# Supplementary material for: MSFC: a new feature construction method for accurate diagnosis of mass spectrometry data
Source: Sci Rep. 2023 Sep 21;13:15694. doi: 10.1038/s41598-023-42395-5 (PMC10514077; doi:10.1038/s41598-023-42395-5)
Supplement: Supplementary file 1 — Supplementary Information. [file 41598_2023_42395_MOESM1_ESM.zip › dataset/CHD dataset/2-batch/P/CD8376_2.mzXML_chromatograms.csv]

row ID	row m/z	row retention time	row identity (main ID)	row identity (all IDs)	row identity (main ID + details)	row comment	row number of detected peaks	CD8376_2.mzXML Peak status	CD8376_2.mzXML Peak name	CD8376_2.mzXML Peak m/z	CD8376_2.mzXML Peak RT	CD8376_2.mzXML Peak RT start	CD8376_2.mzXML Peak RT end	CD8376_2.mzXML Peak duration time	CD8376_2.mzXML Peak height	CD8376_2.mzXML Peak area	CD8376_2.mzXML Peak charge	CD8376_2.mzXML Peak # data points	CD8376_2.mzXML Peak FWHM	CD8376_2.mzXML Peak tailing factor	CD8376_2.mzXML Peak asymmetry factor	CD8376_2.mzXML Peak m/z min	CD8376_2.mzXML Peak m/z max
1	55.05405044555664	11.506383333333334					1	DETECTED	55.0541 m/z @11.51 [CD8376_2.mzXML]	55.05405044555664	11.506383333333334	0.10118333333333333	19.99116666666667	19.889983333333333	2235.255126953125	1101877.4366457982	0	1175	10.561744400791692	0.871969949379815	0.7439398987596302	55.04606628417969	55.06342315673828
2	60.08056640625	15.071683333333334					1	DETECTED	60.0806 m/z @15.07 [CD8376_2.mzXML]	60.08056640625	15.071683333333334	0.10118333333333333	20.009333333333334	19.90815	95301.59375	2.6781624427102454E7	0	1175	5.870619863933715	1.1830608055247052	0.322785276862656	60.070899963378906	60.08990478515625
3	61.039432525634766	1.8359833333333335					1	DETECTED	61.0394 m/z @1.84 [CD8376_2.mzXML]	61.039432525634766	1.8359833333333335	0.15588333333333332	20.009333333333334	19.853450000000002	103622.1015625	2070815.2538815606	0	1175	0.04024664993385518	4.584209965141386	5.826320939834022	61.033836364746094	61.04587173461914
4	61.08397674560547	14.914766666666667					1	DETECTED	61.0840 m/z @14.91 [CD8376_2.mzXML]	61.08397674560547	14.914766666666667	8.348183333333333	19.479833333333332	11.131649999999999	2502.917236328125	787693.9373822935	0	1175	7.435382204334784	0.8475983197756315	0.695196639551263	61.076515197753906	61.091552734375
5	68.98210144042969	1.5220666666666667					1	DETECTED	68.9821 m/z @1.52 [CD8376_2.mzXML]	68.98210144042969	1.5220666666666667	1.4465333333333334	2.5593833333333333	1.11285	10320.7626953125	182447.92402050778	0	1175	0.12159310325501838	7.366615180935579	13.733230361871158	68.97745513916016	68.98214721679688
6	69.06967163085938	6.299966666666666					1	DETECTED	69.0697 m/z @6.30 [CD8376_2.mzXML]	69.06967163085938	6.299966666666666	0.10118333333333333	20.009333333333334	19.90815	8510.763671875	4667536.5237818	0	1175	9.866165635863263	1.6058110865841952	1.8350865590389318	69.0694808959961	69.06993865966797
7	72.04875183105469	13.565583333333333					1	DETECTED	72.0488 m/z @13.57 [CD8376_2.mzXML]	72.04875183105469	13.565583333333333	0.2472	19.99116666666667	19.74396666666667	4647.14013671875	1516690.107229523	0	1175	5.423782343667302	0.7412298539737682	1.7354694235550496	72.0388412475586	72.0495376586914
8	72.08063507080078	1.8909833333333335					1	DETECTED	72.0806 m/z @1.89 [CD8376_2.mzXML]	72.08063507080078	1.8909833333333335	1.7025833333333333	8.364966666666668	6.662383333333334	43223.02734375	1153467.7891461486	0	1175	0.10352347147989782	3.593291383189321	3.330929287015959	72.0790023803711	72.0844497680664
9	73.04534149169922	14.536366666666668					1	DETECTED	73.0453 m/z @14.54 [CD8376_2.mzXML]	73.04534149169922	14.536366666666668	0.10118333333333333	20.009333333333334	19.90815	18475.71875	5780092.873661395	0	1175	4.291498336393188	0.6983349921048512	0.3655836699167698	73.03594207763672	73.05146789550781
10	75.94771575927734	2.463016666666667					1	DETECTED	75.9477 m/z @2.46 [CD8376_2.mzXML]	75.94771575927734	2.463016666666667	2.1036833333333336	18.73166666666667	16.627983333333336	5689.23876953125	681488.843181427	0	1175	0.5727038788916747	23.137268089053812	2.121871685395865	75.93985748291016	75.95690155029297
11	80.94759368896484	1.7338833333333334					1	DETECTED	80.9476 m/z @1.73 [CD8376_2.mzXML]	80.94759368896484	1.7338833333333334	1.6570166666666668	3.4133666666666667	1.7563499999999999	170435.734375	2088006.1528506782	0	1175	0.115944145459838	3.9261612243675112	7.852131238853674	80.94757080078125	80.94793701171875
12	81.06965637207031	6.789966666666667					1	DETECTED	81.0697 m/z @6.79 [CD8376_2.mzXML]	81.06965637207031	6.789966666666667	0.10118333333333333	20.009333333333334	19.90815	4117.27880859375	2120524.9779905365	0	1175	15.010260874562565	1.4881742319853881	0.5048058861989054	81.0678482055664	81.07001495361328
13	82.01742553710938	1.4923833333333334					1	DETECTED	82.0174 m/z @1.49 [CD8376_2.mzXML]	82.01742553710938	1.4923833333333334	1.4299833333333334	19.99116666666667	18.561183333333336	6319.4892578125	1395500.86381604	0	1175	0.07297899271906605	148.72743055555554	296.4548611111111	82.00806427001953	82.02616882324219
14	82.94465637207031	1.7338833333333334					1	DETECTED	82.9447 m/z @1.73 [CD8376_2.mzXML]	82.94465637207031	1.7338833333333334	1.6872	13.103666666666667	11.416466666666667	71392.1796875	4264633.393574219	0	1175	0.388124231929581	122.2756158514814	8.307619889971058	82.93638610839844	82.94490814208984
15	83.02131652832031	1.8217500000000002					1	DETECTED	83.0213 m/z @1.82 [CD8376_2.mzXML]	83.02131652832031	1.8217500000000002	0.61135	19.863166666666665	19.251816666666663	814973.4375	4411323.618566743	0	1175	0.04651695561024627	0.537594604713967	0.028945453409831078	83.02113342285156	83.02200317382812
16	83.08525848388672	11.319016666666666					1	DETECTED	83.0853 m/z @11.32 [CD8376_2.mzXML]	83.08525848388672	11.319016666666666	0.10118333333333333	20.009333333333334	19.90815	15003.4326171875	4495670.8781329915	0	1175	0.3282746577565341	0.6734149773759728	0.1136339909969917	83.08496856689453	83.08563995361328
17	84.04439544677734	2.3811833333333334					1	DETECTED	84.0444 m/z @2.38 [CD8376_2.mzXML]	84.04439544677734	2.3811833333333334	0.48405	19.753666666666668	19.269616666666668	10218.716796875	1925020.6600605773	0	1175	0.3755400454842843	2.3711612920892833	4.311966135585865	84.0376968383789	84.04464721679688
18	84.9593734741211	1.5220666666666667					1	DETECTED	84.9594 m/z @1.52 [CD8376_2.mzXML]	84.9593734741211	1.5220666666666667	0.10118333333333333	20.009333333333334	19.90815	1541051.625	2.465567019414348E7	0	1175	0.11158832717462386	2.124296115010756	1.4972168466105142	84.95928192138672	84.966552734375
19	85.02830505371094	1.9613666666666667					1	DETECTED	85.0283 m/z @1.96 [CD8376_2.mzXML]	85.02830505371094	1.9613666666666667	1.5807166666666668	8.280733333333334	6.700016666666667	30752.208984375	1863541.676375427	0	1175	0.16616125217597055	3.5319701941866515	6.5581099336430695	85.0249252319336	85.03571319580078
20	85.06452178955078	7.2143999999999995					1	DETECTED	85.0645 m/z @7.21 [CD8376_2.mzXML]	85.06452178955078	7.2143999999999995	0.13731666666666667	20.009333333333334	19.872016666666667	5062.6416015625	2625998.337479856	0	1175	6.284876981990317	1.4039693847512513	0.2938493822230222	85.0644302368164	85.07426452636719
21	85.96304321289062	1.4923833333333334					1	DETECTED	85.9630 m/z @1.49 [CD8376_2.mzXML]	85.96304321289062	1.4923833333333334	1.4299833333333334	13.785866666666667	12.355883333333335	7827.27880859375	1122855.6365656431	0	1175	0.12260909847021417	99.00547542735042	197.01095085470084	85.96281433105469	85.96487426757812
22	86.05998992919922	2.6151166666666668					1	DETECTED	86.0600 m/z @2.62 [CD8376_2.mzXML]	86.05998992919922	2.6151166666666668	0.13731666666666667	19.206	19.068683333333333	16286.232421875	1581052.6874066775	0	1175	0.4208547039445558	1.753508826299376	2.6327878351559755	86.05966186523438	86.06784057617188
23	86.09632110595703	4.081083333333334					1	DETECTED	86.0963 m/z @4.08 [CD8376_2.mzXML]	86.09632110595703	4.081083333333334	1.8768666666666667	19.99116666666667	18.1143	110220.359375	8347167.790932428	1	1175	0.8913772212286748	0.7074609407212712	0.5474130336407196	86.0959701538086	86.09656524658203
24	87.0801773071289	7.709433333333333					1	DETECTED	87.0802 m/z @7.71 [CD8376_2.mzXML]	87.0801773071289	7.709433333333333	0.10118333333333333	20.009333333333334	19.90815	120508.0703125	7.323744975881302E7	1	1175	7.078900314914197	1.5404029539880444	0.9697351888258317	87.08011627197266	87.08045196533203
25	88.03927612304688	2.6151166666666668					1	DETECTED	88.0393 m/z @2.62 [CD8376_2.mzXML]	88.03927612304688	2.6151166666666668	1.8768666666666667	16.054516666666665	14.177649999999998	9243.34375	877537.0024193419	0	1175	0.3885524448054589	9.602201151371485	2.1687867663319556	88.03323364257812	88.03950500488281
26	88.0835952758789	6.649100000000001					1	DETECTED	88.0836 m/z @6.65 [CD8376_2.mzXML]	88.0835952758789	6.649100000000001	0.10118333333333333	20.009333333333334	19.90815	7554.96484375	3836118.05774076	0	1175	14.683950467030137	1.520189627744193	1.243744960641052	88.0753173828125	88.0907974243164
27	88.9526138305664	1.5220666666666667					1	DETECTED	88.9526 m/z @1.52 [CD8376_2.mzXML]	88.9526138305664	1.5220666666666667	1.4299833333333334	9.153533333333334	7.72355	19363.138671875	1567453.463940399	0	1175	0.12227312184879868	41.93782805429866	82.87565610859733	88.9524154663086	88.9531478881836
28	88.96822357177734	11.348916666666666					1	DETECTED	88.9682 m/z @11.35 [CD8376_2.mzXML]	88.96822357177734	11.348916666666666	0.15588333333333332	20.009333333333334	19.853450000000002	26013.541015625	2994316.0677508255	0	1175	0.7873315503051739	0.8371706649683833	0.4854232052629725	88.96807098388672	88.97789764404297
29	89.03858947753906	9.22645					1	DETECTED	89.0386 m/z @9.23 [CD8376_2.mzXML]	89.03858947753906	9.22645	0.5022	19.662666666666667	19.160466666666668	9736.451171875	1059851.1068333131	0	1175	0.17830294513481704	1.0981154062908942	0.016629952362511708	89.03328704833984	89.0417709350586
30	89.05961608886719	10.1997					1	DETECTED	89.0596 m/z @10.20 [CD8376_2.mzXML]	89.05961608886719	10.1997	0.10118333333333333	20.009333333333334	19.90815	22556.1796875	4970532.76003125	0	1175	0.9674522513074777	1.2161403618560291	6.298094422306588	89.05935668945312	89.05979919433594
31	90.05479431152344	1.8217500000000002					1	DETECTED	90.0548 m/z @1.82 [CD8376_2.mzXML]	90.05479431152344	1.8217500000000002	0.10118333333333333	20.009333333333334	19.90815	186749.0625	6174512.655163389	0	1175	0.1357913483866171	3.9924623973287146	7.787089136313049	90.04613494873047	90.05979919433594
32	90.97635650634766	1.6570166666666668					1	DETECTED	90.9764 m/z @1.66 [CD8376_2.mzXML]	90.97635650634766	1.6570166666666668	1.5659666666666667	17.3505	15.784533333333334	399192.375	2.7398300755142823E7	0	1175	0.13665040103150994	87.88258624664522	195.9954732910893	90.97549438476562	90.98301696777344
33	91.03883361816406	9.920666666666667					1	DETECTED	91.0388 m/z @9.92 [CD8376_2.mzXML]	91.03883361816406	9.920666666666667	0.10118333333333333	20.009333333333334	19.90815	47261.98046875	2.1703458712716542E7	0	1175	1.8013737225329454	1.0986518545468857	0.3788748558126366	91.03247833251953	91.03977966308594
34	91.05416107177734	9.1976					1	DETECTED	91.0542 m/z @9.20 [CD8376_2.mzXML]	91.05416107177734	9.1976	0.10118333333333333	20.009333333333334	19.90815	107098.4140625	1.5096586866768707E7	0	1175	0.11846123723877078	4.02703784144512	1.9067685653613338	91.05093383789062	91.06090545654297
35	93.06979370117188	8.398566666666666					1	DETECTED	93.0698 m/z @8.40 [CD8376_2.mzXML]	93.06979370117188	8.398566666666666	0.11926666666666666	20.009333333333334	19.890066666666666	3688.127197265625	1176858.8033502507	0	1175	0.44806731339843076	1.2011925323799517	0.5689817288772044	93.06010437011719	93.07020568847656
36	94.04131317138672	8.33145					1	DETECTED	94.0413 m/z @8.33 [CD8376_2.mzXML]	94.04131317138672	8.33145	5.1704	17.219333333333335	12.048933333333334	4448.4267578125	577506.6239902037	0	1175	0.3300450998567097	1.9058435224582548	8.316074127984743	94.03777313232422	94.0498275756836
37	95.0490951538086	8.415433333333333					1	DETECTED	95.0491 m/z @8.42 [CD8376_2.mzXML]	95.0490951538086	8.415433333333333	2.9986166666666665	15.536783333333334	12.538166666666667	3358.70458984375	589678.0297632139	0	1175	0.28284820408585887	1.1573371814318991	1.314674362863798	95.04861450195312	95.05158233642578
38	95.08536529541016	11.64645					1	DETECTED	95.0854 m/z @11.65 [CD8376_2.mzXML]	95.08536529541016	11.64645	0.10118333333333333	19.973000000000003	19.871816666666668	2507.66064453125	1291597.9905538629	0	1175	11.796843221001602	0.8606044901518083	0.7212089803036167	95.0802001953125	95.08573913574219
39	96.9215316772461	1.7338833333333334					1	DETECTED	96.9215 m/z @1.73 [CD8376_2.mzXML]	96.9215316772461	1.7338833333333334	1.6570166666666668	4.003066666666666	2.3460499999999995	169878.171875	1713479.603628601	0	1175	0.09846993602745213	4.093086306995254	1.8807326544834626	96.9215316772461	96.9219970703125
40	97.02833557128906	2.6426333333333334					1	DETECTED	97.0283 m/z @2.64 [CD8376_2.mzXML]	97.02833557128906	2.6426333333333334	0.26538333333333336	19.534499999999998	19.269116666666665	6325.12744140625	1960844.5504909365	0	1175	4.679984826744272	4.052816629859431	7.105633259718862	97.01891326904297	97.03336334228516
41	97.06464385986328	6.825466666666667					1	DETECTED	97.0646 m/z @6.83 [CD8376_2.mzXML]	97.06464385986328	6.825466666666667	0.10118333333333333	20.009333333333334	19.90815	3513.294677734375	2025468.8961366888	0	1175	15.661827157683359	1.4803176050979407	0.3491709545088503	97.0615234375	97.0738525390625
42	97.1006851196289	11.287733333333334					1	DETECTED	97.1007 m/z @11.29 [CD8376_2.mzXML]	97.1006851196289	11.287733333333334	0.10118333333333333	19.918	19.816816666666664	4190.8330078125	2126643.7994455257	0	1175	6.398333040359299	0.8857429979156516	9.420852765601536	97.09202575683594	97.10200500488281
43	98.91853332519531	1.7181166666666667					1	DETECTED	98.9185 m/z @1.72 [CD8376_2.mzXML]	98.91853332519531	1.7181166666666667	1.6872	7.551033333333334	5.863833333333334	46147.19921875	1707493.627131958	0	1175	0.07650063962224452	8.61343836670272	15.775755288006032	98.91748809814453	98.92772674560547
44	98.98407745361328	1.9474333333333333					1	DETECTED	98.9841 m/z @1.95 [CD8376_2.mzXML]	98.98407745361328	1.9474333333333333	0.10118333333333333	20.009333333333334	19.90815	14536.255859375	4833364.721427515	0	1175	6.225670273616714	3.7544324353827423	6.911468856396276	98.9778823852539	98.98435974121094
45	98.99537658691406	1.8217500000000002					1	DETECTED	98.9954 m/z @1.82 [CD8376_2.mzXML]	98.99537658691406	1.8217500000000002	0.9210666666666667	14.451283333333333	13.530216666666666	36209.2421875	3440931.653217774	0	1175	0.05730668512793158	7.511084176828702	0.10554632324026701	98.98757934570312	99.00361633300781
46	99.04385375976562	1.9192333333333333					1	DETECTED	99.0439 m/z @1.92 [CD8376_2.mzXML]	99.04385375976562	1.9192333333333333	0.15588333333333332	18.254666666666665	18.098783333333333	12193.3427734375	2581246.4925929564	0	1175	0.6543440326227647	24.320827402512577	1.7792320723937853	99.04117584228516	99.04664611816406
47	100.07542419433594	8.82225					1	DETECTED	100.0754 m/z @8.82 [CD8376_2.mzXML]	100.07542419433594	8.82225	0.13731666666666667	20.009333333333334	19.872016666666667	199047.703125	3507668.810666905	1	1175	0.16272238671262151	1.2704248464787296	1.1372730805764981	100.07522583007812	100.07600402832031
48	100.567626953125	1.5220666666666667					1	DETECTED	100.5676 m/z @1.52 [CD8376_2.mzXML]	100.567626953125	1.5220666666666667	1.4465333333333334	1.5512000000000001	0.10466666666666669	2738.53369140625	13203.152544769291	0	1175	0.08711446998851202	0.6928508384819075	0.385701676963815	100.56745910644531	100.567626953125
49	100.97284698486328	1.4774666666666667					1	DETECTED	100.9728 m/z @1.48 [CD8376_2.mzXML]	100.97284698486328	1.4774666666666667	1.4299833333333334	1.5512000000000001	0.12121666666666675	2929.3271484375	16389.615665039062	0	1175	0.37003512123658533	1.2764127764127775	1.5528255528255552	100.97161102294922	100.97296905517578
50	101.0080795288086	1.5220666666666667					1	DETECTED	101.0081 m/z @1.52 [CD8376_2.mzXML]	101.0080795288086	1.5220666666666667	0.31976666666666664	20.009333333333334	19.689566666666668	793035.375	1.1876933143484501E7	1	1175	0.11811218547552982	1.27329931369368	1.4479757264063549	101.0073471069336	101.00856018066406
51	101.0959243774414	7.143383333333333					1	DETECTED	101.0959 m/z @7.14 [CD8376_2.mzXML]	101.0959243774414	7.143383333333333	0.10118333333333333	20.009333333333334	19.90815	20516.607421875	1.1471189734124769E7	0	1175	13.240759922118276	1.413489392519383	0.37183708193797627	101.09564208984375	101.10443878173828
52	102.00910186767578	1.5220666666666667					1	DETECTED	102.0091 m/z @1.52 [CD8376_2.mzXML]	102.00910186767578	1.5220666666666667	1.4299833333333334	17.702333333333335	16.272350000000003	71423.03125	2461488.070160096	0	1175	0.11290313709201305	75.43177473906367	141.86350191817385	102.0008544921875	102.01065826416016
53	102.05484771728516	1.9333					1	DETECTED	102.0548 m/z @1.93 [CD8376_2.mzXML]	102.05484771728516	1.9333	0.2472	8.71485	8.46765	16538.591796875	2150496.448812835	0	1175	0.9083860176292033	2.5009905052851953	3.4258601499825017	102.0458755493164	102.06153869628906
54	102.09117889404297	1.8217500000000002					1	DETECTED	102.0912 m/z @1.82 [CD8376_2.mzXML]	102.09117889404297	1.8217500000000002	0.10118333333333333	20.009333333333334	19.90815	9281.404296875	2223820.123350711	0	1175	6.831187016763053	2.3383879342260183	10.642119746892783	102.08512115478516	102.09956359863281
55	102.12741088867188	12.4005					1	DETECTED	102.1274 m/z @12.40 [CD8376_2.mzXML]	102.12741088867188	12.4005	0.28345000000000004	19.771833333333333	19.488383333333335	7275.865234375	1896593.1743330974	0	1175	1.4308338647979166	0.8041719450416288	2.0041593483937445	102.11883544921875	102.12786865234375
56	102.97013854980469	1.5220666666666667					1	DETECTED	102.9701 m/z @1.52 [CD8376_2.mzXML]	102.97013854980469	1.5220666666666667	1.4117666666666666	19.133	17.721233333333334	240685.59375	3706424.009678803	0	1175	0.05706614432542345	1.4328208742088995	2.005605104440918	102.96951293945312	102.97042083740234
57	103.03886413574219	1.9333					1	DETECTED	103.0389 m/z @1.93 [CD8376_2.mzXML]	103.03886413574219	1.9333	0.4658333333333333	19.40666666666667	18.940833333333337	44242.27734375	3820500.9778093263	0	1175	0.2190635242974166	2.6418757907527155	3.8614424414561785	103.03865051269531	103.03916931152344
58	103.05412292480469	8.348183333333333					1	DETECTED	103.0541 m/z @8.35 [CD8376_2.mzXML]	103.05412292480469	8.348183333333333	8.05605	8.697183333333333	0.6411333333333324	59488.21484375	1064413.5477138658	0	1175	0.18669681548718842	1.0973299863076247	1.1946599726152494	103.05406188964844	103.05416107177734
59	103.0750732421875	10.918216666666666					1	DETECTED	103.0751 m/z @10.92 [CD8376_2.mzXML]	103.0750732421875	10.918216666666666	0.10118333333333333	20.009333333333334	19.90815	100354.453125	1.969307455090307E7	1	1175	0.42247050179677714	0.6184754520949479	1.3523878946374734	103.07495880126953	103.08269500732422
60	104.05750274658203	8.364966666666668					1	DETECTED	104.0575 m/z @8.36 [CD8376_2.mzXML]	104.05750274658203	8.364966666666668	7.813616666666666	9.561649999999998	1.748033333333332	6529.88818359375	198977.18443563834	0	1175	0.17239570388707115	1.585230192557657	2.335654973169724	104.04936981201172	104.05774688720703
61	104.07057189941406	1.8497666666666668					1	DETECTED	104.0706 m/z @1.85 [CD8376_2.mzXML]	104.07057189941406	1.8497666666666668	0.10118333333333333	19.99116666666667	19.889983333333333	51670.18359375	5936187.192096077	0	1175	13.39467926032843	15.769634869518622	0.6522021124130543	104.06733703613281	104.07891845703125
62	104.10670471191406	1.7645833333333334					1	DETECTED	104.1067 m/z @1.76 [CD8376_2.mzXML]	104.10670471191406	1.7645833333333334	1.7338833333333334	15.518566666666667	13.784683333333334	419627.90625	7273756.759076173	1	1175	0.06721616685867327	174.02594154970814	3.10926274218276	104.10621643066406	104.10708618164062
63	105.00326538085938	1.5220666666666667					1	DETECTED	105.0033 m/z @1.52 [CD8376_2.mzXML]	105.00326538085938	1.5220666666666667	1.4465333333333334	13.961933333333333	12.5154	18474.052734375	3245283.602321838	0	1175	0.12726719011794274	82.84686672550761	164.69373345101522	105.00293731689453	105.01124572753906
64	105.07150268554688	14.03165					1	DETECTED	105.0715 m/z @14.03 [CD8376_2.mzXML]	105.07150268554688	14.03165	0.10118333333333333	19.99116666666667	19.889983333333333	103171.3046875	2.2250016573056504E7	1	1175	2.9810451970986733	1.034221699966407	1.0112339524308338	105.06832122802734	105.08143615722656
65	106.07486724853516	11.424800000000001					1	DETECTED	106.0749 m/z @11.42 [CD8376_2.mzXML]	106.07486724853516	11.424800000000001	0.9210666666666667	18.896	17.974933333333333	4173.072265625	1159671.3796633296	0	1175	4.290485555333591	0.8556449770240421	4.886093855190273	106.06488037109375	106.07542419433594
66	106.9503402709961	1.6570166666666668					1	DETECTED	106.9503 m/z @1.66 [CD8376_2.mzXML]	106.9503402709961	1.6570166666666668	1.5367	6.456716666666667	4.920016666666667	52792.04296875	1356593.9289240725	0	1175	0.12245741172308855	20.446114420279788	70.12817020374246	106.94786071777344	106.95772552490234
67	106.9632339477539	1.5220666666666667					1	DETECTED	106.9632 m/z @1.52 [CD8376_2.mzXML]	106.9632339477539	1.5220666666666667	1.4299833333333334	12.918866666666666	11.488883333333334	7000.80615234375	1570231.4184516605	0	1175	9.776666977643366	62.38307692307695	103.68244351152653	106.96295166015625	106.96369934082031
68	107.0157470703125	14.914766666666667					1	DETECTED	107.0157 m/z @14.91 [CD8376_2.mzXML]	107.0157470703125	14.914766666666667	3.70455	17.0515	13.346950000000001	2998.7314453125	1004377.393868774	0	1175	0.8038600274297654	0.5953029453786948	0.19060589075738948	107.0086898803711	107.02335357666016
69	107.04891967773438	11.424800000000001					1	DETECTED	107.0489 m/z @11.42 [CD8376_2.mzXML]	107.04891967773438	11.424800000000001	0.26538333333333336	19.881333333333334	19.61595	3415.39892578125	1348024.4897500307	0	1175	6.89108790411829	0.8788967463950476	3.5011245002810516	107.04325866699219	107.0532455444336
70	108.08056640625	7.83075					1	DETECTED	108.0806 m/z @7.83 [CD8376_2.mzXML]	108.08056640625	7.83075	0.10118333333333333	19.99116666666667	19.889983333333333	3159.072509765625	1593853.8205226765	0	1175	13.36411693728255	1.286616972922156	0.32303839078465807	108.0799789428711	108.0810775756836
71	109.0621109008789	1.7338833333333334					1	DETECTED	109.0621 m/z @1.73 [CD8376_2.mzXML]	109.0621109008789	1.7338833333333334	1.5807166666666668	13.997083333333334	12.416366666666667	6677.48095703125	1229349.46677536	0	1175	6.782604898899987	21.729540737127124	42.94956406297466	109.06208801269531	109.06759643554688
72	110.05992889404297	5.1011					1	DETECTED	110.0599 m/z @5.10 [CD8376_2.mzXML]	110.05992889404297	5.1011	0.13731666666666667	19.99116666666667	19.85385	5040.375	1194199.4386253357	0	1175	4.4245681729305915	1.9998707303233088	0.5895190993666174	110.05467224121094	110.06037902832031
73	111.04388427734375	0.9392166666666667					1	DETECTED	111.0439 m/z @0.94 [CD8376_2.mzXML]	111.04388427734375	0.9392166666666667	0.10118333333333333	20.009333333333334	19.90815	6198.7431640625	3555751.949835144	0	1175	18.520692110359978	11.877898651604946	11.930546463837954	111.04109191894531	111.0444564819336
74	111.11681365966797	12.742750000000001					1	DETECTED	111.1168 m/z @12.74 [CD8376_2.mzXML]	111.11681365966797	12.742750000000001	0.33796666666666664	19.3335	18.995533333333334	2627.200439453125	1325349.6286853638	0	1175	2.207024665849561	0.7656535718076495	0.5313071436152988	111.11629486083984	111.11702728271484
75	112.03667449951172	1.7645833333333334					1	DETECTED	112.0367 m/z @1.76 [CD8376_2.mzXML]	112.03667449951172	1.7645833333333334	1.4465333333333334	12.13045	10.683916666666667	104873.2265625	1749294.6189343263	0	1175	0.14993532971643475	1.9411640767387137	2.866976182345885	112.02802276611328	112.04168701171875
76	112.05034637451172	0.9758666666666667					1	DETECTED	112.0503 m/z @0.98 [CD8376_2.mzXML]	112.05034637451172	0.9758666666666667	0.11926666666666666	19.99116666666667	19.8719	3900.751708984375	2230184.164153931	0	1175	17.105638827831914	11.599287882325472	17.137060128935335	112.0481185913086	112.0509033203125
77	112.8954849243164	1.7338833333333334					1	DETECTED	112.8955 m/z @1.73 [CD8376_2.mzXML]	112.8954849243164	1.7338833333333334	1.672	2.24405	0.5720500000000002	167605.671875	1523107.9988920903	0	1175	0.09424657170408812	4.622003770535943	4.355804604532058	112.8954849243164	112.89576721191406
78	113.02083587646484	2.2162					1	DETECTED	113.0208 m/z @2.22 [CD8376_2.mzXML]	113.02083587646484	2.2162	0.33796666666666664	19.99116666666667	19.653200000000002	199029.84375	9637597.036886958	0	1175	0.47964189165612003	1.5003229661178583	1.4913361010982484	113.01509094238281	113.02118682861328
79	113.03589630126953	1.4774666666666667					1	DETECTED	113.0359 m/z @1.48 [CD8376_2.mzXML]	113.03589630126953	1.4774666666666667	0.9758666666666667	17.088833333333334	16.112966666666665	6734.32177734375	1815936.5139901729	0	1175	10.571963769733616	16.061569643806482	27.91836921546307	113.03437805175781	113.03855895996094
80	113.05957794189453	10.164299999999999					1	DETECTED	113.0596 m/z @10.16 [CD8376_2.mzXML]	113.05957794189453	10.164299999999999	0.10118333333333333	19.845000000000002	19.743816666666667	3694.415283203125	1196103.8065565492	0	1175	9.514206047853232	0.9809990940513792	1.0694534936761502	113.05863952636719	113.06712341308594
81	114.05496978759766	2.545666666666667					1	DETECTED	114.0550 m/z @2.55 [CD8376_2.mzXML]	114.05496978759766	2.545666666666667	0.19241666666666665	19.973000000000003	19.780583333333336	35569.87109375	3583425.9726586323	0	1175	0.7075882571895384	1.5388084756705063	0.7267194430863894	114.05254364013672	114.05522155761719
82	114.06590270996094	1.8217500000000002					1	DETECTED	114.0659 m/z @1.82 [CD8376_2.mzXML]	114.06590270996094	1.8217500000000002	0.5022	20.009333333333334	19.507133333333336	886299.5	9720945.115324836	1	1175	0.04581324536389486	0.5037021895847517	0.002297525977856705	114.06318664550781	114.06644439697266
83	114.09135437011719	9.698583333333334					1	DETECTED	114.0914 m/z @9.70 [CD8376_2.mzXML]	114.09135437011719	9.698583333333334	0.11926666666666666	19.936333333333334	19.817066666666665	12339.4501953125	1567553.540242798	0	1175	0.11578894124802197	1.014296901478589	1.0149802642073382	114.0834732055664	114.09163665771484
84	114.892333984375	1.7338833333333334					1	DETECTED	114.8923 m/z @1.73 [CD8376_2.mzXML]	114.892333984375	1.7338833333333334	1.7025833333333333	2.1321333333333334	0.4295500000000001	39919.2578125	273349.1733381348	0	1175	0.3575284190439101	7.378809869820188	11.20219933285632	114.89231872558594	114.89261627197266
85	114.98772430419922	1.5220666666666667					1	DETECTED	114.9877 m/z @1.52 [CD8376_2.mzXML]	114.98772430419922	1.5220666666666667	1.4299833333333334	17.4985	16.068516666666667	40405.12890625	2783986.8290052186	0	1175	0.12256633501679759	87.24986425339371	173.4997285067874	114.9871597290039	114.9902572631836
86	115.0365982055664	1.8497666666666668					1	DETECTED	115.0366 m/z @1.85 [CD8376_2.mzXML]	115.0365982055664	1.8497666666666668	0.19241666666666665	19.8995	19.707083333333333	44712.5234375	1707807.799165008	0	1175	0.0972036976040862	0.8442370930098709	0.03386718493637945	115.03604888916016	115.03935241699219
87	115.05426025390625	9.1976					1	DETECTED	115.0543 m/z @9.20 [CD8376_2.mzXML]	115.05426025390625	9.1976	2.3811833333333334	18.7135	16.332316666666667	61605.609375	1625101.851892517	0	1175	0.11040220485970664	1.704148179692038	1.43297987212631	115.05351257324219	115.05850982666016
88	115.06934356689453	1.8217500000000002					1	DETECTED	115.0693 m/z @1.82 [CD8376_2.mzXML]	115.06934356689453	1.8217500000000002	0.10118333333333333	19.40666666666667	19.305483333333335	29263.513671875	1705031.2868898322	0	1175	0.05135584105370761	2.6085521664910423	4.753867046374163	115.06934356689453	115.07554626464844
89	115.11156463623047	11.731					1	DETECTED	115.1116 m/z @11.73 [CD8376_2.mzXML]	115.11156463623047	11.731	0.10118333333333333	20.009333333333334	19.90815	4017.43798828125	1979893.1798555297	0	1175	9.422266546596003	0.8559098810671993	0.2921777706742287	115.11109924316406	115.11197662353516
90	115.98867797851562	1.5071333333333332					1	DETECTED	115.9887 m/z @1.51 [CD8376_2.mzXML]	115.98867797851562	1.5071333333333332	1.4299833333333334	1.5071333333333332	0.07714999999999983	3369.19921875	9708.876493225078	0	1175	0.01659122078451314	0.5	null	115.98844909667969	115.98867797851562
91	116.04946899414062	9.1976					1	DETECTED	116.0495 m/z @9.20 [CD8376_2.mzXML]	116.04946899414062	9.1976	7.709433333333333	9.492383333333333	1.7829499999999996	4979.3486328125	311958.85197601333	0	1175	0.10444121047067156	0.5990424459625937	0.201752248215339	116.04639434814453	116.05805206298828
92	116.07029724121094	1.8497666666666668					1	DETECTED	116.0703 m/z @1.85 [CD8376_2.mzXML]	116.07029724121094	1.8497666666666668	0.19241666666666665	19.99116666666667	19.798750000000002	3416545.75	1.87222626912578E7	1	1175	0.03481270948085302	3.9243932409590454	3.813572094786824	116.07022857666016	116.0708999633789
93	116.4367446899414	1.4923833333333334					1	DETECTED	116.4367 m/z @1.49 [CD8376_2.mzXML]	116.4367446899414	1.4923833333333334	1.4299833333333334	1.5367	0.10671666666666657	6788.40673828125	30805.474877807592	0	1175	0.07369167141141952	0.8551014957264949	0.7102029914529896	116.4365005493164	116.43681335449219
94	116.98560333251953	1.5220666666666667					1	DETECTED	116.9856 m/z @1.52 [CD8376_2.mzXML]	116.98560333251953	1.5220666666666667	0.10118333333333333	20.009333333333334	19.90815	2162200.0	3.2556163064226672E7	0	1175	0.10312811817233714	1.2872354943229436	1.3739092972096743	116.98419952392578	116.9861068725586
95	117.05728149414062	9.1976					1	DETECTED	117.0573 m/z @9.20 [CD8376_2.mzXML]	117.05728149414062	9.1976	0.11926666666666666	19.863166666666665	19.743899999999996	145241.921875	1.1425360570237512E7	0	1175	0.10121355556307776	0.5134169095083527	0.020986247767992895	117.05436706542969	117.05738830566406
96	117.07386779785156	1.8497666666666668					1	DETECTED	117.0739 m/z @1.85 [CD8376_2.mzXML]	117.07386779785156	1.8497666666666668	1.8359833333333335	11.834416666666668	9.998433333333335	122169.3125	4968848.158113038	0	1175	0.03523948357687723	264.21016156696624	531.3352780712687	117.06986999511719	117.07435607910156
97	117.09076690673828	11.440949999999999					1	DETECTED	117.0908 m/z @11.44 [CD8376_2.mzXML]	117.09076690673828	11.440949999999999	0.61135	19.589499999999997	18.978149999999996	66530.984375	4167319.6073159203	0	1175	0.2306604563770236	3.0850557707525574	6.579116502448095	117.08387756347656	117.09131622314453
98	117.9891586303711	1.5220666666666667					1	DETECTED	117.9892 m/z @1.52 [CD8376_2.mzXML]	117.9891586303711	1.5220666666666667	1.4622166666666667	1.6570166666666668	0.19480000000000008	22008.494140625	156682.7660930176	0	1175	0.11526762372280808	1.6274018379281556	2.2548036758563113	117.9890365600586	117.98931121826172
99	118.06468200683594	9.1976					1	DETECTED	118.0647 m/z @9.20 [CD8376_2.mzXML]	118.06468200683594	9.1976	2.1602333333333332	9.630866666666666	7.470633333333333	1155276.625	9663225.917927383	1	1175	0.09257513533513517	1.2796900250530379	1.2071432621566824	118.05734252929688	118.06511688232422
100	118.08596801757812	1.8909833333333335					1	DETECTED	118.0860 m/z @1.89 [CD8376_2.mzXML]	118.08596801757812	1.8909833333333335	0.10118333333333333	20.009333333333334	19.90815	1325787.625	4.041392048120601E7	1	1175	0.10712657813244553	4.289528357877651	5.897702722767306	118.08576202392578	118.08637237548828
101	118.97865295410156	11.348916666666666					1	DETECTED	118.9787 m/z @11.35 [CD8376_2.mzXML]	118.97865295410156	11.348916666666666	0.8296833333333333	19.7905	18.96081666666667	14490.0341796875	2415573.2578972178	0	1175	10.678932509160866	0.7420202316926295	0.6600440121340614	118.97663116455078	118.98202514648438
102	119.01879119873047	1.5220666666666667					1	DETECTED	119.0188 m/z @1.52 [CD8376_2.mzXML]	119.01879119873047	1.5220666666666667	1.4117666666666666	18.8775	17.465733333333336	171293.171875	2504771.8207402956	0	1175	0.10773340766374861	6.262153207400284	1.5260460134539318	119.01850891113281	119.02607727050781
103	119.0683822631836	9.1976					1	DETECTED	119.0684 m/z @9.20 [CD8376_2.mzXML]	119.0683822631836	9.1976	4.143466666666667	18.254666666666665	14.111199999999998	54303.26953125	1370650.3032210395	0	1175	0.11145994688789607	0.7700711321378403	0.6538830011641807	119.0682373046875	119.07313537597656
104	119.08946990966797	1.8909833333333335					1	DETECTED	119.0895 m/z @1.89 [CD8376_2.mzXML]	119.08946990966797	1.8909833333333335	0.17418333333333333	19.626166666666666	19.451983333333335	51017.74609375	3796618.365675904	0	1175	10.474037645098115	1.6674749891991618	2.6540218353649925	119.08123779296875	119.09012603759766
105	119.15411376953125	14.759833333333335					1	DETECTED	119.1541 m/z @14.76 [CD8376_2.mzXML]	119.15411376953125	14.759833333333335	0.10118333333333333	20.009333333333334	19.90815	51639.8125	1.1916871770005638E7	0	1175	1.6296409154631242	0.6750434084826741	0.9837783467384916	119.15372467041016	119.15644836425781
106	120.06524658203125	1.8217500000000002					1	DETECTED	120.0652 m/z @1.82 [CD8376_2.mzXML]	120.06524658203125	1.8217500000000002	1.7645833333333334	8.946566666666666	7.181983333333332	80493.3203125	1450582.8902963575	0	1175	0.05835720413790568	10.304457625366277	5.238349054977082	120.06510162353516	120.0657958984375
107	120.08052062988281	8.348183333333333					1	DETECTED	120.0805 m/z @8.35 [CD8376_2.mzXML]	120.08052062988281	8.348183333333333	7.444999999999999	19.169666666666668	11.724666666666668	225115.90625	6486078.318512756	1	1175	0.2198313638993934	0.7283464935115077	0.3466179807082869	120.07969665527344	120.08879852294922
108	120.97887420654297	1.5220666666666667					1	DETECTED	120.9789 m/z @1.52 [CD8376_2.mzXML]	120.97887420654297	1.5220666666666667	1.4465333333333334	18.658333333333335	17.2118	28955.330078125	2994154.095190124	0	1175	0.06242489562658693	113.93512797881746	226.87025595763492	120.96942901611328	120.97940063476562
109	121.03131866455078	14.28305					1	DETECTED	121.0313 m/z @14.28 [CD8376_2.mzXML]	121.03131866455078	14.28305	0.10118333333333333	20.009333333333334	19.90815	16110.9462890625	6661877.045889042	0	1175	3.1095764766336114	0.7018875042307547	0.516611165451874	121.02783966064453	121.03351593017578
110	121.07180786132812	1.8359833333333335					1	DETECTED	121.0718 m/z @1.84 [CD8376_2.mzXML]	121.07180786132812	1.8359833333333335	0.10118333333333333	20.009333333333334	19.90815	315077.65625	5659320.146577758	0	1175	0.04112540047127755	0.6738825693345317	5.7068393910360085	121.06452178955078	121.07473754882812
111	121.08405303955078	8.314583333333333					1	DETECTED	121.0841 m/z @8.31 [CD8376_2.mzXML]	121.08405303955078	8.314583333333333	5.464283333333333	8.50165	3.0373666666666663	14673.3662109375	911131.8755479736	0	1175	0.22833069451840338	0.5328152592124805	0.06563051842496105	121.08396911621094	121.08869171142578
112	122.05745697021484	8.82225					1	DETECTED	122.0575 m/z @8.82 [CD8376_2.mzXML]	122.05745697021484	8.82225	0.22911666666666666	8.964233333333334	8.735116666666668	6845.435546875	404039.8696630556	0	1175	0.6798937424597327	0.5082614413058489	0.01652288261169779	122.05040740966797	122.0616226196289
113	122.09628295898438	8.625716666666667					1	DETECTED	122.0963 m/z @8.63 [CD8376_2.mzXML]	122.09628295898438	8.625716666666667	0.31976666666666664	19.936333333333334	19.616566666666667	7269.64453125	2342350.470774017	0	1175	7.252101062687672	0.5411766991885504	1.3742328078226733	122.09569549560547	122.0966796875
114	122.92423248291016	1.6872					1	DETECTED	122.9242 m/z @1.69 [CD8376_2.mzXML]	122.92423248291016	1.6872	0.39326666666666665	17.313	16.919733333333333	46689.59375	3006079.9755030526	0	1175	0.1195827781182619	6.5381008810345715	185.61152341799266	122.92391967773438	122.9296875
115	123.04387664794922	5.1187000000000005					1	DETECTED	123.0439 m/z @5.12 [CD8376_2.mzXML]	123.04387664794922	5.1187000000000005	0.11926666666666666	19.826833333333333	19.707566666666665	1608.7669677734375	992678.4850744932	0	1175	2.3283088110329615	1.970980044405032	2.9419600888100645	123.04347229003906	123.04450988769531
116	124.97565460205078	1.4923833333333334					1	DETECTED	124.9757 m/z @1.49 [CD8376_2.mzXML]	124.97565460205078	1.4923833333333334	1.4622166666666667	15.925266666666666	14.463049999999999	3134.93994140625	1155046.354068695	0	1175	0.0933584056330461	239.71906077348058	478.43812154696116	124.9738998413086	124.97579956054688
117	124.9996109008789	13.2224					1	DETECTED	124.9996 m/z @13.22 [CD8376_2.mzXML]	124.9996109008789	13.2224	12.096	13.733566666666666	1.6375666666666664	7348.46337890625	322419.76728875755	0	1175	0.7009516598121728	0.7269028172348482	0.45380563446969635	124.9991455078125	124.99995422363281
118	125.0152359008789	10.43035					1	DETECTED	125.0152 m/z @10.43 [CD8376_2.mzXML]	125.0152359008789	10.43035	0.5205666666666667	10.73775	10.217183333333333	27832.40234375	1438899.0452180167	0	1175	8.783384848266532	0.5125681456863961	0.02717968438980283	125.01358795166016	125.02337646484375
119	125.02632904052734	14.79405					1	DETECTED	125.0263 m/z @14.79 [CD8376_2.mzXML]	125.02632904052734	14.79405	0.15588333333333332	20.009333333333334	19.853450000000002	10054.43359375	2329554.4179223627	0	1175	3.747621448261043	0.7428547930662796	0.8972713717722335	125.02555847167969	125.02690887451172
120	125.05706787109375	1.7338833333333334					1	DETECTED	125.0571 m/z @1.73 [CD8376_2.mzXML]	125.05706787109375	1.7338833333333334	1.5659666666666667	12.710033333333334	11.144066666666667	8929.5625	926332.7439880371	0	1175	0.25170978387485166	33.18332506203473	53.50192078493974	125.0555419921875	125.05989074707031
121	126.0522689819336	1.7789833333333334					1	DETECTED	126.0523 m/z @1.78 [CD8376_2.mzXML]	126.0522689819336	1.7789833333333334	0.3016666666666667	20.009333333333334	19.707666666666668	7599.95703125	1024979.470699371	0	1175	0.09166578478569609	1.4458665832105742	5.792783255051168	126.04630279541016	126.06124877929688
122	127.01226043701172	10.460366666666665					1	DETECTED	127.0123 m/z @10.46 [CD8376_2.mzXML]	127.01226043701172	10.460366666666665	3.797566666666667	18.034166666666668	14.236600000000001	8549.9609375	1549918.713540741	0	1175	0.1290137551381143	0.8206398073194043	0.020559856192214437	127.01184844970703	127.02217102050781
123	127.0389404296875	1.9333					1	DETECTED	127.0389 m/z @1.93 [CD8376_2.mzXML]	127.0389404296875	1.9333	0.35655000000000003	19.297166666666666	18.940616666666667	17455.595703125	3335541.5245230696	0	1175	1.4915427263967769	2.775319844766553	4.721422601130848	127.03126525878906	127.04276275634766
124	127.050048828125	6.142383333333333					1	DETECTED	127.0500 m/z @6.14 [CD8376_2.mzXML]	127.050048828125	6.142383333333333	0.10118333333333333	20.009333333333334	19.90815	5394.0380859375	2709437.976379273	0	1175	8.360443801315652	1.647698304972522	0.7438346591421469	127.04965209960938	127.05081939697266
125	128.01724243164062	16.8645					1	DETECTED	128.0172 m/z @16.86 [CD8376_2.mzXML]	128.01724243164062	16.8645	1.7932	19.973000000000003	18.179800000000004	4745.01171875	2150404.551478089	0	1175	7.888566164632062	0.6031264721689571	0.206252944337914	128.01002502441406	128.01766967773438
126	128.07037353515625	1.8909833333333335					1	DETECTED	128.0704 m/z @1.89 [CD8376_2.mzXML]	128.07037353515625	1.8909833333333335	0.10118333333333333	20.009333333333334	19.90815	13594.896484375	2840642.8911922923	0	1175	0.9499980684828808	4.004635406364259	6.323024643302373	128.0614471435547	128.07090759277344
127	129.01358032226562	16.017866666666666					1	DETECTED	129.0136 m/z @16.02 [CD8376_2.mzXML]	129.01358032226562	16.017866666666666	0.17418333333333333	20.009333333333334	19.835150000000002	10120.642578125	4839961.2624507705	0	1175	8.459439168631286	0.6259639751278375	1.0302560385408608	129.01112365722656	129.01559448242188
128	129.0543670654297	1.9048166666666666					1	DETECTED	129.0544 m/z @1.90 [CD8376_2.mzXML]	129.0543670654297	1.9048166666666666	0.10118333333333333	20.009333333333334	19.90815	20872.994140625	6023834.894096682	0	1175	6.251225140711188	3.3809402119437753	26.339283818481928	129.0466766357422	129.05482482910156
129	129.06561279296875	1.8359833333333335					1	DETECTED	129.0656 m/z @1.84 [CD8376_2.mzXML]	129.06561279296875	1.8359833333333335	1.8217500000000002	12.251233333333333	10.429483333333334	182447.625	1656246.1697672112	0	1175	0.045815997908251305	15.950079786759682	4.225137311193641	129.06561279296875	129.06948852539062
130	130.04969787597656	1.8909833333333335					1	DETECTED	130.0497 m/z @1.89 [CD8376_2.mzXML]	130.04969787597656	1.8909833333333335	0.15588333333333332	20.009333333333334	19.853450000000002	17766.509765625	2292138.069759703	0	1175	1.513097845922649	6.052194334851499	5.393031782292837	130.04931640625	130.0544891357422
131	130.06504821777344	10.534816666666668					1	DETECTED	130.0650 m/z @10.53 [CD8376_2.mzXML]	130.06504821777344	10.534816666666668	0.31976666666666664	19.40666666666667	19.086900000000004	65546.0234375	1779701.2504120201	0	1175	1.3696986746656332	1.243303722310216	0.6177890235256778	130.0576934814453	130.0723419189453
132	130.0860595703125	1.8768666666666667					1	DETECTED	130.0861 m/z @1.88 [CD8376_2.mzXML]	130.0860595703125	1.8768666666666667	0.11926666666666666	19.845000000000002	19.725733333333334	42924.53515625	2349202.775311372	0	1175	0.10573240708261245	2.6947461431718422	2.2770158196406305	130.07989501953125	130.0864715576172
133	130.31483459472656	1.4923833333333334					1	DETECTED	130.3148 m/z @1.49 [CD8376_2.mzXML]	130.31483459472656	1.4923833333333334	1.4465333333333334	1.5659666666666667	0.11943333333333328	3141.4150390625	17254.089461181633	0	1175	0.06909814983576701	1.302435478007998	1.6048709560159962	130.31460571289062	130.31484985351562
134	130.932861328125	1.5220666666666667					1	DETECTED	130.9329 m/z @1.52 [CD8376_2.mzXML]	130.932861328125	1.5220666666666667	1.4299833333333334	1.5807166666666668	0.15073333333333339	11236.142578125	57834.51969653322	0	1175	0.044638893215039666	0.8184615384615391	0.6265753501574759	130.9324188232422	130.9332275390625
135	130.96473693847656	1.5220666666666667					1	DETECTED	130.9647 m/z @1.52 [CD8376_2.mzXML]	130.96473693847656	1.5220666666666667	0.11926666666666666	19.99116666666667	19.8719	1052264.5	1.2664350229989177E7	0	1175	0.11040739901700758	1.2871479298282011	1.4446158665838196	130.9622039794922	130.96546936035156
136	131.01878356933594	1.4774666666666667					1	DETECTED	131.0188 m/z @1.48 [CD8376_2.mzXML]	131.01878356933594	1.4774666666666667	1.4299833333333334	16.717833333333335	15.287850000000002	29390.822265625	7152281.2114067385	0	1175	0.10421391506913191	160.98122148122155	320.96244296244305	131.01495361328125	131.0279541015625
137	131.0683135986328	10.5199					1	DETECTED	131.0683 m/z @10.52 [CD8376_2.mzXML]	131.0683135986328	10.5199	0.35655000000000003	19.735333333333333	19.378783333333335	6193.48193359375	2124196.4677738943	0	1175	7.3463187229078475	0.9533659341326106	0.8356859675351781	131.0675811767578	131.07054138183594
138	131.08145141601562	2.8397666666666668					1	DETECTED	131.0815 m/z @2.84 [CD8376_2.mzXML]	131.08145141601562	2.8397666666666668	1.9474333333333333	5.96735	4.019916666666666	5434.10302734375	482529.19060559076	0	1175	0.7965921975987573	2.2524747852073213	3.5049495704146425	131.08099365234375	131.08966064453125
139	131.44308471679688	4.065483333333334					1	DETECTED	131.4431 m/z @4.07 [CD8376_2.mzXML]	131.44308471679688	4.065483333333334	3.2330166666666664	4.649233333333333	1.4162166666666667	5613.2216796875	314973.86555715953	0	1175	1.0650889186814654	0.8506146392247931	0.7090109551836867	131.442626953125	131.4432373046875
140	131.6195831298828	1.5220666666666667					1	DETECTED	131.6196 m/z @1.52 [CD8376_2.mzXML]	131.6195831298828	1.5220666666666667	1.4465333333333334	1.5220666666666667	0.07553333333333323	3795.46142578125	11337.649758789055	0	1175	0.0565078493209803	0.5	null	131.61952209472656	131.61981201171875
141	131.95008850097656	1.0121666666666667					1	DETECTED	131.9501 m/z @1.01 [CD8376_2.mzXML]	131.95008850097656	1.0121666666666667	0.10118333333333333	20.009333333333334	19.90815	5651.88037109375	2348753.6538424073	0	1175	7.0061601930480535	10.926736676485117	5.157212684398424	131.94541931152344	131.9506072998047
142	131.96075439453125	11.408966666666666					1	DETECTED	131.9608 m/z @11.41 [CD8376_2.mzXML]	131.96075439453125	11.408966666666666	1.4299833333333334	19.534499999999998	18.104516666666665	12583.7861328125	2889638.8921688204	0	1175	2.830765285915188	2.302604550451903	2.7413454486802427	131.95095825195312	131.96859741210938
143	132.0442352294922	9.51005					1	DETECTED	132.0442 m/z @9.51 [CD8376_2.mzXML]	132.0442352294922	9.51005	9.138333333333332	10.3991	1.2607666666666688	17511.8671875	249627.81609674083	0	1175	0.08896368068957905	1.757835956703663	2.077872100469221	132.0440216064453	132.0445556640625
144	132.06533813476562	2.545666666666667					1	DETECTED	132.0653 m/z @2.55 [CD8376_2.mzXML]	132.06533813476562	2.545666666666667	1.7645833333333334	10.253266666666667	8.488683333333334	200632.1875	1.1884786995661248E7	0	1175	0.6990919388242514	1.7637622819645726	2.1892932095377398	132.0648956298828	132.06564331054688
145	132.07643127441406	1.8359833333333335					1	DETECTED	132.0764 m/z @1.84 [CD8376_2.mzXML]	132.07643127441406	1.8359833333333335	1.8217500000000002	10.30725	8.4855	426832.3125	3520333.5135792233	0	1175	0.03423687396855857	256.93530865805064	516.1574011981064	132.07594299316406	132.0859832763672
146	132.0916290283203	3.8921333333333332					1	DETECTED	132.0916 m/z @3.89 [CD8376_2.mzXML]	132.0916290283203	3.8921333333333332	3.3832999999999998	4.552683333333333	1.1693833333333337	2509.246826171875	110397.81175964355	0	1175	0.7339038317161295	1.1490828693088766	1.298165738617753	132.087158203125	132.09164428710938
147	132.10166931152344	4.081083333333334					1	DETECTED	132.1017 m/z @4.08 [CD8376_2.mzXML]	132.10166931152344	4.081083333333334	0.15588333333333332	19.845000000000002	19.68911666666667	1528228.875	1.0476986501765665E8	1	1175	1.175082372215734	0.8435328702691257	0.5731799159143112	132.10125732421875	132.1021270751953
148	132.11273193359375	4.3163					1	DETECTED	132.1127 m/z @4.32 [CD8376_2.mzXML]	132.11273193359375	4.3163	3.36815	4.552683333333333	1.1845333333333334	2538.198486328125	112507.25850018312	0	1175	0.8872133627478314	0.6246550299706446	0.2493100599412892	132.11175537109375	132.12081909179688
149	132.45501708984375	4.112333333333334					1	DETECTED	132.4550 m/z @4.11 [CD8376_2.mzXML]	132.45501708984375	4.112333333333334	3.322583333333333	4.63285	1.3102666666666671	4543.44482421875	256140.18899841316	0	1175	0.8436326990582117	0.8295452147303995	0.6590904294607991	132.45481872558594	132.45510864257812
150	132.53724670410156	6.6838500000000005					1	DETECTED	132.5372 m/z @6.68 [CD8376_2.mzXML]	132.53724670410156	6.6838500000000005	6.456716666666667	8.71485	2.2581333333333333	10493.56640625	1079557.256047607	0	1175	1.7146142155389654	4.9709421778690865	8.941884355738173	132.53060913085938	132.54722595214844
151	132.7704620361328	1.4117666666666666					1	DETECTED	132.7705 m/z @1.41 [CD8376_2.mzXML]	132.7704620361328	1.4117666666666666	1.4117666666666666	10.666333333333334	9.254566666666667	15333.7646484375	2890510.670984131	0	1175	2.7299651629270345	null	null	132.764892578125	132.77154541015625
152	132.9036865234375	11.71395					1	DETECTED	132.9037 m/z @11.71 [CD8376_2.mzXML]	132.9036865234375	11.71395	11.149933333333333	15.83275	4.6828166666666675	3666.974609375	450938.9852353516	0	1175	0.30830356665447134	4.151310540468659	7.302621080937317	132.9033203125	132.90414428710938
153	132.9576873779297	11.817116666666667					1	DETECTED	132.9577 m/z @11.82 [CD8376_2.mzXML]	132.9576873779297	11.817116666666667	0.10118333333333333	20.009333333333334	19.90815	425698.5	5.724216338745929E7	0	1175	1.1786675863755658	0.863230649596492	4.953936485429946	132.9576416015625	132.96609497070312
154	132.9980010986328	1.5220666666666667					1	DETECTED	132.9980 m/z @1.52 [CD8376_2.mzXML]	132.9980010986328	1.5220666666666667	1.4299833333333334	15.703766666666667	14.273783333333334	23553.21875	4726508.563687012	0	1175	0.11482765649970461	77.50470588235298	130.19611976220952	132.99264526367188	132.9981689453125
155	133.0341033935547	1.5220666666666667					1	DETECTED	133.0341 m/z @1.52 [CD8376_2.mzXML]	133.0341033935547	1.5220666666666667	0.4295	19.826833333333333	19.397333333333332	694321.0625	1.3837801849265737E7	0	1175	0.10936666813733797	0.5740428297916993	1.3657749460565634	133.03140258789062	133.03465270996094
156	133.04937744140625	2.271533333333333					1	DETECTED	133.0494 m/z @2.27 [CD8376_2.mzXML]	133.04937744140625	2.271533333333333	1.3574166666666665	7.882183333333333	6.524766666666666	3338.604736328125	496919.55254354846	0	1175	1.5064441384698868	3.568891644027932	6.137783288055864	133.048828125	133.04965209960938
157	133.0688018798828	2.545666666666667					1	DETECTED	133.0688 m/z @2.55 [CD8376_2.mzXML]	133.0688018798828	2.545666666666667	1.1757833333333332	7.7617	6.585916666666667	12425.603515625	752768.3061845703	0	1175	0.43478698365340174	0.8512587928362007	0.7462411359575687	133.06591796875	133.06895446777344
158	133.0796356201172	1.8359833333333335					1	DETECTED	133.0796 m/z @1.84 [CD8376_2.mzXML]	133.0796356201172	1.8359833333333335	1.10285	19.99116666666667	18.888316666666668	13647.220703125	3128438.73321048	0	1175	8.13707321603976	12.88191097572065	24.7638219514413	133.07911682128906	133.0841064453125
159	133.1050262451172	4.065483333333334					1	DETECTED	133.1050 m/z @4.07 [CD8376_2.mzXML]	133.1050262451172	4.065483333333334	1.5071333333333332	14.672766666666666	13.165633333333332	68554.203125	5623308.6182686435	0	1175	1.1103127939918092	0.7633394981478294	0.37894613177134273	133.09666442871094	133.10562133789062
160	133.95846557617188	11.506383333333334					1	DETECTED	133.9585 m/z @11.51 [CD8376_2.mzXML]	133.95846557617188	11.506383333333334	0.10118333333333333	19.99116666666667	19.889983333333333	8843.615234375	1989671.8507798747	0	1175	1.2743960142554638	1.1122412218507332	2.0710542498877174	133.95794677734375	133.96644592285156
161	134.01844787597656	1.7645833333333334					1	DETECTED	134.0184 m/z @1.76 [CD8376_2.mzXML]	134.01844787597656	1.7645833333333334	1.7025833333333333	1.9613666666666667	0.25878333333333337	27525.93359375	167020.7808822022	0	1175	0.05778891240732853	2.0869623655913965	2.809850668197357	134.01834106445312	134.0186004638672
162	134.0352325439453	1.5220666666666667					1	DETECTED	134.0352 m/z @1.52 [CD8376_2.mzXML]	134.0352325439453	1.5220666666666667	1.4117666666666666	19.260833333333334	17.84906666666667	60632.078125	1991030.1663343208	0	1175	0.10817034159528283	2.7859544623016155	3.8698139923869865	134.0342254638672	134.04489135742188
163	134.05995178222656	9.989633333333334					1	DETECTED	134.0600 m/z @9.99 [CD8376_2.mzXML]	134.05995178222656	9.989633333333334	3.0129499999999996	19.936333333333334	16.923383333333334	14441.720703125	2239428.828109741	0	1175	0.4608406751892513	3.5390793688894973	1.617810180250783	134.05955505371094	134.06915283203125
164	134.10595703125	4.1749					1	DETECTED	134.1060 m/z @4.17 [CD8376_2.mzXML]	134.10595703125	4.1749	3.1589	4.9136	1.7546999999999997	4868.30224609375	243454.2457681885	0	1175	0.6759873181477771	0.8635334645669289	0.727066929133858	134.1056671142578	134.10659790039062
165	134.95823669433594	11.56835					1	DETECTED	134.9582 m/z @11.57 [CD8376_2.mzXML]	134.95823669433594	11.56835	0.10118333333333333	20.009333333333334	19.90815	65103.80859375	1.0716736839960977E7	0	1175	1.6421099756350337	1.8321824800153084	6.008758386156672	134.9578857421875	134.95901489257812
166	135.0037841796875	1.5220666666666667					1	DETECTED	135.0038 m/z @1.52 [CD8376_2.mzXML]	135.0037841796875	1.5220666666666667	1.4299833333333334	11.506383333333334	10.0764	94536.3515625	2354820.019190888	0	1175	0.0921621844942917	1.5306163332725933	7.083071365766509	134.9960174560547	135.0038604736328
167	135.06484985351562	19.078666666666667					1	DETECTED	135.0648 m/z @19.08 [CD8376_2.mzXML]	135.06484985351562	19.078666666666667	0.22911666666666666	19.936333333333334	19.707216666666667	2881.328369140625	1101800.0079848946	0	1175	9.740385109901675	0.5227503220678124	0.04550064413562482	135.0623321533203	135.06484985351562
168	135.08021545410156	11.864766666666666					1	DETECTED	135.0802 m/z @11.86 [CD8376_2.mzXML]	135.08021545410156	11.864766666666666	11.522916666666667	12.079383333333334	0.5564666666666671	14228.96484375	150566.7783094478	0	1175	0.469748680151584	0.8139047340451493	4.778076440887475	135.0777587890625	135.08045959472656
169	136.04779052734375	1.80745					1	DETECTED	136.0478 m/z @1.81 [CD8376_2.mzXML]	136.04779052734375	1.80745	1.7789833333333334	2.3401	0.5611166666666667	242687.125	784296.3473991705	0	1175	0.02917820419847339	3.495770190779565	3.5315409656538495	136.0476531982422	136.04808044433594
170	136.06141662597656	6.789966666666667					1	DETECTED	136.0614 m/z @6.79 [CD8376_2.mzXML]	136.06141662597656	6.789966666666667	0.10118333333333333	20.009333333333334	19.90815	5133.46240234375	2457471.683705414	0	1175	3.849409973933862	1.4881742319853881	0.5755246725486309	136.06106567382812	136.06207275390625
171	136.07546997070312	3.97135					1	DETECTED	136.0755 m/z @3.97 [CD8376_2.mzXML]	136.07546997070312	3.97135	1.0304	18.859166666666667	17.828766666666667	5509.208984375	1655102.9874526977	0	1175	0.2979081957123024	3.0311237298605325	5.062247459721065	136.071533203125	136.0777587890625
172	136.95364379882812	11.64645					1	DETECTED	136.9536 m/z @11.65 [CD8376_2.mzXML]	136.95364379882812	11.64645	0.3016666666666667	19.8995	19.597833333333334	25658.9140625	4185641.2224035943	0	1175	3.018562465781841	0.8552787813761841	5.157894437295585	136.9463348388672	136.9545135498047
173	136.96922302246094	1.6416499999999998					1	DETECTED	136.9692 m/z @1.64 [CD8376_2.mzXML]	136.96922302246094	1.6416499999999998	1.5512000000000001	15.83275	14.281550000000001	22143.705078125	3739640.0018594973	0	1175	0.07018842806928949	78.94720840243255	154.621359614344	136.96383666992188	136.9693145751953
174	137.05116271972656	1.80745					1	DETECTED	137.0512 m/z @1.81 [CD8376_2.mzXML]	137.05116271972656	1.80745	1.80745	9.71545	7.908	9633.626953125	916366.5831794739	0	1175	1.4244621891074385	null	null	137.04525756835938	137.05975341796875
175	137.13223266601562	7.427350000000001					1	DETECTED	137.1322 m/z @7.43 [CD8376_2.mzXML]	137.13223266601562	7.427350000000001	0.10118333333333333	20.009333333333334	19.90815	8310.9130859375	3883847.247106381	0	1175	18.083513421992297	1.358701685738335	0.42090900354376853	137.13180541992188	137.1328582763672
176	138.05224609375	1.8768666666666667					1	DETECTED	138.0522 m/z @1.88 [CD8376_2.mzXML]	138.05224609375	1.8768666666666667	0.28345000000000004	19.771833333333333	19.488383333333335	208294.65625	2035997.5526934196	0	1175	0.05312971734142735	1.7714344871373355	1.2204392647889748	138.04931640625	138.05532836914062
177	139.00238037109375	3.247916666666667					1	DETECTED	139.0024 m/z @3.25 [CD8376_2.mzXML]	139.00238037109375	3.247916666666667	3.0273166666666667	6.613916666666666	3.5866	1422.642333984375	140242.07179968257	0	1175	0.27998736397696167	8.129193109700811	15.258386219401622	139.00210571289062	139.00527954101562
178	139.0417022705078	14.28305					1	DETECTED	139.0417 m/z @14.28 [CD8376_2.mzXML]	139.0417022705078	14.28305	0.19241666666666665	20.009333333333334	19.816916666666668	157620.296875	2.393660372943924E7	1	1175	3.0826822982494964	0.8645012118280305	0.6194949120433396	139.03578186035156	139.04226684570312
179	140.0416259765625	14.725033333333332					1	DETECTED	140.0416 m/z @14.73 [CD8376_2.mzXML]	140.0416259765625	14.725033333333332	9.106433333333333	16.643633333333334	7.5372	7353.63134765625	1252041.5832108767	0	1175	3.400894498527757	0.6707364823977505	0.262102753640526	140.040771484375	140.0494842529297
180	140.06785583496094	1.7932					1	DETECTED	140.0679 m/z @1.79 [CD8376_2.mzXML]	140.06785583496094	1.7932	0.19241666666666665	19.534499999999998	19.34208333333333	460614.0625	3745847.4757159753	1	1175	0.057454778002266504	0.8919613984815149	0.33332028550608545	140.06773376464844	140.07102966308594
181	141.0100555419922	10.43035					1	DETECTED	141.0101 m/z @10.43 [CD8376_2.mzXML]	141.0100555419922	10.43035	3.3832999999999998	11.079333333333333	7.696033333333332	17311.5859375	942460.9591691585	0	1175	0.10088055138093033	0.5460464544265566	0.02482277809214136	141.00933837890625	141.0161590576172
182	141.03843688964844	13.9442					1	DETECTED	141.0384 m/z @13.94 [CD8376_2.mzXML]	141.03843688964844	13.9442	1.4622166666666667	16.514333333333333	15.052116666666667	5672.97412109375	1286544.283588653	0	1175	1.180126997705825	0.6029537239674785	0.71861429170653	141.0379638671875	141.0408172607422
183	141.05209350585938	9.319816666666666					1	DETECTED	141.0521 m/z @9.32 [CD8376_2.mzXML]	141.05209350585938	9.319816666666666	0.7390666666666666	13.356716666666667	12.617650000000001	30649.8671875	1060894.4964905705	0	1175	0.10218059224550302	0.6270001670556841	0.3881459778440398	141.04653930664062	141.05471801757812
184	141.09075927734375	7.5156					1	DETECTED	141.0908 m/z @7.52 [CD8376_2.mzXML]	141.09075927734375	7.5156	0.10118333333333333	19.99116666666667	19.889983333333333	1897.855712890625	1260608.7460154109	0	1175	1.125722724297236	1.3413046654603082	1.6826093309206167	141.09022521972656	141.09124755859375
185	142.0472412109375	1.7932					1	DETECTED	142.0472 m/z @1.79 [CD8376_2.mzXML]	142.0472412109375	1.7932	0.4295	18.968833333333336	18.539333333333335	32563.197265625	1203337.1837454226	0	1175	0.21695321524147038	6.7974383417662745	253.75295029996747	142.04324340820312	142.05039978027344
186	142.06504821777344	9.1976					1	DETECTED	142.0650 m/z @9.20 [CD8376_2.mzXML]	142.06504821777344	9.1976	7.6396500000000005	11.697000000000001	4.0573500000000005	58265.1640625	778336.1330864873	0	1175	0.1081238623604559	1.5712511811978114	1.7700165647889847	142.06103515625	142.06874084472656
187	143.007080078125	10.43035					1	DETECTED	143.0071 m/z @10.43 [CD8376_2.mzXML]	143.007080078125	10.43035	1.4465333333333334	16.31255	14.866016666666669	6198.00341796875	1760770.976622437	0	1175	9.037077403385029	0.8273775622461872	0.6547551244923743	142.9987335205078	143.01144409179688
188	143.03115844726562	1.7932					1	DETECTED	143.0312 m/z @1.79 [CD8376_2.mzXML]	143.03115844726562	1.7932	1.5659666666666667	19.461666666666666	17.895699999999998	210906.140625	3001450.972400575	0	1175	0.18690534185894703	2.1152766998936583	2.6174387155370282	143.0286102294922	143.03460693359375
189	143.07286071777344	9.1976					1	DETECTED	143.0729 m/z @9.20 [CD8376_2.mzXML]	143.07286071777344	9.1976	0.10118333333333333	20.009333333333334	19.90815	75433.484375	3125586.401619358	0	1175	0.09681594174354657	0.5226802955090897	0.02233836188516648	143.0694580078125	143.08180236816406
190	143.10630798339844	11.079333333333333					1	DETECTED	143.1063 m/z @11.08 [CD8376_2.mzXML]	143.10630798339844	11.079333333333333	0.6662166666666667	18.127	17.46078333333333	3021.291259765625	1622910.139819	0	1175	0.04010879563772285	0.8384033278541327	0.6768066557082654	143.10601806640625	143.10714721679688
191	144.04432678222656	9.1976					1	DETECTED	144.0443 m/z @9.20 [CD8376_2.mzXML]	144.04432678222656	9.1976	1.7932	12.949633333333333	11.156433333333332	18462.556640625	3008767.4602854927	0	1175	0.08333596063302728	0.7533651162371923	0.021253063161455598	144.03440856933594	144.04444885253906
192	144.06541442871094	2.8255166666666667					1	DETECTED	144.0654 m/z @2.83 [CD8376_2.mzXML]	144.06541442871094	2.8255166666666667	0.21055	19.973000000000003	19.76245	2429.596923828125	1141906.7919669799	0	1175	6.245206517925116	3.778719295338373	6.557438590676747	144.0646514892578	144.0657958984375
193	144.08042907714844	9.1976					1	DETECTED	144.0804 m/z @9.20 [CD8376_2.mzXML]	144.08042907714844	9.1976	0.5205666666666667	10.809816666666668	10.289250000000001	686252.8125	6350146.790118959	1	1175	0.0970328284403088	1.389768900893245	1.2054784069712214	144.0760040283203	144.08071899414062
194	144.10174560546875	1.8633166666666667					1	DETECTED	144.1017 m/z @1.86 [CD8376_2.mzXML]	144.10174560546875	1.8633166666666667	0.8479166666666667	19.863166666666665	19.015249999999998	30909.794921875	1939042.9495511784	0	1175	1.1736569173316422	1.7934515603581134	0.13962928212297404	144.0970916748047	144.10543823242188
195	144.13796997070312	10.936066666666667					1	DETECTED	144.1380 m/z @10.94 [CD8376_2.mzXML]	144.13796997070312	10.936066666666667	10.881849999999998	11.0078	0.12595000000000134	4192.53564453125	22976.066623291066	0	1175	0.1273759992892991	1.1615431909006737	1.3230863818013474	144.1378173828125	144.13803100585938
196	144.98068237304688	1.5512000000000001					1	DETECTED	144.9807 m/z @1.55 [CD8376_2.mzXML]	144.98068237304688	1.5512000000000001	1.4299833333333334	19.023833333333336	17.593850000000003	27558.466796875	2578617.650667177	0	1175	0.21096540103788208	59.17823137729157	99.17170932452441	144.97500610351562	144.98141479492188
197	144.99200439453125	1.5220666666666667					1	DETECTED	144.9920 m/z @1.52 [CD8376_2.mzXML]	144.99200439453125	1.5220666666666667	1.4299833333333334	1.8217500000000002	0.3917666666666668	42634.73046875	490825.60487353505	0	1175	0.5221905975604302	2.1272398190045267	3.254479638009053	144.99169921875	144.99200439453125
198	145.03439331054688	1.5367					1	DETECTED	145.0344 m/z @1.54 [CD8376_2.mzXML]	145.03439331054688	1.5367	1.4622166666666667	1.5807166666666668	0.11850000000000005	5360.51953125	26775.29870263671	0	1175	0.1231092154150315	0.7954799731483567	0.5909599462967134	145.03433227539062	145.0346221923828
199	145.04937744140625	1.9333					1	DETECTED	145.0494 m/z @1.93 [CD8376_2.mzXML]	145.04937744140625	1.9333	0.10118333333333333	20.009333333333334	19.90815	92767.109375	7301822.952586883	0	1175	0.21932555851388758	20.146145100219734	38.328751257039904	145.04666137695312	145.05130004882812
200	145.0840301513672	9.1976					1	DETECTED	145.0840 m/z @9.20 [CD8376_2.mzXML]	145.0840301513672	9.1976	0.39326666666666665	13.2224	12.829133333333333	59018.6953125	5312369.790499906	0	1175	0.09777179789850976	0.5115843725854182	0.015561818853643071	145.077880859375	145.09219360351562
201	146.0596923828125	9.1976					1	DETECTED	146.0597 m/z @9.20 [CD8376_2.mzXML]	146.0596923828125	9.1976	3.4133666666666667	18.254666666666665	14.841299999999999	532403.75	4763447.716616485	0	1175	0.09912761083530341	1.361512475236385	1.2539904170185017	146.0524139404297	146.060302734375
202	146.0809783935547	1.9474333333333333					1	DETECTED	146.0810 m/z @1.95 [CD8376_2.mzXML]	146.0809783935547	1.9474333333333333	0.37474999999999997	19.863166666666665	19.488416666666666	86144.4609375	5607663.116376404	0	1175	0.5092352055271294	1.8280910569487556	2.005088051131038	146.08065795898438	146.08740234375
203	146.11732482910156	1.80745					1	DETECTED	146.1173 m/z @1.81 [CD8376_2.mzXML]	146.11732482910156	1.80745	1.80745	13.1336	11.32615	23720.71875	4510316.189114532	0	1175	8.246391374054827	null	null	146.10906982421875	146.11769104003906
204	147.00233459472656	1.4774666666666667					1	DETECTED	147.0023 m/z @1.48 [CD8376_2.mzXML]	147.00233459472656	1.4774666666666667	0.8296833333333333	19.753666666666668	18.923983333333336	189443.296875	1.2589506944848279E7	0	1175	0.2476988517896701	10.108647193748538	16.345631547838185	146.9954376220703	147.00868225097656
205	147.063232421875	9.1976					1	DETECTED	147.0632 m/z @9.20 [CD8376_2.mzXML]	147.063232421875	9.1976	0.10118333333333333	19.99116666666667	19.889983333333333	45003.078125	2583722.20584842	0	1175	0.09911397231077856	2.7797300468450348	0.07712297867534045	147.05392456054688	147.06576538085938
206	147.07627868652344	1.8497666666666668					1	DETECTED	147.0763 m/z @1.85 [CD8376_2.mzXML]	147.07627868652344	1.8497666666666668	1.7789833333333334	19.699	17.92001666666667	225343.1875	6264829.084139556	0	1175	0.12804878955282195	7.799173861653811	9.633262286611538	147.07595825195312	147.07650756835938
207	147.11245727539062	1.5957666666666666					1	DETECTED	147.1125 m/z @1.60 [CD8376_2.mzXML]	147.11245727539062	1.5957666666666666	1.5071333333333332	15.814483333333333	14.30735	150542.328125	3346430.419789368	0	1175	0.14079700732362888	5.062999266543741	7.520643786724074	147.1024932861328	147.1171112060547
208	148.0426025390625	2.03225					1	DETECTED	148.0426 m/z @2.03 [CD8376_2.mzXML]	148.0426025390625	2.03225	0.26538333333333336	19.954833333333333	19.68945	49282.09375	3398128.2008349923	0	1175	0.45359726188499905	2.7753169781594256	4.435271311547935	148.03860473632812	148.04302978515625
209	148.0601348876953	1.8217500000000002					1	DETECTED	148.0601 m/z @1.82 [CD8376_2.mzXML]	148.0601348876953	1.8217500000000002	1.7789833333333334	9.241183333333334	7.4622	53181.34765625	1341077.9180717461	0	1175	0.10693810140063476	23.288166524600086	73.30682754255379	148.05950927734375	148.06674194335938
210	148.08213806152344	18.456166666666665					1	DETECTED	148.0821 m/z @18.46 [CD8376_2.mzXML]	148.08213806152344	18.456166666666665	0.13731666666666667	19.99116666666667	19.85385	5252.61376953125	1925610.3208842191	0	1175	3.2599000653159464	0.5418967347841159	0.15120248562837643	148.0752716064453	148.0825958251953
211	148.93490600585938	1.7338833333333334					1	DETECTED	148.9349 m/z @1.73 [CD8376_2.mzXML]	148.93490600585938	1.7338833333333334	1.672	14.502233333333333	12.830233333333332	81988.8515625	2827635.7261815188	0	1175	0.0892515334742574	103.66469162402339	1.4178458578875623	148.93295288085938	148.9351348876953
212	148.9756622314453	1.4923833333333334					1	DETECTED	148.9757 m/z @1.49 [CD8376_2.mzXML]	148.9756622314453	1.4923833333333334	1.4117666666666666	7.865066666666666	6.4533	88928.9609375	2224928.641815369	0	1175	6.40744946937223	40.66266167013623	85.86766666559811	148.9749298095703	148.9835968017578
213	149.01199340820312	1.5220666666666667					1	DETECTED	149.0120 m/z @1.52 [CD8376_2.mzXML]	149.01199340820312	1.5220666666666667	0.17418333333333333	19.224333333333334	19.050150000000002	141197.140625	4567125.533206512	0	1175	0.10101641801680583	10.654795399073233	29.75096483728128	149.00204467773438	149.01673889160156
214	149.02296447753906	12.43365					1	DETECTED	149.0230 m/z @12.43 [CD8376_2.mzXML]	149.02296447753906	12.43365	0.10118333333333333	20.009333333333334	19.90815	98947.2421875	3.7957220193743184E7	1	1175	11.214199240573766	0.5428856787896327	0.08193877252656877	149.02276611328125	149.02342224121094
215	149.0784912109375	18.254666666666665					1	DETECTED	149.0785 m/z @18.25 [CD8376_2.mzXML]	149.0784912109375	18.254666666666665	0.11926666666666666	19.954833333333333	19.835566666666665	10044.2568359375	4005684.076361602	0	1175	10.591841586982829	0.5468742533020134	0.17423561236082533	149.07826232910156	149.07876586914062
216	149.9970245361328	11.56835					1	DETECTED	149.9970 m/z @11.57 [CD8376_2.mzXML]	149.9970245361328	11.56835	0.11926666666666666	20.009333333333334	19.890066666666666	12372.267578125	5068254.12355951	0	1175	10.49318670298216	0.8686314042608941	17.6221036415731	149.9923553466797	150.00631713867188
217	150.0082550048828	19.680833333333332					1	DETECTED	150.0083 m/z @19.68 [CD8376_2.mzXML]	150.0082550048828	19.680833333333332	0.7390666666666666	19.808666666666667	19.0696	5708.6240234375	3532507.461871338	0	1175	18.297717529238216	0.5033743772580171	0.00674875451603432	150.00765991210938	150.01547241210938
218	150.0262908935547	12.4005					1	DETECTED	150.0263 m/z @12.40 [CD8376_2.mzXML]	150.0262908935547	12.4005	0.10118333333333333	19.954833333333333	19.85365	8275.6787109375	3702533.8939312133	0	1175	13.95571982099535	0.8071037821884414	0.8761937874896154	150.02598571777344	150.02835083007812
219	150.05819702148438	2.6846					1	DETECTED	150.0582 m/z @2.68 [CD8376_2.mzXML]	150.05819702148438	2.6846	1.80745	9.544433333333334	7.736983333333334	64782.96484375	1867136.473882263	0	1175	0.24223054117696785	2.0508747221571797	23.739702554974226	150.05209350585938	150.05865478515625
220	150.93191528320312	1.7338833333333334					1	DETECTED	150.9319 m/z @1.73 [CD8376_2.mzXML]	150.93191528320312	1.7338833333333334	1.672	1.80745	0.13545000000000007	34675.02734375	129684.711190918	0	1175	0.031630136953300525	1.0943980608672206	1.1799802399214725	150.93190002441406	150.93206787109375
221	150.96836853027344	11.457333333333334					1	DETECTED	150.9684 m/z @11.46 [CD8376_2.mzXML]	150.96836853027344	11.457333333333334	0.17418333333333333	19.99116666666667	19.816983333333337	13958.5791015625	2590999.0746383076	0	1175	0.7270256184821751	0.885276459098657	0.46179338537427295	150.968017578125	150.9769287109375
222	151.04507446289062	1.4774666666666667					1	DETECTED	151.0451 m/z @1.48 [CD8376_2.mzXML]	151.04507446289062	1.4774666666666667	0.2472	1.8359833333333335	1.5887833333333334	6892.87646484375	148349.65633129884	0	1175	0.1851118288478184	0.6457068928145661	7.130582331974094	151.03509521484375	151.04763793945312
223	151.111328125	10.791950000000002					1	DETECTED	151.1113 m/z @10.79 [CD8376_2.mzXML]	151.111328125	10.791950000000002	0.13731666666666667	20.009333333333334	19.872016666666667	4743.78173828125	1170649.8730899962	0	1175	0.10935079522829483	0.932552817397126	0.5781026344076179	151.1110382080078	151.11219787597656
224	152.02182006835938	1.80745					1	DETECTED	152.0218 m/z @1.81 [CD8376_2.mzXML]	152.02182006835938	1.80745	1.7789833333333334	19.3885	17.609516666666668	179251.265625	4025595.258075684	0	1175	0.037563714440118856	3.071446897557804	302.84021620795767	152.0217742919922	152.03179931640625
225	152.03184509277344	3.4133666666666667					1	DETECTED	152.0318 m/z @3.41 [CD8376_2.mzXML]	152.03184509277344	3.4133666666666667	2.1462	9.765816666666666	7.619616666666666	4297.841796875	770394.3010442505	0	1175	6.290544439962469	3.0065566223858995	5.0131132447718	152.03182983398438	152.03631591796875
226	152.05410766601562	2.67045					1	DETECTED	152.0541 m/z @2.67 [CD8376_2.mzXML]	152.05410766601562	2.67045	0.11926666666666666	20.009333333333334	19.890066666666666	2442.14892578125	1335887.9794207143	0	1175	7.575160391995997	3.898204101364726	6.796408202729453	152.0465545654297	152.0622100830078
227	152.94677734375	1.6416499999999998					1	DETECTED	152.9468 m/z @1.64 [CD8376_2.mzXML]	152.94677734375	1.6416499999999998	1.5512000000000001	1.7789833333333334	0.22778333333333323	81758.109375	585517.295123047	0	1175	0.10807231493836023	1.316062972853402	1.4533362092551527	152.9467315673828	152.947021484375
228	153.04054260253906	3.876116666666667					1	DETECTED	153.0405 m/z @3.88 [CD8376_2.mzXML]	153.04054260253906	3.876116666666667	3.1589	4.143466666666667	0.9845666666666668	2206.48046875	63743.156886535646	0	1175	0.19045736656561285	0.6863802198312922	0.37276043966258443	153.04014587402344	153.0408477783203
229	153.05740356445312	13.103666666666667					1	DETECTED	153.0574 m/z @13.10 [CD8376_2.mzXML]	153.05740356445312	13.103666666666667	1.2664166666666667	19.553	18.286583333333333	72099.203125	1.1630943072525598E7	0	1175	2.3877393341629247	0.800952981194668	1.6282437702685368	153.052001953125	153.06617736816406
230	154.02627563476562	1.8768666666666667					1	DETECTED	154.0263 m/z @1.88 [CD8376_2.mzXML]	154.02627563476562	1.8768666666666667	1.7932	13.515766666666668	11.722566666666667	32895.60546875	3034073.3185170293	0	1175	0.04853831398322472	52.33434482381399	103.79040768433266	154.01998901367188	154.03271484375
231	154.0574493408203	13.148333333333333					1	DETECTED	154.0574 m/z @13.15 [CD8376_2.mzXML]	154.0574493408203	13.148333333333333	2.0607166666666665	15.703766666666667	13.64305	5725.6962890625	1095542.7078036808	0	1175	1.6468769356314947	0.6152381711128181	0.18817666482466155	154.04745483398438	154.06503295898438
232	154.0838623046875	4.081083333333334					1	DETECTED	154.0839 m/z @4.08 [CD8376_2.mzXML]	154.0838623046875	4.081083333333334	1.23025	6.9306833333333335	5.700433333333334	6784.37060546875	593982.56870636	0	1175	1.123089651966271	0.9997836889798303	0.556721066409204	154.08319091796875	154.0867919921875
233	154.88006591796875	1.7645833333333334					1	DETECTED	154.8801 m/z @1.76 [CD8376_2.mzXML]	154.88006591796875	1.7645833333333334	1.7338833333333334	7.726699999999999	5.992816666666666	11621.6728515625	593992.3270917968	0	1175	0.09182471708510342	97.60287730727485	194.2057546145497	154.8766326904297	154.88037109375
234	155.0281219482422	2.7830999999999997					1	DETECTED	155.0281 m/z @2.78 [CD8376_2.mzXML]	155.0281219482422	2.7830999999999997	2.2301333333333333	17.0515	14.821366666666668	9173.8828125	922060.189224884	0	1175	0.2464364570340427	13.401681837362116	33.90609122798428	155.02748107910156	155.0315399169922
235	155.06776428222656	10.253266666666667					1	DETECTED	155.0678 m/z @10.25 [CD8376_2.mzXML]	155.06776428222656	10.253266666666667	8.928616666666667	10.3991	1.470483333333334	6328.71044921875	138596.48034564225	0	1175	0.38780055233480404	0.5550459869902744	0.5042276013798828	155.05996704101562	155.06796264648438
236	155.0785675048828	1.7025833333333333					1	DETECTED	155.0786 m/z @1.70 [CD8376_2.mzXML]	155.0785675048828	1.7025833333333333	1.5957666666666666	1.7789833333333334	0.1832166666666668	10648.248046875	91078.15441284186	0	1175	0.18019522041451785	0.8576220939304101	0.7152441878608202	155.0785675048828	155.0789794921875
237	155.13063049316406	14.880316666666666					1	DETECTED	155.1306 m/z @14.88 [CD8376_2.mzXML]	155.13063049316406	14.880316666666666	0.10118333333333333	20.009333333333334	19.90815	292892.71875	6.880227338116232E7	0	1175	6.662290269394422	0.6815780333847838	0.7213632068955836	155.1302032470703	155.1312255859375
238	156.041748046875	1.7645833333333334					1	DETECTED	156.0417 m/z @1.76 [CD8376_2.mzXML]	156.041748046875	1.7645833333333334	1.7493833333333333	15.336900000000002	13.58751666666667	229944.984375	5002983.108673126	0	1175	0.052237746645264815	281.97555488877776	530.614466231909	156.04165649414062	156.04827880859375
239	156.07652282714844	1.8909833333333335					1	DETECTED	156.0765 m/z @1.89 [CD8376_2.mzXML]	156.07652282714844	1.8909833333333335	1.5367	15.408666666666667	13.871966666666667	41716.984375	1657768.0053168638	0	1175	0.3274982600547889	1.7004016319306217	1.4525412558321793	156.06814575195312	156.07708740234375
240	156.13412475585938	14.98415					1	DETECTED	156.1341 m/z @14.98 [CD8376_2.mzXML]	156.13412475585938	14.98415	0.19241666666666665	19.918	19.725583333333333	15351.9423828125	4194549.922967164	0	1175	7.514219595696133	0.6788423013934625	0.5281499305661472	156.13320922851562	156.1346893310547
241	157.12777709960938	14.98415					1	DETECTED	157.1278 m/z @14.98 [CD8376_2.mzXML]	157.12777709960938	14.98415	0.10118333333333333	20.009333333333334	19.90815	84684.9296875	2.028482177282541E7	0	1175	6.512258785456085	0.8394835183742596	1.4196437381282907	157.1222686767578	157.12844848632812
242	158.0401153564453	1.7932					1	DETECTED	158.0401 m/z @1.79 [CD8376_2.mzXML]	158.0401153564453	1.7932	1.7932	3.9874333333333336	2.194233333333334	11375.1552734375	285435.15467141726	0	1175	1.4460536266180506	null	null	158.0364532470703	158.0401153564453
243	158.13116455078125	9.0709					1	DETECTED	158.1312 m/z @9.07 [CD8376_2.mzXML]	158.13116455078125	9.0709	0.2472	19.99116666666667	19.74396666666667	4727.7509765625	1710072.9361155692	0	1175	1.8271435124191218	1.1188031475835911	1.2376062951671825	158.13047790527344	158.131591796875
244	158.927490234375	1.5659666666666667					1	DETECTED	158.9275 m/z @1.57 [CD8376_2.mzXML]	158.927490234375	1.5659666666666667	1.4622166666666667	1.5659666666666667	0.10375000000000001	25334.025390625	117002.59661181635	0	1175	0.07845186800329929	0.5	null	158.927490234375	158.9298095703125
245	158.96360778808594	1.6570166666666668					1	DETECTED	158.9636 m/z @1.66 [CD8376_2.mzXML]	158.96360778808594	1.6570166666666668	1.4299833333333334	12.217	10.787016666666666	396346.6875	7638789.033173097	0	1175	0.1055464933170891	1.4847297513929198	1.921073547231752	158.9625701904297	158.9735870361328
246	159.01394653320312	1.4923833333333334					1	DETECTED	159.0139 m/z @1.49 [CD8376_2.mzXML]	159.01394653320312	1.4923833333333334	1.4117666666666666	9.440499999999998	8.028733333333332	10864.671875	729706.9080547178	0	1175	0.9045240477846468	49.79574116187712	15.264635691803154	159.00506591796875	159.0145721435547
247	159.0648956298828	1.9754					1	DETECTED	159.0649 m/z @1.98 [CD8376_2.mzXML]	159.0648956298828	1.9754	0.4295	19.3885	18.959	8453.869140625	1325427.1152773744	0	1175	0.4251595044694121	1.5072764885249825	2.570155962675437	159.06442260742188	159.06683349609375
248	159.07652282714844	2.5593833333333333					1	DETECTED	159.0765 m/z @2.56 [CD8376_2.mzXML]	159.07652282714844	2.5593833333333333	2.07495	8.33145	6.256500000000001	5458.00732421875	533276.3178713075	0	1175	0.6986096126237151	6.457544897818756	11.915089795637511	159.0758819580078	159.07699584960938
249	159.09161376953125	9.1976					1	DETECTED	159.0916 m/z @9.20 [CD8376_2.mzXML]	159.09161376953125	9.1976	0.9027	9.698583333333334	8.795883333333334	53385.58984375	1014646.7743329777	0	1175	0.09859915170482658	1.3232885186608727	1.2758212006650396	159.09140014648438	159.10137939453125
250	159.1490020751953	8.82225					1	DETECTED	159.1490 m/z @8.82 [CD8376_2.mzXML]	159.1490020751953	8.82225	8.625716666666667	9.0709	0.4451833333333326	16569.4921875	196092.3818748782	0	1175	0.17924728196345008	1.1280124285422515	1.0481672911180877	159.14886474609375	159.1490936279297
251	159.9814453125	11.236716666666666					1	DETECTED	159.9814 m/z @11.24 [CD8376_2.mzXML]	159.9814453125	11.236716666666666	0.10118333333333333	20.009333333333334	19.90815	6687.8935546875	2190254.6743478687	0	1175	0.5113271500446057	0.8939019535061934	35.8863562333827	159.97386169433594	159.98239135742188
252	160.060302734375	2.6151166666666668					1	DETECTED	160.0603 m/z @2.62 [CD8376_2.mzXML]	160.060302734375	2.6151166666666668	1.8217500000000002	18.859166666666667	17.037416666666665	378332.8125	2.3308559155698474E7	1	1175	0.8042399896116819	1.7766508787360993	1.5318968596211833	160.05999755859375	160.06329345703125
253	160.07562255859375	9.211983333333334					1	DETECTED	160.0756 m/z @9.21 [CD8376_2.mzXML]	160.07562255859375	9.211983333333334	1.4299833333333334	10.7738	9.343816666666665	25691.83203125	1758413.1287716073	0	1175	0.10637232180550704	0.5645578446103086	1.3254136953088715	160.07546997070312	160.07579040527344
254	160.13345336914062	1.8497666666666668					1	DETECTED	160.1335 m/z @1.85 [CD8376_2.mzXML]	160.13345336914062	1.8497666666666668	1.8497666666666668	10.164299999999999	8.314533333333332	15674.3447265625	1086815.6915200197	0	1175	8.29913130522517	null	null	160.13275146484375	160.13345336914062
255	160.95291137695312	11.731					1	DETECTED	160.9529 m/z @11.73 [CD8376_2.mzXML]	160.95291137695312	11.731	1.5512000000000001	16.681333333333335	15.130133333333335	6481.8525390625	1337952.582209747	0	1175	0.9745186222071496	0.7431449209873148	0.3118908655210635	160.95249938964844	160.95986938476562
256	161.01210021972656	1.4774666666666667					1	DETECTED	161.0121 m/z @1.48 [CD8376_2.mzXML]	161.01210021972656	1.4774666666666667	1.4299833333333334	1.6264666666666665	0.19648333333333312	16393.48046875	117511.0634453124	0	1175	0.10958379486482284	2.068971568971567	3.1379431379431346	161.01161193847656	161.0121612548828
257	161.02371215820312	12.3675					1	DETECTED	161.0237 m/z @12.37 [CD8376_2.mzXML]	161.02371215820312	12.3675	1.5512000000000001	16.772833333333335	15.221633333333335	59300.9453125	9788594.032800503	0	1175	1.2923730544031038	1.778002437167986	2.8145769227294872	161.01376342773438	161.03306579589844
258	161.0637969970703	2.545666666666667					1	DETECTED	161.0638 m/z @2.55 [CD8376_2.mzXML]	161.0637969970703	2.545666666666667	0.10118333333333333	20.009333333333334	19.90815	21120.66796875	2596388.842432738	0	1175	1.154899620228238	3.7769065633001233	32.00553150817826	161.0587615966797	161.06455993652344
259	161.9811248779297	0.9027					1	DETECTED	161.9811 m/z @0.90 [CD8376_2.mzXML]	161.9811248779297	0.9027	0.10118333333333333	20.009333333333334	19.90815	3886.668212890625	1581567.6070611884	0	1175	19.21415270067306	12.419049302364268	4.533006913321987	161.98031616210938	161.98789978027344
260	162.0502471923828	2.03225					1	DETECTED	162.0502 m/z @2.03 [CD8376_2.mzXML]	162.0502471923828	2.03225	1.9896666666666667	6.072116666666667	4.082450000000001	9601.2099609375	960923.2545451053	0	1175	3.524580889188571	46.83762014030455	92.88019434568042	162.0499725341797	162.0585479736328
261	162.09786987304688	15.555200000000001					1	DETECTED	162.0979 m/z @15.56 [CD8376_2.mzXML]	162.09786987304688	15.555200000000001	0.21055	19.7905	19.57995	10959.400390625	3389450.7351253354	0	1175	2.405414757279747	0.6380057544486188	1.1050086214671533	162.0970001220703	162.09828186035156
262	162.11178588867188	1.8217500000000002					1	DETECTED	162.1118 m/z @1.82 [CD8376_2.mzXML]	162.11178588867188	1.8217500000000002	1.7645833333333334	8.449366666666666	6.684783333333333	2294046.5	1.4702196799225233E7	1	1175	0.06570065173680106	2.8396272806714222	2.398789359063505	162.11178588867188	162.11279296875
263	162.9912109375	1.5220666666666667					1	DETECTED	162.9912 m/z @1.52 [CD8376_2.mzXML]	162.9912109375	1.5220666666666667	0.13731666666666667	19.973000000000003	19.835683333333336	324424.78125	5621583.467553016	0	1175	0.09774520719210034	1.311496721889866	1.449086013702348	162.98341369628906	162.99176025390625
264	163.03863525390625	10.881849999999998					1	DETECTED	163.0386 m/z @10.88 [CD8376_2.mzXML]	163.03863525390625	10.881849999999998	0.22911666666666666	20.009333333333334	19.780216666666668	25090.126953125	3242908.7569988403	0	1175	1.0005730089334364	5.8624213791700095	7.6907628497393965	163.0382080078125	163.04522705078125
265	163.0600128173828	1.9474333333333333					1	DETECTED	163.0600 m/z @1.95 [CD8376_2.mzXML]	163.0600128173828	1.9474333333333333	0.10118333333333333	19.99116666666667	19.889983333333333	30582.171875	5461975.137905333	0	1175	0.9629437467601514	3.102085571798024	5.9399343311987005	163.05482482910156	163.06942749023438
266	163.09422302246094	15.962449999999999					1	DETECTED	163.0942 m/z @15.96 [CD8376_2.mzXML]	163.09422302246094	15.962449999999999	0.37474999999999997	20.009333333333334	19.634583333333335	22010.427734375	7115684.035907654	0	1175	3.370528857389383	0.6298101494554469	0.5279530412347853	163.08445739746094	163.09727478027344
267	163.1156005859375	1.8217500000000002					1	DETECTED	163.1156 m/z @1.82 [CD8376_2.mzXML]	163.1156005859375	1.8217500000000002	1.3936666666666668	12.284566666666667	10.8909	116227.9609375	5184736.85721582	0	1175	0.12292813744075448	12.729025592036995	173.47058777245468	163.10768127441406	163.1234130859375
268	163.52059936523438	15.230466666666667					1	DETECTED	163.5206 m/z @15.23 [CD8376_2.mzXML]	163.52059936523438	15.230466666666667	14.333333333333334	16.3677	2.0343666666666653	21606.59375	2116479.9152514627	0	1175	0.8680199837427942	1.133815114810136	1.2676302296202722	163.5184326171875	163.52796936035156
269	163.9765167236328	0.2472					1	DETECTED	163.9765 m/z @0.25 [CD8376_2.mzXML]	163.9765167236328	0.2472	0.10118333333333333	20.009333333333334	19.90815	50594.75390625	1.8414122135980207E7	1	1175	11.523822927014674	33.74152643564392	63.19473324296562	163.97608947753906	163.97708129882812
270	164.98419189453125	11.56835					1	DETECTED	164.9842 m/z @11.57 [CD8376_2.mzXML]	164.98419189453125	11.56835	0.10118333333333333	19.99116666666667	19.889983333333333	112704.3125	1.4328443982307756E7	1	1175	1.0140342743044606	0.8462092211346434	6.899221536457644	164.97671508789062	164.98780822753906
271	165.0244598388672	1.5367					1	DETECTED	165.0245 m/z @1.54 [CD8376_2.mzXML]	165.0244598388672	1.5367	1.4465333333333334	1.6110833333333334	0.16454999999999997	5642.01708984375	36547.57170770266	0	1175	0.09964616655850289	0.9124768946395578	0.8249537892791157	165.02407836914062	165.0247802734375
272	165.05471801757812	3.9555833333333337					1	DETECTED	165.0547 m/z @3.96 [CD8376_2.mzXML]	165.05471801757812	3.9555833333333337	1.4622166666666667	9.35395	7.891733333333333	6755.25244140625	816256.0567253723	0	1175	0.26493545188594636	1.5825456878918729	0.10218023743224065	165.05389404296875	165.05999755859375
273	165.1597137451172	16.27605					1	DETECTED	165.1597 m/z @16.28 [CD8376_2.mzXML]	165.1597137451172	16.27605	0.35655000000000003	19.918	19.56145	16295.5595703125	4678954.275161925	0	1175	1.9347012099806378	0.717009778668792	0.4384445707548777	165.15731811523438	165.16000366210938
274	165.5897674560547	8.33145					1	DETECTED	165.5898 m/z @8.33 [CD8376_2.mzXML]	165.5897674560547	8.33145	7.986400000000001	8.449366666666666	0.46296666666666564	5189.166015625	80405.98651135246	0	1175	0.5911128116891851	0.6708689561899234	0.3417379123798468	165.58941650390625	165.58982849121094
275	166.02593994140625	2.299183333333333					1	DETECTED	166.0259 m/z @2.30 [CD8376_2.mzXML]	166.02593994140625	2.299183333333333	1.1939666666666668	8.519016666666667	7.325050000000001	33735.46875	2368969.8969468074	0	1175	0.9573069724823973	1.5029133284402487	1.39632974059721	166.0253448486328	166.02749633789062
276	166.0531463623047	2.0895333333333332					1	DETECTED	166.0531 m/z @2.09 [CD8376_2.mzXML]	166.0531463623047	2.0895333333333332	0.5386666666666666	8.398566666666666	7.859899999999999	15783.3984375	1189020.7600404054	0	1175	0.190364349392401	2.5049064602818767	4.042605475347141	166.04977416992188	166.0620574951172
277	166.07327270507812	8.33145					1	DETECTED	166.0733 m/z @8.33 [CD8376_2.mzXML]	166.07327270507812	8.33145	7.951716666666667	8.484283333333334	0.5325666666666669	4389.36279296875	53556.3968399658	0	1175	0.12421524892940994	0.7012377106741577	0.4024754213483154	166.063720703125	166.07481384277344
278	166.08580017089844	8.364966666666668					1	DETECTED	166.0858 m/z @8.36 [CD8376_2.mzXML]	166.08580017089844	8.364966666666668	0.6662166666666667	18.290833333333335	17.624616666666668	1712834.5	3.71480957026322E7	1	1175	0.2458007859419471	0.7394755386302283	0.3170372367659292	166.0796356201172	166.0878143310547
279	166.10166931152344	2.50415					1	DETECTED	166.1017 m/z @2.50 [CD8376_2.mzXML]	166.10166931152344	2.50415	2.50415	8.43225	5.9281	19942.99609375	3386034.15169519	0	1175	5.851372427890234	null	null	166.0966339111328	166.10316467285156
280	166.1135711669922	13.565583333333333					1	DETECTED	166.1136 m/z @13.57 [CD8376_2.mzXML]	166.1135711669922	13.565583333333333	8.24625	13.565583333333333	5.319333333333333	27653.17578125	4544234.839817444	0	1175	5.5355517945051425	0.5	null	166.10472106933594	166.11605834960938
281	166.58404541015625	8.364966666666668					1	DETECTED	166.5840 m/z @8.36 [CD8376_2.mzXML]	166.58404541015625	8.364966666666668	8.021366666666667	8.466783333333334	0.44541666666666657	4782.38427734375	75432.53635589592	0	1175	0.2863755572845683	0.6481616220411323	0.2963232440822646	166.58399963378906	166.5843505859375
282	166.98463439941406	11.598583333333332					1	DETECTED	166.9846 m/z @11.60 [CD8376_2.mzXML]	166.98463439941406	11.598583333333332	0.10118333333333333	20.009333333333334	19.90815	54910.89453125	8339390.278081697	0	1175	1.4411158633538843	0.8183072354319052	5.313686299284535	166.98388671875	166.98538208007812
283	167.0312957763672	1.8768666666666667					1	DETECTED	167.0313 m/z @1.88 [CD8376_2.mzXML]	167.0312957763672	1.8768666666666667	1.7789833333333334	9.765816666666666	7.986833333333332	14093.974609375	698552.1505957334	0	1175	0.13743946684634523	32.35930416711577	79.07576794450891	167.02133178710938	167.0340576171875
284	167.07362365722656	1.80745					1	DETECTED	167.0736 m/z @1.81 [CD8376_2.mzXML]	167.07362365722656	1.80745	1.7789833333333334	10.490166666666665	8.711183333333333	5418.51220703125	1757405.3907978819	0	1175	8.36360819922208	153.00673302107742	306.3338060918279	167.0672607421875	167.0736541748047
285	167.08932495117188	8.364966666666668					1	DETECTED	167.0893 m/z @8.36 [CD8376_2.mzXML]	167.08932495117188	8.364966666666668	7.427350000000001	9.492383333333333	2.065033333333332	115461.1015625	2484598.9452219834	0	1175	0.25624543287781165	0.7268942683226031	0.3397905541456344	167.08921813964844	167.0901336669922
286	168.09288024902344	8.314583333333333					1	DETECTED	168.0929 m/z @8.31 [CD8376_2.mzXML]	168.09288024902344	8.314583333333333	7.83075	13.148333333333333	5.317583333333333	3804.978515625	541608.5954484862	0	1175	0.2938840687199473	5.495263520496041	9.990527040992083	168.09019470214844	168.09890747070312
287	168.9799041748047	11.473716666666666					1	DETECTED	168.9799 m/z @11.47 [CD8376_2.mzXML]	168.9799041748047	11.473716666666666	0.11926666666666666	20.009333333333334	19.890066666666666	22336.435546875	3493329.098687501	0	1175	1.3320011150533304	0.7897350722177543	0.4858751158607395	168.97959899902344	168.9808807373047
288	169.0050811767578	10.460366666666665					1	DETECTED	169.0051 m/z @10.46 [CD8376_2.mzXML]	169.0050811767578	10.460366666666665	1.5659666666666667	10.71975	9.153783333333333	23923.185546875	1956619.6742356264	0	1175	0.10923045625978212	0.5097463429887445	0.025530205733786924	168.99574279785156	169.00531005859375
289	169.0355682373047	3.0129499999999996					1	DETECTED	169.0356 m/z @3.01 [CD8376_2.mzXML]	169.0355682373047	3.0129499999999996	0.10118333333333333	19.826833333333333	19.725649999999998	63448.59375	4007430.9216314415	0	1175	0.47021238984341673	1.1787623264047473	0.8980196318654402	169.03248596191406	169.0359649658203
290	169.0582275390625	1.80745					1	DETECTED	169.0582 m/z @1.81 [CD8376_2.mzXML]	169.0582275390625	1.80745	1.7338833333333334	10.918216666666666	9.184333333333333	57208.84375	2435213.800487793	0	1175	0.15300123292123358	62.087365838223775	124.45792480338031	169.04901123046875	169.05838012695312
291	169.09451293945312	1.6570166666666668					1	DETECTED	169.0945 m/z @1.66 [CD8376_2.mzXML]	169.09451293945312	1.6570166666666668	1.3936666666666668	9.596300000000001	8.202633333333335	17895.3671875	2983234.024792023	0	1175	0.11940083640908905	15.573634580089871	72.54274530021446	169.08538818359375	169.09716796875
292	170.05995178222656	9.1976					1	DETECTED	170.0600 m/z @9.20 [CD8376_2.mzXML]	170.05995178222656	9.1976	9.088766666666666	9.817083333333333	0.7283166666666663	164768.609375	1230646.3468472916	0	1175	0.09954083157380822	1.2606176393682726	1.2799736744704193	170.0598907470703	170.06031799316406
293	170.0922088623047	1.8768666666666667					1	DETECTED	170.0922 m/z @1.88 [CD8376_2.mzXML]	170.0922088623047	1.8768666666666667	0.10118333333333333	19.954833333333333	19.85365	13318.8056640625	5358702.0230972925	0	1175	6.91693680949879	5.590425282285692	36.56483439626357	170.0921630859375	170.09677124023438
294	171.00204467773438	10.460366666666665					1	DETECTED	171.0020 m/z @10.46 [CD8376_2.mzXML]	171.00204467773438	10.460366666666665	1.4774666666666667	10.5049	9.027433333333333	7908.3017578125	2816393.018217285	0	1175	0.10033237086927649	0.5024787837632242	0.004957567526448448	170.9930877685547	171.00216674804688
295	171.03292846679688	1.5220666666666667					1	DETECTED	171.0329 m/z @1.52 [CD8376_2.mzXML]	171.03292846679688	1.5220666666666667	1.4465333333333334	17.8865	16.439966666666667	8219.7109375	1280548.0780497738	0	1175	15.501460189653777	99.97927285806578	203.82813328139298	171.0273895263672	171.0331268310547
296	171.06344604492188	9.1976					1	DETECTED	171.0634 m/z @9.20 [CD8376_2.mzXML]	171.06344604492188	9.1976	6.965983333333333	9.371466666666667	2.4054833333333336	16665.142578125	560558.8192947388	0	1175	0.10125745528707775	0.5389553163999194	0.07791063279983886	171.0628204345703	171.06494140625
297	171.14898681640625	1.1757833333333332					1	DETECTED	171.1490 m/z @1.18 [CD8376_2.mzXML]	171.14898681640625	1.1757833333333332	0.10118333333333333	20.009333333333334	19.90815	7752.0224609375	5185218.417641911	0	1175	2.5450566508826067	9.263051367950867	11.75415059242521	171.14830017089844	171.14959716796875
298	172.1331787109375	10.253266666666667					1	DETECTED	172.1332 m/z @10.25 [CD8376_2.mzXML]	172.1331787109375	10.253266666666667	10.164299999999999	10.954516666666667	0.7902166666666677	13035.7666015625	128082.01227771008	0	1175	0.1133742989308093	4.441082802547722	7.8821656050954445	172.13262939453125	172.1332550048828
299	172.9779052734375	1.5071333333333332					1	DETECTED	172.9779 m/z @1.51 [CD8376_2.mzXML]	172.9779052734375	1.5071333333333332	1.4299833333333334	17.794500000000003	16.36451666666667	2599.310546875	1059155.4541250002	0	1175	0.22377636396947787	106.05649168286912	211.11298336573827	172.977783203125	172.98719787597656
300	173.02069091796875	15.722166666666668					1	DETECTED	173.0207 m/z @15.72 [CD8376_2.mzXML]	173.02069091796875	15.722166666666668	0.19241666666666665	19.99116666666667	19.798750000000002	5274.0048828125	2029022.9937241827	0	1175	8.923785995970427	0.6374458700236643	0.5850860738695293	173.01992797851562	173.02955627441406
301	173.96116638183594	11.319016666666666					1	DETECTED	173.9612 m/z @11.32 [CD8376_2.mzXML]	173.96116638183594	11.319016666666666	0.10118333333333333	20.009333333333334	19.90815	10124.052734375	1828351.9186730953	0	1175	0.3181323460811978	1.5139982718601623	2.45131760099266	173.95875549316406	173.96197509765625
302	174.078857421875	15.230466666666667					1	DETECTED	174.0789 m/z @15.23 [CD8376_2.mzXML]	174.078857421875	15.230466666666667	8.9107	19.973000000000003	11.062300000000002	10127.3115234375	2356852.645401219	0	1175	6.160900560109027	0.8955422218194646	0.6310995954921924	174.07789611816406	174.08456420898438
303	174.1276397705078	0.5568666666666666					1	DETECTED	174.1276 m/z @0.56 [CD8376_2.mzXML]	174.1276397705078	0.5568666666666666	0.5205666666666667	19.954833333333333	19.434266666666666	2333.2236328125	1255458.7992297364	0	1175	8.800707969946341	267.6896235078061	534.3792470156122	174.12680053710938	174.12826538085938
304	174.93772888183594	1.6570166666666668					1	DETECTED	174.9377 m/z @1.66 [CD8376_2.mzXML]	174.93772888183594	1.6570166666666668	1.5957666666666666	3.2330166666666664	1.6372499999999999	97942.125	1011595.2302265627	0	1175	0.11508383654385557	1.719556244201978	2.18617834091434	174.9375762939453	174.9453125
305	174.9913330078125	1.5220666666666667					1	DETECTED	174.9913 m/z @1.52 [CD8376_2.mzXML]	174.9913330078125	1.5220666666666667	0.10118333333333333	19.826833333333333	19.725649999999998	56404.58203125	2957822.6238208925	0	1175	0.09650726479439853	1.150846358143564	4.494627199696069	174.98435974121094	174.991943359375
306	175.00830078125	11.27085					1	DETECTED	175.0083 m/z @11.27 [CD8376_2.mzXML]	175.00830078125	11.27085	1.4299833333333334	19.863166666666665	18.433183333333332	6163.24658203125	1792209.8399821785	0	1175	5.0484341675021955	0.936563005968309	5.872123578767153	175.007568359375	175.0092315673828
307	175.0309600830078	2.9262					1	DETECTED	175.0310 m/z @2.93 [CD8376_2.mzXML]	175.0309600830078	2.9262	2.75485	13.515766666666668	10.760916666666668	5744.9365234375	1401798.7376562194	0	1175	0.36753549011119224	31.40039879389159	4.6151381915466425	175.02377319335938	175.04034423828125
308	175.07492065429688	15.962449999999999					1	DETECTED	175.0749 m/z @15.96 [CD8376_2.mzXML]	175.07492065429688	15.962449999999999	8.999633333333332	19.808666666666667	10.809033333333335	13116.3916015625	3238198.982872863	0	1175	2.8690176190884795	0.7472464097501091	0.5185893253582172	175.0712890625	175.0753936767578
309	175.08999633789062	0.9758666666666667					1	DETECTED	175.0900 m/z @0.98 [CD8376_2.mzXML]	175.08999633789062	0.9758666666666667	0.10118333333333333	20.009333333333334	19.90815	2516.083984375	1665734.0768974293	0	1175	6.659577789148831	11.380204264400449	21.7604085288009	175.08750915527344	175.0963134765625
310	175.1187744140625	1.80745					1	DETECTED	175.1188 m/z @1.81 [CD8376_2.mzXML]	175.1187744140625	1.80745	1.5512000000000001	17.665000000000003	16.1138	70010.734375	1771292.0132376412	0	1175	0.08272506224115284	1.602912261640602	0.5577584100302405	175.1185302734375	175.12289428710938
311	176.07057189941406	10.534816666666668					1	DETECTED	176.0706 m/z @10.53 [CD8376_2.mzXML]	176.07057189941406	10.534816666666668	8.946566666666666	15.611116666666668	6.664550000000002	63524.69921875	1640065.6633045678	0	1175	0.2540123849947342	0.5591935997591041	0.09788099788157593	176.06842041015625	176.07833862304688
312	176.97068786621094	1.5071333333333332					1	DETECTED	176.9707 m/z @1.51 [CD8376_2.mzXML]	176.97068786621094	1.5071333333333332	1.4117666666666666	16.073050000000002	14.661283333333335	18496.6953125	3701163.944846436	0	1175	0.16171755343390148	78.1642602498333	163.1004922783746	176.96600341796875	176.9784393310547
313	177.00144958496094	11.748183333333333					1	DETECTED	177.0014 m/z @11.75 [CD8376_2.mzXML]	177.00144958496094	11.748183333333333	1.4923833333333334	17.997666666666664	16.50528333333333	7835.48974609375	2464904.016081878	0	1175	2.452286595698361	2.169068971309256	3.347221416518973	176.99853515625	177.00697326660156
314	177.07395935058594	10.5199					1	DETECTED	177.0740 m/z @10.52 [CD8376_2.mzXML]	177.07395935058594	10.5199	0.99405	10.631383333333334	9.637333333333334	7062.8623046875	1984357.9838654173	0	1175	8.542283236342946	0.5058516212901386	0.027000593874376564	177.0718231201172	177.07577514648438
315	177.08697509765625	2.6846					1	DETECTED	177.0870 m/z @2.68 [CD8376_2.mzXML]	177.08697509765625	2.6846	2.188216666666667	19.735333333333333	17.547116666666668	9196.5146484375	2100586.1474429313	0	1175	0.4520552546902654	5.674062402750738	6.231851397405751	177.086181640625	177.0906982421875
316	177.16346740722656	12.58195					1	DETECTED	177.1635 m/z @12.58 [CD8376_2.mzXML]	177.16346740722656	12.58195	0.10118333333333333	20.009333333333334	19.90815	4405.30029296875	1564312.3005768748	0	1175	5.098604842532945	0.7975531684752272	2.3005362510632965	177.15884399414062	177.163818359375
317	177.95579528808594	1.2845499999999999					1	DETECTED	177.9558 m/z @1.28 [CD8376_2.mzXML]	177.95579528808594	1.2845499999999999	0.13731666666666667	19.99116666666667	19.85385	2460.892333984375	1442690.1150810544	0	1175	5.706498402175227	8.6529258796525	16.305851759305	177.95516967773438	177.95924377441406
318	178.96310424804688	11.968766666666665					1	DETECTED	178.9631 m/z @11.97 [CD8376_2.mzXML]	178.96310424804688	11.968766666666665	0.13731666666666667	20.009333333333334	19.872016666666667	3056.50048828125	1295563.8951120614	0	1175	9.011950021006392	0.8397963337827008	0.6795926675654015	178.9627227783203	178.96438598632812
319	179.0399627685547	1.5367					1	DETECTED	179.0400 m/z @1.54 [CD8376_2.mzXML]	179.0399627685547	1.5367	1.4299833333333334	16.736	15.306016666666668	7205.4658203125	2742295.620303467	0	1175	0.11234419770755277	71.71333749804786	142.42667499609573	179.0342559814453	179.04025268554688
320	179.0541229248047	14.931916666666666					1	DETECTED	179.0541 m/z @14.93 [CD8376_2.mzXML]	179.0541229248047	14.931916666666666	9.423566666666666	18.67683333333333	9.253266666666665	4449.8603515625	967399.4840011287	0	1175	1.6629106788229961	0.8399308927960882	0.4915510618611282	179.0523223876953	179.05459594726562
321	179.07028198242188	10.5049					1	DETECTED	179.0703 m/z @10.50 [CD8376_2.mzXML]	179.07028198242188	10.5049	0.10118333333333333	20.009333333333334	19.90815	37963.0703125	1644854.3848390512	0	1175	0.08733107984557265	1.6172785704725765	0.021831575241435926	179.06283569335938	179.07057189941406
322	180.06541442871094	9.698583333333334					1	DETECTED	180.0654 m/z @9.70 [CD8376_2.mzXML]	180.06541442871094	9.698583333333334	1.9613666666666667	13.997083333333334	12.035716666666668	22406.537109375	1399146.9771079405	0	1175	0.08951620477616551	0.5154503287767512	0.017548729916836273	180.06439208984375	180.07351684570312
323	180.94754028320312	16.017866666666666					1	DETECTED	180.9475 m/z @16.02 [CD8376_2.mzXML]	180.94754028320312	16.017866666666666	9.035266666666667	19.954833333333333	10.919566666666666	2273.29443359375	635213.4330732728	0	1175	1.066621335527108	0.7819126590859183	0.5638253181718367	180.9442138671875	180.94813537597656
324	181.00192260742188	1.5220666666666667					1	DETECTED	181.0019 m/z @1.52 [CD8376_2.mzXML]	181.00192260742188	1.5220666666666667	1.4299833333333334	15.054216666666667	13.624233333333333	4122.6142578125	1058288.4385880127	0	1175	0.5502241885744772	73.97773755656111	146.95547511312222	180.99664306640625	181.00198364257812
325	181.04110717773438	12.694233333333333					1	DETECTED	181.0411 m/z @12.69 [CD8376_2.mzXML]	181.04110717773438	12.694233333333333	0.15588333333333332	19.99116666666667	19.835283333333336	2054.362060546875	1174864.527556793	0	1175	8.340111435887971	0.7909845926032268	0.5819691852064535	181.04110717773438	181.05026245117188
326	181.0855255126953	11.538216666666667					1	DETECTED	181.0855 m/z @11.54 [CD8376_2.mzXML]	181.0855255126953	11.538216666666667	1.6570166666666668	18.950833333333332	17.293816666666665	363171.75	4382480.909151177	1	1175	0.09810831471259718	3.731410829112071	4.15339952109882	181.0779571533203	181.086181640625
327	182.08106994628906	3.8921333333333332					1	DETECTED	182.0811 m/z @3.89 [CD8376_2.mzXML]	182.08106994628906	3.8921333333333332	1.8768666666666667	11.613883333333332	9.737016666666666	110057.7421875	6144459.811022093	1	1175	0.42220477120094824	0.6685630338030357	0.3030602950176369	182.07998657226562	182.08885192871094
328	182.14974975585938	17.5165					1	DETECTED	182.1497 m/z @17.52 [CD8376_2.mzXML]	182.14974975585938	17.5165	0.10118333333333333	20.009333333333334	19.90815	75063.2890625	2.2112653819544073E7	1	1175	4.013532464574602	0.6312631243159861	0.27704493096086313	182.14910888671875	182.1501007080078
329	182.9626922607422	1.5220666666666667					1	DETECTED	182.9627 m/z @1.52 [CD8376_2.mzXML]	182.9626922607422	1.5220666666666667	1.4299833333333334	1.5807166666666668	0.15073333333333339	9625.4677734375	54870.062361755365	0	1175	0.10327896451307383	0.8184615384615391	0.6369230769230781	182.96218872070312	182.9626922607422
330	183.04901123046875	16.80933333333333					1	DETECTED	183.0490 m/z @16.81 [CD8376_2.mzXML]	183.04901123046875	16.80933333333333	0.13731666666666667	19.99116666666667	19.85385	6551.86376953125	2283296.002660368	0	1175	2.8506670079787213	0.5954243687776225	0.190848737555245	183.04833984375	183.04953002929688
331	183.15318298339844	16.80933333333333					1	DETECTED	183.1532 m/z @16.81 [CD8376_2.mzXML]	183.15318298339844	16.80933333333333	0.13731666666666667	20.009333333333334	19.872016666666667	5046.7177734375	1894104.5559729903	0	1175	2.5076936091433844	0.5959691938887618	0.3911318412466819	183.14500427246094	183.16204833984375
332	184.0728759765625	13.026266666666666					1	DETECTED	184.0729 m/z @13.03 [CD8376_2.mzXML]	184.0728759765625	13.026266666666666	11.56835	15.463283333333333	3.8949333333333325	87351.6640625	3267624.0709807742	0	1175	0.3824453578331717	1.2561036099878335	2.0811962416802965	184.07252502441406	184.0734405517578
333	185.04177856445312	1.8768666666666667					1	DETECTED	185.0418 m/z @1.88 [CD8376_2.mzXML]	185.04177856445312	1.8768666666666667	1.3574166666666665	15.230466666666667	13.87305	102365.7578125	2575387.5283581247	0	1175	0.09678399122842118	1.770073321515819	2.1288073713855864	185.0321502685547	185.04647827148438
334	185.12828063964844	9.106433333333333					1	DETECTED	185.1283 m/z @9.11 [CD8376_2.mzXML]	185.12828063964844	9.106433333333333	8.9819	9.937883333333334	0.9559833333333341	13217.6650390625	129783.48372442617	0	1175	0.10453096383024274	1.5460615192288838	2.914462238071238	185.1280059814453	185.12879943847656
335	186.0735626220703	1.8768666666666667					1	DETECTED	186.0736 m/z @1.88 [CD8376_2.mzXML]	186.0735626220703	1.8768666666666667	0.13731666666666667	8.964233333333334	8.826916666666667	18858.107421875	814042.7358841555	0	1175	7.20603585408712	6.916476168056741	10.782809325235684	186.0731201171875	186.07701110839844
336	186.2208709716797	11.408966666666666					1	DETECTED	186.2209 m/z @11.41 [CD8376_2.mzXML]	186.2208709716797	11.408966666666666	10.05945	11.553416666666667	1.493966666666667	12931.587890625	193566.2461969301	0	1175	0.0972184051079843	0.553519161181164	4.449121071875076	186.2208709716797	186.2216033935547
337	186.92269897460938	1.5220666666666667					1	DETECTED	186.9227 m/z @1.52 [CD8376_2.mzXML]	186.92269897460938	1.5220666666666667	1.4622166666666667	1.5957666666666666	0.13354999999999984	16476.513671875	78500.14967651367	0	1175	0.0677445615141401	1.1157059314954045	1.1042225979740918	186.92234802246094	186.92298889160156
338	186.95223999023438	9.1976					1	DETECTED	186.9522 m/z @9.20 [CD8376_2.mzXML]	186.95223999023438	9.1976	9.138333333333332	9.2718	0.13346666666666884	6205.0849609375	32110.454038574368	0	1175	0.08828162399723105	1.1259842519685028	1.2519685039370057	186.95175170898438	186.95252990722656
339	187.05755615234375	1.8633166666666667					1	DETECTED	187.0576 m/z @1.86 [CD8376_2.mzXML]	187.05755615234375	1.8633166666666667	1.8359833333333335	2.2855333333333334	0.4495499999999999	153656.734375	921436.2190551752	0	1175	0.06432732714887979	7.048699622353034	8.69220420628577	187.05723571777344	187.05776977539062
340	187.0712890625	2.6151166666666668					1	DETECTED	187.0713 m/z @2.62 [CD8376_2.mzXML]	187.0712890625	2.6151166666666668	2.2301333333333333	8.415433333333333	6.1853	20145.705078125	1452386.2501083987	0	1175	0.8349748328297841	8.033204900645046	3.9479563431025873	187.0709228515625	187.07159423828125
341	187.1260986328125	18.914166666666667					1	DETECTED	187.1261 m/z @18.91 [CD8376_2.mzXML]	187.1260986328125	18.914166666666667	0.10118333333333333	20.009333333333334	19.90815	4261.5283203125	3060878.1089853505	0	1175	8.302894855479405	0.5291066718994595	0.05821334379891906	187.12515258789062	187.13475036621094
342	187.4724578857422	9.1976					1	DETECTED	187.4725 m/z @9.20 [CD8376_2.mzXML]	187.4724578857422	9.1976	9.138333333333332	9.22645	0.08811666666666795	5115.7939453125	20675.667267456192	0	1175	0.09221727422289838	0.7433914510686145	0.4867829021372289	187.47235107421875	187.4727020263672
343	188.07015991210938	9.1976					1	DETECTED	188.0702 m/z @9.20 [CD8376_2.mzXML]	188.07015991210938	9.1976	1.8633166666666667	15.39075	13.527433333333335	1777715.625	1.436591476198758E7	1	1175	0.09724836305780471	1.30308898628236	1.2186183346452222	188.0605926513672	188.07931518554688
344	188.09445190429688	15.141733333333333					1	DETECTED	188.0945 m/z @15.14 [CD8376_2.mzXML]	188.09445190429688	15.141733333333333	2.3401	17.979166666666668	15.639066666666668	3040.17578125	1326070.5068066707	0	1175	8.067540394206553	0.6108230980942536	0.22164619618850734	188.08534240722656	188.102294921875
345	188.6708526611328	9.1976					1	DETECTED	188.6709 m/z @9.20 [CD8376_2.mzXML]	188.6708526611328	9.1976	9.1684	9.256499999999999	0.08809999999999896	5177.25537109375	20922.500950683458	0	1175	0.08651533608970396	1.508561643835627	2.017123287671254	188.6705322265625	188.6709442138672
346	189.02365112304688	13.598566666666667					1	DETECTED	189.0237 m/z @13.60 [CD8376_2.mzXML]	189.02365112304688	13.598566666666667	11.6633	16.109933333333334	4.4466333333333345	6084.275390625	664262.8004447632	0	1175	1.2700233566022128	1.1488425367735713	1.4664023955927363	189.0229949951172	189.02459716796875
347	189.0468292236328	1.4299833333333334					1	DETECTED	189.0468 m/z @1.43 [CD8376_2.mzXML]	189.0468292236328	1.4299833333333334	1.4117666666666666	10.490166666666665	9.078399999999998	12521.607421875	1036584.4992098998	0	1175	0.05179298049583747	248.7622136689772	496.7477632668688	189.04351806640625	189.05213928222656
348	189.07371520996094	9.1976					1	DETECTED	189.0737 m/z @9.20 [CD8376_2.mzXML]	189.07371520996094	9.1976	9.106433333333333	10.024750000000001	0.9183166666666676	160341.0	1204715.375068971	0	1175	0.09554761041479587	0.7859149015783088	1.3123709934591665	189.0733642578125	189.07406616210938
349	189.0868682861328	2.6151166666666668					1	DETECTED	189.0869 m/z @2.62 [CD8376_2.mzXML]	189.0868682861328	2.6151166666666668	1.8497666666666668	19.699	17.849233333333334	65261.02734375	6810322.200043057	0	1175	1.199655345426006	8.797362004518194	4.197836496848591	189.08616638183594	189.09112548828125
350	189.15916442871094	1.7338833333333334					1	DETECTED	189.1592 m/z @1.73 [CD8376_2.mzXML]	189.15916442871094	1.7338833333333334	1.5659666666666667	19.6445	18.078533333333333	16510.755859375	2348582.8205842287	0	1175	0.16147635461947862	52.11016798068229	107.43916391290487	189.1552734375	189.16363525390625
351	190.08563232421875	10.809816666666668					1	DETECTED	190.0856 m/z @10.81 [CD8376_2.mzXML]	190.08563232421875	10.809816666666668	2.2301333333333333	10.918216666666666	8.688083333333333	8729.7783203125	710160.2478161617	0	1175	1.682393907750889	0.5314083302691938	0.06312950696327295	190.0772247314453	190.09088134765625
352	190.14356994628906	10.362483333333333					1	DETECTED	190.1436 m/z @10.36 [CD8376_2.mzXML]	190.14356994628906	10.362483333333333	9.989633333333334	18.968833333333336	8.979200000000002	16253.5	838765.1389455571	0	1175	0.30051767617220904	0.8682195591247177	0.7304046908570723	190.1432647705078	190.14381408691406
353	190.96791076660156	13.9442					1	DETECTED	190.9679 m/z @13.94 [CD8376_2.mzXML]	190.96791076660156	13.9442	0.10118333333333333	20.009333333333334	19.90815	5667.5888671875	1602821.280668458	0	1175	0.1575889737532954	0.7190683389097511	0.47807866536423105	190.9626922607422	190.9686279296875
354	190.97988891601562	11.287733333333334					1	DETECTED	190.9799 m/z @11.29 [CD8376_2.mzXML]	190.97988891601562	11.287733333333334	1.5659666666666667	19.023833333333336	17.457866666666668	7864.56298828125	1410581.2009518126	0	1175	0.7496041920900165	0.7377853389889055	11.075276699945967	190.97970581054688	190.98878479003906
355	191.03988647460938	1.7789833333333334					1	DETECTED	191.0399 m/z @1.78 [CD8376_2.mzXML]	191.03988647460938	1.7789833333333334	1.4299833333333334	16.643633333333334	15.213650000000001	77020.890625	2452338.9529677737	0	1175	0.09615953886466944	1.174539686399097	0.46832406154934303	191.03466796875	191.04974365234375
356	191.076171875	1.6872					1	DETECTED	191.0762 m/z @1.69 [CD8376_2.mzXML]	191.076171875	1.6872	1.5659666666666667	9.1684	7.602433333333334	32061.2890625	2012946.3403524475	0	1175	0.11707812341341306	30.828125888896444	63.5504257275622	191.076171875	191.0848846435547
357	191.97113037109375	1.4117666666666666					1	DETECTED	191.9711 m/z @1.41 [CD8376_2.mzXML]	191.97113037109375	1.4117666666666666	0.13731666666666667	19.973000000000003	19.835683333333336	1631.3831787109375	1055331.9720266724	0	1175	4.517487971739627	7.782056311873097	14.564112623746196	191.97064208984375	191.97264099121094
358	192.13427734375	4.081083333333334					1	DETECTED	192.1343 m/z @4.08 [CD8376_2.mzXML]	192.13427734375	4.081083333333334	3.3375666666666666	4.5685	1.2309333333333337	2240.42724609375	84666.26222601318	0	1175	0.22222563284359076	0.8277779023110887	0.6555558046221774	192.1336212158203	192.13465881347656
359	192.9612274169922	2.07495					1	DETECTED	192.9612 m/z @2.07 [CD8376_2.mzXML]	192.9612274169922	2.07495	1.9896666666666667	17.62816666666667	15.638500000000002	8211.78515625	1048244.6690477601	0	1175	0.16528554147777186	91.68555794410808	154.39243481235667	192.96095275878906	192.96507263183594
360	193.00204467773438	1.4622166666666667					1	DETECTED	193.0020 m/z @1.46 [CD8376_2.mzXML]	193.00204467773438	1.4622166666666667	1.4299833333333334	16.330766666666666	14.900783333333333	4612.6552734375	1140793.9277821959	0	1175	10.438230237659422	231.13934850051703	421.78520394863386	193.00030517578125	193.0105743408203
361	193.0858154296875	10.5049					1	DETECTED	193.0858 m/z @10.50 [CD8376_2.mzXML]	193.0858154296875	10.5049	10.475383333333333	11.0968	0.6214166666666667	35004.5703125	236068.43535800147	0	1175	0.09864363490494199	4.471413515249817	4.807991578473542	193.08505249023438	193.0858612060547
362	194.03321838378906	16.717833333333335					1	DETECTED	194.0332 m/z @16.72 [CD8376_2.mzXML]	194.03321838378906	16.717833333333335	0.48405	19.954833333333333	19.470783333333333	4126.34326171875	1582271.596031767	0	1175	6.84170356748977	0.5996994949831985	0.1993989899663971	194.0326385498047	194.03440856933594
363	194.08926391601562	10.490166666666665					1	DETECTED	194.0893 m/z @10.49 [CD8376_2.mzXML]	194.08926391601562	10.490166666666665	10.475383333333333	10.580616666666666	0.10523333333333262	3960.687255859375	19125.732154357833	0	1175	0.09769575654768126	3.5591882750848427	6.118376550169685	194.0889434814453	194.08937072753906
364	194.96298217773438	15.555200000000001					1	DETECTED	194.9630 m/z @15.56 [CD8376_2.mzXML]	194.96298217773438	15.555200000000001	2.04635	15.592666666666666	13.546316666666666	5095.98486328125	1638546.9637483517	0	1175	1.1253137441416978	0.5013867452324463	0.0027734904648926595	194.95848083496094	194.96343994140625
365	194.97682189941406	12.147833333333333					1	DETECTED	194.9768 m/z @12.15 [CD8376_2.mzXML]	194.97682189941406	12.147833333333333	11.3785	18.127	6.748499999999998	9508.53515625	1448340.6340420528	0	1175	0.31493969068389127	4.3859402079722765	1.8766219253977217	194.971923828125	194.9770965576172
366	195.02969360351562	17.535					1	DETECTED	195.0297 m/z @17.54 [CD8376_2.mzXML]	195.02969360351562	17.535	0.21055	19.936333333333334	19.725783333333332	7192.10498046875	2687070.524219727	0	1175	2.936811420897353	0.5692813604236966	0.13861728478839436	195.02903747558594	195.03759765625
367	195.0647735595703	10.900116666666666					1	DETECTED	195.0648 m/z @10.90 [CD8376_2.mzXML]	195.0647735595703	10.900116666666666	10.791950000000002	14.587566666666667	3.7956166666666658	12647.5810546875	557779.3831502076	0	1175	0.35873439533020424	17.545223420647602	1.6567275630537162	195.06399536132812	195.0650634765625
368	195.08731079101562	6.543733333333334					1	DETECTED	195.0873 m/z @6.54 [CD8376_2.mzXML]	195.08731079101562	6.543733333333334	0.10118333333333333	20.009333333333334	19.90815	19532.396484375	7805810.142616935	0	1175	7.435603234452786	1.1269806483563678	1.9895501370543973	195.0809326171875	195.08815002441406
369	195.10105895996094	11.538216666666667					1	DETECTED	195.1011 m/z @11.54 [CD8376_2.mzXML]	195.10105895996094	11.538216666666667	1.672	16.736	15.064	17130.2734375	3161600.3980797133	0	1175	0.5557910713909031	0.5304721074977147	0.05988920492768425	195.09739685058594	195.10389709472656
370	195.17376708984375	12.58195					1	DETECTED	195.1738 m/z @12.58 [CD8376_2.mzXML]	195.17376708984375	12.58195	12.54945	12.630416666666667	0.08096666666666685	7155.9541015625	24933.603189575377	0	1175	0.09475571587088716	1.245641025641004	1.491282051282008	195.17376708984375	195.17430114746094
371	196.0023193359375	13.192883333333333					1	DETECTED	196.0023 m/z @13.19 [CD8376_2.mzXML]	196.0023193359375	13.192883333333333	0.17418333333333333	20.009333333333334	19.835150000000002	4755.890625	1866174.083684785	0	1175	16.979431461396338	0.7617945724227458	1.6227841990729401	196.00157165527344	196.0030517578125
372	196.06002807617188	8.928616666666667					1	DETECTED	196.0600 m/z @8.93 [CD8376_2.mzXML]	196.06002807617188	8.928616666666667	8.8398	17.702333333333335	8.862533333333335	3073.075927734375	903999.3662742007	0	1175	0.10032078928080956	49.89228748358061	98.78457496716122	196.05996704101562	196.06861877441406
373	196.0980224609375	13.8565					1	DETECTED	196.0980 m/z @13.86 [CD8376_2.mzXML]	196.0980224609375	13.8565	0.35655000000000003	19.826833333333333	19.470283333333334	6234.3896484375	1744424.5795100399	0	1175	2.540492532477817	0.7211242757689227	0.7482277687219233	196.0899200439453	196.0995330810547
374	196.86489868164062	1.9754					1	DETECTED	196.8649 m/z @1.98 [CD8376_2.mzXML]	196.86489868164062	1.9754	1.7025833333333333	2.2301333333333333	0.52755	19475.712890625	317473.08234619134	0	1175	0.2244996612731338	0.9668580854053391	0.9479176723638033	196.86422729492188	196.865478515625
375	196.95578002929688	11.6633					1	DETECTED	196.9558 m/z @11.66 [CD8376_2.mzXML]	196.95578002929688	11.6633	11.0078	16.202016666666665	5.194216666666666	7813.1904296875	683639.0959419862	0	1175	0.8105572560474918	3.962026442918891	6.924052885837782	196.95533752441406	196.95632934570312
376	197.0645294189453	15.555200000000001					1	DETECTED	197.0645 m/z @15.56 [CD8376_2.mzXML]	197.0645294189453	15.555200000000001	8.875300000000001	20.009333333333334	11.134033333333333	11715.6103515625	2551380.078617887	0	1175	2.641704342953986	0.8209947954415165	0.53319206136932	197.0637969970703	197.07342529296875
377	197.1005401611328	1.7645833333333334					1	DETECTED	197.1005 m/z @1.76 [CD8376_2.mzXML]	197.1005401611328	1.7645833333333334	1.6110833333333334	7.444999999999999	5.833916666666666	32669.53515625	3255847.3776447754	0	1175	5.744942437340987	19.002985884907712	72.45989454243751	197.0996856689453	197.10121154785156
378	197.1283721923828	9.749216666666666					1	DETECTED	197.1284 m/z @9.75 [CD8376_2.mzXML]	197.1283721923828	9.749216666666666	2.32645	9.800116666666666	7.4736666666666665	9366.4619140625	1229822.432349701	0	1175	0.12131674717044483	0.5034286407134806	0.09718869887345519	197.12445068359375	197.12860107421875
379	198.0315399169922	10.43035					1	DETECTED	198.0315 m/z @10.43 [CD8376_2.mzXML]	198.0315399169922	10.43035	5.5848	10.97245	5.38765	46629.40625	657809.3710266718	0	1175	0.12490962210783607	0.5332210845210142	0.0536633358839443	198.03024291992188	198.03746032714844
380	198.8616943359375	1.7645833333333334					1	DETECTED	198.8617 m/z @1.76 [CD8376_2.mzXML]	198.8616943359375	1.7645833333333334	1.7181166666666667	2.1602333333333332	0.4421166666666665	20273.16796875	288732.57795654295	0	1175	0.33907461745469747	4.75735294117647	8.51470588235294	198.8616180419922	198.86224365234375
381	198.93980407714844	1.5367					1	DETECTED	198.9398 m/z @1.54 [CD8376_2.mzXML]	198.93980407714844	1.5367	1.4299833333333334	1.6872	0.25721666666666665	187255.046875	1291044.541163818	0	1175	0.11247933086420825	1.0313004468096652	1.0121209991543907	198.93316650390625	198.94004821777344
382	199.01705932617188	15.336900000000002					1	DETECTED	199.0171 m/z @15.34 [CD8376_2.mzXML]	199.01705932617188	15.336900000000002	4.964016666666667	19.826833333333333	14.862816666666667	2012.3155517578125	783815.3691366267	0	1175	6.153352578104162	0.7164264837966943	0.4328529675933883	199.00909423828125	199.01779174804688
383	199.1438446044922	8.8398					1	DETECTED	199.1438 m/z @8.84 [CD8376_2.mzXML]	199.1438446044922	8.8398	8.71485	8.928616666666667	0.21376666666666644	4841.64013671875	35414.43700006125	0	1175	0.11354298795581919	0.8554088301987445	0.710817660397489	199.14349365234375	199.14398193359375
384	200.02857971191406	10.43035					1	DETECTED	200.0286 m/z @10.43 [CD8376_2.mzXML]	200.02857971191406	10.43035	1.5807166666666668	10.631383333333334	9.050666666666666	13686.6005859375	2860197.240306091	0	1175	0.11861776657616474	0.5100145025438908	0.01873542067144638	200.02198791503906	200.02870178222656
385	200.04017639160156	1.7338833333333334					1	DETECTED	200.0402 m/z @1.73 [CD8376_2.mzXML]	200.04017639160156	1.7338833333333334	1.6264666666666665	10.86365	9.237183333333334	17920.05078125	1664440.368447632	0	1175	0.10684947581564708	42.9747458170484	82.98216494341878	200.036865234375	200.04042053222656
386	200.97288513183594	1.5367					1	DETECTED	200.9729 m/z @1.54 [CD8376_2.mzXML]	200.97288513183594	1.5367	1.4465333333333334	1.5807166666666668	0.13418333333333332	27528.2734375	172230.04172485357	0	1175	0.11483292921106747	0.7440850277264338	0.45861862251023044	200.97276306152344	200.97311401367188
387	201.1119384765625	1.2484166666666667					1	DETECTED	201.1119 m/z @1.25 [CD8376_2.mzXML]	201.1119384765625	1.2484166666666667	0.10118333333333333	20.009333333333334	19.90815	39804.265625	2.9901266242994893E7	0	1175	14.50171936703571	8.676591510009589	10.617489667490224	201.1112823486328	201.11233520507812
388	202.11524963378906	1.0847					1	DETECTED	202.1152 m/z @1.08 [CD8376_2.mzXML]	202.11524963378906	1.0847	0.10118333333333333	20.009333333333334	19.90815	5100.2939453125	3230946.5037743854	0	1175	15.470829710595602	10.120901187914116	19.241802375828232	202.10723876953125	202.1161346435547
389	202.9705352783203	1.5367					1	DETECTED	202.9705 m/z @1.54 [CD8376_2.mzXML]	202.9705352783203	1.5367	1.4622166666666667	1.5807166666666668	0.11850000000000005	9521.2001953125	48956.57855444337	0	1175	0.10071451098212014	0.7954799731483567	0.5909599462967134	202.9705352783203	202.97132873535156
390	203.0519256591797	1.7932					1	DETECTED	203.0519 m/z @1.79 [CD8376_2.mzXML]	203.0519256591797	1.7932	1.6570166666666668	19.699	18.041983333333334	2102648.5	2.2042385322696984E7	1	1175	0.08272636605491979	4.174470518528614	4.971456443539007	203.0515899658203	203.05282592773438
391	203.82388305664062	9.1976					1	DETECTED	203.8239 m/z @9.20 [CD8376_2.mzXML]	203.82388305664062	9.1976	4.9136	9.35395	4.44035	10589.1533203125	994210.968448242	0	1175	0.10314294294651027	0.5182481325863678	1.5625548728302885	203.82289123535156	203.82652282714844
392	204.05563354492188	1.80745					1	DETECTED	204.0556 m/z @1.81 [CD8376_2.mzXML]	204.05563354492188	1.80745	1.7645833333333334	10.71975	8.955166666666667	114960.7578125	1644863.3320521244	0	1175	0.08287282623196335	4.588795172295399	6.733218516863868	204.05540466308594	204.0656280517578
393	204.06568908691406	10.534816666666668					1	DETECTED	204.0657 m/z @10.53 [CD8376_2.mzXML]	204.06568908691406	10.534816666666668	9.630866666666666	19.424833333333332	9.793966666666666	2294.115478515625	801134.5129777836	0	1175	7.176820243459737	5.417316591994384	9.834633183988768	204.06568908691406	204.0705108642578
394	204.12274169921875	1.8768666666666667					1	DETECTED	204.1227 m/z @1.88 [CD8376_2.mzXML]	204.12274169921875	1.8768666666666667	1.8497666666666668	19.808666666666667	17.9589	753270.875	8142755.28107913	0	1175	0.05621839107852855	8.230668677397391	7.871529930054946	204.12258911132812	204.1233367919922
395	204.41612243652344	9.1976					1	DETECTED	204.4161 m/z @9.20 [CD8376_2.mzXML]	204.41612243652344	9.1976	9.106433333333333	9.256499999999999	0.15006666666666568	8962.1201171875	53569.35103063963	0	1175	0.10369519255212367	0.8230347349177322	0.5893002418230386	204.416015625	204.41639709472656
396	204.95655822753906	1.6264666666666665					1	DETECTED	204.9566 m/z @1.63 [CD8376_2.mzXML]	204.95655822753906	1.6264666666666665	1.5807166666666668	1.6872	0.10648333333333326	44355.234375	180595.77726660142	0	1175	0.07501911285215068	1.163752276867037	1.615752721089333	204.95643615722656	204.956787109375
397	204.99618530273438	12.13045					1	DETECTED	204.9962 m/z @12.13 [CD8376_2.mzXML]	204.99618530273438	12.13045	1.3026000000000002	15.536783333333334	14.234183333333334	7239.4814453125	2719120.710195954	0	1175	1.009338683532059	0.6572950000846582	0.25889310795369874	204.99559020996094	205.00608825683594
398	205.0243682861328	1.4299833333333334					1	DETECTED	205.0244 m/z @1.43 [CD8376_2.mzXML]	205.0243682861328	1.4299833333333334	1.4299833333333334	14.79405	13.364066666666666	11561.2890625	1435834.5657843628	0	1175	0.07024954160459096	null	null	205.0224609375	205.0303955078125
399	205.056396484375	1.7932					1	DETECTED	205.0564 m/z @1.79 [CD8376_2.mzXML]	205.056396484375	1.7932	1.7645833333333334	17.4985	15.733916666666666	23580.875	1591909.2278844304	0	1175	0.082131656800428	130.7584106856571	257.8040834338228	205.046875	205.06626892089844
400	205.0854034423828	12.449900000000001					1	DETECTED	205.0854 m/z @12.45 [CD8376_2.mzXML]	205.0854034423828	12.449900000000001	0.10118333333333333	19.973000000000003	19.871816666666668	16231.1533203125	4887039.396671141	0	1175	10.287014561205785	0.8046106005617317	0.11137628046696467	205.07887268066406	205.08644104003906
401	205.0968475341797	9.1976					1	DETECTED	205.0968 m/z @9.20 [CD8376_2.mzXML]	205.0968475341797	9.1976	3.129633333333333	10.564816666666667	7.435183333333335	3040546.25	2.970725169026783E7	1	1175	0.10766821089852918	1.4727635401798704	1.331525073377732	205.09658813476562	205.104248046875
402	205.12606811523438	1.8768666666666667					1	DETECTED	205.1261 m/z @1.88 [CD8376_2.mzXML]	205.12606811523438	1.8768666666666667	1.8359833333333335	9.256499999999999	7.420516666666666	60830.16015625	1438177.9267672114	0	1175	0.054376696590276996	5.305255372923551	6.327949221264795	205.11618041992188	205.13356018066406
403	205.532470703125	19.461666666666666					1	DETECTED	205.5325 m/z @19.46 [CD8376_2.mzXML]	205.532470703125	19.461666666666666	0.26538333333333336	19.845000000000002	19.57961666666667	6683.65966796875	5324577.344062866	0	1175	5.225954994689596	0.5099845716662167	0.019969143332433437	205.52841186523438	205.5376739501953
404	205.98716735839844	11.440949999999999					1	DETECTED	205.9872 m/z @11.44 [CD8376_2.mzXML]	205.98716735839844	11.440949999999999	0.10118333333333333	20.009333333333334	19.90815	21383.787109375	4258015.489941165	0	1175	0.6819473412112522	0.9022358126424617	2.054557626574842	205.9864959716797	205.9952392578125
405	206.08103942871094	10.2892					1	DETECTED	206.0810 m/z @10.29 [CD8376_2.mzXML]	206.08103942871094	10.2892	0.4295	19.479833333333332	19.05033333333333	34949.1328125	1586192.6726603692	0	1175	0.0860615741923052	1.283823869935187	0.023840690969950888	206.07200622558594	206.08970642089844
406	206.10015869140625	9.1976					1	DETECTED	206.1002 m/z @9.20 [CD8376_2.mzXML]	206.10015869140625	9.1976	9.0709	9.989633333333334	0.9187333333333338	323758.78125	2589074.446915652	0	1175	0.10622129270223724	1.4251492242606503	1.311563748767916	206.09986877441406	206.10049438476562
407	206.38168334960938	9.211983333333334					1	DETECTED	206.3817 m/z @9.21 [CD8376_2.mzXML]	206.38168334960938	9.211983333333334	1.1576333333333333	9.287216666666666	8.129583333333333	10542.521484375	717718.9547768554	0	1175	0.10585041068064527	0.504670354115064	0.009340708230128003	206.3780517578125	206.3823699951172
408	206.89344787597656	1.7338833333333334					1	DETECTED	206.8934 m/z @1.73 [CD8376_2.mzXML]	206.89344787597656	1.7338833333333334	1.6872	1.9754	0.2882	89560.265625	534987.2682788088	0	1175	0.10251189959104057	1.621754809418025	3.345698640078592	206.89340209960938	206.8939208984375
409	206.99095153808594	16.202016666666665					1	DETECTED	206.9910 m/z @16.20 [CD8376_2.mzXML]	206.99095153808594	16.202016666666665	0.10118333333333333	20.009333333333334	19.90815	6932.33935546875	2270244.0152979125	0	1175	8.319480515207845	0.6182335282852855	0.4759656905640897	206.98780822753906	206.99151611328125
410	207.01388549804688	1.7338833333333334					1	DETECTED	207.0139 m/z @1.73 [CD8376_2.mzXML]	207.01388549804688	1.7338833333333334	1.4299833333333334	15.247883333333334	13.817900000000002	19885.337890625	2851376.2770714713	0	1175	12.126379242313787	22.486691717090576	56.635186969221415	207.0101318359375	207.01791381835938
411	207.10427856445312	9.18305					1	DETECTED	207.1043 m/z @9.18 [CD8376_2.mzXML]	207.10427856445312	9.18305	9.088766666666666	9.492383333333333	0.4036166666666663	11306.68359375	95580.99510797125	0	1175	0.16220344693473265	2.14044546579459	3.2808909315891803	207.10354614257812	207.11001586914062
412	208.0488739013672	15.962449999999999					1	DETECTED	208.0489 m/z @15.96 [CD8376_2.mzXML]	208.0488739013672	15.962449999999999	0.11926666666666666	19.881333333333334	19.762066666666666	14205.328125	3813825.403442354	0	1175	2.3907300937011797	0.6190184899922024	0.7378961099450414	208.04751586914062	208.04940795898438
413	208.89047241210938	1.7338833333333334					1	DETECTED	208.8905 m/z @1.73 [CD8376_2.mzXML]	208.89047241210938	1.7338833333333334	1.672	1.9613666666666667	0.28936666666666677	58026.16796875	370919.0840026857	0	1175	0.11050617693112041	1.930112611770881	2.7419964802959496	208.8904571533203	208.890869140625
414	208.97833251953125	13.565583333333333					1	DETECTED	208.9783 m/z @13.57 [CD8376_2.mzXML]	208.97833251953125	13.565583333333333	0.7572	15.703766666666667	14.946566666666667	6121.013671875	2082012.5054880374	0	1175	0.5686917941658916	0.5834681191875634	0.16693623837512675	208.97750854492188	208.98614501953125
415	209.03330993652344	1.4774666666666667					1	DETECTED	209.0333 m/z @1.48 [CD8376_2.mzXML]	209.03330993652344	1.4774666666666667	1.4117666666666666	5.377833333333333	3.9660666666666664	42652.140625	490149.69166076643	0	1175	0.1026755463521245	1.521715690504637	2.4149223333376213	209.03244018554688	209.03921508789062
416	209.0452880859375	16.109933333333334					1	DETECTED	209.0453 m/z @16.11 [CD8376_2.mzXML]	209.0452880859375	16.109933333333334	0.10118333333333333	20.009333333333334	19.90815	26612.693359375	6826378.852602506	0	1175	2.7571160242705783	0.6196980503381215	0.520003710376508	209.0445098876953	209.0459747314453
417	209.0916748046875	7.674683333333333					1	DETECTED	209.0917 m/z @7.67 [CD8376_2.mzXML]	209.0916748046875	7.674683333333333	5.395083333333333	8.24625	2.851166666666667	6030.490234375	395104.8256152648	0	1175	0.3644293689718303	0.6253655612095689	0.3485622647865734	209.0913848876953	209.09222412109375
418	209.1168670654297	12.03145					1	DETECTED	209.1169 m/z @12.03 [CD8376_2.mzXML]	209.1168670654297	12.03145	3.2629	12.4005	9.137599999999999	50512.5234375	1136236.1513389882	0	1175	0.09636044083669582	0.5141196974852162	4.433704736329466	209.1144561767578	209.11781311035156
419	210.90533447265625	1.7025833333333333					1	DETECTED	210.9053 m/z @1.70 [CD8376_2.mzXML]	210.90533447265625	1.7025833333333333	1.6570166666666668	1.7789833333333334	0.12196666666666656	12633.0615234375	59317.28752539065	0	1175	0.0711419126025008	1.3383321141185105	1.6766642282370208	210.90528869628906	210.90567016601562
420	210.93490600585938	11.424800000000001					1	DETECTED	210.9349 m/z @11.42 [CD8376_2.mzXML]	210.93490600585938	11.424800000000001	10.809816666666668	17.0515	6.241683333333333	16017.587890625	1107194.4608153072	0	1175	0.3032624363708507	5.3696084056584175	8.570356915186279	210.9346923828125	210.93594360351562
421	211.04180908203125	2.6846					1	DETECTED	211.0418 m/z @2.68 [CD8376_2.mzXML]	211.04180908203125	2.6846	2.0895333333333332	17.535	15.445466666666666	18033.240234375	1989271.6070719298	0	1175	0.4813841016949274	0.8754928284906801	0.9291588230377265	211.0412139892578	211.04550170898438
422	211.0800323486328	14.468216666666667					1	DETECTED	211.0800 m/z @14.47 [CD8376_2.mzXML]	211.0800323486328	14.468216666666667	9.989633333333334	17.313	7.323366666666665	4958.9267578125	729782.6377532651	0	1175	0.8916491820712924	0.8175985709766852	0.6351971419533704	211.07833862304688	211.0819091796875
423	211.13267517089844	0.7934166666666667					1	DETECTED	211.1327 m/z @0.79 [CD8376_2.mzXML]	211.13267517089844	0.7934166666666667	0.10118333333333333	20.009333333333334	19.90815	5290.2919921875	3597815.014343136	0	1175	16.233088591857484	14.379652814561563	27.75930562912313	211.1227569580078	211.13345336914062
424	211.14385986328125	10.270983333333334					1	DETECTED	211.1439 m/z @10.27 [CD8376_2.mzXML]	211.14385986328125	10.270983333333334	10.235449999999998	12.483233333333335	2.247783333333336	6649.1728515625	350653.22651739523	0	1175	0.13455052225554098	31.629221388366116	62.25844277673223	211.14378356933594	211.144287109375
425	212.0193328857422	11.319016666666666					1	DETECTED	212.0193 m/z @11.32 [CD8376_2.mzXML]	212.0193328857422	11.319016666666666	11.319016666666666	11.3785	0.05948333333333444	5370.23779296875	14865.812368469513	0	1175	0.05634555936468644	null	null	212.0189208984375	212.0196075439453
426	212.8385467529297	1.7645833333333334					1	DETECTED	212.8385 m/z @1.76 [CD8376_2.mzXML]	212.8385467529297	1.7645833333333334	1.7338833333333334	2.188216666666667	0.4543333333333335	16820.0234375	262395.5866959229	0	1175	0.35425024312729336	7.399565689467984	13.44973322577419	212.8383331298828	212.83932495117188
427	213.03294372558594	15.463283333333333					1	DETECTED	213.0329 m/z @15.46 [CD8376_2.mzXML]	213.03294372558594	15.463283333333333	10.900116666666666	16.883333333333333	5.983216666666667	1423.407470703125	381857.58751239016	0	1175	1.0545848781560547	0.6555991818547061	0.31119836370941223	213.02352905273438	213.03323364257812
428	213.5520477294922	1.5367					1	DETECTED	213.5520 m/z @1.54 [CD8376_2.mzXML]	213.5520477294922	1.5367	1.4774666666666667	6.56145	5.083983333333333	2358.0771484375	449651.33830197155	0	1175	0.06679130532569588	42.91488463702876	84.82976927405753	213.55191040039062	213.55784606933594
429	213.95883178710938	19.096833333333333					1	DETECTED	213.9588 m/z @19.10 [CD8376_2.mzXML]	213.95883178710938	19.096833333333333	0.10118333333333333	20.009333333333334	19.90815	2912.59326171875	1826533.9933207391	0	1175	0.293438583889742	0.5240186569030278	0.04803731380605568	213.95745849609375	213.9610595703125
430	214.05865478515625	1.8359833333333335					1	DETECTED	214.0587 m/z @1.84 [CD8376_2.mzXML]	214.05865478515625	1.8359833333333335	1.8217500000000002	1.9896666666666667	0.1679166666666665	17041.349609375	89738.76385437002	0	1175	0.05293917306241158	5.89871194379391	10.79742388758782	214.0585174560547	214.05914306640625
431	214.17955017089844	11.253733333333335					1	DETECTED	214.1796 m/z @11.25 [CD8376_2.mzXML]	214.17955017089844	11.253733333333335	1.4923833333333334	11.287733333333334	9.795350000000001	6279.95068359375	1131546.5533607788	0	1175	0.2823091518187759	0.5017415623863501	0.003483124772700386	214.17913818359375	214.18728637695312
432	214.9171600341797	1.5367					1	DETECTED	214.9172 m/z @1.54 [CD8376_2.mzXML]	214.9171600341797	1.5367	1.4299833333333334	1.7025833333333333	0.27259999999999995	656814.0625	4284632.835121092	0	1175	0.11032480445808823	1.0616111906404944	0.9952140878365119	214.91673278808594	214.9176025390625
433	214.9888916015625	1.5220666666666667					1	DETECTED	214.9889 m/z @1.52 [CD8376_2.mzXML]	214.9888916015625	1.5220666666666667	1.4465333333333334	1.5957666666666666	0.1492333333333331	35271.90234375	189813.51337060542	0	1175	0.11399726059895765	0.9878640776699028	0.961282886882514	214.98838806152344	214.9888916015625
434	215.01620483398438	1.9333					1	DETECTED	215.0162 m/z @1.93 [CD8376_2.mzXML]	215.01620483398438	1.9333	1.4465333333333334	10.9903	9.543766666666667	23727.869140625	1395607.4455429995	0	1175	1.4809659641195332	2.4175466156683734	17.45252817109417	215.0153045654297	215.02345275878906
435	215.13404846191406	2.1036833333333336					1	DETECTED	215.1340 m/z @2.10 [CD8376_2.mzXML]	215.13404846191406	2.1036833333333336	2.1036833333333336	18.127	16.023316666666666	7712.2509765625	1337291.6998865353	0	1175	9.088421831177847	null	null	215.12525939941406	215.14344787597656
436	215.16372680664062	12.16505					1	DETECTED	215.1637 m/z @12.17 [CD8376_2.mzXML]	215.16372680664062	12.16505	12.147833333333333	12.217	0.06916666666666771	2047.2265625	6940.516734924286	0	1175	0.06714613185714136	2.0087124878991984	3.0174249757983964	215.16372680664062	215.16424560546875
437	215.92076110839844	1.5659666666666667					1	DETECTED	215.9208 m/z @1.57 [CD8376_2.mzXML]	215.92076110839844	1.5659666666666667	1.4465333333333334	1.6110833333333334	0.16454999999999997	18925.9921875	108196.43959252929	0	1175	null	0.6888780351660622	0.37417454244789844	215.9203643798828	215.92100524902344
438	216.0685272216797	8.43225					1	DETECTED	216.0685 m/z @8.43 [CD8376_2.mzXML]	216.0685272216797	8.43225	8.348183333333333	8.589716666666668	0.2415333333333347	4782.48779296875	35864.903051513866	0	1175	0.10871185165097685	1.436558287073758	2.4038666070669246	216.06837463378906	216.0690155029297
439	216.9221954345703	1.7025833333333333					1	DETECTED	216.9222 m/z @1.70 [CD8376_2.mzXML]	216.9221954345703	1.7025833333333333	1.4774666666666667	1.8217500000000002	0.3442833333333335	260918.4375	1628229.2365032968	0	1175	0.09997164439120798	0.7242708868567989	2.3219889019390294	216.9134063720703	216.92251586914062
440	216.95059204101562	1.5220666666666667					1	DETECTED	216.9506 m/z @1.52 [CD8376_2.mzXML]	216.95059204101562	1.5220666666666667	1.4299833333333334	9.319816666666666	7.889833333333333	92346.0546875	3859486.553524902	0	1175	0.12796137904181593	43.9466545620837	1.5418463322820377	216.94650268554688	216.95068359375
441	217.0466766357422	10.881849999999998					1	DETECTED	217.0467 m/z @10.88 [CD8376_2.mzXML]	217.0466766357422	10.881849999999998	9.61365	17.1635	7.549849999999999	5241.22021484375	483398.10570956446	0	1175	0.11739241648609955	2.976600693896865	67.24030396270336	217.03724670410156	217.05421447753906
442	217.0817108154297	1.8497666666666668					1	DETECTED	217.0817 m/z @1.85 [CD8376_2.mzXML]	217.0817108154297	1.8497666666666668	1.8497666666666668	15.925266666666666	14.075499999999998	77050.2578125	1740801.8548345328	0	1175	0.02467648940677547	null	null	217.08062744140625	217.0897216796875
443	217.12142944335938	18.127					1	DETECTED	217.1214 m/z @18.13 [CD8376_2.mzXML]	217.12142944335938	18.127	0.11926666666666666	20.009333333333334	19.890066666666666	12469.88671875	3153231.708028808	0	1175	1.9644387225904865	0.6107756201110289	0.21854705081652934	217.1177978515625	217.12216186523438
444	217.2269744873047	11.731					1	DETECTED	217.2270 m/z @11.73 [CD8376_2.mzXML]	217.2269744873047	11.731	11.680083333333332	11.765366666666667	0.08528333333333471	3317.51220703125	13084.214601013324	0	1175	0.1301154306399841	0.837479541734859	0.6749590834697178	217.2269744873047	217.2272491455078
445	218.08563232421875	16.551116666666665					1	DETECTED	218.0856 m/z @16.55 [CD8376_2.mzXML]	218.08563232421875	16.551116666666665	8.768949999999998	19.260833333333334	10.491883333333336	3224.506591796875	932287.044227448	0	1175	1.9593433779354967	0.6740978305099267	0.34819566101985333	218.0804901123047	218.0924530029297
446	218.13845825195312	1.8909833333333335					1	DETECTED	218.1385 m/z @1.89 [CD8376_2.mzXML]	218.13845825195312	1.8909833333333335	0.10118333333333333	20.009333333333334	19.90815	37011.92578125	3302290.4377426766	0	1175	3.170773528274105	10.200518368369973	22.022265777003675	218.1375274658203	218.13934326171875
447	218.21107482910156	10.3807					1	DETECTED	218.2111 m/z @10.38 [CD8376_2.mzXML]	218.21107482910156	10.3807	10.362483333333333	10.475383333333333	0.11289999999999978	6992.47900390625	29389.82181359863	0	1175	0.44074302458453474	3.098810612991931	5.197621225983862	218.21107482910156	218.21156311035156
448	218.91929626464844	1.7025833333333333					1	DETECTED	218.9193 m/z @1.70 [CD8376_2.mzXML]	218.91929626464844	1.7025833333333333	1.4465333333333334	1.8217500000000002	0.37521666666666675	80527.234375	660831.5274124759	0	1175	0.0989835158208634	0.731316529386551	0.9807860403453754	218.9100341796875	218.9197235107422
449	218.96966552734375	9.732066666666666					1	DETECTED	218.9697 m/z @9.73 [CD8376_2.mzXML]	218.96966552734375	9.732066666666666	9.440499999999998	10.164299999999999	0.7238000000000007	7286.87353515625	186850.74219042994	0	1175	0.32648013367227335	1.2412255630501838	1.5205894470466597	218.96951293945312	218.97010803222656
450	218.98353576660156	1.5367					1	DETECTED	218.9835 m/z @1.54 [CD8376_2.mzXML]	218.98353576660156	1.5367	1.4465333333333334	1.5367	0.0901666666666665	14269.958984375	47744.70956506346	0	1175	0.0681759275663747	0.5	null	218.98353576660156	218.98367309570312
451	219.0258026123047	1.7645833333333334					1	DETECTED	219.0258 m/z @1.76 [CD8376_2.mzXML]	219.0258026123047	1.7645833333333334	1.7181166666666667	5.810433333333333	4.092316666666666	1689042.75	1.1763443888437167E7	1	1175	0.05863936438199113	4.611271416310834	6.01159220771388	219.01783752441406	219.0270538330078
452	219.04310607910156	8.71485					1	DETECTED	219.0431 m/z @8.71 [CD8376_2.mzXML]	219.04310607910156	8.71485	8.571566666666666	11.408966666666666	2.8374000000000006	3735.191162109375	256151.0534711914	0	1175	2.4217193299063737	9.901360939862661	18.802721879725322	219.0420379638672	219.04718017578125
453	219.11708068847656	14.759833333333335					1	DETECTED	219.1171 m/z @14.76 [CD8376_2.mzXML]	219.11708068847656	14.759833333333335	1.37555	19.662666666666667	18.287116666666666	16063.26953125	2153304.2623263234	0	1175	0.6779516180829113	1.0270075798500418	0.8141777131899132	219.1121826171875	219.12518310546875
454	219.17385864257812	11.319016666666666					1	DETECTED	219.1739 m/z @11.32 [CD8376_2.mzXML]	219.17385864257812	11.319016666666666	0.10118333333333333	20.009333333333334	19.90815	11077.142578125	1646460.725546265	0	1175	1.249463322188669	2.4533851784023626	1.406002146739998	219.17315673828125	219.17552185058594
455	220.0293731689453	1.7645833333333334					1	DETECTED	220.0294 m/z @1.76 [CD8376_2.mzXML]	220.0293731689453	1.7645833333333334	1.7493833333333333	13.532266666666667	11.782883333333334	106288.6015625	1571528.1044856578	0	1175	0.0559088575204183	10.47974323359665	18.563116329008004	220.0248260498047	220.0300750732422
456	220.1177215576172	8.9107					1	DETECTED	220.1177 m/z @8.91 [CD8376_2.mzXML]	220.1177215576172	8.9107	8.71485	15.814483333333333	7.099633333333333	4819.419921875	436732.53889205924	0	1175	0.09384931421047504	18.125180835673554	35.25036167134711	220.11753845214844	220.12049865722656
457	220.9341278076172	1.6264666666666665					1	DETECTED	220.9341 m/z @1.63 [CD8376_2.mzXML]	220.9341278076172	1.6264666666666665	1.5367	1.7338833333333334	0.1971833333333335	122556.796875	687515.8998779296	0	1175	0.08751462668249332	1.4392580600877283	1.439773309203926	220.93405151367188	220.94358825683594
458	220.99700927734375	1.4299833333333334					1	DETECTED	220.9970 m/z @1.43 [CD8376_2.mzXML]	220.99700927734375	1.4299833333333334	1.4299833333333334	18.749833333333335	17.319850000000002	2692.66162109375	1467593.2409450382	0	1175	13.449058287888302	null	null	220.99700927734375	221.0068817138672
459	221.0242462158203	1.7645833333333334					1	DETECTED	221.0242 m/z @1.76 [CD8376_2.mzXML]	221.0242462158203	1.7645833333333334	1.7181166666666667	15.301483333333334	13.583366666666667	117879.3984375	2141136.5170927737	0	1175	0.05364905572012035	4.609339861030384	6.561017971064118	221.02093505859375	221.0262908935547
460	221.0529022216797	11.56835					1	DETECTED	221.0529 m/z @11.57 [CD8376_2.mzXML]	221.0529022216797	11.56835	11.506383333333334	18.2	6.693616666666665	27615.64453125	666698.5243931572	0	1175	0.08859785252642105	1.148395270749214	2.5614201536862096	221.04298400878906	221.0534210205078
461	221.08082580566406	10.5049					1	DETECTED	221.0808 m/z @10.50 [CD8376_2.mzXML]	221.08082580566406	10.5049	8.2977	10.73775	2.4400499999999994	11543.236328125	467242.9014164735	0	1175	0.08489860500360003	0.5527478252990217	0.10549565059804325	221.07485961914062	221.0903778076172
462	221.0919952392578	9.18305					1	DETECTED	221.0920 m/z @9.18 [CD8376_2.mzXML]	221.0919952392578	9.18305	4.6009166666666665	9.287216666666666	4.686299999999999	2970.052001953125	257066.3745786131	0	1175	0.7985967495774435	0.511366612349415	0.02273322469883011	221.09130859375	221.09262084960938
463	221.1533660888672	12.888333333333332					1	DETECTED	221.1534 m/z @12.89 [CD8376_2.mzXML]	221.1533660888672	12.888333333333332	0.10118333333333333	19.918	19.816816666666664	12911.5673828125	1483422.3719765928	0	1175	12.818513287004588	0.774872300186776	0.08600556727685135	221.15187072753906	221.1600341796875
464	221.9821319580078	1.3026000000000002					1	DETECTED	221.9821 m/z @1.30 [CD8376_2.mzXML]	221.9821319580078	1.3026000000000002	0.3016666666666667	19.881333333333334	19.579666666666668	1908.2337646484375	1051424.4558772584	0	1175	0.14816599443204503	9.780704675636073	18.561409351272143	221.9810333251953	221.98272705078125
465	222.06459045410156	15.463283333333333					1	DETECTED	222.0646 m/z @15.46 [CD8376_2.mzXML]	222.06459045410156	15.463283333333333	9.05305	19.845000000000002	10.791950000000002	11824.427734375	2557795.9573386856	0	1175	2.56156884913821	0.8337604807281095	0.535915084501866	222.06370544433594	222.06491088867188
466	222.86729431152344	1.7338833333333334					1	DETECTED	222.8673 m/z @1.73 [CD8376_2.mzXML]	222.86729431152344	1.7338833333333334	1.6872	1.9474333333333333	0.2602333333333333	94362.90625	563155.7151645508	0	1175	0.08474719264682506	2.512095760270662	7.466557654047079	222.86729431152344	222.8708038330078
467	222.99398803710938	13.8565					1	DETECTED	222.9940 m/z @13.86 [CD8376_2.mzXML]	222.99398803710938	13.8565	11.3785	15.592666666666666	4.2141666666666655	23505.1484375	2634517.044187499	0	1175	1.488022502980881	0.8503161151466234	0.7781873077373552	222.9937744140625	222.99447631835938
468	223.06092834472656	15.463283333333333					1	DETECTED	223.0609 m/z @15.46 [CD8376_2.mzXML]	223.06092834472656	15.463283333333333	9.303166666666668	19.498	10.194833333333333	24887.814453125	5237504.629634641	0	1175	2.4330366112087365	0.818306420951955	0.627630979277914	223.05111694335938	223.06947326660156
469	223.09605407714844	11.538216666666667					1	DETECTED	223.0961 m/z @11.54 [CD8376_2.mzXML]	223.09605407714844	11.538216666666667	0.10118333333333333	20.009333333333334	19.90815	312033.25	6074635.53482992	1	1175	0.0994802451761192	0.5131136015103818	0.021311426590966135	223.09207153320312	223.097412109375
470	223.16920471191406	12.284566666666667					1	DETECTED	223.1692 m/z @12.28 [CD8376_2.mzXML]	223.16920471191406	12.284566666666667	11.968766666666665	15.1064	3.1376333333333353	4126.5791015625	483366.9821204835	0	1175	2.5754907984932984	4.9677538526493406	8.935507705298681	223.1683349609375	223.1696319580078
471	224.8644256591797	1.7338833333333334					1	DETECTED	224.8644 m/z @1.73 [CD8376_2.mzXML]	224.8644256591797	1.7338833333333334	1.7025833333333333	2.0607166666666665	0.3581333333333332	64116.75390625	540871.8330684812	0	1175	0.060144165673117866	5.7209797657081785	10.441959531416357	224.8643341064453	224.86473083496094
472	224.95091247558594	11.731					1	DETECTED	224.9509 m/z @11.73 [CD8376_2.mzXML]	224.95091247558594	11.731	9.579	17.387333333333334	7.808333333333334	35787.05859375	2914678.6951218536	0	1175	0.7089778314178083	3.1110909334974326	3.656729187784523	224.95018005371094	224.95413208007812
473	225.0343017578125	1.7932					1	DETECTED	225.0343 m/z @1.79 [CD8376_2.mzXML]	225.0343017578125	1.7932	1.7789833333333334	15.372566666666668	13.593583333333335	51459.20703125	954364.1495123596	0	1175	0.6299452190566168	5.881824367446398	9.682787678381013	225.02615356445312	225.0350341796875
474	226.04505920410156	2.03225					1	DETECTED	226.0451 m/z @2.03 [CD8376_2.mzXML]	226.04505920410156	2.03225	1.9474333333333333	4.0499833333333335	2.10255	13387.400390625	247283.17800622556	0	1175	0.06383855461386778	12.394674788760089	1.8843033121980672	226.04403686523438	226.0453643798828
475	226.9508819580078	1.6416499999999998					1	DETECTED	226.9509 m/z @1.64 [CD8376_2.mzXML]	226.9508819580078	1.6416499999999998	1.5807166666666668	19.881333333333334	18.300616666666667	673669.8125	1.3042522680179846E7	0	1175	0.07531894813509532	1.6681274509651887	1.9194561336838238	226.94613647460938	226.95179748535156
476	227.0791778564453	9.1976					1	DETECTED	227.0792 m/z @9.20 [CD8376_2.mzXML]	227.0791778564453	9.1976	9.088766666666666	12.11315	3.0243833333333328	21792.271484375	613460.1178612061	0	1175	2.818907339564136	13.415839678932446	26.266542216456813	227.07876586914062	227.08274841308594
477	227.1248321533203	1.8217500000000002					1	DETECTED	227.1248 m/z @1.82 [CD8376_2.mzXML]	227.1248321533203	1.8217500000000002	1.80745	2.0895333333333332	0.28208333333333324	113505.671875	289652.7229664307	0	1175	0.028990548148852158	7.406993365847862	3.491742174390126	227.12454223632812	227.12525939941406
478	227.17526245117188	9.800116666666666					1	DETECTED	227.1753 m/z @9.80 [CD8376_2.mzXML]	227.17526245117188	9.800116666666666	0.28345000000000004	19.808666666666667	19.52521666666667	70621.71875	2425924.172826816	1	1175	0.8122401243325239	1.187039220407593	1.2718566376669505	227.17393493652344	227.17898559570312
479	228.08206176757812	9.211983333333334					1	DETECTED	228.0821 m/z @9.21 [CD8376_2.mzXML]	228.08206176757812	9.211983333333334	9.122716666666667	9.256499999999999	0.1337833333333318	2681.9775390625	15707.142956115675	0	1175	0.1274476347862663	0.7493465272591369	0.4986930545182738	228.08206176757812	228.08261108398438
480	228.1951446533203	11.506383333333334					1	DETECTED	228.1951 m/z @11.51 [CD8376_2.mzXML]	228.1951446533203	11.506383333333334	11.457333333333334	12.614066666666668	1.1567333333333334	80330.1953125	661116.7712708712	1	1175	0.08138738128037915	3.89369726450823	3.668615507464594	228.19496154785156	228.19570922851562
481	229.14308166503906	1.2845499999999999					1	DETECTED	229.1431 m/z @1.28 [CD8376_2.mzXML]	229.14308166503906	1.2845499999999999	0.10118333333333333	20.009333333333334	19.90815	87768.484375	6.82709507450193E7	1	1175	14.569181799918042	8.4116574181009	0.4449853203973533	229.14260864257812	229.1436004638672
482	229.15438842773438	1.8768666666666667					1	DETECTED	229.1544 m/z @1.88 [CD8376_2.mzXML]	229.15438842773438	1.8768666666666667	1.8497666666666668	1.9474333333333333	0.09766666666666657	73185.9140625	292749.93163964833	0	1175	0.08098355815913472	1.8019680196802015	2.603936039360403	229.154296875	229.15451049804688
483	230.14654541015625	17.96033333333333					1	DETECTED	230.1465 m/z @17.96 [CD8376_2.mzXML]	230.14654541015625	17.96033333333333	0.15588333333333332	19.918	19.762116666666667	11481.8515625	8245263.499800181	0	1175	8.199544585652546	0.5549768924809997	0.1099537849619993	230.1457061767578	230.14718627929688
484	230.24728393554688	11.363716666666667					1	DETECTED	230.2473 m/z @11.36 [CD8376_2.mzXML]	230.24728393554688	11.363716666666667	11.33385	11.938216666666667	0.6043666666666674	185238.796875	1376259.4619893911	1	1175	0.14555091105376583	4.676900285419571	8.282777229281109	230.2470245361328	230.24765014648438
485	230.96624755859375	1.5220666666666667					1	DETECTED	230.9662 m/z @1.52 [CD8376_2.mzXML]	230.96624755859375	1.5220666666666667	1.4465333333333334	1.6416499999999998	0.19511666666666638	117335.421875	707038.0034731445	0	1175	0.07640969904323147	1.2915931156222418	1.2638610475452194	230.965576171875	230.9662628173828
486	231.00949096679688	11.132283333333334					1	DETECTED	231.0095 m/z @11.13 [CD8376_2.mzXML]	231.00949096679688	11.132283333333334	10.827666666666666	16.514333333333333	5.686666666666667	4381.0439453125	629631.7307525944	0	1175	0.07928904280757543	9.334135799091719	13.068657524736999	231.0092315673828	231.01063537597656
487	231.13682556152344	14.98415					1	DETECTED	231.1368 m/z @14.98 [CD8376_2.mzXML]	231.13682556152344	14.98415	0.13731666666666667	20.009333333333334	19.872016666666667	287963.125	2.5166914328196086E7	1	1175	0.6281106133729253	1.0529778160453276	3.352753698364114	231.1358184814453	231.1466827392578
488	231.25057983398438	11.3785					1	DETECTED	231.2506 m/z @11.38 [CD8376_2.mzXML]	231.25057983398438	11.3785	11.348916666666666	11.506383333333334	0.15746666666666798	29845.775390625	150642.4182722188	0	1175	0.08756786782200976	2.661408450704111	3.7185090656972264	231.2503204345703	231.2506103515625
489	232.1404266357422	14.98415					1	DETECTED	232.1404 m/z @14.98 [CD8376_2.mzXML]	232.1404266357422	14.98415	9.955166666666665	19.753666666666668	9.798500000000002	19107.919921875	1962690.352348265	0	1175	0.5067383326168677	0.8424018354389241	0.5588367324848366	232.1358642578125	232.1412353515625
490	232.15406799316406	8.519016666666667					1	DETECTED	232.1541 m/z @8.52 [CD8376_2.mzXML]	232.15406799316406	8.519016666666667	7.7964	8.751083333333334	0.9546833333333336	30756.08984375	464324.6525236522	0	1175	0.18036801403119185	0.6605738404409897	0.3002332995604418	232.15370178222656	232.15469360351562
491	232.89602661132812	1.7338833333333334					1	DETECTED	232.8960 m/z @1.73 [CD8376_2.mzXML]	232.89602661132812	1.7338833333333334	1.6570166666666668	3.76655	2.1095333333333333	188573.46875	1319511.3561486208	0	1175	0.0963691798521884	1.0450052681431174	0.9061590378464472	232.89056396484375	232.8965606689453
492	232.92794799804688	1.5367					1	DETECTED	232.9279 m/z @1.54 [CD8376_2.mzXML]	232.92794799804688	1.5367	1.4465333333333334	1.6110833333333334	0.16454999999999997	44277.77734375	294155.66865893564	0	1175	0.08865989189003942	0.9124768946395578	0.7719124637322194	232.92767333984375	232.9282684326172
493	233.1468505859375	14.759833333333335					1	DETECTED	233.1469 m/z @14.76 [CD8376_2.mzXML]	233.1468505859375	14.759833333333335	8.946566666666666	20.009333333333334	11.062766666666668	11220.3212890625	1627719.950018401	0	1175	0.43588342403960567	1.03284064255347	0.6463479415576957	233.14523315429688	233.15234375
494	234.0710906982422	11.864766666666666					1	DETECTED	234.0711 m/z @11.86 [CD8376_2.mzXML]	234.0710906982422	11.864766666666666	9.51005	12.016066666666667	2.5060166666666674	4316.541015625	233840.48725646996	0	1175	2.4155680194016522	0.5321270074955942	0.06425401499118827	234.070556640625	234.0792999267578
495	234.89321899414062	1.7025833333333333					1	DETECTED	234.8932 m/z @1.70 [CD8376_2.mzXML]	234.89321899414062	1.7025833333333333	1.6570166666666668	1.7932	0.1361833333333331	65748.9921875	353242.5871562501	0	1175	0.094277000324408	1.4943306510607188	1.9305501753372705	234.8931884765625	234.89353942871094
496	235.06869506835938	11.864766666666666					1	DETECTED	235.0687 m/z @11.86 [CD8376_2.mzXML]	235.06869506835938	11.864766666666666	11.522916666666667	12.19975	0.6768333333333327	78372.4375	621018.5060185527	0	1175	0.08868727864371984	0.8893320588888632	0.636321038087004	235.06333923339844	235.0688934326172
497	235.0923614501953	2.6846					1	DETECTED	235.0924 m/z @2.68 [CD8376_2.mzXML]	235.0923614501953	2.6846	1.8217500000000002	19.973000000000003	18.15125	67851.640625	8263261.129300217	0	1175	1.3784433736797967	4.068696337932994	6.8671431659669455	235.08436584472656	235.09286499023438
498	235.1688232421875	12.267766666666667					1	DETECTED	235.1688 m/z @12.27 [CD8376_2.mzXML]	235.1688232421875	12.267766666666667	0.10118333333333333	19.936333333333334	19.83515	15440.3828125	1296937.2779595032	0	1175	0.11655844116594061	0.769353996316693	131.96480603910123	235.16806030273438	235.1712188720703
499	235.5703582763672	11.864766666666666					1	DETECTED	235.5704 m/z @11.86 [CD8376_2.mzXML]	235.5703582763672	11.864766666666666	11.864766666666666	12.147833333333333	0.2830666666666666	22821.029296875	115852.53521478278	0	1175	0.05905242281366441	null	null	235.57005310058594	235.5709686279297
500	236.06887817382812	11.8791					1	DETECTED	236.0689 m/z @11.88 [CD8376_2.mzXML]	236.06887817382812	11.8791	10.076683333333333	12.079383333333334	2.002700000000001	19268.353515625	594903.460333618	0	1175	0.11009626185544441	0.5555596652642291	0.37540880781557456	236.06752014160156	236.06900024414062
501	236.08045959472656	14.776616666666666					1	DETECTED	236.0805 m/z @14.78 [CD8376_2.mzXML]	236.08045959472656	14.776616666666666	9.544433333333334	18.181833333333334	8.6374	3679.26953125	735578.3282076723	0	1175	0.740971069008296	0.8254106794168148	0.6508213588336295	236.07931518554688	236.08067321777344
502	236.09603881835938	2.628816666666667					1	DETECTED	236.0960 m/z @2.63 [CD8376_2.mzXML]	236.09603881835938	2.628816666666667	2.5874333333333337	11.923116666666665	9.335683333333332	5309.92236328125	1121534.2751948237	0	1175	0.9630817725441267	112.79520741039126	59.39077617687399	236.0877227783203	236.09654235839844
503	236.93148803710938	11.5832					1	DETECTED	236.9315 m/z @11.58 [CD8376_2.mzXML]	236.93148803710938	11.5832	1.5220666666666667	15.6294	14.107333333333333	2800.1279296875	1190287.892735657	0	1175	0.4614689889065602	0.7010807264920453	0.4021614529840907	236.93116760253906	236.9369354248047
504	236.97120666503906	12.079383333333334					1	DETECTED	236.9712 m/z @12.08 [CD8376_2.mzXML]	236.97120666503906	12.079383333333334	11.6301	15.054216666666667	3.4241166666666665	5465.3994140625	442100.03275198344	0	1175	0.48630895534993	3.810642875690912	6.621285751381824	236.97042846679688	236.9718475341797
505	237.08692932128906	9.1976					1	DETECTED	237.0869 m/z @9.20 [CD8376_2.mzXML]	237.08692932128906	9.1976	9.106433333333333	9.955166666666665	0.8487333333333318	2648.146240234375	75738.18515145876	0	1175	0.07098560743481386	4.654844606947	8.309689213894	237.0771484375	237.0870819091797
506	237.11172485351562	11.817116666666667					1	DETECTED	237.1117 m/z @11.82 [CD8376_2.mzXML]	237.11172485351562	11.817116666666667	0.11926666666666666	19.973000000000003	19.853733333333334	13912.7373046875	2681293.956732147	0	1175	3.5671212478117145	0.8539154168624227	3.9722813711989953	237.1094207763672	237.1130828857422
507	237.1302947998047	12.147833333333333					1	DETECTED	237.1303 m/z @12.15 [CD8376_2.mzXML]	237.1302947998047	12.147833333333333	12.062783333333334	12.284566666666667	0.22178333333333278	5701.31005859375	52764.6708901364	0	1175	0.1573165572715265	1.3038408779149646	1.6076817558299292	237.1300811767578	237.13087463378906
508	238.10690307617188	14.502233333333333					1	DETECTED	238.1069 m/z @14.50 [CD8376_2.mzXML]	238.10690307617188	14.502233333333333	0.5568666666666666	19.8995	19.342633333333332	11610.357421875	3139222.2963747545	0	1175	6.807111184875414	1.021968077806809	0.8452973638174628	238.10525512695312	238.1078338623047
509	238.84127807617188	1.7338833333333334					1	DETECTED	238.8413 m/z @1.73 [CD8376_2.mzXML]	238.84127807617188	1.7338833333333334	1.7025833333333333	1.7932	0.09061666666666657	29142.708984375	117033.04891406246	0	1175	0.09850943538603651	1.447550585729493	1.895101171458986	238.84115600585938	238.8416748046875
510	238.96658325195312	12.147833333333333					1	DETECTED	238.9666 m/z @12.15 [CD8376_2.mzXML]	238.96658325195312	12.147833333333333	9.4579	19.881333333333334	10.423433333333334	69207.875	6788587.903018214	0	1175	0.9302917344007362	2.1428317349629564	3.1114732240888197	238.96568298339844	238.97071838378906
511	239.0637969970703	1.8497666666666668					1	DETECTED	239.0638 m/z @1.85 [CD8376_2.mzXML]	239.0637969970703	1.8497666666666668	1.5659666666666667	9.544433333333334	7.978466666666668	109872.9140625	994644.0829442748	0	1175	0.03530220518449201	1.145626994924861	5.71107398933882	239.0576629638672	239.06886291503906
512	239.09092712402344	10.5049					1	DETECTED	239.0909 m/z @10.50 [CD8376_2.mzXML]	239.09092712402344	10.5049	10.3991	11.184866666666666	0.7857666666666656	532775.9375	3251052.1425246056	1	1175	0.08317589966349104	2.217172593405508	2.86373342749045	239.0905303955078	239.09695434570312
513	239.13873291015625	9.71545					1	DETECTED	239.1387 m/z @9.72 [CD8376_2.mzXML]	239.13873291015625	9.71545	9.681966666666666	9.765816666666666	0.08384999999999998	1560.7515869140625	6448.976748718207	0	1175	0.14891826114481788	1.2521154803384276	1.5042309606768554	239.13807678222656	239.13941955566406
514	239.96595764160156	11.817116666666667					1	DETECTED	239.9660 m/z @11.82 [CD8376_2.mzXML]	239.96595764160156	11.817116666666667	2.868933333333333	15.372566666666668	12.503633333333335	5437.88427734375	1048737.97879303	0	1175	0.0480518917784849	0.6986688173204617	0.39733763464092337	239.9632568359375	239.9739990234375
515	240.09463500976562	10.5049					1	DETECTED	240.0946 m/z @10.50 [CD8376_2.mzXML]	240.09463500976562	10.5049	5.828066666666667	14.828716666666667	9.00065	53665.17578125	6896582.113541704	0	1175	2.5558243458458794	0.8219853746224208	0.6389670707463359	240.08985900878906	240.0998077392578
516	240.967041015625	11.834416666666668					1	DETECTED	240.9670 m/z @11.83 [CD8376_2.mzXML]	240.967041015625	11.834416666666668	10.954516666666667	19.187833333333334	8.233316666666667	10760.779296875	1214286.01075064	0	1175	2.749343397087456	2.7858300296191008	5.726785221347515	240.96102905273438	240.96876525878906
517	241.02523803710938	8.697183333333333					1	DETECTED	241.0252 m/z @8.70 [CD8376_2.mzXML]	241.02523803710938	8.697183333333333	3.0129499999999996	17.979166666666668	14.966216666666668	1847.0848388671875	714319.8843633729	0	1175	9.374216916215529	1.3164674802230734	1.6329349604461465	241.0250701904297	241.03244018554688
518	241.1065673828125	11.538216666666667					1	DETECTED	241.1066 m/z @11.54 [CD8376_2.mzXML]	241.1065673828125	11.538216666666667	1.8359833333333335	12.949633333333333	11.11365	88086.953125	2430894.8204973736	0	1175	0.09539202784496759	2.634575754806784	5.305079508294564	241.09889221191406	241.10675048828125
519	242.03001403808594	12.4005					1	DETECTED	242.0300 m/z @12.40 [CD8376_2.mzXML]	242.03001403808594	12.4005	9.698583333333334	19.260833333333334	9.56225	8027.11962890625	1343058.0915943303	0	1175	5.05553191972864	1.5208047518352976	2.1787357350127876	242.0255584716797	242.03001403808594
520	242.21075439453125	11.490166666666665					1	DETECTED	242.2108 m/z @11.49 [CD8376_2.mzXML]	242.21075439453125	11.490166666666665	1.0847	16.31255	15.227850000000002	24613.06640625	7945074.853703311	0	1175	0.931526329044436	0.7317235491600571	0.02638035046038834	242.2049102783203	242.21139526367188
521	242.9248046875	1.6570166666666668					1	DETECTED	242.9248 m/z @1.66 [CD8376_2.mzXML]	242.9248046875	1.6570166666666668	1.5659666666666667	3.8132333333333337	2.247266666666667	269000.59375	2675630.6433321536	0	1175	0.07364216869722262	1.3396826989316921	1.8116447299578409	242.91502380371094	242.92520141601562
522	242.9618682861328	11.680083333333332					1	DETECTED	242.9619 m/z @11.68 [CD8376_2.mzXML]	242.9618682861328	11.680083333333332	1.4299833333333334	14.966716666666667	13.536733333333334	5083.5234375	1771956.9658805553	0	1175	0.15749494449795698	0.6603220131185713	0.3206440262371425	242.9536590576172	242.9661407470703
523	242.99497985839844	1.4774666666666667					1	DETECTED	242.9950 m/z @1.48 [CD8376_2.mzXML]	242.99497985839844	1.4774666666666667	1.4465333333333334	1.5367	0.0901666666666665	16096.876953125	54628.82894262693	0	1175	0.08163450227607516	1.4574353448275872	1.9401704375916091	242.99378967285156	242.99502563476562
524	243.0233917236328	14.655733333333334					1	DETECTED	243.0234 m/z @14.66 [CD8376_2.mzXML]	243.0233917236328	14.655733333333334	9.088766666666666	19.479833333333332	10.391066666666665	1914.155029296875	600942.9968504945	0	1175	1.740018463188946	0.9332790448418945	0.866558089683789	243.01446533203125	243.0246124267578
525	244.11767578125	9.52755					1	DETECTED	244.1177 m/z @9.53 [CD8376_2.mzXML]	244.11767578125	9.52755	3.505133333333333	9.596300000000001	6.091166666666668	4976.287109375	377782.87226058973	0	1175	0.11719544476312471	0.5057078415364819	0.011415683072963747	244.1171875	244.11798095703125
526	244.20175170898438	9.106433333333333					1	DETECTED	244.2018 m/z @9.11 [CD8376_2.mzXML]	244.20175170898438	9.106433333333333	9.035266666666667	9.423566666666666	0.3882999999999992	14660.5458984375	115969.86962219249	0	1175	0.12336085930117946	1.6264459881323852	2.101519251341911	244.2015380859375	244.20223999023438
527	245.225830078125	14.2501					1	DETECTED	245.2258 m/z @14.25 [CD8376_2.mzXML]	245.225830078125	14.2501	5.429633333333333	18.346333333333334	12.9167	18832.50390625	1542236.091147034	0	1175	0.4935421368844448	0.7170362444028732	1.975225574049085	245.2247772216797	245.22720336914062
528	246.15199279785156	11.864766666666666					1	DETECTED	246.1520 m/z @11.86 [CD8376_2.mzXML]	246.15199279785156	11.864766666666666	10.5049	12.147833333333333	1.6429333333333336	14630.8935546875	303010.7976659544	0	1175	0.16081679286103068	0.6040788312579665	1.662274582929789	246.1486358642578	246.152099609375
529	246.1702117919922	9.22645					1	DETECTED	246.1702 m/z @9.23 [CD8376_2.mzXML]	246.1702117919922	9.22645	0.10118333333333333	20.009333333333334	19.90815	52385.24609375	3714567.2169402195	0	1175	0.11805155159082936	19.911647650110588	1.1589967171191797	246.1686553955078	246.17063903808594
530	246.22930908203125	14.216566666666667					1	DETECTED	246.2293 m/z @14.22 [CD8376_2.mzXML]	246.22930908203125	14.216566666666667	14.098983333333333	14.845949999999998	0.7469666666666654	2933.87939453125	103651.65921533194	0	1175	0.26648269751708753	3.176328844790904	5.352657689581808	246.22865295410156	246.22982788085938
531	246.2422637939453	10.918216666666666					1	DETECTED	246.2423 m/z @10.92 [CD8376_2.mzXML]	246.2422637939453	10.918216666666666	10.900116666666666	11.061383333333334	0.161266666666668	9939.119140625	56976.07000293014	0	1175	0.09861966310792525	4.454880294659227	7.909760589318453	246.24195861816406	246.24264526367188
532	246.9439239501953	1.5220666666666667					1	DETECTED	246.9439 m/z @1.52 [CD8376_2.mzXML]	246.9439239501953	1.5220666666666667	1.4465333333333334	1.6264666666666665	0.17993333333333306	46304.53125	277891.79590454104	0	1175	0.11822977905559395	1.1910856134157104	1.4182021494514063	246.943359375	246.9439697265625
533	247.04635620117188	13.83915					1	DETECTED	247.0464 m/z @13.84 [CD8376_2.mzXML]	247.04635620117188	13.83915	9.35395	16.40415	7.050200000000002	3000.644287109375	552738.0118592227	0	1175	5.215199082368839	0.7859404262909124	0.5718808525818249	247.0456085205078	247.04725646972656
534	247.09251403808594	2.628816666666667					1	DETECTED	247.0925 m/z @2.63 [CD8376_2.mzXML]	247.09251403808594	2.628816666666667	1.8359833333333335	19.699	17.863016666666667	119094.484375	8334202.424780822	0	1175	0.743289652986483	2.1492769196871744	1.9876497781545819	247.09158325195312	247.09759521484375
535	247.1287384033203	9.153533333333334					1	DETECTED	247.1287 m/z @9.15 [CD8376_2.mzXML]	247.1287384033203	9.153533333333334	8.0387	12.182350000000001	4.143650000000001	9153.3349609375	584063.7728132018	0	1175	0.9198908641446195	1.8584168037075801	29.95545876645772	247.12831115722656	247.1297149658203
536	247.1438751220703	9.211983333333334					1	DETECTED	247.1439 m/z @9.21 [CD8376_2.mzXML]	247.1438751220703	9.211983333333334	9.1684	9.2718	0.1034000000000006	20787.013671875	76177.31810375954	0	1175	0.09813487955127975	1.1862332695984539	1.3724665391969075	247.1438751220703	247.14434814453125
537	247.24156188964844	12.598116666666666					1	DETECTED	247.2416 m/z @12.60 [CD8376_2.mzXML]	247.24156188964844	12.598116666666666	9.287216666666666	19.078666666666667	9.791450000000001	20170.03125	1166717.7056945194	0	1175	0.1927019592815853	0.7595706400285611	12.370856885807601	247.2342987060547	247.24557495117188
538	248.86997985839844	1.7181166666666667					1	DETECTED	248.8700 m/z @1.72 [CD8376_2.mzXML]	248.86997985839844	1.7181166666666667	1.6570166666666668	1.7932	0.1361833333333331	60524.30859375	333903.8824990234	0	1175	0.1891069334231501	1.1144298963447894	1.110164225496453	248.86962890625	248.87030029296875
539	248.97650146484375	1.5659666666666667					1	DETECTED	248.9765 m/z @1.57 [CD8376_2.mzXML]	248.97650146484375	1.5659666666666667	1.4622166666666667	1.5659666666666667	0.10375000000000001	6254.58837890625	25255.325617919905	0	1175	0.0515765064255147	0.5	null	248.97645568847656	248.97714233398438
540	249.00306701660156	11.71395					1	DETECTED	249.0031 m/z @11.71 [CD8376_2.mzXML]	249.00306701660156	11.71395	1.5659666666666667	18.786	17.220033333333333	8682.357421875	2225307.816360443	0	1175	0.9645184164888665	0.8063350378844145	4.646750684884431	249.00042724609375	249.0122528076172
541	249.05723571777344	16.054516666666665					1	DETECTED	249.0572 m/z @16.05 [CD8376_2.mzXML]	249.05723571777344	16.054516666666665	9.122716666666667	18.749833333333335	9.627116666666668	2955.757080078125	706882.2906385191	0	1175	1.1245424852276198	0.6944167940986953	0.3888335881973905	249.05633544921875	249.06166076660156
542	249.10670471191406	1.80745					1	DETECTED	249.1067 m/z @1.81 [CD8376_2.mzXML]	249.10670471191406	1.80745	1.80745	3.7354666666666665	1.9280166666666665	63482.41015625	516919.8864400025	0	1175	0.03851308394120467	null	null	249.10670471191406	249.1099395751953
543	249.15724182128906	9.782683333333333					1	DETECTED	249.1572 m/z @9.78 [CD8376_2.mzXML]	249.15724182128906	9.782683333333333	9.475150000000001	14.880316666666666	5.4051666666666645	13620.6328125	547504.3644580384	0	1175	0.23151403451625718	10.890538571236302	0.8237173291306177	249.156494140625	249.16513061523438
544	249.217041015625	10.362483333333333					1	DETECTED	249.2170 m/z @10.36 [CD8376_2.mzXML]	249.217041015625	10.362483333333333	10.076683333333333	11.079333333333333	1.0026499999999992	12173.2412109375	205002.58148391722	0	1175	0.2402236867221621	0.945721257085818	0.7249083038623211	249.2164306640625	249.22108459472656
545	251.12498474121094	1.6416499999999998					1	DETECTED	251.1250 m/z @1.64 [CD8376_2.mzXML]	251.12498474121094	1.6416499999999998	0.10118333333333333	20.009333333333334	19.90815	72731.7578125	9340526.28236927	0	1175	0.2907618862830643	24.554471049945978	73.43597059800653	251.12120056152344	251.1281280517578
546	252.1087646484375	6.0898666666666665					1	DETECTED	252.1088 m/z @6.09 [CD8376_2.mzXML]	252.1087646484375	6.0898666666666665	0.10118333333333333	19.973000000000003	19.871816666666668	2953.428955078125	1554398.9928033145	0	1175	9.214970896438906	1.6591139955638552	2.318227991127711	252.1080322265625	252.10992431640625
547	252.1284637451172	1.6416499999999998					1	DETECTED	252.1285 m/z @1.64 [CD8376_2.mzXML]	252.1284637451172	1.6416499999999998	1.6110833333333334	19.498	17.886916666666668	9615.109375	1846614.5107022705	0	1175	12.991993455367824	130.49047899232988	49.70922247725437	252.12176513671875	252.13134765625
548	253.04664611816406	1.5957666666666666					1	DETECTED	253.0466 m/z @1.60 [CD8376_2.mzXML]	253.04664611816406	1.5957666666666666	0.5205666666666667	19.918	19.397433333333332	4991.66259765625	2339478.2352935793	0	1175	17.16288019753954	9.020383804563494	16.279665762466863	253.04664611816406	253.0531005859375
549	254.13827514648438	10.918216666666666					1	DETECTED	254.1383 m/z @10.92 [CD8376_2.mzXML]	254.13827514648438	10.918216666666666	10.7738	13.6824	2.9086	2833.279296875	238312.44674597163	0	1175	0.11415564308134662	10.07016733987307	19.14033467974614	254.13784790039062	254.14486694335938
550	254.1757049560547	14.048533333333333					1	DETECTED	254.1757 m/z @14.05 [CD8376_2.mzXML]	254.1757049560547	14.048533333333333	9.371466666666667	19.369833333333336	9.99836666666667	7704.6982421875	1581612.306844421	0	1175	1.5119408139590114	1.0688715149096302	0.8351663643187458	254.17442321777344	254.1765594482422
551	254.8235321044922	1.9613666666666667					1	DETECTED	254.8235 m/z @1.96 [CD8376_2.mzXML]	254.8235321044922	1.9613666666666667	1.7025833333333333	2.1742333333333335	0.4716500000000001	10550.0244140625	166117.76717126466	0	1175	0.24916406400118385	0.911283570554518	0.8225671411090362	254.81529235839844	254.82412719726562
552	254.94207763671875	11.33385					1	DETECTED	254.9421 m/z @11.33 [CD8376_2.mzXML]	254.94207763671875	11.33385	10.827666666666666	18.968833333333336	8.14116666666667	6245.7802734375	797146.7552135623	0	1175	0.5511242406161738	8.041717427809411	15.083434855618822	254.94107055664062	254.94297790527344
553	255.1222686767578	11.56835					1	DETECTED	255.1223 m/z @11.57 [CD8376_2.mzXML]	255.1222686767578	11.56835	11.506383333333334	11.6633	0.1569166666666657	28194.880859375	155518.1894990224	0	1175	0.0887901390507615	1.2661377084453918	1.5322754168907835	255.1217041015625	255.12234497070312
554	255.171630859375	13.891883333333334					1	DETECTED	255.1716 m/z @13.89 [CD8376_2.mzXML]	255.171630859375	13.891883333333334	8.80455	19.99116666666667	11.186616666666668	33323.6953125	6050866.040642266	0	1175	0.7343161910349352	1.077171708859538	1.1053775852681438	255.1709442138672	255.17282104492188
555	255.23143005371094	13.909233333333333					1	DETECTED	255.2314 m/z @13.91 [CD8376_2.mzXML]	255.23143005371094	13.909233333333333	0.61135	19.626166666666666	19.014816666666665	4824.0810546875	1441094.2838677058	0	1175	0.12261533706268324	0.714956515635947	0.7296223335891773	255.23033142089844	255.23287963867188
556	256.1750183105469	13.961933333333333					1	DETECTED	256.1750 m/z @13.96 [CD8376_2.mzXML]	256.1750183105469	13.961933333333333	10.490166666666665	18.767999999999997	8.277833333333332	2713.19189453125	689547.8598783575	0	1175	4.097653606047679	1.19216441197085	1.3843288239417002	256.17364501953125	256.1762390136719
557	256.2631530761719	11.348916666666666					1	DETECTED	256.2632 m/z @11.35 [CD8376_2.mzXML]	256.2631530761719	11.348916666666666	0.5931666666666667	19.699	19.105833333333337	28030.330078125	1661355.3472897955	0	1175	2.467877093000208	0.7250097412825417	0.42981746939479787	256.2550964355469	256.2645568847656
558	256.82037353515625	1.9192333333333333					1	DETECTED	256.8204 m/z @1.92 [CD8376_2.mzXML]	256.82037353515625	1.9192333333333333	1.7025833333333333	2.03225	0.32966666666666655	12094.3857421875	187675.49739111314	0	1175	0.22432853493072424	0.760827755981229	0.5216555119624581	256.81201171875	256.821044921875
559	257.07427978515625	2.188216666666667					1	DETECTED	257.0743 m/z @2.19 [CD8376_2.mzXML]	257.07427978515625	2.188216666666667	2.04635	12.16505	10.1187	12292.830078125	998551.150299225	0	1175	0.20762002388359369	6.283528987776905	7.141574487686727	257.0670471191406	257.08270263671875
560	257.2261657714844	12.016066666666667					1	DETECTED	257.2262 m/z @12.02 [CD8376_2.mzXML]	257.2261657714844	12.016066666666667	11.731	12.147833333333333	0.41683333333333294	4269.97265625	62412.2506053466	0	1175	0.16070396930176756	0.7311155285313355	0.4622310570626711	257.2253723144531	257.22625732421875
561	257.2469177246094	12.38395					1	DETECTED	257.2469 m/z @12.38 [CD8376_2.mzXML]	257.2469177246094	12.38395	0.15588333333333332	20.009333333333334	19.853450000000002	9630.16015625	1919831.115155762	0	1175	0.2119731534772491	1.2257748100218089	0.7773530158153913	257.24591064453125	257.24853515625
562	257.9808044433594	10.11185					1	DETECTED	257.9808 m/z @10.11 [CD8376_2.mzXML]	257.9808044433594	10.11185	7.143383333333333	10.5496	3.4062166666666664	3778.49658203125	345008.76938671875	0	1175	0.45555834379112703	0.5737333527971792	1.1905942755767969	257.97979736328125	257.9813537597656
563	258.10992431640625	1.8633166666666667					1	DETECTED	258.1099 m/z @1.86 [CD8376_2.mzXML]	258.10992431640625	1.8633166666666667	1.8359833333333335	3.9555833333333337	2.1196	15574.6455078125	315694.75733038323	0	1175	0.04943694695753287	38.773170731707495	76.546341463415	258.1093444824219	258.1110534667969
564	258.8988952636719	1.6570166666666668					1	DETECTED	258.8989 m/z @1.66 [CD8376_2.mzXML]	258.8988952636719	1.6570166666666668	1.5957666666666666	1.7645833333333334	0.16881666666666684	59730.28125	284600.64302941906	0	1175	0.06985320038883858	1.3766137111185401	1.6394456873365817	258.8987121582031	258.89923095703125
565	258.9442138671875	1.5220666666666667					1	DETECTED	258.9442 m/z @1.52 [CD8376_2.mzXML]	258.9442138671875	1.5220666666666667	1.4299833333333334	1.5807166666666668	0.15073333333333339	10480.9287109375	60770.26452819822	0	1175	0.12400160075540878	0.8184615384615391	0.6369230769230781	258.943603515625	258.9442138671875
566	258.9726867675781	1.4774666666666667					1	DETECTED	258.9727 m/z @1.48 [CD8376_2.mzXML]	258.9726867675781	1.4774666666666667	1.4299833333333334	8.928616666666667	7.498633333333333	10472.759765625	729926.1425253905	0	1175	0.14415739886975	78.96068796068798	156.92137592137595	258.9719543457031	258.9788818359375
567	259.0274963378906	14.914766666666667					1	DETECTED	259.0275 m/z @14.91 [CD8376_2.mzXML]	259.0274963378906	14.914766666666667	6.578950000000001	18.841	12.26205	3083.797119140625	1103813.149649139	0	1175	1.1974055419347227	0.7355038198616812	0.47100763972336257	259.0256652832031	259.0315246582031
568	259.0935363769531	11.817116666666667					1	DETECTED	259.0935 m/z @11.82 [CD8376_2.mzXML]	259.0935363769531	11.817116666666667	11.782666666666668	11.984833333333334	0.20216666666666683	7962.68408203125	55933.410908080914	0	1175	0.1478189088868831	2.9342041606192875	4.868408321238575	259.0933532714844	259.093994140625
569	259.6575927734375	13.16305					1	DETECTED	259.6576 m/z @13.16 [CD8376_2.mzXML]	259.6575927734375	13.16305	3.307666666666667	16.054516666666665	12.746849999999998	12537.69140625	1890155.7155021979	0	1175	0.09982151818700835	0.6466947844071683	0.039934349112710245	259.6483459472656	259.6628112792969
570	260.16754150390625	12.147833333333333					1	DETECTED	260.1675 m/z @12.15 [CD8376_2.mzXML]	260.16754150390625	12.147833333333333	12.016066666666667	13.450966666666666	1.434899999999999	4612.8349609375	187690.37822454824	0	1175	0.16394498711028405	5.4448520111308225	9.889704022261645	260.1584167480469	260.16845703125
571	260.1853332519531	9.851433333333334					1	DETECTED	260.1853 m/z @9.85 [CD8376_2.mzXML]	260.1853332519531	9.851433333333334	9.665216666666668	18.786	9.120783333333334	21548.986328125	564667.6445054021	0	1175	0.08756215126583733	3.0790697396419877	23.199147125657134	260.1848449707031	260.1864013671875
572	260.89727783203125	1.6570166666666668					1	DETECTED	260.8973 m/z @1.66 [CD8376_2.mzXML]	260.89727783203125	1.6570166666666668	1.6416499999999998	3.78185	2.1402	8139.02734375	304019.2932069092	0	1175	0.21961497480038106	69.63774403470578	138.27548806941155	260.8890686035156	260.89794921875
573	261.0107421875	1.7932					1	DETECTED	261.0107 m/z @1.79 [CD8376_2.mzXML]	261.0107421875	1.7932	1.4465333333333334	16.514333333333333	15.0678	58689.7265625	2273258.017806214	0	1175	0.18076361231835691	22.6849825923121	7.324415056570827	261.0055236816406	261.01959228515625
574	261.0733642578125	10.490166666666665					1	DETECTED	261.0734 m/z @10.49 [CD8376_2.mzXML]	261.0733642578125	10.490166666666665	10.475383333333333	10.534816666666668	0.05943333333333456	3150.342529296875	9047.959406494185	0	1175	0.06703443414543742	2.010146561443284	3.020293122886568	261.0732727050781	261.0736999511719
575	261.1444091796875	9.52755					1	DETECTED	261.1444 m/z @9.53 [CD8376_2.mzXML]	261.1444091796875	9.52755	0.13731666666666667	19.717166666666667	19.57985	58210.0078125	2481684.0412795106	1	1175	0.08115143636209865	0.5117392227062666	0.8752655951555416	261.1426696777344	261.1466369628906
576	261.1847229003906	0.7572					1	DETECTED	261.1847 m/z @0.76 [CD8376_2.mzXML]	261.1847229003906	0.7572	0.11926666666666666	20.009333333333334	19.890066666666666	3205.9931640625	1711949.5513721928	0	1175	5.985415170382489	15.589455533493572	4.980816443164197	261.1834411621094	261.189453125
577	262.14752197265625	9.51005					1	DETECTED	262.1475 m/z @9.51 [CD8376_2.mzXML]	262.14752197265625	9.51005	0.8296833333333333	9.630866666666666	8.801183333333332	5952.57958984375	412994.6764958497	0	1175	0.09471762275544471	0.5069591914320055	0.013918382864011085	262.1466369628906	262.1484680175781
578	263.00836181640625	1.9333					1	DETECTED	263.0084 m/z @1.93 [CD8376_2.mzXML]	263.00836181640625	1.9333	1.4774666666666667	17.535	16.057533333333332	9634.7646484375	2808857.738980407	0	1175	0.5113389363032819	17.613382084095065	30.96713322921481	263.0030517578125	263.0183410644531
579	263.0294189453125	10.580616666666666					1	DETECTED	263.0294 m/z @10.58 [CD8376_2.mzXML]	263.0294189453125	10.580616666666666	10.5496	10.71975	0.17014999999999958	8507.203125	49472.55742376711	0	1175	0.09786691701414618	2.742880171950614	4.485760343901228	263.0289611816406	263.0296630859375
580	263.0885314941406	11.56835					1	DETECTED	263.0885 m/z @11.57 [CD8376_2.mzXML]	263.0885314941406	11.56835	1.7932	11.968766666666665	10.175566666666665	167094.984375	3600882.483899562	0	1175	9.780492034844954	0.5785482488474886	0.018653320068695505	263.0845031738281	263.0928649902344
581	263.13885498046875	9.630866666666666					1	DETECTED	263.1389 m/z @9.63 [CD8376_2.mzXML]	263.13885498046875	9.630866666666666	9.61365	9.698583333333334	0.08493333333333375	10295.2177734375	42902.13786084003	0	1175	0.08115017851812034	2.4666021297193415	3.9332042594386825	263.1388244628906	263.13909912109375
582	263.2364807128906	11.440949999999999					1	DETECTED	263.2365 m/z @11.44 [CD8376_2.mzXML]	263.2364807128906	11.440949999999999	1.3936666666666668	19.6445	18.250833333333333	40718.75390625	3393926.6280977144	0	1175	3.3188380981092216	1.5013787478527454	2.033627540588323	263.23199462890625	263.2376708984375
583	264.0372314453125	17.1635					1	DETECTED	264.0372 m/z @17.16 [CD8376_2.mzXML]	264.0372314453125	17.1635	10.05945	19.351666666666667	9.292216666666667	1352.53466796875	494821.15197271714	0	1175	7.61828173326732	0.6540083942727506	0.3080167885455012	264.0353698730469	264.03729248046875
584	264.1704406738281	9.211983333333334					1	DETECTED	264.1704 m/z @9.21 [CD8376_2.mzXML]	264.1704406738281	9.211983333333334	9.088766666666666	9.579	0.4902333333333342	22518.109375	159624.99735440078	0	1175	0.0811860464448646	1.4657689715931852	0.8070084970615814	264.1700439453125	264.1710510253906
585	264.8518981933594	1.7338833333333334					1	DETECTED	264.8519 m/z @1.73 [CD8376_2.mzXML]	264.8518981933594	1.7338833333333334	1.672	1.7789833333333334	0.10698333333333343	15855.234375	84449.91681738292	0	1175	0.11607988894799615	0.8643953676272539	0.7287907352545078	264.84375	264.8520202636719
586	265.0229187011719	1.7932					1	DETECTED	265.0229 m/z @1.79 [CD8376_2.mzXML]	265.0229187011719	1.7932	1.7789833333333334	18.401333333333334	16.62235	25337.943359375	1400735.9241416932	0	1175	0.14217553594689258	42.33724810426829	38.406362540197414	265.0137939453125	265.0328674316406
587	265.084716796875	18.603					1	DETECTED	265.0847 m/z @18.60 [CD8376_2.mzXML]	265.084716796875	18.603	0.11926666666666666	20.009333333333334	19.890066666666666	3851.512451171875	1367040.6583124378	0	1175	0.45864348264464994	0.5380424589549009	0.07734677123672261	265.0747375488281	265.090087890625
588	265.1180419921875	9.698583333333334					1	DETECTED	265.1180 m/z @9.70 [CD8376_2.mzXML]	265.1180419921875	9.698583333333334	9.630866666666666	10.564816666666667	0.9339500000000012	146283.96875	1054272.5415672294	1	1175	0.09982140986825883	2.0934111383572436	2.14378974515949	265.1170349121094	265.11834716796875
589	265.2520751953125	12.598116666666666					1	DETECTED	265.2521 m/z @12.60 [CD8376_2.mzXML]	265.2520751953125	12.598116666666666	0.5022	14.880316666666666	14.378116666666665	38832.140625	1604928.4362954404	0	1175	0.18573461157286175	10.40033612849516	4.419085801189156	265.25103759765625	265.2533874511719
590	265.9810791015625	10.1997					1	DETECTED	265.9811 m/z @10.20 [CD8376_2.mzXML]	265.9810791015625	10.1997	10.181883333333333	10.2892	0.10731666666666584	10450.8505859375	45840.31003662097	0	1175	0.10560794335845713	3.0116931711880155	5.023386342376031	265.9808044433594	265.9810791015625
591	266.1214599609375	9.698583333333334					1	DETECTED	266.1215 m/z @9.70 [CD8376_2.mzXML]	266.1214599609375	9.698583333333334	9.648183333333332	9.800116666666666	0.15193333333333392	21054.03125	113483.91003808564	0	1175	0.09145223235158895	1.5072751322750917	2.475014262097795	266.12127685546875	266.12176513671875
592	266.6385803222656	12.791533333333332					1	DETECTED	266.6386 m/z @12.79 [CD8376_2.mzXML]	266.6385803222656	12.791533333333332	12.775233333333334	12.872083333333334	0.09684999999999988	9237.8173828125	42014.265643554885	0	1175	0.10826328042275968	2.9708588957059665	4.941717791411933	266.6385498046875	266.6387939453125
593	266.8489074707031	1.7338833333333334					1	DETECTED	266.8489 m/z @1.73 [CD8376_2.mzXML]	266.8489074707031	1.7338833333333334	1.7181166666666667	1.80745	0.08933333333333326	20283.4921875	74753.34291186518	0	1175	0.07366769921009086	2.832980972515847	4.665961945031694	266.8487548828125	266.8497314453125
594	266.9270324707031	1.5957666666666666					1	DETECTED	266.9270 m/z @1.60 [CD8376_2.mzXML]	266.9270324707031	1.5957666666666666	1.5659666666666667	1.6264666666666665	0.060499999999999776	25140.333984375	68647.93140673818	0	1175	0.10218017740650875	1.0151006711409418	1.0302013422818834	266.9269714355469	266.9273986816406
595	267.058837890625	1.8768666666666667					1	DETECTED	267.0588 m/z @1.88 [CD8376_2.mzXML]	267.058837890625	1.8768666666666667	0.15588333333333332	20.009333333333334	19.853450000000002	10712.3544921875	4689163.9930816395	0	1175	17.120003006810304	5.737290911581132	10.291893068332053	267.058837890625	267.0687561035156
596	267.098388671875	1.6416499999999998					1	DETECTED	267.0984 m/z @1.64 [CD8376_2.mzXML]	267.098388671875	1.6416499999999998	1.5512000000000001	9.336450000000001	7.785250000000001	13275.603515625	667522.7879211124	0	1175	0.061158165033710965	19.142706106073142	34.535002829557016	267.0975036621094	267.1007385253906
597	267.6465148925781	13.148333333333333					1	DETECTED	267.6465 m/z @13.15 [CD8376_2.mzXML]	267.6465148925781	13.148333333333333	12.11315	15.001416666666668	2.8882666666666683	187969.75	3691730.849819095	2	1175	0.21086195448465972	2.1417363886125766	2.802148488539158	267.6458740234375	267.6470642089844
598	267.97894287109375	10.1997					1	DETECTED	267.9789 m/z @10.20 [CD8376_2.mzXML]	267.97894287109375	10.1997	8.38165	10.344	1.962349999999999	9275.2333984375	358936.18640606676	0	1175	0.10117411256273279	0.5396853771898461	0.07937075437969224	267.9787292480469	267.9850158691406
599	268.9576110839844	11.348916666666666					1	DETECTED	268.9576 m/z @11.35 [CD8376_2.mzXML]	268.9576110839844	11.348916666666666	10.86365	18.181833333333334	7.318183333333334	10581.8056640625	975294.2576502986	0	1175	0.501664163151613	4.161687085714715	7.671397889084238	268.9560546875	268.9592590332031
600	269.0483093261719	1.8768666666666667					1	DETECTED	269.0483 m/z @1.88 [CD8376_2.mzXML]	269.0483093261719	1.8768666666666667	1.8217500000000002	2.2162	0.39444999999999997	4897.3076171875	80571.71338073729	0	1175	0.35527187504938773	3.578318717871194	6.156637435742388	269.0478515625	269.0489196777344
601	269.0872802734375	1.5220666666666667					1	DETECTED	269.0873 m/z @1.52 [CD8376_2.mzXML]	269.0872802734375	1.5220666666666667	1.4299833333333334	1.5659666666666667	0.13598333333333334	5349.3994140625	28615.55220141599	0	1175	0.07750148862243766	0.7383710407239823	0.47674208144796454	269.08612060546875	269.0884094238281
602	269.1638488769531	13.251666666666667					1	DETECTED	269.1638 m/z @13.25 [CD8376_2.mzXML]	269.1638488769531	13.251666666666667	13.207416666666667	18.529166666666665	5.321749999999998	2785.678466796875	485057.5978839418	0	1175	2.311010907805933	60.13276836158203	119.26553672316406	269.1638488769531	269.1690979003906
603	269.22589111328125	13.926633333333333					1	DETECTED	269.2259 m/z @13.93 [CD8376_2.mzXML]	269.22589111328125	13.926633333333333	6.80745	15.265616666666666	8.458166666666667	38377.3671875	2777882.5857966924	0	1175	0.3099938156624056	0.5864398070328277	0.13400332095741782	269.2255554199219	269.2268981933594
604	269.283447265625	12.66225					1	DETECTED	269.2834 m/z @12.66 [CD8376_2.mzXML]	269.283447265625	12.66225	0.6298499999999999	19.260833333333334	18.630983333333333	8796.091796875	1740924.8831871955	0	1175	1.1988547159365641	0.7742006305198187	0.5484012610396374	269.28167724609375	269.29132080078125
605	270.2289123535156	13.9442					1	DETECTED	270.2289 m/z @13.94 [CD8376_2.mzXML]	270.2289123535156	13.9442	13.873633333333334	15.001416666666668	1.1277833333333334	9848.33984375	235831.51972354157	0	1175	0.26536342116595435	7.99090694378843	14.98181388757686	270.2289123535156	270.2298583984375
606	270.7970886230469	1.9192333333333333					1	DETECTED	270.7971 m/z @1.92 [CD8376_2.mzXML]	270.7970886230469	1.9192333333333333	1.7645833333333334	2.118	0.3534166666666665	9718.0048828125	133846.76776916496	0	1175	0.1484444803262046	1.1426339045155727	1.2852678090311451	270.7967529296875	270.7981262207031
607	271.0396728515625	1.7932					1	DETECTED	271.0397 m/z @1.79 [CD8376_2.mzXML]	271.0396728515625	1.7932	1.7338833333333334	15.99955	14.265666666666666	61079.58984375	3653840.2657534797	0	1175	0.06291621036921002	120.2500702444511	1.7618227620253626	271.0393981933594	271.04779052734375
608	271.2054443359375	14.638666666666667					1	DETECTED	271.2054 m/z @14.64 [CD8376_2.mzXML]	271.2054443359375	14.638666666666667	14.166016666666668	15.265616666666666	1.0995999999999988	8052.93017578125	296222.5666603698	0	1175	0.42963712598285575	1.1632286046757636	1.326457209351527	271.2049560546875	271.2062683105469
609	271.2417907714844	12.13045					1	DETECTED	271.2418 m/z @12.13 [CD8376_2.mzXML]	271.2417907714844	12.13045	12.062783333333334	12.217	0.15421666666666667	14891.1591796875	97558.8400336909	0	1175	0.16169949379652238	1.1395320197044467	1.2500064968549494	271.2412414550781	271.2418212890625
610	271.2624206542969	12.565933333333334					1	DETECTED	271.2624 m/z @12.57 [CD8376_2.mzXML]	271.2624206542969	12.565933333333334	0.11926666666666666	20.009333333333334	19.890066666666666	39088.3671875	5559842.405544614	0	1175	0.34883007891188456	0.7022737419101733	0.48320098934078365	271.26123046875	271.26763916015625
611	271.6575012207031	12.934366666666667					1	DETECTED	271.6575 m/z @12.93 [CD8376_2.mzXML]	271.6575012207031	12.934366666666667	12.872083333333334	13.532266666666667	0.6601833333333325	22278.58203125	255064.17281213414	0	1175	0.1670571598098718	5.2998394434038	5.111726861891997	271.6570129394531	271.6580810546875
612	272.66552734375	13.2959					1	DETECTED	272.6655 m/z @13.30 [CD8376_2.mzXML]	272.66552734375	13.2959	12.872083333333334	15.141733333333333	2.2696499999999986	9587.6875	313069.2376926268	0	1175	0.0821605629018709	2.677631837665664	0.7698865170744703	272.6565246582031	272.6658935546875
613	272.794677734375	1.9754					1	DETECTED	272.7947 m/z @1.98 [CD8376_2.mzXML]	272.794677734375	1.9754	1.7645833333333334	2.1742333333333335	0.40965000000000007	12941.001953125	171276.33033068845	0	1175	0.1924246842429611	0.9715787809312991	1.0011321601147738	272.79376220703125	272.7952575683594
614	272.9437561035156	1.6264666666666665					1	DETECTED	272.9438 m/z @1.63 [CD8376_2.mzXML]	272.9437561035156	1.6264666666666665	1.5659666666666667	1.7025833333333333	0.1366166666666666	41767.74609375	198427.64601794427	0	1175	0.08249655459358674	1.1074699760993099	1.2761253904491912	272.9432067871094	272.94439697265625
615	274.0027160644531	11.236716666666666					1	DETECTED	274.0027 m/z @11.24 [CD8376_2.mzXML]	274.0027160644531	11.236716666666666	10.827666666666666	18.622	7.794333333333334	11676.8515625	1247080.5494580702	0	1175	2.941743672935633	7.6892947952205715	7.782303669081281	274.0014343261719	274.00384521484375
616	274.2727966308594	11.319016666666666					1	DETECTED	274.2728 m/z @11.32 [CD8376_2.mzXML]	274.2727966308594	11.319016666666666	11.167283333333334	13.873633333333334	2.7063500000000005	2618303.25	1.806239196291299E7	1	1175	0.08352798015652318	3.177288548175787	3.699041799042839	274.2724609375	274.2745361328125
617	274.62408447265625	12.8236					1	DETECTED	274.6241 m/z @12.82 [CD8376_2.mzXML]	274.62408447265625	12.8236	12.742750000000001	12.949633333333333	0.20688333333333198	9625.998046875	78082.41385986273	0	1175	0.20969651806794687	1.2794269222840589	1.5588538445681177	274.62408447265625	274.6249694824219
618	274.8808288574219	1.7338833333333334					1	DETECTED	274.8808 m/z @1.73 [CD8376_2.mzXML]	274.8808288574219	1.7338833333333334	1.6416499999999998	1.80745	0.16580000000000017	33955.24609375	170019.11374096695	0	1175	0.06551441369280986	0.8988073726057083	1.1476577400571308	274.8726806640625	274.8809814453125
619	274.94146728515625	1.6110833333333334					1	DETECTED	274.9415 m/z @1.61 [CD8376_2.mzXML]	274.94146728515625	1.6110833333333334	1.4465333333333334	1.6264666666666665	0.17993333333333306	6959.57958984375	36350.87161157221	0	1175	0.1578916999931408	0.5467436442823855	0.0934872885647711	274.9412536621094	274.95086669921875
620	274.9994812011719	11.697000000000001					1	DETECTED	274.9995 m/z @11.70 [CD8376_2.mzXML]	274.9994812011719	11.697000000000001	10.791950000000002	19.005333333333333	8.213383333333331	13381.9931640625	1673385.8373256857	0	1175	3.114634610887105	4.490248142665373	7.609097437851805	274.99847412109375	275.0010986328125
621	275.0212097167969	1.4923833333333334					1	DETECTED	275.0212 m/z @1.49 [CD8376_2.mzXML]	275.0212097167969	1.4923833333333334	1.4465333333333334	7.108083333333334	5.66155	6292.16455078125	509925.03773928835	0	1175	0.029729560737702387	61.7399127589968	122.4798255179936	275.0203552246094	275.0215148925781
622	275.2765197753906	11.319016666666666					1	DETECTED	275.2765 m/z @11.32 [CD8376_2.mzXML]	275.2765197753906	11.319016666666666	11.27085	14.23345	2.9626	349525.3125	2966311.968516116	1	1175	0.08679283871977361	3.591829248511228	3.689089904613175	275.2762145996094	275.2821350097656
623	275.63232421875	13.1336					1	DETECTED	275.6323 m/z @13.13 [CD8376_2.mzXML]	275.63232421875	13.1336	11.923116666666665	14.638666666666667	2.715550000000002	120270.9140625	2248974.578922	0	1175	0.22024201873537486	0.726889664550988	2.5073851768884396	275.6240539550781	275.6336975097656
624	276.1340637207031	13.16305					1	DETECTED	276.1341 m/z @13.16 [CD8376_2.mzXML]	276.1340637207031	13.16305	1.5367	13.548933333333334	12.012233333333334	36100.7734375	2734988.353265383	0	1175	0.16507049295634424	0.5165323851832139	1.509402005534993	276.1325988769531	276.13458251953125
625	276.9846496582031	1.8217500000000002					1	DETECTED	276.9846 m/z @1.82 [CD8376_2.mzXML]	276.9846496582031	1.8217500000000002	1.7789833333333334	18.071166666666667	16.292183333333334	17933.021484375	1424660.1850602417	0	1175	0.2018901252953107	98.32660444871004	369.639478873551	276.983642578125	276.99462890625
626	277.03826904296875	10.490166666666665					1	DETECTED	277.0383 m/z @10.49 [CD8376_2.mzXML]	277.03826904296875	10.490166666666665	10.475383333333333	17.738999999999997	7.263616666666664	3851.54833984375	407264.5139689941	0	1175	0.07092325576748415	245.66910935740586	490.3382187148117	277.0369873046875	277.0382995605469
627	277.1579284667969	15.19525					1	DETECTED	277.1579 m/z @15.20 [CD8376_2.mzXML]	277.1579284667969	15.19525	9.920666666666667	19.863166666666665	9.942499999999997	9655.5478515625	1481222.173775024	0	1175	2.1911544387702673	0.7697429397655952	0.34770806365066864	277.1527099609375	277.1667785644531
628	277.17926025390625	12.182350000000001					1	DETECTED	277.1793 m/z @12.18 [CD8376_2.mzXML]	277.17926025390625	12.182350000000001	0.22911666666666666	19.881333333333334	19.652216666666668	7243.78759765625	1540063.7902883298	0	1175	0.12988853192056737	0.8194102958223652	0.6480082353647287	277.1783142089844	277.1820068359375
629	277.21551513671875	12.533133333333334					1	DETECTED	277.2155 m/z @12.53 [CD8376_2.mzXML]	277.21551513671875	12.533133333333334	3.2927666666666666	14.166016666666668	10.87325	7141.9931640625	969543.1915669556	0	1175	0.13248075070221077	0.5883559815447439	0.17671196308948786	277.2117004394531	277.2158508300781
630	278.05157470703125	16.330766666666666					1	DETECTED	278.0516 m/z @16.33 [CD8376_2.mzXML]	278.05157470703125	16.330766666666666	9.492383333333333	19.845000000000002	10.35261666666667	3404.030517578125	824409.5758290405	0	1175	6.00584855633595	0.7569491327141165	0.3987559916128636	278.0508728027344	278.0548095703125
631	278.62127685546875	12.598116666666666					1	DETECTED	278.6213 m/z @12.60 [CD8376_2.mzXML]	278.62127685546875	12.598116666666666	12.598116666666666	13.088316666666666	0.49019999999999975	43945.51171875	541062.197648806	0	1175	0.3803076836766728	null	null	278.62127685546875	278.62774658203125
632	278.981689453125	1.8217500000000002					1	DETECTED	278.9817 m/z @1.82 [CD8376_2.mzXML]	278.981689453125	1.8217500000000002	1.8217500000000002	19.3335	17.51175	6025.0205078125	1624752.7541493536	0	1175	14.491723465055506	null	null	278.9792785644531	278.9828186035156
633	279.0559997558594	2.3128666666666664					1	DETECTED	279.0560 m/z @2.31 [CD8376_2.mzXML]	279.0559997558594	2.3128666666666664	1.8359833333333335	19.3155	17.479516666666665	6613.58935546875	1959249.1493219924	0	1175	0.06615010557796364	17.704983107418897	34.39089094377116	279.0473937988281	279.05694580078125
634	279.083740234375	10.5049					1	DETECTED	279.0837 m/z @10.50 [CD8376_2.mzXML]	279.083740234375	10.5049	3.2778	19.461666666666666	16.183866666666667	107670.0703125	2481435.055342862	0	1175	0.08891728158593004	0.9489431229618	1.3046487423117301	279.08258056640625	279.09326171875
635	279.1583557128906	12.449900000000001					1	DETECTED	279.1584 m/z @12.45 [CD8376_2.mzXML]	279.1583557128906	12.449900000000001	0.10118333333333333	20.009333333333334	19.90815	95276.6953125	3.928161734906152E7	1	1175	19.360277561754526	0.8554958496038865	0.06784226255674607	279.15777587890625	279.15936279296875
636	279.17706298828125	12.66225					1	DETECTED	279.1771 m/z @12.66 [CD8376_2.mzXML]	279.17706298828125	12.66225	10.564816666666667	15.336900000000002	4.772083333333335	202658.390625	1.113466029896578E7	1	1175	0.15291386083282177	1.137600718338287	0.1823403286382304	279.1695251464844	279.18353271484375
637	279.2307434082031	13.467016666666666					1	DETECTED	279.2307 m/z @13.47 [CD8376_2.mzXML]	279.2307434082031	13.467016666666666	11.782666666666668	15.054216666666667	3.2715499999999995	14316.115234375	1030729.6150786434	0	1175	0.6025077930332756	0.9711609819811804	0.35883535627751206	279.2276611328125	279.2320251464844
638	279.6459655761719	12.949633333333333					1	DETECTED	279.6460 m/z @12.95 [CD8376_2.mzXML]	279.6459655761719	12.949633333333333	12.759183333333334	14.621316666666667	1.8621333333333325	133166.09375	1889336.9744459833	2	1175	0.19250715165726717	1.929931751371613	0.9877842641570347	279.6455383300781	279.6468811035156
639	280.0912170410156	1.7338833333333334					1	DETECTED	280.0912 m/z @1.73 [CD8376_2.mzXML]	280.0912170410156	1.7338833333333334	1.672	18.987333333333332	17.31533333333333	85299.984375	4448427.671320801	0	1175	0.11135102706469979	107.69833204859886	227.82727582667604	280.08575439453125	280.0918884277344
640	280.1477966308594	12.918866666666666					1	DETECTED	280.1478 m/z @12.92 [CD8376_2.mzXML]	280.1477966308594	12.918866666666666	1.7932	13.419116666666667	11.625916666666667	39941.0	7570233.185878296	0	1175	3.8785766355912177	0.5190949882498318	0.037515721482053566	280.1459655761719	280.15447998046875
641	280.161865234375	12.4667					1	DETECTED	280.1619 m/z @12.47 [CD8376_2.mzXML]	280.161865234375	12.4667	0.22911666666666666	19.973000000000003	19.743883333333336	20223.513671875	6672644.480355171	0	1175	11.219573904832583	0.840899413859157	2.6786344850084807	280.1607360839844	280.1636962890625
642	280.1802673339844	12.66225					1	DETECTED	280.1803 m/z @12.66 [CD8376_2.mzXML]	280.1802673339844	12.66225	12.598116666666666	13.041183333333333	0.4430666666666667	36116.5078125	406225.8907495117	0	1175	0.1369525055121894	3.4542619542619044	5.301128317983999	280.1800537109375	280.1807861328125
643	280.6537170410156	13.356716666666667					1	DETECTED	280.6537 m/z @13.36 [CD8376_2.mzXML]	280.6537170410156	13.356716666666667	12.918866666666666	14.570666666666666	1.6517999999999997	70020.2734375	1298502.3531007078	0	1175	0.2713155160622627	1.6372312899391908	2.663782829782153	280.64373779296875	280.6551818847656
644	281.0098571777344	11.553416666666667					1	DETECTED	281.0099 m/z @11.55 [CD8376_2.mzXML]	281.0098571777344	11.553416666666667	11.522916666666667	11.71395	0.1910333333333334	10869.638671875	60998.15773193329	0	1175	0.06264659475865031	3.1316939890710422	5.2633879781420845	281.0098571777344	281.0106506347656
645	281.0836181640625	16.31255					1	DETECTED	281.0836 m/z @16.31 [CD8376_2.mzXML]	281.0836181640625	16.31255	9.371466666666667	19.753666666666668	10.382200000000001	14291.4677734375	2777620.571354552	0	1175	0.736823835105259	0.6929444662611445	0.3379060534677498	281.0824279785156	281.0845031738281
646	281.11260986328125	9.561649999999998					1	DETECTED	281.1126 m/z @9.56 [CD8376_2.mzXML]	281.11260986328125	9.561649999999998	8.80455	9.61365	0.809099999999999	3599.65234375	102826.95154071029	0	1175	0.2350936973919726	0.5343415665037654	0.06868313300753076	281.11260986328125	281.11346435546875
647	281.246826171875	14.28305					1	DETECTED	281.2468 m/z @14.28 [CD8376_2.mzXML]	281.246826171875	14.28305	5.4987	19.57133333333333	14.072633333333332	74903.03125	5300318.899099393	0	1175	3.3433253494161157	0.918521872446291	0.3532566600956949	281.24261474609375	281.24822998046875
648	281.66180419921875	14.23345					1	DETECTED	281.6618 m/z @14.23 [CD8376_2.mzXML]	281.66180419921875	14.23345	9.440499999999998	15.703766666666667	6.263266666666668	32873.6796875	2644648.9417580557	0	1175	0.2749867485353459	1.2764988848967442	3.563263680073204	281.6543884277344	281.6716003417969
649	282.1634521484375	14.401033333333334					1	DETECTED	282.1635 m/z @14.40 [CD8376_2.mzXML]	282.1634521484375	14.401033333333334	11.71395	15.463283333333333	3.7493333333333325	9668.1669921875	826179.801902344	0	1175	0.48036432127071826	0.6976585517134437	0.25662225833513075	282.16278076171875	282.16448974609375
650	282.20306396484375	11.522916666666667					1	DETECTED	282.2031 m/z @11.52 [CD8376_2.mzXML]	282.20306396484375	11.522916666666667	11.490166666666665	11.56835	0.07818333333333527	10959.689453125	40032.55827001993	0	1175	0.23169279885365768	1.1936386768447464	1.387277353689493	282.2013854980469	282.2032470703125
651	282.2215270996094	16.976833333333335					1	DETECTED	282.2215 m/z @16.98 [CD8376_2.mzXML]	282.2215270996094	16.976833333333335	0.10118333333333333	20.009333333333334	19.90815	3869.229248046875	2439063.1468673423	0	1175	11.659409397757091	0.5898483910249382	0.17969678204987652	282.2200927734375	282.2228698730469
652	282.2501525878906	11.473716666666666					1	DETECTED	282.2502 m/z @11.47 [CD8376_2.mzXML]	282.2501525878906	11.473716666666666	10.918216666666666	15.354916666666666	4.4367	16867.46875	1642653.791002626	0	1175	3.2603656254172186	3.993429342934291	13.149839197294733	282.2491149902344	282.2587890625
653	282.278564453125	13.926633333333333					1	DETECTED	282.2786 m/z @13.93 [CD8376_2.mzXML]	282.278564453125	13.926633333333333	11.817116666666667	14.98415	3.1670333333333325	44199.7578125	1380394.187861571	0	1175	0.24228343635301464	2.7726681908981328	3.5561992972735235	282.2770690917969	282.27923583984375
654	282.8227233886719	1.7338833333333334					1	DETECTED	282.8227 m/z @1.73 [CD8376_2.mzXML]	282.8227233886719	1.7338833333333334	1.7025833333333333	1.7645833333333334	0.062000000000000055	18547.783203125	50845.952753906226	0	1175	0.05232562897297899	0.9904153354632563	0.9808306709265127	282.8226318359375	282.8231201171875
655	282.9043884277344	1.5957666666666666					1	DETECTED	282.9044 m/z @1.60 [CD8376_2.mzXML]	282.9043884277344	1.5957666666666666	1.5512000000000001	8.195033333333333	6.643833333333333	54578.1875	1531829.1952818604	0	1175	0.08155282937577901	1.3743868117518137	1.7165430622594544	282.901611328125	282.90472412109375
656	282.9729309082031	11.56835					1	DETECTED	282.9729 m/z @11.57 [CD8376_2.mzXML]	282.9729309082031	11.56835	2.0895333333333332	16.3494	14.259866666666666	9817.25	1457806.7368072201	0	1175	0.6782339104131232	0.7117413539400298	6.494607395076601	282.965576171875	282.97503662109375
657	283.00732421875	10.217616666666666					1	DETECTED	283.0073 m/z @10.22 [CD8376_2.mzXML]	283.00732421875	10.217616666666666	10.181883333333333	10.30725	0.1253666666666664	7347.64404296875	36065.000663696184	0	1175	0.1533369144771406	1.754197761194045	2.50839552238809	283.00726318359375	283.00799560546875
658	283.2623291015625	12.598116666666666					1	DETECTED	283.2623 m/z @12.60 [CD8376_2.mzXML]	283.2623291015625	12.598116666666666	0.13731666666666667	19.99116666666667	19.85385	104829.6015625	3214060.1611520704	1	1175	0.1565681477634211	1.2169321451944235	5.951689888971851	283.2603759765625	283.2642822265625
659	283.2815856933594	13.891883333333334					1	DETECTED	283.2816 m/z @13.89 [CD8376_2.mzXML]	283.2815856933594	13.891883333333334	13.821516666666668	14.216566666666667	0.39504999999999946	9558.3525390625	128316.13727807598	0	1175	0.273005663953624	2.8070819516816625	4.614163903363325	283.2813415527344	283.2822265625
660	284.3304443359375	11.864766666666666					1	DETECTED	284.3304 m/z @11.86 [CD8376_2.mzXML]	284.3304443359375	11.864766666666666	10.564816666666667	13.909233333333333	3.3444166666666657	9956.3662109375	843782.2819551388	0	1175	0.10823069574670896	1.2863635780863372	1.5727271561726746	284.327880859375	284.3308410644531
661	284.90924072265625	1.6872					1	DETECTED	284.9092 m/z @1.69 [CD8376_2.mzXML]	284.90924072265625	1.6872	1.672	1.7932	0.12119999999999997	35469.3671875	170734.5920185549	0	1175	0.15434234076819298	3.9868421052631304	6.973684210526261	284.90911865234375	284.9096984863281
662	285.0643615722656	1.4774666666666667					1	DETECTED	285.0644 m/z @1.48 [CD8376_2.mzXML]	285.0643615722656	1.4774666666666667	1.4299833333333334	18.218166666666665	16.788183333333333	11705.3935546875	978370.5694920653	0	1175	0.1122570151953679	176.7797472797473	352.55949455949457	285.05682373046875	285.06964111328125
663	285.2782897949219	13.83915					1	DETECTED	285.2783 m/z @13.84 [CD8376_2.mzXML]	285.2782897949219	13.83915	0.17418333333333333	19.826833333333333	19.65265	3569.52880859375	1171044.9448569636	0	1175	0.4430362690558649	0.7190888378798339	0.5749981844409028	285.2765197753906	285.2808837890625
664	286.1926574707031	9.749216666666666					1	DETECTED	286.1927 m/z @9.75 [CD8376_2.mzXML]	286.1926574707031	9.749216666666666	9.749216666666666	10.631383333333334	0.8821666666666683	61334.23046875	1554587.3359011246	0	1175	0.5722324039845947	null	null	286.1926574707031	286.2012023925781
665	286.24859619140625	9.817083333333333					1	DETECTED	286.2486 m/z @9.82 [CD8376_2.mzXML]	286.24859619140625	9.817083333333333	8.928616666666667	19.023833333333336	10.09521666666667	81994.046875	1797583.279416871	1	1175	0.3946905285360778	1.509246366717875	0.8412193802242707	286.2444763183594	286.25
666	287.01336669921875	1.7932					1	DETECTED	287.0134 m/z @1.79 [CD8376_2.mzXML]	287.01336669921875	1.7932	1.4299833333333334	1.8359833333333335	0.40600000000000014	22547.841796875	185632.8310087892	0	1175	0.06864969860684411	0.558895058046162	0.11779011609232405	287.0130615234375	287.02032470703125
667	287.09991455078125	9.71545					1	DETECTED	287.0999 m/z @9.72 [CD8376_2.mzXML]	287.09991455078125	9.71545	9.648183333333332	10.181883333333333	0.5337000000000014	74297.6875	863868.6775217282	1	1175	0.08161808183382924	3.96704658077294	6.93409316154588	287.0998229980469	287.1000671386719
668	287.2359619140625	13.979450000000002					1	DETECTED	287.2360 m/z @13.98 [CD8376_2.mzXML]	287.2359619140625	13.979450000000002	13.83915	14.672766666666666	0.833616666666666	6338.5986328125	118041.38735919166	0	1175	0.28786277527556514	2.9708363031598584	4.7482660924075395	287.2352600097656	287.2388000488281
669	287.2685546875	11.553416666666667					1	DETECTED	287.2686 m/z @11.55 [CD8376_2.mzXML]	287.2685546875	11.553416666666667	11.490166666666665	11.799949999999999	0.30978333333333374	15690.18359375	116421.01600988768	0	1175	0.09562623069428255	2.2328107592052877	2.761132505745636	287.2682189941406	287.2698974609375
670	287.63232421875	12.934366666666667					1	DETECTED	287.6323 m/z @12.93 [CD8376_2.mzXML]	287.63232421875	12.934366666666667	11.984833333333334	14.216566666666667	2.2317333333333327	136630.015625	1711432.4914635003	2	1175	0.13872341081591522	1.6393122897392014	2.0639429006157903	287.6249084472656	287.6332702636719
671	287.9192810058594	1.5367					1	DETECTED	287.9193 m/z @1.54 [CD8376_2.mzXML]	287.9192810058594	1.5367	1.4622166666666667	11.817116666666667	10.3549	2715.28125	1169395.0141504519	0	1175	0.08302386770424675	69.51152383083473	138.02304766166947	287.9192810058594	287.9214782714844
672	288.21636962890625	10.631383333333334					1	DETECTED	288.2164 m/z @10.63 [CD8376_2.mzXML]	288.21636962890625	10.631383333333334	8.05605	19.845000000000002	11.788950000000002	76795.8125	1646868.352912077	1	1175	0.0726677139596017	3.2262534268178475	4.286060265365497	288.2149658203125	288.2182312011719
673	288.6399230957031	13.310733333333333					1	DETECTED	288.6399 m/z @13.31 [CD8376_2.mzXML]	288.6399230957031	13.310733333333333	11.953533333333333	17.8495	5.895966666666666	47016.80859375	1332873.2097157289	0	1175	0.508439934878302	0.558648653983312	2.901469200708311	288.6311340332031	288.6497497558594
674	288.76837158203125	1.9896666666666667					1	DETECTED	288.7684 m/z @1.99 [CD8376_2.mzXML]	288.76837158203125	1.9896666666666667	1.7645833333333334	2.1742333333333335	0.40965000000000007	7031.27001953125	102013.8582165527	0	1175	0.15028325416998434	0.9099962976675309	0.8199925953350616	288.7674255371094	288.7694396972656
675	288.9212341308594	1.6264666666666665					1	DETECTED	288.9212 m/z @1.63 [CD8376_2.mzXML]	288.9212341308594	1.6264666666666665	1.5512000000000001	1.7493833333333333	0.19818333333333316	220571.921875	1181591.1698681638	0	1175	0.08335599407691663	1.3293183847891161	1.3786689857037782	288.9211730957031	288.92193603515625
676	289.1754150390625	1.1212666666666666					1	DETECTED	289.1754 m/z @1.12 [CD8376_2.mzXML]	289.1754150390625	1.1212666666666666	0.10118333333333333	20.009333333333334	19.90815	6263.771484375	1878558.3239253857	0	1175	6.4173079485807865	9.758099828445388	6.816110177684956	289.17425537109375	289.1770324707031
677	289.64813232421875	14.115499999999999					1	DETECTED	289.6481 m/z @14.12 [CD8376_2.mzXML]	289.64813232421875	14.115499999999999	11.025683333333335	16.165266666666668	5.1395833333333325	26110.095703125	1691401.236272003	0	1175	2.5055187097215903	1.5896901681085225	7.184891163918008	289.6399230957031	289.6492614746094
678	290.26812744140625	11.3785					1	DETECTED	290.2681 m/z @11.38 [CD8376_2.mzXML]	290.26812744140625	11.3785	3.6280666666666668	11.5832	7.9551333333333325	30138.7734375	1243782.3630972905	0	1175	0.08734413162860655	0.7222196556899444	0.3926996797176628	290.2637634277344	290.2721862792969
679	290.6270446777344	12.872083333333334					1	DETECTED	290.6270 m/z @12.87 [CD8376_2.mzXML]	290.6270446777344	12.872083333333334	12.726466666666665	13.1336	0.40713333333333424	23609.337890625	184162.2327825926	0	1175	0.2490604871858153	1.397962687421293	1.7959253748425856	290.6250305175781	290.6271667480469
680	290.6667175292969	14.082366666666667					1	DETECTED	290.6667 m/z @14.08 [CD8376_2.mzXML]	290.6667175292969	14.082366666666667	11.817116666666667	15.177433333333333	3.360316666666666	4592.5751953125	451831.637988464	0	1175	2.550861964198056	0.7417098922120441	0.4834197844240883	290.65838623046875	290.6681213378906
681	290.8542175292969	1.7338833333333334					1	DETECTED	290.8542 m/z @1.73 [CD8376_2.mzXML]	290.8542175292969	1.7338833333333334	1.672	19.498	17.826	33504.9921875	2444583.2408830263	0	1175	0.0726261247234572	144.02908699165053	1.2113196792443979	290.8467102050781	290.8553161621094
682	290.9253845214844	2.6151166666666668					1	DETECTED	290.9254 m/z @2.62 [CD8376_2.mzXML]	290.9253845214844	2.6151166666666668	1.6264666666666665	16.791	15.164533333333335	40983.5390625	3509791.3165117474	0	1175	0.680867210283703	1.8000690530914032	9.81398122216778	290.9195861816406	290.9264831542969
683	290.9783935546875	9.765816666666666					1	DETECTED	290.9784 m/z @9.77 [CD8376_2.mzXML]	290.9783935546875	9.765816666666666	4.730533333333333	10.042133333333334	5.311600000000001	2446.499267578125	392313.36704779055	0	1175	0.32004197818824487	0.5274380455254092	0.054876091050818344	290.9688415527344	290.9796447753906
684	291.1195983886719	12.03145					1	DETECTED	291.1196 m/z @12.03 [CD8376_2.mzXML]	291.1195983886719	12.03145	1.3208666666666666	12.872083333333334	11.551216666666667	24966.853515625	3961690.31874469	0	1175	0.12657228080234795	0.5392431162323871	0.07848623246477407	291.1181335449219	291.12921142578125
685	291.1759033203125	3.8445666666666667					1	DETECTED	291.1759 m/z @3.84 [CD8376_2.mzXML]	291.1759033203125	3.8445666666666667	3.8445666666666667	14.333333333333334	10.488766666666667	4820.31884765625	1303472.4270178222	0	1175	5.955710081226954	null	null	291.16802978515625	291.1759033203125
686	291.19482421875	12.13045					1	DETECTED	291.1948 m/z @12.13 [CD8376_2.mzXML]	291.19482421875	12.13045	9.035266666666667	12.43365	3.3983833333333333	17371.185546875	1338602.13676001	0	1175	0.09224775656702988	0.550757165102124	0.07780329656621193	291.1860046386719	291.1953430175781
687	291.64617919921875	12.855933333333333					1	DETECTED	291.6462 m/z @12.86 [CD8376_2.mzXML]	291.64617919921875	12.855933333333333	4.143466666666667	17.5165	13.373033333333334	42903.44140625	3162858.1049894104	0	1175	0.1919806884005304	0.5725205680405313	1.4087965186125417	291.64324951171875	291.6476135253906
688	291.9350280761719	2.6846					1	DETECTED	291.9350 m/z @2.68 [CD8376_2.mzXML]	291.9350280761719	2.6846	1.4465333333333334	17.238	15.791466666666667	32727.91796875	3144196.728095795	0	1175	0.7411925967374557	1.294053874095668	1.0544221287959143	291.9330749511719	291.9360656738281
689	291.98931884765625	9.749216666666666					1	DETECTED	291.9893 m/z @9.75 [CD8376_2.mzXML]	291.98931884765625	9.749216666666666	9.596300000000001	9.765816666666666	0.16951666666666476	1995.9249267578125	15705.635968871984	0	1175	0.24748402004484582	0.5542779291553155	0.1085558583106309	291.98907470703125	291.9900817871094
690	292.0675964355469	16.53295					1	DETECTED	292.0676 m/z @16.53 [CD8376_2.mzXML]	292.0675964355469	16.53295	9.336450000000001	19.224333333333334	9.887883333333333	4198.34912109375	974980.1426699827	0	1175	7.78095554545766	0.6869925195117998	0.37398503902359964	292.06622314453125	292.0693664550781
691	292.6537170410156	13.0728					1	DETECTED	292.6537 m/z @13.07 [CD8376_2.mzXML]	292.6537170410156	13.0728	2.85445	14.536366666666668	11.681916666666668	19824.96484375	1426849.9804400331	0	1175	0.06334418536575548	0.5716146279324288	0.04503958060755254	292.6474609375	292.6622619628906
692	292.9134521484375	1.5957666666666666					1	DETECTED	292.9135 m/z @1.60 [CD8376_2.mzXML]	292.9134521484375	1.5957666666666666	1.5957666666666666	3.4285833333333335	1.832816666666667	3605.574462890625	313667.04246429447	0	1175	1.3747717334006233	null	null	292.90533447265625	292.920654296875
693	292.9320373535156	2.53185					1	DETECTED	292.9320 m/z @2.53 [CD8376_2.mzXML]	292.9320373535156	2.53185	2.3401	14.43435	12.09425	4969.841796875	998225.3276822816	0	1175	11.723774393378779	31.536505867014366	15.914667775279549	292.92205810546875	292.9397888183594
694	292.9507751464844	2.6012333333333335					1	DETECTED	292.9508 m/z @2.60 [CD8376_2.mzXML]	292.9507751464844	2.6012333333333335	2.4765333333333337	17.12633333333333	14.649799999999997	3592.337646484375	1808247.6400281675	0	1175	0.4119686007219059	58.74017642341628	116.48035284683256	292.9437561035156	292.9547119140625
695	292.9658203125	2.545666666666667					1	DETECTED	292.9658 m/z @2.55 [CD8376_2.mzXML]	292.9658203125	2.545666666666667	2.463016666666667	3.307666666666667	0.8446500000000001	5011.37744140625	116655.93206311032	0	1175	0.09666969189288066	5.1098003629764	9.51159460274314	292.9580383300781	292.97369384765625
696	292.9850769042969	2.69855					1	DETECTED	292.9851 m/z @2.70 [CD8376_2.mzXML]	292.9850769042969	2.69855	2.32645	3.6128	1.28635	5222.31884765625	184970.0042768555	0	1175	0.5068479844410811	1.7285004031174411	1.9263426174756928	292.9770812988281	292.98565673828125
697	293.00811767578125	2.76905					1	DETECTED	293.0081 m/z @2.77 [CD8376_2.mzXML]	293.00811767578125	2.76905	2.25775	11.132283333333334	8.874533333333334	6374.43798828125	630561.6239429931	0	1175	0.40210445241004233	8.67840146032988	1.3532887019681075	292.9999084472656	293.0115661621094
698	293.0233154296875	2.545666666666667					1	DETECTED	293.0233 m/z @2.55 [CD8376_2.mzXML]	293.0233154296875	2.545666666666667	2.32645	9.61365	7.2872	10795.388671875	633748.4098606568	0	1175	0.21589304398026998	3.185170968399742	5.200103480980618	293.0149841308594	293.0238037109375
699	293.03533935546875	2.6012333333333335					1	DETECTED	293.0353 m/z @2.60 [CD8376_2.mzXML]	293.03533935546875	2.6012333333333335	2.118	11.968766666666665	9.850766666666665	13816.0185546875	981039.3303435058	0	1175	0.45802130814751996	1.4574373140936998	2.4222001300220035	293.0262451171875	293.0452880859375
700	293.05328369140625	2.67045					1	DETECTED	293.0533 m/z @2.67 [CD8376_2.mzXML]	293.05328369140625	2.67045	2.118	3.797566666666667	1.679566666666667	13099.2685546875	525258.5558924562	0	1175	0.3862460685148932	1.520107400368057	1.4238264507072684	293.04534912109375	293.0533752441406
701	293.06451416015625	2.463016666666667					1	DETECTED	293.0645 m/z @2.46 [CD8376_2.mzXML]	293.06451416015625	2.463016666666667	2.1742333333333335	18.749833333333335	16.5756	18863.755859375	2075197.9360548102	0	1175	0.4305290279063918	21.891851339688802	43.59039935570233	293.0564270019531	293.0648193359375
702	293.0754089355469	2.49045					1	DETECTED	293.0754 m/z @2.49 [CD8376_2.mzXML]	293.0754089355469	2.49045	1.8633166666666667	9.83375	7.970433333333333	27610.466796875	1819115.9466064454	0	1175	0.6699822211601596	1.7076516416901157	2.6482621724719158	293.0655212402344	293.0821533203125
703	293.0973205566406	2.6151166666666668					1	DETECTED	293.0973 m/z @2.62 [CD8376_2.mzXML]	293.0973205566406	2.6151166666666668	0.10118333333333333	20.009333333333334	19.90815	1.1015401E7	7.073305724822538E8	1	1175	0.742552990195466	1.9340670382922482	1.6981237234846909	293.0960388183594	293.1067199707031
704	293.1269836425781	2.463016666666667					1	DETECTED	293.1270 m/z @2.46 [CD8376_2.mzXML]	293.1269836425781	2.463016666666667	2.03225	15.463283333333333	13.431033333333334	23752.271484375	1701444.0223406372	0	1175	0.31073962935320765	2.5210445383103064	3.290002950240781	293.1260681152344	293.135009765625
705	293.1415710449219	2.422066666666667					1	DETECTED	293.1416 m/z @2.42 [CD8376_2.mzXML]	293.1415710449219	2.422066666666667	2.0607166666666665	12.43365	10.372933333333334	13791.9560546875	1755067.486666443	0	1175	0.540283519740365	2.674167754599313	4.30182166884684	293.1372375488281	293.14190673828125
706	293.1519470214844	9.749216666666666					1	DETECTED	293.1519 m/z @9.75 [CD8376_2.mzXML]	293.1519470214844	9.749216666666666	2.1321333333333334	13.0728	10.940666666666667	654085.5	3.522881456979432E7	0	1175	0.3840555468719291	0.5447436186841715	1.4350567978402577	293.1420593261719	293.160888671875
707	293.1781311035156	13.7165					1	DETECTED	293.1781 m/z @13.72 [CD8376_2.mzXML]	293.1781311035156	13.7165	1.4299833333333334	15.19525	13.765266666666665	13563.9580078125	1414267.6496577766	0	1175	11.10672171637385	0.5193033202342454	0.03729352077416602	293.16815185546875	293.1878662109375
708	293.20208740234375	2.463016666666667					1	DETECTED	293.2021 m/z @2.46 [CD8376_2.mzXML]	293.20208740234375	2.463016666666667	2.1462	3.70455	1.55835	6706.59619140625	236245.74641433725	0	1175	0.06883183630546874	2.459387658477561	2.9808633087162812	293.19342041015625	293.21014404296875
709	293.2137756347656	2.6846					1	DETECTED	293.2138 m/z @2.68 [CD8376_2.mzXML]	293.2137756347656	2.6846	2.3401	3.443766666666667	1.1036666666666668	5554.134765625	171402.93574719233	0	1175	0.45065011559419066	1.6018384131591679	2.189391119133385	293.2127990722656	293.2221374511719
710	293.22412109375	2.6426333333333334					1	DETECTED	293.2241 m/z @2.64 [CD8376_2.mzXML]	293.22412109375	2.6426333333333334	2.49045	3.3982666666666663	0.9078166666666663	5051.2021484375	114708.96537979122	0	1175	0.21646676394540298	2.982641550761142	4.006405757894746	293.22406005859375	293.2333679199219
711	293.2404479980469	2.4082500000000002					1	DETECTED	293.2404 m/z @2.41 [CD8376_2.mzXML]	293.2404479980469	2.4082500000000002	2.3401	12.66225	10.32215	3867.51904296875	981376.9552448426	0	1175	0.4486866440179882	75.73110785032999	150.46221570065995	293.2357177734375	293.2485046386719
712	293.2628173828125	2.628816666666667					1	DETECTED	293.2628 m/z @2.63 [CD8376_2.mzXML]	293.2628173828125	2.628816666666667	2.3946666666666667	3.4742166666666665	1.0795499999999998	4028.23193359375	110982.43149206543	0	1175	0.7929830451005513	2.305253042921203	3.610506085842406	293.2547607421875	293.27105712890625
713	293.3162536621094	2.5874333333333337					1	DETECTED	293.3163 m/z @2.59 [CD8376_2.mzXML]	293.3162536621094	2.5874333333333337	2.299183333333333	3.597383333333333	1.2982	3931.23095703125	137438.3689011231	0	1175	0.6668041808738927	2.251864700780568	3.503729401561136	293.3086853027344	293.3198547363281
714	294.100341796875	2.6151166666666668					1	DETECTED	294.1003 m/z @2.62 [CD8376_2.mzXML]	294.100341796875	2.6151166666666668	1.8217500000000002	19.516166666666667	17.694416666666665	1107670.125	6.751241821587077E7	0	1175	0.6660640700832063	1.8222869668389	1.8895881395251102	294.1001892089844	294.1034240722656
715	294.156005859375	9.749216666666666					1	DETECTED	294.1560 m/z @9.75 [CD8376_2.mzXML]	294.156005859375	9.749216666666666	9.423566666666666	10.5496	1.1260333333333339	66033.1953125	1705349.7489432392	0	1175	0.44218964882983336	1.5449365147733258	1.3937171028036857	294.15582275390625	294.15625
716	294.9189453125	13.148333333333333					1	DETECTED	294.9189 m/z @13.15 [CD8376_2.mzXML]	294.9189453125	13.148333333333333	0.13731666666666667	20.009333333333334	19.872016666666667	19923.1640625	4513304.246678712	0	1175	2.5354630973743397	0.7377332259305084	3.924789651812338	294.91815185546875	294.9201354980469
717	294.9378967285156	1.6570166666666668					1	DETECTED	294.9379 m/z @1.66 [CD8376_2.mzXML]	294.9378967285156	1.6570166666666668	1.5807166666666668	1.7025833333333333	0.12186666666666657	99477.1953125	419522.2739709474	0	1175	0.07265581242454155	0.7969727153807977	0.6510151812723327	294.93780517578125	294.93841552734375
718	294.95416259765625	11.348916666666666					1	DETECTED	294.9542 m/z @11.35 [CD8376_2.mzXML]	294.95416259765625	11.348916666666666	10.900116666666666	18.932333333333336	8.03221666666667	6719.84130859375	1384098.350728028	0	1175	4.542980150540036	8.948547979797977	15.044445368535351	294.95281982421875	294.9559020996094
719	295.10162353515625	2.6151166666666668					1	DETECTED	295.1016 m/z @2.62 [CD8376_2.mzXML]	295.10162353515625	2.6151166666666668	1.8359833333333335	18.401333333333334	16.56535	122735.828125	9385157.729486894	0	1175	0.6809151976119958	8.745494853100157	1.7725626241444412	295.0960693359375	295.10626220703125
720	295.1484069824219	9.749216666666666					1	DETECTED	295.1484 m/z @9.75 [CD8376_2.mzXML]	295.1484069824219	9.749216666666666	9.336450000000001	10.4152	1.0787499999999994	21903.158203125	608917.7774542851	0	1175	0.6996603523898646	1.2988402423438494	1.4044844706941395	295.1478576660156	295.1495666503906
721	295.19354248046875	12.351166666666668					1	DETECTED	295.1935 m/z @12.35 [CD8376_2.mzXML]	295.19354248046875	12.351166666666668	1.4299833333333334	19.206	17.776016666666667	51807.3359375	3104706.865667938	0	1175	0.2978400329311679	0.9292830922666749	0.2885054875088755	295.18701171875	295.2034912109375
722	295.2613830566406	13.565583333333333					1	DETECTED	295.2614 m/z @13.57 [CD8376_2.mzXML]	295.2613830566406	13.565583333333333	13.450966666666666	14.621316666666667	1.170350000000001	5801.36181640625	177882.60251327496	0	1175	0.24879646413326384	5.10549658281228	9.21099316562456	295.2613830566406	295.2628479003906
723	295.29364013671875	2.6426333333333334					1	DETECTED	295.2936 m/z @2.64 [CD8376_2.mzXML]	295.29364013671875	2.6426333333333334	2.0895333333333332	5.758466666666666	3.668933333333333	40588.828125	2195357.636399963	0	1175	0.707793567681104	2.082780369448456	3.165396789173244	295.29339599609375	295.2956237792969
724	296.0650939941406	1.7338833333333334					1	DETECTED	296.0651 m/z @1.73 [CD8376_2.mzXML]	296.0650939941406	1.7338833333333334	1.7025833333333333	1.7789833333333334	0.07640000000000002	78346.609375	260994.69646093747	0	1175	0.09648305543092772	1.2204472843450442	1.4408945686900885	296.0649108886719	296.06536865234375
725	296.1519775390625	9.765816666666666					1	DETECTED	296.1520 m/z @9.77 [CD8376_2.mzXML]	296.1519775390625	9.765816666666666	8.787116666666666	9.955166666666665	1.1680499999999991	3404.034423828125	96361.28028890978	0	1175	0.19749365530236318	0.596735465413303	0.19347093082660596	296.1481018066406	296.15240478515625
726	296.18475341796875	11.817116666666667					1	DETECTED	296.1848 m/z @11.82 [CD8376_2.mzXML]	296.18475341796875	11.817116666666667	9.440499999999998	19.771833333333333	10.331333333333335	19290.3125	2297256.7490928336	0	1175	4.584429166923803	3.030280919833672	2.4648035410951485	296.1827087402344	296.18505859375
727	296.197265625	12.351166666666668					1	DETECTED	296.1973 m/z @12.35 [CD8376_2.mzXML]	296.197265625	12.351166666666668	12.234266666666667	12.58195	0.34768333333333423	8184.48583984375	120525.58220874016	0	1175	0.36708344830195827	1.4870972341032118	1.9741944682064236	296.195556640625	296.1975402832031
728	296.2569885253906	13.483316666666667					1	DETECTED	296.2570 m/z @13.48 [CD8376_2.mzXML]	296.2569885253906	13.483316666666667	13.3878	13.873633333333334	0.4858333333333338	6913.9794921875	106762.95861511215	0	1175	0.17457744698588762	2.5431861804222664	4.086372360844533	296.2569274902344	296.2652893066406
729	296.98828125	11.6633					1	DETECTED	296.9883 m/z @11.66 [CD8376_2.mzXML]	296.98828125	11.6633	11.363716666666667	19.881333333333334	8.517616666666667	7387.22021484375	787265.934774292	0	1175	0.8113642412667588	14.215771905424234	27.431543810848467	296.9803161621094	296.9912414550781
730	297.1186218261719	1.4923833333333334					1	DETECTED	297.1186 m/z @1.49 [CD8376_2.mzXML]	297.1186218261719	1.4923833333333334	1.4465333333333334	1.5807166666666668	0.13418333333333332	7290.86962890625	39859.88459155274	0	1175	0.2791664138371335	1.4632860777898962	1.9265721555797923	297.1177673339844	297.1186218261719
731	297.17974853515625	14.28305					1	DETECTED	297.1797 m/z @14.28 [CD8376_2.mzXML]	297.17974853515625	14.28305	9.287216666666666	19.6445	10.357283333333335	11171.0693359375	2562900.969005648	0	1175	1.941665507846686	1.014832681880835	1.0650827680086732	297.1789245605469	297.18853759765625
732	298.27325439453125	14.2501					1	DETECTED	298.2733 m/z @14.25 [CD8376_2.mzXML]	298.27325439453125	14.2501	10.613850000000001	16.422816666666666	5.808966666666665	58090.109375	3146617.4297183836	0	1175	0.40403148958501234	0.8474624680789181	0.5025926228754966	298.27252197265625	298.274658203125
733	299.1377868652344	11.287733333333334					1	DETECTED	299.1378 m/z @11.29 [CD8376_2.mzXML]	299.1377868652344	11.287733333333334	10.460366666666665	15.301483333333334	4.841116666666668	56947.734375	2073211.647621094	0	1175	0.16749152958825242	1.3826447461193647	4.749817237790619	299.13726806640625	299.1395568847656
734	299.1612243652344	12.16505					1	DETECTED	299.1612 m/z @12.17 [CD8376_2.mzXML]	299.1612243652344	12.16505	12.13045	12.19975	0.06930000000000014	6572.61376953125	21889.478596740806	0	1175	0.3399937399849744	1.0014450867051732	1.0028901734103464	299.1597595214844	299.1612854003906
735	299.2764892578125	14.28305					1	DETECTED	299.2765 m/z @14.28 [CD8376_2.mzXML]	299.2764892578125	14.28305	11.817116666666667	15.796166666666666	3.979049999999999	11948.169921875	852093.5142220457	0	1175	0.32107454050455964	0.8068040498526591	0.6136080997053182	299.2677917480469	299.2832946777344
736	299.2933349609375	13.891883333333334					1	DETECTED	299.2933 m/z @13.89 [CD8376_2.mzXML]	299.2933349609375	13.891883333333334	0.15588333333333332	19.954833333333333	19.79895	7313.36181640625	1589369.8519938968	0	1175	1.2942463703846379	1.1092615872947589	0.647749286129458	299.29132080078125	299.29534912109375
737	299.6319885253906	12.888333333333332					1	DETECTED	299.6320 m/z @12.89 [CD8376_2.mzXML]	299.6319885253906	12.888333333333332	12.284566666666667	13.1336	0.8490333333333329	40223.19140625	540108.9511416003	0	1175	0.1229131571090818	0.7031137856787956	3.0878517665837024	299.6314392089844	299.6338806152344
738	300.1798095703125	11.56835					1	DETECTED	300.1798 m/z @11.57 [CD8376_2.mzXML]	300.1798095703125	11.56835	9.4579	11.817116666666667	2.3592166666666667	50599.08203125	1612549.0783303524	0	1175	0.08390098359081932	0.7058386149103634	0.08124069153458509	300.17919921875	300.1843566894531
739	300.1978759765625	8.964233333333334					1	DETECTED	300.1979 m/z @8.96 [CD8376_2.mzXML]	300.1978759765625	8.964233333333334	8.82225	9.0709	0.2486499999999996	4761.46630859375	35782.48195208721	0	1175	0.17361900467343894	0.875630942598891	0.7512618851977819	300.1969299316406	300.1982727050781
740	300.6396789550781	13.0728					1	DETECTED	300.6397 m/z @13.07 [CD8376_2.mzXML]	300.6396789550781	13.0728	12.872083333333334	13.2959	0.4238166666666654	15561.146484375	173843.9308400872	0	1175	0.22746216563529664	1.0557585319272575	0.6847425168615311	300.6318664550781	300.6402587890625
741	301.1401062011719	12.43365					1	DETECTED	301.1401 m/z @12.43 [CD8376_2.mzXML]	301.1401062011719	12.43365	0.10118333333333333	20.009333333333334	19.90815	101400.5	1.2097904373748036E7	1	1175	0.1340969317244447	0.7481762068188245	0.10340237557232164	301.1387634277344	301.1412353515625
742	301.2126159667969	13.450966666666666					1	DETECTED	301.2126 m/z @13.45 [CD8376_2.mzXML]	301.2126159667969	13.450966666666666	13.3878	13.665616666666667	0.2778166666666664	17480.431640625	173832.55361621035	0	1175	0.20518581973906258	2.199076517150427	3.398153034300854	301.2120361328125	301.2127990722656
743	302.1434020996094	12.43365					1	DETECTED	302.1434 m/z @12.43 [CD8376_2.mzXML]	302.1434020996094	12.43365	0.11926666666666666	20.009333333333334	19.890066666666666	17647.330078125	2571624.308566774	0	1175	0.1314018783327704	0.7501365603487761	0.7752550739823525	302.1419982910156	302.14532470703125
744	302.23138427734375	10.791950000000002					1	DETECTED	302.2314 m/z @10.79 [CD8376_2.mzXML]	302.23138427734375	10.791950000000002	10.7738	10.918216666666666	0.14441666666666642	3876.76171875	23851.669756591706	0	1175	0.08562958326705505	3.978420569329191	6.956841138658382	302.23101806640625	302.2321472167969
745	302.2864685058594	11.56835					1	DETECTED	302.2865 m/z @11.57 [CD8376_2.mzXML]	302.2864685058594	11.56835	11.473716666666666	15.247883333333334	3.774166666666668	188205.796875	1911918.68026788	1	1175	0.08985351240067452	2.7125680236937844	2.5505971124194335	302.2851257324219	302.28753662109375
746	303.0268859863281	1.4774666666666667					1	DETECTED	303.0269 m/z @1.48 [CD8376_2.mzXML]	303.0268859863281	1.4774666666666667	1.4299833333333334	1.5220666666666667	0.0920833333333333	9015.1787109375	31961.418343749967	0	1175	0.054878670221881976	0.9696384696384694	0.9392769392769389	303.0268859863281	303.0274658203125
747	303.073486328125	9.71545					1	DETECTED	303.0735 m/z @9.72 [CD8376_2.mzXML]	303.073486328125	9.71545	9.648183333333332	9.817083333333333	0.16890000000000072	6554.2802734375	40989.147729736345	0	1175	0.2470824045554032	1.2554509415262332	1.5109018830524663	303.073486328125	303.0740051269531
748	303.2286071777344	14.28305					1	DETECTED	303.2286 m/z @14.28 [CD8376_2.mzXML]	303.2286071777344	14.28305	10.235449999999998	16.23903333333333	6.003583333333333	144648.984375	7183802.225649961	1	1175	0.3878927242846473	0.8153978276402903	0.40202701937238106	303.2276916503906	303.230224609375
749	303.6459655761719	12.839916666666666					1	DETECTED	303.6460 m/z @12.84 [CD8376_2.mzXML]	303.6459655761719	12.839916666666666	12.710033333333334	14.266366666666666	1.556333333333333	15037.470703125	284652.28702117933	0	1175	0.13548656334602605	5.991274220454313	10.982548440908626	303.64508056640625	303.6463317871094
750	304.01910400390625	10.11185					1	DETECTED	304.0191 m/z @10.11 [CD8376_2.mzXML]	304.01910400390625	10.11185	1.4774666666666667	10.217616666666666	8.74015	11312.2587890625	2060105.962739258	0	1175	0.13699321188093094	0.5061247377249485	0.01224947544989693	304.0182800292969	304.0286560058594
751	304.04827880859375	16.99566666666667					1	DETECTED	304.0483 m/z @17.00 [CD8376_2.mzXML]	304.04827880859375	16.99566666666667	8.964233333333334	20.009333333333334	11.0451	4149.90478515625	1056577.8498138727	0	1175	8.111231649675215	0.687616988250333	0.375233976500666	304.046875	304.0492858886719
752	304.1499938964844	9.303166666666668					1	DETECTED	304.1500 m/z @9.30 [CD8376_2.mzXML]	304.1499938964844	9.303166666666668	9.211983333333334	9.423566666666666	0.21158333333333168	5236.474609375	37479.16853442373	0	1175	0.10433303286602147	1.1602083714128946	1.3204167428257891	304.1490783691406	304.1506042480469
753	304.2110900878906	10.094249999999999					1	DETECTED	304.2111 m/z @10.09 [CD8376_2.mzXML]	304.2110900878906	10.094249999999999	3.3832999999999998	16.514333333333333	13.131033333333333	7982.2138671875	2027955.9906361387	0	1175	0.09451828078017677	0.9783289499499576	0.9566578998999151	304.2109680175781	304.2142639160156
754	304.2319641113281	14.2501					1	DETECTED	304.2320 m/z @14.25 [CD8376_2.mzXML]	304.2319641113281	14.2501	10.755799999999999	16.294249999999998	5.538449999999999	27422.3515625	2254702.574894409	0	1175	0.35428523807182977	0.6369659521642644	0.31224060896520056	304.227783203125	304.2396240234375
755	304.8949890136719	1.6416499999999998					1	DETECTED	304.8950 m/z @1.64 [CD8376_2.mzXML]	304.8949890136719	1.6416499999999998	1.5659666666666667	14.845949999999998	13.279983333333332	79623.2109375	6418518.971995728	0	1175	0.09222334369130092	87.37495634838886	185.29092909051778	304.8949890136719	304.9045715332031
756	305.04638671875	11.85					1	DETECTED	305.0464 m/z @11.85 [CD8376_2.mzXML]	305.04638671875	11.85	0.21055	19.845000000000002	19.63445	3579.9384765625	1571022.4980979615	0	1175	7.751018073975379	0.8434440630785819	0.686888126157164	305.0364990234375	305.0513000488281
757	305.2442321777344	12.630416666666667					1	DETECTED	305.2442 m/z @12.63 [CD8376_2.mzXML]	305.2442321777344	12.630416666666667	5.5331	15.3193	9.786200000000001	188122.65625	5838277.251171261	1	1175	0.16486819164577327	6.037117597277913	9.908361716078716	305.2432556152344	305.2476806640625
758	305.7095642089844	10.43035					1	DETECTED	305.7096 m/z @10.43 [CD8376_2.mzXML]	305.7095642089844	10.43035	2.271533333333333	10.580616666666666	8.309083333333334	9379.3203125	1170204.8243466185	0	1175	0.10830150371996616	0.5092088517738479	0.018417703547695667	305.7041320800781	305.7099914550781
759	306.0159912109375	10.11185					1	DETECTED	306.0160 m/z @10.11 [CD8376_2.mzXML]	306.0159912109375	10.11185	10.076683333333333	15.83275	5.756066666666667	4762.1552734375	524894.396420227	0	1175	0.0636171641627854	81.83981042653949	162.67962085307897	306.0153503417969	306.0186462402344
760	306.0830078125	16.25775					1	DETECTED	306.0830 m/z @16.26 [CD8376_2.mzXML]	306.0830078125	16.25775	9.303166666666668	18.914166666666667	9.610999999999999	5361.9609375	1297146.8952043755	0	1175	2.2167906700179785	0.6909831645797135	0.35140136642722103	306.0818176269531	306.0849914550781
761	306.2474670410156	12.598116666666666					1	DETECTED	306.2475 m/z @12.60 [CD8376_2.mzXML]	306.2474670410156	12.598116666666666	12.58195	14.383933333333333	1.8019833333333324	44875.36328125	666825.6939172344	0	1175	0.14814812378129538	43.44434234085424	18.83663509623119	306.24676513671875	306.2506408691406
762	306.79779052734375	10.43035					1	DETECTED	306.7978 m/z @10.43 [CD8376_2.mzXML]	306.79779052734375	10.43035	10.3991	10.534816666666668	0.13571666666666715	7168.52734375	44464.38685986319	0	1175	0.1539575426698221	2.1714666666666744	3.342933333333349	306.7975158691406	306.7980651855469
763	306.8284912109375	1.7493833333333333					1	DETECTED	306.8285 m/z @1.75 [CD8376_2.mzXML]	306.8284912109375	1.7493833333333333	0.8845500000000001	3.2629	2.37835	12451.6611328125	576049.0306279603	0	1175	0.09935164454710943	1.3750337251878977	1.7500674503757954	306.825927734375	306.8378601074219
764	307.0615539550781	11.490166666666665					1	DETECTED	307.0616 m/z @11.49 [CD8376_2.mzXML]	307.0615539550781	11.490166666666665	11.061383333333334	14.98415	3.922766666666666	8169.25634765625	683642.7860014036	0	1175	3.063006227014341	4.574299374198329	5.32783897699445	307.0603942871094	307.062744140625
765	307.0794982910156	16.53295					1	DETECTED	307.0795 m/z @16.53 [CD8376_2.mzXML]	307.0794982910156	16.53295	9.989633333333334	18.749833333333335	8.760200000000001	5944.00927734375	1198185.8965167855	0	1175	1.8777080422676775	0.6694005843112185	0.2485105170466378	307.07861328125	307.08056640625
766	307.16851806640625	10.534816666666668					1	DETECTED	307.1685 m/z @10.53 [CD8376_2.mzXML]	307.16851806640625	10.534816666666668	9.440499999999998	11.202266666666667	1.7617666666666683	24667.125	474223.4795568849	0	1175	0.5652657743846419	0.6181848104704378	0.11641960664284526	307.1616516113281	307.1691589355469
767	307.26226806640625	12.062783333333334					1	DETECTED	307.2623 m/z @12.06 [CD8376_2.mzXML]	307.26226806640625	12.062783333333334	12.016066666666667	15.408666666666667	3.3926	7075.50244140625	459854.989927124	0	1175	0.3284404407126491	36.310381733856524	54.923047391156466	307.2588806152344	307.2632751464844
768	307.6834411621094	10.43035					1	DETECTED	307.6834 m/z @10.43 [CD8376_2.mzXML]	307.6834411621094	10.43035	10.4152	10.475383333333333	0.06018333333333281	3723.831298828125	10557.93142834469	0	1175	0.04179846528425912	1.9862486248624402	2.9724972497248805	307.68280029296875	307.68365478515625
769	307.99053955078125	10.460366666666665					1	DETECTED	307.9905 m/z @10.46 [CD8376_2.mzXML]	307.99053955078125	10.460366666666665	10.43035	10.490166666666665	0.05981666666666463	2419.05126953125	6450.762436584388	0	1175	0.06612047373743124	0.9963908939478346	0.9927817878956694	307.9820861816406	307.99066162109375
770	308.0500793457031	10.43035					1	DETECTED	308.0501 m/z @10.43 [CD8376_2.mzXML]	308.0500793457031	10.43035	1.1212666666666666	18.4925	17.371233333333333	2468168.5	2.2431974572214194E7	1	1175	0.11172512427984671	3.590619164274622	4.015992459310599	308.0403137207031	308.05133056640625
771	308.1299133300781	10.43035					1	DETECTED	308.1299 m/z @10.43 [CD8376_2.mzXML]	308.1299133300781	10.43035	10.43035	10.490166666666665	0.05981666666666463	2176.59912109375	6147.554866516027	0	1175	0.05996677905659986	null	null	308.1217041015625	308.1299133300781
772	309.0533752441406	10.43035					1	DETECTED	309.0534 m/z @10.43 [CD8376_2.mzXML]	309.0533752441406	10.43035	2.69855	14.115499999999999	11.41695	342399.5	4588412.452443533	1	1175	0.10873239309069405	9.98829923642338	3.8822758982550503	309.04638671875	309.0621337890625
773	309.15045166015625	13.7509					1	DETECTED	309.1505 m/z @13.75 [CD8376_2.mzXML]	309.15045166015625	13.7509	12.062783333333334	14.199916666666667	2.137133333333333	10348.8759765625	499876.1496961061	0	1175	0.20955196987852354	0.6329933752603989	0.23646698959923737	309.1488037109375	309.1509094238281
774	309.1705322265625	12.267766666666667					1	DETECTED	309.1705 m/z @12.27 [CD8376_2.mzXML]	309.1705322265625	12.267766666666667	12.234266666666667	12.516583333333333	0.28231666666666655	6401.283203125	83697.82395690889	0	1175	0.23328180686289635	4.213681592039788	7.427363184079577	309.1700744628906	309.1715393066406
775	309.2025451660156	12.759183333333334					1	DETECTED	309.2025 m/z @12.76 [CD8376_2.mzXML]	309.2025451660156	12.759183333333334	9.153533333333334	15.141733333333333	5.988199999999999	15012.8212890625	919319.448572479	0	1175	0.11648268042943677	1.6817204756374062	2.405330958967813	309.1959533691406	309.2058410644531
776	309.21905517578125	9.371466666666667					1	DETECTED	309.2191 m/z @9.37 [CD8376_2.mzXML]	309.21905517578125	9.371466666666667	9.319816666666666	9.388666666666667	0.06885000000000119	1519.2808837890625	4825.75053872691	0	1175	0.03982141090228275	0.6665053242981668	0.3330106485963336	309.2177429199219	309.2203674316406
777	309.3102111816406	10.43035					1	DETECTED	309.3102 m/z @10.43 [CD8376_2.mzXML]	309.3102111816406	10.43035	3.7354666666666665	10.5496	6.814133333333333	7583.28173828125	1670830.3445018313	0	1175	6.775992055706731	0.5089060551216974	0.01781211024339471	309.3025207519531	309.3102111816406
778	310.0462341308594	10.43035					1	DETECTED	310.0462 m/z @10.43 [CD8376_2.mzXML]	310.0462341308594	10.43035	10.3807	17.424166666666668	7.043466666666669	878251.3125	8208749.4050230505	0	1175	0.10882216316794668	3.108185120935443	3.8526836611987183	310.03717041015625	310.0475158691406
779	310.11285400390625	0.7934166666666667					1	DETECTED	310.1129 m/z @0.79 [CD8376_2.mzXML]	310.11285400390625	0.7934166666666667	0.10118333333333333	19.936333333333334	19.83515	2071.01513671875	1065153.047013336	0	1175	18.59398900830072	14.32692492897385	27.653849857947705	310.1105041503906	310.1141052246094
780	310.9118347167969	1.6570166666666668					1	DETECTED	310.9118 m/z @1.66 [CD8376_2.mzXML]	310.9118347167969	1.6570166666666668	1.5957666666666666	1.7932	0.19743333333333335	75691.8984375	360331.7936116945	0	1175	0.06759393281755166	1.6117006802721023	1.5157314389363135	310.9104309082031	310.9127197265625
781	311.0044250488281	11.864766666666666					1	DETECTED	311.0044 m/z @11.86 [CD8376_2.mzXML]	311.0044250488281	11.864766666666666	10.094249999999999	19.443166666666666	9.348916666666668	4262.28759765625	798970.566664642	0	1175	0.38675608991715293	2.6401662414925955	2.363368481152684	310.9950866699219	311.0088806152344
782	311.05035400390625	10.43035					1	DETECTED	311.0504 m/z @10.43 [CD8376_2.mzXML]	311.05035400390625	10.43035	6.404583333333333	11.149933333333333	4.74535	117165.6484375	5468141.395955414	1	1175	0.10838938896799277	0.5361766038469451	0.0493374026056306	311.04986572265625	311.0553283691406
783	311.1231384277344	8.751083333333334					1	DETECTED	311.1231 m/z @8.75 [CD8376_2.mzXML]	311.1231384277344	8.751083333333334	6.509033333333333	9.972483333333335	3.4634500000000017	13637.9345703125	352852.6194604188	0	1175	0.23478597926161626	0.7629334567661595	0.4480329782220365	311.1204833984375	311.1240539550781
784	311.1659240722656	12.351166666666668					1	DETECTED	311.1659 m/z @12.35 [CD8376_2.mzXML]	311.1659240722656	12.351166666666668	10.362483333333333	16.073050000000002	5.710566666666669	107532.1953125	2451879.68201004	1	1175	0.2844667580679676	2.2106457562343067	2.3761279430641564	311.1652526855469	311.17578125
785	311.1951904296875	13.891883333333334					1	DETECTED	311.1952 m/z @13.89 [CD8376_2.mzXML]	311.1951904296875	13.891883333333334	13.7165	16.6626	2.9461000000000013	3017.458984375	237418.51651550294	0	1175	1.2251584110813045	8.399030694668776	15.798061389337553	311.1878356933594	311.1970520019531
786	311.6318664550781	12.8074					1	DETECTED	311.6319 m/z @12.81 [CD8376_2.mzXML]	311.6318664550781	12.8074	9.440499999999998	12.888333333333332	3.4478333333333335	15994.138671875	820454.0395789796	0	1175	0.10967606832745957	0.5120189689823477	0.024037937964695236	311.6264953613281	311.63226318359375
787	311.9933166503906	16.109933333333334					1	DETECTED	311.9933 m/z @16.11 [CD8376_2.mzXML]	311.9933166503906	16.109933333333334	14.98415	19.863166666666665	4.879016666666665	2254.802001953125	378124.9932173464	0	1175	2.621362357336869	2.16694301745451	3.3338860349090202	311.99072265625	311.9942932128906
788	312.0287780761719	13.16305					1	DETECTED	312.0288 m/z @13.16 [CD8376_2.mzXML]	312.0287780761719	13.16305	9.630866666666666	17.313	7.682133333333333	40297.5390625	1475785.5637846992	0	1175	0.18089112509296612	0.7537951200175574	0.781701197844293	312.02178955078125	312.02947998046875
789	312.0428771972656	10.43035					1	DETECTED	312.0429 m/z @10.43 [CD8376_2.mzXML]	312.0428771972656	10.43035	10.3991	11.0968	0.6976999999999993	30401.86328125	256839.61664208886	0	1175	0.17275294114635997	3.7009935956680806	5.761484580945307	312.04241943359375	312.043212890625
790	312.16925048828125	12.267766666666667					1	DETECTED	312.1693 m/z @12.27 [CD8376_2.mzXML]	312.16925048828125	12.267766666666667	3.505133333333333	15.536783333333334	12.03165	18222.419921875	2431039.866729767	0	1175	0.28770054517287313	0.7048831319218235	0.4039460157002327	312.1635437011719	312.17767333984375
791	312.2159729003906	10.71975					1	DETECTED	312.2160 m/z @10.72 [CD8376_2.mzXML]	312.2159729003906	10.71975	10.6487	10.881849999999998	0.23314999999999841	8380.828125	59090.242646667466	0	1175	0.10436814733449573	1.6407459535538331	2.1641632159439776	312.2153015136719	312.2161560058594
792	312.362060546875	12.047066666666666					1	DETECTED	312.3621 m/z @12.05 [CD8376_2.mzXML]	312.362060546875	12.047066666666666	2.8397666666666668	12.351166666666668	9.511400000000002	13078.861328125	4722958.711272708	0	1175	0.17054728704139954	0.5165140703572166	0.03302814071443331	312.3614196777344	312.3689270019531
793	312.6584167480469	1.8633166666666667					1	DETECTED	312.6584 m/z @1.86 [CD8376_2.mzXML]	312.6584167480469	1.8633166666666667	1.8359833333333335	5.275133333333333	3.4391499999999993	40510.79296875	1021033.5416783446	0	1175	0.5231903876028596	30.24740295331099	41.826463789593895	312.6558532714844	312.6591491699219
794	313.04644775390625	10.475383333333333					1	DETECTED	313.0464 m/z @10.48 [CD8376_2.mzXML]	313.04644775390625	10.475383333333333	10.3991	10.5496	0.1504999999999992	5674.29833984375	33267.21061193852	0	1175	0.0670601784059599	0.9864540091763206	0.9364367308628997	313.0458068847656	313.0468444824219
795	313.0957336425781	1.4774666666666667					1	DETECTED	313.0957 m/z @1.48 [CD8376_2.mzXML]	313.0957336425781	1.4774666666666667	1.4117666666666666	16.054516666666665	14.642749999999998	18583.578125	3444306.717012511	0	1175	0.1332365391164385	111.43645357686437	217.90573628522188	313.088134765625	313.0963134765625
796	313.1662292480469	12.351166666666668					1	DETECTED	313.1662 m/z @12.35 [CD8376_2.mzXML]	313.1662292480469	12.351166666666668	12.19975	13.041183333333333	0.8414333333333328	21131.427734375	377515.85083563224	0	1175	0.29395394061532976	2.778536048431457	4.058458321365476	313.16473388671875	313.16705322265625
797	313.7838439941406	2.3811833333333334					1	DETECTED	313.7838 m/z @2.38 [CD8376_2.mzXML]	313.7838439941406	2.3811833333333334	1.9192333333333333	4.763450000000001	2.844216666666667	16929.33203125	741418.4812763369	0	1175	0.5498842053338748	2.2364331693157613	2.558243056419244	313.7829284667969	313.78460693359375
798	314.0286865234375	13.16305					1	DETECTED	314.0287 m/z @13.16 [CD8376_2.mzXML]	314.0286865234375	13.16305	11.817116666666667	15.177433333333333	3.360316666666666	12605.87890625	556548.2930109865	0	1175	0.07387085187969156	1.0316685501134961	0.719337310145788	314.0276184082031	314.02984619140625
799	314.2315673828125	10.97245					1	DETECTED	314.2316 m/z @10.97 [CD8376_2.mzXML]	314.2315673828125	10.97245	10.791950000000002	11.553416666666667	0.7614666666666654	68499.2578125	672627.3271597321	1	1175	0.126949213759028	1.3331522674305727	2.228357413397064	314.2313232421875	314.2322998046875
800	315.034423828125	1.8497666666666668					1	DETECTED	315.0344 m/z @1.85 [CD8376_2.mzXML]	315.034423828125	1.8497666666666668	1.8497666666666668	12.062783333333334	10.213016666666666	11021.61328125	923841.2195818785	0	1175	0.4529836256297213	null	null	315.0252685546875	315.0395202636719
801	315.0789794921875	1.8497666666666668					1	DETECTED	315.0790 m/z @1.85 [CD8376_2.mzXML]	315.0789794921875	1.8497666666666668	1.7789833333333334	19.936333333333334	18.15735	1.1381541E7	3.125347393751183E8	1	1175	0.5265370254442467	29.631427435618967	52.0922429806172	315.0777893066406	315.0809631347656
802	315.16192626953125	12.267766666666667					1	DETECTED	315.1619 m/z @12.27 [CD8376_2.mzXML]	315.16192626953125	12.267766666666667	2.2301333333333333	13.499816666666668	11.269683333333335	9080.8642578125	2412658.8006344	0	1175	10.038329738391912	0.5613715384436571	0.12274307688731416	315.15313720703125	315.17010498046875
803	315.2351989746094	10.918216666666666					1	DETECTED	315.2352 m/z @10.92 [CD8376_2.mzXML]	315.2351989746094	10.918216666666666	10.881849999999998	11.043650000000001	0.16180000000000305	12355.52734375	86390.2682368172	0	1175	0.12369293601065934	2.224564619615007	3.1266547901999098	315.23468017578125	315.2352600097656
804	315.33599853515625	13.631983333333332					1	DETECTED	315.3360 m/z @13.63 [CD8376_2.mzXML]	315.33599853515625	13.631983333333332	13.565583333333333	13.873633333333334	0.3080500000000015	4289.01513671875	46693.23098498555	0	1175	0.15495858247529704	2.3196536144578497	3.6393072289156994	315.3350524902344	315.3368835449219
805	316.0825500488281	1.8497666666666668					1	DETECTED	316.0826 m/z @1.85 [CD8376_2.mzXML]	316.0825500488281	1.8497666666666668	1.8359833333333335	9.868566666666668	8.032583333333335	988010.875	2.7025898899091978E7	0	1175	0.6226455332736411	67.1575713327568	90.72635409342098	316.08203125	316.0833740234375
806	316.1748352050781	10.5049					1	DETECTED	316.1748 m/z @10.50 [CD8376_2.mzXML]	316.1748352050781	10.5049	10.490166666666665	16.8645	6.374333333333334	5606.82568359375	451074.9665371096	0	1175	0.03643174177980413	216.32352941175597	431.64705882351194	316.1728515625	316.1792907714844
807	316.2474670410156	11.11445					1	DETECTED	316.2475 m/z @11.11 [CD8376_2.mzXML]	316.2474670410156	11.11445	11.0078	11.6301	0.622300000000001	110056.0703125	831483.1073297133	1	1175	0.09917307534373343	5.314117298787257	2.8615636654419303	316.24578857421875	316.2474670410156
808	317.08367919921875	1.8633166666666667					1	DETECTED	317.0837 m/z @1.86 [CD8376_2.mzXML]	317.08367919921875	1.8633166666666667	1.8359833333333335	8.964233333333334	7.128250000000001	118145.8046875	3647338.5121871647	0	1175	0.45089284918811234	35.73895395581189	46.343632251095066	317.0820007324219	317.0859680175781
809	317.1139221191406	1.6570166666666668					1	DETECTED	317.1139 m/z @1.66 [CD8376_2.mzXML]	317.1139221191406	1.6570166666666668	1.5659666666666667	9.989633333333334	8.423666666666668	21758.4453125	2017066.887513458	0	1175	0.08486919662147918	24.560071814927223	25.18565814140805	317.11248779296875	317.11761474609375
810	317.2509460449219	11.11445					1	DETECTED	317.2509 m/z @11.11 [CD8376_2.mzXML]	317.2509460449219	11.11445	6.509033333333333	14.759833333333335	8.250800000000002	18804.279296875	3253073.606275177	0	1175	0.12392681364874747	0.8336125738386098	0.6217122705225843	317.2431335449219	317.2509460449219
811	317.5275573730469	1.8497666666666668					1	DETECTED	317.5276 m/z @1.85 [CD8376_2.mzXML]	317.5275573730469	1.8497666666666668	1.8359833333333335	4.6979500000000005	2.861966666666667	42573.4453125	997783.7904412841	0	1175	0.54464312821665	58.291175723306075	81.67857650288313	317.5268859863281	317.5296936035156
812	318.0638427734375	16.459616666666665					1	DETECTED	318.0638 m/z @16.46 [CD8376_2.mzXML]	318.0638427734375	16.459616666666665	9.492383333333333	19.40666666666667	9.914283333333337	4702.7265625	1045993.7360812989	0	1175	2.076892135550956	0.7114935627245634	1.075058183093942	318.0620422363281	318.065673828125
813	318.2992858886719	11.348916666666666					1	DETECTED	318.2993 m/z @11.35 [CD8376_2.mzXML]	318.2992858886719	11.348916666666666	11.287733333333334	16.8645	5.576766666666666	255391.296875	2431226.419753786	1	1175	0.0965552227216353	3.0290401981254598	2.3183028748764762	318.2972717285156	318.3000183105469
814	318.93609619140625	1.6264666666666665					1	DETECTED	318.9361 m/z @1.63 [CD8376_2.mzXML]	318.93609619140625	1.6264666666666665	1.5659666666666667	1.6416499999999998	0.0756833333333331	9152.6298828125	35180.37805322261	0	1175	0.07088665738511657	0.6254820936639123	0.2509641873278245	318.93609619140625	318.9371032714844
815	318.969482421875	1.80745					1	DETECTED	318.9695 m/z @1.81 [CD8376_2.mzXML]	318.969482421875	1.80745	1.4465333333333334	13.8565	12.409966666666667	20140.46484375	1659370.780622162	0	1175	0.14935618583235244	17.192288155160476	0.9866424619221484	318.9626770019531	318.9753112792969
816	319.0604248046875	16.109933333333334					1	DETECTED	319.0604 m/z @16.11 [CD8376_2.mzXML]	319.0604248046875	16.109933333333334	9.71545	19.3335	9.61805	3864.556396484375	908084.2237646182	0	1175	2.1852357236540687	0.752058414935791	0.504116829871582	319.05853271484375	319.06195068359375
817	319.12847900390625	10.6487					1	DETECTED	319.1285 m/z @10.65 [CD8376_2.mzXML]	319.12847900390625	10.6487	10.5049	10.73775	0.2328500000000009	3748.597412109375	29204.484695129322	0	1175	0.10958924793348856	0.8096314325452014	0.6192628650904028	319.1277160644531	319.1286315917969
818	319.1646728515625	9.544433333333334					1	DETECTED	319.1647 m/z @9.54 [CD8376_2.mzXML]	319.1646728515625	9.544433333333334	9.52755	9.681966666666666	0.1544166666666662	9319.6103515625	44680.22132131923	0	1175	0.08918731313028871	5.457996536478416	7.190838319790691	319.1641845703125	319.1651306152344
819	319.1935729980469	14.2501					1	DETECTED	319.1936 m/z @14.25 [CD8376_2.mzXML]	319.1935729980469	14.2501	1.4117666666666666	15.759016666666668	14.34725	54747.40234375	3656621.3732543937	0	1175	0.439940382875907	0.789895731477931	4.881202078544668	319.191650390625	319.1961669921875
820	319.302734375	11.319016666666666					1	DETECTED	319.3027 m/z @11.32 [CD8376_2.mzXML]	319.302734375	11.319016666666666	11.287733333333334	11.6301	0.34236666666666693	50814.82421875	401736.5781179209	0	1175	0.08126674523643729	5.472029834842956	9.192613296028732	319.2942810058594	319.3028259277344
821	320.197021484375	14.316566666666667					1	DETECTED	320.1970 m/z @14.32 [CD8376_2.mzXML]	320.197021484375	14.316566666666667	4.12785	15.759016666666668	11.631166666666669	10515.5830078125	1041854.7043894653	0	1175	2.901662427045819	0.570786638160187	0.34687114117352585	320.19464111328125	320.2063293457031
822	320.86907958984375	1.6570166666666668					1	DETECTED	320.8691 m/z @1.66 [CD8376_2.mzXML]	320.86907958984375	1.6570166666666668	1.5957666666666666	1.6872	0.09143333333333348	17245.138671875	62677.497665527386	0	1175	0.0663230255305236	0.7463945578231274	0.49278911564625477	320.86822509765625	320.86907958984375
823	320.9664001464844	1.9613666666666667					1	DETECTED	320.9664 m/z @1.96 [CD8376_2.mzXML]	320.9664001464844	1.9613666666666667	1.7645833333333334	2.2162	0.4516166666666668	10610.69140625	173290.3553671875	0	1175	0.09142678269268045	1.147497247395613	1.2949944947912264	320.9660339355469	320.9674072265625
824	321.2092590332031	12.66225					1	DETECTED	321.2093 m/z @12.66 [CD8376_2.mzXML]	321.2092590332031	12.66225	1.2845499999999999	15.230466666666667	13.945916666666667	74934.4453125	7473475.782131258	0	1175	0.28766912923926213	0.5311887549002398	0.03677055437665512	321.2081298828125	321.2111511230469
825	321.3148498535156	12.598116666666666					1	DETECTED	321.3148 m/z @12.60 [CD8376_2.mzXML]	321.3148498535156	12.598116666666666	12.267766666666667	12.8074	0.5396333333333327	12791.2705078125	248152.30181616143	0	1175	0.33591824825997385	0.8167600020180626	0.6335200040361252	321.3137512207031	321.3148498535156
826	322.06536865234375	12.047066666666666					1	DETECTED	322.0654 m/z @12.05 [CD8376_2.mzXML]	322.06536865234375	12.047066666666666	9.579	19.918	10.338999999999999	58958.3515625	1898752.2493283683	0	1175	0.1038513609813041	1.3982974836593145	0.10457859849166007	322.05694580078125	322.0657043457031
827	322.2120361328125	12.694233333333333					1	DETECTED	322.2120 m/z @12.69 [CD8376_2.mzXML]	322.2120361328125	12.694233333333333	12.516583333333333	13.310733333333333	0.7941500000000001	15278.5498046875	297425.3793566893	0	1175	0.12157910475005451	2.235153391500143	5.89833189967015	322.21148681640625	322.2135925292969
828	323.0201416015625	11.56835					1	DETECTED	323.0201 m/z @11.57 [CD8376_2.mzXML]	323.0201416015625	11.56835	1.8909833333333335	11.6633	9.772316666666667	8036.52685546875	2002452.0755233152	0	1175	0.09612008300103447	0.5049057767092286	0.009811553418457394	323.0123596191406	323.02081298828125
829	323.22467041015625	13.891883333333334					1	DETECTED	323.2247 m/z @13.89 [CD8376_2.mzXML]	323.22467041015625	13.891883333333334	11.025683333333335	15.518566666666667	4.492883333333332	20445.84765625	1290907.929884277	0	1175	0.4645372320729422	0.7396378466813863	0.629132344974287	323.2156677246094	323.22576904296875
830	323.2548522949219	12.8074					1	DETECTED	323.2549 m/z @12.81 [CD8376_2.mzXML]	323.2548522949219	12.8074	11.938216666666667	13.699533333333333	1.7613166666666658	4948.9951171875	323318.3747126463	0	1175	0.6582920567663084	1.01320204789937	1.0264040957987401	323.25323486328125	323.255859375
831	324.0452880859375	9.303166666666668					1	DETECTED	324.0453 m/z @9.30 [CD8376_2.mzXML]	324.0452880859375	9.303166666666668	9.22645	10.43035	1.2039000000000009	23072.873046875	324037.2467377934	0	1175	0.09001184471468271	7.678642967217996	8.195986201476414	324.0447998046875	324.045654296875
832	324.0624084472656	12.03145					1	DETECTED	324.0624 m/z @12.03 [CD8376_2.mzXML]	324.0624084472656	12.03145	11.984833333333334	12.267766666666667	0.28293333333333237	21389.8125	159359.01730224577	0	1175	0.0856209218269921	3.0346800143011223	3.0991854655018454	324.0621643066406	324.06292724609375
833	324.1789855957031	16.27605					1	DETECTED	324.1790 m/z @16.28 [CD8376_2.mzXML]	324.1789855957031	16.27605	8.768949999999998	20.009333333333334	11.240383333333336	10214.375	2133191.960294435	0	1175	1.7234517988836	0.7393088089012102	0.4849319821116441	324.1774597167969	324.1794128417969
834	324.1912536621094	9.71545					1	DETECTED	324.1913 m/z @9.72 [CD8376_2.mzXML]	324.1912536621094	9.71545	9.648183333333332	9.851433333333334	0.20325000000000237	24249.76953125	159009.66745434568	0	1175	0.10154475934380969	1.510777998017814	2.021555996035628	324.1910705566406	324.19146728515625
835	324.2890319824219	12.147833333333333					1	DETECTED	324.2890 m/z @12.15 [CD8376_2.mzXML]	324.2890319824219	12.147833333333333	12.079383333333334	12.416666666666666	0.3372833333333318	3582.304931640625	48236.46463165268	0	1175	0.268019530348905	2.4637204772340313	3.9274409544680626	324.28802490234375	324.28955078125
836	324.8073425292969	1.7645833333333334					1	DETECTED	324.8073 m/z @1.76 [CD8376_2.mzXML]	324.8073425292969	1.7645833333333334	1.7025833333333333	1.80745	0.10486666666666666	7247.2978515625	35100.75512512208	0	1175	0.06887139042247759	0.845698924731182	0.691397849462364	324.806396484375	324.8081359863281
837	325.0577087402344	11.553416666666667					1	DETECTED	325.0577 m/z @11.55 [CD8376_2.mzXML]	325.0577087402344	11.553416666666667	9.303166666666668	12.062783333333334	2.759616666666666	5948.79345703125	467551.1649281004	0	1175	2.7346315103927132	0.6131800170351442	0.22636003407028857	325.04833984375	325.0663757324219
838	325.17523193359375	16.791					1	DETECTED	325.1752 m/z @16.79 [CD8376_2.mzXML]	325.17523193359375	16.791	0.17418333333333333	20.009333333333334	19.835150000000002	11803.7958984375	4772450.637418029	0	1175	2.256326311940608	0.5968396473853296	0.4056154966475862	325.17279052734375	325.1759948730469
839	325.19482421875	9.698583333333334					1	DETECTED	325.1948 m/z @9.70 [CD8376_2.mzXML]	325.19482421875	9.698583333333334	7.83075	13.665616666666667	5.834866666666667	4140.3193359375	648687.8928676759	0	1175	0.07283802428342945	1.5619345052199518	2.1238690104399036	325.1940002441406	325.2040100097656
840	326.0424499511719	9.303166666666668					1	DETECTED	326.0424 m/z @9.30 [CD8376_2.mzXML]	326.0424499511719	9.303166666666668	9.256499999999999	9.851433333333334	0.5949333333333353	9112.8046875	129749.1880608521	0	1175	0.09400067848510396	6.374285714285467	10.85414231831131	326.0421447753906	326.0427551269531
841	326.1773986816406	17.313					1	DETECTED	326.1774 m/z @17.31 [CD8376_2.mzXML]	326.1773986816406	17.313	9.544433333333334	18.474333333333334	8.9299	3734.32763671875	1085544.1446377551	0	1175	1.813672426384807	0.5747456630781312	0.14949132615626246	326.1764221191406	326.17840576171875
842	327.0076599121094	0.8479166666666667					1	DETECTED	327.0077 m/z @0.85 [CD8376_2.mzXML]	327.0076599121094	0.8479166666666667	0.10118333333333333	20.009333333333334	19.90815	7607.23046875	4612780.246988709	0	1175	16.934739069929325	13.330160253548788	25.66032050709758	327.00592041015625	327.0098876953125
843	327.05224609375	11.56835					1	DETECTED	327.0522 m/z @11.57 [CD8376_2.mzXML]	327.05224609375	11.56835	1.6110833333333334	14.484716666666666	12.873633333333332	24577.140625	5591432.129661988	0	1175	0.09240579513022595	0.6464441379495042	0.01762207843262498	327.05035400390625	327.05889892578125
844	327.1736145019531	16.23903333333333					1	DETECTED	327.1736 m/z @16.24 [CD8376_2.mzXML]	327.1736145019531	16.23903333333333	9.287216666666666	19.005333333333333	9.718116666666667	5923.353515625	1394455.3997092282	0	1175	1.7118107048974291	0.6989623815357617	0.48350021949316135	327.1719665527344	327.1751403808594
845	327.2284240722656	13.891883333333334					1	DETECTED	327.2284 m/z @13.89 [CD8376_2.mzXML]	327.2284240722656	13.891883333333334	3.97135	14.536366666666668	10.565016666666668	22785.39453125	2397472.0902745356	0	1175	1.3907138352715105	0.5581497002038562	0.36368442486466596	327.21942138671875	327.23663330078125
846	328.2112121582031	17.12633333333333					1	DETECTED	328.2112 m/z @17.13 [CD8376_2.mzXML]	328.2112121582031	17.12633333333333	8.9819	17.12633333333333	8.144433333333332	4004.756103515625	1452259.2922880244	0	1175	5.0068182519906	0.5	null	328.20159912109375	328.21136474609375
847	328.2473449707031	11.0968					1	DETECTED	328.2473 m/z @11.10 [CD8376_2.mzXML]	328.2473449707031	11.0968	11.061383333333334	11.202266666666667	0.14088333333333303	11588.5830078125	61877.45358276359	0	1175	0.08284932835126035	1.9889411764705973	2.9778823529411946	328.24713134765625	328.24749755859375
848	328.67486572265625	13.148333333333333					1	DETECTED	328.6749 m/z @13.15 [CD8376_2.mzXML]	328.67486572265625	13.148333333333333	13.041183333333333	13.515766666666668	0.47458333333333513	11861.892578125	152331.29269116206	0	1175	0.08497054176193686	2.2145745839166207	3.1640080550405134	328.6734619140625	328.67633056640625
849	328.8975524902344	1.5659666666666667					1	DETECTED	328.8976 m/z @1.57 [CD8376_2.mzXML]	328.8975524902344	1.5659666666666667	1.4465333333333334	1.6416499999999998	0.19511666666666638	54182.1484375	312064.570701538	0	1175	0.09015419911031408	0.8189680978542575	0.9557801039286985	328.8966064453125	328.898193359375
850	328.99810791015625	1.7932					1	DETECTED	328.9981 m/z @1.79 [CD8376_2.mzXML]	328.99810791015625	1.7932	0.10118333333333333	20.009333333333334	19.90815	20655.861328125	4672519.828461608	0	1175	1.5829611649757618	4.262555592265532	6.7177946113988	328.9975280761719	329.007568359375
851	329.1763916015625	12.284566666666667					1	DETECTED	329.1764 m/z @12.28 [CD8376_2.mzXML]	329.1763916015625	12.284566666666667	12.217	12.9803	0.7632999999999992	14390.826171875	237477.95879540985	0	1175	0.08075200648046987	5.648495313270884	10.296990626541769	329.1751708984375	329.1778564453125
852	329.2463073730469	13.699533333333333					1	DETECTED	329.2463 m/z @13.70 [CD8376_2.mzXML]	329.2463073730469	13.699533333333333	11.079333333333333	14.690433333333335	3.611100000000002	17818.2578125	898128.3391813969	0	1175	1.7484291212102878	0.6873236250694802	0.2512556059054125	329.2440185546875	329.2511291503906
853	330.0320739746094	10.445283333333332					1	DETECTED	330.0321 m/z @10.45 [CD8376_2.mzXML]	330.0320739746094	10.445283333333332	10.4152	13.251666666666667	2.8364666666666665	10107.595703125	495069.65159606904	0	1175	0.09811558038469137	47.14349030471137	93.28698060942274	330.03179931640625	330.03863525390625
854	330.33599853515625	11.864766666666666					1	DETECTED	330.3360 m/z @11.86 [CD8376_2.mzXML]	330.33599853515625	11.864766666666666	11.834416666666668	11.968766666666665	0.13434999999999775	8940.0654296875	52399.871479491645	0	1175	0.13215806633233562	2.213344316309789	3.426688632619578	330.3355407714844	330.3361511230469
855	330.8946838378906	1.5659666666666667					1	DETECTED	330.8947 m/z @1.57 [CD8376_2.mzXML]	330.8946838378906	1.5659666666666667	1.4622166666666667	10.11185	8.649633333333334	7866.87939453125	1003897.8190531312	0	1175	0.05879733971438572	41.68497991967872	81.3621879731996	330.89349365234375	330.9009094238281
856	330.9954528808594	1.7789833333333334					1	DETECTED	330.9955 m/z @1.78 [CD8376_2.mzXML]	330.9954528808594	1.7789833333333334	0.15588333333333332	19.973000000000003	19.81711666666667	5970.005859375	2379616.090223235	0	1175	6.275594376236706	6.104712176288174	17.831806181061413	330.9944152832031	331.0040588378906
857	331.0531921386719	1.8497666666666668					1	DETECTED	331.0532 m/z @1.85 [CD8376_2.mzXML]	331.0531921386719	1.8497666666666668	1.7932	9.371466666666667	7.578266666666667	1609839.25	3.876055376678877E7	1	1175	0.48743294040137974	19.428839067411907	40.775174482346344	331.0521545410156	331.0544738769531
858	331.1646423339844	8.33145					1	DETECTED	331.1646 m/z @8.33 [CD8376_2.mzXML]	331.1646423339844	8.33145	8.24625	11.33385	3.0876	4561.611328125	310594.9510162353	0	1175	0.07985954271175011	18.119718309859074	35.23943661971815	331.16461181640625	331.1656799316406
859	331.1872253417969	12.13045					1	DETECTED	331.1872 m/z @12.13 [CD8376_2.mzXML]	331.1872253417969	12.13045	12.096	12.416666666666666	0.320666666666666	12274.5556640625	96511.13935107437	0	1175	0.09254028966673111	4.6540880503145035	8.308176100629007	331.18585205078125	331.18780517578125
860	331.2041015625	11.149933333333333					1	DETECTED	331.2041 m/z @11.15 [CD8376_2.mzXML]	331.2041015625	11.149933333333333	11.0968	11.236716666666666	0.13991666666666625	12394.4267578125	71425.12162683107	0	1175	0.12808743457135385	1.3166562107904622	1.6333124215809245	331.20294189453125	331.2041931152344
861	331.2259216308594	11.0078					1	DETECTED	331.2259 m/z @11.01 [CD8376_2.mzXML]	331.2259216308594	11.0078	10.9903	11.56835	0.5780500000000011	4100.6103515625	109461.20006152347	0	1175	0.10638545666893329	16.51571428571425	32.0314285714285	331.22552490234375	331.22601318359375
862	331.261962890625	11.440949999999999					1	DETECTED	331.2620 m/z @11.44 [CD8376_2.mzXML]	331.261962890625	11.440949999999999	10.755799999999999	15.499566666666668	4.743766666666669	10502.5361328125	776920.7139642336	0	1175	3.633034492690264	3.4618453380038448	5.521339661460658	331.2596435546875	331.2636413574219
863	332.05694580078125	1.8497666666666668					1	DETECTED	332.0569 m/z @1.85 [CD8376_2.mzXML]	332.05694580078125	1.8497666666666668	1.8497666666666668	5.5848	3.735033333333334	157800.046875	4006079.857202027	0	1175	0.4748283486637155	null	null	332.055908203125	332.0577697753906
864	332.16339111328125	10.11185					1	DETECTED	332.1634 m/z @10.11 [CD8376_2.mzXML]	332.16339111328125	10.11185	9.440499999999998	14.216566666666667	4.776066666666669	145960.140625	3664763.9514801656	1	1175	0.4140211276585042	1.044508000967483	0.9829410094641642	332.16204833984375	332.164306640625
865	332.2420654296875	10.755799999999999					1	DETECTED	332.2421 m/z @10.76 [CD8376_2.mzXML]	332.2420654296875	10.755799999999999	10.701633333333332	10.845683333333334	0.1440500000000018	7529.98486328125	50454.079597778466	0	1175	0.16194502308294112	1.3296923076923126	1.5861078272853213	332.2416076660156	332.2432556152344
866	332.8708801269531	9.122716666666667					1	DETECTED	332.8709 m/z @9.12 [CD8376_2.mzXML]	332.8708801269531	9.122716666666667	9.106433333333333	9.423566666666666	0.3171333333333326	6155.576171875	40119.28929592894	0	1175	0.06755516559789676	9.737973387921867	18.475946775843735	332.869873046875	332.8726501464844
867	333.05133056640625	1.8497666666666668					1	DETECTED	333.0513 m/z @1.85 [CD8376_2.mzXML]	333.05133056640625	1.8497666666666668	1.8497666666666668	5.24015	3.3903833333333333	102768.53125	2338119.3085949407	0	1175	0.5040938124130674	null	null	333.05029296875	333.0522766113281
868	333.1501159667969	13.450966666666666					1	DETECTED	333.1501 m/z @13.45 [CD8376_2.mzXML]	333.1501159667969	13.450966666666666	10.684050000000001	15.3193	4.635249999999999	10483.6572265625	773618.3498022455	0	1175	0.1290931061635785	0.8376200945697682	0.3745580574369998	333.14013671875	333.1518859863281
869	333.18359375	11.697000000000001					1	DETECTED	333.1836 m/z @11.70 [CD8376_2.mzXML]	333.18359375	11.697000000000001	11.553416666666667	12.4996	0.946183333333332	10814.5322265625	267469.62841052253	0	1175	0.27828565802345473	3.294892629135213	5.589785258270426	333.1819763183594	333.18414306640625
870	334.0557861328125	1.8497666666666668					1	DETECTED	334.0558 m/z @1.85 [CD8376_2.mzXML]	334.0557861328125	1.8497666666666668	1.8497666666666668	2.4765333333333337	0.6267666666666669	9785.3388671875	197094.2516691895	0	1175	0.44878545548312787	null	null	334.0542297363281	334.0557861328125
871	334.9142761230469	1.5957666666666666					1	DETECTED	334.9143 m/z @1.60 [CD8376_2.mzXML]	334.9142761230469	1.5957666666666666	1.5659666666666667	8.003716666666667	6.437750000000001	54583.72265625	1550088.7576957399	0	1175	0.06325921099203713	108.01593959731609	2.6497997924232783	334.9139709472656	334.9174499511719
872	335.1235046386719	10.3256					1	DETECTED	335.1235 m/z @10.33 [CD8376_2.mzXML]	335.1235046386719	10.3256	8.021366666666667	10.475383333333333	2.454016666666666	3838.509033203125	145712.83048126238	0	1175	0.6177830151335044	0.5325017721006264	0.06500354420125291	335.1184387207031	335.12451171875
873	335.16595458984375	11.782666666666668					1	DETECTED	335.1660 m/z @11.78 [CD8376_2.mzXML]	335.16595458984375	11.782666666666668	9.90315	16.128683333333335	6.225533333333335	107437.7109375	6598846.283335996	1	1175	0.5501094784060747	2.5394864456894606	3.954016204629574	335.1616516113281	335.1671447753906
874	335.218017578125	12.565933333333334					1	DETECTED	335.2180 m/z @12.57 [CD8376_2.mzXML]	335.218017578125	12.565933333333334	12.516583333333333	12.58195	0.06536666666666768	9380.7119140625	32636.573460205225	0	1175	0.1683317335363288	0.6622762580209431	0.3245525160418863	335.218017578125	335.21856689453125
875	336.07452392578125	16.53295					1	DETECTED	336.0745 m/z @16.53 [CD8376_2.mzXML]	336.07452392578125	16.53295	9.440499999999998	19.369833333333336	9.929333333333338	3473.43896484375	858501.032403686	0	1175	1.184722901599546	0.6999931852415834	0.3999863704831667	336.0726623535156	336.0759582519531
876	336.1142578125	10.791950000000002					1	DETECTED	336.1143 m/z @10.79 [CD8376_2.mzXML]	336.1142578125	10.791950000000002	9.989633333333334	10.918216666666666	0.9285833333333322	15216.3095703125	200080.53564465293	0	1175	0.12165751014321557	0.5786887970252793	0.19678264906386927	336.11395263671875	336.11553955078125
877	336.6631774902344	13.1336					1	DETECTED	336.6632 m/z @13.13 [CD8376_2.mzXML]	336.6631774902344	13.1336	13.010783333333334	13.821516666666668	0.8107333333333333	23886.078125	434937.0072663577	0	1175	0.212052833478932	2.7850608101669136	4.764577527605119	336.6614074707031	336.66473388671875
878	336.85076904296875	1.7025833333333333					1	DETECTED	336.8508 m/z @1.70 [CD8376_2.mzXML]	336.85076904296875	1.7025833333333333	1.6872	1.7493833333333333	0.06218333333333326	8372.953125	24607.742349853495	0	1175	0.10092297762945557	2.021126760563382	3.042253521126763	336.85076904296875	336.851806640625
879	337.06121826171875	1.8768666666666667					1	DETECTED	337.0612 m/z @1.88 [CD8376_2.mzXML]	337.06121826171875	1.8768666666666667	1.1757833333333332	18.932333333333336	17.756550000000004	1045292.125	2.1356191960862994E7	1	1175	0.0930084503582187	4.844341057906054	8.870221425069682	337.0599060058594	337.0711975097656
880	337.16644287109375	11.834416666666668					1	DETECTED	337.1664 m/z @11.83 [CD8376_2.mzXML]	337.16644287109375	11.834416666666668	11.025683333333335	15.372566666666668	4.3468833333333325	20411.884765625	1733376.3048878175	0	1175	0.7250796732768414	2.5527633931404186	4.096480971399876	337.164306640625	337.1673278808594
881	337.1816101074219	12.630416666666667					1	DETECTED	337.1816 m/z @12.63 [CD8376_2.mzXML]	337.1816101074219	12.630416666666667	12.4996	13.997083333333334	1.497483333333335	115813.859375	2114300.9811191997	0	1175	0.26232599053313876	5.410620861375685	2.8752658372282043	337.1808166503906	337.18218994140625
882	338.2314758300781	12.4005					1	DETECTED	338.2315 m/z @12.40 [CD8376_2.mzXML]	338.2314758300781	12.4005	0.10118333333333333	20.009333333333334	19.90815	381333.0625	1.8389422216828726E7	0	1175	1.2325621380612475	1.3818184944434448	2.578926770895891	338.2306823730469	338.2338562011719
883	338.3406677246094	12.565933333333334					1	DETECTED	338.3407 m/z @12.57 [CD8376_2.mzXML]	338.3406677246094	12.565933333333334	12.16505	13.266466666666668	1.1014166666666672	441531.9375	1.0626910509187005E7	1	1175	0.41579018427240655	1.1062354458103798	0.9332459869410453	338.3404235839844	338.3411560058594
884	339.06610107421875	1.8633166666666667					1	DETECTED	339.0661 m/z @1.86 [CD8376_2.mzXML]	339.06610107421875	1.8633166666666667	1.8217500000000002	2.67045	0.8487	16760.5078125	257400.92919250485	0	1175	0.12339935789873557	10.208901363271886	9.946129241245885	339.0647888183594	339.0668029785156
885	339.1971130371094	11.799949999999999					1	DETECTED	339.1971 m/z @11.80 [CD8376_2.mzXML]	339.1971130371094	11.799949999999999	11.184866666666666	14.638666666666667	3.453800000000001	14215.8271484375	1337360.1534931636	0	1175	2.3555076442624383	2.8075870478255016	4.3822393989926285	339.1963195800781	339.2056579589844
886	339.2347717285156	12.4005					1	DETECTED	339.2348 m/z @12.40 [CD8376_2.mzXML]	339.2347717285156	12.4005	0.11926666666666666	19.973000000000003	19.853733333333334	75702.640625	4707788.9970584195	0	1175	4.3927011385081425	1.2809763519920505	2.309213543063114	339.233642578125	339.2445373535156
887	339.26715087890625	12.047066666666666					1	DETECTED	339.2672 m/z @12.05 [CD8376_2.mzXML]	339.26715087890625	12.047066666666666	11.697000000000001	12.147833333333333	0.45083333333333186	19378.447265625	216826.57932812462	0	1175	0.08189513584703789	0.6439249666730157	0.2878499333460314	339.26708984375	339.2677001953125
888	339.3440856933594	12.565933333333334					1	DETECTED	339.3441 m/z @12.57 [CD8376_2.mzXML]	339.3440856933594	12.565933333333334	12.16505	15.036750000000001	2.8717000000000006	97250.7265625	2656059.8023436256	0	1175	0.4365587157025441	1.1030882067978465	1.087904675745551	339.34228515625	339.3453063964844
889	340.0401306152344	10.43035					1	DETECTED	340.0401 m/z @10.43 [CD8376_2.mzXML]	340.0401306152344	10.43035	10.3991	10.666333333333334	0.26723333333333343	24286.1640625	159157.27928631514	0	1175	0.10642002306002496	4.54269440539818	5.326978957206563	340.0393981933594	340.0404357910156
890	340.2471008300781	11.202266666666667					1	DETECTED	340.2471 m/z @11.20 [CD8376_2.mzXML]	340.2471008300781	11.202266666666667	11.149933333333333	17.12633333333333	5.976399999999998	8724.884765625	1030693.6643036194	0	1175	0.21059264166241576	57.099363057324815	113.19872611464963	340.2371520996094	340.24761962890625
891	340.9309997558594	1.6416499999999998					1	DETECTED	340.9310 m/z @1.64 [CD8376_2.mzXML]	340.9309997558594	1.6416499999999998	1.5659666666666667	1.6872	0.1212333333333333	28581.4765625	125005.00668280029	0	1175	0.0749948370059319	0.7997234334879242	0.6683166828659179	340.930419921875	340.93206787109375
892	340.9953918457031	11.132283333333334					1	DETECTED	340.9954 m/z @11.13 [CD8376_2.mzXML]	340.9953918457031	11.132283333333334	10.9903	16.93916666666667	5.948866666666669	3629.71875	597799.0130644534	0	1175	4.364698304652892	20.949172438079493	40.89834487615899	340.9942932128906	340.99688720703125
893	341.0308837890625	11.56835					1	DETECTED	341.0309 m/z @11.57 [CD8376_2.mzXML]	341.0308837890625	11.56835	11.506383333333334	11.968766666666665	0.4623833333333316	58444.76171875	423707.3214320052	0	1175	0.0985744594275566	2.4138378226166672	2.7760652635164766	341.0305480957031	341.03240966796875
894	341.1986999511719	12.4667					1	DETECTED	341.1987 m/z @12.47 [CD8376_2.mzXML]	341.1986999511719	12.4667	1.4923833333333334	14.966716666666667	13.474333333333334	8350.7392578125	1362071.3742215885	0	1175	1.922185367461907	0.6139030676169663	0.2015599066102812	341.189208984375	341.2079772949219
895	341.35137939453125	13.891883333333334					1	DETECTED	341.3514 m/z @13.89 [CD8376_2.mzXML]	341.35137939453125	13.891883333333334	13.7509	14.776616666666666	1.025716666666666	16903.908203125	296227.83590093965	0	1175	0.21674698089637268	3.01560941750905	4.281663402240878	341.350830078125	341.3529357910156
896	342.0143737792969	8.697183333333333					1	DETECTED	342.0144 m/z @8.70 [CD8376_2.mzXML]	342.0143737792969	8.697183333333333	0.6662166666666667	19.753666666666668	19.08745	8373.1826171875	2471858.965291229	0	1175	1.2832461474712673	1.1883656595926602	0.8710526816055814	342.0124816894531	342.0216979980469
897	342.0372314453125	10.43035					1	DETECTED	342.0372 m/z @10.43 [CD8376_2.mzXML]	342.0372314453125	10.43035	10.3991	11.6633	1.2641999999999989	8179.28466796875	312241.6893212887	0	1175	0.0911731731986265	20.227199999999982	39.454399999999964	342.03253173828125	342.0372619628906
898	342.26312255859375	11.348916666666666					1	DETECTED	342.2631 m/z @11.35 [CD8376_2.mzXML]	342.26312255859375	11.348916666666666	11.27085	11.424800000000001	0.1539500000000018	26508.767578125	153053.32811377072	0	1175	0.18840835131572042	0.9860162254483483	0.9720324508966968	342.2620849609375	342.26312255859375
899	342.8675842285156	1.7025833333333333					1	DETECTED	342.8676 m/z @1.70 [CD8376_2.mzXML]	342.8675842285156	1.7025833333333333	1.6570166666666668	1.7932	0.1361833333333331	30134.794921875	142990.08490881347	0	1175	0.06248876608647347	1.4943306510607188	0.6405984037547922	342.8601989746094	342.868408203125
900	343.1920166015625	12.4005					1	DETECTED	343.1920 m/z @12.40 [CD8376_2.mzXML]	343.1920166015625	12.4005	11.731	18.73166666666667	7.000666666666669	67346.9609375	1490324.9187550952	0	1175	0.08688331258786874	2.245748378505519	6.725800071394319	343.1839599609375	343.1953430175781
901	343.294677734375	12.047066666666666					1	DETECTED	343.2947 m/z @12.05 [CD8376_2.mzXML]	343.294677734375	12.047066666666666	12.016066666666667	13.581983333333334	1.5659166666666664	7199.146484375	313194.72838793945	0	1175	0.10540934030118798	25.256720430108494	49.51344086021699	343.2851867675781	343.30010986328125
902	344.27825927734375	11.473716666666666					1	DETECTED	344.2783 m/z @11.47 [CD8376_2.mzXML]	344.27825927734375	11.473716666666666	11.440949999999999	12.710033333333334	1.2690833333333345	25570.6640625	293568.53846881056	0	1175	0.11496509197316307	19.36546286876873	9.400587481267605	344.2780456542969	344.2786560058594
903	344.6490173339844	13.1336					1	DETECTED	344.6490 m/z @13.13 [CD8376_2.mzXML]	344.6490173339844	13.1336	12.964866666666667	13.665616666666667	0.7007499999999993	20763.634765625	282710.17014556925	0	1175	0.13469563835584175	1.7815965099566906	3.050565907618547	344.6483459472656	344.65020751953125
904	344.864990234375	1.7025833333333333					1	DETECTED	344.8650 m/z @1.70 [CD8376_2.mzXML]	344.864990234375	1.7025833333333333	1.7025833333333333	1.7789833333333334	0.07640000000000002	17822.451171875	56513.372427734386	0	1175	0.044897950058258695	null	null	344.8642272949219	344.864990234375
905	344.87506103515625	1.5367					1	DETECTED	344.8751 m/z @1.54 [CD8376_2.mzXML]	344.87506103515625	1.5367	1.4465333333333334	1.6264666666666665	0.17993333333333306	96211.3828125	548886.0563603515	0	1175	0.08598093346708624	1.0676775054013716	1.0694454788809302	344.8743896484375	344.87548828125
906	345.87786865234375	1.5512000000000001					1	DETECTED	345.8779 m/z @1.55 [CD8376_2.mzXML]	345.87786865234375	1.5512000000000001	1.4622166666666667	1.5807166666666668	0.11850000000000005	5600.73046875	23962.622095703133	0	1175	0.08708347036622621	0.6658550290316535	0.3317100580633071	345.8778076171875	345.8803405761719
907	346.00909423828125	4.616866666666667					1	DETECTED	346.0091 m/z @4.62 [CD8376_2.mzXML]	346.00909423828125	4.616866666666667	0.10118333333333333	20.009333333333334	19.90815	18976.2890625	7843341.047103448	0	1175	3.813462557962757	1.8157601311922333	1.7466165321334919	346.0069885253906	346.0105895996094
908	346.2731628417969	13.733566666666666					1	DETECTED	346.2732 m/z @13.73 [CD8376_2.mzXML]	346.2731628417969	13.733566666666666	13.631983333333332	14.03165	0.3996666666666684	7088.21142578125	93534.5165446777	0	1175	0.26666286516783266	1.967186218211644	2.934372436423288	346.27227783203125	346.2741394042969
909	346.2940979003906	12.759183333333334					1	DETECTED	346.2941 m/z @12.76 [CD8376_2.mzXML]	346.2940979003906	12.759183333333334	11.319016666666666	13.615316666666667	2.2963000000000005	15680.7958984375	625597.6195881353	0	1175	1.4907659228781132	0.7972341164217098	0.5944682328434195	346.29351806640625	346.2949523925781
910	346.33026123046875	11.6633					1	DETECTED	346.3303 m/z @11.66 [CD8376_2.mzXML]	346.33026123046875	11.6633	11.598583333333332	11.748183333333333	0.1496000000000013	8958.4765625	41283.86282263166	0	1175	0.05660760177295643	1.15580736543909	1.6375618236059744	346.32977294921875	346.3309020996094
911	346.9080810546875	1.5659666666666667					1	DETECTED	346.9081 m/z @1.57 [CD8376_2.mzXML]	346.9080810546875	1.5659666666666667	1.5367	1.5957666666666666	0.0590666666666666	7769.35302734375	18983.211293457025	0	1175	0.09230755094990872	1.009111617312068	1.0182232346241362	346.9075012207031	346.9085693359375
912	347.1343078613281	1.4923833333333334					1	DETECTED	347.1343 m/z @1.49 [CD8376_2.mzXML]	347.1343078613281	1.4923833333333334	1.4299833333333334	1.4923833333333334	0.06240000000000001	4064.6181640625	10994.815870483406	0	1175	0.13730243290511335	0.5	null	347.13360595703125	347.1343078613281
913	348.8130798339844	1.7338833333333334					1	DETECTED	348.8131 m/z @1.73 [CD8376_2.mzXML]	348.8130798339844	1.7338833333333334	1.7181166666666667	1.7789833333333334	0.060866666666666625	19384.02734375	55920.47148828124	0	1175	0.09255439174069702	1.9302325581395288	2.8604651162790575	348.81280517578125	348.8132629394531
914	348.8680419921875	1.5220666666666667					1	DETECTED	348.8680 m/z @1.52 [CD8376_2.mzXML]	348.8680419921875	1.5220666666666667	1.4923833333333334	1.5957666666666666	0.10338333333333316	5272.0234375	25815.14551245113	0	1175	0.9615017716306117	1.7414373947220663	2.4828747894441325	348.8673095703125	348.8682861328125
915	349.0171203613281	3.1007000000000002					1	DETECTED	349.0171 m/z @3.10 [CD8376_2.mzXML]	349.0171203613281	3.1007000000000002	2.5874333333333337	19.005333333333333	16.4179	2584.752685546875	845260.2434550477	0	1175	6.732634320525772	15.993538121834009	30.987076243668017	349.0132751464844	349.02008056640625
916	350.0899658203125	16.23903333333333					1	DETECTED	350.0900 m/z @16.24 [CD8376_2.mzXML]	350.0899658203125	16.23903333333333	9.61365	19.224333333333334	9.610683333333334	2848.2021484375	685738.4891706848	0	1175	1.3697436670142125	0.7252926245776976	0.4505852491553952	350.08868408203125	350.09228515625
917	350.2059326171875	9.05305					1	DETECTED	350.2059 m/z @9.05 [CD8376_2.mzXML]	350.2059326171875	9.05305	9.05305	9.440499999999998	0.38744999999999763	2251.42919921875	31845.1133485107	0	1175	0.09191828911389521	null	null	350.2055358886719	350.2074279785156
918	350.6792907714844	14.06535					1	DETECTED	350.6793 m/z @14.07 [CD8376_2.mzXML]	350.6792907714844	14.06535	7.001466666666667	14.98415	7.982683333333332	3195.3017578125	655232.6212603761	0	1175	7.4649854261969235	0.565035049182107	0.1300700983642141	350.6778869628906	350.6808776855469
919	350.891845703125	1.5957666666666666					1	DETECTED	350.8918 m/z @1.60 [CD8376_2.mzXML]	350.891845703125	1.5957666666666666	1.5659666666666667	9.630866666666666	8.0649	62348.26171875	2021889.5670107729	0	1175	0.07706575516871617	135.31711409396053	2.5811611242431285	350.8915100097656	350.8964538574219
920	351.08709716796875	15.703766666666667					1	DETECTED	351.0871 m/z @15.70 [CD8376_2.mzXML]	351.08709716796875	15.703766666666667	9.885950000000001	19.626166666666666	9.740216666666665	2562.09521484375	700082.0623460392	0	1175	1.4509272040331442	0.8371024066875031	0.6742048133750062	351.08367919921875	351.0885314941406
921	351.1618957519531	14.502233333333333					1	DETECTED	351.1619 m/z @14.50 [CD8376_2.mzXML]	351.1618957519531	14.502233333333333	12.079383333333334	15.124133333333333	3.0447499999999987	2182.904541015625	260278.8021193846	0	1175	0.13680043690798627	0.6283405906267413	0.25668118125348266	351.1608581542969	351.1639404296875
922	351.2284240722656	13.7165					1	DETECTED	351.2284 m/z @13.72 [CD8376_2.mzXML]	351.2284240722656	13.7165	13.615316666666667	14.451283333333333	0.8359666666666659	16176.3681640625	291333.5990193483	0	1175	0.2260069702757992	3.3328023571338625	6.087956116389718	351.2206726074219	351.22955322265625
923	352.1651306152344	9.972483333333335					1	DETECTED	352.1651 m/z @9.97 [CD8376_2.mzXML]	352.1651306152344	9.972483333333335	9.937883333333334	10.146816666666666	0.20893333333333253	6737.21142578125	41243.60516696166	0	1175	0.09719934492831506	3.0192678227359253	5.409642254332717	352.1647033691406	352.1651916503906
924	352.89654541015625	1.6872					1	DETECTED	352.8965 m/z @1.69 [CD8376_2.mzXML]	352.89654541015625	1.6872	1.4923833333333334	1.7493833333333333	0.2569999999999999	43219.18359375	204872.58233612048	0	1175	0.08924569930552928	0.6530035943807101	0.4066225780435848	352.8866271972656	352.9007873535156
925	353.0351257324219	1.8768666666666667					1	DETECTED	353.0351 m/z @1.88 [CD8376_2.mzXML]	353.0351257324219	1.8768666666666667	1.7789833333333334	17.831333333333337	16.052350000000004	423954.1875	8390116.734114204	0	1175	0.2793515925382253	4.558201230645266	7.555765041184891	353.025146484375	353.03656005859375
926	353.1776428222656	15.48125					1	DETECTED	353.1776 m/z @15.48 [CD8376_2.mzXML]	353.1776428222656	15.48125	9.920666666666667	17.294333333333334	7.373666666666667	2618.179931640625	544337.7307356566	0	1175	0.8596533067915697	0.6630299578881115	0.3260599157762229	353.1685485839844	353.17919921875
927	353.2444152832031	11.953533333333333					1	DETECTED	353.2444 m/z @11.95 [CD8376_2.mzXML]	353.2444152832031	11.953533333333333	11.11445	14.776616666666666	3.662166666666666	6015.26708984375	457000.69361267076	0	1175	0.39868430464837346	2.1822425265666903	2.7714478946685452	353.2349853515625	353.2459716796875
928	353.2650146484375	13.665616666666667					1	DETECTED	353.2650 m/z @13.67 [CD8376_2.mzXML]	353.2650146484375	13.665616666666667	13.631983333333332	19.662666666666667	6.030683333333334	5319.0380859375	326084.4005651856	0	1175	0.05824841978057904	89.65336967294097	178.30673934588194	353.2629089355469	353.2655944824219
929	354.0706481933594	10.791950000000002					1	DETECTED	354.0706 m/z @10.79 [CD8376_2.mzXML]	354.0706481933594	10.791950000000002	10.71975	10.918216666666666	0.19846666666666657	6581.78662109375	47653.61337353541	0	1175	0.12314254398426883	1.3744228993536036	1.748845798707207	354.06988525390625	354.0709533691406
930	355.0106506347656	11.598583333333332					1	DETECTED	355.0107 m/z @11.60 [CD8376_2.mzXML]	355.0106506347656	11.598583333333332	2.5732666666666666	20.009333333333334	17.43606666666667	2898.777099609375	1030540.5106138918	0	1175	4.004227153711566	0.9659531798514921	0.931906359702984	355.0051574707031	355.0138854980469
931	355.191650390625	12.630416666666667					1	DETECTED	355.1917 m/z @12.63 [CD8376_2.mzXML]	355.191650390625	12.630416666666667	12.533133333333334	12.918866666666666	0.3857333333333326	6976.20947265625	96816.15734143036	0	1175	0.1591331835534504	1.9825252698303875	2.965050539660775	355.190673828125	355.1935729980469
932	355.2512512207031	13.8565					1	DETECTED	355.2513 m/z @13.86 [CD8376_2.mzXML]	355.2512512207031	13.8565	11.799949999999999	14.845949999999998	3.0459999999999994	4276.517578125	333664.5004829102	0	1175	0.20886538097114382	0.7405606476866591	0.48112129537331805	355.2440185546875	355.25213623046875
933	355.262451171875	12.251233333333333					1	DETECTED	355.2625 m/z @12.25 [CD8376_2.mzXML]	355.262451171875	12.251233333333333	11.538216666666667	13.997083333333334	2.458866666666667	20852.9453125	382524.92031011987	0	1175	0.08324025589042527	3.632307447254547	0.4352726056748485	355.2527160644531	355.26300048828125
934	356.0712890625	10.11185					1	DETECTED	356.0713 m/z @10.11 [CD8376_2.mzXML]	356.0712890625	10.11185	10.042133333333334	10.3991	0.35696666666666665	8641.0966796875	56813.94926333616	0	1175	0.07445275540982976	1.4539421140459272	1.725812643194698	356.0703430175781	356.07208251953125
935	356.90850830078125	1.6416499999999998					1	DETECTED	356.9085 m/z @1.64 [CD8376_2.mzXML]	356.90850830078125	1.6416499999999998	1.5659666666666667	1.672	0.1060333333333332	57071.6796875	244084.2473830565	0	1175	0.08217574444679232	0.6989179954776615	0.41935355548292536	356.9082946777344	356.9092102050781
936	357.2142639160156	9.303166666666668					1	DETECTED	357.2143 m/z @9.30 [CD8376_2.mzXML]	357.2142639160156	9.303166666666668	9.2718	14.132100000000001	4.8603000000000005	7763.0361328125	424331.3626267702	0	1175	0.08336176679829066	77.47555791710867	2.8938322223130015	357.2085876464844	357.2144470214844
937	357.27801513671875	12.016066666666667					1	DETECTED	357.2780 m/z @12.02 [CD8376_2.mzXML]	357.27801513671875	12.016066666666667	11.748183333333333	15.089016666666668	3.340833333333334	282459.25	3332252.4815822123	1	1175	0.11819684565987387	1.860053759063027	12.854849542572659	357.2765808105469	357.2792663574219
938	357.29925537109375	14.048533333333333					1	DETECTED	357.2993 m/z @14.05 [CD8376_2.mzXML]	357.29925537109375	14.048533333333333	13.7509	14.98415	1.23325	6685.68115234375	202131.24747515886	0	1175	0.2294493188501736	2.0717605554933343	2.871933836103512	357.2984313964844	357.3014221191406
939	358.068603515625	10.094249999999999					1	DETECTED	358.0686 m/z @10.09 [CD8376_2.mzXML]	358.068603515625	10.094249999999999	10.05945	10.181883333333333	0.1224333333333334	2957.986083984375	13537.990405365019	0	1175	0.07576111994144519	1.7590996168582975	2.518199233716595	358.0677795410156	358.06884765625
940	358.2579040527344	11.025683333333335					1	DETECTED	358.2579 m/z @11.03 [CD8376_2.mzXML]	358.2579040527344	11.025683333333335	10.9903	11.11445	0.1241500000000002	4021.9501953125	23471.85456921375	0	1175	0.09973801819269212	1.754357041921702	2.508714083843404	358.2571716308594	358.25860595703125
941	358.2934875488281	11.56835					1	DETECTED	358.2935 m/z @11.57 [CD8376_2.mzXML]	358.2934875488281	11.56835	8.787116666666666	14.621316666666667	5.834200000000001	9592.3759765625	858494.8360631103	0	1175	0.05871502076461965	1.0488512290710352	1.0977024581420707	358.2934875488281	358.3023376464844
942	359.0430908203125	1.8768666666666667					1	DETECTED	359.0431 m/z @1.88 [CD8376_2.mzXML]	359.0430908203125	1.8768666666666667	1.3026000000000002	17.442833333333333	16.14023333333333	435968.0625	7715854.081520349	0	1175	0.13297445018156595	2.6886890248645487	5.00411237383553	359.0387878417969	359.04510498046875
943	359.1658020019531	14.048533333333333					1	DETECTED	359.1658 m/z @14.05 [CD8376_2.mzXML]	359.1658020019531	14.048533333333333	11.765366666666667	14.28305	2.5176833333333324	5946.13330078125	380368.43799670384	0	1175	0.21861595122582322	0.5513577633403897	0.10271552668077936	359.1649475097656	359.1695556640625
944	359.342529296875	11.319016666666666					1	DETECTED	359.3425 m/z @11.32 [CD8376_2.mzXML]	359.342529296875	11.319016666666666	11.319016666666666	11.3785	0.05948333333333444	8723.8984375	15963.462426758058	0	1175	0.031518338918928634	null	null	359.342529296875	359.3432312011719
945	360.2379455566406	3.9874333333333336					1	DETECTED	360.2379 m/z @3.99 [CD8376_2.mzXML]	360.2379455566406	3.9874333333333336	3.2330166666666664	4.863366666666667	1.6303500000000004	3744.330078125	214114.15190655508	0	1175	0.6871127951138694	1.0805368386170326	1.161073677234065	360.23663330078125	360.2386169433594
946	360.32269287109375	12.351166666666668					1	DETECTED	360.3227 m/z @12.35 [CD8376_2.mzXML]	360.32269287109375	12.351166666666668	12.16505	13.057266666666667	0.8922166666666662	28756.681640625	697030.7042036129	0	1175	0.20252380347202248	2.1678211023099316	3.416386475453626	360.3207702636719	360.32391357421875
947	360.8388671875	1.7338833333333334					1	DETECTED	360.8389 m/z @1.73 [CD8376_2.mzXML]	360.8388671875	1.7338833333333334	1.6872	1.7789833333333334	0.09178333333333333	19985.572265625	86060.27585205084	0	1175	0.0843281427066449	0.9830417707961425	0.9660835415922852	360.8384094238281	360.8390197753906
948	361.1816711425781	12.03145					1	DETECTED	361.1817 m/z @12.03 [CD8376_2.mzXML]	361.1816711425781	12.03145	11.968766666666665	12.43365	0.46488333333333465	10185.953125	153505.718779785	0	1175	0.21072767512063706	3.7081893113533293	6.416378622706659	361.18048095703125	361.1819152832031
949	361.20001220703125	11.167283333333334					1	DETECTED	361.2000 m/z @11.17 [CD8376_2.mzXML]	361.20001220703125	11.167283333333334	9.303166666666668	11.236716666666666	1.9335499999999985	9738.75390625	194828.12636874386	0	1175	0.09442101165419103	0.5186236555294284	0.03724731105885679	361.1988830566406	361.2008972167969
950	361.3126525878906	12.630416666666667					1	DETECTED	361.3127 m/z @12.63 [CD8376_2.mzXML]	361.3126525878906	12.630416666666667	11.043650000000001	15.071683333333334	4.028033333333333	12135.3935546875	738292.2386003727	0	1175	0.47499920677876517	1.1888475515352914	5.72053897711168	361.307861328125	361.31390380859375
951	362.2865905761719	11.319016666666666					1	DETECTED	362.2866 m/z @11.32 [CD8376_2.mzXML]	362.2865905761719	11.319016666666666	11.3037	15.666616666666666	4.362916666666667	15167.4716796875	1061627.6055133054	0	1175	0.06136663370210549	142.4238302502681	283.8476605005362	362.2864990234375	362.2909851074219
952	362.9254150390625	1.6416499999999998					1	DETECTED	362.9254 m/z @1.64 [CD8376_2.mzXML]	362.9254150390625	1.6416499999999998	1.5807166666666668	1.7645833333333334	0.18386666666666662	128343.9609375	512495.4750891115	0	1175	0.05542654715951456	1.2766622613111231	1.4377322159859809	362.92486572265625	362.9273986816406
953	363.1113586425781	1.4774666666666667					1	DETECTED	363.1114 m/z @1.48 [CD8376_2.mzXML]	363.1113586425781	1.4774666666666667	1.4299833333333334	17.294333333333334	15.864350000000002	14673.2578125	2037321.8198349916	0	1175	0.051330170046988366	167.05177255177261	227.91945621881098	363.1097106933594	363.112060546875
954	365.2120666503906	11.782666666666668					1	DETECTED	365.2121 m/z @11.78 [CD8376_2.mzXML]	365.2120666503906	11.782666666666668	11.71395	12.217	0.50305	3724.4814453125	72150.68294128419	0	1175	0.21016304207284797	3.66032015522676	6.32064031045352	365.211669921875	365.2139587402344
955	366.1844482421875	14.2501					1	DETECTED	366.1844 m/z @14.25 [CD8376_2.mzXML]	366.1844482421875	14.2501	8.348183333333333	15.230466666666667	6.8822833333333335	7747.955078125	958470.5190423892	0	1175	2.7445359597501735	0.576596929720603	0.14678995939695128	366.1816101074219	366.1917419433594
956	367.1237487792969	10.43035					1	DETECTED	367.1237 m/z @10.43 [CD8376_2.mzXML]	367.1237487792969	10.43035	1.8633166666666667	11.0968	9.233483333333334	109978.78125	9697872.170979366	1	1175	0.11629026702808432	0.5114567781166195	0.019784161581996505	367.1197509765625	367.1239013671875
957	367.1496276855469	8.195033333333333					1	DETECTED	367.1496 m/z @8.20 [CD8376_2.mzXML]	367.1496276855469	8.195033333333333	7.986400000000001	12.516583333333333	4.530183333333333	3146.456298828125	326344.5276435851	0	1175	0.2511720652820939	10.856806199073384	20.71361239814677	367.1490478515625	367.1556701660156
958	367.1939697265625	13.785866666666667					1	DETECTED	367.1940 m/z @13.79 [CD8376_2.mzXML]	367.1939697265625	13.785866666666667	11.834416666666668	13.997083333333334	2.1626666666666665	3936.974853515625	292890.4868450928	0	1175	1.9537109721972552	0.554117878158976	0.10823575631795183	367.1929626464844	367.2038879394531
959	367.9903869628906	3.1007000000000002					1	DETECTED	367.9904 m/z @3.10 [CD8376_2.mzXML]	367.9903869628906	3.1007000000000002	2.49045	19.717166666666667	17.22671666666667	3598.60009765625	1286074.6394038086	0	1175	6.106618424767429	14.114474941963673	7.0368525995804925	367.98248291015625	367.9933776855469
960	368.0867919921875	10.631383333333334					1	DETECTED	368.0868 m/z @10.63 [CD8376_2.mzXML]	368.0867919921875	10.631383333333334	10.580616666666666	10.71975	0.13913333333333355	14493.4541015625	68780.39469189437	0	1175	0.09027397829314587	1.370321733420847	1.7406434668416944	368.0863952636719	368.0870361328125
961	368.2784118652344	11.440949999999999					1	DETECTED	368.2784 m/z @11.44 [CD8376_2.mzXML]	368.2784118652344	11.440949999999999	11.440949999999999	12.234266666666667	0.7933166666666676	18350.5078125	193584.58476013178	0	1175	0.10656909948032123	null	null	368.27508544921875	368.27935791015625
962	368.62579345703125	12.301266666666667					1	DETECTED	368.6258 m/z @12.30 [CD8376_2.mzXML]	368.62579345703125	12.301266666666667	3.876116666666667	12.33455	8.458433333333334	5461.74951171875	1387010.53550116	0	1175	2.204628018783076	0.5019752368404915	0.003950473680982929	368.6205139160156	368.62701416015625
963	368.8702697753906	1.6872					1	DETECTED	368.8703 m/z @1.69 [CD8376_2.mzXML]	368.8702697753906	1.6872	1.6416499999999998	1.7789833333333334	0.13733333333333353	44162.12109375	155042.5941210939	0	1175	0.044313423253707684	1.5167842016712247	2.1743619606080995	368.8699951171875	368.87872314453125
964	369.0092468261719	1.8633166666666667					1	DETECTED	369.0092 m/z @1.86 [CD8376_2.mzXML]	369.0092468261719	1.8633166666666667	1.80745	2.6426333333333334	0.8351833333333334	33254.234375	622775.0868098142	0	1175	0.36538436045954326	6.137717854316433	10.488864608172472	369.008056640625	369.01116943359375
965	369.0621643066406	12.016066666666667					1	DETECTED	369.0622 m/z @12.02 [CD8376_2.mzXML]	369.0621643066406	12.016066666666667	12.016066666666667	12.16505	0.1489833333333337	4262.3203125	26733.95473425285	0	1175	0.08246744725436095	null	null	369.06170654296875	369.0621643066406
966	369.12042236328125	10.4152					1	DETECTED	369.1204 m/z @10.42 [CD8376_2.mzXML]	369.12042236328125	10.4152	10.05945	10.613850000000001	0.5544000000000011	42293.84765625	416715.17064324813	0	1175	0.13163241372664736	0.7806259942829151	0.5202062357764842	369.1202697753906	369.1289367675781
967	369.3508605957031	12.630416666666667					1	DETECTED	369.3509 m/z @12.63 [CD8376_2.mzXML]	369.3508605957031	12.630416666666667	0.9577333333333333	19.881333333333334	18.9236	37659.35546875	5004378.561447175	0	1175	1.693800226792666	1.7100014163366997	2.2781682080705177	369.3485107421875	369.3529357910156
968	370.0865478515625	11.817116666666667					1	DETECTED	370.0865 m/z @11.82 [CD8376_2.mzXML]	370.0865478515625	11.817116666666667	11.765366666666667	12.047066666666666	0.28169999999999895	38003.1953125	275825.16185156157	0	1175	0.09865605548494472	2.721739130434763	4.256816271901489	370.086181640625	370.0873718261719
969	370.29412841796875	11.598583333333332					1	DETECTED	370.2941 m/z @11.60 [CD8376_2.mzXML]	370.29412841796875	11.598583333333332	11.5832	11.799949999999999	0.21674999999999933	24891.73828125	157942.04076696842	0	1175	0.09467562464891444	7.044962080173746	13.089924160347492	370.2939147949219	370.294677734375
970	370.3542785644531	12.630416666666667					1	DETECTED	370.3543 m/z @12.63 [CD8376_2.mzXML]	370.3542785644531	12.630416666666667	11.025683333333335	16.25775	5.232066666666666	10620.6689453125	1407673.2090474246	0	1175	0.3152719730471496	1.6301981637655283	2.4338491115368424	370.3522644042969	370.3553771972656
971	371.2230529785156	11.782666666666668					1	DETECTED	371.2231 m/z @11.78 [CD8376_2.mzXML]	371.2230529785156	11.782666666666668	11.553416666666667	14.742416666666665	3.1889999999999983	5761.2646484375	490301.2479840697	0	1175	0.33176873744817925	6.955288985823321	12.910577971646642	371.22265625	371.2244567871094
972	371.29730224609375	11.64645					1	DETECTED	371.2973 m/z @11.65 [CD8376_2.mzXML]	371.29730224609375	11.64645	11.598583333333332	11.697000000000001	0.09841666666666882	6363.3291015625	27642.769948852732	0	1175	0.049518303566500776	1.0280292479108657	1.0560584958217314	371.2969055175781	371.29864501953125
973	371.3152160644531	1.1939666666666668					1	DETECTED	371.3152 m/z @1.19 [CD8376_2.mzXML]	371.3152160644531	1.1939666666666668	0.10118333333333333	20.009333333333334	19.90815	6742.48681640625	3836440.8459902913	0	1175	16.21183151997822	9.108919120899232	7.315737436543862	371.3132629394531	371.31634521484375
974	372.0835876464844	11.817116666666667					1	DETECTED	372.0836 m/z @11.82 [CD8376_2.mzXML]	372.0835876464844	11.817116666666667	11.782666666666668	12.147833333333333	0.3651666666666653	13915.212890625	96641.39568115215	0	1175	0.08526171999040066	5.299951620706373	5.099900550620044	372.08282470703125	372.08392333984375
975	372.309814453125	11.748183333333333					1	DETECTED	372.3098 m/z @11.75 [CD8376_2.mzXML]	372.309814453125	11.748183333333333	0.11926666666666666	19.607666666666667	19.4884	12491.416015625	1531166.0921450504	0	1175	0.169615168772852	1.121003751738209	1.4302909184563148	372.3096618652344	372.3197937011719
976	372.7371520996094	1.9474333333333333					1	DETECTED	372.7372 m/z @1.95 [CD8376_2.mzXML]	372.7371520996094	1.9474333333333333	1.9192333333333333	2.0038666666666667	0.08463333333333334	9262.81640625	25110.946812255857	0	1175	0.03432527081955605	1.5005910165484633	2.0011820330969265	372.7371520996094	372.7380065917969
977	372.88201904296875	1.6570166666666668					1	DETECTED	372.8820 m/z @1.66 [CD8376_2.mzXML]	372.88201904296875	1.6570166666666668	1.5807166666666668	6.701433333333333	5.120716666666667	19744.29296875	1876865.143605835	0	1175	0.07891794422202247	33.556465705548256	64.91855151533244	372.8813781738281	372.88299560546875
978	373.272705078125	12.267766666666667					1	DETECTED	373.2727 m/z @12.27 [CD8376_2.mzXML]	373.272705078125	12.267766666666667	11.938216666666667	12.533133333333334	0.5949166666666663	14128.8544921875	191751.88153283694	0	1175	0.1619343465741867	0.902619733980682	0.4409699296846467	373.2716064453125	373.2748107910156
979	375.01715087890625	1.8768666666666667					1	DETECTED	375.0172 m/z @1.88 [CD8376_2.mzXML]	375.01715087890625	1.8768666666666667	1.7493833333333333	4.763450000000001	3.0140666666666673	213928.125	3686539.3383642267	0	1175	0.23586971380209043	2.3135208135993386	4.936794695784436	375.01580810546875	375.01898193359375
980	375.2884826660156	12.047066666666666					1	DETECTED	375.2885 m/z @12.05 [CD8376_2.mzXML]	375.2884826660156	12.047066666666666	11.984833333333334	12.3675	0.3826666666666654	30906.615234375	247367.43825537065	0	1175	0.10525735967517491	2.6794807035711856	3.5579093659453203	375.2873229980469	375.2891540527344
981	376.6238708496094	10.613850000000001					1	DETECTED	376.6239 m/z @10.61 [CD8376_2.mzXML]	376.6238708496094	10.613850000000001	1.23025	13.7509	12.52065	19353.271484375	832245.3487532656	0	1175	0.06595723965190103	2.3750902253598105	0.7415154436340939	376.6177062988281	376.6280517578125
982	377.01416015625	1.8359833333333335					1	DETECTED	377.0142 m/z @1.84 [CD8376_2.mzXML]	377.01416015625	1.8359833333333335	1.8359833333333335	2.2855333333333334	0.4495499999999999	9563.28125	167391.9662163085	0	1175	0.21887186417766058	null	null	377.0138244628906	377.0152893066406
983	378.0305480957031	15.814483333333333					1	DETECTED	378.0305 m/z @15.81 [CD8376_2.mzXML]	378.0305480957031	15.814483333333333	15.141733333333333	18.163666666666664	3.0219333333333314	1847.597412109375	162567.921761505	0	1175	0.540670053562236	2.2459556546513033	3.4919113093026066	378.02764892578125	378.0335388183594
984	378.2394104003906	12.4005					1	DETECTED	378.2394 m/z @12.40 [CD8376_2.mzXML]	378.2394104003906	12.4005	11.613883333333332	14.604583333333332	2.9907000000000004	21376.57421875	570767.6046700131	0	1175	0.1009097217581445	1.9009894696696814	3.883794439207898	378.2388610839844	378.24334716796875
985	378.8993225097656	1.6570166666666668					1	DETECTED	378.8993 m/z @1.66 [CD8376_2.mzXML]	378.8993225097656	1.6570166666666668	1.5807166666666668	1.7338833333333334	0.15316666666666667	78092.734375	303162.33037915046	0	1175	0.05648730050492401	1.5727185327185063	0.9695344059941003	378.8985900878906	378.89984130859375
986	379.0830383300781	12.4996					1	DETECTED	379.0830 m/z @12.50 [CD8376_2.mzXML]	379.0830383300781	12.4996	10.900116666666666	19.936333333333334	9.036216666666668	6400.71435546875	792686.6108199162	0	1175	1.6110360902975795	2.824729860684179	4.636396285105879	379.0806884765625	379.0875549316406
987	379.2806701660156	13.9442					1	DETECTED	379.2807 m/z @13.94 [CD8376_2.mzXML]	379.2806701660156	13.9442	13.8565	15.071683333333334	1.215183333333334	8609.119140625	191491.1616259462	0	1175	0.22057623399269666	7.700969486944204	8.879966026420645	379.28033447265625	379.28192138671875
988	380.2550048828125	12.630416666666667					1	DETECTED	380.2550 m/z @12.63 [CD8376_2.mzXML]	380.2550048828125	12.630416666666667	11.348916666666666	13.010783333333334	1.6618666666666684	30524.986328125	660570.8032098998	0	1175	0.09500433512469897	0.6484068149304202	0.1695006296549759	380.254150390625	380.2641296386719
989	381.02490234375	1.8909833333333335					1	DETECTED	381.0249 m/z @1.89 [CD8376_2.mzXML]	381.02490234375	1.8909833333333335	1.7181166666666667	7.709433333333333	5.991316666666666	95398.6171875	1985770.0528127437	0	1175	0.08095220246609292	1.4366631903159084	2.6025025954726106	381.0163269042969	381.02569580078125
990	383.1153259277344	1.7932					1	DETECTED	383.1153 m/z @1.79 [CD8376_2.mzXML]	383.1153259277344	1.7932	1.7338833333333334	2.299183333333333	0.5652999999999997	262318.84375	1650910.1816838996	0	1175	0.06422931631227113	2.9165451445157555	4.399470718409929	383.1147766113281	383.1166076660156
991	384.08123779296875	10.755799999999999					1	DETECTED	384.0812 m/z @10.76 [CD8376_2.mzXML]	384.08123779296875	10.755799999999999	9.596300000000001	10.918216666666666	1.3219166666666649	19377.546875	340994.9458148197	0	1175	0.08629402780339746	0.5700373724306457	0.1431117591800991	384.08087158203125	384.0840148925781
992	384.11859130859375	1.7789833333333334					1	DETECTED	384.1186 m/z @1.78 [CD8376_2.mzXML]	384.11859130859375	1.7789833333333334	1.7789833333333334	9.088766666666666	7.309783333333333	31482.50390625	1597679.6202508854	0	1175	7.735430172106203	null	null	384.113525390625	384.1188659667969
993	385.3084411621094	14.468216666666667					1	DETECTED	385.3084 m/z @14.47 [CD8376_2.mzXML]	385.3084411621094	14.468216666666667	0.8845500000000001	17.6095	16.72495	43430.63671875	4449740.97966339	0	1175	1.1165944337581415	0.8766680121512563	0.7669461892541998	385.3056945800781	385.31011962890625
994	386.0798034667969	12.855933333333333					1	DETECTED	386.0798 m/z @12.86 [CD8376_2.mzXML]	386.0798034667969	12.855933333333333	0.10118333333333333	20.009333333333334	19.90815	3603.94921875	1620816.1845205992	0	1175	7.5595198714631024	0.7804210196201415	0.5808903585440197	386.07916259765625	386.08319091796875
995	386.3125915527344	14.759833333333335					1	DETECTED	386.3126 m/z @14.76 [CD8376_2.mzXML]	386.3125915527344	14.759833333333335	13.873633333333334	16.40415	2.530516666666667	8330.1494140625	584056.0915191344	0	1175	1.0297589721195006	1.4277345219288342	1.8554690438576682	386.3110656738281	386.3133544921875
996	386.32525634765625	12.694233333333333					1	DETECTED	386.3253 m/z @12.69 [CD8376_2.mzXML]	386.32525634765625	12.694233333333333	11.938216666666667	12.8074	0.8691833333333321	8752.0166015625	264026.82043072494	0	1175	0.9434332752137493	0.5748440290117061	0.14968805802341204	386.32440185546875	386.3269958496094
997	386.92413330078125	1.5957666666666666					1	DETECTED	386.9241 m/z @1.60 [CD8376_2.mzXML]	386.92413330078125	1.5957666666666666	1.5807166666666668	1.6570166666666668	0.07630000000000003	6753.28515625	22357.795305664065	0	1175	0.07052030776519125	2.53488372093027	4.06976744186054	386.9239807128906	386.9245300292969
998	387.1790771484375	11.538216666666667					1	DETECTED	387.1791 m/z @11.54 [CD8376_2.mzXML]	387.1790771484375	11.538216666666667	11.490166666666665	12.182350000000001	0.692183333333336	237248.46875	1816861.144664181	1	1175	0.0963750009802169	4.497112975677068	4.797574505169669	387.17852783203125	387.1800842285156
999	388.0776062011719	13.6824					1	DETECTED	388.0776 m/z @13.68 [CD8376_2.mzXML]	388.0776062011719	13.6824	0.15588333333333332	19.973000000000003	19.81711666666667	3350.530517578125	1482384.3322681885	0	1175	4.86571292139001	0.732528453371218	0.46505690674243577	388.0751037597656	388.08087158203125
1000	388.18231201171875	11.538216666666667					1	DETECTED	388.1823 m/z @11.54 [CD8376_2.mzXML]	388.18231201171875	11.538216666666667	11.538216666666667	11.923116666666665	0.38489999999999824	51903.4765625	317470.16109930363	0	1175	0.09259347822286124	null	null	388.1820373535156	388.1832580566406
1001	388.7110290527344	1.9613666666666667					1	DETECTED	388.7110 m/z @1.96 [CD8376_2.mzXML]	388.7110290527344	1.9613666666666667	1.8217500000000002	2.98415	1.1623999999999999	10201.908203125	226446.4126787109	0	1175	0.10134315303275954	4.162826787632809	7.325653575265617	388.7087707519531	388.71331787109375
1002	389.0203857421875	1.6110833333333334					1	DETECTED	389.0204 m/z @1.61 [CD8376_2.mzXML]	389.0203857421875	1.6110833333333334	1.5807166666666668	1.6872	0.10648333333333326	6808.4921875	30482.983664550768	0	1175	0.04992113117751584	1.7532930845225023	2.5065861690450046	389.01995849609375	389.021728515625
1003	390.7714538574219	13.565583333333333					1	DETECTED	390.7715 m/z @13.57 [CD8376_2.mzXML]	390.7714538574219	13.565583333333333	11.8791	14.502233333333333	2.6231333333333335	8100.908203125	475779.3553693846	0	1175	0.19682926548242285	0.777693227524731	0.555386455049462	390.7708435058594	390.7728271484375
1004	390.9914855957031	1.8768666666666667					1	DETECTED	390.9915 m/z @1.88 [CD8376_2.mzXML]	390.9914855957031	1.8768666666666667	1.8217500000000002	2.3401	0.5183499999999999	36718.25390625	593484.7414614258	0	1175	0.21893751194281208	4.702298155427895	7.5486570586193515	390.9906005859375	390.99188232421875
1005	391.2837829589844	1.1939666666666668					1	DETECTED	391.2838 m/z @1.19 [CD8376_2.mzXML]	391.2837829589844	1.1939666666666668	0.10118333333333333	20.009333333333334	19.90815	11112.6435546875	6519647.470920225	0	1175	7.262131472723918	9.108919120899232	0.31627165009543573	391.2746887207031	391.2853698730469
1006	392.79449462890625	1.7645833333333334					1	DETECTED	392.7945 m/z @1.76 [CD8376_2.mzXML]	392.79449462890625	1.7645833333333334	1.7025833333333333	1.80745	0.10486666666666666	17941.626953125	75972.66363720705	0	1175	0.12323488404160798	0.845698924731182	0.691397849462364	392.7942810058594	392.7948913574219
1007	393.2969055175781	1.80745					1	DETECTED	393.2969 m/z @1.81 [CD8376_2.mzXML]	393.2969055175781	1.80745	0.5022	19.973000000000003	19.470800000000004	5660.92626953125	1834866.2197267462	0	1175	12.949396638045085	7.458647768626701	4.6703911381977194	393.2948913574219	393.3016357421875
1008	394.2229309082031	8.33145					1	DETECTED	394.2229 m/z @8.33 [CD8376_2.mzXML]	394.2229309082031	8.33145	7.934316666666667	8.449366666666666	0.5150499999999996	2052.773193359375	36145.98121371458	0	1175	0.1303873517133507	0.6484597951989247	0.29691959039784943	394.2201843261719	394.22369384765625
1009	394.8731384277344	1.6570166666666668					1	DETECTED	394.8731 m/z @1.66 [CD8376_2.mzXML]	394.8731384277344	1.6570166666666668	1.6264666666666665	9.423566666666666	7.7970999999999995	20775.17578125	2965450.130454224	0	1175	0.07988990091228909	127.6121112929611	254.22422258592218	394.872802734375	394.881103515625
1010	395.2244567871094	12.03145					1	DETECTED	395.2245 m/z @12.03 [CD8376_2.mzXML]	395.2244567871094	12.03145	12.016066666666667	12.11315	0.09708333333333208	5920.2138671875	22334.76091796841	0	1175	0.09189824140880987	3.1554712892742534	5.310942578548507	395.223876953125	395.2251892089844
1011	396.88427734375	1.5957666666666666					1	DETECTED	396.8843 m/z @1.60 [CD8376_2.mzXML]	396.88427734375	1.5957666666666666	1.5659666666666667	1.6264666666666665	0.060499999999999776	15383.919921875	43712.243328369106	0	1175	0.05890513224793903	1.0151006711409418	1.0302013422818834	396.88427734375	396.885009765625
1012	396.9996032714844	1.8768666666666667					1	DETECTED	396.9996 m/z @1.88 [CD8376_2.mzXML]	396.9996032714844	1.8768666666666667	1.7025833333333333	2.32645	0.6238666666666666	36016.6015625	644882.7901817624	0	1175	0.29335644082499734	1.789805871664913	2.3672038931289867	396.9981689453125	397.0007629394531
1013	397.20025634765625	11.864766666666666					1	DETECTED	397.2003 m/z @11.86 [CD8376_2.mzXML]	397.20025634765625	11.864766666666666	11.834416666666668	11.953533333333333	0.11911666666666498	8283.6943359375	43451.28687414508	0	1175	0.09732079968169849	1.9623833058759588	2.9247666117519175	397.1999206542969	397.2005310058594
1014	397.4140319824219	12.3675					1	DETECTED	397.4140 m/z @12.37 [CD8376_2.mzXML]	397.4140319824219	12.3675	12.096	15.6294	3.5334000000000003	73297.375	1809209.1068223855	0	1175	0.27154353836514034	1.9145402240765013	3.0094151185673055	397.4129638671875	397.4151611328125
1015	398.32586669921875	11.834416666666668					1	DETECTED	398.3259 m/z @11.83 [CD8376_2.mzXML]	398.32586669921875	11.834416666666668	7.2854	12.000316666666667	4.714916666666666	19331.763671875	1569407.367083893	0	1175	0.12003083755424271	0.5182347100655452	0.036469420131090335	398.3164367675781	398.3260498046875
1016	398.7599792480469	13.467016666666666					1	DETECTED	398.7600 m/z @13.47 [CD8376_2.mzXML]	398.7599792480469	13.467016666666666	11.348916666666666	16.165266666666668	4.816350000000002	25170.65234375	1925678.9307702028	0	1175	0.6357146526915205	0.9328424907336199	0.8917333672314866	398.754638671875	398.7622985839844
1017	400.0759582519531	10.809816666666668					1	DETECTED	400.0760 m/z @10.81 [CD8376_2.mzXML]	400.0759582519531	10.809816666666668	10.73775	16.754833333333334	6.017083333333334	140463.0	1952512.293826872	1	1175	0.0757070727582505	2.0181602777573886	2.236402746960035	400.07080078125	400.07708740234375
1018	400.3411865234375	11.953533333333333					1	DETECTED	400.3412 m/z @11.95 [CD8376_2.mzXML]	400.3411865234375	11.953533333333333	11.923116666666665	12.759183333333334	0.8360666666666692	126956.5703125	985802.9080508439	0	1175	0.09196026258447176	5.889802298559221	7.584649632436711	400.34027099609375	400.3425598144531
1019	400.8262023925781	1.7181166666666667					1	DETECTED	400.8262 m/z @1.72 [CD8376_2.mzXML]	400.8262023925781	1.7181166666666667	1.7025833333333333	4.88	3.177416666666667	24322.416015625	1329469.7515541383	0	1175	0.08190017233469549	102.27736051502103	203.55472103004203	400.8235778808594	400.8270568847656
1020	402.9014587402344	1.5957666666666666					1	DETECTED	402.9015 m/z @1.60 [CD8376_2.mzXML]	402.9014587402344	1.5957666666666666	1.5659666666666667	1.672	0.1060333333333332	41347.6171875	152176.183602539	0	1175	0.06327130764260813	1.8301854794873231	2.4939026749203776	402.90130615234375	402.9020690917969
1021	403.0071105957031	1.8909833333333335					1	DETECTED	403.0071 m/z @1.89 [CD8376_2.mzXML]	403.0071105957031	1.8909833333333335	1.7493833333333333	4.730533333333333	2.9811499999999995	134602.875	1869407.9419345711	0	1175	0.13806614925697924	2.0023326328763855	2.236136259474822	403.0062255859375	403.0078125
1022	404.2057800292969	11.56835					1	DETECTED	404.2058 m/z @11.57 [CD8376_2.mzXML]	404.2057800292969	11.56835	11.506383333333334	11.731	0.22461666666666602	26432.134765625	166804.36258935498	0	1175	0.10779771344168232	1.8123991393222094	1.6491950600783303	404.2052307128906	404.2065124511719
1023	405.13525390625	10.5496					1	DETECTED	405.1353 m/z @10.55 [CD8376_2.mzXML]	405.13525390625	10.5496	10.5199	10.86365	0.34375	7288.7880859375	48874.46187695334	0	1175	0.1253569492682569	5.787037037037026	10.917340754770745	405.1330261230469	405.13543701171875
1024	405.41961669921875	12.147833333333333					1	DETECTED	405.4196 m/z @12.15 [CD8376_2.mzXML]	405.41961669921875	12.147833333333333	12.11315	12.284566666666667	0.17141666666666744	16418.087890625	78915.29367089868	0	1175	0.07361916416151537	2.5290056845932027	3.9246654303144037	405.4184265136719	405.41973876953125
1025	406.7467956542969	12.016066666666667					1	DETECTED	406.7468 m/z @12.02 [CD8376_2.mzXML]	406.7467956542969	12.016066666666667	11.043650000000001	15.759016666666668	4.715366666666666	28063.23046875	2329914.1971845403	0	1175	1.425080516333077	2.0929582277003815	2.6778113967681176	406.7448425292969	406.7487487792969
1026	408.7683410644531	1.7338833333333334					1	DETECTED	408.7683 m/z @1.73 [CD8376_2.mzXML]	408.7683410644531	1.7338833333333334	1.7025833333333333	13.7509	12.048316666666667	24523.232421875	3179415.1249213256	0	1175	0.07969906589780162	192.46512247071288	362.8307517198575	408.7683410644531	408.77484130859375
1027	408.918212890625	1.6264666666666665					1	DETECTED	408.9182 m/z @1.63 [CD8376_2.mzXML]	408.918212890625	1.6264666666666665	1.5807166666666668	7.934316666666667	6.3536	43891.04296875	5661827.76507428	0	1175	0.07758753437346355	69.43825136612062	137.87650273224125	408.918212890625	408.923828125
1028	409.1611328125	11.56835					1	DETECTED	409.1611 m/z @11.57 [CD8376_2.mzXML]	409.1611328125	11.56835	11.506383333333334	12.11315	0.6067666666666653	156341.578125	1228888.3260471136	0	1175	0.10117137399975817	2.993435959064745	2.6549466571077818	409.16058349609375	409.1619873046875
1029	409.18695068359375	9.1976					1	DETECTED	409.1870 m/z @9.20 [CD8376_2.mzXML]	409.18695068359375	9.1976	9.106433333333333	12.096	2.9895666666666667	29434.71875	699841.1759086918	0	1175	0.06312947056391671	0.9806184624776025	0.8710892263929197	409.18109130859375	409.1877746582031
1030	410.1646728515625	11.538216666666667					1	DETECTED	410.1647 m/z @11.54 [CD8376_2.mzXML]	410.1646728515625	11.538216666666667	11.506383333333334	11.864766666666666	0.3583833333333324	40811.9375	297651.6419968863	0	1175	0.10051663072209571	5.629057591623053	10.258115183246106	410.1640319824219	410.16510009765625
1031	410.8549499511719	1.7025833333333333					1	DETECTED	410.8549 m/z @1.70 [CD8376_2.mzXML]	410.8549499511719	1.7025833333333333	1.672	1.7932	0.12119999999999997	29049.541015625	140888.17007421888	0	1175	0.10237670376859098	1.9814713896457714	3.0993918549129207	410.85479736328125	410.85577392578125
1032	411.19696044921875	12.03145					1	DETECTED	411.1970 m/z @12.03 [CD8376_2.mzXML]	411.19696044921875	12.03145	9.211983333333334	12.267766666666667	3.0557833333333324	18046.30859375	544924.9138201901	0	1175	0.37254087211925935	0.5419080440745295	3.7349382669519433	411.19384765625	411.19891357421875
1033	411.7685546875	13.7509					1	DETECTED	411.7686 m/z @13.75 [CD8376_2.mzXML]	411.7685546875	13.7509	12.318000000000001	15.372566666666668	3.054566666666666	6413.52978515625	421559.32871191367	0	1175	0.5461753141148282	1.0658687510177507	0.8107674330607947	411.7662353515625	411.7704162597656
1034	412.283203125	11.984833333333334					1	DETECTED	412.2832 m/z @11.98 [CD8376_2.mzXML]	412.283203125	11.984833333333334	11.219600000000002	12.096	0.8763999999999985	10725.416015625	237554.2467968751	0	1175	0.10524291577931066	0.5726357973602817	0.14527159472056345	412.28070068359375	412.28466796875
1035	412.8521423339844	1.7025833333333333					1	DETECTED	412.8521 m/z @1.70 [CD8376_2.mzXML]	412.8521423339844	1.7025833333333333	1.5957666666666666	1.7645833333333334	0.16881666666666684	19381.94921875	154918.16408105474	0	1175	0.16187445846948467	0.7902168825089717	0.5804337650179434	412.8518981933594	412.86187744140625
1036	412.9734191894531	1.9048166666666666					1	DETECTED	412.9734 m/z @1.90 [CD8376_2.mzXML]	412.9734191894531	1.9048166666666666	1.8633166666666667	2.2162	0.35288333333333344	10202.8056640625	146385.78182885743	0	1175	0.3013387856102374	4.251606425702826	7.503212851405651	412.9725646972656	412.9747314453125
1037	413.1418762207031	9.371466666666667					1	DETECTED	413.1419 m/z @9.37 [CD8376_2.mzXML]	413.1418762207031	9.371466666666667	9.303166666666668	14.845949999999998	5.542783333333331	3023.197265625	617208.1668865052	0	1175	0.12444299854252883	40.57674475353893	80.15348950707786	413.13494873046875	413.1421813964844
1038	413.26495361328125	1.6264666666666665					1	DETECTED	413.2650 m/z @1.63 [CD8376_2.mzXML]	413.26495361328125	1.6264666666666665	0.11926666666666666	20.009333333333334	19.890066666666666	10075.64453125	1695932.2087495418	0	1175	11.439754490272245	5.728412802899064	10.57403862374316	413.25994873046875	413.2684020996094
1039	413.34039306640625	11.834416666666668					1	DETECTED	413.3404 m/z @11.83 [CD8376_2.mzXML]	413.34039306640625	11.834416666666668	11.834416666666668	16.054516666666665	4.220099999999997	4773.30322265625	520370.3925588985	0	1175	2.315042245927966	null	null	413.3378601074219	413.34161376953125
1040	414.29913330078125	11.6633					1	DETECTED	414.2991 m/z @11.66 [CD8376_2.mzXML]	414.29913330078125	11.6633	11.613883333333332	16.27605	4.6621666666666695	121550.109375	2476597.1668550367	1	1175	0.07820528939832094	28.296721198968243	15.657019607691552	414.2970886230469	414.3042297363281
1041	415.21051025390625	11.8791					1	DETECTED	415.2105 m/z @11.88 [CD8376_2.mzXML]	415.21051025390625	11.8791	11.817116666666667	12.8074	0.9902833333333323	566395.9375	4871302.375518467	1	1175	0.11228920311101653	2.9308719917847705	3.8731618052564425	415.2090148925781	415.2110900878906
1042	415.3023681640625	11.6633					1	DETECTED	415.3024 m/z @11.66 [CD8376_2.mzXML]	415.3023681640625	11.6633	11.6633	15.48125	3.8179499999999997	33031.49609375	971334.6748787224	0	1175	0.6158197240339938	null	null	415.30230712890625	415.3048095703125
1043	416.2142028808594	11.864766666666666					1	DETECTED	416.2142 m/z @11.86 [CD8376_2.mzXML]	416.2142028808594	11.864766666666666	11.834416666666668	12.43365	0.5992333333333324	132169.015625	1127472.0905749444	0	1175	0.11939234054394277	8.043459019934641	12.51616574947295	416.2126770019531	416.2144470214844
1044	416.30596923828125	12.251233333333333					1	DETECTED	416.3060 m/z @12.25 [CD8376_2.mzXML]	416.30596923828125	12.251233333333333	11.697000000000001	16.073050000000002	4.376050000000001	5075.095703125	796762.4104880068	0	1175	3.8930845073085756	3.9478408612497815	6.895681722499563	416.3050231933594	416.3135986328125
1045	416.7604064941406	13.103666666666667					1	DETECTED	416.7604 m/z @13.10 [CD8376_2.mzXML]	416.7604064941406	13.103666666666667	12.934366666666667	13.372016666666667	0.43764999999999965	9070.4765625	128678.90552087408	0	1175	0.27273444513200396	1.2925280567040762	1.5850561134081524	416.75750732421875	416.7612609863281
1046	417.00177001953125	1.8359833333333335					1	DETECTED	417.0018 m/z @1.84 [CD8376_2.mzXML]	417.00177001953125	1.8359833333333335	1.7932	5.96735	4.17415	66600.5234375	1308321.4583053584	0	1175	0.25395158012037244	6.714062528585497	10.91546901521682	416.9970397949219	417.0033874511719
1047	418.74737548828125	12.888333333333332					1	DETECTED	418.7474 m/z @12.89 [CD8376_2.mzXML]	418.74737548828125	12.888333333333332	11.522916666666667	14.880316666666666	3.3573999999999984	6817.2548828125	573195.5506151428	0	1175	0.6551408712761635	1.2294415624046395	1.458883124809279	418.7444763183594	418.7496643066406
1048	418.79736328125	1.7181166666666667					1	DETECTED	418.7974 m/z @1.72 [CD8376_2.mzXML]	418.79736328125	1.7181166666666667	1.6872	1.7789833333333334	0.09178333333333333	27524.640625	109115.33621875	0	1175	0.07049688508144736	1.4843665768194052	1.9687331536388104	418.79656982421875	418.7977600097656
1049	418.8790283203125	1.5957666666666666					1	DETECTED	418.8790 m/z @1.60 [CD8376_2.mzXML]	418.8790283203125	1.5957666666666666	1.5659666666666667	1.6416499999999998	0.0756833333333331	40207.34765625	135548.1070754393	0	1175	0.06947457273073243	1.2698545861297574	1.5397091722595149	418.87860107421875	418.8796081542969
1050	418.9808654785156	1.9048166666666666					1	DETECTED	418.9809 m/z @1.90 [CD8376_2.mzXML]	418.9808654785156	1.9048166666666666	1.7932	2.1602333333333332	0.3670333333333333	19989.611328125	283292.5913945313	0	1175	0.29557227606017933	1.644169030909362	2.288338061818724	418.98046875	418.9815368652344
1051	419.3151550292969	12.19975					1	DETECTED	419.3152 m/z @12.20 [CD8376_2.mzXML]	419.3151550292969	12.19975	0.10118333333333333	19.936333333333334	19.83515	2011.1417236328125	1239322.1543796076	0	1175	18.411970072384754	0.8197314006893378	0.6394628013786757	419.31109619140625	419.3184814453125
1052	420.1579284667969	11.079333333333333					1	DETECTED	420.1579 m/z @11.08 [CD8376_2.mzXML]	420.1579284667969	11.079333333333333	11.079333333333333	11.184866666666666	0.1055333333333337	2661.73779296875	12490.64840106202	0	1175	0.11303161764069358	null	null	420.1577453613281	420.15911865234375
1053	420.88409423828125	1.6872					1	DETECTED	420.8841 m/z @1.69 [CD8376_2.mzXML]	420.88409423828125	1.6872	1.6416499999999998	1.7493833333333333	0.10773333333333346	39129.1953125	146740.04707006834	0	1175	0.05938587131059769	1.1714548115662549	1.3851326730158866	420.88348388671875	420.8841857910156
1054	421.7821960449219	14.316566666666667					1	DETECTED	421.7822 m/z @14.32 [CD8376_2.mzXML]	421.7821960449219	14.316566666666667	2.5593833333333333	14.880316666666666	12.320933333333333	9604.84375	1538759.6607896725	0	1175	0.2123079048765142	0.523974704825844	0.027582326558191417	421.78021240234375	421.7831726074219
1055	422.3253479003906	11.782666666666668					1	DETECTED	422.3253 m/z @11.78 [CD8376_2.mzXML]	422.3253479003906	11.782666666666668	11.748183333333333	11.893533333333332	0.14534999999999876	7490.6748046875	41877.04688201906	0	1175	0.08102303091216534	2.1075398743353637	3.2150797486707274	422.3245849609375	422.326416015625
1056	424.3414001464844	11.908283333333333					1	DETECTED	424.3414 m/z @11.91 [CD8376_2.mzXML]	424.3414001464844	11.908283333333333	11.85	12.4996	0.6495999999999995	134641.0	990809.4013884291	0	1175	0.2158542930958962	3.2012168087142103	3.158146066856165	424.3409118652344	424.3442077636719
1057	424.7430725097656	1.7493833333333333					1	DETECTED	424.7431 m/z @1.75 [CD8376_2.mzXML]	424.7430725097656	1.7493833333333333	1.7181166666666667	1.7789833333333334	0.060866666666666625	11389.74609375	31766.37736767577	0	1175	0.07806114491670835	0.9733475479744165	0.9466950959488329	424.7417297363281	424.7439270019531
1058	424.8957824707031	1.6264666666666665					1	DETECTED	424.8958 m/z @1.63 [CD8376_2.mzXML]	424.8957824707031	1.6264666666666665	1.5659666666666667	1.672	0.1060333333333332	87633.2421875	353911.4017086179	0	1175	0.08255635948596796	0.8859352949814909	0.8142407251063222	424.89556884765625	424.8974914550781
1059	425.13409423828125	11.538216666666667					1	DETECTED	425.1341 m/z @11.54 [CD8376_2.mzXML]	425.13409423828125	11.538216666666667	11.522916666666667	11.598583333333332	0.075666666666665	6590.98779296875	18512.32028649895	0	1175	0.03069446162795586	2.472766884531557	3.945533769063114	425.13409423828125	425.1365966796875
1060	426.35699462890625	12.016066666666667					1	DETECTED	426.3570 m/z @12.02 [CD8376_2.mzXML]	426.35699462890625	12.016066666666667	11.953533333333333	12.8074	0.8538666666666668	174692.125	1375895.9976215803	1	1175	0.07975106241676144	6.170674279616019	6.383271625819528	426.3479919433594	426.3583984375
1061	427.0546569824219	9.423566666666666					1	DETECTED	427.0547 m/z @9.42 [CD8376_2.mzXML]	427.0546569824219	9.423566666666666	9.319816666666666	9.561649999999998	0.24183333333333223	14791.9208984375	107840.73730230714	0	1175	0.11385621805344748	1.0989445829138809	1.0250052811738164	427.0525207519531	427.0549621582031
1062	428.3729248046875	12.147833333333333					1	DETECTED	428.3729 m/z @12.15 [CD8376_2.mzXML]	428.3729248046875	12.147833333333333	11.984833333333334	12.483233333333335	0.4984000000000002	49072.41796875	400142.8996284181	0	1175	0.14622416273504335	3.101643487173065	4.511517651790628	428.3632507324219	428.3751525878906
1063	429.0509338378906	9.40615					1	DETECTED	429.0509 m/z @9.41 [CD8376_2.mzXML]	429.0509338378906	9.40615	9.336450000000001	9.475150000000001	0.13870000000000005	5924.6884765625	31970.52694110106	0	1175	0.08892268020544414	0.9949784791965683	0.9899569583931367	429.0507507324219	429.05157470703125
1064	429.3763732910156	12.147833333333333					1	DETECTED	429.3764 m/z @12.15 [CD8376_2.mzXML]	429.3763732910156	12.147833333333333	12.11315	14.897283333333332	2.784133333333333	14208.279296875	529057.9348859863	0	1175	0.046966224905718335	40.13647284959121	53.978055688006066	429.3695983886719	429.3764953613281
1065	429.76824951171875	14.132100000000001					1	DETECTED	429.7682 m/z @14.13 [CD8376_2.mzXML]	429.76824951171875	14.132100000000001	4.980983333333333	14.707983333333335	9.727000000000002	6129.34130859375	1122193.5627899782	0	1175	0.2999043085531561	0.5314651945937381	0.06293038918747622	429.7615051269531	429.7689514160156
1066	430.2498474121094	13.598566666666667					1	DETECTED	430.2498 m/z @13.60 [CD8376_2.mzXML]	430.2498474121094	13.598566666666667	9.579	18.437666666666665	8.858666666666664	5358.25439453125	1649619.176770874	0	1175	8.859317536918216	1.1019429955136124	1.203885991027225	430.2425231933594	430.25701904296875
1067	430.2944641113281	11.953533333333333					1	DETECTED	430.2945 m/z @11.95 [CD8376_2.mzXML]	430.2944641113281	11.953533333333333	11.236716666666666	12.096	0.8592833333333338	13682.70703125	234408.95898156764	0	1175	0.1301671027953475	0.5993745495128932	0.19874909902578639	430.2939453125	430.29486083984375
1068	430.37908935546875	13.3878					1	DETECTED	430.3791 m/z @13.39 [CD8376_2.mzXML]	430.37908935546875	13.3878	8.71485	20.009333333333334	11.294483333333334	9871.36328125	1041680.5102979428	0	1175	0.38672288714903225	0.8766377479181773	1.6798824450372019	430.3770751953125	430.3890686035156
1069	430.91278076171875	1.6416499999999998					1	DETECTED	430.9128 m/z @1.64 [CD8376_2.mzXML]	430.91278076171875	1.6416499999999998	1.5807166666666668	3.1885666666666665	1.6078499999999998	143443.53125	1838750.129756958	0	1175	0.058084527218424054	13.509164430274907	28.57443527087157	430.9089660644531	430.9130859375
1070	431.1775207519531	12.565933333333334					1	DETECTED	431.1775 m/z @12.57 [CD8376_2.mzXML]	431.1775207519531	12.565933333333334	9.153533333333334	12.995466666666665	3.8419333333333316	29762.501953125	1121686.1381311037	0	1175	0.3390434288965878	0.555368705109252	0.8318144468916641	431.1688232421875	431.178466796875
1071	431.32867431640625	14.048533333333333					1	DETECTED	431.3287 m/z @14.05 [CD8376_2.mzXML]	431.32867431640625	14.048533333333333	12.13045	15.1064	2.975950000000001	2448.21044921875	250686.82416625982	0	1175	0.7968419884526678	0.775761393752444	0.551522787504888	431.3283996582031	431.33148193359375
1072	431.7834167480469	14.098983333333333					1	DETECTED	431.7834 m/z @14.10 [CD8376_2.mzXML]	431.7834167480469	14.098983333333333	14.014366666666666	14.451283333333333	0.43691666666666684	2942.1650390625	45091.10758929443	0	1175	0.37850440135610697	2.581741185739594	4.163482371479188	431.7822265625	431.7848815917969
1073	432.1809387207031	12.301266666666667					1	DETECTED	432.1809 m/z @12.30 [CD8376_2.mzXML]	432.1809387207031	12.301266666666667	12.267766666666667	12.759183333333334	0.4914166666666677	7815.49658203125	160903.05251281752	0	1175	0.49349211713421504	7.334577114427858	13.669154228855716	432.1802673339844	432.1819763183594
1074	432.2375793457031	11.864766666666666					1	DETECTED	432.2376 m/z @11.86 [CD8376_2.mzXML]	432.2375793457031	11.864766666666666	11.834416666666668	12.234266666666667	0.39984999999999893	70484.75	533821.0412548804	0	1175	0.11397472664460473	4.6869681995055	9.347834240251085	432.2369689941406	432.23785400390625
1075	432.3096923828125	11.6633					1	DETECTED	432.3097 m/z @11.66 [CD8376_2.mzXML]	432.3096923828125	11.6633	11.613883333333332	15.518566666666667	3.9046833333333346	70752.8203125	1633754.6216335727	0	1175	0.662048220053773	8.82705732146782	17.35427391309767	432.3088684082031	432.3103942871094
1076	432.9761047363281	1.9048166666666666					1	DETECTED	432.9761 m/z @1.90 [CD8376_2.mzXML]	432.9761047363281	1.9048166666666666	1.7932	2.3401	0.5469000000000002	35586.0234375	588492.425427612	0	1175	0.24067869664239816	2.4752078218979405	10.723413993387442	432.97491455078125	432.9776611328125
1077	433.24114990234375	11.893533333333332					1	DETECTED	433.2411 m/z @11.89 [CD8376_2.mzXML]	433.24114990234375	11.893533333333332	10.146816666666666	12.096	1.949183333333334	16780.02734375	613975.5160976556	0	1175	0.0949534363027098	0.5579563562111776	0.11591271242235507	433.2400207519531	433.24334716796875
1078	433.3128967285156	11.6633					1	DETECTED	433.3129 m/z @11.66 [CD8376_2.mzXML]	433.3128967285156	11.6633	8.195033333333333	12.4005	4.205466666666666	21565.5390625	2005266.6640967703	0	1175	0.807371919483149	0.6062778717514993	0.21255574350299852	433.3128356933594	433.3210144042969
1079	434.772216796875	1.7181166666666667					1	DETECTED	434.7722 m/z @1.72 [CD8376_2.mzXML]	434.772216796875	1.7181166666666667	1.7025833333333333	13.088316666666666	11.385733333333333	12855.51953125	1969333.4229331054	0	1175	0.07439738591113021	366.49356223175806	731.9871244635161	434.76617431640625	434.77752685546875
1080	435.14990234375	12.016066666666667					1	DETECTED	435.1499 m/z @12.02 [CD8376_2.mzXML]	435.14990234375	12.016066666666667	4.36315	12.16505	7.801900000000001	9988.96484375	819280.5900850218	0	1175	0.10373702713441624	0.5097337616377199	3.1767987908901896	435.1487731933594	435.157958984375
1081	435.33251953125	10.5199					1	DETECTED	435.3325 m/z @10.52 [CD8376_2.mzXML]	435.33251953125	10.5199	10.460366666666665	11.782666666666668	1.322300000000002	9237.0771484375	196778.77730831958	0	1175	0.09450606477395063	1.7763194779108402	2.1394380373413386	435.3302307128906	435.335205078125
1082	436.85784912109375	1.6872					1	DETECTED	436.8578 m/z @1.69 [CD8376_2.mzXML]	436.85784912109375	1.6872	1.6570166666666668	1.7789833333333334	0.12196666666666656	29713.931640625	121182.51739453121	0	1175	0.06589697870541378	2.020430701270022	3.4973824115456758	436.85723876953125	436.8581848144531
1083	437.1927795410156	11.864766666666666					1	DETECTED	437.1928 m/z @11.86 [CD8376_2.mzXML]	437.1927795410156	11.864766666666666	11.817116666666667	18.1085	6.291383333333332	366331.9375	3604451.6488519143	1	1175	0.11410864994775416	4.2563602366522675	5.109286285136862	437.1838684082031	437.1938171386719
1084	437.2316589355469	8.787116666666666					1	DETECTED	437.2317 m/z @8.79 [CD8376_2.mzXML]	437.2316589355469	8.787116666666666	8.732833333333334	8.8398	0.10696666666666665	1944.1427001953125	9899.325789215129	0	1175	0.09152334242831728	0.9852625115136806	0.9705250230273612	437.2304992675781	437.23284912109375
1085	438.29656982421875	13.310733333333333					1	DETECTED	438.2966 m/z @13.31 [CD8376_2.mzXML]	438.29656982421875	13.310733333333333	13.2813	13.699533333333333	0.41823333333333323	10239.3876953125	103441.79708654758	0	1175	0.10856082031349246	7.104756511891257	13.209513023782513	438.29583740234375	438.2974853515625
1086	438.9840393066406	1.9048166666666666					1	DETECTED	438.9840 m/z @1.90 [CD8376_2.mzXML]	438.9840393066406	1.9048166666666666	1.7493833333333333	2.32645	0.5770666666666666	32247.62890625	456050.454233154	0	1175	0.11042924074920624	1.9059788877961337	1.9363876203214654	438.9825744628906	438.9848327636719
1087	440.8702697753906	1.6416499999999998					1	DETECTED	440.8703 m/z @1.64 [CD8376_2.mzXML]	440.8702697753906	1.6416499999999998	1.5807166666666668	1.672	0.09128333333333316	34356.8359375	132770.78396630846	0	1175	0.07228702399837017	0.749042669584247	0.48039920372366973	440.86993408203125	440.87054443359375
1088	442.1705627441406	11.864766666666666					1	DETECTED	442.1706 m/z @11.86 [CD8376_2.mzXML]	442.1705627441406	11.864766666666666	11.85	11.938216666666667	0.08821666666666772	18740.771484375	56311.101563232245	0	1175	0.04625542614295064	2.9870203160271385	4.974040632054277	442.1684265136719	442.1705627441406
1089	442.8777770996094	1.5659666666666667					1	DETECTED	442.8778 m/z @1.57 [CD8376_2.mzXML]	442.8777770996094	1.5659666666666667	1.4923833333333334	17.776333333333334	16.28395	8020.24951171875	2816753.011565216	0	1175	0.10049467599249984	110.6497168742922	220.29943374858436	442.8777770996094	442.88189697265625
1090	443.41961669921875	12.267766666666667					1	DETECTED	443.4196 m/z @12.27 [CD8376_2.mzXML]	443.41961669921875	12.267766666666667	12.096	13.873633333333334	1.777633333333334	5794.41552734375	225558.33293096913	0	1175	0.10120765500127327	5.174558509606058	9.349117019212116	443.41839599609375	443.4244689941406
1091	445.36627197265625	12.8074					1	DETECTED	445.3663 m/z @12.81 [CD8376_2.mzXML]	445.36627197265625	12.8074	7.865066666666666	14.132100000000001	6.267033333333335	6879.6240234375	926788.7856380616	0	1175	0.8719044365231738	0.6340156471302356	0.2680312942604711	445.3636779785156	445.36871337890625
1092	445.39886474609375	12.351166666666668					1	DETECTED	445.3989 m/z @12.35 [CD8376_2.mzXML]	445.39886474609375	12.351166666666668	11.748183333333333	12.565933333333334	0.8177500000000002	10981.564453125	260816.40279968295	0	1175	0.06345478753627276	0.6780867353989875	0.35617347079797484	445.39776611328125	445.4000549316406
1093	446.2528381347656	11.56835					1	DETECTED	446.2528 m/z @11.57 [CD8376_2.mzXML]	446.2528381347656	11.56835	8.787116666666666	12.4005	3.613383333333333	403054.84375	3841631.7942367457	1	1175	0.0917357901753082	2.135675006084127	3.072162597051203	446.2516784667969	446.2545166015625
1094	446.8868408203125	1.6570166666666668					1	DETECTED	446.8868 m/z @1.66 [CD8376_2.mzXML]	446.8868408203125	1.6570166666666668	1.5807166666666668	6.124833333333333	4.544116666666667	81094.2578125	1009595.7038518372	0	1175	0.05330655914668836	0.8224822887371765	0.6954101378567245	446.8863830566406	446.8963928222656
1095	447.34576416015625	12.047066666666666					1	DETECTED	447.3458 m/z @12.05 [CD8376_2.mzXML]	447.34576416015625	12.047066666666666	11.167283333333334	15.703766666666667	4.536483333333333	5069.04443359375	670120.673618225	0	1175	2.6568296466771493	2.578182128175501	4.156364256351002	447.3433532714844	447.3482666015625
1096	448.34112548828125	11.908283333333333					1	DETECTED	448.3411 m/z @11.91 [CD8376_2.mzXML]	448.34112548828125	11.908283333333333	11.864766666666666	14.655733333333334	2.7909666666666677	15587.91015625	774742.2867650453	0	1175	0.05563920614549467	32.067790118728155	63.13558023745631	448.34112548828125	448.3492126464844
1097	448.95123291015625	2.0180833333333332					1	DETECTED	448.9512 m/z @2.02 [CD8376_2.mzXML]	448.95123291015625	2.0180833333333332	1.9048166666666666	2.2162	0.31138333333333357	7105.54150390625	84507.88017956544	0	1175	0.03546421396114696	1.3745585638610962	1.7491171277221926	448.948974609375	448.9517517089844
1098	449.1999816894531	12.4005					1	DETECTED	449.2000 m/z @12.40 [CD8376_2.mzXML]	449.1999816894531	12.4005	4.1908	12.565933333333334	8.375133333333334	21291.845703125	3578707.565944214	0	1175	0.21246458706681537	0.5100754798185888	0.0201509596371773	449.1988220214844	449.2013854980469
1099	450.3207092285156	12.234266666666667					1	DETECTED	450.3207 m/z @12.23 [CD8376_2.mzXML]	450.3207092285156	12.234266666666667	11.6301	12.449900000000001	0.8198000000000008	33731.390625	575453.3674936513	0	1175	0.6531598206952562	0.7449302169954748	0.49940889307644687	450.3193664550781	450.32196044921875
1100	450.3566589355469	13.026266666666666					1	DETECTED	450.3567 m/z @13.03 [CD8376_2.mzXML]	450.3566589355469	13.026266666666666	0.10118333333333333	20.009333333333334	19.90815	36603.04296875	2508550.756345459	0	1175	0.18666398712960763	1.3665304705972918	8.8517975765087	450.3542785644531	450.3604431152344
1101	451.2012634277344	12.3675					1	DETECTED	451.2013 m/z @12.37 [CD8376_2.mzXML]	451.2012634277344	12.3675	12.284566666666667	12.516583333333333	0.23201666666666654	5741.83447265625	47460.70160375991	0	1175	0.1055175681011633	1.3988143086816756	1.797628617363351	451.1997985839844	451.20245361328125
1102	451.32354736328125	12.234266666666667					1	DETECTED	451.3235 m/z @12.23 [CD8376_2.mzXML]	451.32354736328125	12.234266666666667	11.6633	15.177433333333333	3.5141333333333336	10479.193359375	1012928.9363124998	0	1175	0.6243768997927575	3.077354194640666	5.154708389281332	451.3146667480469	451.3248291015625
1103	453.1667785644531	11.893533333333332					1	DETECTED	453.1668 m/z @11.89 [CD8376_2.mzXML]	453.1667785644531	11.893533333333332	11.834416666666668	12.03145	0.19703333333333184	8543.7998046875	67066.92047381533	0	1175	0.12468807711676178	1.6664787144065896	2.332957428813179	453.16656494140625	453.16766357421875
1104	453.3434753417969	10.5049					1	DETECTED	453.3435 m/z @10.50 [CD8376_2.mzXML]	453.3434753417969	10.5049	9.989633333333334	17.979166666666668	7.989533333333334	129621.1875	1554984.1313391747	1	1175	0.10637409567062228	2.362997648462487	2.703476679736942	453.33905029296875	453.3507385253906
1105	453.782958984375	13.909233333333333					1	DETECTED	453.7830 m/z @13.91 [CD8376_2.mzXML]	453.782958984375	13.909233333333333	12.710033333333334	14.06535	1.355316666666667	2599.703125	131143.19715875256	0	1175	1.2187690482228302	0.5650920057816327	0.13018401156326523	453.782958984375	453.7863464355469
1106	454.2914733886719	13.0728					1	DETECTED	454.2915 m/z @13.07 [CD8376_2.mzXML]	454.2914733886719	13.0728	12.934366666666667	15.336900000000002	2.4025333333333343	26197.60546875	469719.60311682086	0	1175	0.1319257781643799	7.382051859801434	18.010346789364817	454.2897033691406	454.2940673828125
1107	454.3884582519531	12.182350000000001					1	DETECTED	454.3885 m/z @12.18 [CD8376_2.mzXML]	454.3884582519531	12.182350000000001	12.182350000000001	12.251233333333333	0.06888333333333208	5793.802734375	15641.970879638353	0	1175	0.03535628056966367	null	null	454.38787841796875	454.38916015625
1108	454.9580993652344	1.8768666666666667					1	DETECTED	454.9581 m/z @1.88 [CD8376_2.mzXML]	454.9580993652344	1.8768666666666667	1.7493833333333333	2.3128666666666664	0.5634833333333331	21094.14453125	340528.7609928589	0	1175	0.284199989973998	2.0853559863905207	3.0647017415231974	454.9573059082031	454.9587097167969
1109	458.3460388183594	11.56835					1	DETECTED	458.3460 m/z @11.57 [CD8376_2.mzXML]	458.3460388183594	11.56835	11.553416666666667	12.9803	1.4268833333333326	5565.1083984375	300488.17575390585	0	1175	0.036136675285479924	47.775111607142414	94.55022321428483	458.3460388183594	458.3484802246094
1110	458.8563232421875	1.5512000000000001					1	DETECTED	458.8563 m/z @1.55 [CD8376_2.mzXML]	458.8563232421875	1.5512000000000001	1.4622166666666667	1.5957666666666666	0.13354999999999984	19185.65625	91221.58374645995	0	1175	0.07853387397027323	0.7504214272335628	0.4885557401986604	458.85498046875	458.8563537597656
1111	459.2469177246094	13.192883333333333					1	DETECTED	459.2469 m/z @13.19 [CD8376_2.mzXML]	459.2469177246094	13.192883333333333	1.0847	13.821516666666668	12.736816666666668	26359.341796875	2688470.8987912596	0	1175	0.16521209149250637	0.5229454337220534	0.029268728071442523	459.2455139160156	459.2528381347656
1112	460.7823181152344	1.7338833333333334					1	DETECTED	460.7823 m/z @1.73 [CD8376_2.mzXML]	460.7823181152344	1.7338833333333334	1.7338833333333334	1.7932	0.05931666666666646	6176.9892578125	16468.156882690415	0	1175	0.23524432500220338	null	null	460.7807312011719	460.7823791503906
1113	460.96551513671875	1.80745					1	DETECTED	460.9655 m/z @1.81 [CD8376_2.mzXML]	460.96551513671875	1.80745	1.7932	2.1462	0.353	11211.7109375	123576.72571496583	0	1175	0.13133651956773318	12.385964912280619	13.039848028059842	460.9644775390625	460.96734619140625
1114	461.060302734375	9.211983333333334					1	DETECTED	461.0603 m/z @9.21 [CD8376_2.mzXML]	461.060302734375	9.211983333333334	9.088766666666666	9.371466666666667	0.2827000000000002	4974.36474609375	40383.76573913573	0	1175	0.15270533221053384	1.1471662383335484	1.3777923573221718	461.0583801269531	461.0612487792969
1115	462.8603820800781	1.6570166666666668					1	DETECTED	462.8604 m/z @1.66 [CD8376_2.mzXML]	462.8603820800781	1.6570166666666668	1.3026000000000002	1.6872	0.38459999999999983	22611.146484375	101516.881723114	0	1175	0.04155662677282379	0.5425817070303314	0.66622614314663	462.85992431640625	462.86322021484375
1116	463.30181884765625	13.026266666666666					1	DETECTED	463.3018 m/z @13.03 [CD8376_2.mzXML]	463.30181884765625	13.026266666666666	12.9803	13.177733333333332	0.19743333333333268	13682.16796875	84312.9055480957	0	1175	0.056765241959324086	2.147570703408258	3.2951414068165152	463.30133056640625	463.3028564453125
1117	464.3131103515625	13.499816666666668					1	DETECTED	464.3131 m/z @13.50 [CD8376_2.mzXML]	464.3131103515625	13.499816666666668	13.403250000000002	13.803416666666667	0.40016666666666545	4638.74267578125	58172.490149902354	0	1175	0.06440876179382649	2.0719710044874082	3.1439420089748165	464.3096618652344	464.3135986328125
1118	466.3158264160156	11.953533333333333					1	DETECTED	466.3158 m/z @11.95 [CD8376_2.mzXML]	466.3158264160156	11.953533333333333	11.236716666666666	12.234266666666667	0.9975500000000004	28264.6484375	430909.3980733649	0	1175	0.9151639512180694	0.6699221823811579	0.3983942570372501	466.31390380859375	466.3246765136719
1119	468.21856689453125	11.6633					1	DETECTED	468.2186 m/z @11.66 [CD8376_2.mzXML]	468.21856689453125	11.6633	11.6301	12.3675	0.7373999999999992	11951.3759765625	213033.10658331227	0	1175	0.5655966965351045	11.105421686747308	21.210843373494615	468.2177429199219	468.2200622558594
1120	468.3074035644531	12.66225					1	DETECTED	468.3074 m/z @12.66 [CD8376_2.mzXML]	468.3074035644531	12.66225	7.444999999999999	14.048533333333333	6.603533333333334	135912.765625	2816932.4464666727	1	1175	0.1113611540611732	1.2661443208326577	1.5341319259182227	468.3064880371094	468.3105773925781
1121	469.3282470703125	11.953533333333333					1	DETECTED	469.3282 m/z @11.95 [CD8376_2.mzXML]	469.3282470703125	11.953533333333333	11.0968	15.703766666666667	4.606966666666667	7839.427734375	564914.6926095884	0	1175	0.22676160158659364	2.688681814644777	3.018371023884089	469.323486328125	469.3315734863281
1122	469.38775634765625	12.351166666666668					1	DETECTED	469.3878 m/z @12.35 [CD8376_2.mzXML]	469.38775634765625	12.351166666666668	12.182350000000001	15.3193	3.136949999999999	8235.203125	561319.0790516967	0	1175	0.2096151176703831	9.290996149669278	17.581992299338555	469.38232421875	469.38909912109375
1123	469.8192443847656	11.864766666666666					1	DETECTED	469.8192 m/z @11.86 [CD8376_2.mzXML]	469.8192443847656	11.864766666666666	3.8288333333333333	11.908283333333333	8.07945	5794.1123046875	863677.9725763546	0	1175	0.07363536501206625	0.5027076298957184	0.00541525979143685	469.818115234375	469.82855224609375
1124	470.931396484375	1.8768666666666667					1	DETECTED	470.9314 m/z @1.88 [CD8376_2.mzXML]	470.931396484375	1.8768666666666667	1.8768666666666667	2.1742333333333335	0.2973666666666668	7070.83349609375	65728.5282339478	0	1175	0.11271552679750463	null	null	470.9296569824219	470.93450927734375
1125	472.24896240234375	11.56835					1	DETECTED	472.2490 m/z @11.57 [CD8376_2.mzXML]	472.24896240234375	11.56835	9.90315	14.98415	5.0809999999999995	32263.640625	2195349.4612034904	0	1175	0.08398891895753557	1.525642565457602	2.051285130915204	472.23980712890625	472.2586669921875
1126	472.302734375	12.217					1	DETECTED	472.3027 m/z @12.22 [CD8376_2.mzXML]	472.302734375	12.217	11.6301	12.516583333333333	0.8864833333333326	52337.7421875	781677.8002421848	0	1175	0.5847054908395748	0.8785354469655952	0.8180760426335184	472.3011474609375	472.3033142089844
1127	473.3058166503906	11.697000000000001					1	DETECTED	473.3058 m/z @11.70 [CD8376_2.mzXML]	473.3058166503906	11.697000000000001	9.732066666666666	16.183433333333333	6.451366666666667	11297.427734375	2302382.6307123415	0	1175	0.09290632217918215	1.6416248218769076	2.2832496437538152	473.3039245605469	473.307861328125
1128	474.2831726074219	11.864766666666666					1	DETECTED	474.2832 m/z @11.86 [CD8376_2.mzXML]	474.2831726074219	11.864766666666666	11.817116666666667	16.3677	4.550583333333332	1514057.25	1.320556735619897E7	1	1175	0.12431617592772426	4.292815697118887	6.749352859459529	474.2808837890625	474.2869567871094
1129	474.8331604003906	1.5367					1	DETECTED	474.8332 m/z @1.54 [CD8376_2.mzXML]	474.8331604003906	1.5367	1.4622166666666667	1.5957666666666666	0.13354999999999984	17662.466796875	73815.26109313965	0	1175	0.0865246471868879	0.8831673757502272	0.857808244125366	474.83258056640625	474.8341979980469
1130	475.28759765625	11.864766666666666					1	DETECTED	475.2876 m/z @11.86 [CD8376_2.mzXML]	475.28759765625	11.864766666666666	9.0709	19.479833333333332	10.408933333333332	389668.46875	5673712.198215742	0	1175	0.12942173543693514	4.81050456060508	5.106122145948324	475.2828369140625	475.2950744628906
1131	475.32537841796875	10.5049					1	DETECTED	475.3254 m/z @10.50 [CD8376_2.mzXML]	475.32537841796875	10.5049	10.235449999999998	11.061383333333334	0.8259333333333352	40272.734375	334722.24528851424	0	1175	0.11313768755115916	1.3713925670921987	6.15938607862414	475.3214416503906	475.32666015625
1132	476.90545654296875	1.6416499999999998					1	DETECTED	476.9055 m/z @1.64 [CD8376_2.mzXML]	476.90545654296875	1.6416499999999998	1.5957666666666666	6.80745	5.211683333333333	14968.92578125	1146552.4952712406	0	1175	0.08548228560959492	56.79277152197609	112.58554304395221	476.8966979980469	476.9060974121094
1133	476.94036865234375	1.8909833333333335					1	DETECTED	476.9404 m/z @1.89 [CD8376_2.mzXML]	476.94036865234375	1.8909833333333335	1.7932	2.1742333333333335	0.38103333333333356	11497.7529296875	102757.19161083983	0	1175	0.17418356526812828	1.948355207090503	2.6185959372977017	476.936279296875	476.9423828125
1134	478.29156494140625	12.855933333333333					1	DETECTED	478.2916 m/z @12.86 [CD8376_2.mzXML]	478.29156494140625	12.855933333333333	12.742750000000001	13.419116666666667	0.6763666666666666	64767.23828125	706662.5305185531	0	1175	0.11762320714743524	2.987925195111215	4.97585039022243	478.29119873046875	478.29217529296875
1135	478.3273620605469	13.2224					1	DETECTED	478.3274 m/z @13.22 [CD8376_2.mzXML]	478.3273620605469	13.2224	11.132283333333334	15.499566666666668	4.367283333333335	72732.6015625	3053704.739130462	0	1175	0.1622989559935668	0.9380556089469374	0.5145184242864865	478.32611083984375	478.33123779296875
1136	479.294677734375	12.855933333333333					1	DETECTED	479.2947 m/z @12.86 [CD8376_2.mzXML]	479.294677734375	12.855933333333333	12.775233333333334	18.82283333333333	6.047599999999997	15220.677734375	1628874.134895385	0	1175	0.16977750373034262	37.46964064436254	73.93928128872508	479.294677734375	479.30242919921875
1137	479.3321838378906	13.026266666666666					1	DETECTED	479.3322 m/z @13.03 [CD8376_2.mzXML]	479.3321838378906	13.026266666666666	11.3785	14.502233333333333	3.123733333333332	8789.310546875	656587.7891951293	0	1175	0.9369091397241274	0.9478688325612447	0.8957376651224894	479.3289794921875	479.3337097167969
1138	480.3084716796875	13.192883333333333					1	DETECTED	480.3085 m/z @13.19 [CD8376_2.mzXML]	480.3084716796875	13.192883333333333	2.49045	18.749833333333335	16.259383333333336	21350.095703125	6683906.1167701725	0	1175	0.13051006318448977	0.7596115213674152	0.5192230427348301	480.3033142089844	480.3154296875
1139	480.34332275390625	13.499816666666668					1	DETECTED	480.3433 m/z @13.50 [CD8376_2.mzXML]	480.34332275390625	13.499816666666668	13.356716666666667	14.742416666666665	1.3856999999999982	50598.109375	813938.4614152818	0	1175	0.26345148072604196	2.751484169853751	2.8158202384747115	480.342529296875	480.3459777832031
1140	482.322998046875	12.888333333333332					1	DETECTED	482.3230 m/z @12.89 [CD8376_2.mzXML]	482.322998046875	12.888333333333332	12.742750000000001	15.089016666666668	2.3462666666666667	38777.6796875	702477.5958430781	0	1175	0.08102817453207756	7.023443325494715	12.114308439768605	482.32183837890625	482.3257141113281
1141	482.3593444824219	13.733566666666666					1	DETECTED	482.3593 m/z @13.73 [CD8376_2.mzXML]	482.3593444824219	13.733566666666666	13.598566666666667	15.48125	1.8826833333333326	45360.41015625	1089344.5521804818	0	1175	0.29635410249054495	4.295140017084521	5.05513762985338	482.358642578125	482.3622741699219
1142	483.36285400390625	13.891883333333334					1	DETECTED	483.3629 m/z @13.89 [CD8376_2.mzXML]	483.36285400390625	13.891883333333334	13.733566666666666	14.4176	0.6840333333333337	12919.044921875	203367.94474182118	0	1175	0.03635854433639629	2.16033266659647	3.3213087270479313	483.36114501953125	483.3638000488281
1143	484.0813293457031	11.202266666666667					1	DETECTED	484.0813 m/z @11.20 [CD8376_2.mzXML]	484.0813293457031	11.202266666666667	10.71975	19.845000000000002	9.125250000000003	128284.1171875	2373553.404080201	1	1175	0.119851881536011	0.9187537019641515	0.8651876142379313	484.073974609375	484.08331298828125
1144	486.0781555175781	11.184866666666666					1	DETECTED	486.0782 m/z @11.18 [CD8376_2.mzXML]	486.0781555175781	11.184866666666666	10.755799999999999	11.363716666666667	0.607916666666668	45304.3359375	487424.7885907593	0	1175	0.10838774671031892	0.8014558278292256	1.6163965579521948	486.0743408203125	486.0790100097656
1145	486.8663024902344	1.6110833333333334					1	DETECTED	486.8663 m/z @1.61 [CD8376_2.mzXML]	486.8663024902344	1.6110833333333334	1.5807166666666668	1.6570166666666668	0.07630000000000003	22249.884765625	73806.41258349609	0	1175	0.06167822463342998	1.256311745334798	1.5126234906695961	486.8655090332031	486.8667907714844
1146	487.1047668457031	11.56835					1	DETECTED	487.1048 m/z @11.57 [CD8376_2.mzXML]	487.1047668457031	11.56835	9.319816666666666	11.731	2.4111833333333337	7972.6708984375	520361.76780700707	0	1175	0.14587157646363913	0.5361680206356735	0.07233604127134691	487.0982971191406	487.10479736328125
1147	487.3190002441406	14.468216666666667					1	DETECTED	487.3190 m/z @14.47 [CD8376_2.mzXML]	487.3190002441406	14.468216666666667	12.598116666666666	16.385749999999998	3.787633333333332	56083.47265625	1890497.9341749577	0	1175	0.40808442525403876	1.4966149356445457	1.6375182090336342	487.3157653808594	487.32135009765625
1148	488.26751708984375	12.217					1	DETECTED	488.2675 m/z @12.22 [CD8376_2.mzXML]	488.26751708984375	12.217	11.6633	12.351166666666668	0.6878666666666682	5551.96728515625	134305.0211796876	0	1175	0.6070624941044258	0.6211546565528869	0.24230931310577383	488.2652893066406	488.267578125
1149	488.2970886230469	11.984833333333334					1	DETECTED	488.2971 m/z @11.98 [CD8376_2.mzXML]	488.2970886230469	11.984833333333334	11.864766666666666	19.424833333333332	7.560066666666666	14506.8505859375	864815.4281528022	0	1175	0.1446236844785922	31.482787340366084	61.96557468073217	488.2966613769531	488.3034973144531
1150	489.3355407714844	15.666616666666666					1	DETECTED	489.3355 m/z @15.67 [CD8376_2.mzXML]	489.3355407714844	15.666616666666666	10.024750000000001	17.8495	7.824749999999998	13771.5078125	1541229.25786557	0	1175	0.8115314401761466	0.6390728524264517	0.3116818386249747	489.33270263671875	489.3387451171875
1151	491.55560302734375	13.192883333333333					1	DETECTED	491.5556 m/z @13.19 [CD8376_2.mzXML]	491.55560302734375	13.192883333333333	13.088316666666666	13.615316666666667	0.527000000000001	17440.375	221629.91987695347	0	1175	0.21500023907288934	2.519923493783869	2.6564723143144415	491.55511474609375	491.5592956542969
1152	492.8828430175781	1.6264666666666665					1	DETECTED	492.8828 m/z @1.63 [CD8376_2.mzXML]	492.8828430175781	1.6264666666666665	1.5807166666666668	1.672	0.09128333333333316	34773.6875	125450.10351000953	0	1175	0.13184491435829782	0.9976320582877999	0.9533300017131798	492.8824462890625	492.8843994140625
1153	493.777587890625	13.16305					1	DETECTED	493.7776 m/z @13.16 [CD8376_2.mzXML]	493.777587890625	13.16305	13.103666666666667	13.2959	0.19223333333333237	14669.7919921875	129570.85518847663	0	1175	0.1698165089782009	1.6185798484423275	2.237159696884655	493.777587890625	493.7787780761719
1154	494.3227844238281	12.8074					1	DETECTED	494.3228 m/z @12.81 [CD8376_2.mzXML]	494.3227844238281	12.8074	7.036733333333333	14.604583333333332	7.567849999999999	190823.953125	4218019.602130857	1	1175	0.13565318524740455	1.2086552603223943	1.4467068463447372	494.3207092285156	494.3323669433594
1155	496.337158203125	13.192883333333333					1	DETECTED	496.3372 m/z @13.19 [CD8376_2.mzXML]	496.337158203125	13.192883333333333	10.30725	18.456166666666665	8.148916666666665	5187436.5	8.102819791362324E7	1	1175	0.1693453585378233	1.5292848875165863	1.361266937509256	496.3306579589844	496.3418884277344
1156	497.3417663574219	13.16305					1	DETECTED	497.3418 m/z @13.16 [CD8376_2.mzXML]	497.3417663574219	13.16305	11.287733333333334	18.071166666666667	6.783433333333333	1062424.875	1.8616970709800668E7	0	1175	0.16943280732021648	1.8086101014050961	2.2419811540170658	497.3334655761719	497.3446044921875
1157	498.34478759765625	13.16305					1	DETECTED	498.3448 m/z @13.16 [CD8376_2.mzXML]	498.34478759765625	13.16305	13.103666666666667	14.604583333333332	1.5009166666666651	174963.328125	2738318.344464843	0	1175	0.14338115323130118	12.637524557956857	24.275049115913713	498.34393310546875	498.3462219238281
1158	498.89984130859375	1.6570166666666668					1	DETECTED	498.8998 m/z @1.66 [CD8376_2.mzXML]	498.89984130859375	1.6570166666666668	1.5957666666666666	1.6872	0.09143333333333348	44927.15625	145738.01942602557	0	1175	0.07233256200271532	0.7463945578231274	0.43986268474208934	498.89935302734375	498.9003601074219
1159	499.3463134765625	13.1336					1	DETECTED	499.3463 m/z @13.13 [CD8376_2.mzXML]	499.3463134765625	13.1336	13.026266666666666	13.598566666666667	0.5723000000000003	23900.392578125	286619.5580830078	0	1175	0.14731444816457895	1.964824992197769	2.801404213049653	499.34527587890625	499.34814453125
1160	500.0762634277344	10.918216666666666					1	DETECTED	500.0763 m/z @10.92 [CD8376_2.mzXML]	500.0762634277344	10.918216666666666	5.24015	11.079333333333333	5.839183333333333	5678.33154296875	581118.523467377	0	1175	1.4571538738123984	0.5141876342886663	2.8686271504992487	500.0752868652344	500.079345703125
1161	500.2801818847656	11.908283333333333					1	DETECTED	500.2802 m/z @11.91 [CD8376_2.mzXML]	500.2801818847656	11.908283333333333	11.834416666666668	13.041183333333333	1.206766666666665	65804.0859375	836830.8606704071	0	1175	0.19494075953882373	5.357740435340269	13.849229627409805	500.27294921875	500.2811279296875
1162	502.1104431152344	10.253266666666667					1	DETECTED	502.1104 m/z @10.25 [CD8376_2.mzXML]	502.1104431152344	10.253266666666667	10.146816666666666	10.43035	0.2835333333333345	5146.71484375	53486.73887689217	0	1175	0.15890639208821256	1.3317676530452462	1.889176850653226	502.10888671875	502.11102294921875
1163	502.2917785644531	12.839916666666666					1	DETECTED	502.2918 m/z @12.84 [CD8376_2.mzXML]	502.2917785644531	12.839916666666666	12.710033333333334	12.949633333333333	0.23959999999999937	34695.31640625	252634.23729663086	0	1175	0.09705462008649413	0.9223662261003533	1.2576478125301573	502.28948974609375	502.2918701171875
1164	502.3272705078125	12.9803					1	DETECTED	502.3273 m/z @12.98 [CD8376_2.mzXML]	502.3272705078125	12.9803	11.817116666666667	13.648816666666667	1.8316999999999997	17698.474609375	506616.424248535	0	1175	0.1522932375931827	0.7873651330400772	0.4426284755524226	502.3241882324219	502.33001708984375
1165	503.2947998046875	12.8236					1	DETECTED	503.2948 m/z @12.82 [CD8376_2.mzXML]	503.2947998046875	12.8236	12.791533333333332	12.888333333333332	0.0968	10466.275390625	45257.946390136654	0	1175	0.08082301168053974	1.5093555093554039	2.0187110187108077	503.2931213378906	503.29541015625
1166	504.2406005859375	12.217					1	DETECTED	504.2406 m/z @12.22 [CD8376_2.mzXML]	504.2406005859375	12.217	0.8479166666666667	12.3675	11.519583333333333	12553.0576171875	2764338.889099731	0	1175	0.09870152854946213	0.5066188273754113	0.013874579366557654	504.2392883300781	504.24603271484375
1167	504.3065185546875	13.041183333333333					1	DETECTED	504.3065 m/z @13.04 [CD8376_2.mzXML]	504.3065185546875	13.041183333333333	13.010783333333334	13.926633333333333	0.9158499999999989	6251.72314453125	172096.36370953344	0	1175	0.044371502495483384	15.063322368421813	29.126644736843627	504.3038635253906	504.30841064453125
1168	504.3425598144531	13.310733333333333					1	DETECTED	504.3426 m/z @13.31 [CD8376_2.mzXML]	504.3425598144531	13.310733333333333	11.473716666666666	14.199916666666667	2.7262000000000004	12042.8984375	658604.8531682133	0	1175	0.3321346811968837	0.7420183086707615	0.18271204866092905	504.34075927734375	504.3453369140625
1169	505.2766418457031	12.096					1	DETECTED	505.2766 m/z @12.10 [CD8376_2.mzXML]	505.2766418457031	12.096	12.079383333333334	12.267766666666667	0.18838333333333246	10368.02734375	65737.2706469724	0	1175	0.11562365728572566	5.668505516549906	11.116533762619289	505.2760314941406	505.2774963378906
1170	506.3590087890625	13.6824					1	DETECTED	506.3590 m/z @13.68 [CD8376_2.mzXML]	506.3590087890625	13.6824	3.2182833333333334	16.14705	12.928766666666666	8411.3837890625	1301730.8863649892	0	1175	1.8648194134790277	0.5802274289305182	0.1530855913349494	506.34979248046875	506.36322021484375
1171	507.322265625	13.16305					1	DETECTED	507.3223 m/z @13.16 [CD8376_2.mzXML]	507.322265625	13.16305	12.949633333333333	13.326033333333333	0.3764000000000003	18997.478515625	161432.9233945319	0	1175	0.03252943343641235	0.8818430300663785	0.5795241574564646	507.32147216796875	507.328125
1172	508.3754577636719	14.048533333333333					1	DETECTED	508.3755 m/z @14.05 [CD8376_2.mzXML]	508.3754577636719	14.048533333333333	12.16505	19.8995	7.734449999999999	15891.791015625	1125755.5930199279	0	1175	0.4421801712058482	0.8382470961788417	0.5389731136355765	508.36993408203125	508.3795166015625
1173	508.8565368652344	1.6416499999999998					1	DETECTED	508.8565 m/z @1.64 [CD8376_2.mzXML]	508.8565368652344	1.6416499999999998	1.5957666666666666	1.6570166666666668	0.06125000000000025	16585.630859375	39339.516046020624	0	1175	0.052031463006292356	0.6674536868870359	0.33490737377407176	508.8563232421875	508.8573913574219
1174	509.3930969238281	11.680083333333332					1	DETECTED	509.3931 m/z @11.68 [CD8376_2.mzXML]	509.3930969238281	11.680083333333332	11.6301	12.351166666666668	0.7210666666666672	8147.4248046875	139792.21525640838	0	1175	0.6295699163612731	7.2130710236747975	13.426142047349595	509.3913269042969	509.39447021484375
1175	510.3533630371094	13.499816666666668					1	DETECTED	510.3534 m/z @13.50 [CD8376_2.mzXML]	510.3533630371094	13.499816666666668	13.251666666666667	14.655733333333334	1.404066666666667	51616.79296875	816979.4060847765	0	1175	0.1885305408939697	1.972979893275728	1.502316801555129	510.3528747558594	510.3554382324219
1176	512.33349609375	11.953533333333333					1	DETECTED	512.3335 m/z @11.95 [CD8376_2.mzXML]	512.33349609375	11.953533333333333	11.85	19.717166666666667	7.867166666666668	36948.859375	1236143.3303106693	0	1175	0.11136642954190101	2.421475358121513	4.005635968948091	512.329833984375	512.3346557617188
1177	514.8738403320312	1.6416499999999998					1	DETECTED	514.8738 m/z @1.64 [CD8376_2.mzXML]	514.8738403320312	1.6416499999999998	1.5957666666666666	8.625716666666667	7.029950000000001	25811.62109375	2563835.5021557314	0	1175	0.04372677619847076	73.18276702301849	154.9664232376839	514.8701782226562	514.8781127929688
1178	515.1356201171875	11.864766666666666					1	DETECTED	515.1356 m/z @11.86 [CD8376_2.mzXML]	515.1356201171875	11.864766666666666	11.834416666666668	12.416666666666666	0.5822499999999984	19099.181640625	171921.55416003347	0	1175	0.10226695357080295	9.59225700164788	9.925399722950354	515.134521484375	515.1359252929688
1179	515.3121337890625	13.177733333333332					1	DETECTED	515.3121 m/z @13.18 [CD8376_2.mzXML]	515.3121337890625	13.177733333333332	0.44773333333333337	13.4349	12.987166666666667	45366.64453125	3653288.4229686293	0	1175	0.1300137433563453	0.5101008117308197	2.095805988134183	515.3096923828125	515.3121337890625
1180	516.0712280273438	9.71545					1	DETECTED	516.0712 m/z @9.72 [CD8376_2.mzXML]	516.0712280273438	9.71545	9.596300000000001	10.701633333333332	1.1053333333333306	2557.359375	73710.59234823596	0	1175	1.0055386822388446	4.638410966568762	8.276821933137525	516.0697631835938	516.0733642578125
1181	516.3045654296875	12.839916666666666					1	DETECTED	516.3046 m/z @12.84 [CD8376_2.mzXML]	516.3045654296875	12.839916666666666	12.742750000000001	13.207416666666667	0.4646666666666661	13704.287109375	177696.7496011345	0	1175	0.22599199813619641	2.391080617495759	2.120236473125205	516.3025512695312	516.3145141601562
1182	517.3680419921875	14.845949999999998					1	DETECTED	517.3680 m/z @14.85 [CD8376_2.mzXML]	517.3680419921875	14.845949999999998	14.655733333333334	15.518566666666667	0.8628333333333327	2956.317138671875	83673.8707070618	0	1175	0.36142984861488436	2.268027687724549	3.536055375449098	517.3636474609375	517.3681030273438
1183	518.3204345703125	13.192883333333333					1	DETECTED	518.3204 m/z @13.19 [CD8376_2.mzXML]	518.3204345703125	13.192883333333333	12.64625	14.742416666666665	2.096166666666665	306116.6875	6066204.1058792155	1	1175	0.21606153464634836	1.8755704082191553	1.5898817610347074	518.319580078125	518.3228149414062
1184	518.4584350585938	12.8074					1	DETECTED	518.4584 m/z @12.81 [CD8376_2.mzXML]	518.4584350585938	12.8074	11.697000000000001	14.845949999999998	3.1489499999999975	37871.984375	3123434.6834022803	0	1175	1.3459620800896968	1.3548121395819264	1.5127774596882448	518.4569702148438	518.4609375
1185	519.3236083984375	13.16305					1	DETECTED	519.3236 m/z @13.16 [CD8376_2.mzXML]	519.3236083984375	13.16305	12.964866666666667	13.356716666666667	0.3918499999999998	78460.4375	1022641.5890239261	0	1175	0.2005930404474512	0.9886048271802229	0.9772096543604459	519.32275390625	519.32421875
1186	520.2350463867188	11.953533333333333					1	DETECTED	520.2350 m/z @11.95 [CD8376_2.mzXML]	520.2350463867188	11.953533333333333	11.923116666666665	14.759833333333335	2.8367166666666694	7602.32421875	742782.6984669196	0	1175	0.07744828863988751	46.630958904108475	92.26191780821695	520.2278442382812	520.2350463867188
1187	520.3377685546875	12.934366666666667					1	DETECTED	520.3378 m/z @12.93 [CD8376_2.mzXML]	520.3377685546875	12.934366666666667	10.86365	16.422816666666666	5.559166666666666	1612011.125	2.074998979551629E7	1	1175	0.13840399199197684	1.4349921222287363	1.5065069821770094	520.3370971679688	520.3409423828125
1188	521.3414306640625	12.90355					1	DETECTED	521.3414 m/z @12.90 [CD8376_2.mzXML]	521.3414306640625	12.90355	11.799949999999999	14.350150000000001	2.550200000000002	422417.21875	6040863.340460699	0	1175	0.1653691755191442	1.1554005074302292	1.3108010148604583	521.3365478515625	521.3428955078125
1189	522.3538208007812	13.2813					1	DETECTED	522.3538 m/z @13.28 [CD8376_2.mzXML]	522.3538208007812	13.2813	11.893533333333332	15.722166666666668	3.828633333333336	734319.25	1.3202168942226984E7	1	1175	0.19885501863556243	1.6319024240818056	2.7854842752988125	522.343994140625	522.3568115234375
1190	523.3470458984375	12.90355					1	DETECTED	523.3470 m/z @12.90 [CD8376_2.mzXML]	523.3470458984375	12.90355	12.888333333333332	13.026266666666666	0.13793333333333457	12444.61328125	72546.33397412155	0	1175	0.06348767008022449	4.53231106243139	8.06462212486278	523.344970703125	523.3472900390625
1191	523.3573608398438	13.2813					1	DETECTED	523.3574 m/z @13.28 [CD8376_2.mzXML]	523.3573608398438	13.2813	13.0728	14.655733333333334	1.582933333333333	199998.875	3993756.520250118	0	1175	0.1722081780774598	3.8269362252408072	8.514936750338743	523.356689453125	523.3590698242188
1192	524.369384765625	14.2501					1	DETECTED	524.3694 m/z @14.25 [CD8376_2.mzXML]	524.369384765625	14.2501	10.042133333333334	18.034166666666668	7.9920333333333335	669549.375	3.632420829762189E7	1	1175	0.4483860317681003	0.7226959876282485	0.4540018165213133	524.3594360351562	524.373046875
1193	526.2913208007812	12.8074					1	DETECTED	526.2913 m/z @12.81 [CD8376_2.mzXML]	526.2913208007812	12.8074	12.726466666666665	13.026266666666666	0.2998000000000012	25195.68359375	196592.04684533682	0	1175	0.10092049127365676	1.8521416803953747	1.4514828637365484	526.2890014648438	526.2920532226562
1194	527.3798217773438	14.1829					1	DETECTED	527.3798 m/z @14.18 [CD8376_2.mzXML]	527.3798217773438	14.1829	8.348183333333333	15.071683333333334	6.723500000000001	4004.585205078125	839506.2191527715	0	1175	0.37563331218598073	0.5761633669729751	0.09362837534912842	527.3703002929688	527.3853759765625
1195	528.3193969726562	13.2959					1	DETECTED	528.3194 m/z @13.30 [CD8376_2.mzXML]	528.3193969726562	13.2959	13.2224	13.4349	0.21250000000000036	10749.4453125	79772.3405405273	0	1175	0.1341577281915889	1.4455782312925345	1.891156462585069	528.3187255859375	528.3209228515625
1196	534.2953491210938	13.2224					1	DETECTED	534.2953 m/z @13.22 [CD8376_2.mzXML]	534.2953491210938	13.2224	13.103666666666667	13.3878	0.2841333333333331	9818.314453125	103489.29824902328	0	1175	0.12493378283513934	1.196518809657497	1.3930376193149938	534.2911987304688	534.2965698242188
1197	539.3117065429688	12.995466666666665					1	DETECTED	539.3117 m/z @13.00 [CD8376_2.mzXML]	539.3117065429688	12.995466666666665	12.888333333333332	13.041183333333333	0.15285000000000082	7539.7392578125	41841.42355639689	0	1175	0.03520199222825582	0.7133634100808987	0.42672682016179725	539.3099365234375	539.3128662109375
1198	540.3641357421875	12.301266666666667					1	DETECTED	540.3641 m/z @12.30 [CD8376_2.mzXML]	540.3641357421875	12.301266666666667	12.182350000000001	12.416666666666666	0.23431666666666473	4765.005859375	47752.49952819817	0	1175	0.14763229845783954	0.9852137351086214	0.9704274702172428	540.363037109375	540.3668212890625
1199	542.320068359375	12.934366666666667					1	DETECTED	542.3201 m/z @12.93 [CD8376_2.mzXML]	542.320068359375	12.934366666666667	12.4996	13.598566666666667	1.0989666666666675	136213.84375	1987139.539657959	1	1175	0.4198589923847127	1.0357096957661407	0.5679988549187285	542.31787109375	542.3236083984375
1200	544.338134765625	12.855933333333333					1	DETECTED	544.3381 m/z @12.86 [CD8376_2.mzXML]	544.338134765625	12.855933333333333	12.096	15.648050000000001	3.5520500000000013	327944.5625	4718832.373654995	1	1175	0.0939898486282722	2.7829228357270392	4.552301016976837	544.3352661132812	544.3405151367188
1201	546.3536376953125	13.103666666666667					1	DETECTED	546.3536 m/z @13.10 [CD8376_2.mzXML]	546.3536376953125	13.103666666666667	10.900116666666666	15.981033333333333	5.080916666666667	122654.9375	2877976.484355501	0	1175	0.11664786661054372	0.8046018346895416	1.0923658697381822	546.3472900390625	546.357666015625
1202	547.3571166992188	13.0728					1	DETECTED	547.3571 m/z @13.07 [CD8376_2.mzXML]	547.3571166992188	13.0728	12.855933333333333	15.071683333333334	2.2157500000000017	30293.1484375	791273.3287884826	0	1175	0.06262311108570806	5.1085536427912395	28.9211889612282	547.34765625	547.3582763671875
1203	548.3687744140625	13.499816666666668					1	DETECTED	548.3688 m/z @13.50 [CD8376_2.mzXML]	548.3687744140625	13.499816666666668	10.7738	13.873633333333334	3.0998333333333346	13334.9677734375	659020.040688751	0	1175	0.300771169565623	0.5685646333783725	0.1406184919144337	548.3597412109375	548.3713989257812
1204	550.255859375	13.103666666666667					1	DETECTED	550.2559 m/z @13.10 [CD8376_2.mzXML]	550.255859375	13.103666666666667	4.065483333333334	13.251666666666667	9.186183333333332	7574.099609375	914715.9014427488	0	1175	0.11596623013275931	0.5081874860545352	0.01637497210907056	550.2543334960938	550.2639770507812
1205	550.4484252929688	12.759183333333334					1	DETECTED	550.4484 m/z @12.76 [CD8376_2.mzXML]	550.4484252929688	12.759183333333334	12.000316666666667	14.383933333333333	2.3836166666666667	5492.4423828125	356901.09800811764	0	1175	0.5824086236749224	1.5705108495124283	2.1410216990248565	550.4447631835938	550.450439453125
1206	566.3204345703125	12.855933333333333					1	DETECTED	566.3204 m/z @12.86 [CD8376_2.mzXML]	566.3204345703125	12.855933333333333	12.8074	13.041183333333333	0.23378333333333323	26876.38671875	208985.71044604512	0	1175	0.11933562293418909	2.408482142857143	3.816964285714285	566.3189086914062	566.32080078125
1207	567.4050903320312	12.4005					1	DETECTED	567.4051 m/z @12.40 [CD8376_2.mzXML]	567.4050903320312	12.4005	12.234266666666667	12.533133333333334	0.29886666666666706	10944.947265625	130054.03551116936	0	1175	0.19323647355412454	0.8989372368157262	0.829955082924369	567.404541015625	567.4070434570312
1208	568.3379516601562	12.8074					1	DETECTED	568.3380 m/z @12.81 [CD8376_2.mzXML]	568.3379516601562	12.8074	12.6779	14.401033333333334	1.723133333333335	71448.6953125	895887.4432779236	0	1175	0.12708542960104552	2.3240990064590754	3.796021615760182	568.3340454101562	568.3402099609375
1209	569.29296875	16.27605					1	DETECTED	569.2930 m/z @16.28 [CD8376_2.mzXML]	569.29296875	16.27605	9.681966666666666	18.437666666666665	8.7557	1799.1722412109375	373913.49236611906	0	1175	0.3140110146961419	0.6639057741156842	0.3278115482313685	569.2887573242188	569.3021240234375
1210	570.3544921875	13.026266666666666					1	DETECTED	570.3545 m/z @13.03 [CD8376_2.mzXML]	570.3544921875	13.026266666666666	12.964866666666667	13.785866666666667	0.8209999999999997	18905.716796875	199070.43706634486	0	1175	0.1465444373478153	6.685667752443102	12.371335504886204	570.3469848632812	570.3551025390625
1211	576.3884887695312	12.6779					1	DETECTED	576.3885 m/z @12.68 [CD8376_2.mzXML]	576.3884887695312	12.6779	7.001466666666667	15.141733333333333	8.140266666666665	21885.6015625	882934.1144196165	0	1175	0.1817332519833137	12.182629474388417	4.2247922451150455	576.385009765625	576.3953247070312
1212	583.2532348632812	11.202266666666667					1	DETECTED	583.2532 m/z @11.20 [CD8376_2.mzXML]	583.2532348632812	11.202266666666667	10.631383333333334	11.6633	1.0319166666666657	9186.7841796875	199231.35923144518	0	1175	0.6630569994775968	0.9037894490993491	1.4398064935946342	583.2501831054688	583.2556762695312
1213	585.2688598632812	10.9903					1	DETECTED	585.2689 m/z @10.99 [CD8376_2.mzXML]	585.2688598632812	10.9903	10.30725	19.863166666666665	9.555916666666665	37167.48828125	1158215.6606911642	0	1175	0.6745181471183752	2.3557198015796343	2.553266062675004	585.2631225585938	585.2723388671875
1214	591.3162231445312	11.782666666666668					1	DETECTED	591.3162 m/z @11.78 [CD8376_2.mzXML]	591.3162231445312	11.782666666666668	11.748183333333333	12.43365	0.6854666666666667	5775.3271484375	89525.60863671894	0	1175	0.11391637521160902	9.939101014982866	18.87820202996573	591.314453125	591.323974609375
1215	592.3831787109375	12.351166666666668					1	DETECTED	592.3832 m/z @12.35 [CD8376_2.mzXML]	592.3831787109375	12.351166666666668	12.284566666666667	15.796166666666666	3.5115999999999996	3950.538330078125	308475.74243804935	0	1175	0.16171003358561364	26.363363363362925	51.72672672672585	592.381103515625	592.3844604492188
1216	593.4215698242188	12.630416666666667					1	DETECTED	593.4216 m/z @12.63 [CD8376_2.mzXML]	593.4215698242188	12.630416666666667	12.533133333333334	12.66225	0.12911666666666655	4062.583251953125	25745.184621459768	0	1175	0.03691691511800066	0.6636114442350513	0.3272228884701025	593.4191284179688	593.4236450195312
1217	616.1742553710938	11.3037					1	DETECTED	616.1743 m/z @11.30 [CD8376_2.mzXML]	616.1742553710938	11.3037	11.236716666666666	11.490166666666665	0.25344999999999906	26495.1953125	153994.66703210436	0	1175	0.07400406451138686	1.8918885294849503	1.720324724679999	616.1730346679688	616.1782836914062
1218	619.43603515625	12.598116666666666					1	DETECTED	619.4360 m/z @12.60 [CD8376_2.mzXML]	619.43603515625	12.598116666666666	12.54945	12.872083333333334	0.322633333333334	8930.615234375	85376.74996093768	0	1175	0.1564525247108257	3.3147260273973296	5.629452054794659	619.4322509765625	619.437744140625
1219	629.15234375	1.8497666666666668					1	DETECTED	629.1523 m/z @1.85 [CD8376_2.mzXML]	629.15234375	1.8497666666666668	1.8359833333333335	3.658783333333333	1.8227999999999995	22620.966796875	426967.5513504637	0	1175	0.5287900269593677	46.35581747981702	15.202400915536408	629.1494750976562	629.1586303710938
1220	637.0916137695312	9.955166666666665					1	DETECTED	637.0916 m/z @9.96 [CD8376_2.mzXML]	637.0916137695312	9.955166666666665	9.885950000000001	9.989633333333334	0.10368333333333268	1676.43994140625	7574.053668853769	0	1175	0.10069570137040884	0.748976643390344	0.49795328678068795	637.091064453125	637.0936279296875
1221	651.1348876953125	1.8497666666666668					1	DETECTED	651.1349 m/z @1.85 [CD8376_2.mzXML]	651.1348876953125	1.8497666666666668	1.8359833333333335	8.71485	6.878866666666667	20231.267578125	731451.6632409055	0	1175	0.037113957067470116	249.5356711003641	6.143529770835987	651.129638671875	651.1387939453125
1222	673.1170043945312	1.8497666666666668					1	DETECTED	673.1170 m/z @1.85 [CD8376_2.mzXML]	673.1170043945312	1.8497666666666668	1.8359833333333335	10.9903	9.154316666666666	13330.6328125	617489.4777817992	0	1175	0.025660838429804933	332.07920193470557	14.861599643300485	673.1100463867188	673.1187744140625
1223	675.5418701171875	13.3878					1	DETECTED	675.5419 m/z @13.39 [CD8376_2.mzXML]	675.5418701171875	13.3878	11.393516666666667	13.997083333333334	2.6035666666666675	4333.83251953125	395079.52757977287	0	1175	0.11121013907047761	0.6527574650877092	0.30551493017541825	675.5382080078125	675.545654296875
1224	701.556884765625	12.251233333333333					1	DETECTED	701.5569 m/z @12.25 [CD8376_2.mzXML]	701.556884765625	12.251233333333333	11.6633	14.707983333333335	3.044683333333335	11903.4267578125	579508.5047580259	0	1175	0.49455420314827947	2.5893100124730686	2.4391175129302467	701.5507202148438	701.5599975585938
1225	703.5723876953125	13.026266666666666					1	DETECTED	703.5724 m/z @13.03 [CD8376_2.mzXML]	703.5723876953125	13.026266666666666	11.938216666666667	15.089016666666668	3.1508000000000003	13913.6650390625	845117.0900370177	0	1175	0.19664186068357914	1.4511874502708844	1.8648176246868131	703.5687255859375	703.5792846679688
1226	722.5245361328125	12.934366666666667					1	DETECTED	722.5245 m/z @12.93 [CD8376_2.mzXML]	722.5245361328125	12.934366666666667	12.565933333333334	14.1492	1.5832666666666668	8678.197265625	263486.26526425197	0	1175	0.3514991648660484	2.148647426038177	3.297294852076354	722.5211181640625	722.5311279296875
1227	732.5526733398438	12.598116666666666					1	DETECTED	732.5527 m/z @12.60 [CD8376_2.mzXML]	732.5526733398438	12.598116666666666	11.8791	14.367116666666668	2.4880166666666685	5031.40625	303399.06120480364	0	1175	0.11987497413000625	1.7301522913238	2.4603045826476	732.5484008789062	732.5606079101562
1228	758.5675659179688	12.630416666666667					1	DETECTED	758.5676 m/z @12.63 [CD8376_2.mzXML]	758.5675659179688	12.630416666666667	11.11445	15.906916666666666	4.792466666666666	158378.828125	1.0642158810676651E7	1	1175	0.9096265907396344	1.3702034678873853	2.4628157400657784	758.5634155273438	758.5747680664062
1229	780.5493774414062	12.66225					1	DETECTED	780.5494 m/z @12.66 [CD8376_2.mzXML]	780.5493774414062	12.66225	12.251233333333333	14.367116666666668	2.1158833333333344	10794.6083984375	443618.3325524295	0	1175	0.19655552077592553	2.5739629374315727	6.446908226103212	780.546142578125	780.5536499023438
1230	782.5675659179688	12.66225					1	DETECTED	782.5676 m/z @12.66 [CD8376_2.mzXML]	782.5675659179688	12.66225	11.5832	14.914766666666667	3.3315666666666672	48211.26171875	2244322.444471528	0	1175	0.5350026407217054	1.3457621449594943	2.0120127051218755	782.5635375976562	782.5706176757812
1231	784.58203125	13.615316666666667					1	DETECTED	784.5820 m/z @13.62 [CD8376_2.mzXML]	784.58203125	13.615316666666667	12.301266666666667	15.427016666666667	3.12575	30332.529296875	1760733.1740111385	0	1175	0.6185185399914701	1.0178634663577488	0.7124831723954962	784.5789184570312	784.5875244140625
1232	786.5984497070312	12.630416666666667					1	DETECTED	786.5984 m/z @12.63 [CD8376_2.mzXML]	786.5984497070312	12.630416666666667	11.697000000000001	14.914766666666667	3.217766666666666	28383.1328125	1361999.069064362	0	1175	0.4255837014516697	1.7205738156284653	2.7061630707694344	786.5900268554688	786.6028442382812
1233	806.5665283203125	12.598116666666666					1	DETECTED	806.5665 m/z @12.60 [CD8376_2.mzXML]	806.5665283203125	12.598116666666666	7.2854	14.725033333333332	7.439633333333332	17439.80859375	1224320.1703130195	0	1175	0.42129441427632663	2.031242784296789	2.3377780475970247	806.557861328125	806.5723876953125
1234	808.582275390625	12.630416666666667					1	DETECTED	808.5823 m/z @12.63 [CD8376_2.mzXML]	808.582275390625	12.630416666666667	11.731	14.621316666666667	2.890316666666667	10411.9267578125	636728.1303082886	0	1175	0.5184071385446547	1.6067729083665332	1.9707345207876237	808.5770874023438	808.59033203125
1235	810.5971069335938	12.630416666666667					1	DETECTED	810.5971 m/z @12.63 [CD8376_2.mzXML]	810.5971069335938	12.630416666666667	12.016066666666667	14.367116666666668	2.3510500000000008	10674.4375	521162.92671664356	0	1175	0.9705541727880309	1.9134451045820793	2.0612749070180185	810.5913696289062	810.6050415039062
1236	812.6143188476562	12.598116666666666					1	DETECTED	812.6143 m/z @12.60 [CD8376_2.mzXML]	812.6143188476562	12.598116666666666	3.0273166666666667	16.3494	13.322083333333332	6207.009765625	1053120.1188420102	0	1175	1.161920985443503	0.6959754322174392	0.39195086443487837	812.606689453125	812.6190795898438
1237	991.6709594726562	13.177733333333332					1	DETECTED	991.6710 m/z @13.18 [CD8376_2.mzXML]	991.6709594726562	13.177733333333332	10.791950000000002	13.2813	2.489349999999998	8338.736328125	416001.86693255615	0	1175	0.15084007652616727	0.521704960634872	0.04340992126974408	991.6661987304688	991.6776123046875
1238	1133.2276611328125	1.8497666666666668					1	DETECTED	1133.2277 m/z @1.85 [CD8376_2.mzXML]	1133.2276611328125	1.8497666666666668	0.19241666666666665	19.936333333333334	19.743916666666667	7356.88037109375	1546029.9389877021	0	1175	11.24580331995493	3.9702908706037263	2.8534474121579554	1133.2164306640625	1133.23876953125
