# Supplementary material for: MSFC: a new feature construction method for accurate diagnosis of mass spectrometry data
Source: Sci Rep. 2023 Sep 21;13:15694. doi: 10.1038/s41598-023-42395-5 (PMC10514077; doi:10.1038/s41598-023-42395-5)
Supplement: Supplementary file 1 — Supplementary Information. [file 41598_2023_42395_MOESM1_ESM.zip › dataset/CHD dataset/2-batch/P/CD8380_2.mzXML_chromatograms.csv]

row ID	row m/z	row retention time	row identity (main ID)	row identity (all IDs)	row identity (main ID + details)	row comment	row number of detected peaks	CD8380_2.mzXML Peak status	CD8380_2.mzXML Peak name	CD8380_2.mzXML Peak m/z	CD8380_2.mzXML Peak RT	CD8380_2.mzXML Peak RT start	CD8380_2.mzXML Peak RT end	CD8380_2.mzXML Peak duration time	CD8380_2.mzXML Peak height	CD8380_2.mzXML Peak area	CD8380_2.mzXML Peak charge	CD8380_2.mzXML Peak # data points	CD8380_2.mzXML Peak FWHM	CD8380_2.mzXML Peak tailing factor	CD8380_2.mzXML Peak asymmetry factor	CD8380_2.mzXML Peak m/z min	CD8380_2.mzXML Peak m/z max
1	55.05392837524414	2.1348833333333332					1	DETECTED	55.0539 m/z @2.13 [CD8380_2.mzXML]	55.05392837524414	2.1348833333333332	0.13855	19.981166666666663	19.842616666666665	2454.947021484375	1164711.1429896848	0	1188	3.87144073921075	4.969765403239272	8.939530806478542	55.053226470947266	55.056190490722656
2	60.080543518066406	14.938433333333334					1	DETECTED	60.0805 m/z @14.94 [CD8380_2.mzXML]	60.080543518066406	14.938433333333334	0.10173333333333333	19.999000000000002	19.89726666666667	121728.0234375	3.0423144049479388E7	0	1188	3.2120206088181202	0.8574873215755849	2.543234203773342	60.080284118652344	60.080753326416016
3	61.03943634033203	1.85445					1	DETECTED	61.0394 m/z @1.85 [CD8380_2.mzXML]	61.03943634033203	1.85445	0.10173333333333333	19.999000000000002	19.89726666666667	127110.2890625	2504911.1813067934	0	1188	0.04573089262841701	0.8292183506836384	5.206759098006478	61.03884506225586	61.04273223876953
4	61.08768844604492	11.424283333333333					1	DETECTED	61.0877 m/z @11.42 [CD8380_2.mzXML]	61.08768844604492	11.424283333333333	8.626266666666668	19.926166666666667	11.2999	6842.34716796875	1111842.215747803	0	1188	2.3276673391736153	1.7723214353986183	2.5548285275443816	61.08354949951172	61.08768844604492
5	68.98200988769531	1.5231833333333333					1	DETECTED	68.9820 m/z @1.52 [CD8380_2.mzXML]	68.98200988769531	1.5231833333333333	1.4480499999999998	13.289483333333333	11.841433333333333	12341.052734375	3695128.9009119263	0	1188	0.09036539373618813	78.80279503105572	156.60559006211145	68.98193359375	68.98955535888672
6	69.03325653076172	1.89695					1	DETECTED	69.0333 m/z @1.90 [CD8380_2.mzXML]	69.03325653076172	1.89695	0.32115	17.397333333333332	17.076183333333333	6162.55078125	1102276.2912780452	0	1188	0.3363719037214321	5.418258450734019	9.836516901468038	69.03060150146484	69.04166412353516
7	69.0697021484375	7.169066666666667					1	DETECTED	69.0697 m/z @7.17 [CD8380_2.mzXML]	69.0697021484375	7.169066666666667	0.10173333333333333	19.999000000000002	19.89726666666667	8075.9853515625	4718377.480309931	0	1188	12.705089187816514	1.407692670502783	0.7403913379376569	69.06915283203125	69.06991577148438
8	72.04894256591797	14.6202					1	DETECTED	72.0489 m/z @14.62 [CD8380_2.mzXML]	72.04894256591797	14.6202	0.22985	19.981166666666663	19.751316666666664	3844.071533203125	1506610.573525359	0	1188	1.4875174302364567	0.6862695023632734	1.0391599815729176	72.04670715332031	72.05411529541016
9	72.08059692382812	1.9387833333333333					1	DETECTED	72.0806 m/z @1.94 [CD8380_2.mzXML]	72.08059692382812	1.9387833333333333	0.3939333333333333	12.690833333333334	12.2969	80963.484375	2835338.89523401	0	1188	0.08308606633508187	0.7400328994325167	0.410234030102742	72.07062530517578	72.08692932128906
10	73.04530334472656	14.405650000000001					1	DETECTED	73.0453 m/z @14.41 [CD8380_2.mzXML]	73.04530334472656	14.405650000000001	0.10173333333333333	19.999000000000002	19.89726666666667	16202.6669921875	5655394.20565934	0	1188	2.431383996519756	0.7076978099151344	0.3930820657772996	73.03654479980469	73.04683685302734
11	75.94770812988281	2.4772000000000003					1	DETECTED	75.9477 m/z @2.48 [CD8380_2.mzXML]	75.94770812988281	2.4772000000000003	2.3005666666666666	19.595833333333335	17.29526666666667	6844.92431640625	750143.2690223084	0	1188	0.27419223643429236	2.8228893239798243	4.564847180246145	75.9384765625	75.94964599609375
12	80.94759368896484	1.7375					1	DETECTED	80.9476 m/z @1.74 [CD8380_2.mzXML]	80.94759368896484	1.7375	0.22985	18.49866666666667	18.26881666666667	137475.984375	4157464.9848890076	0	1188	0.23955045887027016	4.163949537226083	5.386738063840947	80.93913269042969	80.94905090332031
13	81.07292938232422	11.391866666666665					1	DETECTED	81.0729 m/z @11.39 [CD8380_2.mzXML]	81.07292938232422	11.391866666666665	0.17503333333333335	19.999000000000002	19.82396666666667	5002.7509765625	2318889.096204161	0	1188	18.220562209780873	0.7303714293651907	3.622892581042188	81.0643539428711	81.07817840576172
14	82.94469451904297	1.7375					1	DETECTED	82.9447 m/z @1.74 [CD8380_2.mzXML]	82.94469451904297	1.7375	1.6882833333333334	13.73535	12.047066666666668	46570.953125	5069500.735839233	0	1188	0.10043120386150872	122.38807991872667	243.77615983745332	82.93968963623047	82.95010375976562
15	83.02124786376953	1.8257333333333332					1	DETECTED	83.0212 m/z @1.83 [CD8380_2.mzXML]	83.02124786376953	1.8257333333333332	0.3939333333333333	19.981166666666663	19.58723333333333	1914851.875	1.0961210545477038E7	0	1188	0.061606423977326186	2.1406893703659136	3.077193153565778	83.01134490966797	83.02165985107422
16	83.08524322509766	11.345916666666666					1	DETECTED	83.0852 m/z @11.35 [CD8380_2.mzXML]	83.08524322509766	11.345916666666666	0.12028333333333333	19.999000000000002	19.87871666666667	12320.3330078125	4553920.695038146	0	1188	6.128887095181284	0.8854162645611682	1.1908654007400215	83.08487701416016	83.0855941772461
17	84.02482604980469	1.8399333333333334					1	DETECTED	84.0248 m/z @1.84 [CD8380_2.mzXML]	84.02482604980469	1.8399333333333334	0.10173333333333333	6.1081666666666665	6.006433333333333	14483.37109375	1778551.249373291	0	1188	0.17274048340931603	1.727773942392513	2.4555478847850263	84.01837158203125	84.02849578857422
18	84.04426574707031	2.5714333333333332					1	DETECTED	84.0443 m/z @2.57 [CD8380_2.mzXML]	84.04426574707031	2.5714333333333332	0.3939333333333333	19.797166666666666	19.403233333333333	27998.6796875	2783107.6977305287	0	1188	0.5043238588306567	2.761480146537728	2.277905433706246	84.03845977783203	84.05330657958984
19	84.95934295654297	1.5231833333333333					1	DETECTED	84.9593 m/z @1.52 [CD8380_2.mzXML]	84.95934295654297	1.5231833333333333	0.12028333333333333	19.999000000000002	19.87871666666667	1882023.875	2.522073979244842E7	0	1188	0.1203822726031023	1.065043724700985	1.0138553035165097	84.95919036865234	84.96459197998047
20	85.02821350097656	1.9941666666666669					1	DETECTED	85.0282 m/z @1.99 [CD8380_2.mzXML]	85.02821350097656	1.9941666666666669	0.6305833333333334	9.7459	9.115316666666667	32662.72265625	2866739.4088312387	0	1188	0.7245008135237907	1.884268553890466	1.8128642063353588	85.02588653564453	85.02906036376953
21	85.06105041503906	1.85445					1	DETECTED	85.0611 m/z @1.85 [CD8380_2.mzXML]	85.06105041503906	1.85445	0.10173333333333333	19.999000000000002	19.89726666666667	21695.857421875	3052917.718635223	0	1188	6.346675997107106	4.39807342998494	9.199045456517307	85.06105041503906	85.0648422241211
22	85.96299743652344	1.5231833333333333					1	DETECTED	85.9630 m/z @1.52 [CD8380_2.mzXML]	85.96299743652344	1.5231833333333333	1.4318666666666668	1.5967	0.16483333333333317	10486.2685546875	67456.44981750494	0	1188	0.19973446527041583	0.902536959299143	0.805073918598286	85.96282958984375	85.96306610107422
23	86.09622192382812	4.057933333333334					1	DETECTED	86.0962 m/z @4.06 [CD8380_2.mzXML]	86.09622192382812	4.057933333333334	2.8903666666666665	19.541333333333334	16.65096666666667	174956.453125	1.1036980396429317E7	1	1188	0.9424839599998198	0.8527157374981545	0.7206015386832028	86.0959701538086	86.09647369384766
24	87.04396057128906	4.120216666666667					1	DETECTED	87.0440 m/z @4.12 [CD8380_2.mzXML]	87.04396057128906	4.120216666666667	0.15675	19.889333333333333	19.732583333333334	6274.3466796875	1738158.8840065915	0	1188	3.4262071620978376	2.489308601897329	3.9786172037946574	87.04373168945312	87.04410552978516
25	87.08019256591797	6.39135					1	DETECTED	87.0802 m/z @6.39 [CD8380_2.mzXML]	87.08019256591797	6.39135	0.10173333333333333	19.999000000000002	19.89726666666667	113234.1484375	6.94931361814568E7	1	1188	14.963809020989668	2.0137730067763093	1.4733903843727865	87.07955169677734	87.08042907714844
26	88.08363342285156	6.850133333333333					1	DETECTED	88.0836 m/z @6.85 [CD8380_2.mzXML]	88.08363342285156	6.850133333333333	0.10173333333333333	19.999000000000002	19.89726666666667	6542.12255859375	3657017.0885440013	0	1188	15.392197546364182	1.4742210499278845	1.0605656265305567	88.07530212402344	88.0838394165039
27	88.11177062988281	12.52975					1	DETECTED	88.1118 m/z @12.53 [CD8380_2.mzXML]	88.11177062988281	12.52975	10.0731	17.067	6.9939	3697.465087890625	871978.7632780152	0	1188	2.787251029662553	1.4234628457452223	1.8469256914904446	88.11155700683594	88.11682891845703
28	88.95252990722656	1.5376166666666669					1	DETECTED	88.9525 m/z @1.54 [CD8380_2.mzXML]	88.95252990722656	1.5376166666666669	1.4318666666666668	12.626016666666667	11.19415	26171.0625	2581366.356509033	0	1188	0.12176578782215408	52.927423167848694	104.85484633569739	88.94774627685547	88.95259094238281
29	88.96814727783203	11.729016666666666					1	DETECTED	88.9681 m/z @11.73 [CD8380_2.mzXML]	88.96814727783203	11.729016666666666	0.10173333333333333	19.907666666666668	19.805933333333336	16606.779296875	2445628.6990955807	0	1188	0.8821926303669994	0.8283085306004153	0.3218831640112889	88.96795654296875	88.96844482421875
30	89.03846740722656	9.223216666666668					1	DETECTED	89.0385 m/z @9.22 [CD8380_2.mzXML]	89.03846740722656	9.223216666666668	0.6486833333333333	19.9445	19.295816666666667	15211.9345703125	2350658.892932648	0	1188	0.08361024776572812	0.8029533539536626	0.31269011814204456	89.03319549560547	89.04765319824219
31	89.05960845947266	10.177					1	DETECTED	89.0596 m/z @10.18 [CD8380_2.mzXML]	89.05960845947266	10.177	0.10173333333333333	19.999000000000002	19.89726666666667	20473.666015625	5122409.514182345	0	1188	1.394713272726987	0.7518259464812836	1.0497279651077471	89.05921936035156	89.05979919433594
32	90.05477905273438	1.85445					1	DETECTED	90.0548 m/z @1.85 [CD8380_2.mzXML]	90.05477905273438	1.85445	0.10173333333333333	19.999000000000002	19.89726666666667	158509.203125	6325988.870798641	0	1188	0.1698149837315075	6.176381213323789	5.647301207229573	90.04620361328125	90.05975341796875
33	90.97640228271484	1.6420333333333335					1	DETECTED	90.9764 m/z @1.64 [CD8380_2.mzXML]	90.97640228271484	1.6420333333333335	1.55245	16.755166666666664	15.202716666666664	368028.09375	1.3688405910254147E7	0	1188	0.10252150455028652	102.99159473560839	218.28605219377712	90.96769714355469	90.98297882080078
34	91.038818359375	10.056099999999999					1	DETECTED	91.0388 m/z @10.06 [CD8380_2.mzXML]	91.038818359375	10.056099999999999	0.10173333333333333	19.999000000000002	19.89726666666667	46129.515625	2.1981751836310048E7	0	1188	10.690873771698408	1.0811449570583072	0.3403069558705189	91.02926635742188	91.03900146484375
35	91.0540771484375	9.209200000000001					1	DETECTED	91.0541 m/z @9.21 [CD8380_2.mzXML]	91.0540771484375	9.209200000000001	0.10173333333333333	19.999000000000002	19.89726666666667	172675.15625	1.654620315887204E7	0	1188	0.08679542595527856	9.870533874540056	0.22860248663971097	91.05403137207031	91.06289672851562
36	92.05750274658203	9.195033333333333					1	DETECTED	92.0575 m/z @9.20 [CD8380_2.mzXML]	92.05750274658203	9.195033333333333	3.2255166666666666	19.9445	16.718983333333334	7476.7578125	911450.0687523499	0	1188	1.0277070755935274	1.0315402546766	1.0650640672698817	92.04950714111328	92.05948638916016
37	93.06980895996094	8.407066666666667					1	DETECTED	93.0698 m/z @8.41 [CD8380_2.mzXML]	93.06980895996094	8.407066666666667	0.10173333333333333	19.834166666666665	19.732433333333333	7949.42041015625	1388389.6816651	0	1188	0.5003303732797484	1.4451346292857148	7.352457608037179	93.06944274902344	93.07755279541016
38	94.04121398925781	8.375616666666666					1	DETECTED	94.0412 m/z @8.38 [CD8380_2.mzXML]	94.04121398925781	8.375616666666666	6.337883333333334	11.194183333333333	4.856299999999999	9577.8818359375	383056.326271576	0	1188	null	1.0513969873358289	0.5433711304665617	94.04085540771484	94.04995727539062
39	95.04907989501953	8.375616666666666					1	DETECTED	95.0491 m/z @8.38 [CD8380_2.mzXML]	95.04907989501953	8.375616666666666	3.019966666666667	17.746666666666666	14.7267	6540.6826171875	910363.3570455322	0	1188	0.22225176223166798	1.3748751318700814	0.03189350450060307	95.03926849365234	95.0492935180664
40	95.08556365966797	11.812183333333333					1	DETECTED	95.0856 m/z @11.81 [CD8380_2.mzXML]	95.08556365966797	11.812183333333333	0.15675	19.962833333333332	19.806083333333333	3372.147216796875	1431032.7413953852	0	1188	18.090128748521405	0.8496502346545103	4.263765560817494	95.07972717285156	95.0857925415039
41	96.9215316772461	1.7211833333333333					1	DETECTED	96.9215 m/z @1.72 [CD8380_2.mzXML]	96.9215316772461	1.7211833333333333	1.6572333333333333	13.803149999999999	12.145916666666665	136967.78125	3804303.20167749	0	1188	0.25652638722205223	91.26449023255063	8.204993395838057	96.91793060302734	96.93008422851562
42	97.02833557128906	2.369266666666667					1	DETECTED	97.0283 m/z @2.37 [CD8380_2.mzXML]	97.02833557128906	2.369266666666667	0.21166666666666664	19.778833333333335	19.56716666666667	14811.888671875	2817476.7710946356	0	1188	0.23343830781373676	4.374094985808769	6.911694458709612	97.02075958251953	97.0367202758789
43	97.06462860107422	7.59475					1	DETECTED	97.0646 m/z @7.59 [CD8380_2.mzXML]	97.06462860107422	7.59475	0.10173333333333333	19.981166666666663	19.87943333333333	3452.099853515625	2355007.047096406	0	1188	19.751764541786237	1.326530703032379	1.6530614060647575	97.06389617919922	97.07295227050781
44	97.10082244873047	11.713166666666666					1	DETECTED	97.1008 m/z @11.71 [CD8380_2.mzXML]	97.10082244873047	11.713166666666666	0.15675	19.981166666666663	19.824416666666664	4703.4541015625	2095167.7795950011	0	1188	4.772714049412484	0.8577233427316714	0.6689007441361927	97.09132385253906	97.10977935791016
45	98.9186019897461	1.7211833333333333					1	DETECTED	98.9186 m/z @1.72 [CD8380_2.mzXML]	98.9186019897461	1.7211833333333333	1.1224833333333335	19.430999999999997	18.308516666666662	37829.75	5899109.194209106	0	1188	0.3274952854598898	131.88553617230608	6.168329325862641	98.91668701171875	98.92001342773438
46	98.98384857177734	12.965366666666666					1	DETECTED	98.9838 m/z @12.97 [CD8380_2.mzXML]	98.98384857177734	12.965366666666666	0.15675	19.999000000000002	19.842250000000003	9090.0654296875	4561751.308782045	0	1188	10.954790362049646	0.5728011196932112	0.1624655976245193	98.97496795654297	98.98431396484375
47	98.99533081054688	1.8257333333333332					1	DETECTED	98.9953 m/z @1.83 [CD8380_2.mzXML]	98.99533081054688	1.8257333333333332	0.303	7.435133333333334	7.132133333333334	159130.625	4405541.100060181	0	1188	0.5544957370541299	2.451962055584549	3.09920334342476	98.98563385009766	98.9991226196289
48	99.0438461303711	1.9802833333333332					1	DETECTED	99.0438 m/z @1.98 [CD8380_2.mzXML]	99.0438461303711	1.9802833333333332	0.10173333333333333	19.834166666666665	19.732433333333333	14480.7109375	3697777.1996209146	0	1188	1.4999010026212254	4.295205929372405	16.227154408386678	99.04127502441406	99.0442123413086
49	100.0755386352539	8.833733333333333					1	DETECTED	100.0755 m/z @8.83 [CD8380_2.mzXML]	100.0755386352539	8.833733333333333	0.10173333333333333	19.999000000000002	19.89726666666667	39996.5234375	2615927.9968248866	0	1188	0.20374481436445357	0.568521181936981	4.9146615877574735	100.07465362548828	100.07594299316406
50	101.00809478759766	1.5231833333333333					1	DETECTED	101.0081 m/z @1.52 [CD8380_2.mzXML]	101.00809478759766	1.5231833333333333	0.4303166666666666	19.926166666666667	19.49585	789759.0	1.236035230884986E7	1	1188	0.14079609958919215	1.1840127545185264	1.3065202985408577	101.007080078125	101.01215362548828
51	101.06675720214844	13.785883333333334					1	DETECTED	101.0668 m/z @13.79 [CD8380_2.mzXML]	101.06675720214844	13.785883333333334	0.9043666666666667	13.785883333333334	12.881516666666668	8262.5498046875	3403347.342209839	0	1188	4.943793814897127	0.5	null	101.05947875976562	101.06675720214844
52	101.095947265625	7.062583333333333					1	DETECTED	101.0959 m/z @7.06 [CD8380_2.mzXML]	101.095947265625	7.062583333333333	0.10173333333333333	19.999000000000002	19.89726666666667	20764.009765625	1.1245010518236201E7	0	1188	13.793684353388384	1.4292267946203892	0.6530854068954123	101.095458984375	101.09617614746094
53	102.00907135009766	1.55245					1	DETECTED	102.0091 m/z @1.55 [CD8380_2.mzXML]	102.00907135009766	1.55245	1.4318666666666668	18.242166666666666	16.810299999999998	65480.51171875	4160109.8916588146	0	1188	0.16430247984069757	69.70407740152042	138.40815480304084	102.0074234008789	102.00917053222656
54	102.04632568359375	8.375616666666666					1	DETECTED	102.0463 m/z @8.38 [CD8380_2.mzXML]	102.04632568359375	8.375616666666666	1.4132833333333332	19.651166666666665	18.237883333333333	35100.66015625	3296507.298882966	0	1188	5.934184562328737	0.530149302011352	0.05368264227274071	102.04338073730469	102.05517578125
55	102.09107208251953	1.8116166666666667					1	DETECTED	102.0911 m/z @1.81 [CD8380_2.mzXML]	102.09107208251953	1.8116166666666667	0.10173333333333333	19.981166666666663	19.87943333333333	12259.26953125	2225192.136613982	0	1188	1.0370150372917677	4.848939940564743	19.82559981546273	102.09068298339844	102.09935760498047
56	102.12737274169922	12.626016666666667					1	DETECTED	102.1274 m/z @12.63 [CD8380_2.mzXML]	102.12737274169922	12.626016666666667	0.12028333333333333	19.999000000000002	19.87871666666667	6183.8203125	2352307.5204858384	0	1188	6.089673582417959	0.7947841256810211	1.7505105783206554	102.12708282470703	102.12784576416016
57	102.97010040283203	1.5081333333333333					1	DETECTED	102.9701 m/z @1.51 [CD8380_2.mzXML]	102.97010040283203	1.5081333333333333	1.4132833333333332	7.9619	6.548616666666667	250585.6875	2608123.917785982	0	1188	0.13103028337907596	1.7270520858981024	1.514377861953285	102.96963500976562	102.97034454345703
58	103.03880310058594	2.09275					1	DETECTED	103.0388 m/z @2.09 [CD8380_2.mzXML]	103.03880310058594	2.09275	0.9226666666666666	19.212666666666667	18.29	79706.0390625	5965868.6907315375	0	1188	0.3491874750454991	3.0674706498715323	3.647609216464055	103.0373306274414	103.04093933105469
59	103.0539779663086	8.375616666666666					1	DETECTED	103.0540 m/z @8.38 [CD8380_2.mzXML]	103.0539779663086	8.375616666666666	3.122266666666667	8.660466666666668	5.538200000000002	203995.5625	8609979.477392092	1	1188	0.1875416260818934	0.5256206733899365	0.0320522996926819	103.04570007324219	103.06011199951172
60	103.07492065429688	10.989383333333334					1	DETECTED	103.0749 m/z @10.99 [CD8380_2.mzXML]	103.07492065429688	10.989383333333334	0.10173333333333333	19.999000000000002	19.89726666666667	102113.34375	1.873209415262792E7	1	1188	0.40390472240526165	0.6135302441064927	4.945211024272676	103.07062530517578	103.07809448242188
61	104.05747985839844	8.375616666666666					1	DETECTED	104.0575 m/z @8.38 [CD8380_2.mzXML]	104.05747985839844	8.375616666666666	7.858666666666666	9.542300000000001	1.6836333333333346	13724.0244140625	295725.24496258574	0	1188	0.31889597816448223	1.6413756746763004	0.5006289887199762	104.04930877685547	104.0575942993164
62	104.07508850097656	13.439383333333334					1	DETECTED	104.0751 m/z @13.44 [CD8380_2.mzXML]	104.07508850097656	13.439383333333334	0.10173333333333333	19.999000000000002	19.89726666666667	21888.248046875	4687760.712860962	0	1188	0.9909003683441018	0.9198679486440656	0.36577937137734085	104.070068359375	104.07880401611328
63	104.10665130615234	1.7976166666666666					1	DETECTED	104.1067 m/z @1.80 [CD8380_2.mzXML]	104.10665130615234	1.7976166666666666	1.7375	17.085166666666666	15.347666666666665	848090.25	7255595.48210446	1	1188	0.06160615081929355	1.9754474909699709	4.418515572389019	104.10545349121094	104.10700988769531
64	105.00312805175781	1.5376166666666669					1	DETECTED	105.0031 m/z @1.54 [CD8380_2.mzXML]	105.00312805175781	1.5376166666666669	1.4132833333333332	6.461966666666667	5.048683333333334	23864.08203125	920772.158399353	0	1188	0.1449237275887838	20.437528456310137	1.2347770875199002	105.00234985351562	105.00326538085938
65	105.07144165039062	13.439383333333334					1	DETECTED	105.0714 m/z @13.44 [CD8380_2.mzXML]	105.07144165039062	13.439383333333334	0.10173333333333333	19.999000000000002	19.89726666666667	97583.078125	1.96539141088072E7	1	1188	1.9670917043486824	1.2595066701546107	1.582745390848582	105.06206512451172	105.0732192993164
66	106.04966735839844	1.8828333333333334					1	DETECTED	106.0497 m/z @1.88 [CD8380_2.mzXML]	106.04966735839844	1.8828333333333334	0.13855	19.541333333333334	19.402783333333335	11401.923828125	1311273.6575815124	0	1188	0.09665570796249878	1.281926355637628	0.6688255599221928	106.04932403564453	106.0504379272461
67	106.07488250732422	14.045316666666668					1	DETECTED	106.0749 m/z @14.05 [CD8380_2.mzXML]	106.07488250732422	14.045316666666668	4.371583333333334	17.397333333333332	13.025749999999999	3052.53369140625	907883.2643628535	0	1188	0.7806640236443751	0.6732535181177896	0.34650703623557916	106.07482147216797	106.08470916748047
68	106.95033264160156	1.6572333333333333					1	DETECTED	106.9503 m/z @1.66 [CD8380_2.mzXML]	106.95033264160156	1.6572333333333333	1.5819666666666667	13.348616666666667	11.76665	54382.66796875	2398713.7022424927	0	1188	0.17257799857998402	78.16640832595225	2.7083395990420343	106.95028686523438	106.95782470703125
69	107.01570892333984	14.4222					1	DETECTED	107.0157 m/z @14.42 [CD8380_2.mzXML]	107.01570892333984	14.4222	11.697483333333334	16.626466666666666	4.928983333333331	2494.6494140625	448575.4855513915	0	1188	0.6827979775418953	0.9044946569368068	0.8089893138736136	107.01256561279297	107.0160140991211
70	107.04899597167969	8.407066666666667					1	DETECTED	107.0490 m/z @8.41 [CD8380_2.mzXML]	107.04899597167969	8.407066666666667	0.10173333333333333	19.999000000000002	19.89726666666667	3081.15234375	1229779.8223888848	0	1188	9.456702895698452	1.197860812329427	1.1311572688586424	107.04429626464844	107.05256652832031
71	108.08086395263672	2.2868					1	DETECTED	108.0809 m/z @2.29 [CD8380_2.mzXML]	108.08086395263672	2.2868	0.10173333333333333	19.999000000000002	19.89726666666667	3000.32373046875	1600603.918966249	0	1188	6.3065121248467095	4.5530113497681235	3.8419397269457347	108.07208251953125	108.08351135253906
72	109.06220245361328	1.6572333333333333					1	DETECTED	109.0622 m/z @1.66 [CD8380_2.mzXML]	109.06220245361328	1.6572333333333333	1.6269833333333332	17.067	15.440016666666667	5615.3369140625	1060501.6475127258	0	1188	0.07878413948528196	37.23271583328525	72.30338034690341	109.05376434326172	109.06500244140625
73	109.1011962890625	11.551966666666667					1	DETECTED	109.1012 m/z @11.55 [CD8380_2.mzXML]	109.1011962890625	11.551966666666667	0.10173333333333333	19.999000000000002	19.89726666666667	2512.685546875	1257673.797016327	0	1188	7.348335663078636	0.8688585676565544	0.7377171353131088	109.09332275390625	109.1037368774414
74	109.97794342041016	1.4636500000000001					1	DETECTED	109.9779 m/z @1.46 [CD8380_2.mzXML]	109.97794342041016	1.4636500000000001	1.4318666666666668	1.5376166666666669	0.10575000000000001	3448.422607421875	15607.542291320808	0	1188	0.12107998578691781	1.663607760880968	2.327215521761936	109.97773742675781	109.97808074951172
75	110.0598373413086	2.5714333333333332					1	DETECTED	110.0598 m/z @2.57 [CD8380_2.mzXML]	110.0598373413086	2.5714333333333332	0.12028333333333333	19.962833333333332	19.84255	4892.3701171875	1287280.313422761	0	1188	1.8823772307117785	4.04760010607266	2.1291001538473844	110.05953979492188	110.0604019165039
76	111.0439224243164	2.231866666666667					1	DETECTED	111.0439 m/z @2.23 [CD8380_2.mzXML]	111.0439224243164	2.231866666666667	0.10173333333333333	19.999000000000002	19.89726666666667	5985.88134765625	3521693.1368496683	0	1188	14.95475776357488	4.670427516274412	22.024504796811314	111.04240417480469	111.0443115234375
77	112.03666687011719	1.7976166666666666					1	DETECTED	112.0367 m/z @1.80 [CD8380_2.mzXML]	112.03666687011719	1.7976166666666666	1.7533833333333333	13.651133333333332	11.897749999999998	149622.609375	3035697.4138679197	0	1188	0.17882086839426248	2.7826094137041215	3.4870476945104616	112.03661346435547	112.04163360595703
78	112.05032348632812	0.3576166666666667					1	DETECTED	112.0503 m/z @0.36 [CD8380_2.mzXML]	112.05032348632812	0.3576166666666667	0.10173333333333333	19.999000000000002	19.89726666666667	14822.775390625	8485883.633251967	0	1188	17.516841699682697	23.623734392102318	54.835029306080486	112.04966735839844	112.05073547363281
79	112.8954849243164	1.7375					1	DETECTED	112.8955 m/z @1.74 [CD8380_2.mzXML]	112.8954849243164	1.7375	1.6572333333333333	12.807166666666665	11.149933333333331	149550.203125	2846184.948169678	0	1188	0.2081489216540915	69.45556478405311	122.18022445580979	112.89066314697266	112.89566040039062
80	113.02078247070312	2.2181166666666665					1	DETECTED	113.0208 m/z @2.22 [CD8380_2.mzXML]	113.02078247070312	2.2181166666666665	1.5670333333333335	19.926166666666667	18.359133333333332	393583.28125	1.5426095920521764E7	0	1188	0.5701787315646927	null	4.301560298070344	113.0151138305664	113.02103424072266
81	113.035888671875	1.4934166666666668					1	DETECTED	113.0359 m/z @1.49 [CD8380_2.mzXML]	113.035888671875	1.4934166666666668	0.2665166666666667	19.962833333333332	19.696316666666664	9713.7763671875	1666578.9926213683	0	1188	0.03167464392440866	6.624279825891495	146.0985683568732	113.03421020507812	113.0382080078125
82	113.05965423583984	10.177					1	DETECTED	113.0597 m/z @10.18 [CD8380_2.mzXML]	113.05965423583984	10.177	0.12028333333333333	19.962833333333332	19.84255	4668.17236328125	1293566.2838156433	0	1188	9.06801613441128	0.9865322181029925	1.8672062617600802	113.05332946777344	113.05996704101562
83	114.05494689941406	2.5579666666666667					1	DETECTED	114.0549 m/z @2.56 [CD8380_2.mzXML]	114.05494689941406	2.5579666666666667	0.6855	19.523000000000003	18.837500000000002	32080.634765625	3288696.7159174173	0	1188	1.0006845655194767	2.1436465511330876	2.7227039555003776	114.05455780029297	114.05586242675781
84	114.06588745117188	1.8257333333333332					1	DETECTED	114.0659 m/z @1.83 [CD8380_2.mzXML]	114.06588745117188	1.8257333333333332	0.19336666666666666	19.999000000000002	19.805633333333336	1002720.5625	9082956.169587519	1	1188	0.05315572696723514	6.77877281352794	7.094754725822776	114.05721282958984	114.072998046875
85	114.08332061767578	2.5311166666666667					1	DETECTED	114.0833 m/z @2.53 [CD8380_2.mzXML]	114.08332061767578	2.5311166666666667	0.13855	19.834166666666665	19.695616666666666	23983.498046875	5606533.641611143	0	1188	10.906406369573963	2.1524110031103665	3.363580205400383	114.07682800292969	114.09164428710938
86	114.89228820800781	1.7375					1	DETECTED	114.8923 m/z @1.74 [CD8380_2.mzXML]	114.89228820800781	1.7375	1.6572333333333333	2.162916666666667	0.5056833333333335	41195.23828125	429577.68941674806	0	1188	0.10054905341973708	3.1500207641196005	3.459074005623988	114.89228057861328	114.89274597167969
87	114.98770904541016	1.5231833333333333					1	DETECTED	114.9877 m/z @1.52 [CD8380_2.mzXML]	114.98770904541016	1.5231833333333333	1.4132833333333332	15.290716666666667	13.877433333333332	41381.6328125	2174999.415288147	0	1188	0.1465835932694286	1.13439779803306	1.280278391988819	114.98365020751953	114.99624633789062
88	115.03646850585938	1.8684					1	DETECTED	115.0365 m/z @1.87 [CD8380_2.mzXML]	115.03646850585938	1.8684	0.19336666666666666	19.981166666666663	19.787799999999997	71189.109375	1839103.4877875065	0	1188	0.06345668387855552	1.3604866673297455	1.9685074995182406	115.03623962402344	115.03926086425781
89	115.05414581298828	9.209200000000001					1	DETECTED	115.0541 m/z @9.21 [CD8380_2.mzXML]	115.05414581298828	9.209200000000001	1.1042833333333335	19.7425	18.638216666666665	96060.84375	2069025.0562028822	0	1188	0.1170707142303975	1.864454154883254	1.8577537883667457	115.04972839355469	115.06106567382812
90	115.06934356689453	1.8257333333333332					1	DETECTED	115.0693 m/z @1.83 [CD8380_2.mzXML]	115.06934356689453	1.8257333333333332	0.33945000000000003	18.571833333333334	18.232383333333335	37790.234375	2329687.2635018	0	1188	0.12958110123906397	2.917027794035192	5.601925750529372	115.06922912597656	115.07546997070312
91	115.111572265625	6.850133333333333					1	DETECTED	115.1116 m/z @6.85 [CD8380_2.mzXML]	115.111572265625	6.850133333333333	0.12028333333333333	19.999000000000002	19.87871666666667	3390.69189453125	2104069.2167280894	0	1188	17.011373402680988	1.4769063698794676	1.445407135505972	115.10205841064453	115.11205291748047
92	116.0575942993164	9.180766666666667					1	DETECTED	116.0576 m/z @9.18 [CD8380_2.mzXML]	116.0575942993164	9.180766666666667	9.135283333333332	9.31105	0.17576666666666796	8281.716796875	49986.266397399886	0	1188	0.09410429011225574	1.9322096005862346	6.332286725925969	116.04923248291016	116.05767822265625
93	116.07017517089844	1.85445					1	DETECTED	116.0702 m/z @1.85 [CD8380_2.mzXML]	116.07017517089844	1.85445	0.10173333333333333	19.981166666666663	19.87943333333333	3950583.0	2.3298395652592845E7	1	1188	0.03276480552077965	0.5160069796750152	8.93008158640292	116.06980895996094	116.07083892822266
94	116.43632507324219	1.5231833333333333					1	DETECTED	116.4363 m/z @1.52 [CD8380_2.mzXML]	116.43632507324219	1.5231833333333333	1.4318666666666668	8.407066666666667	6.9752	8296.5048828125	2655202.2344367676	0	1188	0.10931678391828648	38.192370870596896	64.81061932175629	116.4284439086914	116.4404067993164
95	116.98546600341797	1.5231833333333333					1	DETECTED	116.9855 m/z @1.52 [CD8380_2.mzXML]	116.98546600341797	1.5231833333333333	0.10173333333333333	19.999000000000002	19.89726666666667	2540346.5	3.715617630063379E7	0	1188	0.12577585056294383	1.051480855614072	1.00746515057817	116.98542785644531	116.98604583740234
96	117.05720520019531	9.209200000000001					1	DETECTED	117.0572 m/z @9.21 [CD8380_2.mzXML]	117.05720520019531	9.209200000000001	0.32115	19.926166666666667	19.605016666666668	224026.71875	1.4709534098960321E7	0	1188	0.09688306727967522	0.5563504032891243	0.019524198717806654	117.05429077148438	117.05754852294922
97	117.07377624511719	1.85445					1	DETECTED	117.0738 m/z @1.85 [CD8380_2.mzXML]	117.07377624511719	1.85445	1.8399333333333334	9.25145	7.4115166666666665	122457.5390625	3156329.928257751	0	1188	0.036201264911345676	103.15600434080451	452.96740925841266	117.06986999511719	117.07413482666016
98	117.09062194824219	11.49105					1	DETECTED	117.0906 m/z @11.49 [CD8380_2.mzXML]	117.09062194824219	11.49105	0.17503333333333335	19.249000000000002	19.07396666666667	68752.7734375	4220613.937774994	0	1188	0.32267308592391863	2.046436223840665	1.0785090015620278	117.09040069580078	117.09120178222656
99	117.9891128540039	1.5081333333333333					1	DETECTED	117.9891 m/z @1.51 [CD8380_2.mzXML]	117.9891128540039	1.5081333333333333	1.4132833333333332	13.039283333333334	11.626000000000001	28044.13671875	2792379.133617676	0	1188	0.14112515493590783	62.08316229833331	131.8980432203856	117.98892974853516	117.9892578125
100	118.06458282470703	9.209200000000001					1	DETECTED	118.0646 m/z @9.21 [CD8380_2.mzXML]	118.06458282470703	9.209200000000001	3.0637166666666666	19.797166666666666	16.733449999999998	1928689.625	1.8109959010273106E7	1	1188	0.09185514539431949	1.457027003413421	1.4817934734869982	118.05770111083984	118.0651626586914
101	118.08580017089844	1.9387833333333333					1	DETECTED	118.0858 m/z @1.94 [CD8380_2.mzXML]	118.08580017089844	1.9387833333333333	0.10173333333333333	19.999000000000002	19.89726666666667	2388983.25	5.9525612412266806E7	1	1188	0.1289860388115227	2.904174014266304	5.146503456937416	118.0856704711914	118.08631896972656
102	118.6468276977539	1.9387833333333333					1	DETECTED	118.6468 m/z @1.94 [CD8380_2.mzXML]	118.6468276977539	1.9387833333333333	1.9249	2.0787	0.15379999999999994	7380.896484375	39640.27207849118	0	1188	0.11072163562977311	5.539015606242529	10.078031212485058	118.64656066894531	118.6468505859375
103	118.97872924804688	11.594583333333333					1	DETECTED	118.9787 m/z @11.59 [CD8380_2.mzXML]	118.97872924804688	11.594583333333333	0.17503333333333335	19.834166666666665	19.659133333333333	11935.6123046875	2623774.0452331845	0	1188	10.40358898775752	0.8113370682246369	0.33645047192999644	118.97836303710938	118.98199462890625
104	119.01874542236328	1.5376166666666669					1	DETECTED	119.0187 m/z @1.54 [CD8380_2.mzXML]	119.01874542236328	1.5376166666666669	1.4318666666666668	19.14	17.708133333333333	169107.5	2908106.200734406	0	1188	0.16845383544031312	1.1843466358061032	1.2037304159136661	119.01593780517578	119.01924896240234
105	119.04901885986328	3.875316666666667					1	DETECTED	119.0490 m/z @3.88 [CD8380_2.mzXML]	119.04901885986328	3.875316666666667	2.7349166666666664	4.23025	1.4953333333333334	4892.142578125	197793.78801647958	0	1188	0.32809656922461894	0.6556179118437973	0.3548085098055594	119.04886627197266	119.0492935180664
106	119.06832122802734	9.195033333333333					1	DETECTED	119.0683 m/z @9.20 [CD8380_2.mzXML]	119.06832122802734	9.195033333333333	3.81485	17.94816666666667	14.13331666666667	94074.109375	1552172.8900649415	0	1188	0.0957571427352022	0.6822727453863264	0.16129037657969458	119.06822967529297	119.0730972290039
107	119.08938598632812	1.9110833333333335					1	DETECTED	119.0894 m/z @1.91 [CD8380_2.mzXML]	119.08938598632812	1.9110833333333335	0.5943	19.267166666666665	18.672866666666664	90608.734375	2984777.8564515077	0	1188	0.08042164543457875	1.1819555679881752	0.5771357526463461	119.08470916748047	119.0898666381836
108	119.15404510498047	14.653833333333333					1	DETECTED	119.1540 m/z @14.65 [CD8380_2.mzXML]	119.15404510498047	14.653833333333333	0.10173333333333333	19.999000000000002	19.89726666666667	46868.1171875	1.065775308525765E7	0	1188	1.2595415989233611	0.937093726335919	0.8637866841584978	119.15353393554688	119.1544418334961
109	120.06529235839844	1.8257333333333332					1	DETECTED	120.0653 m/z @1.83 [CD8380_2.mzXML]	120.06529235839844	1.8257333333333332	1.7533833333333333	8.471966666666667	6.718583333333333	71357.3515625	1900621.3682187505	0	1188	0.17567120547907544	10.279404121867355	12.764287292760246	120.05830383300781	120.06971740722656
110	120.08036804199219	8.375616666666666					1	DETECTED	120.0804 m/z @8.38 [CD8380_2.mzXML]	120.08036804199219	8.375616666666666	0.79495	19.669500000000003	18.874550000000003	668275.0	1.860830923202449E7	1	1188	0.227963583693354	0.7869503554005111	0.3780157427905661	120.07191467285156	120.09025573730469
111	120.97884368896484	1.5376166666666669					1	DETECTED	120.9788 m/z @1.54 [CD8380_2.mzXML]	120.97884368896484	1.5376166666666669	1.4132833333333332	15.544749999999999	14.131466666666665	31129.95703125	8464865.5560957	0	1188	0.1473616233345545	57.639077043310614	118.79822100096268	120.97860717773438	120.98079681396484
112	121.01639556884766	1.5819666666666667					1	DETECTED	121.0164 m/z @1.58 [CD8380_2.mzXML]	121.01639556884766	1.5819666666666667	1.5819666666666667	18.132833333333334	16.550866666666668	18856.46484375	2713477.7996303104	0	1188	0.056160402989403835	null	null	121.00804138183594	121.01768493652344
113	121.02828979492188	10.159816666666668					1	DETECTED	121.0283 m/z @10.16 [CD8380_2.mzXML]	121.02828979492188	10.159816666666668	0.10173333333333333	19.981166666666663	19.87943333333333	20882.798828125	6521872.72283301	0	1188	4.284731874459082	1.1953032613124739	0.13951224744641977	121.024169921875	121.03336334228516
114	121.07170867919922	1.8399333333333334					1	DETECTED	121.0717 m/z @1.84 [CD8380_2.mzXML]	121.07170867919922	1.8399333333333334	0.13855	19.962833333333332	19.824283333333334	423405.125	7794716.653543248	0	1188	0.04670176440623197	0.6827785285493954	7.004296573804605	121.06421661376953	121.0777359008789
115	121.08399200439453	8.375616666666666					1	DETECTED	121.0840 m/z @8.38 [CD8380_2.mzXML]	121.08399200439453	8.375616666666666	7.858666666666666	15.654766666666665	7.796099999999999	39890.31640625	1943082.9610443725	0	1188	0.9560642034755382	0.8593662356641302	0.487671188049345	121.08377075195312	121.0900650024414
116	121.10084533691406	11.778766666666666					1	DETECTED	121.1008 m/z @11.78 [CD8380_2.mzXML]	121.10084533691406	11.778766666666666	11.745299999999999	11.812183333333333	0.06688333333333496	13652.509765625	37482.71017138695	0	1188	0.03668591594999704	0.9992529880478105	0.9985059760956211	121.10077667236328	121.10087585449219
117	122.0962905883789	8.626266666666668					1	DETECTED	122.0963 m/z @8.63 [CD8380_2.mzXML]	122.0962905883789	8.626266666666668	0.22985	19.999000000000002	19.769150000000003	17299.078125	2476695.67004828	0	1188	0.10164169784715504	15.591190214940486	106.19679361269748	122.08709716796875	122.09658813476562
118	122.92424774169922	1.6572333333333333					1	DETECTED	122.9242 m/z @1.66 [CD8380_2.mzXML]	122.92424774169922	1.6572333333333333	0.6305833333333334	19.834166666666665	19.20358333333333	44072.2265625	2372585.8975744937	0	1188	0.13131940846968182	6.709832373864815	188.12010833725714	122.92414093017578	122.93101501464844
119	123.04389190673828	4.0118					1	DETECTED	123.0439 m/z @4.01 [CD8380_2.mzXML]	123.04389190673828	4.0118	0.13855	19.852500000000003	19.713950000000004	2885.63525390625	975771.2956911315	0	1188	0.40365727311187616	2.544884786677855	1.0614253292564055	123.04078674316406	123.04473114013672
120	123.05525970458984	3.1960333333333333					1	DETECTED	123.0553 m/z @3.20 [CD8380_2.mzXML]	123.05525970458984	3.1960333333333333	1.1224833333333335	14.0116	12.889116666666666	3922.84716796875	1070052.024520508	0	1188	0.4249752208103832	3.1079830885839903	5.215966177167981	123.04689025878906	123.05553436279297
121	124.03679656982422	1.8828333333333334					1	DETECTED	124.0368 m/z @1.88 [CD8380_2.mzXML]	124.03679656982422	1.8828333333333334	0.10173333333333333	18.296833333333332	18.1951	25277.705078125	1511098.8429494023	0	1188	0.09567233973183398	4.026359102997497	6.702568783757577	124.02684020996094	124.04426574707031
122	124.05891418457031	1.89695					1	DETECTED	124.0589 m/z @1.90 [CD8380_2.mzXML]	124.05891418457031	1.89695	1.89695	9.525416666666667	7.628466666666666	26991.265625	1636832.273818664	0	1188	7.548565642477826	null	null	124.04962158203125	124.05891418457031
123	124.99959564208984	12.9801					1	DETECTED	124.9996 m/z @12.98 [CD8380_2.mzXML]	124.99959564208984	12.9801	11.360933333333332	13.768849999999999	2.407916666666667	7919.41552734375	472621.42382153287	0	1188	0.49010560065739206	0.7435666495110647	0.48713329902212926	124.99712371826172	124.99978637695312
124	125.01520538330078	10.476533333333332					1	DETECTED	125.0152 m/z @10.48 [CD8380_2.mzXML]	125.01520538330078	10.476533333333332	0.8676666666666667	11.284033333333333	10.416366666666667	108753.9453125	2580582.2578622117	0	1188	0.08883063887467024	0.5142327319973866	0.02632871977671585	125.01466369628906	125.02330017089844
125	125.02633666992188	14.972233333333332					1	DETECTED	125.0263 m/z @14.97 [CD8380_2.mzXML]	125.02633666992188	14.972233333333332	0.10173333333333333	19.981166666666663	19.87943333333333	9364.5625	2356104.0743171712	0	1188	1.0284233798946634	0.675954644960668	0.2557286171542095	125.02523803710938	125.02684020996094
126	125.05706024169922	1.6722833333333333					1	DETECTED	125.0571 m/z @1.67 [CD8380_2.mzXML]	125.05706024169922	1.6722833333333333	1.5670333333333335	9.882083333333332	8.31505	8454.798828125	1940901.2666800537	0	1188	null	39.50142517814732	71.92563428420708	125.05686950683594	125.05965423583984
127	126.05239868164062	1.8684					1	DETECTED	126.0524 m/z @1.87 [CD8380_2.mzXML]	126.05239868164062	1.8684	0.15675	18.38883333333333	18.232083333333332	28225.1953125	1706126.6425913696	0	1188	0.11454846385754958	0.9657397268768219	8.87715987380672	126.04840850830078	126.05658721923828
128	127.01226806640625	10.476533333333332					1	DETECTED	127.0123 m/z @10.48 [CD8380_2.mzXML]	127.01226806640625	10.476533333333332	3.9054333333333333	17.94816666666667	14.042733333333336	31281.02734375	5698836.45488669	0	1188	0.09257014954648568	0.6008918031114588	0.14608466846649779	127.00244140625	127.02190399169922
129	127.03866577148438	2.0079666666666665					1	DETECTED	127.0387 m/z @2.01 [CD8380_2.mzXML]	127.03866577148438	2.0079666666666665	1.9249	19.834166666666665	17.909266666666664	29676.13671875	5951987.183623504	0	1188	0.4348590840343016	54.577517244630194	107.88568762662325	127.0354995727539	127.04837036132812
130	127.05006408691406	6.56805					1	DETECTED	127.0501 m/z @6.57 [CD8380_2.mzXML]	127.05006408691406	6.56805	0.10173333333333333	19.999000000000002	19.89726666666667	27443.525390625	1.281134598777611E7	0	1188	5.343463873152777	1.0621131336144893	1.928285739793917	127.04905700683594	127.05764770507812
131	128.01040649414062	1.7690333333333332					1	DETECTED	128.0104 m/z @1.77 [CD8380_2.mzXML]	128.01040649414062	1.7690333333333332	1.7211833333333333	19.981166666666663	18.25998333333333	9523.0517578125	2704641.5918788738	0	1188	0.1073522637076807	92.52705617247427	262.71228614503514	128.01031494140625	128.01759338378906
132	128.0705108642578	2.5714333333333332					1	DETECTED	128.0705 m/z @2.57 [CD8380_2.mzXML]	128.0705108642578	2.5714333333333332	0.303	19.999000000000002	19.696	21006.126953125	2998172.9569196454	0	1188	0.8235299298645002	1.7004175786262647	2.167450742667518	128.06101989746094	128.0709228515625
133	129.0135040283203	16.36885					1	DETECTED	129.0135 m/z @16.37 [CD8380_2.mzXML]	129.0135040283203	16.36885	0.33945000000000003	19.926166666666667	19.586716666666668	10290.6943359375	5437592.414187076	0	1188	5.62883036377848	0.6109622526940082	1.2689019452542607	129.01292419433594	129.01480102539062
134	129.05433654785156	1.9525666666666666					1	DETECTED	129.0543 m/z @1.95 [CD8380_2.mzXML]	129.05433654785156	1.9525666666666666	0.10173333333333333	19.999000000000002	19.89726666666667	28065.669921875	6359096.46881604	0	1188	0.7520978094751789	3.352601383477825	6.728557225007923	129.0516815185547	129.0548858642578
135	129.06568908691406	1.85445					1	DETECTED	129.0657 m/z @1.85 [CD8380_2.mzXML]	129.06568908691406	1.85445	1.8257333333333332	10.92585	9.100116666666667	94453.484375	1695737.530741638	0	1188	0.04234026205534125	158.4466047591407	1.7143663031576446	129.0655059814453	129.07432556152344
136	130.0496063232422	2.0363333333333333					1	DETECTED	130.0496 m/z @2.04 [CD8380_2.mzXML]	130.0496063232422	2.0363333333333333	0.19336666666666666	19.999000000000002	19.805633333333336	20056.271484375	2877494.362470426	0	1188	2.480771099772347	5.784860003791349	3.948108130499192	130.04458618164062	130.05015563964844
137	130.06492614746094	10.544216666666667					1	DETECTED	130.0649 m/z @10.54 [CD8380_2.mzXML]	130.06492614746094	10.544216666666667	0.8495	19.907666666666668	19.05816666666667	101425.90625	2757030.6721472787	0	1188	1.3809619854678044	1.5716390731933856	0.09941266686002824	130.06442260742188	130.07192993164062
138	130.08595275878906	1.9387833333333333					1	DETECTED	130.0860 m/z @1.94 [CD8380_2.mzXML]	130.08595275878906	1.9387833333333333	0.13855	19.889333333333333	19.750783333333334	27046.904296875	2758286.278400757	0	1188	0.6453976287214063	2.6193918416658355	2.8328454306888977	130.0855255126953	130.0870361328125
139	130.9326629638672	1.5376166666666669					1	DETECTED	130.9327 m/z @1.54 [CD8380_2.mzXML]	130.9326629638672	1.5376166666666669	1.4480499999999998	16.9195	15.471449999999999	15157.064453125	9636965.803196533	0	1188	0.08171049374514405	86.36834759955306	166.2435953507881	130.92440795898438	130.93531799316406
140	130.96466064453125	1.5231833333333333					1	DETECTED	130.9647 m/z @1.52 [CD8380_2.mzXML]	130.96466064453125	1.5231833333333333	0.12028333333333333	19.981166666666663	19.86088333333333	1365146.375	1.4711949834628524E7	0	1188	0.12639315635065307	1.0542180649116517	1.0439524234014386	130.96205139160156	130.96554565429688
141	131.01881408691406	1.5081333333333333					1	DETECTED	131.0188 m/z @1.51 [CD8380_2.mzXML]	131.01881408691406	1.5081333333333333	1.4318666666666668	5.4750499999999995	4.0431833333333325	36842.88671875	1088409.3803393557	0	1188	0.08657431356006628	26.5068837412588	1.3991568936315253	131.01864624023438	131.0198974609375
142	131.0489959716797	8.359783333333333					1	DETECTED	131.0490 m/z @8.36 [CD8380_2.mzXML]	131.0489959716797	8.359783333333333	8.148716666666667	14.804433333333332	6.655716666666665	5505.18505859375	685761.5000460205	0	1188	0.23801360445303033	15.766858812381628	30.533717624763256	131.04681396484375	131.04920959472656
143	131.0680389404297	10.544216666666667					1	DETECTED	131.0680 m/z @10.54 [CD8380_2.mzXML]	131.0680389404297	10.544216666666667	0.6669	19.9445	19.2776	8552.595703125	1813085.7252240307	0	1188	1.397487232219813	0.9758520785840958	2.8063319501145	131.06744384765625	131.072998046875
144	131.443115234375	4.0118					1	DETECTED	131.4431 m/z @4.01 [CD8380_2.mzXML]	131.443115234375	4.0118	3.0345	4.7905999999999995	1.7560999999999996	7889.40771484375	471328.1255801698	0	1188	1.0356081800607861	0.898444694566663	0.7513635026806682	131.4424591064453	131.44322204589844
145	131.7495880126953	4.057933333333334					1	DETECTED	131.7496 m/z @4.06 [CD8380_2.mzXML]	131.7495880126953	4.057933333333334	3.07835	4.610083333333334	1.5317333333333338	6125.9091796875	373258.99965844734	0	1188	1.0629836926526264	0.7818290089323692	0.5636580178647383	131.74929809570312	131.749755859375
146	131.9501953125	0.5943					1	DETECTED	131.9502 m/z @0.59 [CD8380_2.mzXML]	131.9501953125	0.5943	0.10173333333333333	19.999000000000002	19.89726666666667	5595.576171875	2018306.8522023929	0	1188	6.274221019182144	20.197536712458554	9.37009426010629	131.94699096679688	131.95082092285156
147	131.9683074951172	1.5376166666666669					1	DETECTED	131.9683 m/z @1.54 [CD8380_2.mzXML]	131.9683074951172	1.5376166666666669	0.48495000000000005	19.158	18.67305	16667.859375	2870917.9281524667	0	1188	10.512542793040641	4.193205766420801	14.718881513545185	131.9589385986328	131.96922302246094
148	132.04415893554688	9.525416666666667					1	DETECTED	132.0442 m/z @9.53 [CD8380_2.mzXML]	132.04415893554688	9.525416666666667	3.9054333333333333	10.318383333333333	6.41295	19045.671875	641246.1236977844	0	1188	0.095455433751237	0.5692891327626755	1.7468774835600571	132.0345001220703	132.05075073242188
149	132.0653533935547	2.49055					1	DETECTED	132.0654 m/z @2.49 [CD8380_2.mzXML]	132.0653533935547	2.49055	2.02235	10.212516666666666	8.190166666666666	157260.34375	8933348.42547394	0	1188	0.5544536900023758	2.8330537715482125	3.3566953969717286	132.06500244140625	132.0657196044922
150	132.076416015625	1.85445					1	DETECTED	132.0764 m/z @1.85 [CD8380_2.mzXML]	132.076416015625	1.85445	1.8257333333333332	10.706733333333334	8.881	631288.0625	5902754.41358069	0	1188	0.030570930643944783	125.34780473546431	258.4706965219978	132.07579040527344	132.0861053466797
151	132.09149169921875	4.073433333333333					1	DETECTED	132.0915 m/z @4.07 [CD8380_2.mzXML]	132.09149169921875	4.073433333333333	3.4202500000000002	4.610083333333334	1.1898333333333335	4131.83447265625	168279.0339525147	0	1188	0.4986416169514718	0.9107958459850485	0.821591691970097	132.087158203125	132.09153747558594
152	132.10159301757812	4.057933333333334					1	DETECTED	132.1016 m/z @4.06 [CD8380_2.mzXML]	132.10159301757812	4.057933333333334	0.3576166666666667	19.797166666666666	19.43955	2221429.5	1.483789161703457E8	1	1188	1.0962715358517787	0.9158817350773757	0.7069203147564039	132.1012725830078	132.11036682128906
153	132.1125946044922	4.073433333333333					1	DETECTED	132.1126 m/z @4.07 [CD8380_2.mzXML]	132.1125946044922	4.073433333333333	3.4052333333333333	11.345916666666666	7.940683333333332	4270.48974609375	1229967.1672521667	0	1188	0.5382878356941672	5.941846253616684	12.776974592243059	132.11170959472656	132.12164306640625
154	132.12301635742188	4.4033500000000005					1	DETECTED	132.1230 m/z @4.40 [CD8380_2.mzXML]	132.12301635742188	4.4033500000000005	3.57045	4.546266666666667	0.9758166666666668	2671.582763671875	94367.38838607789	0	1188	0.48923967925478307	0.5857946131988632	0.17158922639772636	132.1228485107422	132.13095092773438
155	132.45501708984375	4.073433333333333					1	DETECTED	132.4550 m/z @4.07 [CD8380_2.mzXML]	132.45501708984375	4.073433333333333	3.0637166666666666	4.658716666666667	1.5950000000000002	6034.384765625	368718.5193192138	0	1188	1.1125967144251487	0.7898255286136379	0.5165819463053264	132.45458984375	132.45513916015625
156	132.76663208007812	10.722983333333334					1	DETECTED	132.7666 m/z @10.72 [CD8380_2.mzXML]	132.76663208007812	10.722983333333334	3.092833333333333	10.722983333333334	7.63015	10096.958984375	2486926.4178408203	0	1188	6.972680865407579	0.5	null	132.7647705078125	132.76663208007812
157	132.95773315429688	11.812183333333333					1	DETECTED	132.9577 m/z @11.81 [CD8380_2.mzXML]	132.95773315429688	11.812183333333333	0.10173333333333333	19.999000000000002	19.89726666666667	336487.40625	4.4228212131181985E7	0	1188	1.0791558534405326	1.3167680635522039	5.574529805810165	132.9575653076172	132.9610595703125
158	132.99795532226562	1.5231833333333333					1	DETECTED	132.9980 m/z @1.52 [CD8380_2.mzXML]	132.99795532226562	1.5231833333333333	1.4318666666666668	1.6118166666666667	0.17994999999999983	24852.51953125	189021.3333530274	0	1188	0.14137080018302428	0.9853075378718754	0.9706150757437508	132.99777221679688	132.99801635742188
159	133.03416442871094	1.5231833333333333					1	DETECTED	133.0342 m/z @1.52 [CD8380_2.mzXML]	133.03416442871094	1.5231833333333333	1.4132833333333332	19.430999999999997	18.017716666666665	672242.5	1.2140017439321294E7	0	1188	0.13915623195429472	1.1931510375295669	1.3020348848639474	133.03128051757812	133.03457641601562
160	133.04920959472656	2.69365					1	DETECTED	133.0492 m/z @2.69 [CD8380_2.mzXML]	133.04920959472656	2.69365	1.32245	7.840999999999999	6.518549999999999	9014.67578125	1044960.4265698856	0	1188	0.9278501783588631	1.8243218394244283	3.5594321043462314	133.04818725585938	133.05804443359375
161	133.06863403320312	2.450483333333333					1	DETECTED	133.0686 m/z @2.45 [CD8380_2.mzXML]	133.06863403320312	2.450483333333333	0.4486166666666667	8.45545	8.006833333333335	11244.603515625	990337.9405230103	0	1188	0.2520790349623394	1.9998418143066476	0.47414922199574094	133.0603485107422	133.0699462890625
162	133.0838623046875	9.223216666666668					1	DETECTED	133.0839 m/z @9.22 [CD8380_2.mzXML]	133.0838623046875	9.223216666666668	9.135283333333332	18.0775	8.942216666666669	9579.201171875	510678.4422077638	0	1188	0.14015981406783062	50.84656937073408	90.14025291197261	133.07957458496094	133.0840301513672
163	133.1049041748047	4.057933333333334					1	DETECTED	133.1049 m/z @4.06 [CD8380_2.mzXML]	133.1049041748047	4.057933333333334	1.5081333333333333	19.430999999999997	17.922866666666664	101827.8515625	8534771.424039947	0	1188	1.0650526254808037	0.9456641062251195	0.4355050681002271	133.0966339111328	133.10533142089844
164	133.95819091796875	11.376233333333333					1	DETECTED	133.9582 m/z @11.38 [CD8380_2.mzXML]	133.95819091796875	11.376233333333333	0.13855	19.981166666666663	19.842616666666665	8934.068359375	2014616.4737127996	0	1188	0.9578713858868415	0.7667099692573679	0.6457883333303207	133.95748901367188	133.96665954589844
165	134.01861572265625	1.7834833333333333					1	DETECTED	134.0186 m/z @1.78 [CD8380_2.mzXML]	134.01861572265625	1.7834833333333333	1.7211833333333333	1.7976166666666666	0.07643333333333335	21615.54296875	77609.562902832	0	1188	0.0890603490304005	0.6134296415195291	0.2268592830390582	134.01829528808594	134.01861572265625
166	134.03515625	1.5231833333333333					1	DETECTED	134.0352 m/z @1.52 [CD8380_2.mzXML]	134.03515625	1.5231833333333333	1.4132833333333332	19.358666666666668	17.945383333333336	59731.3828125	2055941.7969946885	0	1188	0.1777288850222527	2.481967187198524	3.5566663882530105	134.0319061279297	134.04495239257812
167	134.05978393554688	10.056099999999999					1	DETECTED	134.0598 m/z @10.06 [CD8380_2.mzXML]	134.05978393554688	10.056099999999999	3.0052499999999998	19.50433333333333	16.49908333333333	21767.712890625	1590812.9747719425	0	1188	0.3771931776379329	1.025980390272404	1.3149482399793482	134.05938720703125	134.06704711914062
168	134.1060333251953	4.0118					1	DETECTED	134.1060 m/z @4.01 [CD8380_2.mzXML]	134.1060333251953	4.0118	3.0637166666666666	9.151299999999999	6.087583333333333	6694.865234375	559386.4683489073	0	1188	0.36366874988808195	3.210468489056869	6.984195831327344	134.09620666503906	134.1083526611328
169	134.9581298828125	11.812183333333333					1	DETECTED	134.9581 m/z @11.81 [CD8380_2.mzXML]	134.9581298828125	11.812183333333333	0.10173333333333333	19.999000000000002	19.89726666666667	52364.78515625	9044520.661130708	0	1188	1.5158313743371714	0.7479110894384032	0.3218191491426641	134.9576873779297	134.95883178710938
170	135.00291442871094	1.5376166666666669					1	DETECTED	135.0029 m/z @1.54 [CD8380_2.mzXML]	135.00291442871094	1.5376166666666669	1.4318666666666668	3.3749833333333332	1.9431166666666664	107276.3359375	1758330.2770735177	0	1188	0.13169183952250973	5.0685354281454105	8.110797396034155	134.99575805664062	135.00372314453125
171	135.03187561035156	1.5819666666666667					1	DETECTED	135.0319 m/z @1.58 [CD8380_2.mzXML]	135.03187561035156	1.5819666666666667	1.4132833333333332	18.096333333333334	16.68305	46755.24609375	2366307.0829051505	0	1188	0.2259483455414233	44.239182109896014	88.49161843962376	135.0311737060547	135.0322265625
172	135.0607452392578	10.159816666666668					1	DETECTED	135.0607 m/z @10.16 [CD8380_2.mzXML]	135.0607452392578	10.159816666666668	0.6855	19.981166666666663	19.295666666666662	3693.35107421875	1429807.7155198967	0	1188	0.26145402830594655	1.0183144254906682	1.0366288509813366	135.0607452392578	135.0632781982422
173	135.1014862060547	9.407649999999999					1	DETECTED	135.1015 m/z @9.41 [CD8380_2.mzXML]	135.1014862060547	9.407649999999999	4.261733333333334	9.47435	5.212616666666666	6659.08984375	356155.0057197573	0	1188	0.0847290693727718	0.5064808667066121	0.012961733413224251	135.1012725830078	135.10943603515625
174	136.0477294921875	1.8116166666666667					1	DETECTED	136.0477 m/z @1.81 [CD8380_2.mzXML]	136.0477294921875	1.8116166666666667	1.7976166666666666	2.2456	0.4479833333333334	147594.75	1120914.9966530763	0	1188	0.11950760863377452	14.736422722610596	15.845948138911352	136.04763793945312	136.0482635498047
175	136.06155395507812	6.56805					1	DETECTED	136.0616 m/z @6.57 [CD8380_2.mzXML]	136.06155395507812	6.56805	0.10173333333333333	19.999000000000002	19.89726666666667	13817.40234375	6620399.753715215	0	1188	15.549024536426877	1.5385317246552006	1.370739086756418	136.06097412109375	136.06333923339844
176	136.07559204101562	3.8601666666666667					1	DETECTED	136.0756 m/z @3.86 [CD8380_2.mzXML]	136.07559204101562	3.8601666666666667	1.9802833333333332	10.644116666666667	8.663833333333335	12253.462890625	1168856.3091907655	0	1188	0.32049880704451983	2.3043539935988937	3.608707987197787	136.07447814941406	136.0758819580078
177	136.95352172851562	11.523166666666667					1	DETECTED	136.9535 m/z @11.52 [CD8380_2.mzXML]	136.95352172851562	11.523166666666667	0.22985	19.9445	19.714650000000002	19855.564453125	3325328.8475143746	0	1188	1.2317382545686542	0.91049365563431	0.3042686761900128	136.95315551757812	136.95416259765625
178	136.96917724609375	1.6118166666666667					1	DETECTED	136.9692 m/z @1.61 [CD8380_2.mzXML]	136.96917724609375	1.6118166666666667	1.5670333333333335	1.6722833333333333	0.10524999999999984	29454.134765625	118258.03537695302	0	1188	0.07980037202067991	1.1751023446222577	1.3502046892445154	136.96910095214844	136.96934509277344
179	137.0455780029297	3.33					1	DETECTED	137.0456 m/z @3.33 [CD8380_2.mzXML]	137.0455780029297	3.33	2.7629333333333337	8.626266666666668	5.863333333333334	5664.60791015625	440212.88144375617	0	1188	0.44747320056396767	5.1698800846461355	9.339760169292271	137.04530334472656	137.04611206054688
180	137.05946350097656	9.32655					1	DETECTED	137.0595 m/z @9.33 [CD8380_2.mzXML]	137.05946350097656	9.32655	2.9046833333333333	14.770966666666668	11.866283333333335	7766.4326171875	1394503.8462073668	0	1188	4.838389515307449	0.9238967382277221	0.03010058813729327	137.05685424804688	137.05995178222656
181	137.13223266601562	7.062583333333333					1	DETECTED	137.1322 m/z @7.06 [CD8380_2.mzXML]	137.13223266601562	7.062583333333333	0.10173333333333333	19.999000000000002	19.89726666666667	7529.91064453125	3650605.5187902832	0	1188	4.400204243281126	1.4292267946203892	0.474680820409348	137.1316375732422	137.1328125
182	138.05221557617188	1.8684					1	DETECTED	138.0522 m/z @1.87 [CD8380_2.mzXML]	138.05221557617188	1.8684	0.4303166666666666	19.467499999999998	19.03718333333333	521367.90625	3802914.7107645567	0	1188	0.0810944375010414	2.5638491635883573	3.5012831539539784	138.05210876464844	138.05862426757812
183	139.00242614746094	3.3449166666666668					1	DETECTED	139.0024 m/z @3.34 [CD8380_2.mzXML]	139.00242614746094	3.3449166666666668	3.136816666666667	18.608999999999998	15.472183333333332	1647.61083984375	721470.1128145751	0	1188	0.2131434417452862	37.174875860964285	73.34975172192857	138.99560546875	139.00267028808594
184	139.04164123535156	14.553916666666668					1	DETECTED	139.0416 m/z @14.55 [CD8380_2.mzXML]	139.04164123535156	14.553916666666668	0.10173333333333333	19.999000000000002	19.89726666666667	149688.671875	2.2854970244244047E7	1	1188	3.536546146892233	0.7871607503733873	0.5301359636134154	139.03575134277344	139.05014038085938
185	140.04116821289062	14.323816666666666					1	DETECTED	140.0412 m/z @14.32 [CD8380_2.mzXML]	140.04116821289062	14.323816666666666	1.4318666666666668	16.755166666666664	15.323299999999998	8277.01953125	1998833.1641272274	0	1188	3.6247685239246117	0.5942972164800514	0.33320264847249953	140.0403289794922	140.04942321777344
186	140.06771850585938	1.7976166666666666					1	DETECTED	140.0677 m/z @1.80 [CD8380_2.mzXML]	140.06771850585938	1.7976166666666666	0.8495	19.449333333333335	18.599833333333336	754894.625	6628588.129828492	1	1188	0.14485173135601537	0.5250693876052426	4.878425055672834	140.0673828125	140.07077026367188
187	140.95217895507812	17.912166666666668					1	DETECTED	140.9522 m/z @17.91 [CD8380_2.mzXML]	140.95217895507812	17.912166666666668	0.15675	19.981166666666663	19.824416666666664	2202.2978515625	1375846.2309110719	0	1188	18.07397526940746	0.5582639100743904	0.11652782014878062	140.95013427734375	140.95970153808594
188	141.01004028320312	10.476533333333332					1	DETECTED	141.0100 m/z @10.48 [CD8380_2.mzXML]	141.01004028320312	10.476533333333332	3.0493	11.194183333333333	8.144883333333333	61631.1953125	1031456.0041061394	0	1188	0.09261952820456365	0.5532195829282668	1.8969956509056038	141.00936889648438	141.01626586914062
189	141.03839111328125	14.25895					1	DETECTED	141.0384 m/z @14.26 [CD8380_2.mzXML]	141.03839111328125	14.25895	1.4785666666666666	16.46055	14.981983333333336	5475.677734375	1618047.7666105044	0	1188	3.1486556299918202	0.5861320017787678	0.1983404119801773	141.0312957763672	141.0406951904297
190	141.05201721191406	9.342649999999999					1	DETECTED	141.0520 m/z @9.34 [CD8380_2.mzXML]	141.05201721191406	9.342649999999999	1.1590666666666667	11.551966666666667	10.392900000000001	54964.36328125	1304331.1032233578	0	1188	0.11696309289268747	0.6513077798478664	0.3509477666288764	141.04568481445312	141.05709838867188
191	141.0712890625	1.8828333333333334					1	DETECTED	141.0713 m/z @1.88 [CD8380_2.mzXML]	141.0712890625	1.8828333333333334	0.12028333333333333	19.962833333333332	19.84255	14809.921875	1721261.4332833863	0	1188	5.689943621390559	1.357900977071826	2.2684208659113696	141.0651092529297	141.0712890625
192	141.0902557373047	10.92585					1	DETECTED	141.0903 m/z @10.93 [CD8380_2.mzXML]	141.0902557373047	10.92585	0.15675	19.999000000000002	19.842250000000003	3082.1640625	1561324.0142058409	0	1188	11.889541642028096	0.9212585081390275	0.842517016278055	141.090087890625	141.09120178222656
193	142.04710388183594	1.7976166666666666					1	DETECTED	142.0471 m/z @1.80 [CD8380_2.mzXML]	142.04710388183594	1.7976166666666666	1.7533833333333333	7.3284	5.5750166666666665	42496.40625	821166.0908745726	0	1188	0.17364032520605255	5.111157397175889	10.043315736772003	142.0470428466797	142.04986572265625
194	142.06492614746094	9.209200000000001					1	DETECTED	142.0649 m/z @9.21 [CD8380_2.mzXML]	142.06492614746094	9.209200000000001	0.12028333333333333	10.30055	10.180266666666666	116120.0546875	1373729.7149592284	0	1188	0.08667675730856672	1.5654394804827152	1.5247180908694478	142.05496215820312	142.06507873535156
195	142.94761657714844	1.6572333333333333					1	DETECTED	142.9476 m/z @1.66 [CD8380_2.mzXML]	142.94761657714844	1.6572333333333333	0.9589666666666666	19.834166666666665	18.8752	26366.62109375	1824419.7421218567	0	1188	0.06917121765437506	14.351981973894434	87.41178410257842	142.93795776367188	142.95030212402344
196	143.0071563720703	10.476533333333332					1	DETECTED	143.0072 m/z @10.48 [CD8380_2.mzXML]	143.0071563720703	10.476533333333332	1.4636500000000001	16.589533333333332	15.125883333333332	18467.728515625	2053461.529259643	0	1188	0.10494696600177988	0.5172241750587201	0.029791983573860596	142.99844360351562	143.01055908203125
197	143.03106689453125	1.7976166666666666					1	DETECTED	143.0311 m/z @1.80 [CD8380_2.mzXML]	143.03106689453125	1.7976166666666666	1.1042833333333335	19.212666666666667	18.108383333333332	147616.421875	3330359.229293731	0	1188	0.1651364342928705	5.005029043490401	6.24702678111129	143.0284881591797	143.03402709960938
198	143.0535125732422	1.8257333333333332					1	DETECTED	143.0535 m/z @1.83 [CD8380_2.mzXML]	143.0535125732422	1.8257333333333332	1.8116166666666667	15.9475	14.135883333333332	513120.40625	1.1610428199707123E7	0	1188	0.05138396678150969	317.95314102808595	680.3176030628232	143.0500946044922	143.05540466308594
199	143.07276916503906	9.209200000000001					1	DETECTED	143.0728 m/z @9.21 [CD8380_2.mzXML]	143.07276916503906	9.209200000000001	0.10173333333333333	19.999000000000002	19.89726666666667	127448.9296875	3018022.8703031936	0	1188	0.09304883212946535	1.5403038568640635	1.4993312508855197	143.06910705566406	143.08229064941406
200	143.10597229003906	11.11805					1	DETECTED	143.1060 m/z @11.12 [CD8380_2.mzXML]	143.10597229003906	11.11805	1.0498	19.778833333333335	18.729033333333334	5315.56689453125	1433917.2915866089	0	1188	1.7565565681758564	0.9301037088537398	0.8602074177074799	143.10406494140625	143.11117553710938
201	144.04425048828125	9.209200000000001					1	DETECTED	144.0443 m/z @9.21 [CD8380_2.mzXML]	144.04425048828125	9.209200000000001	1.7834833333333333	11.911083333333332	10.1276	27323.115234375	2337541.8797585145	0	1188	0.0018872612403519895	0.5170587306151101	2.1749527615087905	144.03436279296875	144.04440307617188
202	144.05697631835938	1.8399333333333334					1	DETECTED	144.0570 m/z @1.84 [CD8380_2.mzXML]	144.05697631835938	1.8399333333333334	0.15675	19.962833333333332	19.806083333333333	12571.986328125	1606166.4202163687	0	1188	6.134676094774898	13.513880477824602	4.093737600016951	144.05697631835938	144.06613159179688
203	144.08030700683594	9.209200000000001					1	DETECTED	144.0803 m/z @9.21 [CD8380_2.mzXML]	144.08030700683594	9.209200000000001	9.0471	16.166966666666667	7.119866666666667	1234103.75	9307483.861271882	1	1188	0.0930542404410204	1.737214358235782	1.5014120102780364	144.0735626220703	144.080810546875
204	144.10153198242188	1.8684					1	DETECTED	144.1015 m/z @1.87 [CD8380_2.mzXML]	144.10153198242188	1.8684	0.22985	19.76066666666667	19.53081666666667	79042.546875	2609862.472755402	0	1188	1.9055733419257268	1.0321145399209735	0.10424345365370512	144.10104370117188	144.1019744873047
205	144.1378173828125	10.9412					1	DETECTED	144.1378 m/z @10.94 [CD8380_2.mzXML]	144.1378173828125	10.9412	10.8944	11.037433333333333	0.14303333333333335	5557.78662109375	26954.361328735267	0	1188	0.1112492264570264	1.5281339031338685	2.056267806267737	144.13717651367188	144.13792419433594
206	144.9806671142578	1.5231833333333333					1	DETECTED	144.9807 m/z @1.52 [CD8380_2.mzXML]	144.9806671142578	1.5231833333333333	1.4785666666666666	19.577833333333334	18.09926666666667	48085.515625	5181859.624410463	0	1188	0.14638629209754428	132.41126680686597	268.59923181636225	144.9794158935547	144.98110961914062
207	144.99163818359375	1.8257333333333332					1	DETECTED	144.9916 m/z @1.83 [CD8380_2.mzXML]	144.99163818359375	1.8257333333333332	1.4132833333333332	19.158	17.74471666666667	80158.0234375	1.5521770311426787E7	0	1188	0.2010157192733968	21.603777673270017	400.9000296436005	144.990478515625	144.99447631835938
208	145.04917907714844	1.9941666666666669					1	DETECTED	145.0492 m/z @1.99 [CD8380_2.mzXML]	145.04917907714844	1.9941666666666669	0.10173333333333333	19.999000000000002	19.89726666666667	195546.328125	1.3926405860880544E7	0	1188	0.9311757072895765	3.36706668544839	2.3384087103220765	145.046875	145.0519561767578
209	145.06455993652344	9.209200000000001					1	DETECTED	145.0646 m/z @9.21 [CD8380_2.mzXML]	145.06455993652344	9.209200000000001	9.151299999999999	9.266	0.11470000000000091	7774.994140625	26335.991423340045	0	1188	0.026483953874398836	0.9905008635578348	0.9810017271156696	145.06455993652344	145.0648956298828
210	145.08392333984375	9.209200000000001					1	DETECTED	145.0839 m/z @9.21 [CD8380_2.mzXML]	145.08392333984375	9.209200000000001	0.12028333333333333	19.1945	19.07421666666667	113855.7109375	3262663.2647024235	0	1188	0.08544131979658154	0.5106842097011949	1.4971629757017093	145.0835723876953	145.0860595703125
211	146.0595703125	9.209200000000001					1	DETECTED	146.0596 m/z @9.21 [CD8380_2.mzXML]	146.0595703125	9.209200000000001	0.6124166666666666	19.066333333333333	18.453916666666665	1083303.0	9586015.962155765	0	1188	0.08691008450320048	1.7288415923150353	1.5084948953234956	146.05221557617188	146.0601043701172
212	146.08084106445312	1.9941666666666669					1	DETECTED	146.0808 m/z @1.99 [CD8380_2.mzXML]	146.08084106445312	1.9941666666666669	0.22985	19.999000000000002	19.769150000000003	85087.1875	6660962.308596595	0	1188	0.7464518480362907	6.504329854184427	null	146.0721893310547	146.08187866210938
213	146.11715698242188	1.8257333333333332					1	DETECTED	146.1172 m/z @1.83 [CD8380_2.mzXML]	146.11715698242188	1.8257333333333332	1.8257333333333332	14.837566666666667	13.011833333333334	83085.4765625	1.813702415384118E7	0	1188	7.447109972315483	null	null	146.1094512939453	146.1175537109375
214	146.5035858154297	5.5446333333333335					1	DETECTED	146.5036 m/z @5.54 [CD8380_2.mzXML]	146.5035858154297	5.5446333333333335	5.352416666666667	7.09815	1.7457333333333338	5897.91015625	448487.3100649415	0	1188	0.6262765247590485	4.5410560998872755	8.082112199774551	146.4999542236328	146.51304626464844
215	147.013671875	1.5376166666666669					1	DETECTED	147.0137 m/z @1.54 [CD8380_2.mzXML]	147.013671875	1.5376166666666669	1.4318666666666668	19.230999999999998	17.79913333333333	199806.015625	4690078.246839481	0	1188	0.15267572554388442	49.62595474799023	99.84326776361385	147.0076141357422	147.01402282714844
216	147.02867126464844	3.2850166666666665					1	DETECTED	147.0287 m/z @3.29 [CD8380_2.mzXML]	147.02867126464844	3.2850166666666665	2.9765	3.525383333333333	0.548883333333333	4747.2216796875	92188.6199380493	0	1188	0.2605584685454754	0.8895521581762199	0.7791043163524398	147.02828979492188	147.02879333496094
217	147.0631561279297	9.209200000000001					1	DETECTED	147.0632 m/z @9.21 [CD8380_2.mzXML]	147.0631561279297	9.209200000000001	0.10173333333333333	19.981166666666663	19.87943333333333	90159.9140625	3223666.2685500192	0	1188	0.09085268231907584	0.5670775584735431	0.0594219697136704	147.06114196777344	147.06529235839844
218	147.0761260986328	1.85445					1	DETECTED	147.0761 m/z @1.85 [CD8380_2.mzXML]	147.0761260986328	1.85445	1.7690333333333332	15.5267	13.757666666666667	197029.8125	7733861.475861437	0	1188	0.21393151727516724	12.508915352035316	12.526045563866841	147.07192993164062	147.0858154296875
219	147.112548828125	1.6118166666666667					1	DETECTED	147.1125 m/z @1.61 [CD8380_2.mzXML]	147.112548828125	1.6118166666666667	1.4934166666666668	15.782516666666668	14.289100000000001	246558.78125	4481266.0283772	0	1188	0.196352369269158	3.7109445406481774	4.082956327124048	147.11233520507812	147.12069702148438
220	148.0146026611328	1.5231833333333333					1	DETECTED	148.0146 m/z @1.52 [CD8380_2.mzXML]	148.0146026611328	1.5231833333333333	1.4480499999999998	13.994483333333333	12.546433333333333	26754.72265625	6749974.46989331	0	1188	0.2598578646447862	83.49445430346033	165.98890860692066	148.00765991210938	148.01461791992188
221	148.04237365722656	2.09275					1	DETECTED	148.0424 m/z @2.09 [CD8380_2.mzXML]	148.04237365722656	2.09275	0.303	18.919500000000003	18.616500000000002	29532.328125	2934704.8550819703	0	1188	0.6331496381376616	2.195676383515527	4.441134982730216	148.038818359375	148.0454559326172
222	148.06008911132812	1.8399333333333334					1	DETECTED	148.0601 m/z @1.84 [CD8380_2.mzXML]	148.06008911132812	1.8399333333333334	1.7976166666666666	9.266	7.468383333333334	38343.08984375	1365121.8029287416	0	1188	0.13477124648490668	20.062791305798573	42.26815715782246	148.05975341796875	148.06854248046875
223	148.08201599121094	17.26833333333333					1	DETECTED	148.0820 m/z @17.27 [CD8380_2.mzXML]	148.08201599121094	17.26833333333333	0.22985	19.999000000000002	19.769150000000003	5137.45849609375	2069344.764323397	0	1188	2.345176966637574	0.5801323278969471	0.16143681003605578	148.07530212402344	148.08248901367188
224	148.0967559814453	1.8828333333333334					1	DETECTED	148.0968 m/z @1.88 [CD8380_2.mzXML]	148.0967559814453	1.8828333333333334	0.4667833333333334	6.0905000000000005	5.623716666666667	14546.490234375	976853.4834439394	0	1188	1.4860602623896648	1.0608474573520674	0.9143681979838363	148.09622192382812	148.0969696044922
225	148.93490600585938	1.7046666666666668					1	DETECTED	148.9349 m/z @1.70 [CD8380_2.mzXML]	148.93490600585938	1.7046666666666668	1.6572333333333333	11.977733333333333	10.3205	55164.31640625	4397019.3598458255	0	1188	0.11365765588791144	108.78952916373834	4.35661209561971	148.93484497070312	148.93515014648438
226	149.0119171142578	1.5231833333333333					1	DETECTED	149.0119 m/z @1.52 [CD8380_2.mzXML]	149.0119171142578	1.5231833333333333	0.19336666666666666	19.889333333333333	19.695966666666667	168703.21875	6681711.866325806	0	1188	0.14817570729201224	0.5681203350545088	0.14955196487544056	149.00196838378906	149.0120086669922
227	149.02288818359375	12.461116666666667					1	DETECTED	149.0229 m/z @12.46 [CD8380_2.mzXML]	149.02288818359375	12.461116666666667	0.10173333333333333	19.999000000000002	19.89726666666667	80702.203125	3.8392647723569855E7	1	1188	11.09171216695527	0.8547695524029233	0.06686837568652645	149.02247619628906	149.02333068847656
228	149.0595245361328	8.328133333333334					1	DETECTED	149.0595 m/z @8.33 [CD8380_2.mzXML]	149.0595245361328	8.328133333333334	7.9619	8.59165	0.6297499999999996	6114.52392578125	139476.98894134522	0	1188	0.3331641013828932	0.8597660871939552	0.7195321743879105	149.0594024658203	149.0597381591797
229	149.0785369873047	17.617666666666665					1	DETECTED	149.0785 m/z @17.62 [CD8380_2.mzXML]	149.0785369873047	17.617666666666665	0.10173333333333333	19.907666666666668	19.805933333333336	9813.212890625	4312733.005566957	0	1188	8.934083770199447	0.5674265043870883	0.1350132577287121	149.0781707763672	149.08009338378906
230	149.960693359375	7.577083333333333					1	DETECTED	149.9607 m/z @7.58 [CD8380_2.mzXML]	149.960693359375	7.577083333333333	0.97715	18.791333333333334	17.814183333333332	3121.351806640625	1670649.9857690432	0	1188	1.857021874377387	1.3495729754846009	1.6991459509692017	149.9603729248047	149.9687957763672
231	149.99691772460938	11.778766666666666					1	DETECTED	149.9969 m/z @11.78 [CD8380_2.mzXML]	149.99691772460938	11.778766666666666	0.15675	19.999000000000002	19.842250000000003	9435.6826171875	4245695.893184631	0	1188	6.5453754556313815	0.8536491802197269	0.7072983604394536	149.99220275878906	149.997314453125
232	150.0133819580078	1.6882833333333334					1	DETECTED	150.0134 m/z @1.69 [CD8380_2.mzXML]	150.0133819580078	1.6882833333333334	0.17503333333333335	19.30366666666667	19.128633333333337	7555.537109375	7036139.632896729	0	1188	17.790090565907438	6.320381078253209	11.640762156506415	150.0102081298828	150.01564025878906
233	150.02609252929688	12.496083333333333					1	DETECTED	150.0261 m/z @12.50 [CD8380_2.mzXML]	150.02609252929688	12.496083333333333	0.10173333333333333	19.962833333333332	19.8611	6967.8310546875	3604328.2057563476	0	1188	9.313977424047462	0.8012158765889297	0.7757089668620132	150.02601623535156	150.02685546875
234	150.05821228027344	2.707466666666667					1	DETECTED	150.0582 m/z @2.71 [CD8380_2.mzXML]	150.05821228027344	2.707466666666667	1.4785666666666666	9.626466666666666	8.1479	113616.0625	4921024.488369995	0	1188	0.8311828589199375	0.7039580245797532	0.4357285229066996	150.0521240234375	150.06155395507812
235	150.93194580078125	1.7046666666666668					1	DETECTED	150.9319 m/z @1.70 [CD8380_2.mzXML]	150.93194580078125	1.7046666666666668	1.6722833333333333	1.89695	0.22466666666666657	17308.69921875	146422.9663459472	0	1188	0.12231450754457618	3.4688625836335443	5.9377251672670885	150.931884765625	150.93215942382812
236	150.97665405273438	2.2043666666666666					1	DETECTED	150.9767 m/z @2.20 [CD8380_2.mzXML]	150.97665405273438	2.2043666666666666	0.10173333333333333	19.999000000000002	19.89726666666667	12310.60546875	2556633.320230713	0	1188	11.079210826253245	8.13584426039654	3.0100821783087426	150.9678192138672	150.97683715820312
237	151.0449676513672	1.5081333333333333					1	DETECTED	151.0450 m/z @1.51 [CD8380_2.mzXML]	151.0449676513672	1.5081333333333333	1.4318666666666668	19.066333333333333	17.634466666666665	9707.0126953125	3322058.6088024294	0	1188	9.45754027363808	115.61057692307719	230.22115384615438	151.0353240966797	151.04736328125
238	151.0616455078125	2.69365					1	DETECTED	151.0616 m/z @2.69 [CD8380_2.mzXML]	151.0616455078125	2.69365	1.9525666666666666	8.660466666666668	6.707900000000001	6747.78759765625	660891.5475245973	0	1188	0.34407823595037	4.525739345552683	8.035860776105277	151.06060791015625	151.06182861328125
239	152.0216827392578	1.8116166666666667					1	DETECTED	152.0217 m/z @1.81 [CD8380_2.mzXML]	152.0216827392578	1.8116166666666667	1.7834833333333333	15.929383333333334	14.145900000000001	106648.8671875	2427698.5484493105	0	1188	0.02549469473968924	28.127119545629455	12.959955169411664	152.01712036132812	152.03167724609375
240	152.03175354003906	2.10665					1	DETECTED	152.0318 m/z @2.11 [CD8380_2.mzXML]	152.03175354003906	2.10665	1.4318666666666668	9.7459	8.314033333333334	9666.4765625	1024926.457662201	0	1188	1.7972445489462856	6.1605206609528995	11.377242833532497	152.0316925048828	152.0406951904297
241	152.04649353027344	11.551966666666667					1	DETECTED	152.0465 m/z @11.55 [CD8380_2.mzXML]	152.04649353027344	11.551966666666667	0.12028333333333333	19.999000000000002	19.87871666666667	8852.087890625	2156053.5360439764	0	1188	8.92994694694599	0.8340014929686659	1.454094826934928	152.04632568359375	152.05422973632812
242	152.94688415527344	1.6118166666666667					1	DETECTED	152.9469 m/z @1.61 [CD8380_2.mzXML]	152.94688415527344	1.6118166666666667	1.4318666666666668	1.89695	0.46508333333333307	80089.921875	483571.1092615048	0	1188	0.06743447866158414	1.487259416441223	2.367385183079111	152.9464111328125	152.95252990722656
243	153.057373046875	13.024616666666667					1	DETECTED	153.0574 m/z @13.02 [CD8380_2.mzXML]	153.057373046875	13.024616666666667	0.5578666666666667	19.267166666666665	18.7093	79946.25	1.5016495191649565E7	0	1188	2.0490948779441034	0.6907125226784908	0.5548885982921612	153.0516357421875	153.06593322753906
244	154.026123046875	1.8684					1	DETECTED	154.0261 m/z @1.87 [CD8380_2.mzXML]	154.026123046875	1.8684	1.2499333333333333	17.545	16.295066666666667	98323.96875	1879719.4332654728	0	1188	0.08273285041774292	7.511899634133694	3.3491160253542493	154.01736450195312	154.03211975097656
245	154.0584716796875	1.85445					1	DETECTED	154.0585 m/z @1.85 [CD8380_2.mzXML]	154.0584716796875	1.85445	1.85445	16.681833333333334	14.827383333333334	12457.44921875	1961811.9792596723	0	1188	12.065829672128999	null	null	154.04953002929688	154.06845092773438
246	154.08375549316406	3.6767833333333333					1	DETECTED	154.0838 m/z @3.68 [CD8380_2.mzXML]	154.08375549316406	3.6767833333333333	2.9765	17.177333333333333	14.200833333333334	14717.20703125	1318066.4804724734	0	1188	1.0167617503260478	10.139348358997552	19.17870779812354	154.08335876464844	154.08680725097656
247	155.02818298339844	2.7349166666666664					1	DETECTED	155.0282 m/z @2.73 [CD8380_2.mzXML]	155.02818298339844	2.7349166666666664	1.9387833333333333	17.617666666666665	15.678883333333332	17256.697265625	1294697.8448112796	0	1188	0.17688845350524707	4.477553648907861	7.7487359816400705	155.0252685546875	155.03163146972656
248	155.06773376464844	10.318383333333333					1	DETECTED	155.0677 m/z @10.32 [CD8380_2.mzXML]	155.06773376464844	10.318383333333333	9.151299999999999	15.581283333333333	6.429983333333334	9846.091796875	722443.1442658079	0	1188	0.47327821927506086	2.754723313102462	8.399363438515618	155.0601348876953	155.06822204589844
249	155.07872009277344	1.6572333333333333					1	DETECTED	155.0787 m/z @1.66 [CD8380_2.mzXML]	155.07872009277344	1.6572333333333333	1.5967	10.2476	8.6509	52580.50390625	1467984.9539412232	0	1188	0.03355383326877259	71.4556718061674	2.3474795587736668	155.07864379882812	155.0874481201172
250	155.1305389404297	14.938433333333334					1	DETECTED	155.1305 m/z @14.94 [CD8380_2.mzXML]	155.1305389404297	14.938433333333334	0.10173333333333333	19.999000000000002	19.89726666666667	475424.28125	1.011530463688362E8	0	1188	5.825210092181438	0.681216157519395	2.12502743087063	155.1302490234375	155.1310577392578
251	156.04176330566406	1.7834833333333333					1	DETECTED	156.0418 m/z @1.78 [CD8380_2.mzXML]	156.04176330566406	1.7834833333333333	1.7375	10.353183333333334	8.615683333333333	349808.875	3141005.446611879	1	1188	0.04685699343637517	3.0910457467400962	1.1113633587372183	156.04148864746094	156.0421905517578
252	156.0765380859375	1.85445					1	DETECTED	156.0765 m/z @1.85 [CD8380_2.mzXML]	156.0765380859375	1.85445	1.5376166666666669	15.09385	13.556233333333333	34027.59765625	1839924.397810913	0	1188	0.622493191930624	2.6942410492294218	3.157505981879594	156.068115234375	156.07733154296875
253	156.1341552734375	14.938433333333334					1	DETECTED	156.1342 m/z @14.94 [CD8380_2.mzXML]	156.1341552734375	14.938433333333334	0.19336666666666666	19.999000000000002	19.805633333333336	22439.248046875	6053940.848538783	0	1188	7.320044768490405	0.6805457769922009	0.3148372923989947	156.1332550048828	156.134765625
254	157.12777709960938	14.870866666666666					1	DETECTED	157.1278 m/z @14.87 [CD8380_2.mzXML]	157.12777709960938	14.870866666666666	0.10173333333333333	19.999000000000002	19.89726666666667	130963.0859375	2.9043900987682633E7	0	1188	2.240800757088971	1.1448546927705718	0.3463096965477453	157.12698364257812	157.12828063964844
255	158.1312713623047	14.870866666666666					1	DETECTED	158.1313 m/z @14.87 [CD8380_2.mzXML]	158.1312713623047	14.870866666666666	0.12028333333333333	19.981166666666663	19.86088333333333	7200.935546875	2267597.215548219	0	1188	7.712254108260627	0.673223657821442	0.709211975925192	158.130615234375	158.1315460205078
256	158.927734375	1.55245					1	DETECTED	158.9277 m/z @1.55 [CD8380_2.mzXML]	158.927734375	1.55245	1.4480499999999998	2.0507	0.6026500000000001	35560.4609375	447346.2403978272	0	1188	0.168406063936283	2.886254789272024	4.772509578544048	158.92123413085938	158.92782592773438
257	158.96368408203125	1.6269833333333332					1	DETECTED	158.9637 m/z @1.63 [CD8380_2.mzXML]	158.96368408203125	1.6269833333333332	1.5819666666666667	12.47865	10.896683333333334	351977.5	5159438.103644041	0	1188	0.07815835042330987	2.677503323242514	18.05494708594401	158.9632568359375	158.97012329101562
258	159.06500244140625	10.318383333333333					1	DETECTED	159.0650 m/z @10.32 [CD8380_2.mzXML]	159.06500244140625	10.318383333333333	0.4667833333333334	18.571833333333334	18.105050000000002	30346.708984375	2439276.4403770445	0	1188	0.07667055777723064	0.5134856530481263	0.018914700592697682	159.05845642089844	159.07371520996094
259	159.09153747558594	9.209200000000001					1	DETECTED	159.0915 m/z @9.21 [CD8380_2.mzXML]	159.09153747558594	9.209200000000001	0.22985	19.87066666666667	19.64081666666667	103551.359375	2372021.844243774	0	1188	0.08448349851997783	1.7339632610706381	2.2612752702570345	159.08360290527344	159.10153198242188
260	159.981689453125	11.133983333333333					1	DETECTED	159.9817 m/z @11.13 [CD8380_2.mzXML]	159.981689453125	11.133983333333333	0.10173333333333333	19.999000000000002	19.89726666666667	4240.69921875	1663778.979325349	0	1188	18.63339386064415	0.9017773648470018	0.8253273695693635	159.9805908203125	159.982666015625
261	160.06021118164062	2.5176000000000003					1	DETECTED	160.0602 m/z @2.52 [CD8380_2.mzXML]	160.06021118164062	2.5176000000000003	1.8257333333333332	19.778833333333335	17.953100000000003	299163.34375	1.797485731025125E7	1	1188	0.5624579729351611	2.0382167439543375	2.3483284282758943	160.0563507080078	160.06674194335938
262	160.07554626464844	9.209200000000001					1	DETECTED	160.0755 m/z @9.21 [CD8380_2.mzXML]	160.07554626464844	9.209200000000001	0.19336666666666666	19.7245	19.531133333333333	45409.1796875	3443289.538973909	0	1188	0.10114382756941787	0.5644321584476808	14.00235166064304	160.07481384277344	160.07583618164062
263	160.13294982910156	1.8828333333333334					1	DETECTED	160.1329 m/z @1.88 [CD8380_2.mzXML]	160.13294982910156	1.8828333333333334	1.8684	10.23015	8.36175	40759.71875	1654660.4761153571	0	1188	8.273991972568124	289.830949713651	577.0107681794377	160.13275146484375	160.13319396972656
264	161.02359008789062	12.496083333333333					1	DETECTED	161.0236 m/z @12.50 [CD8380_2.mzXML]	161.02359008789062	12.496083333333333	1.4636500000000001	16.185416666666665	14.721766666666666	59172.1953125	8458367.981639534	0	1188	1.4877484968047607	1.7050758135153332	2.312392880333296	161.01380920410156	161.0328826904297
265	161.06370544433594	2.5579666666666667					1	DETECTED	161.0637 m/z @2.56 [CD8380_2.mzXML]	161.06370544433594	2.5579666666666667	0.13855	19.999000000000002	19.860450000000004	17716.201171875	2447898.7949448247	0	1188	2.0791529340460153	4.060851216972338	6.247444648220647	161.05616760253906	161.06410217285156
266	161.12770080566406	1.8116166666666667					1	DETECTED	161.1277 m/z @1.81 [CD8380_2.mzXML]	161.12770080566406	1.8116166666666667	1.7211833333333333	15.041733333333333	13.32055	6906.19189453125	1924501.513834961	0	1188	12.75335233585083	73.64845189826758	141.18141261085	161.12770080566406	161.13638305664062
267	161.9810333251953	0.19336666666666666					1	DETECTED	161.9810 m/z @0.19 [CD8380_2.mzXML]	161.9810333251953	0.19336666666666666	0.10173333333333333	19.999000000000002	19.89726666666667	3740.103515625	1608491.2717747206	0	1188	0.40807011616050726	108.57002546380504	78.3457620617182	161.98004150390625	161.98802185058594
268	162.04986572265625	1.9110833333333335					1	DETECTED	162.0499 m/z @1.91 [CD8380_2.mzXML]	162.04986572265625	1.9110833333333335	1.8828333333333334	6.514833333333333	4.632	26260.130859375	1078704.4100700682	0	1188	4.354220220248341	46.92047057716443	118.73094615260025	162.0498046875	162.05844116210938
269	162.0978240966797	15.562716666666667					1	DETECTED	162.0978 m/z @15.56 [CD8380_2.mzXML]	162.0978240966797	15.562716666666667	9.151299999999999	19.981166666666663	10.829866666666664	10942.826171875	2673357.7539469586	0	1188	2.6908120011253427	0.8642077799480989	0.729939940069818	162.09649658203125	162.09817504882812
270	162.1118927001953	1.8257333333333332					1	DETECTED	162.1119 m/z @1.83 [CD8380_2.mzXML]	162.1118927001953	1.8257333333333332	0.9226666666666666	8.43895	7.516283333333334	2249170.0	1.7405667027580027E7	1	1188	0.07150792350760238	3.6604269542884134	3.1704176077126265	162.1118927001953	162.12139892578125
271	162.96859741210938	5.877916666666667					1	DETECTED	162.9686 m/z @5.88 [CD8380_2.mzXML]	162.96859741210938	5.877916666666667	0.17503333333333335	14.5701	14.395066666666667	3801.830810546875	1627214.3522617796	0	1188	1.9565177329196946	1.2620867222136172	1.5241734444272341	162.9680633544922	162.97323608398438
272	162.99114990234375	1.5231833333333333					1	DETECTED	162.9911 m/z @1.52 [CD8380_2.mzXML]	162.99114990234375	1.5231833333333333	0.24835	19.907666666666668	19.65931666666667	399112.71875	7596689.884607758	0	1188	0.12994860477809378	2.157148579839082	1.1003057561946297	162.98330688476562	162.99185180664062
273	163.03839111328125	10.8944					1	DETECTED	163.0384 m/z @10.89 [CD8380_2.mzXML]	163.03839111328125	10.8944	0.10173333333333333	19.999000000000002	19.89726666666667	35918.3046875	3420850.688987361	0	1188	0.14382314867639856	0.8878103928529575	0.1772493157735562	163.03269958496094	163.04586791992188
274	163.0598907470703	2.0079666666666665					1	DETECTED	163.0599 m/z @2.01 [CD8380_2.mzXML]	163.0598907470703	2.0079666666666665	0.22985	19.962833333333332	19.732983333333333	49207.2265625	9022076.638402289	0	1188	0.8405758242732089	3.9618631003499245	7.1906087107429455	163.05030822753906	163.06971740722656
275	163.0748748779297	11.523166666666667					1	DETECTED	163.0749 m/z @11.52 [CD8380_2.mzXML]	163.0748748779297	11.523166666666667	6.779533333333333	11.778766666666666	4.999233333333333	38645.33984375	5223822.642258056	0	1188	6.689569636379035	0.5269413740522384	0.07391719271412536	163.07046508789062	163.07521057128906
276	163.09425354003906	16.185416666666665					1	DETECTED	163.0943 m/z @16.19 [CD8380_2.mzXML]	163.09425354003906	16.185416666666665	0.10173333333333333	19.981166666666663	19.87943333333333	21414.109375	6440191.901625089	0	1188	3.0907682554687437	0.6285695161191651	0.2517873080210899	163.09007263183594	163.0969696044922
277	163.11550903320312	1.8257333333333332					1	DETECTED	163.1155 m/z @1.83 [CD8380_2.mzXML]	163.11550903320312	1.8257333333333332	1.7834833333333333	16.497333333333334	14.71385	126864.2734375	4665670.7798944395	0	1188	0.10644869976792148	21.848926591812983	58.61692725140154	163.110595703125	163.1190643310547
278	163.97642517089844	0.2665166666666667					1	DETECTED	163.9764 m/z @0.27 [CD8380_2.mzXML]	163.97642517089844	0.2665166666666667	0.10173333333333333	19.999000000000002	19.89726666666667	57562.93359375	1.7714425671793595E7	1	1188	18.36448068666349	30.147148546178848	54.798440021899985	163.97581481933594	163.97686767578125
279	164.09156799316406	2.1766833333333335					1	DETECTED	164.0916 m/z @2.18 [CD8380_2.mzXML]	164.09156799316406	2.1766833333333335	1.9802833333333332	18.571833333333334	16.59155	8939.322265625	2804138.573497894	0	1188	0.10383214558226994	42.239180244399115	7.665053731817794	164.08975219726562	164.0978546142578
280	164.92971801757812	1.6572333333333333					1	DETECTED	164.9297 m/z @1.66 [CD8380_2.mzXML]	164.92971801757812	1.6572333333333333	1.6269833333333332	2.1210333333333335	0.4940500000000003	32191.861328125	381379.0163383791	0	1188	0.059291226420177257	8.166115702479315	15.221696407959563	164.9293670654297	164.93743896484375
281	164.98406982421875	11.812183333333333					1	DETECTED	164.9841 m/z @11.81 [CD8380_2.mzXML]	164.98406982421875	11.812183333333333	0.10173333333333333	19.999000000000002	19.89726666666667	99314.1015625	1.3607868987587122E7	1	1188	0.9684796655933923	0.8358288144411173	5.880542342540491	164.9751434326172	164.98480224609375
282	165.02413940429688	1.5231833333333333					1	DETECTED	165.0241 m/z @1.52 [CD8380_2.mzXML]	165.02413940429688	1.5231833333333333	1.4480499999999998	1.6420333333333335	0.19398333333333362	9234.94140625	70292.66835278325	0	1188	0.11910139652708884	1.290927240461401	1.5818544809228021	165.02413940429688	165.02455139160156
283	165.0545196533203	3.875316666666667					1	DETECTED	165.0545 m/z @3.88 [CD8380_2.mzXML]	165.0545196533203	3.875316666666667	2.2043666666666666	10.614366666666665	8.409999999999998	12486.638671875	1534777.2433451538	0	1188	0.39967517786864315	2.5357073706019815	7.442860814818594	165.0540313720703	165.0549774169922
284	165.07530212402344	1.9387833333333333					1	DETECTED	165.0753 m/z @1.94 [CD8380_2.mzXML]	165.07530212402344	1.9387833333333333	1.9387833333333333	4.823633333333333	2.88485	14341.6943359375	458657.1615525818	0	1188	0.1619809406769992	null	null	165.07505798339844	165.07595825195312
285	165.1595458984375	16.718666666666667					1	DETECTED	165.1595 m/z @16.72 [CD8380_2.mzXML]	165.1595458984375	16.718666666666667	0.3939333333333333	19.981166666666663	19.58723333333333	20314.306640625	5358446.75190543	0	1188	1.375274931076797	0.7103529497555102	0.6600858148718867	165.1509246826172	165.16009521484375
286	165.58969116210938	8.359783333333333					1	DETECTED	165.5897 m/z @8.36 [CD8380_2.mzXML]	165.58969116210938	8.359783333333333	8.013166666666667	10.02115	2.0079833333333337	8415.203125	495597.13136389165	0	1188	0.2838379737758814	2.896547578977744	4.793095157955488	165.5838623046875	165.5897979736328
287	166.02598571777344	2.3555833333333336					1	DETECTED	166.0260 m/z @2.36 [CD8380_2.mzXML]	166.02598571777344	2.3555833333333336	1.6420333333333335	8.422966666666666	6.780933333333332	43319.44140625	2328275.798425782	0	1188	0.7254423577262052	1.7144925951606917	4.451333813905192	166.02511596679688	166.0350341796875
288	166.05645751953125	13.172683333333334					1	DETECTED	166.0565 m/z @13.17 [CD8380_2.mzXML]	166.05645751953125	13.172683333333334	2.0363333333333333	19.285666666666668	17.249333333333333	15360.6630859375	6744458.563574555	0	1188	10.955881654916293	1.0940758575405591	1.216901805252369	166.05062866210938	166.06527709960938
289	166.07489013671875	8.422966666666666					1	DETECTED	166.0749 m/z @8.42 [CD8380_2.mzXML]	166.07489013671875	8.422966666666666	0.303	8.522733333333333	8.219733333333332	7357.0537109375	545849.1070402523	0	1188	0.14534619334347454	0.5061432928706604	0.2153449410274509	166.06689453125	166.0750274658203
290	166.0857696533203	8.359783333333333					1	DETECTED	166.0858 m/z @8.36 [CD8380_2.mzXML]	166.0857696533203	8.359783333333333	0.4486166666666667	18.791333333333334	18.342716666666668	2893169.75	6.4626141538007624E7	1	1188	0.31167227475508597	0.9037377445539454	0.5585736290693858	166.08009338378906	166.08700561523438
291	166.09671020507812	8.29615					1	DETECTED	166.0967 m/z @8.30 [CD8380_2.mzXML]	166.09671020507812	8.29615	1.0135333333333334	8.471966666666667	7.458433333333334	7086.60107421875	1286788.9602349238	0	1188	0.2578810635428699	0.5120709818128557	0.7462717853996728	166.09661865234375	166.1064910888672
292	166.11126708984375	8.359783333333333					1	DETECTED	166.1113 m/z @8.36 [CD8380_2.mzXML]	166.11126708984375	8.359783333333333	8.081133333333334	8.45545	0.3743166666666671	3622.861083984375	43868.89608328235	0	1188	0.1291610722005725	0.6716609845086461	0.34332196901729223	166.10780334472656	166.11605834960938
293	166.13609313964844	13.42385					1	DETECTED	166.1361 m/z @13.42 [CD8380_2.mzXML]	166.13609313964844	13.42385	8.198433333333334	14.537416666666667	6.338983333333333	21293.998046875	4108697.2780928956	0	1188	6.587247761014707	0.6110198262004268	0.2167993625623143	166.12718200683594	166.14500427246094
294	166.52723693847656	3.019966666666667					1	DETECTED	166.5272 m/z @3.02 [CD8380_2.mzXML]	166.52723693847656	3.019966666666667	2.776816666666667	4.562233333333333	1.7854166666666664	2660.4833984375	136560.77487533563	0	1188	0.18083684867878924	3.6714305298512575	6.342861059702515	166.52723693847656	166.52830505371094
295	166.58409118652344	8.359783333333333					1	DETECTED	166.5841 m/z @8.36 [CD8380_2.mzXML]	166.58409118652344	8.359783333333333	7.9619	8.488416666666668	0.5265166666666676	8564.216796875	146596.96847424327	0	1188	0.2835371356791647	0.6616470489674551	0.3127860476810026	166.58383178710938	166.58419799804688
296	166.9844512939453	11.812183333333333					1	DETECTED	166.9845 m/z @11.81 [CD8380_2.mzXML]	166.9844512939453	11.812183333333333	0.10173333333333333	19.999000000000002	19.89726666666667	46619.35546875	7034538.265000668	0	1188	1.197837365261032	0.7712002750996991	0.35379148165050045	166.9838104248047	166.98556518554688
297	167.03123474121094	1.9110833333333335					1	DETECTED	167.0312 m/z @1.91 [CD8380_2.mzXML]	167.03123474121094	1.9110833333333335	1.7834833333333333	10.530533333333333	8.74705	61023.15625	1831240.3854732367	1	1188	7.772432963546947	26.276895132583885	49.031599062685295	167.02134704589844	167.03396606445312
298	167.05625915527344	8.557516666666666					1	DETECTED	167.0563 m/z @8.56 [CD8380_2.mzXML]	167.05625915527344	8.557516666666666	8.522733333333333	8.59165	0.06891666666666652	2879.119873046875	9284.091161010841	0	1188	0.05232418350020751	0.9906564446573992	0.9813128893147984	167.055908203125	167.05625915527344
299	167.06771850585938	10.265516666666667					1	DETECTED	167.0677 m/z @10.27 [CD8380_2.mzXML]	167.06771850585938	10.265516666666667	10.108016666666666	10.558	0.44998333333333385	4312.92724609375	67386.99938574222	0	1188	0.27922293288676237	1.4285185185185143	1.8570370370370286	167.06712341308594	167.06849670410156
300	167.08912658691406	8.359783333333333					1	DETECTED	167.0891 m/z @8.36 [CD8380_2.mzXML]	167.08912658691406	8.359783333333333	3.315033333333333	9.626466666666666	6.311433333333333	218821.65625	4791861.110580018	0	1188	0.2261000115645242	0.8851432607024674	0.6244682111673462	167.08912658691406	167.0966339111328
301	168.03732299804688	9.592683333333333					1	DETECTED	168.0373 m/z @9.59 [CD8380_2.mzXML]	168.03732299804688	9.592683333333333	9.542300000000001	9.69535	0.15304999999999858	5301.75341796875	27591.026021850597	0	1188	0.13004031275423955	1.5188554416142996	2.0377108832285993	168.0370635986328	168.03738403320312
302	168.08956909179688	11.407900000000001					1	DETECTED	168.0896 m/z @11.41 [CD8380_2.mzXML]	168.08956909179688	11.407900000000001	7.875683333333333	11.407900000000001	3.5322166666666686	19501.568359375	1812292.75961615	0	1188	3.146790287054447	0.5	null	168.08956909179688	168.0931854248047
303	168.97988891601562	11.812183333333333					1	DETECTED	168.9799 m/z @11.81 [CD8380_2.mzXML]	168.97988891601562	11.812183333333333	0.10173333333333333	19.999000000000002	19.89726666666667	18890.404296875	3465014.543913791	0	1188	0.5676510486195099	0.8749746297250819	0.7058170016178731	168.97105407714844	168.98056030273438
304	169.00498962402344	10.44935					1	DETECTED	169.0050 m/z @10.45 [CD8380_2.mzXML]	169.00498962402344	10.44935	9.424433333333333	19.7245	10.300066666666666	88731.0078125	1790917.5042076716	0	1188	0.09689722564917425	0.6499383140863061	0.15874921723006033	168.99786376953125	169.01271057128906
305	169.0354766845703	3.0493					1	DETECTED	169.0355 m/z @3.05 [CD8380_2.mzXML]	169.0354766845703	3.0493	1.9249	19.7425	17.8176	104091.7578125	4808542.733663999	0	1188	0.459094483967879	1.089879925577195	0.9105514349972765	169.03253173828125	169.0360565185547
306	169.0489044189453	10.878733333333335					1	DETECTED	169.0489 m/z @10.88 [CD8380_2.mzXML]	169.0489044189453	10.878733333333335	1.7375	11.315499999999998	9.577999999999998	307396.78125	6405692.2635587845	1	1188	0.1212308109763498	0.5154717707612042	0.021168629240706737	169.04647827148438	169.05838012695312
307	169.09449768066406	1.6572333333333333					1	DETECTED	169.0945 m/z @1.66 [CD8380_2.mzXML]	169.09449768066406	1.6572333333333333	1.5670333333333335	9.986433333333334	8.419400000000001	39629.04296875	6028629.95279236	0	1188	0.09010310296534185	39.95196333906057	85.43317868575035	169.08547973632812	169.09706115722656
308	170.03675842285156	10.476533333333332					1	DETECTED	170.0368 m/z @10.48 [CD8380_2.mzXML]	170.03675842285156	10.476533333333332	1.7834833333333333	10.614366666666665	8.830883333333333	17052.9609375	2482785.6693461305	0	1188	0.09398905497479682	0.5079277890575421	0.01810397383662811	170.03646850585938	170.04226684570312
309	170.059814453125	9.209200000000001					1	DETECTED	170.0598 m/z @9.21 [CD8380_2.mzXML]	170.059814453125	9.209200000000001	3.49535	10.989383333333334	7.494033333333334	285363.125	3242572.4620445576	0	1188	0.09115724382881041	10.336358814070365	1.5122168078160578	170.05215454101562	170.0601043701172
310	170.0919647216797	1.89695					1	DETECTED	170.0920 m/z @1.90 [CD8380_2.mzXML]	170.0919647216797	1.89695	0.10173333333333333	19.999000000000002	19.89726666666667	18073.671875	5706074.441852047	0	1188	0.606539936755347	5.5417451932450135	30.64814940318822	170.0897979736328	170.0966339111328
311	170.85377502441406	1.7375					1	DETECTED	170.8538 m/z @1.74 [CD8380_2.mzXML]	170.85377502441406	1.7375	1.7046666666666668	19.066333333333333	17.361666666666665	10207.326171875	4874034.00607898	0	1188	0.07391435178794903	264.3908629441629	527.7817258883258	170.84848022460938	170.854248046875
312	171.00213623046875	10.44935					1	DETECTED	171.0021 m/z @10.45 [CD8380_2.mzXML]	171.00213623046875	10.44935	4.214433333333334	10.58515	6.370716666666667	27797.521484375	3661484.7585667726	0	1188	0.08920258234640777	0.5108902818802711	0.023719614218491933	170.9932098388672	171.01161193847656
313	171.03280639648438	1.5231833333333333					1	DETECTED	171.0328 m/z @1.52 [CD8380_2.mzXML]	171.03280639648438	1.5231833333333333	1.4480499999999998	18.096333333333334	16.648283333333335	11313.0634765625	2707661.524816223	0	1188	0.08662389525653791	110.79159272404591	220.58318544809183	171.0276641845703	171.0372772216797
314	171.0633087158203	9.209200000000001					1	DETECTED	171.0633 m/z @9.21 [CD8380_2.mzXML]	171.0633087158203	9.209200000000001	1.5967	14.837566666666667	13.240866666666667	31016.126953125	2746720.139634247	0	1188	0.11333415486276621	0.86967925561029	1.4850863868610236	171.06036376953125	171.06959533691406
315	171.14906311035156	6.656233333333334					1	DETECTED	171.1491 m/z @6.66 [CD8380_2.mzXML]	171.14906311035156	6.656233333333334	0.13855	19.999000000000002	19.860450000000004	7245.4052734375	4514252.197265505	0	1188	12.925229814897595	1.523581998716313	1.1081381109132344	171.14797973632812	171.15017700195312
316	172.03387451171875	10.44935					1	DETECTED	172.0339 m/z @10.45 [CD8380_2.mzXML]	172.03387451171875	10.44935	1.9525666666666666	19.926166666666667	17.9736	5579.90087890625	2126596.4976466987	0	1188	4.642060119448722	1.0576708440645184	1.1153416881290368	172.0238800048828	172.04052734375
317	172.13308715820312	10.265516666666667					1	DETECTED	172.1331 m/z @10.27 [CD8380_2.mzXML]	172.13308715820312	10.265516666666667	1.89695	14.177999999999999	12.281049999999999	12856.208984375	1256896.661469177	0	1188	0.10936413127766187	0.7337606599298166	1.1272167744686905	172.13243103027344	172.14166259765625
318	173.02040100097656	14.653833333333333					1	DETECTED	173.0204 m/z @14.65 [CD8380_2.mzXML]	173.02040100097656	14.653833333333333	0.12028333333333333	19.999000000000002	19.87871666666667	5411.4912109375	1956930.5069484268	0	1188	6.282918897650921	0.6838906071354441	0.9701795126295986	173.01979064941406	173.021728515625
319	173.96063232421875	11.376233333333333					1	DETECTED	173.9606 m/z @11.38 [CD8380_2.mzXML]	173.96063232421875	11.376233333333333	0.13855	19.999000000000002	19.860450000000004	9903.150390625	1936706.2097547906	0	1188	0.6702851233025839	0.8769748583784821	0.7715420638210707	173.9602508544922	173.96420288085938
320	174.07864379882812	15.381583333333333					1	DETECTED	174.0786 m/z @15.38 [CD8380_2.mzXML]	174.07864379882812	15.381583333333333	9.342649999999999	19.852500000000003	10.509850000000004	10408.169921875	2442071.474115205	0	1188	3.031660360132724	0.8686674253498803	0.6343987465806847	174.07496643066406	174.07920837402344
321	174.12745666503906	8.574466666666666					1	DETECTED	174.1275 m/z @8.57 [CD8380_2.mzXML]	174.12745666503906	8.574466666666666	0.12028333333333333	19.962833333333332	19.84255	2008.3006591796875	1439133.0726195376	0	1188	0.43087048414841966	1.1735344040721458	1.3470688081442914	174.12657165527344	174.1280975341797
322	174.93772888183594	1.6420333333333335					1	DETECTED	174.9377 m/z @1.64 [CD8380_2.mzXML]	174.93772888183594	1.6420333333333335	1.5967	1.9249	0.32820000000000005	90768.75	620877.8316831051	0	1188	0.09016312019918948	3.619852941176462	6.239705882352924	174.93763732910156	174.93785095214844
323	174.99110412597656	2.1210333333333335					1	DETECTED	174.9911 m/z @2.12 [CD8380_2.mzXML]	174.99110412597656	2.1210333333333335	0.2848	19.9445	19.6597	35917.15234375	3014345.522479645	0	1188	1.22342473067785	0.9907857299719282	0.7514537182931007	174.986083984375	174.99188232421875
324	175.0083465576172	15.25445					1	DETECTED	175.0083 m/z @15.25 [CD8380_2.mzXML]	175.0083465576172	15.25445	9.660883333333334	19.158	9.497116666666667	4369.4013671875	1261357.1312359618	0	1188	3.202811111934425	0.8489321065271415	0.6978642130542828	175.00743103027344	175.00843811035156
325	175.0311737060547	2.5714333333333332					1	DETECTED	175.0312 m/z @2.57 [CD8380_2.mzXML]	175.0311737060547	2.5714333333333332	1.9525666666666666	13.393166666666668	11.440600000000002	9039.1181640625	1682993.4996290896	0	1188	1.0519219938486881	1.8960927416104472	2.9293679824470757	175.02200317382812	175.04000854492188
326	175.07492065429688	15.25445					1	DETECTED	175.0749 m/z @15.25 [CD8380_2.mzXML]	175.07492065429688	15.25445	0.2665166666666667	19.962833333333332	19.696316666666664	14861.6689453125	3993177.0335031766	0	1188	3.059416484689141	0.8591089316038912	0.7649741966389095	175.06759643554688	175.075439453125
327	175.08592224121094	9.209200000000001					1	DETECTED	175.0859 m/z @9.21 [CD8380_2.mzXML]	175.08592224121094	9.209200000000001	0.10173333333333333	19.999000000000002	19.89726666666667	2768.413330078125	1485670.695151948	0	1188	19.189734445113494	1.0923601147776185	1.1847202295552368	175.08592224121094	175.09051513671875
328	175.11863708496094	1.8116166666666667					1	DETECTED	175.1186 m/z @1.81 [CD8380_2.mzXML]	175.11863708496094	1.8116166666666667	1.7690333333333332	6.638450000000001	4.869416666666668	76839.28125	1267881.3320188597	0	1188	0.14353050374199694	19.889031278884246	11.436804990353876	175.11830139160156	175.11965942382812
329	176.07052612304688	10.530533333333333					1	DETECTED	176.0705 m/z @10.53 [CD8380_2.mzXML]	176.07052612304688	10.530533333333333	3.646383333333333	19.467499999999998	15.821116666666665	79669.6640625	2346164.4128574207	0	1188	0.08332297726797755	0.5719810900460939	0.10382697238584762	176.06552124023438	176.07887268066406
330	176.9705810546875	1.5231833333333333					1	DETECTED	176.9706 m/z @1.52 [CD8380_2.mzXML]	176.9705810546875	1.5231833333333333	1.4480499999999998	1.5819666666666667	0.1339166666666669	34269.5703125	185466.7739921877	0	1188	0.10456838452244588	0.8911934338952969	0.7823868677905939	176.97047424316406	176.970703125
331	177.00103759765625	11.623349999999999					1	DETECTED	177.0010 m/z @11.62 [CD8380_2.mzXML]	177.00103759765625	11.623349999999999	1.4132833333333332	18.975166666666667	17.561883333333334	5637.70068359375	2051598.2566142878	0	1188	5.512322017297292	0.8600278483326913	2.215972191763588	176.99851989746094	177.00775146484375
332	177.0608367919922	1.6572333333333333					1	DETECTED	177.0608 m/z @1.66 [CD8380_2.mzXML]	177.0608367919922	1.6572333333333333	1.5967	1.7976166666666666	0.20091666666666663	37295.19140625	191785.1410744627	0	1188	0.06000510729888631	1.659553964757709	2.319107929515418	177.06045532226562	177.0609588623047
333	177.07374572753906	10.530533333333333					1	DETECTED	177.0737 m/z @10.53 [CD8380_2.mzXML]	177.07374572753906	10.530533333333333	1.9249	10.7697	8.8448	9127.873046875	1794556.3928430786	0	1188	8.28670925756569	0.513895936382757	0.010512367913613764	177.07347106933594	177.07618713378906
334	177.0906982421875	11.594583333333333					1	DETECTED	177.0907 m/z @11.59 [CD8380_2.mzXML]	177.0906982421875	11.594583333333333	2.1766833333333335	11.594583333333333	9.4179	6959.8916015625	1523736.0249328	0	1188	8.608706675048355	0.5	null	177.0859832763672	177.0906982421875
335	177.1020965576172	5.4750499999999995					1	DETECTED	177.1021 m/z @5.48 [CD8380_2.mzXML]	177.1020965576172	5.4750499999999995	4.658716666666667	9.728916666666667	5.0702	44002.07421875	3976302.986592774	1	1188	1.0341186353834662	2.912725393389538	4.880669680898137	177.10162353515625	177.1027069091797
336	177.16323852539062	12.706966666666666					1	DETECTED	177.1632 m/z @12.71 [CD8380_2.mzXML]	177.16323852539062	12.706966666666666	0.10173333333333333	19.999000000000002	19.89726666666667	4338.8701171875	1569466.6792499397	0	1188	8.417554360847218	0.7892462654400159	2.454781286448446	177.15896606445312	177.16375732421875
337	177.9559326171875	6.920766666666666					1	DETECTED	177.9559 m/z @6.92 [CD8380_2.mzXML]	177.9559326171875	6.920766666666666	0.10173333333333333	19.651166666666665	19.549433333333333	2860.852783203125	1215226.9572516785	0	1188	7.296112264520108	1.4334460896216963	1.8668921792433923	177.95323181152344	177.95657348632812
338	178.10543823242188	5.457683333333334					1	DETECTED	178.1054 m/z @5.46 [CD8380_2.mzXML]	178.10543823242188	5.457683333333334	5.0073	8.59165	3.5843499999999997	5891.71435546875	419289.67362213146	0	1188	0.7521511386100084	3.97922140398919	4.612796825626086	178.10479736328125	178.10577392578125
339	178.96279907226562	11.49105					1	DETECTED	178.9628 m/z @11.49 [CD8380_2.mzXML]	178.96279907226562	11.49105	0.13855	19.87066666666667	19.73211666666667	4582.1689453125	1615495.8436846316	0	1188	5.508389040179106	0.8690648168538503	0.7508578526998771	178.96273803710938	178.96424865722656
340	179.03982543945312	1.5231833333333333					1	DETECTED	179.0398 m/z @1.52 [CD8380_2.mzXML]	179.03982543945312	1.5231833333333333	1.4318666666666668	17.360500000000002	15.928633333333336	12706.896484375	4789495.633403932	0	1188	0.14948154507561706	87.21646285818598	162.89257668279865	179.03443908691406	179.04197692871094
341	179.05401611328125	14.9044					1	DETECTED	179.0540 m/z @14.90 [CD8380_2.mzXML]	179.05401611328125	14.9044	2.3280499999999997	18.919500000000003	16.591450000000002	4085.955078125	1681564.2701503905	0	1188	0.655759219016188	0.65962898615258	0.4910851227041236	179.05081176757812	179.05447387695312
342	179.07012939453125	10.503466666666666					1	DETECTED	179.0701 m/z @10.50 [CD8380_2.mzXML]	179.07012939453125	10.503466666666666	0.24835	19.999000000000002	19.750650000000004	94363.0078125	2244789.6524995137	0	1188	0.08883853011479381	0.572884214771097	0.07738025745148637	179.06263732910156	179.0730743408203
343	180.06533813476562	9.712233333333334					1	DETECTED	180.0653 m/z @9.71 [CD8380_2.mzXML]	180.06533813476562	9.712233333333334	4.151633333333334	17.746666666666666	13.595033333333333	54571.1640625	2231289.607883392	0	1188	0.09832229975260454	1.648971511033895	2.0477481272720826	180.05599975585938	180.07345581054688
344	180.0879364013672	8.851866666666666					1	DETECTED	180.0879 m/z @8.85 [CD8380_2.mzXML]	180.0879364013672	8.851866666666666	0.10173333333333333	19.834166666666665	19.732433333333333	5247.60546875	1036089.4560203553	0	1188	0.07869788384902598	1.1275504373266694	1.836081156924416	180.07997131347656	180.08798217773438
345	180.9035186767578	1.6722833333333333					1	DETECTED	180.9035 m/z @1.67 [CD8380_2.mzXML]	180.9035186767578	1.6722833333333333	1.6269833333333332	2.1766833333333335	0.5497000000000003	13552.3388671875	214945.77274414062	0	1188	0.44114743701143144	6.067328918322283	11.134657836644566	180.9031219482422	180.90386962890625
346	180.9467315673828	11.1021					1	DETECTED	180.9467 m/z @11.10 [CD8380_2.mzXML]	180.9467315673828	11.1021	1.4132833333333332	19.249000000000002	17.83571666666667	2590.6279296875	1368254.6271488343	0	1188	14.43733712619628	0.9204280192455564	0.8408560384911128	180.94577026367188	180.94808959960938
347	181.0487518310547	12.47865					1	DETECTED	181.0488 m/z @12.48 [CD8380_2.mzXML]	181.0487518310547	12.47865	0.12028333333333333	19.87066666666667	19.750383333333335	2152.806396484375	1226148.3601165162	0	1188	8.474239365404497	0.7990693214583373	0.5981386429166746	181.04864501953125	181.05030822753906
348	181.0718231201172	9.3586					1	DETECTED	181.0718 m/z @9.36 [CD8380_2.mzXML]	181.0718231201172	9.3586	0.32115	11.667266666666666	11.346116666666667	125610.5	1998187.9010295111	1	1188	0.3559792705927176	3.1679002187014014	1.1007018423113413	181.06878662109375	181.0732421875
349	181.0850372314453	11.551966666666667					1	DETECTED	181.0850 m/z @11.55 [CD8380_2.mzXML]	181.0850372314453	11.551966666666667	3.2106666666666666	19.962833333333332	16.752166666666668	2630528.0	1.9248556506725557E7	1	1188	0.1132143022110963	2.3314653714740303	3.043893358014512	181.08233642578125	181.08616638183594
350	182.080810546875	3.9356333333333335					1	DETECTED	182.0808 m/z @3.94 [CD8380_2.mzXML]	182.080810546875	3.9356333333333335	1.9249	11.795166666666667	9.870266666666666	236013.03125	1.6026844565867973E7	1	1188	0.4165582896506508	0.6309989379257416	0.23613145452940304	182.0748748779297	182.08885192871094
351	182.14967346191406	17.250666666666667					1	DETECTED	182.1497 m/z @17.25 [CD8380_2.mzXML]	182.14967346191406	17.250666666666667	0.10173333333333333	19.999000000000002	19.89726666666667	83537.5078125	1.988298756603673E7	1	1188	1.7995439184711959	0.8748384345764789	0.4355916084088456	182.14869689941406	182.1503143310547
352	182.96243286132812	1.55245					1	DETECTED	182.9624 m/z @1.55 [CD8380_2.mzXML]	182.96243286132812	1.55245	1.4480499999999998	1.5967	0.14865000000000017	13428.8505859375	72436.27340368662	0	1188	0.33833950675825863	0.7119252873563208	0.42385057471264165	182.9620361328125	182.96243286132812
353	183.04891967773438	16.60805					1	DETECTED	183.0489 m/z @16.61 [CD8380_2.mzXML]	183.04891967773438	16.60805	0.22985	19.962833333333332	19.732983333333333	6254.580078125	2228208.5167075493	0	1188	2.1291993641430036	0.6024161181733443	0.17909847224618514	183.0475616455078	183.0514373779297
354	183.07992553710938	11.8614					1	DETECTED	183.0799 m/z @11.86 [CD8380_2.mzXML]	183.07992553710938	11.8614	2.5311166666666667	19.797166666666666	17.26605	63563.9140625	4775281.969609741	0	1188	0.11167951605981408	0.5176376102709426	0.028976138832858985	183.07162475585938	183.08956909179688
355	183.15309143066406	17.250666666666667					1	DETECTED	183.1531 m/z @17.25 [CD8380_2.mzXML]	183.15309143066406	17.250666666666667	0.15675	19.999000000000002	19.842250000000003	6253.2529296875	1941891.7773795766	0	1188	7.697931778230965	0.580389222286681	0.15505848448791826	183.1523895263672	183.15403747558594
356	184.0727996826172	12.965366666666666					1	DETECTED	184.0728 m/z @12.97 [CD8380_2.mzXML]	184.0727996826172	12.965366666666666	9.064783333333333	16.88266666666667	7.817883333333336	69606.6796875	3177607.2088197325	0	1188	0.41300506161863204	1.4441289556649253	2.083024035724804	184.0723114013672	184.07546997070312
357	185.04165649414062	1.9110833333333335					1	DETECTED	185.0417 m/z @1.91 [CD8380_2.mzXML]	185.04165649414062	1.9110833333333335	1.6269833333333332	18.059166666666666	16.432183333333334	350979.90625	8298037.819153956	1	1188	8.800392839529799	3.0565326386899017	53.129260351792475	185.03176879882812	185.04466247558594
358	185.1283416748047	9.135283333333332					1	DETECTED	185.1283 m/z @9.14 [CD8380_2.mzXML]	185.1283416748047	9.135283333333332	9.029466666666668	12.027083333333334	2.9976166666666657	25752.33203125	480486.42678729264	0	1188	0.09643538939032581	1.9357052547462992	2.28298052177932	185.11880493164062	185.13153076171875
359	186.04757690429688	10.23015					1	DETECTED	186.0476 m/z @10.23 [CD8380_2.mzXML]	186.04757690429688	10.23015	3.136816666666667	15.9475	12.810683333333333	19167.728515625	1520535.2975599973	0	1188	0.0788377345835638	0.9030086936090225	0.8060173872180451	186.03953552246094	186.0478057861328
360	186.07333374023438	1.9110833333333335					1	DETECTED	186.0733 m/z @1.91 [CD8380_2.mzXML]	186.07333374023438	1.9110833333333335	0.4303166666666666	19.523000000000003	19.092683333333337	54029.8671875	2119180.0049295044	0	1188	0.09167378090689438	0.8248146331932916	0.36345906954014956	186.07275390625	186.07696533203125
361	186.9225616455078	1.5376166666666669					1	DETECTED	186.9226 m/z @1.54 [CD8380_2.mzXML]	186.9225616455078	1.5376166666666669	0.4667833333333334	11.623349999999999	11.156566666666665	16703.322265625	4699091.430887328	0	1188	0.14176145569608445	45.21847135265257	99.11096551636355	186.92230224609375	186.9314422607422
362	186.95213317871094	9.209200000000001					1	DETECTED	186.9521 m/z @9.21 [CD8380_2.mzXML]	186.95213317871094	9.209200000000001	9.151299999999999	9.31105	0.15975000000000072	13122.15234375	70695.27721398928	0	1188	0.08912240318569609	1.3795336787564392	1.9963655754976077	186.95199584960938	186.9524688720703
363	187.0572967529297	1.8828333333333334					1	DETECTED	187.0573 m/z @1.88 [CD8380_2.mzXML]	187.0572967529297	1.8828333333333334	1.85445	10.23015	8.3757	380018.90625	3091191.5396065987	0	1188	0.10882660472475125	7.202550443884486	9.37839416981704	187.0481719970703	187.0584716796875
364	187.0709686279297	2.5311166666666667					1	DETECTED	187.0710 m/z @2.53 [CD8380_2.mzXML]	187.0709686279297	2.5311166666666667	2.49055	6.373283333333333	3.8827333333333334	6986.4609375	373661.59552978503	0	1188	0.5698586164242183	47.85620377978613	25.065914212272457	187.0705108642578	187.07159423828125
365	187.13230895996094	11.360933333333332					1	DETECTED	187.1323 m/z @11.36 [CD8380_2.mzXML]	187.13230895996094	11.360933333333332	0.10173333333333333	19.999000000000002	19.89726666666667	5089.64892578125	2629337.8973040753	0	1188	16.179940030830526	0.8836003742124962	1.1649520618917673	187.12484741210938	187.1390838623047
366	188.07003784179688	9.209200000000001					1	DETECTED	188.0700 m/z @9.21 [CD8380_2.mzXML]	188.07003784179688	9.209200000000001	1.8828333333333334	11.0858	9.202966666666667	3614260.0	2.6653726340912238E7	1	1188	0.08955158622904236	1.5327303295468135	1.521763865085996	188.06021118164062	188.07083129882812
367	188.0853271484375	9.209200000000001					1	DETECTED	188.0853 m/z @9.21 [CD8380_2.mzXML]	188.0853271484375	9.209200000000001	2.231866666666667	17.912166666666668	15.6803	6355.65576171875	1874339.29322058	0	1188	6.853909295962017	1.1236599464934072	1.098729295765539	188.08358764648438	188.09461975097656
368	188.10247802734375	9.195033333333333					1	DETECTED	188.1025 m/z @9.20 [CD8380_2.mzXML]	188.10247802734375	9.195033333333333	9.166066666666667	9.25145	0.0853833333333327	3725.08154296875	14162.666153075988	0	1188	0.0811518798689459	1.473820483314204	1.9476409666284078	188.098388671875	188.10794067382812
369	189.0233917236328	13.73535					1	DETECTED	189.0234 m/z @13.74 [CD8380_2.mzXML]	189.0233917236328	13.73535	4.724516666666667	14.5701	9.845583333333334	5328.00634765625	1038983.5622943112	0	1188	1.714737954820258	0.5463192453528161	0.09263849070563206	189.01513671875	189.0244903564453
370	189.0467071533203	1.4318666666666668					1	DETECTED	189.0467 m/z @1.43 [CD8380_2.mzXML]	189.0467071533203	1.4318666666666668	1.4132833333333332	19.285666666666668	17.872383333333335	7894.73681640625	3013347.267443055	0	1188	8.987678082822853	480.8713004484232	470.12430941938004	189.04637145996094	189.05621337890625
371	189.07350158691406	9.209200000000001					1	DETECTED	189.0735 m/z @9.21 [CD8380_2.mzXML]	189.07350158691406	9.209200000000001	8.375616666666666	10.353183333333334	1.977566666666668	340468.375	2631114.0039251097	0	1188	0.08873587303704689	0.5274509866070427	1.5119580807986877	189.070556640625	189.07427978515625
372	189.08688354492188	2.4098166666666665					1	DETECTED	189.0869 m/z @2.41 [CD8380_2.mzXML]	189.08688354492188	2.4098166666666665	2.0363333333333333	19.047833333333333	17.011499999999998	21467.361328125	2402818.943872437	0	1188	0.562887686440948	20.27128335011704	5.905875989495528	189.08587646484375	189.09246826171875
373	190.0495147705078	9.934050000000001					1	DETECTED	190.0495 m/z @9.93 [CD8380_2.mzXML]	190.0495147705078	9.934050000000001	9.81385	18.461666666666666	8.647816666666666	3563.18896484375	542777.3838609009	0	1188	0.19759093854229626	35.97261508596767	70.94523017193534	190.0493621826172	190.05364990234375
374	190.0855255126953	10.817583333333333					1	DETECTED	190.0855 m/z @10.82 [CD8380_2.mzXML]	190.0855255126953	10.817583333333333	9.135283333333332	11.1021	1.9668166666666682	42974.44140625	1000501.2267460335	0	1188	0.09412597370945797	0.5792737806635323	0.20541234729996358	190.07713317871094	190.08612060546875
375	190.14349365234375	10.318383333333333					1	DETECTED	190.1435 m/z @10.32 [CD8380_2.mzXML]	190.14349365234375	10.318383333333333	0.7404499999999999	19.962833333333332	19.222383333333333	27011.2109375	2166176.257908966	0	1188	0.1553870375875892	16.691947991069398	0.48315451396074155	190.14315795898438	190.14398193359375
376	190.96754455566406	13.855333333333334					1	DETECTED	190.9675 m/z @13.86 [CD8380_2.mzXML]	190.96754455566406	13.855333333333334	0.13855	19.981166666666663	19.842616666666665	5292.01220703125	1671635.6027377017	0	1188	2.2769580962992126	0.7232970071943494	0.36304076380389044	190.9620361328125	190.9685516357422
377	190.9803466796875	11.667266666666666					1	DETECTED	190.9803 m/z @11.67 [CD8380_2.mzXML]	190.9803466796875	11.667266666666666	1.4318666666666668	17.030333333333335	15.598466666666669	5826.80712890625	1932771.6863207712	0	1188	0.6929054194633419	0.7619861786870404	0.41760930776329364	190.9797821044922	190.98880004882812
378	191.01734924316406	2.9765					1	DETECTED	191.0173 m/z @2.98 [CD8380_2.mzXML]	191.01734924316406	2.9765	2.0646833333333334	16.22225	14.157566666666666	13043.43359375	1436784.0449183958	0	1188	0.16989971434411677	7.23576773586461	20.81567280484049	191.01119995117188	191.01821899414062
379	191.03990173339844	1.7690333333333332					1	DETECTED	191.0399 m/z @1.77 [CD8380_2.mzXML]	191.03990173339844	1.7690333333333332	1.7375	19.176166666666667	17.438666666666666	63877.34765625	2628899.6825765385	0	1188	0.20114458523796142	147.06975019632642	290.863121234215	191.03041076660156	191.0491180419922
380	191.0762176513672	1.6572333333333333					1	DETECTED	191.0762 m/z @1.66 [CD8380_2.mzXML]	191.0762176513672	1.6572333333333333	1.5967	19.122	17.5253	113365.9765625	1.1850615566520508E7	0	1188	0.061043876659585106	144.75743392070487	237.59904649546098	191.0695343017578	191.07882690429688
381	192.06524658203125	7.647533333333333					1	DETECTED	192.0652 m/z @7.65 [CD8380_2.mzXML]	192.06524658203125	7.647533333333333	6.1081666666666665	9.50865	3.400483333333333	3290.373779296875	228288.49535708624	0	1188	1.968225916973509	1.1045072648924885	2.4625155597445416	192.06448364257812	192.0688018798828
382	192.1342010498047	4.41915					1	DETECTED	192.1342 m/z @4.42 [CD8380_2.mzXML]	192.1342010498047	4.41915	3.3749833333333332	4.626233333333333	1.2512500000000002	2630.9482421875	100493.30519250492	0	1188	0.37576735992174903	0.5991620111731844	0.19832402234636862	192.13368225097656	192.1349639892578
383	192.59732055664062	8.505533333333334					1	DETECTED	192.5973 m/z @8.51 [CD8380_2.mzXML]	192.59732055664062	8.505533333333334	8.214866666666667	8.59165	0.37678333333333214	3555.380615234375	35490.35386584458	0	1188	0.08508354495456416	0.6481364678899063	0.29627293577981256	192.5963897705078	192.59774780273438
384	192.96090698242188	2.09275					1	DETECTED	192.9609 m/z @2.09 [CD8380_2.mzXML]	192.96090698242188	2.09275	2.0363333333333333	18.73616666666667	16.699833333333338	12417.6328125	1680765.809033173	0	1188	0.1182468573221529	116.96607362331109	233.4884558913347	192.95657348632812	192.9652099609375
385	193.0345001220703	1.6572333333333333					1	DETECTED	193.0345 m/z @1.66 [CD8380_2.mzXML]	193.0345001220703	1.6572333333333333	1.6269833333333332	17.857166666666668	16.230183333333336	12772.728515625	911224.2661725464	0	1188	0.06894629207632308	30.798621605456695	61.30320364331843	193.03358459472656	193.03741455078125
386	193.0857696533203	10.503466666666666					1	DETECTED	193.0858 m/z @10.50 [CD8380_2.mzXML]	193.0857696533203	10.503466666666666	10.462883333333334	11.0858	0.6229166666666668	93848.7421875	632007.1067657482	0	1188	0.08982846960864066	2.9056231773044354	4.234100816089985	193.08499145507812	193.08602905273438
387	194.0322265625	1.7976166666666666					1	DETECTED	194.0322 m/z @1.80 [CD8380_2.mzXML]	194.0322265625	1.7976166666666666	0.13855	19.962833333333332	19.824283333333334	4992.22607421875	2179302.8855635985	0	1188	17.938881257856245	5.974528851563128	10.919307636492375	194.03175354003906	194.03436279296875
388	194.0891571044922	10.516950000000001					1	DETECTED	194.0892 m/z @10.52 [CD8380_2.mzXML]	194.0891571044922	10.516950000000001	4.10445	10.644116666666667	6.539666666666667	12039.2734375	490753.1446586607	0	1188	6.463585507724934	0.5099155295646522	0.019831059129304596	194.08029174804688	194.08950805664062
389	194.962890625	15.146633333333334					1	DETECTED	194.9629 m/z @15.15 [CD8380_2.mzXML]	194.962890625	15.146633333333334	10.6908	17.342166666666667	6.651366666666668	4560.07470703125	850471.169111084	0	1188	0.36790066762464413	0.7463661866467177	0.4927323732934355	194.96180725097656	194.96377563476562
390	194.9766082763672	11.943766666666667					1	DETECTED	194.9766 m/z @11.94 [CD8380_2.mzXML]	194.9766082763672	11.943766666666667	10.9412	14.210783333333334	3.2695833333333333	7333.95849609375	584019.3456050414	0	1188	0.3243246734023444	1.6306064434617815	2.261212886923563	194.97315979003906	194.9775390625
391	195.0295867919922	16.7915					1	DETECTED	195.0296 m/z @16.79 [CD8380_2.mzXML]	195.0295867919922	16.7915	0.10173333333333333	19.962833333333332	19.8611	7641.80419921875	2764163.9304590463	0	1188	8.364410610872529	0.5950083184705998	0.18913993518090175	195.0287628173828	195.03005981445312
392	195.0644989013672	10.92585					1	DETECTED	195.0645 m/z @10.93 [CD8380_2.mzXML]	195.0644989013672	10.92585	10.878733333333335	11.149616666666667	0.27088333333333203	17362.181640625	150332.3390921624	0	1188	0.4295577303441327	2.874602051644892	4.749204103289784	195.06410217285156	195.0662384033203
393	195.08738708496094	9.899416666666667					1	DETECTED	195.0874 m/z @9.90 [CD8380_2.mzXML]	195.08738708496094	9.899416666666667	0.10173333333333333	19.999000000000002	19.89726666666667	62106.4140625	1.4203616772129947E7	1	1188	8.808917081548572	0.7939880418101544	0.15693612427323142	195.08607482910156	195.08804321289062
394	195.10089111328125	11.523166666666667					1	DETECTED	195.1009 m/z @11.52 [CD8380_2.mzXML]	195.10089111328125	11.523166666666667	1.7690333333333332	12.39255	10.623516666666667	69506.1484375	4419134.656628297	0	1188	0.12288347164739477	0.5406788307307053	0.034532695740677785	195.09783935546875	195.10128784179688
395	195.11270141601562	9.342649999999999					1	DETECTED	195.1127 m/z @9.34 [CD8380_2.mzXML]	195.11270141601562	9.342649999999999	9.28085	9.968833333333333	0.6879833333333334	23198.83203125	202780.41470495574	0	1188	0.10639674606465555	5.566208198489766	2.114961718913328	195.11215209960938	195.1130828857422
396	195.16751098632812	9.266					1	DETECTED	195.1675 m/z @9.27 [CD8380_2.mzXML]	195.16751098632812	9.266	9.266	12.674316666666666	3.408316666666666	9142.5205078125	1314560.3207593989	0	1188	3.3274562476756007	null	null	195.16751098632812	195.17396545410156
397	196.06016540527344	10.14245					1	DETECTED	196.0602 m/z @10.14 [CD8380_2.mzXML]	196.06016540527344	10.14245	2.5984	17.80183333333333	15.203433333333331	140080.203125	2562136.3555576215	0	1188	0.088074398425535	0.567776712352517	0.11123006888082844	196.05174255371094	196.06871032714844
398	196.0908660888672	9.899416666666667					1	DETECTED	196.0909 m/z @9.90 [CD8380_2.mzXML]	196.0908660888672	9.899416666666667	0.2665166666666667	19.907666666666668	19.64115	4684.17626953125	1602820.7657410274	0	1188	3.419282726228251	1.0194827102949267	138.27867706390737	196.09007263183594	196.0916748046875
399	196.10458374023438	11.5804					1	DETECTED	196.1046 m/z @11.58 [CD8380_2.mzXML]	196.10458374023438	11.5804	2.6254666666666666	17.966666666666665	15.341199999999999	10425.447265625	2653638.6193539742	0	1188	14.297583799753909	0.7993893917299644	0.5551186032885872	196.09620666503906	196.1122283935547
400	196.8649139404297	1.9387833333333333					1	DETECTED	196.8649 m/z @1.94 [CD8380_2.mzXML]	196.8649139404297	1.9387833333333333	1.7046666666666668	2.1348833333333332	0.43021666666666647	14951.4609375	243577.16085766593	0	1188	0.1833839210968331	0.9188082864668614	0.8376165729337227	196.86447143554688	196.86495971679688
401	197.05027770996094	9.424433333333333					1	DETECTED	197.0503 m/z @9.42 [CD8380_2.mzXML]	197.05027770996094	9.424433333333333	3.07835	9.457500000000001	6.379150000000001	7434.443359375	831023.7901534428	0	1188	0.08932452818057435	0.5026052814728246	0.005210562945649157	197.04434204101562	197.0505828857422
402	197.06375122070312	10.159816666666668					1	DETECTED	197.0638 m/z @10.16 [CD8380_2.mzXML]	197.06375122070312	10.159816666666668	8.763733333333333	19.926166666666667	11.162433333333334	12714.5654296875	2559035.224261076	0	1188	5.6064977137896275	4.872259314204392	15.174661762351967	197.0625	197.0675506591797
403	197.08021545410156	11.053966666666668					1	DETECTED	197.0802 m/z @11.05 [CD8380_2.mzXML]	197.08021545410156	11.053966666666668	10.49	11.179499999999999	0.6894999999999989	8079.37255859375	180226.47228955085	0	1188	0.08109629712008726	0.6112949937939577	0.22258998758791537	197.07998657226562	197.0808563232422
404	197.10049438476562	1.7375					1	DETECTED	197.1005 m/z @1.74 [CD8380_2.mzXML]	197.10049438476562	1.7375	1.7046666666666668	12.823566666666666	11.1189	31917.318359375	2694586.7097142334	0	1188	0.0668116280103368	169.32335025380743	337.6467005076148	197.0918731689453	197.10671997070312
405	197.128173828125	9.7459					1	DETECTED	197.1282 m/z @9.75 [CD8380_2.mzXML]	197.128173828125	9.7459	9.135283333333332	10.056099999999999	0.9208166666666671	25515.52734375	251243.33810949657	0	1188	0.1051935472254435	0.8622231851925121	0.24914250160806362	197.1278839111328	197.12864685058594
406	198.03152465820312	10.476533333333332					1	DETECTED	198.0315 m/z @10.48 [CD8380_2.mzXML]	198.03152465820312	10.476533333333332	9.342649999999999	11.284033333333333	1.9413833333333343	164515.375	1549101.9113743876	0	1188	0.0983459214387814	0.7798741454345872	0.17574024207756778	198.03067016601562	198.03189086914062
407	198.08432006835938	1.85445					1	DETECTED	198.0843 m/z @1.85 [CD8380_2.mzXML]	198.08432006835938	1.85445	1.7976166666666666	2.2181166666666665	0.4204999999999999	28858.822265625	261296.88299096673	0	1188	0.09313422564207796	3.699413489736072	5.4714090381956035	198.08425903320312	198.0849151611328
408	198.09677124023438	7.647533333333333					1	DETECTED	198.0968 m/z @7.65 [CD8380_2.mzXML]	198.09677124023438	7.647533333333333	2.666316666666667	10.335683333333332	7.669366666666665	2320.94091796875	483352.45117419417	0	1188	1.8610803262715931	0.7698286563189046	0.5396573126378094	198.09616088867188	198.0977325439453
409	198.13153076171875	9.728916666666667					1	DETECTED	198.1315 m/z @9.73 [CD8380_2.mzXML]	198.13153076171875	9.728916666666667	9.69535	9.81385	0.11850000000000094	3396.113525390625	14482.520832519473	0	1188	0.09189248114676296	1.7651439920555974	2.5302879841111947	198.13153076171875	198.13198852539062
410	198.86158752441406	1.89695					1	DETECTED	198.8616 m/z @1.90 [CD8380_2.mzXML]	198.86158752441406	1.89695	1.7046666666666668	2.1348833333333332	0.43021666666666647	13569.9482421875	250916.98846557603	0	1188	0.4363224072937526	1.1187050359712236	1.2374100719424472	198.86154174804688	198.86204528808594
411	198.93994140625	1.55245					1	DETECTED	198.9399 m/z @1.55 [CD8380_2.mzXML]	198.93994140625	1.55245	1.4318666666666668	1.6420333333333335	0.2101666666666666	244885.59375	1720067.1485798352	0	1188	0.1255244838413494	0.8229498751568677	0.6052167330848451	198.9331512451172	198.93994140625
412	199.0166015625	15.5267					1	DETECTED	199.0166 m/z @15.53 [CD8380_2.mzXML]	199.0166015625	15.5267	9.91645	18.461666666666666	8.545216666666667	2050.350830078125	628214.0789719844	0	1188	6.226582941992174	0.7615718253791423	0.5231436507582845	199.01564025878906	199.0176239013672
413	199.16873168945312	12.774049999999999					1	DETECTED	199.1687 m/z @12.77 [CD8380_2.mzXML]	199.16873168945312	12.774049999999999	0.5396166666666667	18.938	18.39838333333333	10141.2705078125	1474680.851046448	0	1188	0.10232427908222519	0.7519099100080919	3.193206039628073	199.16802978515625	199.16995239257812
414	200.02850341796875	10.44935					1	DETECTED	200.0285 m/z @10.45 [CD8380_2.mzXML]	200.02850341796875	10.44935	1.8828333333333334	10.909616666666667	9.026783333333332	53462.16015625	2259495.5918482044	0	1188	0.09325105552399293	0.5122637648186069	0.0325792748880957	200.0231170654297	200.02874755859375
415	200.0402069091797	1.7046666666666668					1	DETECTED	200.0402 m/z @1.70 [CD8380_2.mzXML]	200.0402069091797	1.7046666666666668	1.5967	7.18675	5.59005	21841.90234375	928102.6413295289	0	1188	0.057066453660850947	24.91270381787363	10.386088131698417	200.04010009765625	200.04718017578125
416	200.1000518798828	1.8828333333333334					1	DETECTED	200.1001 m/z @1.88 [CD8380_2.mzXML]	200.1000518798828	1.8828333333333334	1.8828333333333334	9.8307	7.947866666666667	10846.732421875	717662.3754080504	0	1188	7.430678961178084	null	null	200.0902099609375	200.10009765625
417	200.20074462890625	10.406566666666667					1	DETECTED	200.2007 m/z @10.41 [CD8380_2.mzXML]	200.20074462890625	10.406566666666667	0.21166666666666664	19.999000000000002	19.787333333333336	22201.033203125	2791105.3372084973	0	1188	null	1.0457623068504136	1.1646988234819555	200.1997833251953	200.2011260986328
418	200.93753051757812	1.55245					1	DETECTED	200.9375 m/z @1.55 [CD8380_2.mzXML]	200.93753051757812	1.55245	1.4636500000000001	1.5967	0.1330499999999999	35776.50390625	208080.00434863294	0	1188	0.10621712958176865	0.7491554054054049	0.49831081081080975	200.9373779296875	200.93756103515625
419	200.97296142578125	1.5376166666666669					1	DETECTED	200.9730 m/z @1.54 [CD8380_2.mzXML]	200.97296142578125	1.5376166666666669	1.4480499999999998	1.5967	0.14865000000000017	44578.66015625	264198.02214453154	0	1188	0.15018964338206264	0.8298288053591343	0.6297039312174787	200.9728546142578	200.97303771972656
420	201.01571655273438	1.9110833333333335					1	DETECTED	201.0157 m/z @1.91 [CD8380_2.mzXML]	201.01571655273438	1.9110833333333335	1.7533833333333333	2.2868	0.5334166666666667	72245.984375	805834.3888812257	0	1188	0.08642755318975293	1.6934703040160493	2.4824589504511922	201.01551818847656	201.01597595214844
421	201.11172485351562	1.14065					1	DETECTED	201.1117 m/z @1.14 [CD8380_2.mzXML]	201.11172485351562	1.14065	0.10173333333333333	19.999000000000002	19.89726666666667	39689.5078125	2.8740993199672088E7	0	1188	3.118572952980212	9.575968556990457	0.4840714207681989	201.11038208007812	201.11231994628906
422	202.1067657470703	2.149016666666667					1	DETECTED	202.1068 m/z @2.15 [CD8380_2.mzXML]	202.1067657470703	2.149016666666667	0.10173333333333333	19.999000000000002	19.89726666666667	6534.580078125	3134345.8426101734	0	1188	18.947951953811216	4.859431604483992	6.015601542112574	202.1067657470703	202.11585998535156
423	202.97047424316406	1.5376166666666669					1	DETECTED	202.9705 m/z @1.54 [CD8380_2.mzXML]	202.97047424316406	1.5376166666666669	1.4480499999999998	1.5819666666666667	0.1339166666666669	11240.6181640625	65230.64213916022	0	1188	0.12231420508593782	0.7475809452921458	0.4486882670681784	202.9702606201172	202.9706268310547
424	203.05184936523438	1.7976166666666666					1	DETECTED	203.0518 m/z @1.80 [CD8380_2.mzXML]	203.05184936523438	1.7976166666666666	1.7046666666666668	16.7915	15.086833333333333	2244389.5	3.3122748061953448E7	1	1188	0.10292347227748277	4.515167875200935	7.216550157269504	203.05169677734375	203.05316162109375
425	203.14993286132812	1.85445					1	DETECTED	203.1499 m/z @1.85 [CD8380_2.mzXML]	203.14993286132812	1.85445	1.8399333333333334	18.827833333333334	16.9879	55675.45703125	1814990.1629873659	0	1188	0.06724125533279235	585.1171067738295	17.09451619829398	203.1421356201172	203.15025329589844
426	203.82388305664062	9.209200000000001					1	DETECTED	203.8239 m/z @9.21 [CD8380_2.mzXML]	203.82388305664062	9.209200000000001	9.135283333333332	11.22315	2.0878666666666685	19105.529296875	478539.56714444	0	1188	0.10597173601248144	1.7762304426405593	1.7496624565293781	203.82135009765625	203.82415771484375
427	204.05545043945312	1.8116166666666667					1	DETECTED	204.0555 m/z @1.81 [CD8380_2.mzXML]	204.05545043945312	1.8116166666666667	1.7533833333333333	10.817583333333333	9.0642	120956.96875	3472502.8683495484	0	1188	0.081228178636648	17.559113795000723	9.286342828636958	204.05506896972656	204.06536865234375
428	204.12265014648438	1.8828333333333334					1	DETECTED	204.1227 m/z @1.88 [CD8380_2.mzXML]	204.12265014648438	1.8828333333333334	1.85445	14.078716666666667	12.224266666666667	807048.375	6877712.79419666	0	1188	0.6333714350132931	9.796716313684287	8.864634083596844	204.1182403564453	204.13096618652344
429	204.95663452148438	1.6269833333333332					1	DETECTED	204.9566 m/z @1.63 [CD8380_2.mzXML]	204.95663452148438	1.6269833333333332	1.5670333333333335	1.6722833333333333	0.10524999999999984	58777.1015625	208038.08520971658	0	1188	0.05718237928794512	0.863909180871993	0.767318067411013	204.95657348632812	204.9569854736328
430	205.02391052246094	1.8399333333333334					1	DETECTED	205.0239 m/z @1.84 [CD8380_2.mzXML]	205.02391052246094	1.8399333333333334	1.4318666666666668	9.209200000000001	7.777333333333334	26239.6640625	6394206.999448487	0	1188	7.797263966365822	9.52948864564614	16.459191874008088	205.02008056640625	205.03372192382812
431	205.05616760253906	1.7976166666666666					1	DETECTED	205.0562 m/z @1.80 [CD8380_2.mzXML]	205.05616760253906	1.7976166666666666	1.7375	18.73616666666667	16.99866666666667	24583.689453125	2976870.665034423	0	1188	7.475046728179565	61.57528144280859	85.7542967114135	205.0469512939453	205.0661163330078
432	205.06765747070312	1.7834833333333333					1	DETECTED	205.0677 m/z @1.78 [CD8380_2.mzXML]	205.06765747070312	1.7834833333333333	1.7690333333333332	18.86433333333333	17.095299999999998	18144.17578125	3674475.558085265	0	1188	7.4331528909972295	591.5328719723152	516.9596330692374	205.06617736816406	205.07733154296875
433	205.08558654785156	12.496083333333333					1	DETECTED	205.0856 m/z @12.50 [CD8380_2.mzXML]	205.08558654785156	12.496083333333333	0.12028333333333333	19.999000000000002	19.87871666666667	14326.5224609375	4636815.203039554	0	1188	11.488693227291927	0.9278088207463568	0.20577073333508109	205.07940673828125	205.0863494873047
434	205.09669494628906	9.223216666666668					1	DETECTED	205.0967 m/z @9.22 [CD8380_2.mzXML]	205.09669494628906	9.223216666666668	9.099933333333333	11.020583333333333	1.9206500000000002	5168420.0	4.03222027885477E7	1	1188	0.10364164622881411	2.0804016677389763	1.2736822233382337	205.09600830078125	205.0974578857422
435	205.12599182128906	1.8828333333333334					1	DETECTED	205.1260 m/z @1.88 [CD8380_2.mzXML]	205.12599182128906	1.8828333333333334	1.85445	9.28085	7.426399999999999	75957.1015625	1316048.958293823	0	1188	0.20171847730132297	7.100837069080409	257.1075138205824	205.11605834960938	205.13584899902344
436	205.78067016601562	9.223216666666668					1	DETECTED	205.7807 m/z @9.22 [CD8380_2.mzXML]	205.78067016601562	9.223216666666668	9.135283333333332	17.323833333333333	8.188550000000001	14179.6552734375	1092543.500308655	0	1188	0.13197749227374445	1.187485787981011	1.8971277996053537	205.78045654296875	205.7864532470703
437	205.98690795898438	11.5076					1	DETECTED	205.9869 m/z @11.51 [CD8380_2.mzXML]	205.98690795898438	11.5076	0.12028333333333333	19.962833333333332	19.84255	14567.921875	3404379.8250300884	0	1188	0.6408375814413905	1.3738944504333481	2.046635862859176	205.98638916015625	205.99530029296875
438	206.08087158203125	10.30055					1	DETECTED	206.0809 m/z @10.30 [CD8380_2.mzXML]	206.08087158203125	10.30055	0.21166666666666664	19.852500000000003	19.640833333333337	63834.81640625	1466146.9507001946	0	1188	0.09351597042236826	2.2191578460232733	2.588174724283299	206.07894897460938	206.08949279785156
439	206.1000518798828	9.209200000000001					1	DETECTED	206.1001 m/z @9.21 [CD8380_2.mzXML]	206.1000518798828	9.209200000000001	9.117716666666666	10.212516666666666	1.0947999999999993	531874.875	4165669.4782050746	0	1188	0.10365018974510498	1.7238999992999469	1.660329504089921	206.09999084472656	206.10043334960938
440	206.38143920898438	9.209200000000001					1	DETECTED	206.3814 m/z @9.21 [CD8380_2.mzXML]	206.38143920898438	9.209200000000001	9.151299999999999	9.32655	0.17525000000000013	19060.005859375	112551.69615563937	0	1188	0.0913942875067324	1.513385146804789	2.026770293609578	206.38124084472656	206.38182067871094
441	206.89341735839844	1.7375					1	DETECTED	206.8934 m/z @1.74 [CD8380_2.mzXML]	206.89341735839844	1.7375	1.3951333333333333	2.0363333333333333	0.6412	62891.7890625	603196.2384609377	0	1188	0.11797068414071954	2.2498751464058158	3.808381774437696	206.8845672607422	206.8939971923828
442	206.99069213867188	17.250666666666667					1	DETECTED	206.9907 m/z @17.25 [CD8380_2.mzXML]	206.99069213867188	17.250666666666667	0.12028333333333333	19.981166666666663	19.86088333333333	6578.89111328125	2458035.2080707722	0	1188	2.3651569157265087	0.5796975743878079	0.16422840408233455	206.987060546875	206.99147033691406
443	207.02615356445312	10.23015					1	DETECTED	207.0262 m/z @10.23 [CD8380_2.mzXML]	207.02615356445312	10.23015	1.3406166666666666	15.146633333333334	13.806016666666668	48286.52734375	3694665.0205374733	0	1188	0.7078207906160401	0.7302171970254312	0.21601948776857915	207.0161590576172	207.03549194335938
444	207.1042022705078	9.195033333333333					1	DETECTED	207.1042 m/z @9.20 [CD8380_2.mzXML]	207.1042022705078	9.195033333333333	0.8495	14.37295	13.523449999999999	19757.212890625	1929534.2681215364	0	1188	0.2517141765458568	0.5141830863657917	0.888847099153846	207.09910583496094	207.11241149902344
445	208.04879760742188	16.075783333333334					1	DETECTED	208.0488 m/z @16.08 [CD8380_2.mzXML]	208.04879760742188	16.075783333333334	8.905916666666666	19.7245	10.818583333333333	14925.0576171875	3307380.219476837	0	1188	2.457683824850701	0.762453231784784	0.5228162900370771	208.0480194091797	208.0492706298828
446	208.12628173828125	10.14245					1	DETECTED	208.1263 m/z @10.14 [CD8380_2.mzXML]	208.12628173828125	10.14245	8.45545	10.14245	1.6869999999999994	4349.16943359375	242489.8408746948	0	1188	1.3145691073510868	0.5	null	208.12628173828125	208.13336181640625
447	208.8905029296875	1.7375					1	DETECTED	208.8905 m/z @1.74 [CD8380_2.mzXML]	208.8905029296875	1.7375	1.6722833333333333	1.9525666666666666	0.2802833333333332	36681.3671875	306157.3064318848	0	1188	0.22331510831256085	2.148862765141833	3.210476362513804	208.8903045654297	208.89077758789062
448	208.93528747558594	2.1210333333333335					1	DETECTED	208.9353 m/z @2.12 [CD8380_2.mzXML]	208.93528747558594	2.1210333333333335	2.0363333333333333	2.231866666666667	0.19553333333333356	9072.68359375	68620.20557739258	0	1188	0.14989002563091347	1.154269972451789	1.308539944903578	208.93482971191406	208.9359893798828
449	208.97817993164062	13.906933333333335					1	DETECTED	208.9782 m/z @13.91 [CD8380_2.mzXML]	208.97817993164062	13.906933333333335	11.729016666666666	14.938433333333334	3.2094166666666677	7125.86572265625	649149.7436733398	0	1188	0.6790160977731343	0.7368088769848858	0.47361775396977174	208.9777069091797	208.9788818359375
450	209.03317260742188	1.5081333333333333					1	DETECTED	209.0332 m/z @1.51 [CD8380_2.mzXML]	209.03317260742188	1.5081333333333333	1.0135333333333334	8.343916666666667	7.330383333333334	56508.82421875	930275.1959456787	0	1188	0.052722509602151746	0.5896796051889825	0.1693115440185879	209.03248596191406	209.03436279296875
451	209.0452117919922	15.892883333333334					1	DETECTED	209.0452 m/z @15.89 [CD8380_2.mzXML]	209.0452117919922	15.892883333333334	0.10173333333333333	19.981166666666663	19.87943333333333	28697.1640625	7138142.009420385	0	1188	7.594353823372527	0.6191978434419885	0.5848819309794561	209.04449462890625	209.04586791992188
452	209.0916290283203	7.7355					1	DETECTED	209.0916 m/z @7.74 [CD8380_2.mzXML]	209.0916290283203	7.7355	5.6841	8.816016666666666	3.1319166666666662	19230.33203125	1109743.2907219538	0	1188	0.4929055483733409	0.7389612910365104	0.152186951690555	209.09132385253906	209.09231567382812
453	209.11659240722656	12.027083333333334					1	DETECTED	209.1166 m/z @12.03 [CD8380_2.mzXML]	209.11659240722656	12.027083333333334	11.22315	12.642266666666666	1.4191166666666657	238600.171875	2448822.834852785	1	1188	0.1030648388359765	3.7388415559503967	0.4710208862671211	209.1164093017578	209.1173553466797
454	209.58944702148438	8.86975					1	DETECTED	209.5894 m/z @8.87 [CD8380_2.mzXML]	209.58944702148438	8.86975	8.781033333333333	8.941383333333333	0.16034999999999933	3290.66162109375	17558.288686279284	0	1188	0.0676886581667997	0.9037197069321784	0.8074394138643569	209.58921813964844	209.59033203125
455	210.0453338623047	16.166966666666667					1	DETECTED	210.0453 m/z @16.17 [CD8380_2.mzXML]	210.0453338623047	16.166966666666667	1.4480499999999998	19.797166666666666	18.349116666666667	2422.69384765625	1214545.0120589605	0	1188	8.454952784729358	0.6233174995895305	0.24663499917906084	210.03662109375	210.0505828857422
456	210.93484497070312	11.149616666666667					1	DETECTED	210.9348 m/z @11.15 [CD8380_2.mzXML]	210.93484497070312	11.149616666666667	1.6572333333333333	18.205166666666667	16.547933333333333	10007.8251953125	2550223.593643096	0	1188	0.682178977006437	0.7842552973610516	0.6717537424982504	210.92520141601562	210.94151306152344
457	211.04164123535156	2.5176000000000003					1	DETECTED	211.0416 m/z @2.52 [CD8380_2.mzXML]	211.04164123535156	2.5176000000000003	2.09275	17.342166666666667	15.249416666666667	24310.03125	2873980.3547533564	0	1188	0.6595887275082304	1.6107174502128447	2.172887987020688	211.0373077392578	211.046142578125
458	211.05751037597656	9.374766666666666					1	DETECTED	211.0575 m/z @9.37 [CD8380_2.mzXML]	211.05751037597656	9.374766666666666	1.4636500000000001	14.8209	13.35725	10505.791015625	1734787.1398471682	0	1188	0.12254305444087166	0.8442076234497028	0.6884152468994055	211.0573272705078	211.06378173828125
459	211.0796356201172	14.243400000000001					1	DETECTED	211.0796 m/z @14.24 [CD8380_2.mzXML]	211.0796356201172	14.243400000000001	1.6118166666666667	18.022333333333332	16.410516666666666	5208.14794921875	1669656.7875601188	0	1188	1.12198751430493	0.6495827258393312	0.2991654516786624	211.0746612548828	211.08062744140625
460	211.1323699951172	12.109033333333334					1	DETECTED	211.1324 m/z @12.11 [CD8380_2.mzXML]	211.1323699951172	12.109033333333334	0.10173333333333333	19.981166666666663	19.87943333333333	11153.8486328125	3363716.3601366533	0	1188	5.529178191310185	0.8049484515791783	0.5048038322441103	211.12237548828125	211.13336181640625
461	211.14385986328125	10.282549999999999					1	DETECTED	211.1439 m/z @10.28 [CD8380_2.mzXML]	211.14385986328125	10.282549999999999	10.212516666666666	10.49	0.2774833333333344	20396.2734375	179199.38878424096	0	1188	0.14453618923113254	1.667024490063886	2.0508153724767464	211.14337158203125	211.1446990966797
462	212.01918029785156	11.360933333333332					1	DETECTED	212.0192 m/z @11.36 [CD8380_2.mzXML]	212.01918029785156	11.360933333333332	8.098066666666666	19.523000000000003	11.424933333333337	21637.22265625	1782116.5822765508	0	1188	0.06526119908531491	1.7507508734650523	2.5015017469301046	212.0157928466797	212.02391052246094
463	212.0675506591797	10.817583333333333					1	DETECTED	212.0676 m/z @10.82 [CD8380_2.mzXML]	212.0675506591797	10.817583333333333	10.80195	10.92585	0.12390000000000079	8839.4765625	36274.59704528852	0	1188	0.08969001148277478	3.962686567164134	6.925373134328268	212.06723022460938	212.0675811767578
464	212.8385772705078	2.0363333333333333					1	DETECTED	212.8386 m/z @2.04 [CD8380_2.mzXML]	212.8385772705078	2.0363333333333333	1.7046666666666668	6.1081666666666665	4.403499999999999	12805.2783203125	1005142.8030011292	0	1188	0.35381418007797305	6.638442211055278	12.276884422110557	212.83828735351562	212.84129333496094
465	212.9992218017578	1.89695					1	DETECTED	212.9992 m/z @1.90 [CD8380_2.mzXML]	212.9992218017578	1.89695	1.8828333333333334	1.9387833333333333	0.055949999999999944	32174.390625	69039.4428823243	0	1188	0.061150651316800086	1.9817001180637681	2.9634002361275362	212.9989471435547	212.99961853027344
466	213.11061096191406	11.608849999999999					1	DETECTED	213.1106 m/z @11.61 [CD8380_2.mzXML]	213.11061096191406	11.608849999999999	10.558	14.194433333333334	3.6364333333333345	3665.193115234375	491840.4259040528	0	1188	3.6759019019076025	1.7302342548096012	2.4604685096192025	213.11061096191406	213.11361694335938
467	213.9585723876953	18.535166666666665					1	DETECTED	213.9586 m/z @18.54 [CD8380_2.mzXML]	213.9585723876953	18.535166666666665	0.10173333333333333	19.9445	19.84276666666667	3532.888427734375	1342794.044352386	0	1188	1.2941368740821702	0.5382276407180432	1.5623814179531743	213.9512176513672	213.95986938476562
468	214.0584259033203	1.85445					1	DETECTED	214.0584 m/z @1.85 [CD8380_2.mzXML]	214.0584259033203	1.85445	1.8116166666666667	2.149016666666667	0.33740000000000014	27955.666015625	201133.39209838863	0	1188	0.06521260699509823	3.938521400778217	5.0468262695161865	214.05833435058594	214.05897521972656
469	214.917236328125	1.55245					1	DETECTED	214.9172 m/z @1.55 [CD8380_2.mzXML]	214.917236328125	1.55245	1.4318666666666668	12.840166666666667	11.4083	993731.0625	1.0244461736412114E7	0	1188	0.10391373711673313	0.7921861593519376	0.5431524638814808	214.91513061523438	214.91754150390625
470	214.9886016845703	1.5231833333333333					1	DETECTED	214.9886 m/z @1.52 [CD8380_2.mzXML]	214.9886016845703	1.5231833333333333	1.4480499999999998	11.45745	10.0094	41961.92578125	8465299.503409913	0	1188	0.14710871287823202	66.61091393078956	132.22182786157913	214.98855590820312	214.99644470214844
471	215.01583862304688	1.9525666666666666					1	DETECTED	215.0158 m/z @1.95 [CD8380_2.mzXML]	215.01583862304688	1.9525666666666666	1.89695	10.476533333333332	8.579583333333332	71592.4453125	2410030.704119171	0	1188	1.3775090481597776	16.71441019421107	5.75849620357373	215.01528930664062	215.0227508544922
472	215.92076110839844	1.5670333333333335					1	DETECTED	215.9208 m/z @1.57 [CD8380_2.mzXML]	215.92076110839844	1.5670333333333335	1.4480499999999998	1.5967	0.14865000000000017	29666.6953125	156575.9650458986	0	1188	0.08496970731791365	0.6246673203529896	0.24933464070597922	215.9207000732422	215.9209747314453
473	216.92221069335938	1.7046666666666668					1	DETECTED	216.9222 m/z @1.70 [CD8380_2.mzXML]	216.92221069335938	1.7046666666666668	1.4480499999999998	19.394833333333334	17.946783333333336	130803.03125	8663599.81145459	0	1188	0.13884250863075986	1.460195087286178	0.8310317230297792	216.91331481933594	216.93051147460938
474	216.95042419433594	1.5376166666666669					1	DETECTED	216.9504 m/z @1.54 [CD8380_2.mzXML]	216.95042419433594	1.5376166666666669	1.4318666666666668	1.6269833333333332	0.19511666666666638	119421.296875	836629.075080811	0	1188	0.11216096623474847	0.9488640007907281	0.8889835116134923	216.9501953125	216.95057678222656
475	217.06895446777344	1.6269833333333332					1	DETECTED	217.0690 m/z @1.63 [CD8380_2.mzXML]	217.06895446777344	1.6269833333333332	1.6269833333333332	9.951333333333334	8.32435	2004.677734375	758457.4551192017	0	1188	8.325417204679288	null	null	217.06895446777344	217.06935119628906
476	217.08154296875	1.85445					1	DETECTED	217.0815 m/z @1.85 [CD8380_2.mzXML]	217.08154296875	1.85445	1.85445	15.308866666666667	13.454416666666667	47260.73828125	1627511.7974754642	0	1188	0.029266392988439804	null	null	217.08055114746094	217.08950805664062
477	217.12139892578125	18.2605					1	DETECTED	217.1214 m/z @18.26 [CD8380_2.mzXML]	217.12139892578125	18.2605	0.10173333333333333	19.999000000000002	19.89726666666667	10137.021484375	2742328.059889739	0	1188	1.5364953261585121	0.550149651590385	0.2087987986656831	217.11740112304688	217.1221466064453
478	218.0421600341797	10.14245					1	DETECTED	218.0422 m/z @10.14 [CD8380_2.mzXML]	218.0421600341797	10.14245	8.888416666666666	12.674316666666666	3.7859	36198.453125	874134.0766409916	0	1188	0.09170148802751221	0.5635670083618775	2.6258032459148035	218.04171752929688	218.0478973388672
479	218.0807647705078	8.959333333333332					1	DETECTED	218.0808 m/z @8.96 [CD8380_2.mzXML]	218.0807647705078	8.959333333333332	0.48495000000000005	18.827833333333334	18.342883333333333	3453.33349609375	2527451.4406362306	0	1188	14.949259398501173	1.0822547559999451	1.1645095119998903	218.07736206054688	218.08644104003906
480	218.13833618164062	2.0787					1	DETECTED	218.1383 m/z @2.08 [CD8380_2.mzXML]	218.13833618164062	2.0787	0.10173333333333333	19.981166666666663	19.87943333333333	26758.259765625	3826484.262774813	0	1188	2.888679914898936	3.211678056784452	15.40367910906039	218.13710021972656	218.14320373535156
481	218.21119689941406	10.406566666666667					1	DETECTED	218.2112 m/z @10.41 [CD8380_2.mzXML]	218.21119689941406	10.406566666666667	4.293166666666666	10.462883333333334	6.169716666666668	6760.775390625	992693.4795593263	0	1188	0.044282164591981754	0.5046060021155713	0.009212004231142646	218.20718383789062	218.21200561523438
482	218.96961975097656	9.69535					1	DETECTED	218.9696 m/z @9.70 [CD8380_2.mzXML]	218.96961975097656	9.69535	9.50865	10.108016666666666	0.5993666666666666	6911.5546875	120230.6559929503	0	1188	0.2202233199181336	1.605159792894125	2.21031958578825	218.96932983398438	218.97000122070312
483	219.0258331298828	1.7834833333333333					1	DETECTED	219.0258 m/z @1.78 [CD8380_2.mzXML]	219.0258331298828	1.7834833333333333	1.4318666666666668	9.525416666666667	8.09355	1763098.625	2.010502727327412E7	1	1188	0.15733026467903266	3.622197818553592	11.071171481212998	219.0159912109375	219.02687072753906
484	219.0431365966797	8.711916666666667					1	DETECTED	219.0431 m/z @8.71 [CD8380_2.mzXML]	219.0431365966797	8.711916666666667	6.832283333333334	11.1021	4.269816666666666	5621.7060546875	455986.21154931636	0	1188	1.5199551912234242	1.135811062441256	1.2716221248825121	219.03868103027344	219.04742431640625
485	219.1172332763672	14.870866666666666					1	DETECTED	219.1172 m/z @14.87 [CD8380_2.mzXML]	219.1172332763672	14.870866666666666	9.407649999999999	18.993166666666664	9.585516666666665	11049.9267578125	1446932.1070608506	0	1188	0.9200382175329729	0.9516723951474363	0.6681596542399686	219.10995483398438	219.12115478515625
486	219.17367553710938	12.261583333333334					1	DETECTED	219.1737 m/z @12.26 [CD8380_2.mzXML]	219.17367553710938	12.261583333333334	0.10173333333333333	19.999000000000002	19.89726666666667	17012.37109375	2434030.070318818	0	1188	1.5232390060413135	1.1291382295169077	2.5750176805130276	219.17279052734375	219.1804962158203
487	220.02943420410156	1.7690333333333332					1	DETECTED	220.0294 m/z @1.77 [CD8380_2.mzXML]	220.02943420410156	1.7690333333333332	1.7533833333333333	4.151633333333334	2.3982500000000004	93202.078125	1710664.3405900572	0	1188	0.1919314647128687	68.38583170582132	22.786439370128388	220.02935791015625	220.03753662109375
488	220.1177215576172	8.923933333333334					1	DETECTED	220.1177 m/z @8.92 [CD8380_2.mzXML]	220.1177215576172	8.923933333333334	3.151683333333333	9.082283333333333	5.9306	12466.6865234375	660580.3621421509	0	1188	0.12749401323228504	0.5137164883710856	0.018662840058986576	220.11744689941406	220.1181640625
489	220.16891479492188	12.790566666666667					1	DETECTED	220.1689 m/z @12.79 [CD8380_2.mzXML]	220.16891479492188	12.790566666666667	10.706733333333334	17.563	6.856266666666665	6230.166015625	811829.7950905762	0	1188	0.11008718128906558	1.6451091737982884	2.2902183475965767	220.16822814941406	220.1773681640625
490	220.93421936035156	1.6118166666666667					1	DETECTED	220.9342 m/z @1.61 [CD8380_2.mzXML]	220.93421936035156	1.6118166666666667	1.5376166666666669	1.7046666666666668	0.16704999999999992	109304.1328125	419401.7482200921	0	1188	0.06126431399087595	1.070751059673952	0.5747513609511127	220.93399047851562	220.94384765625
491	221.00657653808594	15.472266666666666					1	DETECTED	221.0066 m/z @15.47 [CD8380_2.mzXML]	221.00657653808594	15.472266666666666	1.1590666666666667	18.993166666666664	17.834099999999996	2517.486083984375	1365272.6413076473	0	1188	0.8490441070276855	0.6229948578934129	0.24598971578682596	220.99667358398438	221.00706481933594
492	221.02423095703125	1.7834833333333333					1	DETECTED	221.0242 m/z @1.78 [CD8380_2.mzXML]	221.02423095703125	1.7834833333333333	1.7375	9.457500000000001	7.7200000000000015	119032.515625	1992721.4754779048	0	1188	0.07989078402353456	5.864336979187069	9.853049405722969	221.02053833007812	221.02491760253906
493	221.0529327392578	11.551966666666667					1	DETECTED	221.0529 m/z @11.55 [CD8380_2.mzXML]	221.0529327392578	11.551966666666667	11.53735	11.6524	0.1150500000000001	9678.46484375	41867.58417102075	0	1188	0.2152392008779369	3.9355758266817986	6.871151653363597	221.05224609375	221.05322265625
494	221.0807647705078	10.516950000000001					1	DETECTED	221.0808 m/z @10.52 [CD8380_2.mzXML]	221.0807647705078	10.516950000000001	10.476533333333332	10.847866666666667	0.3713333333333342	30628.46875	197294.55771240284	0	1188	0.0869490547396925	4.593814432989437	3.5056228471702173	221.07984924316406	221.08139038085938
495	221.1163330078125	12.143816666666668					1	DETECTED	221.1163 m/z @12.14 [CD8380_2.mzXML]	221.1163330078125	12.143816666666668	0.6124166666666666	19.852500000000003	19.240083333333335	4111.17333984375	1702367.4614298402	0	1188	0.09236089018311766	0.8342475039168415	0.6684950078336832	221.11253356933594	221.12142944335938
496	222.06459045410156	15.819333333333333					1	DETECTED	222.0646 m/z @15.82 [CD8380_2.mzXML]	222.06459045410156	15.819333333333333	9.3586	19.7245	10.3659	12457.5048828125	2650779.6850579535	0	1188	6.056728780458991	0.8022231738399149	0.5571428803011669	222.06344604492188	222.06507873535156
497	222.8673095703125	1.7375					1	DETECTED	222.8673 m/z @1.74 [CD8380_2.mzXML]	222.8673095703125	1.7375	0.37579999999999997	1.9663833333333334	1.5905833333333335	70105.9765625	2021765.3547991335	0	1188	0.11309545095016471	0.5840432302758807	0.16808646055176127	222.85806274414062	222.86766052246094
498	222.9938201904297	13.584116666666667					1	DETECTED	222.9938 m/z @13.58 [CD8380_2.mzXML]	222.9938201904297	13.584116666666667	1.7046666666666668	14.669883333333333	12.965216666666667	23435.39453125	4790890.99898096	0	1188	2.3462137920659156	0.5456993659919721	0.09139873198394423	222.98780822753906	222.9944610595703
499	223.06089782714844	15.782516666666668					1	DETECTED	223.0609 m/z @15.78 [CD8380_2.mzXML]	223.06089782714844	15.782516666666668	1.8828333333333334	19.87066666666667	17.987833333333334	24083.951171875	1.1199933591087293E7	0	1188	2.338924572473699	0.6140883973753684	0.5571305083918813	223.05996704101562	223.06495666503906
500	223.09573364257812	11.551966666666667					1	DETECTED	223.0957 m/z @11.55 [CD8380_2.mzXML]	223.09573364257812	11.551966666666667	0.10173333333333333	19.981166666666663	19.87943333333333	1633313.75	1.841497297606948E7	1	1188	0.09261139997831158	2.5327328088924332	3.1329943781944607	223.09202575683594	223.0992431640625
501	223.1319580078125	12.342816666666666					1	DETECTED	223.1320 m/z @12.34 [CD8380_2.mzXML]	223.1319580078125	12.342816666666666	12.32615	12.496083333333333	0.16993333333333283	17532.849609375	113378.13457959054	0	1188	0.10082171896125658	5.098000000000274	9.196000000000549	223.1319580078125	223.13235473632812
502	223.16830444335938	11.345916666666666					1	DETECTED	223.1683 m/z @11.35 [CD8380_2.mzXML]	223.16830444335938	11.345916666666666	5.96615	18.791333333333334	12.825183333333335	6582.693359375	2400588.820157409	0	1188	8.738135516595264	1.1919832334735712	1.3839664669471419	223.16600036621094	223.16932678222656
503	224.099365234375	11.551966666666667					1	DETECTED	224.0994 m/z @11.55 [CD8380_2.mzXML]	224.099365234375	11.551966666666667	1.85445	11.911083333333332	10.056633333333332	182094.671875	8680151.915079283	0	1188	0.1784020925145562	0.5139935631484983	0.025458113190590676	224.09625244140625	224.10206604003906
504	224.8644561767578	1.7211833333333333					1	DETECTED	224.8645 m/z @1.72 [CD8380_2.mzXML]	224.8644561767578	1.7211833333333333	1.6722833333333333	19.50433333333333	17.83205	43680.19140625	1.7344523546943028E7	0	1188	0.0812025250063555	182.33179959100224	328.5246245265331	224.8620147705078	224.8644561767578
505	224.95071411132812	11.911083333333332					1	DETECTED	224.9507 m/z @11.91 [CD8380_2.mzXML]	224.95071411132812	11.911083333333332	11.164800000000001	16.552966666666666	5.388166666666665	27263.02734375	1854433.0328889769	0	1188	0.6836352569995388	3.135801680126104	4.3839642682024	224.95001220703125	224.95166015625
506	224.98382568359375	10.973483333333332					1	DETECTED	224.9838 m/z @10.97 [CD8380_2.mzXML]	224.98382568359375	10.973483333333332	10.909616666666667	17.305166666666665	6.395549999999998	21873.76953125	1342828.2732468867	0	1188	0.17365079321073473	50.06954592901942	99.13909185803884	224.98348999023438	224.99224853515625
507	225.00535583496094	5.3346					1	DETECTED	225.0054 m/z @5.33 [CD8380_2.mzXML]	225.00535583496094	5.3346	0.7404499999999999	7.840999999999999	7.100549999999999	2392.353515625	498456.37533422833	0	1188	2.183182360226441	0.7727816897576265	0.5455633795152529	225.0042724609375	225.00601196289062
508	225.07562255859375	10.194833333333333					1	DETECTED	225.0756 m/z @10.19 [CD8380_2.mzXML]	225.07562255859375	10.194833333333333	10.159816666666668	10.282549999999999	0.12273333333333092	6495.97509765625	31989.655014525983	0	1188	0.10324158147395224	1.7524988100904528	2.5049976201809057	225.07510375976562	225.07566833496094
509	226.04470825195312	2.0079666666666665					1	DETECTED	226.0447 m/z @2.01 [CD8380_2.mzXML]	226.04470825195312	2.0079666666666665	1.9663833333333334	16.259283333333332	14.2929	20773.80078125	839958.4942953492	0	1188	0.12488171834659534	20.567478507437965	40.3453998040368	226.04306030273438	226.051513671875
510	226.11859130859375	8.375616666666666					1	DETECTED	226.1186 m/z @8.38 [CD8380_2.mzXML]	226.11859130859375	8.375616666666666	4.355950000000001	8.471966666666667	4.116016666666666	2471.235595703125	197355.45268914796	0	1188	0.29975359631108844	0.5119848246123229	0.023969649224645763	226.11785888671875	226.11900329589844
511	226.9510040283203	1.6420333333333335					1	DETECTED	226.9510 m/z @1.64 [CD8380_2.mzXML]	226.9510040283203	1.6420333333333335	1.5670333333333335	19.962833333333332	18.395799999999998	531653.125	1.1786753992930232E7	0	1188	0.06254822514737879	1.3210362483818983	1.4808814129005918	226.9461669921875	226.9520263671875
512	227.0789031982422	9.180766666666667					1	DETECTED	227.0789 m/z @9.18 [CD8380_2.mzXML]	227.0789031982422	9.180766666666667	9.117716666666666	9.592683333333333	0.474966666666667	39417.01171875	346340.8931416013	0	1188	0.13535869296532077	3.7921406792775074	4.02149682506292	227.07879638671875	227.0792236328125
513	227.1022491455078	8.660466666666668					1	DETECTED	227.1022 m/z @8.66 [CD8380_2.mzXML]	227.1022491455078	8.660466666666668	8.422966666666666	8.781033333333333	0.35806666666666764	2740.891357421875	31702.58708868406	0	1188	null	0.753824561403503	0.5076491228070059	227.1017303466797	227.10275268554688
514	227.12460327148438	1.8257333333333332					1	DETECTED	227.1246 m/z @1.83 [CD8380_2.mzXML]	227.12460327148438	1.8257333333333332	1.8116166666666667	2.10665	0.2950333333333335	110993.1796875	451909.07921691885	0	1188	0.04862060962448034	7.014888317088428	15.37514869274852	227.12428283691406	227.1251678466797
515	227.17515563964844	9.79655					1	DETECTED	227.1752 m/z @9.80 [CD8380_2.mzXML]	227.17515563964844	9.79655	8.746483333333334	19.394833333333334	10.64835	83806.9921875	2298531.705794189	1	1188	0.14314241433218733	1.7527416428998004	1.0636266370707776	227.17413330078125	227.17630004882812
516	228.06295776367188	10.318383333333333					1	DETECTED	228.0630 m/z @10.32 [CD8380_2.mzXML]	228.06295776367188	10.318383333333333	10.282549999999999	10.421850000000001	0.1393000000000022	20364.0859375	106790.84412573291	0	1188	0.10583625516116335	1.9437209302325258	2.8874418604650516	228.06263732910156	228.06307983398438
517	228.1949462890625	11.5076					1	DETECTED	228.1949 m/z @11.51 [CD8380_2.mzXML]	228.1949462890625	11.5076	11.49105	12.578366666666666	1.0873166666666663	84591.9765625	618559.5140344258	0	1188	0.0977272613052449	14.145575041957809	8.609261011286982	228.19480895996094	228.19554138183594
518	228.81256103515625	1.7375					1	DETECTED	228.8126 m/z @1.74 [CD8380_2.mzXML]	228.81256103515625	1.7375	1.7046666666666668	2.0507	0.3460333333333332	8515.9521484375	111939.68916210941	0	1188	0.3328953575766693	5.26954314720813	9.53908629441626	228.81182861328125	228.8133544921875
519	229.1429443359375	0.9953333333333333					1	DETECTED	229.1429 m/z @1.00 [CD8380_2.mzXML]	229.1429443359375	0.9953333333333333	0.10173333333333333	19.999000000000002	19.89726666666667	79774.5625	5.90144531461389E7	1	1188	14.262005225676905	11.133206505520743	0.7215319663234627	229.1423797607422	229.14353942871094
520	229.15428161621094	1.89695					1	DETECTED	229.1543 m/z @1.90 [CD8380_2.mzXML]	229.15428161621094	1.89695	1.85445	2.1210333333333335	0.2665833333333336	91545.03125	769973.0299775398	0	1188	0.16332804560637615	3.1362745098039264	5.272549019607853	229.1464385986328	229.15438842773438
521	230.1463165283203	0.8676666666666667					1	DETECTED	230.1463 m/z @0.87 [CD8380_2.mzXML]	230.1463165283203	0.8676666666666667	0.22985	19.889333333333333	19.659483333333334	11580.525390625	7237442.667620977	0	1188	4.094014525896649	15.41154720530978	29.823094410619557	230.1453399658203	230.14730834960938
522	230.2470245361328	11.376233333333333					1	DETECTED	230.2470 m/z @11.38 [CD8380_2.mzXML]	230.2470245361328	11.376233333333333	11.360933333333332	13.085116666666666	1.7241833333333343	101424.265625	879998.3868331952	1	1188	0.09640822063693832	11.01618791208606	12.520003321730814	230.2467803955078	230.2491455078125
523	230.96609497070312	1.5376166666666669					1	DETECTED	230.9661 m/z @1.54 [CD8380_2.mzXML]	230.96609497070312	1.5376166666666669	1.4318666666666668	1.6118166666666667	0.17994999999999983	144506.5	972189.9500219732	0	1188	0.12621942041474754	0.8503598370919959	0.9022780169313868	230.96591186523438	230.96621704101562
524	230.98985290527344	1.9525666666666666					1	DETECTED	230.9899 m/z @1.95 [CD8380_2.mzXML]	230.98985290527344	1.9525666666666666	1.9249	10.282549999999999	8.35765	14820.263671875	794958.3913781432	0	1188	0.17217729806176307	151.04186746988037	58.42975532388674	230.98941040039062	230.99484252929688
525	231.13687133789062	14.938433333333334					1	DETECTED	231.1369 m/z @14.94 [CD8380_2.mzXML]	231.13687133789062	14.938433333333334	0.10173333333333333	19.999000000000002	19.89726666666667	259660.015625	2.255392592681738E7	1	1188	0.44802409395336973	2.179667463525932	2.8342729066510333	231.13552856445312	231.14462280273438
526	232.140380859375	14.938433333333334					1	DETECTED	232.1404 m/z @14.94 [CD8380_2.mzXML]	232.140380859375	14.938433333333334	9.728916666666667	19.394833333333334	9.665916666666668	16125.396484375	1507203.345425323	0	1188	0.3080296454792393	0.8261130915814726	0.6901459951986413	232.13909912109375	232.1409912109375
527	232.15411376953125	8.45545					1	DETECTED	232.1541 m/z @8.46 [CD8380_2.mzXML]	232.15411376953125	8.45545	8.098066666666666	9.064783333333333	0.9667166666666667	40509.02734375	659114.5005399177	0	1188	0.22765783295908015	0.9302677666486582	0.6649878595390291	232.15359497070312	232.1544189453125
528	232.89608764648438	1.7046666666666668					1	DETECTED	232.8961 m/z @1.70 [CD8380_2.mzXML]	232.89608764648438	1.7046666666666668	1.6572333333333333	1.9387833333333333	0.28154999999999997	113594.1484375	858042.0214829105	0	1188	0.11888367578057824	3.1258606295963816	4.602461364379727	232.8959197998047	232.8964385986328
529	232.92791748046875	1.5670333333333335					1	DETECTED	232.9279 m/z @1.57 [CD8380_2.mzXML]	232.92791748046875	1.5670333333333335	1.4318666666666668	1.6118166666666667	0.17994999999999983	80529.0546875	474080.4733660891	0	1188	0.09400615546548985	0.6690558924318065	0.3819770481355369	232.927734375	232.92816162109375
530	232.9847869873047	10.73845					1	DETECTED	232.9848 m/z @10.74 [CD8380_2.mzXML]	232.9847869873047	10.73845	10.516950000000001	19.981166666666663	9.464216666666662	6958.1455078125	789255.7151559751	0	1188	0.2327719891285085	21.363920240782637	41.72784048156527	232.98423767089844	232.9878692626953
531	233.0974884033203	16.039166666666667					1	DETECTED	233.0975 m/z @16.04 [CD8380_2.mzXML]	233.0974884033203	16.039166666666667	15.800666666666666	19.267166666666665	3.466499999999998	2805.26904296875	288019.94568652357	0	1188	1.1559373253462528	7.267295597484268	13.534591194968536	233.09657287597656	233.09825134277344
532	233.14662170410156	14.653833333333333					1	DETECTED	233.1466 m/z @14.65 [CD8380_2.mzXML]	233.14662170410156	14.653833333333333	0.9953333333333333	19.962833333333332	18.967499999999998	10491.4375	1879183.6454065845	0	1188	1.2388078635218793	0.8896039375978306	0.7231974879279285	233.14578247070312	233.15223693847656
533	234.8933868408203	1.7211833333333333					1	DETECTED	234.8934 m/z @1.72 [CD8380_2.mzXML]	234.8933868408203	1.7211833333333333	1.6572333333333333	1.7976166666666666	0.1403833333333333	35159.078125	227393.06449267583	0	1188	0.13133685794222005	1.0976022934584317	1.1952045869168633	234.89312744140625	234.8934783935547
534	234.9810791015625	1.8828333333333334					1	DETECTED	234.9811 m/z @1.88 [CD8380_2.mzXML]	234.9810791015625	1.8828333333333334	0.17503333333333335	18.938	18.762966666666667	12432.0234375	2400571.7968991995	0	1188	0.06711131876998278	5.493314986142015	9.98662997228403	234.98077392578125	234.98826599121094
535	235.06353759765625	11.5804					1	DETECTED	235.0635 m/z @11.58 [CD8380_2.mzXML]	235.06353759765625	11.5804	11.53735	11.977733333333333	0.4403833333333331	11533.6044921875	130298.68396997031	0	1188	0.1265835416248855	5.114789005033007	9.331796068883802	235.06326293945312	235.0684814453125
536	235.09231567382812	2.5311166666666667					1	DETECTED	235.0923 m/z @2.53 [CD8380_2.mzXML]	235.09231567382812	2.5311166666666667	1.8399333333333334	10.92585	9.085916666666668	31492.134765625	3062463.824164246	0	1188	0.5842517115214494	5.695299176096522	7.423553727998736	235.09164428710938	235.09640502929688
537	235.1683349609375	12.277700000000001					1	DETECTED	235.1683 m/z @12.28 [CD8380_2.mzXML]	235.1683349609375	12.277700000000001	0.10173333333333333	19.999000000000002	19.89726666666667	13576.8759765625	1476795.8915325617	0	1188	0.13019237629661085	0.7306246527511714	0.6783573314717256	235.16712951660156	235.16969299316406
538	236.0800018310547	14.938433333333334					1	DETECTED	236.0800 m/z @14.94 [CD8380_2.mzXML]	236.0800018310547	14.938433333333334	1.9663833333333334	18.49866666666667	16.532283333333336	3456.02392578125	1762732.5188033755	0	1188	1.443933992506814	0.637227089524529	0.2744541790490581	236.07208251953125	236.08963012695312
539	236.11268615722656	10.318383333333333					1	DETECTED	236.1127 m/z @10.32 [CD8380_2.mzXML]	236.11268615722656	10.318383333333333	10.282549999999999	19.158	8.875450000000003	10143.2744140625	968214.6202148133	0	1188	0.056357974078872886	98.21432944328004	199.13622333858314	236.11231994628906	236.11892700195312
540	236.9977264404297	1.9525666666666666					1	DETECTED	236.9977 m/z @1.95 [CD8380_2.mzXML]	236.9977264404297	1.9525666666666666	1.55245	11.164800000000001	9.612350000000001	26829.904296875	989425.2701316224	0	1188	0.10068974023524713	2.0940436258942037	3.709945822931576	236.9949951171875	237.00718688964844
541	237.076416015625	15.636566666666665					1	DETECTED	237.0764 m/z @15.64 [CD8380_2.mzXML]	237.076416015625	15.636566666666665	9.575783333333334	17.654833333333332	8.079049999999999	6487.52783203125	1353052.8518203427	0	1188	2.0420825581473547	0.6665021298127031	0.3330042596254062	237.0667724609375	237.08050537109375
542	237.11131286621094	11.812183333333333					1	DETECTED	237.1113 m/z @11.81 [CD8380_2.mzXML]	237.11131286621094	11.812183333333333	0.3939333333333333	19.926166666666667	19.532233333333334	22663.69921875	2501201.284771606	0	1188	0.06180790204935427	2.320998434702825	3.734019687050531	237.10874938964844	237.11302185058594
543	237.14788818359375	11.911083333333332					1	DETECTED	237.1479 m/z @11.91 [CD8380_2.mzXML]	237.14788818359375	11.911083333333332	11.594583333333333	12.578366666666666	0.9837833333333332	22181.212890625	327551.62975610356	0	1188	0.10541133238785783	1.554160084254873	0.7139193352847186	237.14488220214844	237.14871215820312
544	237.48892211914062	10.503466666666666					1	DETECTED	237.4889 m/z @10.50 [CD8380_2.mzXML]	237.48892211914062	10.503466666666666	10.49	10.614366666666665	0.12436666666666518	4669.1650390625	22460.083604919506	0	1188	0.10430475605126865	4.617574257425892	8.235148514851783	237.48837280273438	237.4895782470703
545	238.10687255859375	14.4382					1	DETECTED	238.1069 m/z @14.44 [CD8380_2.mzXML]	238.10687255859375	14.4382	0.4486166666666667	19.962833333333332	19.514216666666666	11007.08984375	2950032.766768833	0	1188	4.699457967699917	0.9509174435934504	0.9142803277565021	238.10577392578125	238.108154296875
546	238.84117126464844	1.7211833333333333					1	DETECTED	238.8412 m/z @1.72 [CD8380_2.mzXML]	238.84117126464844	1.7211833333333333	1.6882833333333334	2.7349166666666664	1.046633333333333	24989.845703125	352132.4674210205	0	1188	0.09269765899371607	15.906281661600842	30.812563323201683	238.84043884277344	238.841796875
547	238.9661865234375	11.812183333333333					1	DETECTED	238.9662 m/z @11.81 [CD8380_2.mzXML]	238.9661865234375	11.812183333333333	9.91645	18.791333333333334	8.874883333333335	69180.28125	4767866.16961505	0	1188	0.5231713069785986	4.244999876541344	4.590443492915951	238.9624786376953	238.96998596191406
548	239.06336975097656	1.85445					1	DETECTED	239.0634 m/z @1.85 [CD8380_2.mzXML]	239.06336975097656	1.85445	1.5670333333333335	10.544216666666667	8.977183333333334	156392.125	1292628.7001183166	0	1188	0.032840327909685385	4.841630851830133	6.718133003372743	239.0559539794922	239.0717315673828
549	239.09072875976562	10.503466666666666					1	DETECTED	239.0907 m/z @10.50 [CD8380_2.mzXML]	239.09072875976562	10.503466666666666	10.44935	11.551966666666667	1.1026166666666661	1506523.25	9949853.250148945	1	1188	0.08751449101267283	2.7862461796555884	3.5908992185181576	239.09036254882812	239.09149169921875
550	239.13912963867188	9.69535					1	DETECTED	239.1391 m/z @9.70 [CD8380_2.mzXML]	239.13912963867188	9.69535	9.678116666666666	9.81385	0.13573333333333437	3717.197998046875	20646.66475695802	0	1188	0.06419304237389944	3.9381044487427537	6.876208897485507	239.13858032226562	239.13912963867188
551	239.16339111328125	12.5627					1	DETECTED	239.1634 m/z @12.56 [CD8380_2.mzXML]	239.16339111328125	12.5627	11.844533333333334	12.774049999999999	0.9295166666666645	62381.8359375	910617.6992900388	0	1188	0.12466700342624115	0.6450184754656416	0.2473059043256172	239.1607208251953	239.1637420654297
552	240.09442138671875	10.516950000000001					1	DETECTED	240.0944 m/z @10.52 [CD8380_2.mzXML]	240.09442138671875	10.516950000000001	8.422966666666666	14.754700000000001	6.331733333333336	153565.25	2630745.384358065	0	1188	0.0899500496401302	25.02407695215081	47.09811214104837	240.0918426513672	240.10186767578125
553	240.96665954589844	12.143816666666668					1	DETECTED	240.9667 m/z @12.14 [CD8380_2.mzXML]	240.96665954589844	12.143816666666668	11.053966666666668	18.351999999999997	7.298033333333329	7974.63427734375	888819.1868962094	0	1188	1.9920141034802157	2.8665888753171904	4.416188185180757	240.96156311035156	240.96763610839844
554	241.03053283691406	1.9387833333333333					1	DETECTED	241.0305 m/z @1.94 [CD8380_2.mzXML]	241.03053283691406	1.9387833333333333	1.9249	18.2605	16.3356	5605.81201171875	1371820.6044249574	0	1188	6.8318295359914325	588.3169267707119	1175.6338535414238	241.02432250976562	241.03240966796875
555	241.06805419921875	10.318383333333333					1	DETECTED	241.0681 m/z @10.32 [CD8380_2.mzXML]	241.06805419921875	10.318383333333333	0.33945000000000003	10.421850000000001	10.082400000000002	14001.2314453125	832486.8488135991	0	1188	0.09542547637743759	0.5051842548301756	6.626390270994214	241.0591278076172	241.0718994140625
556	241.0951690673828	10.516950000000001					1	DETECTED	241.0952 m/z @10.52 [CD8380_2.mzXML]	241.0951690673828	10.516950000000001	8.391250000000001	10.599783333333333	2.2085333333333317	8516.0947265625	584523.7116842648	0	1188	0.15273042336914244	0.5194837778927721	0.038967555785544304	241.09291076660156	241.09530639648438
557	241.1064910888672	11.551966666666667					1	DETECTED	241.1065 m/z @11.55 [CD8380_2.mzXML]	241.1064910888672	11.551966666666667	1.8399333333333334	13.260066666666667	11.420133333333334	436817.71875	8684382.566408193	1	1188	0.0906911882887389	0.6604128755932903	0.30094148693841327	241.09719848632812	241.10667419433594
558	241.15475463867188	1.8828333333333334					1	DETECTED	241.1548 m/z @1.88 [CD8380_2.mzXML]	241.15475463867188	1.8828333333333334	1.8684	11.194183333333333	9.325783333333334	10531.2822265625	741666.6466936949	0	1188	0.069888167333932	323.06408775981606	581.6720413194488	241.15345764160156	241.15565490722656
559	242.0186309814453	2.02235					1	DETECTED	242.0186 m/z @2.02 [CD8380_2.mzXML]	242.0186309814453	2.02235	2.02235	18.38883333333333	16.36648333333333	5192.26171875	1580694.8704099427	0	1188	13.432629690889422	null	null	242.0182342529297	242.02842712402344
560	242.099609375	8.923933333333334					1	DETECTED	242.0996 m/z @8.92 [CD8380_2.mzXML]	242.099609375	8.923933333333334	3.81485	9.0119	5.197050000000001	8235.9521484375	747162.0741635744	0	1188	0.10291242989888083	0.5086088502503711	0.01721770050074211	242.09783935546875	242.09970092773438
561	242.21067810058594	11.5076					1	DETECTED	242.2107 m/z @11.51 [CD8380_2.mzXML]	242.21067810058594	11.5076	11.474183333333334	12.578366666666666	1.1041833333333315	28499.37109375	490241.8043350223	0	1188	0.95793680778654	15.044000332450448	8.644687939011146	242.20973205566406	242.2112579345703
562	242.92491149902344	1.6420333333333335					1	DETECTED	242.9249 m/z @1.64 [CD8380_2.mzXML]	242.92491149902344	1.6420333333333335	1.5819666666666667	1.89695	0.31498333333333317	219849.359375	1023840.7485725089	0	1188	0.058150020987950635	1.553907678192589	1.8080679128599357	242.9245147705078	242.92518615722656
563	242.96217346191406	11.762016666666666					1	DETECTED	242.9622 m/z @11.76 [CD8380_2.mzXML]	242.96217346191406	11.762016666666666	1.5670333333333335	15.2188	13.651766666666667	3882.6279296875	1702856.8137284552	0	1188	12.702383259545778	0.6695335450932567	0.3390670901865134	242.96136474609375	242.9672393798828
564	242.9948272705078	1.5081333333333333					1	DETECTED	242.9948 m/z @1.51 [CD8380_2.mzXML]	242.9948272705078	1.5081333333333333	1.4480499999999998	1.55245	0.10440000000000027	16077.646484375	54730.66624267586	0	1188	0.06569896568086664	0.8687933425797504	1.0545307904358276	242.99398803710938	242.9951934814453
565	243.01551818847656	15.599333333333334					1	DETECTED	243.0155 m/z @15.60 [CD8380_2.mzXML]	243.01551818847656	15.599333333333334	9.899416666666667	17.985333333333333	8.085916666666666	1767.0670166015625	469904.3089216	0	1188	1.1441942139537264	0.7093013055746429	0.41860261114928565	243.0144805908203	243.0245361328125
566	243.09716796875	4.9401166666666665					1	DETECTED	243.0972 m/z @4.94 [CD8380_2.mzXML]	243.09716796875	4.9401166666666665	0.10173333333333333	19.999000000000002	19.89726666666667	6468.9677734375	2894328.4716855753	0	1188	4.981531036436811	2.0561895674519386	2.657359582442178	243.09561157226562	243.09886169433594
567	244.2017364501953	9.135283333333332					1	DETECTED	244.2017 m/z @9.14 [CD8380_2.mzXML]	244.2017364501953	9.135283333333332	9.064783333333333	18.351999999999997	9.287216666666664	29978.318359375	703428.7485595102	0	1188	0.11085730831838347	2.8278746859260453	2.871915190375179	244.1924591064453	244.2020721435547
568	245.2257080078125	14.291516666666666					1	DETECTED	245.2257 m/z @14.29 [CD8380_2.mzXML]	245.2257080078125	14.291516666666666	1.3588500000000001	17.213833333333334	15.854983333333333	27412.71875	2119547.9290387253	0	1188	0.618006429395928	3.4656968205236596	0.7053918130733721	245.2242889404297	245.22683715820312
569	246.13287353515625	1.9941666666666669					1	DETECTED	246.1329 m/z @1.99 [CD8380_2.mzXML]	246.13287353515625	1.9941666666666669	1.89695	2.8903666666666665	0.9934166666666666	18087.0390625	376741.2032445069	0	1188	0.22102730325227404	5.10929195954053	7.070366052066053	246.1324462890625	246.13446044921875
570	246.16986083984375	9.237283333333332					1	DETECTED	246.1699 m/z @9.24 [CD8380_2.mzXML]	246.16986083984375	9.237283333333332	0.10173333333333333	19.999000000000002	19.89726666666667	135300.921875	4320630.664832031	0	1188	0.07981691328805418	0.5139026364316414	1.1456831201895574	246.1681671142578	246.17042541503906
571	246.2291717529297	14.243400000000001					1	DETECTED	246.2292 m/z @14.24 [CD8380_2.mzXML]	246.2291717529297	14.243400000000001	14.177999999999999	14.938433333333334	0.7604333333333351	5547.27197265625	145010.0598990479	0	1188	0.39176487902578216	5.81371049949014	10.62742099898028	246.22869873046875	246.22999572753906
572	246.24168395996094	10.957133333333333					1	DETECTED	246.2417 m/z @10.96 [CD8380_2.mzXML]	246.24168395996094	10.957133333333333	9.592683333333333	12.889066666666668	3.2963833333333348	10042.513671875	1077311.0250255126	0	1188	0.07786362916531253	1.20795314351326	1.4159062870265202	246.24154663085938	246.24879455566406
573	246.94381713867188	1.55245					1	DETECTED	246.9438 m/z @1.55 [CD8380_2.mzXML]	246.94381713867188	1.55245	1.4480499999999998	1.6118166666666667	0.16376666666666684	68456.203125	416745.89745605504	0	1188	0.11176084736748915	0.7843231162196668	0.5852179630938438	246.94349670410156	246.94384765625
574	247.0921630859375	2.6254666666666666					1	DETECTED	247.0922 m/z @2.63 [CD8380_2.mzXML]	247.0921630859375	2.6254666666666666	1.85445	16.534200000000002	14.679750000000002	68776.4609375	4519421.584213986	0	1188	0.6559712564870193	1.8402633406775857	2.5901068907085287	247.08935546875	247.0974884033203
575	247.1324005126953	11.268116666666666					1	DETECTED	247.1324 m/z @11.27 [CD8380_2.mzXML]	247.1324005126953	11.268116666666666	7.169066666666667	11.268116666666666	4.099049999999999	19535.791015625	1081724.367130737	0	1188	2.943041450261358	0.5	null	247.1280059814453	247.1324005126953
576	247.14395141601562	9.223216666666668					1	DETECTED	247.1440 m/z @9.22 [CD8380_2.mzXML]	247.14395141601562	9.223216666666668	9.180766666666667	9.342649999999999	0.16188333333333205	38301.14453125	163334.27569482327	0	1188	0.05850491639030686	2.5895731929522343	2.4179847648819366	247.1439208984375	247.1443634033203
577	247.24114990234375	12.594349999999999					1	DETECTED	247.2411 m/z @12.59 [CD8380_2.mzXML]	247.24114990234375	12.594349999999999	10.92585	16.259283333333332	5.333433333333332	20673.28515625	991435.7065747981	0	1188	0.13399597619301673	1.5982719009090014	0.17201207870785667	247.23709106445312	247.24478149414062
578	248.8701171875	1.7046666666666668					1	DETECTED	248.8701 m/z @1.70 [CD8380_2.mzXML]	248.8701171875	1.7046666666666668	1.6420333333333335	10.989383333333334	9.34735	35026.19140625	4081821.163074707	0	1188	0.1375146748965297	74.61961149547633	148.15827345404753	248.86981201171875	248.87332153320312
579	248.97715759277344	1.5231833333333333					1	DETECTED	248.9772 m/z @1.52 [CD8380_2.mzXML]	248.97715759277344	1.5231833333333333	1.4480499999999998	15.819333333333333	14.371283333333333	8934.2109375	1308255.2902772217	0	1188	0.5321098389490031	95.63853149955614	186.56521339034168	248.9746551513672	248.97715759277344
580	249.0027618408203	11.22315					1	DETECTED	249.0028 m/z @11.22 [CD8380_2.mzXML]	249.0027618408203	11.22315	0.13855	19.999000000000002	19.860450000000004	8523.62109375	1499859.6756892395	0	1188	0.8597298964678917	0.6557902291557555	0.6200791214369743	248.99732971191406	249.00479125976562
581	249.05633544921875	12.059116666666666					1	DETECTED	249.0563 m/z @12.06 [CD8380_2.mzXML]	249.05633544921875	12.059116666666666	9.166066666666667	18.351999999999997	9.18593333333333	4093.70263671875	1126461.717082092	0	1188	6.792432515055745	1.5875863419804934	2.175172683960987	249.0563201904297	249.0613555908203
582	249.1077880859375	1.8684					1	DETECTED	249.1078 m/z @1.87 [CD8380_2.mzXML]	249.1077880859375	1.8684	1.8257333333333332	4.277616666666666	2.451883333333333	23738.203125	491961.53823599254	0	1188	0.31509950955975174	17.65079665176627	28.374156179835065	249.10699462890625	249.10867309570312
583	249.15721130371094	9.779733333333333					1	DETECTED	249.1572 m/z @9.78 [CD8380_2.mzXML]	249.15721130371094	9.779733333333333	9.029466666666668	10.02115	0.9916833333333326	17055.177734375	221643.02362725858	0	1188	0.18452028273341092	0.9636634161504429	1.0650398821778293	249.1513671875	249.15748596191406
584	249.18418884277344	12.342816666666666					1	DETECTED	249.1842 m/z @12.34 [CD8380_2.mzXML]	249.18418884277344	12.342816666666666	12.011233333333333	12.889066666666668	0.877833333333335	6611.6865234375	177642.0705366822	0	1188	0.19204312482444585	1.323699421965323	1.6473988439306462	249.18360900878906	249.18490600585938
585	249.2170867919922	10.318383333333333					1	DETECTED	249.2171 m/z @10.32 [CD8380_2.mzXML]	249.2170867919922	10.318383333333333	10.056099999999999	10.558	0.5019000000000009	15675.787109375	228285.60584851087	0	1188	0.21850178189978386	0.9567897312067084	0.7233680736491774	249.2162322998047	249.2176055908203
586	251.12725830078125	12.027083333333334					1	DETECTED	251.1273 m/z @12.03 [CD8380_2.mzXML]	251.12725830078125	12.027083333333334	0.10173333333333333	19.999000000000002	19.89726666666667	76179.140625	1.1029763072043704E7	0	1188	10.293810545163256	0.8016199177401042	3.6611304243485594	251.1234130859375	251.12745666503906
587	252.1086883544922	7.045					1	DETECTED	252.1087 m/z @7.04 [CD8380_2.mzXML]	252.1086883544922	7.045	0.10173333333333333	19.999000000000002	19.89726666666667	8216.1220703125	3745211.0616477663	0	1188	6.853044618904574	1.432846210717338	0.4829909153433254	252.10816955566406	252.10987854003906
588	252.13052368164062	12.043016666666666					1	DETECTED	252.1305 m/z @12.04 [CD8380_2.mzXML]	252.13052368164062	12.043016666666666	1.6118166666666667	18.296833333333332	16.685016666666666	9332.9931640625	1820965.4057247012	0	1188	12.473009082789451	0.6944058370548454	0.3462520217426742	252.12159729003906	252.13096618652344
589	252.97203063964844	1.9387833333333333					1	DETECTED	252.9720 m/z @1.94 [CD8380_2.mzXML]	252.97203063964844	1.9387833333333333	1.9387833333333333	3.3749833333333332	1.4362	10255.279296875	240624.57162228398	0	1188	0.12806024530302418	null	null	252.97080993652344	252.97267150878906
590	253.03651428222656	11.551966666666667					1	DETECTED	253.0365 m/z @11.55 [CD8380_2.mzXML]	253.03651428222656	11.551966666666667	11.523166666666667	11.713166666666666	0.1899999999999995	15935.5537109375	95594.63691345192	0	1188	0.12437446365049709	3.2986111111110588	5.752704888138071	253.0358123779297	253.0369110107422
591	253.05149841308594	11.828					1	DETECTED	253.0515 m/z @11.83 [CD8380_2.mzXML]	253.05149841308594	11.828	0.13855	19.999000000000002	19.860450000000004	4750.90625	1703007.7809395446	0	1188	8.488103014855387	0.8495031844954213	3.643369129688252	253.05078125	253.05279541015625
592	253.19483947753906	14.4382					1	DETECTED	253.1948 m/z @14.44 [CD8380_2.mzXML]	253.19483947753906	14.4382	14.0116	15.09385	1.0822500000000002	9227.5029296875	298759.0301405025	0	1188	0.6283900314904773	1.268459915611813	1.5369198312236259	253.19332885742188	253.19517517089844
593	254.1754913330078	14.504016666666667					1	DETECTED	254.1755 m/z @14.50 [CD8380_2.mzXML]	254.1754913330078	14.504016666666667	10.14245	18.901166666666665	8.758716666666665	5829.349609375	1317913.5325133053	0	1188	1.0984971891843074	1.004079191727743	0.8679760143118311	254.1743621826172	254.17642211914062
594	254.82386779785156	1.9525666666666666					1	DETECTED	254.8239 m/z @1.95 [CD8380_2.mzXML]	254.82386779785156	1.9525666666666666	1.7046666666666668	2.10665	0.40198333333333336	8713.673828125	149224.1796760254	0	1188	0.34585529593779274	0.810777195105554	0.6215543902111081	254.81549072265625	254.82386779785156
595	255.12210083007812	11.523166666666667					1	DETECTED	255.1221 m/z @11.52 [CD8380_2.mzXML]	255.12210083007812	11.523166666666667	11.237666666666666	11.943766666666667	0.7061000000000011	171180.515625	1512340.1330920353	0	1188	0.0922974679848636	1.0121716551548579	0.6709696311203021	255.12156677246094	255.12271118164062
596	255.1332550048828	8.994416666666666					1	DETECTED	255.1333 m/z @8.99 [CD8380_2.mzXML]	255.1332550048828	8.994416666666666	8.923933333333334	9.099933333333333	0.17599999999999838	1159.1510009765625	8772.283899536103	0	1188	0.14008056757643494	1.2485221092456984	1.497044218491397	255.13211059570312	255.134765625
597	255.17149353027344	14.0116					1	DETECTED	255.1715 m/z @14.01 [CD8380_2.mzXML]	255.17149353027344	14.0116	9.082283333333333	19.981166666666663	10.89888333333333	25193.828125	4270037.66339672	0	1188	2.8603954936955756	1.1005552219938606	1.099541422085926	255.17059326171875	255.17295837402344
598	255.23133850097656	13.8899					1	DETECTED	255.2313 m/z @13.89 [CD8380_2.mzXML]	255.23133850097656	13.8899	0.17503333333333335	19.834166666666665	19.659133333333333	7252.13818359375	1535922.4863735354	0	1188	13.895071551956619	0.7167088755268005	0.433417751053601	255.23043823242188	255.23355102539062
599	256.0570373535156	2.2593166666666664					1	DETECTED	256.0570 m/z @2.26 [CD8380_2.mzXML]	256.0570373535156	2.2593166666666664	1.9663833333333334	3.8601666666666667	1.8937833333333334	10517.810546875	345542.10750839213	0	1188	0.246879196374179	2.9032186324113085	4.252776448695261	256.0569152832031	256.05877685546875
600	256.2625732421875	11.376233333333333					1	DETECTED	256.2626 m/z @11.38 [CD8380_2.mzXML]	256.2625732421875	11.376233333333333	0.10173333333333333	19.9445	19.84276666666667	61308.35546875	2354930.443756443	0	1188	0.08892188490225905	0.6199534793094365	0.09157908796972493	256.26141357421875	256.26483154296875
601	256.8200988769531	1.9110833333333335					1	DETECTED	256.8201 m/z @1.91 [CD8380_2.mzXML]	256.8200988769531	1.9110833333333335	1.7046666666666668	2.09275	0.38808333333333334	12315.2138671875	187828.3091232911	0	1188	0.33560711204001836	0.940048445700444	0.880096891400888	256.8124694824219	256.8210144042969
602	257.2254943847656	11.994616666666667					1	DETECTED	257.2255 m/z @11.99 [CD8380_2.mzXML]	257.2254943847656	11.994616666666667	11.961	15.272533333333334	3.311533333333333	8580.2109375	350096.17567211913	0	1188	0.05194144973118675	49.254338125929	97.508676251858	257.2252197265625	257.22686767578125
603	257.24700927734375	12.342816666666666					1	DETECTED	257.2470 m/z @12.34 [CD8380_2.mzXML]	257.24700927734375	12.342816666666666	0.12028333333333333	19.999000000000002	19.87871666666667	9720.0498046875	2095259.700772735	0	1188	0.2446626108771639	1.2569562542993271	1.667505089839473	257.245849609375	257.2522888183594
604	257.9805908203125	10.02115					1	DETECTED	257.9806 m/z @10.02 [CD8380_2.mzXML]	257.9805908203125	10.02115	9.69535	11.551966666666667	1.8566166666666675	6527.5244140625	308717.8066705934	0	1188	0.40109899886168776	2.849319623490887	1.5938376936938754	257.9706726074219	257.98101806640625
605	258.03009033203125	14.405650000000001					1	DETECTED	258.0301 m/z @14.41 [CD8380_2.mzXML]	258.03009033203125	14.405650000000001	4.4666	18.49866666666667	14.032066666666669	2586.445068359375	1009409.5209097294	0	1188	2.109829148916665	0.7059058293633027	0.4118116587266053	258.028564453125	258.03173828125
606	258.8990783691406	1.6420333333333335					1	DETECTED	258.8991 m/z @1.64 [CD8380_2.mzXML]	258.8990783691406	1.6420333333333335	1.6118166666666667	5.948616666666666	4.336799999999999	48325.046875	1313173.5892618406	0	1188	0.05378879059022723	71.76172090457777	3.4717321450529166	258.8987731933594	258.90069580078125
607	258.9433898925781	1.5231833333333333					1	DETECTED	258.9434 m/z @1.52 [CD8380_2.mzXML]	258.9433898925781	1.5231833333333333	1.4318666666666668	1.5819666666666667	0.1500999999999999	6577.0	47299.344899658216	0	1188	0.15555203063433232	0.8218653038875717	0.6437306077751436	258.9432678222656	258.9441223144531
608	258.9722900390625	1.4785666666666666					1	DETECTED	258.9723 m/z @1.48 [CD8380_2.mzXML]	258.9722900390625	1.4785666666666666	1.4318666666666668	3.600616666666667	2.16875	9952.783203125	605473.963888565	0	1188	0.07598914184089756	23.22002141327636	45.44004282655272	258.9661560058594	258.9797668457031
609	259.02679443359375	14.0116					1	DETECTED	259.0268 m/z @14.01 [CD8380_2.mzXML]	259.02679443359375	14.0116	9.69535	18.49866666666667	8.80331666666667	3499.70361328125	861412.8018235167	0	1188	3.89621480600211	1.019787624288059	1.0395752485761178	259.02557373046875	259.02880859375
610	259.0932922363281	11.812183333333333					1	DETECTED	259.0933 m/z @11.81 [CD8380_2.mzXML]	259.0932922363281	11.812183333333333	2.6389833333333335	18.461666666666666	15.822683333333332	11616.0087890625	1505516.144650604	0	1188	0.05903459148520618	0.8624407694879286	0.7248815389758572	259.09222412109375	259.095947265625
611	259.2440490722656	7.717966666666666					1	DETECTED	259.2440 m/z @7.72 [CD8380_2.mzXML]	259.2440490722656	7.717966666666666	7.717966666666666	17.360500000000002	9.642533333333336	3808.00830078125	814303.8865424193	0	1188	6.7322398152392084	null	null	259.2421875	259.245361328125
612	259.6573181152344	13.216550000000002					1	DETECTED	259.6573 m/z @13.22 [CD8380_2.mzXML]	259.6573181152344	13.216550000000002	12.994833333333334	13.502316666666667	0.5074833333333331	13342.8193359375	168914.64750079325	0	1188	0.2507736870518382	1.1444411035104818	0.971778290666396	259.6488037109375	259.6580505371094
613	260.1854248046875	9.882083333333332					1	DETECTED	260.1854 m/z @9.88 [CD8380_2.mzXML]	260.1854248046875	9.882083333333332	9.7459	10.370916666666666	0.6250166666666654	33344.01953125	236106.38125647025	0	1188	0.08549196039493623	1.7852666193449345	2.38197760600805	260.18450927734375	260.1858215332031
614	261.0106506347656	1.7976166666666666					1	DETECTED	261.0107 m/z @1.80 [CD8380_2.mzXML]	261.0106506347656	1.7976166666666666	1.4318666666666668	15.290716666666667	13.85885	65129.6171875	1965787.3418999026	0	1188	0.07355913324688101	1.4230699480337425	1.309134109107636	261.00531005859375	261.0186767578125
615	261.0729064941406	10.530533333333333					1	DETECTED	261.0729 m/z @10.53 [CD8380_2.mzXML]	261.0729064941406	10.530533333333333	1.3588500000000001	10.614366666666665	9.255516666666665	8198.1376953125	1621916.2687532955	0	1188	0.09252568135333128	0.5045702261126184	0.025910442177956974	261.0694580078125	261.07391357421875
616	261.1441955566406	9.542300000000001					1	DETECTED	261.1442 m/z @9.54 [CD8380_2.mzXML]	261.1441955566406	9.542300000000001	0.17503333333333335	19.999000000000002	19.82396666666667	97744.46875	3025665.040346924	1	1188	0.08384871597951182	1.0022894400208808	19.284193042591397	261.1431579589844	261.14581298828125
617	261.189208984375	9.864316666666667					1	DETECTED	261.1892 m/z @9.86 [CD8380_2.mzXML]	261.189208984375	9.864316666666667	0.10173333333333333	19.981166666666663	19.87943333333333	4137.27490234375	1630004.360760314	0	1188	17.41061292331675	1.018144104617118	1.296574034288142	261.1834716796875	261.18939208984375
618	262.2520751953125	12.4267					1	DETECTED	262.2521 m/z @12.43 [CD8380_2.mzXML]	262.2520751953125	12.4267	12.39255	12.461116666666667	0.06856666666666733	5210.07080078125	17338.122599731465	0	1188	0.4441075188430119	1.0039043435822348	1.0078086871644696	262.251953125	262.2525634765625
619	263.08837890625	11.551966666666667					1	DETECTED	263.0884 m/z @11.55 [CD8380_2.mzXML]	263.08837890625	11.551966666666667	1.7834833333333333	15.599333333333334	13.815850000000001	522947.3125	1.0366830137981124E7	1	1188	9.834023249507522	0.5188664461567085	0.024917864964433833	263.0841369628906	263.0932922363281
620	263.1388854980469	9.643683333333334					1	DETECTED	263.1389 m/z @9.64 [CD8380_2.mzXML]	263.1388854980469	9.643683333333334	3.315033333333333	10.8632	7.548166666666668	18009.20703125	972030.658748414	0	1188	0.09686838988092283	0.5963488790395003	0.1926977580790006	263.12933349609375	263.14862060546875
621	263.196533203125	3.9511166666666666					1	DETECTED	263.1965 m/z @3.95 [CD8380_2.mzXML]	263.196533203125	3.9511166666666666	3.63125	4.4666	0.8353499999999996	2178.04052734375	59370.286236907916	0	1188	0.18809499995751278	1.3057784493538973	1.6115568987077948	263.1956787109375	263.1970520019531
622	263.2362365722656	14.291516666666666					1	DETECTED	263.2362 m/z @14.29 [CD8380_2.mzXML]	263.2362365722656	14.291516666666666	0.33945000000000003	19.981166666666663	19.641716666666664	60692.359375	4318424.036197172	0	1188	0.6249220995918776	0.7722581329902172	5.78320415724533	263.23193359375	263.23773193359375
623	264.0917663574219	11.5804					1	DETECTED	264.0918 m/z @11.58 [CD8380_2.mzXML]	264.0917663574219	11.5804	8.781033333333333	17.894166666666667	9.113133333333334	65661.2578125	2245590.726865965	0	1188	0.11922486811349664	0.5469189987410235	3.351161409575175	264.08233642578125	264.0926513671875
624	264.17047119140625	9.223216666666668					1	DETECTED	264.1705 m/z @9.22 [CD8380_2.mzXML]	264.17047119140625	9.223216666666668	9.135283333333332	9.847466666666666	0.7121833333333338	35548.01953125	246278.24455316103	0	1188	0.10584185813220692	1.8593996285182715	1.2466231782037105	264.17010498046875	264.1708679199219
625	264.2396545410156	14.37295					1	DETECTED	264.2397 m/z @14.37 [CD8380_2.mzXML]	264.2396545410156	14.37295	10.659383333333333	15.911283333333333	5.251900000000001	9833.8544921875	1684925.282290711	0	1188	4.401653845650097	0.7071234303050976	0.27021104630969844	264.231201171875	264.2404479980469
626	264.95391845703125	1.5376166666666669					1	DETECTED	264.9539 m/z @1.54 [CD8380_2.mzXML]	264.95391845703125	1.5376166666666669	1.4636500000000001	1.5670333333333335	0.10338333333333338	3126.759033203125	13743.047495178229	0	1188	0.13531228404789197	0.6988508337088776	0.3977016674177551	264.95391845703125	264.9545593261719
627	265.02252197265625	1.7976166666666666					1	DETECTED	265.0225 m/z @1.80 [CD8380_2.mzXML]	265.02252197265625	1.7976166666666666	1.7690333333333332	17.857166666666668	16.088133333333335	40703.2421875	1535999.345137115	0	1188	0.09771898362268527	21.1379040421254	20.94237614251789	265.013671875	265.0325012207031
628	265.0789794921875	1.6572333333333333					1	DETECTED	265.0790 m/z @1.66 [CD8380_2.mzXML]	265.0789794921875	1.6572333333333333	0.12028333333333333	19.999000000000002	19.87871666666667	17826.65625	1825185.5548700246	0	1188	0.16726661735722548	5.788653946882149	168.2358441958698	265.0737609863281	265.0855712890625
629	265.1179504394531	9.712233333333334					1	DETECTED	265.1180 m/z @9.71 [CD8380_2.mzXML]	265.1179504394531	9.712233333333334	9.643683333333334	17.011833333333335	7.368150000000002	107115.8046875	1199319.1867089225	1	1188	0.0935427233823134	1.8155688410137498	1.9579722994962185	265.1175842285156	265.1221618652344
630	265.1427307128906	11.284033333333333					1	DETECTED	265.1427 m/z @11.28 [CD8380_2.mzXML]	265.1427307128906	11.284033333333333	10.7697	12.4267	1.657	24573.185546875	667928.4921256709	0	1188	0.10142492837797512	1.6108230719377843	2.2011512507379067	265.140625	265.14349365234375
631	265.2518615722656	12.594349999999999					1	DETECTED	265.2519 m/z @12.59 [CD8380_2.mzXML]	265.2518615722656	12.594349999999999	1.0498	15.984283333333334	14.934483333333334	44348.3515625	1532960.6310903933	0	1188	0.1515539554030383	8.370404468349271	640.0946485509943	265.2500305175781	265.2529602050781
632	265.9810485839844	10.212516666666666					1	DETECTED	265.9810 m/z @10.21 [CD8380_2.mzXML]	265.9810485839844	10.212516666666666	10.194833333333333	10.318383333333333	0.12354999999999983	14343.64453125	73598.6029431144	0	1188	0.10513207043820927	3.4934024505185612	5.9868049010371225	265.98089599609375	265.9810485839844
633	266.0714111328125	16.075783333333334					1	DETECTED	266.0714 m/z @16.08 [CD8380_2.mzXML]	266.0714111328125	16.075783333333334	8.798399999999999	19.7245	10.9261	5095.68603515625	1704828.459189636	0	1188	7.560709274362065	0.7506887777887197	0.5013775555774395	266.06292724609375	266.0721740722656
634	266.12139892578125	9.712233333333334					1	DETECTED	266.1214 m/z @9.71 [CD8380_2.mzXML]	266.12139892578125	9.712233333333334	9.678116666666666	9.8307	0.15258333333333418	13914.8662109375	73395.03551922587	0	1188	0.09262114538306676	2.2361993160722466	3.991571508925032	266.1212158203125	266.12164306640625
635	266.6383361816406	12.823566666666666					1	DETECTED	266.6383 m/z @12.82 [CD8380_2.mzXML]	266.6383361816406	12.823566666666666	12.757833333333334	17.26833333333333	4.510499999999997	9781.189453125	1081601.0443717036	0	1188	0.07555788112513007	34.309077079108015	67.61815415821603	266.63775634765625	266.6459045410156
636	266.9272155761719	1.5967					1	DETECTED	266.9272 m/z @1.60 [CD8380_2.mzXML]	266.9272155761719	1.5967	1.5670333333333335	1.6269833333333332	0.059949999999999726	29774.99609375	89692.51991894515	0	1188	0.05784368540189444	1.010393258426967	1.020786516853934	266.92694091796875	266.9272155761719
637	267.05816650390625	1.89695					1	DETECTED	267.0582 m/z @1.90 [CD8380_2.mzXML]	267.05816650390625	1.89695	0.15675	19.926166666666667	19.769416666666668	9845.708984375	2921486.982422545	0	1188	15.62579646576936	1.11316922782332	0.9167179790095176	267.05780029296875	267.0681457519531
638	267.0989990234375	1.6420333333333335					1	DETECTED	267.0990 m/z @1.64 [CD8380_2.mzXML]	267.0989990234375	1.6420333333333335	0.5761000000000001	9.28085	8.704749999999999	15170.43359375	1216451.7434298708	0	1188	1.1298045032610824	2.4785363392309274	4.323411771433245	267.09661865234375	267.1004943847656
639	267.64630126953125	13.201833333333333					1	DETECTED	267.6463 m/z @13.20 [CD8380_2.mzXML]	267.64630126953125	13.201833333333333	1.1772	14.938433333333334	13.761233333333333	169168.09375	5368641.703528991	2	1188	0.262660178090659	1.5929915302613062	2.011551237990326	267.6455078125	267.64947509765625
640	267.9788513183594	10.212516666666666					1	DETECTED	267.9789 m/z @10.21 [CD8380_2.mzXML]	267.9788513183594	10.212516666666666	10.177	11.252816666666666	1.0758166666666664	15294.708984375	228540.81154016074	0	1188	0.07984934768181695	2.8508395497526653	3.7207771943001466	267.97296142578125	267.97930908203125
641	268.1540832519531	9.209200000000001					1	DETECTED	268.1541 m/z @9.21 [CD8380_2.mzXML]	268.1540832519531	9.209200000000001	9.151299999999999	13.959533333333333	4.808233333333334	129779.6171875	2174996.669992737	0	1188	0.07585023084574338	1.7715088372678112	1.8056522967635389	268.1473693847656	268.1546325683594
642	268.1904602050781	9.8307					1	DETECTED	268.1905 m/z @9.83 [CD8380_2.mzXML]	268.1904602050781	9.8307	9.779733333333333	10.282549999999999	0.502816666666666	68454.09375	416491.0524313349	1	1188	0.08863718364841588	2.2461218398370755	2.6127516611684967	268.1899108886719	268.1913146972656
643	268.9573059082031	11.208816666666667					1	DETECTED	268.9573 m/z @11.21 [CD8380_2.mzXML]	268.9573059082031	11.208816666666667	10.973483333333332	18.827833333333334	7.854350000000002	9147.5283203125	952040.3150534059	0	1188	0.5488835404618992	16.687712464589126	25.133757234077496	268.95062255859375	268.9591369628906
644	269.0867919921875	1.4785666666666666					1	DETECTED	269.0868 m/z @1.48 [CD8380_2.mzXML]	269.0867919921875	1.4785666666666666	1.4318666666666668	1.55245	0.12058333333333326	4376.373046875	21891.504590576176	0	1188	0.1522754476738848	1.2910421127765945	1.582084225553189	269.0863952636719	269.0877685546875
645	269.1376647949219	12.027083333333334					1	DETECTED	269.1377 m/z @12.03 [CD8380_2.mzXML]	269.1376647949219	12.027083333333334	11.5076	12.16115	0.6535499999999992	39028.92578125	323383.9540457764	0	1188	0.09062115419071048	1.8412376672094841	2.863239180272553	269.1370849609375	269.1378173828125
646	269.1686096191406	17.250666666666667					1	DETECTED	269.1686 m/z @17.25 [CD8380_2.mzXML]	269.1686096191406	17.250666666666667	15.508733333333334	17.287	1.7782666666666653	1754.295654296875	121741.52054547121	0	1188	1.4663912902592422	0.5104290252210183	0.020858050442036556	269.1680908203125	269.16943359375
647	269.2257080078125	14.0116					1	DETECTED	269.2257 m/z @14.01 [CD8380_2.mzXML]	269.2257080078125	14.0116	13.872283333333334	15.308866666666667	1.436583333333333	46652.90234375	1305329.2264377424	0	1188	0.3613576671752483	4.394085689606667	6.0439198266268095	269.21673583984375	269.2265319824219
648	269.2831726074219	12.594349999999999					1	DETECTED	269.2832 m/z @12.59 [CD8380_2.mzXML]	269.2831726074219	12.594349999999999	0.48495000000000005	19.907666666666668	19.422716666666666	22132.599609375	2881190.7351428824	0	1188	1.3432107515767857	0.7649021689965574	0.45471435557512674	269.2823486328125	269.2853698730469
649	270.22906494140625	13.994483333333333					1	DETECTED	270.2291 m/z @13.99 [CD8380_2.mzXML]	270.22906494140625	13.994483333333333	2.4231166666666666	14.8209	12.397783333333333	14184.8125	5884343.580595215	0	1188	11.777118316810094	0.5357095531786795	0.06613646153894334	270.2259826660156	270.2298889160156
650	271.0397033691406	1.7976166666666666					1	DETECTED	271.0397 m/z @1.80 [CD8380_2.mzXML]	271.0397033691406	1.7976166666666666	1.7211833333333333	15.599333333333334	13.878150000000002	61097.5390625	2180484.38297403	0	1188	0.14432299811586424	1.2941492040697786	4.214349237285342	271.0379943847656	271.0475769042969
651	271.16424560546875	10.786					1	DETECTED	271.1642 m/z @10.79 [CD8380_2.mzXML]	271.16424560546875	10.786	10.73845	10.847866666666667	0.10941666666666627	17343.99609375	89229.11473608304	0	1188	0.09810466351299674	1.150543287767275	1.30108657553455	271.16424560546875	271.16461181640625
652	271.2051086425781	14.4382					1	DETECTED	271.2051 m/z @14.44 [CD8380_2.mzXML]	271.2051086425781	14.4382	11.194183333333333	15.041733333333333	3.84755	20271.052734375	1494142.231274414	0	1188	0.6820308771799315	0.5930225389306466	1.2702556418443414	271.2043762207031	271.2056579589844
653	271.2413635253906	12.143816666666668					1	DETECTED	271.2414 m/z @12.14 [CD8380_2.mzXML]	271.2413635253906	12.143816666666668	12.075316666666668	12.143816666666668	0.06850000000000023	6174.86376953125	16194.361736328256	0	1188	0.01607077428599446	0.5	null	271.23974609375	271.2413635253906
654	271.2622985839844	12.496083333333333					1	DETECTED	271.2623 m/z @12.50 [CD8380_2.mzXML]	271.2622985839844	12.496083333333333	0.10173333333333333	19.999000000000002	19.89726666666667	23583.0703125	5582753.989997078	0	1188	0.32474706969402867	0.5686129701792737	0.13064182525136583	271.2606201171875	271.2711181640625
655	271.657470703125	12.93485					1	DETECTED	271.6575 m/z @12.93 [CD8380_2.mzXML]	271.657470703125	12.93485	12.790566666666667	13.201833333333333	0.4112666666666662	25197.630859375	313897.7938580323	0	1188	0.14077228136413922	1.425205036386731	1.8694121489932873	271.65704345703125	271.6578369140625
656	272.20855712890625	14.4706					1	DETECTED	272.2086 m/z @14.47 [CD8380_2.mzXML]	272.20855712890625	14.4706	14.243400000000001	15.041733333333333	0.798333333333332	4817.48193359375	124706.1205789795	0	1188	0.32114125772801216	1.7568955399061152	2.5137910798122305	272.2080078125	272.2091979980469
657	272.793701171875	1.9802833333333332					1	DETECTED	272.7937 m/z @1.98 [CD8380_2.mzXML]	272.793701171875	1.9802833333333332	1.7046666666666668	2.1210333333333335	0.4163666666666668	9834.986328125	181571.51770849616	0	1188	0.3714071072273133	0.7553365181109037	0.5106730362218075	272.793701171875	272.79498291015625
658	272.9439697265625	1.6118166666666667					1	DETECTED	272.9440 m/z @1.61 [CD8380_2.mzXML]	272.9439697265625	1.6118166666666667	1.5819666666666667	1.6572333333333333	0.07526666666666659	64618.26171875	201412.45654101533	0	1188	0.06308747211835652	1.2607481853713025	1.5214963707426052	272.94378662109375	272.9444580078125
659	274.0903625488281	1.7533833333333333					1	DETECTED	274.0904 m/z @1.75 [CD8380_2.mzXML]	274.0903625488281	1.7533833333333333	0.15675	19.926166666666667	19.769416666666668	8107.4140625	1619609.4551786806	0	1188	0.06554055548787563	6.1909695400739055	6.742887419248358	274.0809631347656	274.093505859375
660	274.2015075683594	10.212516666666666					1	DETECTED	274.2015 m/z @10.21 [CD8380_2.mzXML]	274.2015075683594	10.212516666666666	10.108016666666666	10.335683333333332	0.22766666666666602	2498.324951171875	23007.79558410635	0	1188	0.16838846482097125	1.0893141945773512	1.1786283891547027	274.2006530761719	274.20184326171875
661	274.2369689941406	12.196216666666666					1	DETECTED	274.2370 m/z @12.20 [CD8380_2.mzXML]	274.2369689941406	12.196216666666666	12.16115	12.2939	0.13275000000000148	8450.677734375	47524.98019653339	0	1188	0.12193221862628434	1.8928231939163396	2.785646387832679	274.2362976074219	274.23712158203125
662	274.27294921875	11.345916666666666					1	DETECTED	274.2729 m/z @11.35 [CD8380_2.mzXML]	274.27294921875	11.345916666666666	11.284033333333333	12.642266666666666	1.3582333333333327	1349195.75	8906175.734893536	1	1188	0.08298974136469894	2.7868664864004287	2.7028367230215844	274.2723693847656	274.2735595703125
663	274.8809509277344	1.7375					1	DETECTED	274.8810 m/z @1.74 [CD8380_2.mzXML]	274.8809509277344	1.7375	1.6269833333333332	12.059116666666666	10.432133333333333	17634.54296875	5821743.097470215	0	1188	0.0942235650682135	47.19710450912375	93.39420901824748	274.87274169921875	274.8809814453125
664	274.9987487792969	11.11805					1	DETECTED	274.9987 m/z @11.12 [CD8380_2.mzXML]	274.9987487792969	11.11805	1.4785666666666666	18.86433333333333	17.385766666666665	9025.115234375	2912534.2390161445	0	1188	3.0537882102984586	0.8812627956578658	0.7677116360963023	274.98895263671875	275.001220703125
665	275.1995544433594	12.375983333333332					1	DETECTED	275.1996 m/z @12.38 [CD8380_2.mzXML]	275.1995544433594	12.375983333333332	12.32615	12.642266666666666	0.31611666666666594	3705.14111328125	47944.597030212404	0	1188	0.35366788683199424	3.171739130434856	5.343478260869712	275.19805908203125	275.20068359375
666	275.6323547363281	13.143783333333333					1	DETECTED	275.6324 m/z @13.14 [CD8380_2.mzXML]	275.6323547363281	13.143783333333333	12.919716666666666	14.37295	1.4532333333333334	76684.4921875	1308336.6597556763	0	1188	0.25315914258357175	1.8647406883875195	1.835657594791949	275.6313781738281	275.6330871582031
667	276.0237731933594	9.728916666666667					1	DETECTED	276.0238 m/z @9.73 [CD8380_2.mzXML]	276.0237731933594	9.728916666666667	9.712233333333334	15.200316666666668	5.488083333333334	2042.4698486328125	400930.3525731811	0	1188	0.09681264500883024	164.47802197802588	327.95604395605176	276.01605224609375	276.02642822265625
668	276.1339416503906	13.158183333333334					1	DETECTED	276.1339 m/z @13.16 [CD8380_2.mzXML]	276.1339416503906	13.158183333333334	4.707533333333333	13.634266666666667	8.926733333333335	18865.126953125	1398953.6165456546	0	1188	0.2783479341121282	0.5286436907246659	2.993684321944702	276.1316223144531	276.14312744140625
669	276.65130615234375	13.1873					1	DETECTED	276.6513 m/z @13.19 [CD8380_2.mzXML]	276.65130615234375	13.1873	13.085116666666666	13.651133333333332	0.5660166666666662	28741.53515625	383739.2605898441	0	1188	0.22496170350578915	2.769613439895581	4.882941298113326	276.65045166015625	276.6518859863281
670	276.984375	1.7976166666666666					1	DETECTED	276.9844 m/z @1.80 [CD8380_2.mzXML]	276.984375	1.7976166666666666	1.7690333333333332	18.443499999999997	16.674466666666664	29187.580078125	1400899.401451294	0	1188	0.21623305896777834	265.48607285212273	10.924419564395452	276.98388671875	276.9943542480469
671	277.03826904296875	10.516950000000001					1	DETECTED	277.0383 m/z @10.52 [CD8380_2.mzXML]	277.03826904296875	10.516950000000001	10.503466666666666	15.654766666666665	5.151299999999999	9776.5830078125	457124.37208886736	0	1188	0.12484975016575817	191.0247218788382	8.752271696182792	277.0366516113281	277.03857421875
672	277.1529235839844	13.115166666666665					1	DETECTED	277.1529 m/z @13.12 [CD8380_2.mzXML]	277.1529235839844	13.115166666666665	10.194833333333333	17.80183333333333	7.6069999999999975	6480.185546875	1348623.2718967272	0	1188	5.295318828562246	1.3024198150896018	1.0721756992587337	277.15283203125	277.15887451171875
673	277.1788024902344	12.143816666666668					1	DETECTED	277.1788 m/z @12.14 [CD8380_2.mzXML]	277.1788024902344	12.143816666666668	0.41214999999999996	17.360500000000002	16.94835	8960.7822265625	1444597.6991011358	0	1188	11.846624599057183	0.7223334280437562	0.44466685608751244	277.17816162109375	277.1800537109375
674	277.21502685546875	12.5627					1	DETECTED	277.2150 m/z @12.56 [CD8380_2.mzXML]	277.21502685546875	12.5627	4.823633333333333	19.614166666666666	14.790533333333332	11887.7978515625	1516411.8936917423	0	1188	0.18917194489876898	0.9555760384542494	0.2037516443717633	277.2123107910156	277.21575927734375
675	278.05181884765625	16.626466666666666					1	DETECTED	278.0518 m/z @16.63 [CD8380_2.mzXML]	278.05181884765625	16.626466666666666	9.525416666666667	19.87066666666667	10.345250000000002	3080.171142578125	769447.2152423097	0	1188	2.0925245410526756	0.7284310066821106	0.4568620133642213	278.0509338378906	278.0534362792969
676	278.1595153808594	10.318383333333333					1	DETECTED	278.1595 m/z @10.32 [CD8380_2.mzXML]	278.1595153808594	10.318383333333333	10.30055	15.200316666666668	4.899766666666668	4820.75048828125	462179.3281427307	0	1188	0.11151304519033012	137.37663551401505	274.3275174015209	278.1593322753906	278.1616516113281
677	278.6267395019531	12.904483333333333					1	DETECTED	278.6267 m/z @12.90 [CD8380_2.mzXML]	278.6267395019531	12.904483333333333	12.774049999999999	13.099883333333334	0.3258333333333354	29700.669921875	256887.14390600563	0	1188	0.13179795118987592	1.249041656018399	0.9532554516382545	278.6264953613281	278.6272888183594
678	278.9810485839844	1.9941666666666669					1	DETECTED	278.9810 m/z @1.99 [CD8380_2.mzXML]	278.9810485839844	1.9941666666666669	1.9249	19.249000000000002	17.3241	7777.59228515625	2013161.2743221442	0	1188	13.405273623062376	125.05365736284864	114.22802699996191	278.9805603027344	278.98272705078125
679	279.0530700683594	11.566183333333333					1	DETECTED	279.0531 m/z @11.57 [CD8380_2.mzXML]	279.0530700683594	11.566183333333333	1.8684	19.467499999999998	17.599099999999996	11556.166015625	2246835.32665268	0	1188	9.38040071594068	0.8605605749929305	5.579875053597122	279.0458984375	279.0616760253906
680	279.0836486816406	10.503466666666666					1	DETECTED	279.0836 m/z @10.50 [CD8380_2.mzXML]	279.0836486816406	10.503466666666666	3.5554333333333332	19.1945	15.639066666666668	303029.53125	4531972.382379675	1	1188	0.09108675940206545	0.5097528941103385	0.0175457751444779	279.0826721191406	279.09356689453125
681	279.158203125	12.496083333333333					1	DETECTED	279.1582 m/z @12.50 [CD8380_2.mzXML]	279.158203125	12.496083333333333	0.10173333333333333	19.999000000000002	19.89726666666667	79400.4453125	3.3562786245519035E7	1	1188	19.092735744167157	0.853506314208854	0.07955995025013399	279.1573791503906	279.1594543457031
682	279.2309875488281	13.486616666666666					1	DETECTED	279.2310 m/z @13.49 [CD8380_2.mzXML]	279.2309875488281	13.486616666666666	0.10173333333333333	15.076566666666668	14.974833333333335	30044.935546875	3324624.931423157	0	1188	1.0855864484995568	0.5566260456886948	0.9497250127175931	279.2275085449219	279.232177734375
683	279.6459655761719	12.950383333333333					1	DETECTED	279.6460 m/z @12.95 [CD8380_2.mzXML]	279.6459655761719	12.950383333333333	12.757833333333334	13.68435	0.9265166666666662	156766.53125	2270000.389686766	2	1188	0.20143202803089544	1.463899366258914	1.4386446627318885	279.64508056640625	279.6465148925781
684	280.0870056152344	10.503466666666666					1	DETECTED	280.0870 m/z @10.50 [CD8380_2.mzXML]	280.0870056152344	10.503466666666666	1.7046666666666668	18.938	17.23333333333333	37488.953125	6160780.54926556	0	1188	8.863864405539514	19.732575866787396	22.897219588158524	280.0861511230469	280.0918884277344
685	280.1613464355469	12.4267					1	DETECTED	280.1613 m/z @12.43 [CD8380_2.mzXML]	280.1613464355469	12.4267	0.10173333333333333	19.962833333333332	19.8611	12484.2900390625	6001396.334623535	0	1188	9.060673071853897	0.8057263170421015	5.108385687776562	280.16009521484375	280.1629638671875
686	280.2342224121094	13.454833333333333					1	DETECTED	280.2342 m/z @13.45 [CD8380_2.mzXML]	280.2342224121094	13.454833333333333	12.4267	13.600716666666667	1.1740166666666667	5278.66259765625	260180.59558178726	0	1188	1.1276015696498565	0.570945726883673	0.14189145376734588	280.23382568359375	280.23455810546875
687	280.6538391113281	13.304316666666667					1	DETECTED	280.6538 m/z @13.30 [CD8380_2.mzXML]	280.6538391113281	13.304316666666667	12.889066666666668	14.5207	1.6316333333333315	57512.5703125	1129205.7965404645	0	1188	0.2404843183250822	3.1928435622883105	2.017007441876124	280.6485290527344	280.6546630859375
688	281.08331298828125	15.782516666666668					1	DETECTED	281.0833 m/z @15.78 [CD8380_2.mzXML]	281.08331298828125	15.782516666666668	9.69535	19.41283333333333	9.717483333333332	13794.8994140625	3293398.3091054684	0	1188	2.3950390007945916	0.7981942885305147	1.5951454105579026	281.0821533203125	281.09063720703125
689	281.11285400390625	9.558933333333332					1	DETECTED	281.1129 m/z @9.56 [CD8380_2.mzXML]	281.11285400390625	9.558933333333332	9.424433333333333	14.275033333333333	4.8506	6992.91015625	566484.5552124633	0	1188	0.08664876200721672	18.031970260223158	35.063940520446316	281.1124572753906	281.1169738769531
690	281.2467346191406	14.4222					1	DETECTED	281.2467 m/z @14.42 [CD8380_2.mzXML]	281.2467346191406	14.4222	0.8131333333333333	17.508	16.694866666666666	106512.734375	7048688.807488856	0	1188	0.4969415045284702	1.1378025796807498	0.4428904102388609	281.24542236328125	281.2476501464844
691	281.6617431640625	14.145216666666666					1	DETECTED	281.6617 m/z @14.15 [CD8380_2.mzXML]	281.6617431640625	14.145216666666666	11.149616666666667	15.308866666666667	4.15925	32477.955078125	1928062.8375843517	0	1188	1.4513539175672108	0.6942265322472961	5.387691705495873	281.6568298339844	281.6708984375
692	282.16375732421875	14.1121					1	DETECTED	282.1638 m/z @14.11 [CD8380_2.mzXML]	282.16375732421875	14.1121	12.109033333333334	15.381583333333333	3.272549999999999	7448.18310546875	800831.6625763548	0	1188	2.5790950118651566	0.8168849430872664	0.6337698861745329	282.16302490234375	282.16461181640625
693	282.22100830078125	18.827833333333334					1	DETECTED	282.2210 m/z @18.83 [CD8380_2.mzXML]	282.22100830078125	18.827833333333334	0.10173333333333333	19.999000000000002	19.89726666666667	4071.923095703125	2509703.2182976063	0	1188	0.9137437347840667	0.5312709711757031	0.08027276174747527	282.21929931640625	282.2255554199219
694	282.2500305175781	14.25895					1	DETECTED	282.2500 m/z @14.26 [CD8380_2.mzXML]	282.2500305175781	14.25895	10.14245	16.497333333333334	6.354883333333333	20589.03515625	1904708.9784150387	0	1188	3.52598012534124	0.6539657893046545	0.43398729543975095	282.2456970214844	282.2591247558594
695	282.2781066894531	13.906933333333335					1	DETECTED	282.2781 m/z @13.91 [CD8380_2.mzXML]	282.2781066894531	13.906933333333335	11.812183333333333	14.227066666666667	2.414883333333334	47940.265625	1046669.9531483155	0	1188	0.2541698825941019	0.9819701996951019	0.15465758097795881	282.2756652832031	282.2791442871094
696	282.9046630859375	1.5819666666666667					1	DETECTED	282.9047 m/z @1.58 [CD8380_2.mzXML]	282.9046630859375	1.5819666666666667	1.55245	1.6420333333333335	0.08958333333333335	50593.93359375	158770.2394639891	0	1188	0.06510065282120214	1.6083373827120397	1.713718983271858	282.904541015625	282.9050598144531
697	282.9725646972656	11.911083333333332					1	DETECTED	282.9726 m/z @11.91 [CD8380_2.mzXML]	282.9725646972656	11.911083333333332	11.07025	16.075783333333334	5.005533333333334	6678.68798828125	675281.4644102174	0	1188	0.18232909956452303	2.976531219028745	4.95306243805749	282.9718017578125	282.9754333496094
698	283.0072937011719	10.23015					1	DETECTED	283.0073 m/z @10.23 [CD8380_2.mzXML]	283.0072937011719	10.23015	10.194833333333333	10.335683333333332	0.1408499999999986	12365.830078125	61442.43099389592	0	1188	0.12906348302088588	1.9941009910334866	2.988201982066973	283.0070495605469	283.0077209472656
699	283.1534423828125	12.075316666666668					1	DETECTED	283.1534 m/z @12.08 [CD8380_2.mzXML]	283.1534423828125	12.075316666666668	12.011233333333333	12.109033333333334	0.09780000000000122	7744.31982421875	39588.33488098171	0	1188	0.07723119930424716	0.7630689206761999	0.5261378413523998	283.15264892578125	283.1534423828125
700	283.24176025390625	14.870866666666666					1	DETECTED	283.2418 m/z @14.87 [CD8380_2.mzXML]	283.24176025390625	14.870866666666666	14.68695	15.272533333333334	0.585583333333334	3451.817138671875	89853.43125183092	0	1188	0.10113980556574731	1.5919800634345278	2.1839601268690556	283.240966796875	283.2424011230469
701	283.26202392578125	12.5627					1	DETECTED	283.2620 m/z @12.56 [CD8380_2.mzXML]	283.26202392578125	12.5627	0.15675	19.999000000000002	19.842250000000003	109557.5703125	3396806.9948223247	1	1188	0.14114470421849212	1.6066794737689956	5.339765097531317	283.2603759765625	283.2669982910156
702	283.2816162109375	13.977133333333335					1	DETECTED	283.2816 m/z @13.98 [CD8380_2.mzXML]	283.2816162109375	13.977133333333335	13.855333333333334	14.323816666666666	0.4684833333333316	8479.337890625	146150.27296545365	0	1188	0.13883884393619184	1.9231663929939664	2.846332785987933	283.2811584472656	283.2818908691406
703	283.6302795410156	11.977733333333333					1	DETECTED	283.6303 m/z @11.98 [CD8380_2.mzXML]	283.6302795410156	11.977733333333333	11.9274	12.109033333333334	0.18163333333333398	6352.0087890625	45087.60129479992	0	1188	0.26096682192534537	1.8043046357616195	2.608609271523239	283.62908935546875	283.6302795410156
704	284.1846923828125	9.0119					1	DETECTED	284.1847 m/z @9.01 [CD8380_2.mzXML]	284.1846923828125	9.0119	8.923933333333334	17.030333333333335	8.1064	5439.89111328125	487782.20252111834	0	1188	0.528813518974582	46.07654414550974	1.1713336548198494	284.18328857421875	284.1898498535156
705	284.2936096191406	12.5627					1	DETECTED	284.2936 m/z @12.56 [CD8380_2.mzXML]	284.2936096191406	12.5627	0.22985	19.962833333333332	19.732983333333333	20629.9296875	1584492.8451733098	0	1188	0.23074560176026004	0.8000171628347598	12.329093295160336	284.29278564453125	284.2967224121094
706	284.33013916015625	11.877966666666667					1	DETECTED	284.3301 m/z @11.88 [CD8380_2.mzXML]	284.33013916015625	11.877966666666667	11.8614	12.1787	0.31729999999999947	13555.78125	90566.4205711063	0	1188	0.039516846118099025	9.57645875251446	13.514771644168885	284.3297424316406	284.33074951171875
707	284.909423828125	1.6882833333333334					1	DETECTED	284.9094 m/z @1.69 [CD8380_2.mzXML]	284.909423828125	1.6882833333333334	1.6572333333333333	1.7834833333333333	0.12624999999999997	17726.931640625	87426.49379931643	0	1188	0.13034122056584585	2.033011272141705	3.06602254428341	284.9092712402344	284.9096374511719
708	285.0050964355469	10.23015					1	DETECTED	285.0051 m/z @10.23 [CD8380_2.mzXML]	285.0050964355469	10.23015	1.6882833333333334	10.388766666666667	8.700483333333334	11514.7080078125	2850333.375276733	0	1188	0.22903388969159266	0.5092846606518482	0.01856932130369635	284.99517822265625	285.00543212890625
709	285.064453125	1.4934166666666668					1	DETECTED	285.0645 m/z @1.49 [CD8380_2.mzXML]	285.064453125	1.4934166666666668	1.4132833333333332	18.187	16.77371666666667	12937.994140625	1672179.0257436829	0	1188	0.13206434958906055	102.90526280196433	209.78542685354	285.0574645996094	285.07122802734375
710	285.2880554199219	11.45745					1	DETECTED	285.2881 m/z @11.46 [CD8380_2.mzXML]	285.2880554199219	11.45745	0.5031333333333333	19.614166666666666	19.11103333333333	5741.5361328125	1965951.264127228	0	1188	6.0121687124809	0.8723060467791235	1.0702266925653348	285.278076171875	285.2978820800781
711	286.1029052734375	8.729066666666666					1	DETECTED	286.1029 m/z @8.73 [CD8380_2.mzXML]	286.1029052734375	8.729066666666666	8.557516666666666	15.562716666666667	7.0052	4443.0869140625	889598.9526331787	0	1188	0.09778885515737734	20.41737102885458	39.83474205770916	286.1026916503906	286.10595703125
712	286.2004089355469	10.370916666666666					1	DETECTED	286.2004 m/z @10.37 [CD8380_2.mzXML]	286.2004089355469	10.370916666666666	10.282549999999999	11.037433333333333	0.7548833333333338	312664.34375	2265105.5416599778	1	1188	0.10142930790456539	1.6364170784880177	1.2905753594440772	286.1993713378906	286.20147705078125
713	286.24859619140625	9.81385					1	DETECTED	286.2486 m/z @9.81 [CD8380_2.mzXML]	286.24859619140625	9.81385	8.643266666666667	19.50433333333333	10.861066666666664	80481.59375	2005404.6317085566	1	1188	null	0.9848080071972615	1.257878538003909	286.24554443359375	286.249755859375
714	286.6345520019531	12.994833333333334					1	DETECTED	286.6346 m/z @12.99 [CD8380_2.mzXML]	286.6345520019531	12.994833333333334	12.706966666666666	13.099883333333334	0.39291666666666814	8919.865234375	116330.77264196782	0	1188	0.029719053313151278	0.6824629458082444	0.3649258916164887	286.6255187988281	286.63494873046875
715	287.01318359375	1.7976166666666666					1	DETECTED	287.0132 m/z @1.80 [CD8380_2.mzXML]	287.01318359375	1.7976166666666666	1.7533833333333333	17.69183333333333	15.938449999999998	29834.8828125	2778170.971719849	0	1188	0.06711969916740501	180.1633383571966	3.8954430762753143	287.00897216796875	287.01373291015625
716	287.0998229980469	9.728916666666667					1	DETECTED	287.0998 m/z @9.73 [CD8380_2.mzXML]	287.0998229980469	9.728916666666667	8.660466666666668	9.986433333333334	1.325966666666666	73393.2421875	1723516.6755707404	1	1188	0.08549222632706588	0.620509460745317	0.24101892149063395	287.099365234375	287.10791015625
717	287.2041931152344	10.353183333333334					1	DETECTED	287.2042 m/z @10.35 [CD8380_2.mzXML]	287.2041931152344	10.353183333333334	10.282549999999999	12.375983333333332	2.0934333333333335	43621.390625	575226.1599608777	0	1188	0.1027732641898762	1.663869083033235	21.85075457196452	287.19842529296875	287.2051086425781
718	287.2366638183594	13.994483333333333					1	DETECTED	287.2367 m/z @13.99 [CD8380_2.mzXML]	287.2366638183594	13.994483333333333	12.642266666666666	16.589533333333332	3.947266666666666	5586.818359375	374910.2657783201	0	1188	0.23094634139496328	1.459554065546694	1.9191081310933884	287.2354431152344	287.2381286621094
719	287.2518310546875	9.847466666666666					1	DETECTED	287.2518 m/z @9.85 [CD8380_2.mzXML]	287.2518310546875	9.847466666666666	9.609483333333333	10.265516666666667	0.6560333333333332	7586.76513671875	129552.38388989284	0	1188	0.3112818138027844	1.3783178093704098	1.2287158903634292	287.25091552734375	287.25262451171875
720	287.6322021484375	12.919716666666666					1	DETECTED	287.6322 m/z @12.92 [CD8380_2.mzXML]	287.6322021484375	12.919716666666666	12.757833333333334	14.356716666666667	1.5988833333333332	114511.734375	1406589.0634144268	0	1188	0.15886280093846317	1.8223952931969836	2.025126426004716	287.6309509277344	287.6329650878906
721	288.103271484375	9.712233333333334					1	DETECTED	288.1033 m/z @9.71 [CD8380_2.mzXML]	288.103271484375	9.712233333333334	9.678116666666666	9.7459	0.06778333333333464	9906.3623046875	33096.674761962946	0	1188	0.09187159529508726	0.993404982901797	0.9868099658035941	288.1031188964844	288.1036071777344
722	288.2165832519531	10.644116666666667					1	DETECTED	288.2166 m/z @10.64 [CD8380_2.mzXML]	288.2165832519531	10.644116666666667	0.4486166666666667	19.999000000000002	19.550383333333336	118796.3984375	2341343.4769418365	1	1188	0.08672006108612962	1.3183731314951566	4.688778175038338	288.20684814453125	288.2173767089844
723	288.6402587890625	13.319133333333333					1	DETECTED	288.6403 m/z @13.32 [CD8380_2.mzXML]	288.6402587890625	13.319133333333333	12.823566666666666	13.855333333333334	1.0317666666666678	27263.890625	583451.7187711789	0	1188	0.27535596746963087	1.0409968386359056	1.2864720263745868	288.6323547363281	288.6414489746094
724	288.9216003417969	1.6118166666666667					1	DETECTED	288.9216 m/z @1.61 [CD8380_2.mzXML]	288.9216003417969	1.6118166666666667	1.5670333333333335	2.0787	0.5116666666666665	205665.265625	800834.2779742422	0	1188	0.0497314229507666	19.533312750851227	1.1912736142314175	288.9206848144531	288.9271240234375
725	289.1751403808594	1.1772					1	DETECTED	289.1751 m/z @1.18 [CD8380_2.mzXML]	289.1751403808594	1.1772	0.10173333333333333	19.981166666666663	19.87943333333333	4826.85986328125	1543639.2643035594	0	1188	6.214695882699517	9.242235928589137	3.9321212121777678	289.17364501953125	289.1786193847656
726	289.2152099609375	12.143816666666668					1	DETECTED	289.2152 m/z @12.14 [CD8380_2.mzXML]	289.2152099609375	12.143816666666668	10.909616666666667	18.627166666666668	7.717550000000001	6342.3740234375	849054.626619629	0	1188	0.09141679237542277	3.126539458758707	5.253078917517414	289.2142333984375	289.2200927734375
727	289.6292419433594	12.904483333333333					1	DETECTED	289.6292 m/z @12.90 [CD8380_2.mzXML]	289.6292419433594	12.904483333333333	12.873316666666666	13.085116666666666	0.2118000000000002	9944.537109375	81065.65447723339	0	1188	0.15296742357123705	3.3978609625667624	5.255154709098941	289.6292419433594	289.6305236816406
728	289.6480712890625	14.1121					1	DETECTED	289.6481 m/z @14.11 [CD8380_2.mzXML]	289.6480712890625	14.1121	11.1021	15.764383333333335	4.662283333333335	17834.8828125	961045.6728301393	0	1188	2.490973709588463	4.763247036508498	2.423635951624139	289.6397705078125	289.65802001953125
729	290.0275573730469	4.5782					1	DETECTED	290.0276 m/z @4.58 [CD8380_2.mzXML]	290.0275573730469	4.5782	4.5782	19.14	14.561800000000002	1899.482421875	927792.179634277	0	1188	12.158774588198192	null	null	290.0275573730469	290.03424072265625
730	290.2676696777344	11.391866666666665					1	DETECTED	290.2677 m/z @11.39 [CD8380_2.mzXML]	290.2676696777344	11.391866666666665	11.360933333333332	11.5076	0.14666666666666828	18579.236328125	98958.69940844823	0	1188	0.10680118758157242	2.370689655172429	3.741379310344857	290.2671813964844	290.2684326171875
731	290.61932373046875	2.2043666666666666					1	DETECTED	290.6193 m/z @2.20 [CD8380_2.mzXML]	290.61932373046875	2.2043666666666666	2.2043666666666666	13.070216666666665	10.865849999999998	11079.1455078125	4431034.941867188	0	1188	10.632570916807891	null	null	290.61932373046875	290.6273193359375
732	290.66668701171875	14.145216666666666					1	DETECTED	290.6667 m/z @14.15 [CD8380_2.mzXML]	290.66668701171875	14.145216666666666	14.078716666666667	14.921416666666666	0.8426999999999989	5155.40576171875	117209.70872106946	0	1188	0.13821190761848	6.336090225563943	11.672180451127886	290.66632080078125	290.66790771484375
733	290.92523193359375	2.5176000000000003					1	DETECTED	290.9252 m/z @2.52 [CD8380_2.mzXML]	290.92523193359375	2.5176000000000003	1.5967	15.472266666666666	13.875566666666666	39635.390625	3009297.771640535	0	1188	0.619848421977629	1.7069128294559937	2.7577832833176985	290.92291259765625	290.9315185546875
734	290.98388671875	19.87066666666667					1	DETECTED	290.9839 m/z @19.87 [CD8380_2.mzXML]	290.98388671875	19.87066666666667	1.4480499999999998	19.87066666666667	18.42261666666667	2192.018310546875	1402421.7262157288	0	1188	10.238722516758076	0.5	null	290.9782409667969	290.98388671875
735	291.1193542480469	12.027083333333334					1	DETECTED	291.1194 m/z @12.03 [CD8380_2.mzXML]	291.1193542480469	12.027083333333334	11.977733333333333	12.965366666666666	0.9876333333333331	105836.3828125	1050792.9855957031	0	1188	0.17073965307835692	4.5315070484961675	4.7052199699643635	291.11883544921875	291.128662109375
736	291.1732482910156	9.779733333333333					1	DETECTED	291.1732 m/z @9.78 [CD8380_2.mzXML]	291.1732482910156	9.779733333333333	9.762933333333333	14.537416666666667	4.774483333333334	2027.999267578125	372500.0858665772	0	1188	0.18359832671635168	142.0977182539689	283.1954365079378	291.1687316894531	291.17364501953125
737	291.2650451660156	12.626016666666667					1	DETECTED	291.2650 m/z @12.63 [CD8380_2.mzXML]	291.2650451660156	12.626016666666667	0.5578666666666667	14.754700000000001	14.196833333333334	6020.43310546875	2220710.521823119	0	1188	1.5180014148659637	0.5881942689365535	0.1763885378731069	291.2637634277344	291.27386474609375
738	291.6458435058594	12.889066666666668					1	DETECTED	291.6458 m/z @12.89 [CD8380_2.mzXML]	291.6458435058594	12.889066666666668	0.4667833333333334	13.550749999999999	13.083966666666665	39059.796875	8619359.429962194	0	1188	0.05842926695764028	0.5266329190688238	1.4654186663362399	291.6388854980469	291.6487731933594
739	291.82354736328125	8.798399999999999					1	DETECTED	291.8235 m/z @8.80 [CD8380_2.mzXML]	291.82354736328125	8.798399999999999	1.1224833333333335	18.096333333333334	16.97385	6316.08642578125	1934925.1448182375	0	1188	7.690390660471985	1.105656219126923	0.0077061580669512955	291.8209228515625	291.82696533203125
740	291.93487548828125	2.5714333333333332					1	DETECTED	291.9349 m/z @2.57 [CD8380_2.mzXML]	291.93487548828125	2.5714333333333332	1.9941666666666669	7.892783333333333	5.898616666666666	30831.1875	1802130.7451391008	0	1188	0.6891815758442297	2.2095862405819267	2.3669319656960255	291.93402099609375	291.93536376953125
741	292.0679931640625	16.166966666666667					1	DETECTED	292.0680 m/z @16.17 [CD8380_2.mzXML]	292.0679931640625	16.166966666666667	9.609483333333333	19.467499999999998	9.858016666666664	3920.0048828125	1035016.8822591861	0	1188	7.50404387511248	0.7516615876517666	0.5033231753035331	292.06658935546875	292.0693359375
742	292.1226501464844	12.043016666666666					1	DETECTED	292.1227 m/z @12.04 [CD8380_2.mzXML]	292.1226501464844	12.043016666666666	11.994616666666667	15.05885	3.0642333333333323	15904.87890625	563792.916335327	0	1188	0.1624366721537811	31.6553030303036	62.3106060606072	292.12225341796875	292.12457275390625
743	292.9334716796875	10.421850000000001					1	DETECTED	292.9335 m/z @10.42 [CD8380_2.mzXML]	292.9334716796875	10.421850000000001	2.49055	10.421850000000001	7.931300000000001	26410.24609375	5693639.299800323	0	1188	7.89415851904165	0.5	null	292.9283752441406	292.9433288574219
744	293.0076599121094	2.5039833333333332					1	DETECTED	293.0077 m/z @2.50 [CD8380_2.mzXML]	293.0076599121094	2.5039833333333332	2.450483333333333	15.146633333333334	12.696150000000001	6290.32470703125	1110045.1385799563	0	1188	0.3855806726507418	118.6556074766353	236.31121495327056	292.9976806640625	293.00775146484375
745	293.02044677734375	12.658150000000001					1	DETECTED	293.0204 m/z @12.66 [CD8380_2.mzXML]	293.02044677734375	12.658150000000001	2.3416333333333332	12.658150000000001	10.316516666666669	7365.15966796875	2495317.9520080257	0	1188	9.696211738690645	0.5	null	293.0110778808594	293.02044677734375
746	293.0306396484375	2.5039833333333332					1	DETECTED	293.0306 m/z @2.50 [CD8380_2.mzXML]	293.0306396484375	2.5039833333333332	1.7976166666666666	3.58555	1.7879333333333334	8092.158203125	479489.05935510277	0	1188	0.5395354685689737	1.2655844462271721	1.352189198229837	293.0218200683594	293.03076171875
747	293.0419006347656	2.450483333333333					1	DETECTED	293.0419 m/z @2.45 [CD8380_2.mzXML]	293.0419006347656	2.450483333333333	2.3005666666666666	18.993166666666664	16.6926	11162.8232421875	1228195.406921814	0	1188	0.28653186647089646	55.67292940522519	8.284639494473328	293.03192138671875	293.0457458496094
748	293.0567626953125	2.5984					1	DETECTED	293.0568 m/z @2.60 [CD8380_2.mzXML]	293.0567626953125	2.5984	2.2593166666666664	9.575783333333334	7.316466666666667	14837.1689453125	840030.6243161925	0	1188	0.46952335459791117	10.788596706807567	2.746404932947704	293.04888916015625	293.0612487792969
749	293.0722351074219	2.3962166666666667					1	DETECTED	293.0722 m/z @2.40 [CD8380_2.mzXML]	293.0722351074219	2.3962166666666667	2.2868	19.047833333333333	16.761033333333334	20117.689453125	2221145.9876326593	0	1188	0.6182809034204277	72.09929544437	122.17809054489962	293.0625305175781	293.0722351074219
750	293.0971374511719	2.5714333333333332					1	DETECTED	293.0971 m/z @2.57 [CD8380_2.mzXML]	293.0971374511719	2.5714333333333332	0.13855	19.981166666666663	19.842616666666665	1.0794301E7	6.469221763199513E8	1	1188	0.686923500096237	2.1759331724209794	2.17694792591431	293.0955810546875	293.0993347167969
751	293.1267395019531	2.5714333333333332					1	DETECTED	293.1267 m/z @2.57 [CD8380_2.mzXML]	293.1267395019531	2.5714333333333332	1.9525666666666666	15.911283333333333	13.958716666666668	19896.908203125	1397104.3103982545	0	1188	0.41054674764364707	1.6675428379804131	1.7871052735980246	293.1263122558594	293.1366271972656
752	293.1521301269531	9.69535					1	DETECTED	293.1521 m/z @9.70 [CD8380_2.mzXML]	293.1521301269531	9.69535	2.3143333333333334	10.786	8.471666666666666	426428.28125	1.852270991109936E7	0	1188	0.3198921481970256	0.5437553848568185	0.07915054398043542	293.1448974609375	293.1617431640625
753	293.1776428222656	13.75225					1	DETECTED	293.1776 m/z @13.75 [CD8380_2.mzXML]	293.1776428222656	13.75225	2.2593166666666664	15.09385	12.834533333333333	24012.326171875	1754170.4259550476	0	1188	0.11110424633489124	0.5641876988961181	0.10357291327902239	293.1677551269531	293.1875
754	293.194091796875	2.5984					1	DETECTED	293.1941 m/z @2.60 [CD8380_2.mzXML]	293.194091796875	2.5984	2.4098166666666665	3.70725	1.2974333333333337	6485.2177734375	186889.4432167054	0	1188	0.32117192104519887	3.439946973044632	5.879893946089264	293.18988037109375	293.198486328125
755	294.10040283203125	2.5714333333333332					1	DETECTED	294.1004 m/z @2.57 [CD8380_2.mzXML]	294.10040283203125	2.5714333333333332	1.8684	18.187	16.3186	1014693.4375	5.968873254701918E7	0	1188	0.6466047571760898	2.0614972843586195	2.0347684082072997	294.0999755859375	294.1030578613281
756	294.15606689453125	9.69535					1	DETECTED	294.1561 m/z @9.70 [CD8380_2.mzXML]	294.15606689453125	9.69535	9.542300000000001	10.370916666666666	0.8286166666666652	45860.19140625	880415.2252835693	0	1188	0.2788642406690993	2.7127530212939197	5.01927193513804	294.15557861328125	294.15631103515625
757	294.91876220703125	12.027083333333334					1	DETECTED	294.9188 m/z @12.03 [CD8380_2.mzXML]	294.91876220703125	12.027083333333334	0.10173333333333333	19.981166666666663	19.87943333333333	13366.5390625	3655239.3192678825	0	1188	1.9624714910079586	0.7706847900995781	0.5949417345691052	294.91741943359375	294.92034912109375
758	294.9380798339844	1.6269833333333332					1	DETECTED	294.9381 m/z @1.63 [CD8380_2.mzXML]	294.9380798339844	1.6269833333333332	1.5967	1.6882833333333334	0.09158333333333335	89791.9375	287383.89147070283	0	1188	0.0506387038922147	1.5121078701155812	2.0671856279728233	294.9379577636719	294.938232421875
759	294.9535217285156	11.133983333333333					1	DETECTED	294.9535 m/z @11.13 [CD8380_2.mzXML]	294.9535217285156	11.133983333333333	11.004950000000001	18.296833333333332	7.291883333333331	3435.711669921875	830001.0276997375	0	1188	4.650621894458277	28.255812451563138	55.511624903126275	294.95263671875	294.955078125
760	295.05755615234375	10.530533333333333					1	DETECTED	295.0576 m/z @10.53 [CD8380_2.mzXML]	295.05755615234375	10.530533333333333	10.476533333333332	10.58515	0.10861666666666814	11386.7734375	48020.857601074465	0	1188	0.08318181736917474	1.0057098765432184	1.0114197530864368	295.0572814941406	295.05810546875
761	295.1011962890625	2.5176000000000003					1	DETECTED	295.1012 m/z @2.52 [CD8380_2.mzXML]	295.1011962890625	2.5176000000000003	1.89695	18.535166666666665	16.638216666666665	121656.5	8705855.26039625	0	1188	0.6471657088410838	2.0929211766095612	2.17005744508806	295.09722900390625	295.103515625
762	295.1283264160156	9.643683333333334					1	DETECTED	295.1283 m/z @9.64 [CD8380_2.mzXML]	295.1283264160156	9.643683333333334	9.609483333333333	9.712233333333334	0.10275000000000034	38955.49609375	190152.28712011958	0	1188	0.09515827726886705	1.5021929824561353	2.0043859649122706	295.128173828125	295.1335144042969
763	295.1481628417969	9.779733333333333					1	DETECTED	295.1482 m/z @9.78 [CD8380_2.mzXML]	295.1481628417969	9.779733333333333	9.440783333333334	10.159816666666668	0.7190333333333339	12993.4736328125	287760.9821560059	0	1188	0.4081125677630162	1.0606775827309876	1.0662738582229745	295.1477966308594	295.1494445800781
764	295.1932373046875	12.4267					1	DETECTED	295.1932 m/z @12.43 [CD8380_2.mzXML]	295.1932373046875	12.4267	1.4132833333333332	14.307566666666666	12.894283333333334	39177.26171875	4492494.137619567	0	1188	0.31246720211771795	0.5854254976397721	0.9179238004583442	295.18701171875	295.1967468261719
765	295.293701171875	2.5714333333333332					1	DETECTED	295.2937 m/z @2.57 [CD8380_2.mzXML]	295.293701171875	2.5714333333333332	2.09275	8.711916666666667	6.619166666666667	38508.3828125	2056855.7648312368	0	1188	0.6335771674841717	1.864044808038935	2.561776641251664	295.293212890625	295.2958068847656
766	296.06500244140625	1.7375					1	DETECTED	296.0650 m/z @1.74 [CD8380_2.mzXML]	296.06500244140625	1.7375	1.7046666666666668	1.7834833333333333	0.07881666666666653	32365.67578125	106698.1325327148	0	1188	0.04914074719165917	1.2002538071065993	1.4005076142131987	296.0647888183594	296.0653076171875
767	296.13189697265625	9.626466666666666					1	DETECTED	296.1319 m/z @9.63 [CD8380_2.mzXML]	296.13189697265625	9.626466666666666	9.592683333333333	9.728916666666667	0.1362333333333332	5953.00732421875	32882.68863989265	0	1188	0.10303083748267916	2.0162802170696286	3.3224318806041513	296.1308898925781	296.13201904296875
768	296.18450927734375	11.812183333333333					1	DETECTED	296.1845 m/z @11.81 [CD8380_2.mzXML]	296.18450927734375	11.812183333333333	1.5670333333333335	19.7245	18.157466666666664	25007.75390625	3969294.455680389	0	1188	0.08277633287602093	0.836744689266393	4.32048186357697	296.17486572265625	296.1847839355469
769	296.19647216796875	12.40935					1	DETECTED	296.1965 m/z @12.41 [CD8380_2.mzXML]	296.19647216796875	12.40935	12.196216666666666	12.47865	0.28243333333333354	7885.64697265625	81907.55335302735	0	1188	0.19516798812326464	0.6625742883953709	0.3251485767907419	296.1957702636719	296.1970520019531
770	296.2571716308594	13.470633333333334					1	DETECTED	296.2572 m/z @13.47 [CD8380_2.mzXML]	296.2571716308594	13.470633333333334	12.52975	13.803149999999999	1.2733999999999988	12852.0419921875	485972.27171618654	0	1188	0.17921272833884316	0.6767045152604813	0.35340903052096245	296.2568359375	296.2579040527344
771	297.1177062988281	1.5231833333333333					1	DETECTED	297.1177 m/z @1.52 [CD8380_2.mzXML]	297.1177062988281	1.5231833333333333	1.4318666666666668	11.713166666666666	10.2813	7668.244140625	1166880.4549219972	0	1188	0.1345036030549529	56.29476181785008	111.58952363570015	297.1080627441406	297.1258544921875
772	297.1799621582031	14.653833333333333					1	DETECTED	297.1800 m/z @14.65 [CD8380_2.mzXML]	297.1799621582031	14.653833333333333	9.295816666666667	19.87066666666667	10.574850000000001	11978.2060546875	2245632.4986477974	0	1188	1.976191540699869	1.0174878244344598	0.8503984233315766	297.17816162109375	297.1865234375
773	297.2412109375	12.723583333333332					1	DETECTED	297.2412 m/z @12.72 [CD8380_2.mzXML]	297.2412109375	12.723583333333332	11.894433333333334	19.981166666666663	8.08673333333333	4543.50634765625	703880.8546658629	0	1188	0.5920597893791744	4.876520131057918	8.753040262115835	297.2400207519531	297.24249267578125
774	298.2730712890625	14.275033333333333					1	DETECTED	298.2731 m/z @14.28 [CD8380_2.mzXML]	298.2730712890625	14.275033333333333	7.806	16.718666666666667	8.912666666666667	78150.609375	4114277.2779539465	0	1188	0.5338332197197388	0.8637138132854253	0.5147559166649073	298.2713928222656	298.27410888671875
775	299.0397033691406	1.5819666666666667					1	DETECTED	299.0397 m/z @1.58 [CD8380_2.mzXML]	299.0397033691406	1.5819666666666667	1.55245	1.6118166666666667	0.05936666666666657	9788.4052734375	22880.923947265615	0	1188	0.04020962162873665	1.0056465273856572	1.0112930547713144	299.0392150878906	299.0397033691406
776	299.13763427734375	11.284033333333333					1	DETECTED	299.1376 m/z @11.28 [CD8380_2.mzXML]	299.13763427734375	11.284033333333333	10.02115	15.929383333333334	5.9082333333333334	153272.5625	4276733.38556137	1	1188	0.12314257484840851	0.8395365812239088	4.939061798893192	299.1370544433594	299.1390686035156
777	299.26666259765625	12.889066666666668					1	DETECTED	299.2667 m/z @12.89 [CD8380_2.mzXML]	299.26666259765625	12.889066666666668	12.889066666666668	15.562716666666667	2.6736499999999985	17854.80859375	1064986.9759302977	0	1188	1.6184002071627202	null	null	299.2568054199219	299.2766418457031
778	299.27667236328125	14.307566666666666					1	DETECTED	299.2767 m/z @14.31 [CD8380_2.mzXML]	299.27667236328125	14.307566666666666	14.128516666666666	15.911283333333333	1.7827666666666673	15692.580078125	520064.9496131592	0	1188	0.662070291741589	4.202549308975364	7.629393776531054	299.27667236328125	299.27783203125
779	299.2930908203125	13.837433333333333					1	DETECTED	299.2931 m/z @13.84 [CD8380_2.mzXML]	299.2930908203125	13.837433333333333	0.12028333333333333	19.999000000000002	19.87871666666667	5617.09130859375	1727031.3881949163	0	1188	8.528605012918488	0.7245935440913991	1.018813716440772	299.2919616699219	299.29608154296875
780	300.1795654296875	11.5804					1	DETECTED	300.1796 m/z @11.58 [CD8380_2.mzXML]	300.1795654296875	11.5804	8.763733333333333	15.800666666666666	7.036933333333334	119000.671875	2452784.834226071	0	1188	0.12068605328959947	0.6172928803499071	3.2472513568546124	300.1786804199219	300.1842041015625
781	301.11767578125	10.370916666666666					1	DETECTED	301.1177 m/z @10.37 [CD8380_2.mzXML]	301.11767578125	10.370916666666666	4.642483333333333	10.817583333333333	6.1751000000000005	19937.130859375	4219605.524561523	0	1188	0.8159916095053941	0.5389868084933054	0.07797361698661075	301.1152038574219	301.1258850097656
782	301.1402893066406	1.6269833333333332					1	DETECTED	301.1403 m/z @1.63 [CD8380_2.mzXML]	301.1402893066406	1.6269833333333332	0.10173333333333333	19.999000000000002	19.89726666666667	77419.7578125	1.2243137426527893E7	0	1188	0.2548096604331853	20.466769460836634	8.147587915323463	301.138671875	301.1416931152344
783	301.182861328125	11.594583333333333					1	DETECTED	301.1829 m/z @11.59 [CD8380_2.mzXML]	301.182861328125	11.594583333333333	11.551966666666667	11.729016666666666	0.17704999999999949	20827.330078125	114328.72547167863	0	1188	0.05392735318621966	2.077238951896798	3.1544779037935964	301.18206787109375	301.1831970214844
784	301.212890625	13.486616666666666					1	DETECTED	301.2129 m/z @13.49 [CD8380_2.mzXML]	301.212890625	13.486616666666666	5.178283333333334	13.82025	8.641966666666665	36560.76953125	7087735.354297851	0	1188	0.14577119161534036	0.5200782347041122	0.03036560985671468	301.2083435058594	301.2130432128906
785	302.1023254394531	10.614366666666665					1	DETECTED	302.1023 m/z @10.61 [CD8380_2.mzXML]	302.1023254394531	10.614366666666665	10.58515	10.722983333333334	0.13783333333333303	2836.620361328125	20368.490671142525	0	1188	0.09260186780974422	2.35881346263562	3.71762692527124	302.100830078125	302.1023254394531
786	302.1434326171875	1.7834833333333333					1	DETECTED	302.1434 m/z @1.78 [CD8380_2.mzXML]	302.1434326171875	1.7834833333333333	0.19336666666666666	19.999000000000002	19.805633333333336	12768.0556640625	2749557.998512787	0	1188	1.6038065173612528	5.040879183008623	5.189402982417578	302.1427001953125	302.1459045410156
787	302.231201171875	10.832383333333333					1	DETECTED	302.2312 m/z @10.83 [CD8380_2.mzXML]	302.231201171875	10.832383333333333	10.7697	10.8944	0.12469999999999892	12429.224609375	60309.89694042948	0	1188	0.06296129468828937	0.9946822653549664	0.9893645307099327	302.2306213378906	302.23162841796875
788	302.2862548828125	11.594583333333333					1	DETECTED	302.2863 m/z @11.59 [CD8380_2.mzXML]	302.2862548828125	11.594583333333333	11.164800000000001	15.182683333333333	4.017883333333332	325666.09375	3849473.8400384453	1	1188	0.11006935920756256	2.1235436800302443	3.3355850424132214	302.28497314453125	302.2873229980469
789	303.02752685546875	1.4934166666666668					1	DETECTED	303.0275 m/z @1.49 [CD8380_2.mzXML]	303.02752685546875	1.4934166666666668	1.4318666666666668	8.923933333333334	7.492066666666667	5185.6357421875	763303.1492098998	0	1188	7.491713219723362	60.86163011102086	120.72326022204173	303.0210266113281	303.0275573730469
790	303.0516662597656	16.755166666666664					1	DETECTED	303.0517 m/z @16.76 [CD8380_2.mzXML]	303.0516662597656	16.755166666666664	10.2476	19.834166666666665	9.586566666666664	2731.54443359375	890094.9333274233	0	1188	0.7267265385737609	0.7365707612164303	0.4731415224328605	303.0504455566406	303.0529479980469
791	303.0736083984375	9.728916666666667					1	DETECTED	303.0736 m/z @9.73 [CD8380_2.mzXML]	303.0736083984375	9.728916666666667	9.660883333333334	9.81385	0.15296666666666603	9295.462890625	48419.55508154292	0	1188	0.07610248247803497	1.1242038216560637	1.2484076433121274	303.07330322265625	303.0741882324219
792	303.1327819824219	10.73845					1	DETECTED	303.1328 m/z @10.74 [CD8380_2.mzXML]	303.1327819824219	10.73845	10.125499999999999	10.754066666666667	0.6285666666666678	8382.82421875	96897.06898870882	0	1188	0.0793064300970201	0.5127389400984308	0.036010620371173474	303.13275146484375	303.1341247558594
793	303.2282409667969	14.243400000000001					1	DETECTED	303.2282 m/z @14.24 [CD8380_2.mzXML]	303.2282409667969	14.243400000000001	10.571499999999999	16.681833333333334	6.110333333333335	228795.296875	8997712.431897523	1	1188	0.4804551394866525	0.7170288737722964	0.4077931620186642	303.2275085449219	303.23052978515625
794	303.2902526855469	11.594583333333333					1	DETECTED	303.2903 m/z @11.59 [CD8380_2.mzXML]	303.2902526855469	11.594583333333333	11.53735	11.667266666666666	0.12991666666666646	48965.6484375	276169.96484814264	0	1188	0.11026122251101711	1.1349737914968099	1.2699475829936198	303.2899169921875	303.2904052734375
795	303.6458740234375	12.857233333333333					1	DETECTED	303.6459 m/z @12.86 [CD8380_2.mzXML]	303.6458740234375	12.857233333333333	12.807166666666665	12.965366666666666	0.15820000000000078	11339.232421875	66428.62646130433	0	1188	0.13719710935173524	1.57989347536615	2.1597869507323	303.6452941894531	303.64691162109375
796	304.018798828125	10.125499999999999					1	DETECTED	304.0188 m/z @10.13 [CD8380_2.mzXML]	304.018798828125	10.125499999999999	10.056099999999999	10.706733333333334	0.6506333333333352	103302.0859375	710696.1892214997	0	1188	0.09247719370599228	1.8788824134423956	2.6151927247827707	304.0184631347656	304.0195617675781
797	304.0483093261719	17.140333333333334					1	DETECTED	304.0483 m/z @17.14 [CD8380_2.mzXML]	304.0483093261719	17.140333333333334	0.3939333333333333	19.962833333333332	19.5689	4502.2431640625	1399112.813515259	0	1188	1.890607282112402	0.5842718435006926	0.16854368700138525	304.0467224121094	304.0573425292969
798	304.1500549316406	9.31105					1	DETECTED	304.1501 m/z @9.31 [CD8380_2.mzXML]	304.1500549316406	9.31105	9.223216666666668	17.636000000000003	8.412783333333335	9162.12890625	1210892.940972473	0	1188	0.11243536146334243	47.89060721062675	1.4208343377918022	304.14739990234375	304.15228271484375
799	304.1748962402344	8.905916666666666					1	DETECTED	304.1749 m/z @8.91 [CD8380_2.mzXML]	304.1748962402344	8.905916666666666	8.816016666666666	8.959333333333332	0.14331666666666543	2117.8017578125	12889.355528167678	0	1188	0.014373597678618566	0.7970893585465255	0.5941787170930509	304.1744079589844	304.1756896972656
800	304.2113952636719	10.0731					1	DETECTED	304.2114 m/z @10.07 [CD8380_2.mzXML]	304.2113952636719	10.0731	10.038383333333334	10.370916666666666	0.33253333333333224	32466.986328125	235692.35995105	0	1188	0.07743124463718054	4.154538804086758	6.369727240502111	304.2110900878906	304.21160888671875
801	304.2315673828125	14.243400000000001					1	DETECTED	304.2316 m/z @14.24 [CD8380_2.mzXML]	304.2315673828125	14.243400000000001	10.973483333333332	16.974666666666668	6.001183333333335	43759.78515625	2301710.5303931874	0	1188	0.36456952917720997	0.7245114545959621	0.42690955146892173	304.2300720214844	304.2411804199219
802	304.8955078125	1.6118166666666667					1	DETECTED	304.8955 m/z @1.61 [CD8380_2.mzXML]	304.8955078125	1.6118166666666667	1.5670333333333335	14.128516666666666	12.561483333333333	62301.421875	2443536.625993103	0	1188	0.04937006922227649	140.2473018235956	275.99902744319786	304.89520263671875	304.9035339355469
803	305.0443420410156	16.166966666666667					1	DETECTED	305.0443 m/z @16.17 [CD8380_2.mzXML]	305.0443420410156	16.166966666666667	9.525416666666667	19.907666666666668	10.38225	3474.519287109375	1028214.2515667416	0	1188	2.768217728691708	0.7816134787813086	0.5632269575626172	305.0429992675781	305.0462646484375
804	305.0865783691406	15.727866666666667					1	DETECTED	305.0866 m/z @15.73 [CD8380_2.mzXML]	305.0865783691406	15.727866666666667	9.864316666666667	16.277466666666665	6.413149999999998	2376.5302734375	416832.19068521104	0	1188	0.8929780086350192	0.546865806550639	0.09373161310127791	305.0859680175781	305.0875549316406
805	305.1347961425781	12.342816666666666					1	DETECTED	305.1348 m/z @12.34 [CD8380_2.mzXML]	305.1347961425781	12.342816666666666	12.32615	12.496083333333333	0.16993333333333283	9260.275390625	62346.37392114275	0	1188	0.06960876547919703	5.098000000000274	9.196000000000549	305.1336975097656	305.1349182128906
806	305.2437438964844	12.594349999999999					1	DETECTED	305.2437 m/z @12.59 [CD8380_2.mzXML]	305.2437438964844	12.594349999999999	12.461116666666667	15.25445	2.793333333333333	224272.171875	3560841.8916955567	1	1188	0.17870400083674198	7.284753193640877	12.83884929325116	305.2430725097656	305.2476806640625
807	305.7095947265625	10.44935					1	DETECTED	305.7096 m/z @10.45 [CD8380_2.mzXML]	305.7095947265625	10.44935	10.406566666666667	10.786	0.37943333333333307	37583.1171875	264623.024790832	0	1188	0.1009091256295207	4.026228513568356	3.966977078046763	305.70806884765625	305.71002197265625
808	306.03460693359375	10.194833333333333					1	DETECTED	306.0346 m/z @10.19 [CD8380_2.mzXML]	306.03460693359375	10.194833333333333	9.342649999999999	10.370916666666666	1.028266666666667	21538.98828125	276585.1200473635	0	1188	0.14762098799537782	1.0920386162615787	0.9414513499493294	306.0341491699219	306.0351867675781
809	306.0831298828125	15.5267					1	DETECTED	306.0831 m/z @15.53 [CD8380_2.mzXML]	306.0831298828125	15.5267	7.788433333333333	19.321666666666665	11.533233333333332	5746.9970703125	1270004.3614335633	0	1188	2.0093667509843023	0.7452077984733875	0.36710474974877366	306.0751037597656	306.08404541015625
810	306.79791259765625	10.44935					1	DETECTED	306.7979 m/z @10.45 [CD8380_2.mzXML]	306.79791259765625	10.44935	10.406566666666667	10.73845	0.33188333333333375	28192.154296875	205431.82293817116	0	1188	0.10698112195989573	3.7106548068822023	4.7809792913698015	306.7967834472656	306.798095703125
811	306.8277282714844	1.7375					1	DETECTED	306.8277 m/z @1.74 [CD8380_2.mzXML]	306.8277282714844	1.7375	1.7046666666666668	1.7690333333333332	0.06436666666666646	12025.482421875	37697.81572729489	0	1188	0.0964750636973164	0.9802030456852779	0.9604060913705559	306.8277282714844	306.8283996582031
812	307.0621032714844	11.667266666666666					1	DETECTED	307.0621 m/z @11.67 [CD8380_2.mzXML]	307.0621032714844	11.667266666666666	10.530533333333333	14.603216666666667	4.072683333333334	4789.95849609375	570725.3719017335	0	1188	3.5427173068485835	1.7913978652278453	2.5827957304556906	307.0609436035156	307.06634521484375
813	307.0797119140625	15.856300000000001					1	DETECTED	307.0797 m/z @15.86 [CD8380_2.mzXML]	307.0797119140625	15.856300000000001	0.32115	19.212666666666667	18.891516666666668	5837.9013671875	1588065.7748161005	0	1188	2.3778358866337186	0.6080249198323372	0.17335290165095996	307.07366943359375	307.0809326171875
814	307.1684265136719	10.558					1	DETECTED	307.1684 m/z @10.56 [CD8380_2.mzXML]	307.1684265136719	10.558	9.525416666666667	17.69183333333333	8.166416666666665	244854.890625	4751529.215836854	0	1188	0.07283078779424912	0.9796942901172805	0.5773625179978266	307.16656494140625	307.1726989746094
815	307.2620544433594	12.143816666666668					1	DETECTED	307.2621 m/z @12.14 [CD8380_2.mzXML]	307.2620544433594	12.143816666666668	12.027083333333334	15.041733333333333	3.0146499999999996	8653.15625	483830.7291848145	0	1188	1.836691856312612	12.912549971444786	18.623768108142308	307.2587585449219	307.26239013671875
816	307.68328857421875	10.44935					1	DETECTED	307.6833 m/z @10.45 [CD8380_2.mzXML]	307.68328857421875	10.44935	10.421850000000001	10.58515	0.16329999999999956	14222.58203125	74878.3313821409	0	1188	0.09709300860012604	2.9690909090909163	4.938181818181833	307.6818542480469	307.683349609375
817	307.7924499511719	10.44935					1	DETECTED	307.7924 m/z @10.45 [CD8380_2.mzXML]	307.7924499511719	10.44935	10.44935	10.516950000000001	0.06760000000000055	5146.61376953125	15082.150957397515	0	1188	0.060884940663125775	null	null	307.7924499511719	307.79779052734375
818	308.0024719238281	10.462883333333334					1	DETECTED	308.0025 m/z @10.46 [CD8380_2.mzXML]	308.0024719238281	10.462883333333334	10.406566666666667	10.62885	0.2222833333333334	11739.412109375	78048.62536773652	0	1188	0.10359891206134009	1.9735128736312246	1.924906318333588	307.9944152832031	308.0113830566406
819	308.02288818359375	10.44935					1	DETECTED	308.0229 m/z @10.45 [CD8380_2.mzXML]	308.02288818359375	10.44935	10.038383333333334	10.659383333333333	0.6209999999999987	21027.814453125	217721.1337890013	0	1188	0.319086385608113	0.7637507351671149	0.630896954443734	308.0145263671875	308.0319519042969
820	308.0500183105469	10.44935					1	DETECTED	308.0500 m/z @10.45 [CD8380_2.mzXML]	308.0500183105469	10.44935	10.23015	19.981166666666663	9.751016666666663	1.0219707E7	8.705295130727923E7	1	1188	0.10669781552212321	3.400313453842721	3.344031329286366	308.0478820800781	308.0518493652344
821	308.08905029296875	10.49					1	DETECTED	308.0891 m/z @10.49 [CD8380_2.mzXML]	308.08905029296875	10.49	10.421850000000001	10.614366666666665	0.19251666666666445	12948.2412109375	77833.00104937695	0	1188	0.14253106819537997	1.4124480313034962	1.495322118929852	308.08087158203125	308.0973205566406
822	308.10498046875	10.476533333333332					1	DETECTED	308.1050 m/z @10.48 [CD8380_2.mzXML]	308.10498046875	10.476533333333332	10.421850000000001	10.599783333333333	0.17793333333333194	10413.3369140625	56784.56247088601	0	1188	0.029611763543815783	1.6269430051813913	2.6216737267293175	308.10125732421875	308.1136474609375
823	308.117919921875	10.462883333333334					1	DETECTED	308.1179 m/z @10.46 [CD8380_2.mzXML]	308.117919921875	10.462883333333334	10.421850000000001	10.599783333333333	0.17793333333333194	10164.9228515625	55364.023464049766	0	1188	0.0680099023287184	2.1681559707554823	3.3363119415109646	308.11773681640625	308.1263122558594
824	308.17156982421875	10.558					1	DETECTED	308.1716 m/z @10.56 [CD8380_2.mzXML]	308.17156982421875	10.558	10.318383333333333	19.7425	9.424116666666666	29031.203125	1418937.6808739014	0	1188	0.0775933773015467	0.6606488770228623	0.26411586399995524	308.1625061035156	308.17205810546875
825	308.781982421875	10.476533333333332					1	DETECTED	308.7820 m/z @10.48 [CD8380_2.mzXML]	308.781982421875	10.476533333333332	10.421850000000001	10.558	0.13614999999999888	10121.5068359375	56332.87360449192	0	1188	0.09461967091366219	1.2448948491313958	1.4897896982627916	308.7812805175781	308.7820739746094
826	309.0529479980469	10.44935					1	DETECTED	309.0529 m/z @10.45 [CD8380_2.mzXML]	309.0529479980469	10.44935	2.707466666666667	17.287	14.579533333333332	1534262.625	7.579274431573935E7	1	1188	0.10142400684296149	0.7968108472374151	3.8551765481840805	309.0481262207031	309.05377197265625
827	309.1502380371094	13.768849999999999					1	DETECTED	309.1502 m/z @13.77 [CD8380_2.mzXML]	309.1502380371094	13.768849999999999	9.237283333333332	19.467499999999998	10.230216666666665	8986.142578125	1420560.4414295042	0	1188	0.48679206977608125	1.1287726099141575	1.2601044281206026	309.1438903808594	309.15069580078125
828	309.1808776855469	11.894433333333334					1	DETECTED	309.1809 m/z @11.89 [CD8380_2.mzXML]	309.1808776855469	11.894433333333334	11.682350000000001	12.126466666666666	0.4441166666666643	5340.17724609375	89913.94981933567	0	1188	0.20308995470126057	1.0470333988212175	1.0940667976424352	309.1805725097656	309.1817626953125
829	309.202392578125	12.774049999999999					1	DETECTED	309.2024 m/z @12.77 [CD8380_2.mzXML]	309.202392578125	12.774049999999999	12.143816666666668	15.508733333333334	3.364916666666666	18299.498046875	468959.42500839225	0	1188	0.08702539807920928	2.6695800497170445	0.1723009224593682	309.2010803222656	309.2045593261719
830	309.3097229003906	10.44935					1	DETECTED	309.3097 m/z @10.45 [CD8380_2.mzXML]	309.3097229003906	10.44935	10.406566666666667	10.706733333333334	0.3001666666666676	27871.642578125	209201.22904943806	0	1188	0.11147585471633192	2.820620944474122	4.162340836870952	309.30889892578125	309.30999755859375
831	310.0461730957031	10.44935					1	DETECTED	310.0462 m/z @10.45 [CD8380_2.mzXML]	310.0461730957031	10.44935	10.23015	18.919500000000003	8.689350000000003	3762586.75	3.1356313717501268E7	0	1188	0.10274410839346793	3.3201230997987654	3.324359774801049	310.0453796386719	310.0479431152344
832	310.20086669921875	10.614366666666665					1	DETECTED	310.2009 m/z @10.61 [CD8380_2.mzXML]	310.20086669921875	10.614366666666665	10.421850000000001	17.783333333333335	7.361483333333334	128978.0234375	3201357.226003908	0	1188	0.08495752774590137	12.480397308098203	27.360649943808912	310.19586181640625	310.20098876953125
833	310.4173889160156	10.44935					1	DETECTED	310.4174 m/z @10.45 [CD8380_2.mzXML]	310.4173889160156	10.44935	10.435833333333333	10.659383333333333	0.22354999999999947	38114.84375	213860.00786523524	0	1188	0.11388257660575363	8.269420468556666	15.538840937113331	310.41705322265625	310.4186096191406
834	310.912109375	1.6269833333333332					1	DETECTED	310.9121 m/z @1.63 [CD8380_2.mzXML]	310.912109375	1.6269833333333332	1.6118166666666667	1.7533833333333333	0.14156666666666662	66648.0546875	238516.23509716784	0	1188	0.05411935378906896	4.667032967033001	5.864255522177519	310.9117736816406	310.9122009277344
835	311.0501403808594	10.44935					1	DETECTED	311.0501 m/z @10.45 [CD8380_2.mzXML]	311.0501403808594	10.44935	10.388766666666667	11.179499999999999	0.790733333333332	509040.1875	4019951.948829827	1	1188	0.10196642486126706	3.57551704181689	3.2984126276304786	311.0492858886719	311.0506591796875
836	311.1230163574219	8.763733333333333					1	DETECTED	311.1230 m/z @8.76 [CD8380_2.mzXML]	311.1230163574219	8.763733333333333	8.407066666666667	9.986433333333334	1.579366666666667	25165.5390625	347462.84589514113	0	1188	0.09648885089934822	0.7544158748799097	0.7148131767183625	311.1203918457031	311.12408447265625
837	311.1654968261719	12.261583333333334					1	DETECTED	311.1655 m/z @12.26 [CD8380_2.mzXML]	311.1654968261719	12.261583333333334	12.143816666666668	12.965366666666666	0.8215499999999984	61366.203125	1042326.2219619146	0	1188	0.2694629302300413	2.2504480473699053	3.6927207915051747	311.1648254394531	311.1662292480469
838	311.31805419921875	10.44935					1	DETECTED	311.3181 m/z @10.45 [CD8380_2.mzXML]	311.31805419921875	10.44935	10.421850000000001	10.571499999999999	0.14964999999999762	10732.3740234375	64525.33850659133	0	1188	0.06949793938816917	2.720909090909062	4.441818181818124	311.317626953125	311.3182678222656
839	311.63189697265625	12.823566666666666					1	DETECTED	311.6319 m/z @12.82 [CD8380_2.mzXML]	311.63189697265625	12.823566666666666	12.790566666666667	17.5265	4.735933333333332	11553.8994140625	1224583.0950546872	0	1188	0.07032841905351006	71.75656565656678	142.51313131313356	311.63134765625	311.63433837890625
840	311.9931945800781	18.827833333333334					1	DETECTED	311.9932 m/z @18.83 [CD8380_2.mzXML]	311.9931945800781	18.827833333333334	15.09385	19.852500000000003	4.758650000000003	2034.329833984375	324238.8158861998	0	1188	0.5322314721035148	0.6372082539200766	0.2744165078401532	311.99066162109375	311.99462890625
841	312.028564453125	13.143783333333333					1	DETECTED	312.0286 m/z @13.14 [CD8380_2.mzXML]	312.028564453125	13.143783333333333	11.682350000000001	17.563	5.8806499999999975	26724.6640625	990998.0289920341	0	1188	0.40501720340138014	0.8270841478871406	4.441976638868538	312.0204162597656	312.03021240234375
842	312.042724609375	10.44935					1	DETECTED	312.0427 m/z @10.45 [CD8380_2.mzXML]	312.042724609375	10.44935	10.406566666666667	11.07025	0.6636833333333332	129317.453125	995037.644932494	0	1188	0.10528961157937644	4.078627247021733	4.1419536167657025	312.0421142578125	312.04327392578125
843	312.1297302246094	8.851866666666666					1	DETECTED	312.1297 m/z @8.85 [CD8380_2.mzXML]	312.1297302246094	8.851866666666666	8.522733333333333	12.857233333333333	4.3345	6210.138671875	883964.3923581542	0	1188	0.07388706792078104	6.584717439740739	12.169434879481479	312.1265869140625	312.1336669921875
844	312.1767883300781	2.2043666666666666					1	DETECTED	312.1768 m/z @2.20 [CD8380_2.mzXML]	312.1767883300781	2.2043666666666666	2.2043666666666666	12.513033333333334	10.308666666666667	16732.509765625	5705540.76040796	0	1188	10.038869243065031	null	null	312.1676940917969	312.1767883300781
845	312.215576171875	10.73845					1	DETECTED	312.2156 m/z @10.74 [CD8380_2.mzXML]	312.215576171875	10.73845	10.14245	10.973483333333332	0.8310333333333322	23431.578125	299255.195462402	0	1188	0.13312071584983443	0.6971756152125269	0.39435123042505377	312.2149353027344	312.2164306640625
846	312.36956787109375	1.5670333333333335					1	DETECTED	312.3696 m/z @1.57 [CD8380_2.mzXML]	312.36956787109375	1.5670333333333335	1.5670333333333335	12.642266666666666	11.075233333333333	13314.9013671875	5006050.653016358	0	1188	10.542276686992135	null	null	312.3605651855469	312.36956787109375
847	312.6573181152344	2.4098166666666665					1	DETECTED	312.6573 m/z @2.41 [CD8380_2.mzXML]	312.6573181152344	2.4098166666666665	1.8684	4.7905999999999995	2.9221999999999992	29301.248046875	1159192.2075944522	0	1188	0.4649162598012566	1.7651815576861274	2.195997302058138	312.6558532714844	312.66314697265625
848	313.04595947265625	10.44935					1	DETECTED	313.0460 m/z @10.45 [CD8380_2.mzXML]	313.04595947265625	10.44935	10.421850000000001	10.675099999999999	0.25324999999999775	21136.421875	134820.3550738522	0	1188	0.09701886884933053	4.510624783271334	8.310364080723055	313.045654296875	313.0468444824219
849	313.09564208984375	1.5081333333333333					1	DETECTED	313.0956 m/z @1.51 [CD8380_2.mzXML]	313.09564208984375	1.5081333333333333	1.4132833333333332	17.654833333333332	16.24155	21609.33984375	3897412.4678311767	0	1188	0.14135588371039431	84.78743483737361	171.97765362063632	313.0948486328125	313.0967102050781
850	313.15399169921875	10.038383333333334					1	DETECTED	313.1540 m/z @10.04 [CD8380_2.mzXML]	313.15399169921875	10.038383333333334	10.003633333333333	10.125499999999999	0.12186666666666568	6436.7294921875	30394.122805297895	0	1188	0.0875142171880352	1.7534772182253688	2.5069544364507377	313.15386962890625	313.1543273925781
851	313.1662292480469	12.277700000000001					1	DETECTED	313.1662 m/z @12.28 [CD8380_2.mzXML]	313.1662292480469	12.277700000000001	3.830033333333333	12.5627	8.732666666666667	13080.1513671875	915659.2891599727	0	1188	0.42985547867402474	0.5168685633113679	0.03048075159497137	313.16546630859375	313.1755676269531
852	313.21978759765625	10.722983333333334					1	DETECTED	313.2198 m/z @10.72 [CD8380_2.mzXML]	313.21978759765625	10.722983333333334	10.6908	11.762016666666666	1.0712166666666665	3800.05322265625	196483.86343261725	0	1188	0.2552851914048908	16.642413257379186	32.28482651475837	313.2182922363281	313.21978759765625
853	313.2724609375	14.243400000000001					1	DETECTED	313.2725 m/z @14.24 [CD8380_2.mzXML]	313.2724609375	14.243400000000001	0.10173333333333333	19.999000000000002	19.89726666666667	4272.337890625	1452201.8819148254	0	1188	0.39925545399300155	0.7034979375368298	0.05391017350187368	313.2710266113281	313.27484130859375
854	313.7835998535156	2.3555833333333336					1	DETECTED	313.7836 m/z @2.36 [CD8380_2.mzXML]	313.7835998535156	2.3555833333333336	1.8828333333333334	4.658716666666667	2.7758833333333337	24803.859375	927662.3008830261	0	1188	0.37608828105190373	2.0426287041762663	2.9227709269392146	313.78253173828125	313.7841491699219
855	314.2312316894531	10.92585					1	DETECTED	314.2312 m/z @10.93 [CD8380_2.mzXML]	314.2312316894531	10.92585	10.80195	11.345916666666666	0.543966666666666	179367.390625	1708608.137161622	1	1188	0.1297928600531133	2.722910750726535	3.5331971479647297	314.23101806640625	314.2320861816406
856	315.0173645019531	1.5670333333333335					1	DETECTED	315.0174 m/z @1.57 [CD8380_2.mzXML]	315.0173645019531	1.5670333333333335	1.55245	2.933383333333333	1.380933333333333	11833.8916015625	442418.55976452644	0	1188	0.7983192444809157	47.34628571428551	74.45492855124179	315.00811767578125	315.0261535644531
857	315.0501708984375	2.369266666666667					1	DETECTED	315.0502 m/z @2.37 [CD8380_2.mzXML]	315.0501708984375	2.369266666666667	1.8399333333333334	18.132833333333334	16.2929	16696.396484375	1174490.9397272645	0	1188	0.24412805774148882	15.390018891687655	1.2954771803924894	315.041259765625	315.0516052246094
858	315.0788879394531	2.3555833333333336					1	DETECTED	315.0789 m/z @2.36 [CD8380_2.mzXML]	315.0788879394531	2.3555833333333336	1.6420333333333335	19.30366666666667	17.661633333333334	9014302.0	3.5893670628067017E8	1	1188	0.4061356686715074	1.839960927013778	1.9291792551760114	315.0780944824219	315.0809020996094
859	315.1238708496094	2.3555833333333336					1	DETECTED	315.1239 m/z @2.36 [CD8380_2.mzXML]	315.1238708496094	2.3555833333333336	2.231866666666667	3.3449166666666668	1.1130499999999999	11183.0126953125	312690.3013995361	0	1188	0.40145327472037495	4.498383402936817	7.996766805873633	315.1152038574219	315.1240539550781
860	315.13409423828125	11.22315					1	DETECTED	315.1341 m/z @11.22 [CD8380_2.mzXML]	315.13409423828125	11.22315	2.2043666666666666	11.961	9.756633333333333	11391.4091796875	1527621.2622975777	0	1188	8.958561747215233	1.1842889518707913	1.3879436737818085	315.12762451171875	315.1407775878906
861	315.14923095703125	2.3555833333333336					1	DETECTED	315.1492 m/z @2.36 [CD8380_2.mzXML]	315.14923095703125	2.3555833333333336	2.2456	2.707466666666667	0.46186666666666687	10285.2529296875	155502.1297313233	0	1188	0.2676190762083217	2.09971207758751	3.1994241551750204	315.144775390625	315.1576843261719
862	315.16162109375	2.3280499999999997					1	DETECTED	315.1616 m/z @2.33 [CD8380_2.mzXML]	315.16162109375	2.3280499999999997	2.2730666666666663	13.550749999999999	11.277683333333332	7036.7138671875	1629687.026610596	0	1188	10.023306954671169	102.55547135495594	204.1109427099119	315.1596374511719	315.1702880859375
863	315.23455810546875	10.957133333333333					1	DETECTED	315.2346 m/z @10.96 [CD8380_2.mzXML]	315.23455810546875	10.957133333333333	10.878733333333335	11.053966666666668	0.1752333333333329	33612.90625	237758.61429003967	0	1188	0.11553936704526002	1.1175595238095428	1.2351190476190859	315.2339172363281	315.234619140625
864	316.08233642578125	2.3826166666666664					1	DETECTED	316.0823 m/z @2.38 [CD8380_2.mzXML]	316.08233642578125	2.3826166666666664	1.6722833333333333	10.265516666666667	8.593233333333334	757837.75	3.206413283564927E7	0	1188	0.48822664232432134	1.5081737383424787	1.9167023370465088	316.0820007324219	316.0834045410156
865	316.1746520996094	10.516950000000001					1	DETECTED	316.1747 m/z @10.52 [CD8380_2.mzXML]	316.1746520996094	10.516950000000001	9.0119	10.599783333333333	1.5878833333333322	9140.2998046875	316062.48486291495	0	1188	0.11663644953371666	0.5275184656102228	0.05600724075935714	316.1745910644531	316.1752624511719
866	316.24700927734375	11.133983333333333					1	DETECTED	316.2470 m/z @11.13 [CD8380_2.mzXML]	316.24700927734375	11.133983333333333	11.07025	11.637766666666666	0.5675166666666662	226786.375	1534211.8106154767	1	1188	0.08176829339707048	2.766296875071378	2.2682322938253425	316.24530029296875	316.24725341796875
867	317.0834655761719	2.3826166666666664					1	DETECTED	317.0835 m/z @2.38 [CD8380_2.mzXML]	317.0834655761719	2.3826166666666664	1.8399333333333334	8.905916666666666	7.065983333333333	99673.8984375	4319722.709365079	0	1188	0.48638200555145206	1.6683764737720994	1.9322236376185962	317.08233642578125	317.0854187011719
868	317.114013671875	1.6572333333333333					1	DETECTED	317.1140 m/z @1.66 [CD8380_2.mzXML]	317.114013671875	1.6572333333333333	1.5819666666666667	19.614166666666666	18.0322	21261.87109375	3456857.146208282	0	1188	0.08295827792744248	41.93028285217637	116.00759758037692	317.1127014160156	317.11962890625
869	317.1775207519531	13.502316666666667					1	DETECTED	317.1775 m/z @13.50 [CD8380_2.mzXML]	317.1775207519531	13.502316666666667	10.503466666666666	14.5207	4.017233333333333	12581.390625	571713.6641525876	0	1188	0.15460412968934634	0.6697956438857116	0.7063871267003717	317.1700134277344	317.1785583496094
870	317.2502136230469	11.133983333333333					1	DETECTED	317.2502 m/z @11.13 [CD8380_2.mzXML]	317.2502136230469	11.133983333333333	11.0858	14.1121	3.026299999999999	38246.1640625	1563263.1575756827	0	1188	0.08381299322061331	29.027382383737553	54.68937837141154	317.2431640625	317.2504577636719
871	317.5284118652344	2.4098166666666665					1	DETECTED	317.5284 m/z @2.41 [CD8380_2.mzXML]	317.5284118652344	2.4098166666666665	2.0079666666666665	4.183133333333333	2.1751666666666667	28910.607421875	1045008.6111009518	0	1188	0.43684528927669763	2.2474927107659988	2.31788000341172	317.526611328125	317.5302734375
872	318.0638732910156	16.259283333333332					1	DETECTED	318.0639 m/z @16.26 [CD8380_2.mzXML]	318.0638732910156	16.259283333333332	9.457500000000001	19.6325	10.174999999999999	5059.529296875	1188260.9121151732	0	1188	1.5201359270536017	0.7479656070589332	0.4120555317517856	318.0619812011719	318.065185546875
873	318.1805114746094	10.038383333333334					1	DETECTED	318.1805 m/z @10.04 [CD8380_2.mzXML]	318.1805114746094	10.038383333333334	9.342649999999999	16.22225	6.8796	4442.345703125	1029167.3657252195	0	1188	0.7819233200289837	4.94413568417017	8.88827136834034	318.1805114746094	318.1903381347656
874	318.2989196777344	11.345916666666666					1	DETECTED	318.2989 m/z @11.35 [CD8380_2.mzXML]	318.2989196777344	11.345916666666666	11.299733333333334	17.067	5.767266666666666	187608.421875	1973014.2322905867	1	1188	0.07196975008662321	2.5761033550235135	3.5298802454100424	318.2947082519531	318.3001403808594
875	318.9691162109375	1.9525666666666666					1	DETECTED	318.9691 m/z @1.95 [CD8380_2.mzXML]	318.9691162109375	1.9525666666666666	1.7533833333333333	9.660883333333334	7.907500000000001	18460.19921875	1301645.74457312	0	1188	0.09017523668430916	19.849803363735262	38.699606727470524	318.9676208496094	318.9764404296875
876	319.0599060058594	17.416					1	DETECTED	319.0599 m/z @17.42 [CD8380_2.mzXML]	319.0599060058594	17.416	9.712233333333334	19.267166666666665	9.55493333333333	4020.14208984375	940303.2694325565	0	1188	0.17775875594156787	0.6201468545689769	0.16968620971756762	319.05810546875	319.06109619140625
877	319.1673889160156	11.133983333333333					1	DETECTED	319.1674 m/z @11.13 [CD8380_2.mzXML]	319.1673889160156	11.133983333333333	9.542300000000001	11.179499999999999	1.6371999999999982	15284.8701171875	277216.9472050778	0	1188	0.09693400213378922	0.5142982795991663	0.02854675945963617	319.1646728515625	319.1675720214844
878	319.19329833984375	14.243400000000001					1	DETECTED	319.1933 m/z @14.24 [CD8380_2.mzXML]	319.19329833984375	14.243400000000001	9.3586	16.021016666666664	6.662416666666665	84492.8515625	3716595.6094679567	0	1188	0.503512520871455	2.0259028360165883	0.7684893281849192	319.1867370605469	319.19671630859375
879	320.0142822265625	10.599783333333333					1	DETECTED	320.0143 m/z @10.60 [CD8380_2.mzXML]	320.0142822265625	10.599783333333333	9.951333333333334	19.7425	9.791166666666665	6994.9697265625	921338.486888092	0	1188	0.07638090376263307	7.549669725242259	8.586507127154883	320.0044860839844	320.0142822265625
880	320.86932373046875	1.6118166666666667					1	DETECTED	320.8693 m/z @1.61 [CD8380_2.mzXML]	320.86932373046875	1.6118166666666667	1.5819666666666667	1.6420333333333335	0.06006666666666671	11685.65234375	26897.325426757787	0	1188	0.05616593314848872	1.006141820212175	1.01228364042435	320.8681335449219	320.8695068359375
881	321.20880126953125	12.594349999999999					1	DETECTED	321.2088 m/z @12.59 [CD8380_2.mzXML]	321.20880126953125	12.594349999999999	1.4480499999999998	15.236833333333333	13.788783333333333	82191.546875	2697676.16435449	0	1188	0.2791687084129215	3.7098478690786485	3.516256459313036	321.20001220703125	321.21044921875
882	321.2564392089844	12.31					1	DETECTED	321.2564 m/z @12.31 [CD8380_2.mzXML]	321.2564392089844	12.31	12.1787	12.443783333333332	0.2650833333333331	8761.70703125	78586.87294018528	0	1188	0.04865371423058917	1.0094567149022486	1.0189134298044973	321.2560119628906	321.2573547363281
883	322.0284423828125	11.133983333333333					1	DETECTED	322.0284 m/z @11.13 [CD8380_2.mzXML]	322.0284423828125	11.133983333333333	9.728916666666667	11.474183333333334	1.7452666666666676	14817.4599609375	530254.1990217898	0	1188	0.2638379672227682	0.677261325797706	0.2418664327996535	322.0279235839844	322.0302734375
884	322.06524658203125	12.011233333333333					1	DETECTED	322.0652 m/z @12.01 [CD8380_2.mzXML]	322.06524658203125	12.011233333333333	10.003633333333333	19.541333333333334	9.537700000000001	251700.078125	3193883.1827676105	1	1188	0.10985555127000168	1.606631186979652	5.094939092608722	322.0573425292969	322.0660400390625
885	322.2120666503906	12.594349999999999					1	DETECTED	322.2121 m/z @12.59 [CD8380_2.mzXML]	322.2120666503906	12.594349999999999	12.47865	12.93485	0.4562000000000008	17810.306640625	227608.2287715454	0	1188	0.14215745213949837	1.971477960242033	2.942955920484066	322.2113952636719	322.2132263183594
886	323.0203552246094	1.8116166666666667					1	DETECTED	323.0204 m/z @1.81 [CD8380_2.mzXML]	323.0203552246094	1.8116166666666667	1.7690333333333332	11.697483333333334	9.928450000000002	12238.8359375	4456001.293151979	0	1188	9.872034037180642	116.57671232876692	232.15342465753383	323.0115051269531	323.0205993652344
887	323.1631774902344	10.388766666666667					1	DETECTED	323.1632 m/z @10.39 [CD8380_2.mzXML]	323.1631774902344	10.388766666666667	2.3143333333333334	10.558	8.243666666666666	3788.042724609375	762765.1268320923	0	1188	0.49613019492281474	0.5104795795783398	0.020959159156679646	323.16168212890625	323.1688537597656
888	323.2247009277344	13.8899					1	DETECTED	323.2247 m/z @13.89 [CD8380_2.mzXML]	323.2247009277344	13.8899	1.4318666666666668	15.272533333333334	13.840666666666667	18623.2109375	2164338.527112793	0	1188	0.4978930116583786	0.550374945259513	6.404108427296641	323.2242126464844	323.2258605957031
889	323.25469970703125	12.774049999999999					1	DETECTED	323.2547 m/z @12.77 [CD8380_2.mzXML]	323.25469970703125	12.774049999999999	11.697483333333334	13.68435	1.986866666666666	12968.6083984375	623729.2166821901	0	1188	0.298845123951077	0.9227792054989641	0.7490449211774625	323.2532958984375	323.2557678222656
890	324.0453796386719	9.31105					1	DETECTED	324.0454 m/z @9.31 [CD8380_2.mzXML]	324.0453796386719	9.31105	9.25145	11.053966666666668	1.8025166666666674	61682.41015625	1127452.5435869722	0	1188	0.08794057472702299	10.438204302907279	20.13531824708854	324.04327392578125	324.0466613769531
891	324.0622253417969	12.011233333333333					1	DETECTED	324.0622 m/z @12.01 [CD8380_2.mzXML]	324.0622253417969	12.011233333333333	11.961	12.32615	0.36514999999999986	80352.6328125	662420.3056345221	0	1188	0.11024761066798483	3.711241244871792	5.2162136412582925	324.0616760253906	324.0624694824219
892	324.1786193847656	17.140333333333334					1	DETECTED	324.1786 m/z @17.14 [CD8380_2.mzXML]	324.1786193847656	17.140333333333334	8.833733333333333	19.981166666666663	11.14743333333333	8912.8896484375	2598918.816755126	0	1188	3.687344689815756	0.6709985633913592	0.3422834486109006	324.1727294921875	324.1797180175781
893	324.1914367675781	9.69535					1	DETECTED	324.1914 m/z @9.70 [CD8380_2.mzXML]	324.1914367675781	9.69535	9.678116666666666	9.79655	0.11843333333333383	21039.017578125	98607.38003881826	0	1188	0.08263469285254565	3.436170212765952	5.872340425531904	324.1910705566406	324.1914367675781
894	324.2284240722656	13.803149999999999					1	DETECTED	324.2284 m/z @13.80 [CD8380_2.mzXML]	324.2284240722656	13.803149999999999	1.5231833333333333	13.959533333333333	12.43635	3652.175537109375	1886292.8337838133	0	1188	0.06748884247301667	0.5063674168496658	0.012734833699331505	324.2268371582031	324.232421875
895	325.0548095703125	1.8257333333333332					1	DETECTED	325.0548 m/z @1.83 [CD8380_2.mzXML]	325.0548095703125	1.8257333333333332	1.8257333333333332	10.370916666666666	8.545183333333332	10386.9736328125	3038354.775408875	0	1188	7.537573658299327	null	null	325.04827880859375	325.0548095703125
896	325.0657043457031	12.011233333333333					1	DETECTED	325.0657 m/z @12.01 [CD8380_2.mzXML]	325.0657043457031	12.011233333333333	11.53735	12.31	0.7726500000000005	15862.8984375	316087.0045635989	0	1188	0.49492367334142884	0.8152323004959033	0.36585709373605557	325.0574951171875	325.06640625
897	325.1750183105469	17.250666666666667					1	DETECTED	325.1750 m/z @17.25 [CD8380_2.mzXML]	325.1750183105469	17.250666666666667	8.905916666666666	19.999000000000002	11.093083333333336	15918.1748046875	3091985.9576512473	0	1188	1.9099228586970494	0.6656224240392915	0.30920752419005776	325.1733703613281	325.1756896972656
898	326.0421447753906	9.32655					1	DETECTED	326.0421 m/z @9.33 [CD8380_2.mzXML]	326.0421447753906	9.32655	9.28085	15.9475	6.666650000000001	19917.55078125	1532740.8983375235	0	1188	0.9271008952337514	72.93927789934344	144.87855579868688	326.03759765625	326.0439453125
899	326.06085205078125	10.265516666666667					1	DETECTED	326.0609 m/z @10.27 [CD8380_2.mzXML]	326.06085205078125	10.265516666666667	9.424433333333333	12.011233333333333	2.5868	13966.8779296875	704609.9660881347	0	1188	0.6298249146145078	1.5377786584761712	2.8827733489125125	326.0579528808594	326.0631408691406
900	326.1773681640625	17.250666666666667					1	DETECTED	326.1774 m/z @17.25 [CD8380_2.mzXML]	326.1773681640625	17.250666666666667	10.125499999999999	19.889333333333333	9.763833333333334	4283.35009765625	969707.3252726443	0	1188	3.6854276811738877	0.6851652592921802	0.37033051858436034	326.1761779785156	326.1784973144531
901	327.0072326660156	6.691450000000001					1	DETECTED	327.0072 m/z @6.69 [CD8380_2.mzXML]	327.0072326660156	6.691450000000001	0.17503333333333335	19.981166666666663	19.80613333333333	6579.5546875	4047596.860314267	0	1188	6.819323375064706	1.5197104748263996	0.3855164608427847	327.0044860839844	327.0091552734375
902	327.0517883300781	11.5804					1	DETECTED	327.0518 m/z @11.58 [CD8380_2.mzXML]	327.0517883300781	11.5804	1.5819666666666667	11.9274	10.345433333333334	48649.22265625	2604778.638916137	0	1188	10.0911179133952	0.5615027943816947	null	327.0450439453125	327.0524597167969
903	327.1736755371094	16.442333333333334					1	DETECTED	327.1737 m/z @16.44 [CD8380_2.mzXML]	327.1736755371094	16.442333333333334	9.391266666666667	18.406833333333335	9.015566666666668	5877.3203125	1476458.2812018131	0	1188	1.42543501672119	0.6393051642304711	0.2786103284609422	327.17083740234375	327.1744079589844
904	327.22833251953125	13.941716666666668					1	DETECTED	327.2283 m/z @13.94 [CD8380_2.mzXML]	327.22833251953125	13.941716666666668	12.196216666666666	14.6369	2.440683333333334	20855.044921875	884688.9940870969	0	1188	1.5809308065250534	0.8090036974538741	4.349580880331879	327.21868896484375	327.2291564941406
905	328.0577087402344	10.265516666666667					1	DETECTED	328.0577 m/z @10.27 [CD8380_2.mzXML]	328.0577087402344	10.265516666666667	9.69535	10.30055	0.6052	5550.05712890625	84644.42675415044	0	1188	0.056824825241905685	0.5307220111078627	0.06144402221572542	328.05731201171875	328.05804443359375
906	328.2106018066406	12.027083333333334					1	DETECTED	328.2106 m/z @12.03 [CD8380_2.mzXML]	328.2106018066406	12.027083333333334	11.994616666666667	12.2456	0.2509833333333322	20230.6328125	140775.27711877425	0	1188	0.1026353263998363	3.8652464065708805	5.100579535687803	328.2100524902344	328.2116394042969
907	328.2471008300781	11.1021					1	DETECTED	328.2471 m/z @11.10 [CD8380_2.mzXML]	328.2471008300781	11.1021	11.07025	11.22315	0.1529000000000007	35208.0625	197227.3045815423	0	1188	0.08106801076606907	2.4003139717425257	3.8006279434850514	328.2467041015625	328.247314453125
908	328.8975830078125	1.5670333333333335					1	DETECTED	328.8976 m/z @1.57 [CD8380_2.mzXML]	328.8975830078125	1.5670333333333335	1.4480499999999998	1.5967	0.14865000000000017	79715.703125	420498.5059921878	0	1188	0.0854609075174062	0.6235481984017618	0.25852646052505396	328.8974609375	328.89794921875
909	328.9974670410156	1.7976166666666666					1	DETECTED	328.9975 m/z @1.80 [CD8380_2.mzXML]	328.9974670410156	1.7976166666666666	0.10173333333333333	19.999000000000002	19.89726666666667	17760.48828125	4331650.53192102	0	1188	0.6674869784558246	4.3971545459207295	7.649973834702596	328.9972839355469	329.0059509277344
910	329.1761169433594	12.261583333333334					1	DETECTED	329.1761 m/z @12.26 [CD8380_2.mzXML]	329.1761169433594	12.261583333333334	12.109033333333334	13.231316666666666	1.122283333333332	8399.0068359375	253476.8018548583	0	1188	0.3227647909342277	3.678411449797882	6.356822899595764	329.17071533203125	329.177001953125
911	329.246337890625	13.75225					1	DETECTED	329.2463 m/z @13.75 [CD8380_2.mzXML]	329.246337890625	13.75225	11.1021	14.68695	3.5848499999999994	42479.3359375	1556517.1312083742	0	1188	0.2815791392501712	0.840205712275543	0.5268500529639575	329.24310302734375	329.2508239746094
912	330.03204345703125	10.44935					1	DETECTED	330.0320 m/z @10.45 [CD8380_2.mzXML]	330.03204345703125	10.44935	10.406566666666667	10.8944	0.4878333333333327	62197.8046875	394888.8611738277	0	1188	0.08153405051087503	4.86799560278207	3.8680407003804	330.0307312011719	330.0325622558594
913	330.24468994140625	11.762016666666666					1	DETECTED	330.2447 m/z @11.76 [CD8380_2.mzXML]	330.24468994140625	11.762016666666666	11.713166666666666	14.243400000000001	2.530233333333335	12766.4384765625	580452.0912534794	0	1188	0.14049823912826476	25.897987035141693	50.795974070283386	330.2445983886719	330.2505187988281
914	330.3354187011719	11.877966666666667					1	DETECTED	330.3354 m/z @11.88 [CD8380_2.mzXML]	330.3354187011719	11.877966666666667	11.844533333333334	11.943766666666667	0.0992333333333324	10360.3857421875	42409.1827058104	0	1188	0.08176745497173421	1.4840478564307094	1.968095712861419	330.3352966308594	330.3360290527344
915	331.0527038574219	2.3555833333333336					1	DETECTED	331.0527 m/z @2.36 [CD8380_2.mzXML]	331.0527038574219	2.3555833333333336	1.6420333333333335	11.566183333333333	9.92415	1550116.0	5.508261858044793E7	1	1188	0.38261836613714495	1.580032334748756	1.3934642300247255	331.0436096191406	331.05450439453125
916	331.1646728515625	8.359783333333333					1	DETECTED	331.1647 m/z @8.36 [CD8380_2.mzXML]	331.1646728515625	8.359783333333333	8.114733333333334	10.644116666666667	2.5293833333333335	9309.546875	263488.44958612055	0	1188	0.20059102441365084	5.160953546895211	9.321907093790422	331.16412353515625	331.1651611328125
917	331.1866149902344	12.213333333333333					1	DETECTED	331.1866 m/z @12.21 [CD8380_2.mzXML]	331.1866149902344	12.213333333333333	11.0858	12.461116666666667	1.3753166666666665	5723.02294921875	365943.5626352538	0	1188	0.11607901346539151	0.6098784958316094	0.21975699166321877	331.1854553222656	331.1875
918	331.2256164550781	11.037433333333333					1	DETECTED	331.2256 m/z @11.04 [CD8380_2.mzXML]	331.2256164550781	11.037433333333333	10.973483333333332	11.11805	0.14456666666666784	6552.51416015625	43171.28709838865	0	1188	0.13194271687442338	1.1303101381287526	1.2606202762575052	331.2247619628906	331.2256164550781
919	331.26153564453125	11.961					1	DETECTED	331.2615 m/z @11.96 [CD8380_2.mzXML]	331.26153564453125	11.961	11.345916666666666	15.727866666666667	4.381950000000002	8085.4423828125	731819.9075700378	0	1188	2.895421420357728	3.5620783091721933	5.427107015148184	331.259765625	331.26324462890625
920	332.0565185546875	2.3555833333333336					1	DETECTED	332.0565 m/z @2.36 [CD8380_2.mzXML]	332.0565185546875	2.3555833333333336	1.8684	8.471966666666667	6.603566666666667	150490.90625	5366341.965430907	0	1188	0.6339291620918712	1.591112514520718	1.528433941478586	332.0557861328125	332.05816650390625
921	332.16314697265625	10.0731					1	DETECTED	332.1631 m/z @10.07 [CD8380_2.mzXML]	332.16314697265625	10.0731	8.312149999999999	11.164800000000001	2.8526500000000024	224490.359375	5051455.540470246	1	1188	0.3975206707719092	0.9791177963528005	1.055305302818221	332.1612548828125	332.17010498046875
922	332.2420349121094	10.80195					1	DETECTED	332.2420 m/z @10.80 [CD8380_2.mzXML]	332.2420349121094	10.80195	10.194833333333333	10.8944	0.6995666666666658	21999.990234375	380142.0202670893	0	1188	0.1671661845435377	0.5761385785269164	0.1647952159088436	332.24151611328125	332.24237060546875
923	332.3297424316406	11.778766666666666					1	DETECTED	332.3297 m/z @11.78 [CD8380_2.mzXML]	332.3297424316406	11.778766666666666	6.249333333333333	11.877966666666667	5.628633333333334	13401.587890625	1179494.47120105	0	1188	0.11556370330256094	0.5089701777759025	0.01794035555180486	332.3204040527344	332.3304138183594
924	333.051025390625	2.369266666666667					1	DETECTED	333.0510 m/z @2.37 [CD8380_2.mzXML]	333.051025390625	2.369266666666667	1.8399333333333334	5.247649999999999	3.4077166666666656	95770.453125	3379263.747954406	0	1188	0.43939477899410084	1.7628824776197125	3.634071624692017	333.0492858886719	333.0519104003906
925	333.14984130859375	13.42385					1	DETECTED	333.1498 m/z @13.42 [CD8380_2.mzXML]	333.14984130859375	13.42385	10.675099999999999	15.327183333333332	4.652083333333334	9678.3740234375	811073.0649816282	0	1188	2.585198287635711	0.8462179778687279	0.4884967059224065	333.1398620605469	333.1507263183594
926	333.1669006347656	10.0731					1	DETECTED	333.1669 m/z @10.07 [CD8380_2.mzXML]	333.1669006347656	10.0731	9.660883333333334	15.076566666666668	5.415683333333334	30229.9765625	1573976.299465363	0	1188	0.32194562229486223	5.682996769085682	0.8106218502460574	333.1661682128906	333.17156982421875
927	333.1828308105469	11.778766666666666					1	DETECTED	333.1828 m/z @11.78 [CD8380_2.mzXML]	333.1828308105469	11.778766666666666	11.667266666666666	12.31	0.642733333333334	9924.9248046875	208725.19987219252	0	1188	0.19497476939904956	2.882212257100166	4.764424514200332	333.1826477050781	333.1840515136719
928	333.2025146484375	12.39255					1	DETECTED	333.2025 m/z @12.39 [CD8380_2.mzXML]	333.2025146484375	12.39255	9.135283333333332	12.5627	3.4274166666666677	7536.33544921875	446512.1728816529	0	1188	0.1930922443563059	0.5261185247344399	0.052237049468879686	333.2021484375	333.2060546875
929	334.0544738769531	2.3826166666666664					1	DETECTED	334.0545 m/z @2.38 [CD8380_2.mzXML]	334.0544738769531	2.3826166666666664	2.2043666666666666	2.9621833333333334	0.7578166666666668	13957.1025390625	235356.5396112671	0	1188	0.28043490280900985	2.125712949976627	2.060045878459495	334.0535583496094	334.055419921875
930	334.1392517089844	9.762933333333333					1	DETECTED	334.1393 m/z @9.76 [CD8380_2.mzXML]	334.1392517089844	9.762933333333333	9.69535	9.779733333333333	0.08438333333333325	11321.9853515625	44546.01642846649	0	1188	0.08233042585666617	0.6242909987669538	0.24858199753390767	334.1390380859375	334.13970947265625
931	334.8360900878906	1.7690333333333332					1	DETECTED	334.8361 m/z @1.77 [CD8380_2.mzXML]	334.8360900878906	1.7690333333333332	1.7046666666666668	1.7690333333333332	0.06436666666666646	9701.873046875	26611.232170898395	0	1188	0.016420572309747916	0.5	null	334.8356628417969	334.8362731933594
932	334.91436767578125	1.5967					1	DETECTED	334.9144 m/z @1.60 [CD8380_2.mzXML]	334.91436767578125	1.5967	1.55245	7.9790833333333335	6.426633333333333	55015.2109375	2212906.78867337	0	1188	0.05900833374866821	73.7715409423113	1.3196345820250348	334.91375732421875	334.921142578125
933	335.123291015625	10.353183333333334					1	DETECTED	335.1233 m/z @10.35 [CD8380_2.mzXML]	335.123291015625	10.353183333333334	9.69535	10.44935	0.7540000000000013	7117.28466796875	115533.16793954483	0	1188	0.10333280062481975	0.5730934887256145	0.22905224626807794	335.1224670410156	335.1246337890625
934	335.16558837890625	14.243400000000001					1	DETECTED	335.1656 m/z @14.24 [CD8380_2.mzXML]	335.16558837890625	14.243400000000001	10.038383333333334	16.093916666666665	6.055533333333331	78203.46875	3871843.318103515	0	1188	2.75429463200304	0.8481374499404583	0.7489342078939347	335.1622314453125	335.16741943359375
935	335.21783447265625	12.5627					1	DETECTED	335.2178 m/z @12.56 [CD8380_2.mzXML]	335.21783447265625	12.5627	12.1787	12.774049999999999	0.5953499999999998	19554.400390625	203320.37774099715	0	1188	0.11655031966711782	0.7751953124999991	0.6604737690206361	335.2168884277344	335.2185363769531
936	336.0745544433594	16.33255					1	DETECTED	336.0746 m/z @16.33 [CD8380_2.mzXML]	336.0745544433594	16.33255	9.50865	19.358666666666668	9.850016666666669	3235.601318359375	908183.7883042599	0	1188	1.3401176791111205	0.7217292652784086	0.44345853055681733	336.0732421875	336.0758056640625
937	336.16912841796875	14.210783333333334					1	DETECTED	336.1691 m/z @14.21 [CD8380_2.mzXML]	336.16912841796875	14.210783333333334	1.7690333333333332	16.681833333333334	14.9128	13259.388671875	5734009.748077454	0	1188	2.781515041061745	0.5993047601824502	0.07683091321269357	336.16094970703125	336.1709289550781
938	336.2519226074219	12.16115					1	DETECTED	336.2519 m/z @12.16 [CD8380_2.mzXML]	336.2519226074219	12.16115	9.135283333333332	12.375983333333332	3.2407000000000004	9819.208984375	410196.92688916007	0	1188	0.10952284845100912	0.5354994712258746	0.07099894245174923	336.2422180175781	336.2533874511719
939	336.6637878417969	13.245733333333334					1	DETECTED	336.6638 m/z @13.25 [CD8380_2.mzXML]	336.6637878417969	13.245733333333334	12.9801	13.959533333333333	0.9794333333333327	23268.919921875	446127.2220177614	0	1188	0.2923109364355465	1.8435813778391235	1.4884633870470507	336.6625061035156	336.6646728515625
940	336.8861083984375	1.5231833333333333					1	DETECTED	336.8861 m/z @1.52 [CD8380_2.mzXML]	336.8861083984375	1.5231833333333333	1.4785666666666666	1.5670333333333335	0.08846666666666692	7937.767578125	25418.753918945353	0	1188	0.06247038389202464	0.9914082928651485	0.9828165857302971	336.8851013183594	336.88714599609375
941	337.0611267089844	1.85445					1	DETECTED	337.0611 m/z @1.85 [CD8380_2.mzXML]	337.0611267089844	1.85445	1.6420333333333335	18.77283333333333	17.130799999999997	736267.125	2.57153065649551E7	1	1188	0.1882801745283338	5.306471284782704	5.78744247212744	337.0594482421875	337.07110595703125
942	337.1661682128906	14.243400000000001					1	DETECTED	337.1662 m/z @14.24 [CD8380_2.mzXML]	337.1661682128906	14.243400000000001	11.164800000000001	15.418233333333335	4.253433333333334	22526.068359375	953138.99270285	0	1188	0.24133718215317757	0.6642658322745937	5.063863929733762	337.1640625	337.16766357421875
943	337.18109130859375	12.594349999999999					1	DETECTED	337.1811 m/z @12.59 [CD8380_2.mzXML]	337.18109130859375	12.594349999999999	12.461116666666667	14.028233333333333	1.5671166666666654	89783.7734375	1470522.5422728872	0	1188	0.18198739228203387	1.8716544642073898	2.8355710079992744	337.18048095703125	337.1817626953125
944	338.2313537597656	12.496083333333333					1	DETECTED	338.2314 m/z @12.50 [CD8380_2.mzXML]	338.2313537597656	12.496083333333333	0.10173333333333333	19.999000000000002	19.89726666666667	310348.65625	1.7446718056436308E7	0	1188	0.1611809123677208	1.965755759128396	0.6985794943092678	338.2288513183594	338.2330017089844
945	338.34033203125	12.5627					1	DETECTED	338.3403 m/z @12.56 [CD8380_2.mzXML]	338.34033203125	12.5627	6.302616666666666	14.8209	8.518283333333333	352502.8125	8972207.018735137	0	1188	0.28604640799017744	1.0341310445047094	0.9798583032453237	338.3398742675781	338.34259033203125
946	339.16156005859375	14.243400000000001					1	DETECTED	339.1616 m/z @14.24 [CD8380_2.mzXML]	339.16156005859375	14.243400000000001	11.745299999999999	14.8545	3.1092000000000013	8655.591796875	773226.9517178342	0	1188	0.12219476252541384	0.622312957847964	0.25717927199645924	339.1609191894531	339.1627502441406
947	339.1966552734375	14.145216666666666					1	DETECTED	339.1967 m/z @14.15 [CD8380_2.mzXML]	339.1966552734375	14.145216666666666	11.594583333333333	15.9475	4.352916666666667	8303.46484375	977924.0259276128	0	1188	0.21576030941665536	0.8533011408931115	0.706602281786223	339.1879577636719	339.1976623535156
948	339.234619140625	12.496083333333333					1	DETECTED	339.2346 m/z @12.50 [CD8380_2.mzXML]	339.234619140625	12.496083333333333	0.10173333333333333	19.889333333333333	19.7876	63314.48046875	3440090.799654144	0	1188	0.3695647800046995	1.451290423815291	0.4847742826268175	339.23358154296875	339.23663330078125
949	339.3436279296875	12.5627					1	DETECTED	339.3436 m/z @12.56 [CD8380_2.mzXML]	339.3436279296875	12.5627	12.126466666666666	14.5701	2.4436333333333344	86255.2578125	1760565.9298439326	0	1188	0.32155095024237035	0.9498533815041056	0.8810572812694916	339.3338928222656	339.3456115722656
950	340.039794921875	10.435833333333333					1	DETECTED	340.0398 m/z @10.44 [CD8380_2.mzXML]	340.039794921875	10.435833333333333	9.728916666666667	11.133983333333333	1.4050666666666665	221563.3125	1842106.0337131314	0	1188	0.09166192620220137	3.2242597412357914	4.013399814137223	340.0373229980469	340.0404357910156
951	340.9309387207031	1.6269833333333332					1	DETECTED	340.9309 m/z @1.63 [CD8380_2.mzXML]	340.9309387207031	1.6269833333333332	1.5819666666666667	1.6572333333333333	0.07526666666666659	36542.69140625	110084.05300683578	0	1188	0.0536138934533128	0.8359866716031126	0.6719733432062251	340.9309387207031	340.9318542480469
952	341.0306701660156	11.594583333333333					1	DETECTED	341.0307 m/z @11.59 [CD8380_2.mzXML]	341.0306701660156	11.594583333333333	11.5076	12.059116666666666	0.5515166666666662	98711.140625	1058036.0625692126	0	1188	0.1436780941292266	2.282065973283654	2.300321038431432	341.0300598144531	341.0318298339844
953	341.1985778808594	12.359350000000001					1	DETECTED	341.1986 m/z @12.36 [CD8380_2.mzXML]	341.1985778808594	12.359350000000001	12.196216666666666	18.0775	5.881283333333334	8395.9052734375	516147.5674370421	0	1188	0.1061668440744814	18.026001225990886	35.05200245198177	341.188720703125	341.1988830566406
954	341.35137939453125	13.8899					1	DETECTED	341.3514 m/z @13.89 [CD8380_2.mzXML]	341.35137939453125	13.8899	13.651133333333332	14.972233333333332	1.3210999999999995	12455.9423828125	328457.5390642395	0	1188	0.4232064846911108	2.361177907881718	2.712958164216833	341.3509216308594	341.35345458984375
955	342.01458740234375	8.833733333333333					1	DETECTED	342.0146 m/z @8.83 [CD8380_2.mzXML]	342.01458740234375	8.833733333333333	0.37579999999999997	19.778833333333335	19.403033333333333	5200.1162109375	2156241.930684571	0	1188	2.836765465986926	1.147031583759626	2.1270246317037844	342.01220703125	342.0157775878906
956	342.0369567871094	10.44935					1	DETECTED	342.0370 m/z @10.45 [CD8380_2.mzXML]	342.0369567871094	10.44935	10.159816666666668	11.729016666666666	1.5691999999999986	75966.6171875	992065.5508450917	0	1188	0.09060336006699465	10.917423074863619	20.316374586170063	342.03326416015625	342.0374755859375
957	342.109619140625	9.7459					1	DETECTED	342.1096 m/z @9.75 [CD8380_2.mzXML]	342.109619140625	9.7459	1.9663833333333334	10.194833333333333	8.22845	11144.8857421875	2161676.835672485	0	1188	0.4115244310807	0.5288535491707925	0.013668549151581244	342.1093444824219	342.1129455566406
958	342.2261962890625	12.359350000000001					1	DETECTED	342.2262 m/z @12.36 [CD8380_2.mzXML]	342.2261962890625	12.359350000000001	12.359350000000001	12.47865	0.11929999999999907	12335.4267578125	38501.646224731136	0	1188	0.032359807358909976	null	null	342.2257385253906	342.226806640625
959	342.2620849609375	11.345916666666666					1	DETECTED	342.2621 m/z @11.35 [CD8380_2.mzXML]	342.2620849609375	11.345916666666666	11.284033333333333	12.092083333333333	0.8080499999999997	46669.109375	561007.6144755245	0	1188	0.16639209126865318	6.528817667654284	12.057635335308568	342.26055908203125	342.2634582519531
960	342.8678894042969	1.7046666666666668					1	DETECTED	342.8679 m/z @1.70 [CD8380_2.mzXML]	342.8678894042969	1.7046666666666668	1.6722833333333333	1.7976166666666666	0.1253333333333333	13492.4833984375	76964.13011816404	0	1188	0.130038553184316	1.9351518270715324	2.870303654143065	342.8669128417969	342.867919921875
961	343.1917419433594	12.31					1	DETECTED	343.1917 m/z @12.31 [CD8380_2.mzXML]	343.1917419433594	12.31	11.994616666666667	16.259283333333332	4.264666666666665	29891.01171875	1003945.5421759645	0	1188	0.28337690538833193	4.02550814824432	6.080279091615869	343.1841125488281	343.1949462890625
962	343.2939453125	12.059116666666666					1	DETECTED	343.2939 m/z @12.06 [CD8380_2.mzXML]	343.2939453125	12.059116666666666	12.011233333333333	13.768849999999999	1.7576166666666655	6757.9970703125	319434.40807403554	0	1188	0.07927802119221283	18.353115210581368	35.706230421162736	343.28411865234375	343.29486083984375
963	344.1954345703125	12.31					1	DETECTED	344.1954 m/z @12.31 [CD8380_2.mzXML]	344.1954345703125	12.31	12.1787	14.128516666666666	1.949816666666667	5206.5126953125	266263.8187854006	0	1188	0.08152527741881244	7.425044427519603	13.850088855039205	344.19451904296875	344.1956481933594
964	344.27813720703125	11.49105					1	DETECTED	344.2781 m/z @11.49 [CD8380_2.mzXML]	344.27813720703125	11.49105	11.440466666666667	12.9801	1.5396333333333327	40608.5546875	557108.4362269288	0	1188	0.05597333696519691	2.8852294871676434	22.384755991936466	344.2777404785156	344.27874755859375
965	344.6495056152344	13.216550000000002					1	DETECTED	344.6495 m/z @13.22 [CD8380_2.mzXML]	344.6495056152344	13.216550000000002	0.6305833333333334	13.584116666666667	12.953533333333333	14042.1767578125	2550848.556519074	0	1188	0.11740935703583766	0.5146022421797822	0.021658316580845577	344.6484069824219	344.6512451171875
966	344.875244140625	1.55245					1	DETECTED	344.8752 m/z @1.55 [CD8380_2.mzXML]	344.875244140625	1.55245	1.4480499999999998	1.7211833333333333	0.27313333333333345	167478.34375	968218.5428891606	0	1188	0.08637202503381691	0.8004084369891142	0.5753305104716565	344.8653869628906	344.8756103515625
967	345.8789367675781	1.5670333333333335					1	DETECTED	345.8789 m/z @1.57 [CD8380_2.mzXML]	345.8789367675781	1.5670333333333335	1.4934166666666668	1.5819666666666667	0.0885499999999999	9637.4267578125	33673.393767334	0	1188	0.06422586031365296	0.6014263074484938	0.2028526148969877	345.877685546875	345.8793029785156
968	346.0088195800781	4.906616666666666					1	DETECTED	346.0088 m/z @4.91 [CD8380_2.mzXML]	346.0088195800781	4.906616666666666	0.10173333333333333	19.999000000000002	19.89726666666667	47949.15625	1.3124341403341752E7	0	1188	2.17072092155838	1.733580783371052	6.039362105141614	346.0067138671875	346.0177307128906
969	346.2727966308594	13.75225					1	DETECTED	346.2728 m/z @13.75 [CD8380_2.mzXML]	346.2727966308594	13.75225	13.634266666666667	14.25895	0.6246833333333335	15497.0419921875	275278.3297802735	0	1188	0.2720847810989735	2.6473371945190056	3.2661923318174417	346.2723693847656	346.2738952636719
970	346.9079895019531	1.5670333333333335					1	DETECTED	346.9080 m/z @1.57 [CD8380_2.mzXML]	346.9079895019531	1.5670333333333335	1.4785666666666666	1.5967	0.11813333333333342	11630.93359375	50457.42899450688	0	1188	0.07268234318018885	0.6676714393368487	0.33534287867369733	346.9071960449219	346.90869140625
971	347.0184326171875	5.092583333333334					1	DETECTED	347.0184 m/z @5.09 [CD8380_2.mzXML]	347.0184326171875	5.092583333333334	3.510383333333333	19.1945	15.684116666666668	4035.109130859375	1327777.7179985354	0	1188	5.176471254902429	4.956426705431254	8.79739408510028	347.010009765625	347.01947021484375
972	347.1585388183594	11.237666666666666					1	DETECTED	347.1585 m/z @11.24 [CD8380_2.mzXML]	347.1585388183594	11.237666666666666	2.5445166666666665	11.284033333333333	8.739516666666667	17181.8203125	911949.368781983	0	1188	0.24551419948491926	0.5026668507196279	0.005333701439255915	347.1578674316406	347.16552734375
973	348.8128967285156	1.7375					1	DETECTED	348.8129 m/z @1.74 [CD8380_2.mzXML]	348.8128967285156	1.7375	1.6722833333333333	1.7834833333333333	0.11119999999999997	14962.3154296875	58081.21608886718	0	1188	0.07852695453524206	0.8525428060311774	0.7050856120623549	348.8124694824219	348.8134765625
974	348.86798095703125	1.55245					1	DETECTED	348.8680 m/z @1.55 [CD8380_2.mzXML]	348.86798095703125	1.55245	1.4480499999999998	1.5670333333333335	0.11898333333333366	11478.046875	41041.27073504643	0	1188	0.060568263888178375	0.5698435504469989	0.13968710089399766	348.8668518066406	348.8686218261719
975	349.0167236328125	3.3749833333333332					1	DETECTED	349.0167 m/z @3.37 [CD8380_2.mzXML]	349.0167236328125	3.3749833333333332	0.10173333333333333	19.7425	19.640766666666668	3406.510009765625	1612046.9879080812	0	1188	6.692537530125027	3.000193487614247	5.000386975228493	349.01519775390625	349.02447509765625
976	349.2333679199219	12.690833333333334					1	DETECTED	349.2334 m/z @12.69 [CD8380_2.mzXML]	349.2333679199219	12.690833333333334	11.053966666666668	12.889066666666668	1.8351000000000006	16124.0400390625	460382.969581787	0	1188	0.15908004538962395	0.5605526819533257	0.12110536390665158	349.23291015625	349.2370300292969
977	350.0901794433594	15.856300000000001					1	DETECTED	350.0902 m/z @15.86 [CD8380_2.mzXML]	350.0901794433594	15.856300000000001	9.779733333333333	19.485833333333336	9.706100000000003	3439.6494140625	810184.4477082521	0	1188	2.1895682511447596	0.7986500052112762	0.5973000104225523	350.0868835449219	350.091796875
978	350.8096008300781	1.7375					1	DETECTED	350.8096 m/z @1.74 [CD8380_2.mzXML]	350.8096008300781	1.7375	1.6882833333333334	1.7976166666666666	0.10933333333333328	17847.794921875	68826.90857641603	0	1188	0.0755442560704116	1.110734845919403	1.2214696918388062	350.8096008300781	350.81005859375
979	350.8919982910156	1.5967					1	DETECTED	350.8920 m/z @1.60 [CD8380_2.mzXML]	350.8919982910156	1.5967	1.55245	1.6269833333333332	0.07453333333333312	61849.09375	169628.06621313453	0	1188	0.048846948995336925	0.8339673507507243	0.7123677828688584	350.89166259765625	350.8922119140625
980	350.9858093261719	1.6420333333333335					1	DETECTED	350.9858 m/z @1.64 [CD8380_2.mzXML]	350.9858093261719	1.6420333333333335	1.6420333333333335	18.627166666666668	16.985133333333334	7538.0576171875	1297800.0874628602	0	1188	3.5665089780116035	null	null	350.9842529296875	350.9896545410156
981	351.0862121582031	16.277466666666665					1	DETECTED	351.0862 m/z @16.28 [CD8380_2.mzXML]	351.0862121582031	16.277466666666665	9.864316666666667	18.516666666666666	8.652349999999998	3180.568603515625	748958.6547075806	0	1188	1.505941630921896	0.6745787951318776	0.3491575902637551	351.0845031738281	351.08819580078125
982	351.1617431640625	14.5701					1	DETECTED	351.1617 m/z @14.57 [CD8380_2.mzXML]	351.1617431640625	14.5701	14.291516666666666	14.921416666666666	0.6298999999999992	4006.726806640625	102295.01824938969	0	1188	0.35371624907705623	1.1305414298534224	1.261082859706845	351.1609191894531	351.1630859375
983	351.2127685546875	12.4267					1	DETECTED	351.2128 m/z @12.43 [CD8380_2.mzXML]	351.2127685546875	12.4267	12.196216666666666	12.609916666666667	0.4137000000000004	4255.19091796875	63075.77210021972	0	1188	0.08300794882902451	0.8974618555210055	0.7949237110420111	351.21160888671875	351.213623046875
984	351.2281188964844	13.75225					1	DETECTED	351.2281 m/z @13.75 [CD8380_2.mzXML]	351.2281188964844	13.75225	12.578366666666666	14.989966666666668	2.4116000000000017	32596.681640625	1067054.2695700072	0	1188	0.378677773710713	0.755954227155715	0.4862230368455096	351.2212829589844	351.2373352050781
985	352.1650085449219	9.968833333333333					1	DETECTED	352.1650 m/z @9.97 [CD8380_2.mzXML]	352.1650085449219	9.968833333333333	9.951333333333334	11.284033333333333	1.332699999999999	17553.845703125	288961.1672765499	0	1188	0.07924035977089439	38.07714285714654	6.989766102900797	352.1645812988281	352.1724548339844
986	352.2234802246094	12.2939					1	DETECTED	352.2235 m/z @12.29 [CD8380_2.mzXML]	352.2234802246094	12.2939	12.2294	14.177999999999999	1.948599999999999	7486.5390625	385306.5048404541	0	1188	0.07557571897481097	15.105426356588984	29.210852713177967	352.22271728515625	352.2327880859375
987	353.0350341796875	1.85445					1	DETECTED	353.0350 m/z @1.85 [CD8380_2.mzXML]	353.0350341796875	1.85445	1.6420333333333335	18.0775	16.435466666666667	324375.53125	1.1601144539445857E7	0	1188	0.5716874938203491	5.066367233075333	9.746559343929116	353.02838134765625	353.0364990234375
988	353.2352294921875	12.5627					1	DETECTED	353.2352 m/z @12.56 [CD8380_2.mzXML]	353.2352294921875	12.5627	1.4636500000000001	15.076566666666668	13.612916666666669	8705.53515625	1985679.597183778	0	1188	0.47767337022735923	0.613246929542018	0.20704927330756737	353.2275695800781	353.2450866699219
989	354.0550231933594	10.754066666666667					1	DETECTED	354.0550 m/z @10.75 [CD8380_2.mzXML]	354.0550231933594	10.754066666666667	9.934050000000001	11.551966666666667	1.617916666666666	35802.421875	518048.98931262124	0	1188	0.08994746557092625	2.800274177561036	0.9390062837271286	354.05401611328125	354.0561828613281
990	355.08258056640625	12.043016666666666					1	DETECTED	355.0826 m/z @12.04 [CD8380_2.mzXML]	355.08258056640625	12.043016666666666	11.994616666666667	12.143816666666668	0.14920000000000044	9127.10546875	44657.29225793459	0	1188	0.07623139224006259	1.5413223140496197	2.0826446280992394	355.081298828125	355.083251953125
991	355.26220703125	12.143816666666668					1	DETECTED	355.2622 m/z @12.14 [CD8380_2.mzXML]	355.26220703125	12.143816666666668	11.713166666666666	14.73735	3.0241833333333332	10131.9013671875	539173.7295758976	0	1188	0.45396512020805524	3.511184643368537	6.022369286737074	355.25396728515625	355.262939453125
992	356.0346984863281	10.265516666666667					1	DETECTED	356.0347 m/z @10.27 [CD8380_2.mzXML]	356.0346984863281	10.265516666666667	7.25785	10.388766666666667	3.130916666666667	9696.275390625	536039.3718540042	0	1188	0.5091824022152274	0.5204893051091656	0.040978610218331116	356.03106689453125	356.0412292480469
993	356.0519104003906	10.73845					1	DETECTED	356.0519 m/z @10.74 [CD8380_2.mzXML]	356.0519104003906	10.73845	7.435133333333334	11.194183333333333	3.7590499999999993	15713.7734375	546032.0277658075	0	1188	0.0981342658994322	0.5689811754852445	0.13191616483126392	356.0514221191406	356.0524597167969
994	356.0713195800781	10.108016666666666					1	DETECTED	356.0713 m/z @10.11 [CD8380_2.mzXML]	356.0713195800781	10.108016666666666	10.056099999999999	10.62885	0.572750000000001	29112.107421875	255061.07364834694	0	1188	0.10084541730731189	5.516051364365939	2.409060900215914	356.0710754394531	356.07159423828125
995	356.2786560058594	11.474183333333334					1	DETECTED	356.2787 m/z @11.47 [CD8380_2.mzXML]	356.2786560058594	11.474183333333334	11.45745	11.551966666666667	0.09451666666666725	15576.408203125	71213.6010883791	0	1188	0.07868258655228288	2.8242031872508	4.6484063745016	356.27740478515625	356.27880859375
996	356.90911865234375	1.6118166666666667					1	DETECTED	356.9091 m/z @1.61 [CD8380_2.mzXML]	356.90911865234375	1.6118166666666667	1.5819666666666667	1.6572333333333333	0.07526666666666659	50680.23828125	136319.63377246071	0	1188	0.04412669928466695	1.2607481853713025	1.7070093845252852	356.9066467285156	356.9091796875
997	357.27740478515625	12.690833333333334					1	DETECTED	357.2774 m/z @12.69 [CD8380_2.mzXML]	357.27740478515625	12.690833333333334	6.779533333333333	17.287	10.507466666666666	159903.234375	4295975.302199893	1	1188	0.6629951529493177	1.064167154286983	0.18123996554699867	357.2760009765625	357.2808837890625
998	357.2989196777344	14.0116					1	DETECTED	357.2989 m/z @14.01 [CD8380_2.mzXML]	357.2989196777344	14.0116	5.8602333333333325	14.8209	8.960666666666668	7417.166015625	717729.3349259644	0	1188	0.22851210144391487	0.5496419823260721	0.09928396465214424	357.2983093261719	357.30780029296875
999	358.0318908691406	10.265516666666667					1	DETECTED	358.0319 m/z @10.27 [CD8380_2.mzXML]	358.0318908691406	10.265516666666667	10.212516666666666	10.318383333333333	0.10586666666666744	3870.621826171875	17046.583708007714	0	1188	0.08069939267284632	0.9987421383647717	0.9974842767295433	358.0312194824219	358.0323486328125
1000	358.06817626953125	10.090466666666666					1	DETECTED	358.0682 m/z @10.09 [CD8380_2.mzXML]	358.06817626953125	10.090466666666666	10.0731	17.5265	7.4533999999999985	10870.7568359375	847960.8916448978	0	1188	0.09861248387696264	214.58925143954923	428.17850287909846	358.0589599609375	358.0684814453125
1001	358.25714111328125	11.004950000000001					1	DETECTED	358.2571 m/z @11.00 [CD8380_2.mzXML]	358.25714111328125	11.004950000000001	10.675099999999999	11.164800000000001	0.4897000000000027	18235.9453125	161690.38666381806	0	1188	0.07791064834669825	0.7423071092921016	0.5401904729007098	358.2561340332031	358.2591552734375
1002	358.2939453125	11.594583333333333					1	DETECTED	358.2939 m/z @11.59 [CD8380_2.mzXML]	358.2939453125	11.594583333333333	11.551966666666667	19.7245	8.172533333333332	39982.68359375	1345213.6898435657	0	1188	0.0730109587673411	95.88423934298235	3.276991720249272	358.29345703125	358.30242919921875
1003	359.04296875	1.8684					1	DETECTED	359.0430 m/z @1.87 [CD8380_2.mzXML]	359.04296875	1.8684	1.6420333333333335	18.334	16.691966666666666	387369.625	1.0368428019461384E7	1	1188	0.40598010694690845	2.1156888868554824	3.6133858829255545	359.039306640625	359.045166015625
1004	359.165771484375	13.994483333333333					1	DETECTED	359.1658 m/z @13.99 [CD8380_2.mzXML]	359.165771484375	13.994483333333333	13.855333333333334	14.227066666666667	0.37173333333333325	4583.21630859375	68888.9721459959	0	1188	0.23214692411835003	1.3357288297999854	1.6714576595999708	359.16473388671875	359.16693115234375
1005	360.238037109375	3.8601666666666667					1	DETECTED	360.2380 m/z @3.86 [CD8380_2.mzXML]	360.238037109375	3.8601666666666667	3.7228333333333334	12.40935	8.686516666666666	3594.94287109375	722087.9246303405	0	1188	0.9868668268797101	31.625667475728157	62.25133495145632	360.23004150390625	360.2388916015625
1006	360.32220458984375	12.5627					1	DETECTED	360.3222 m/z @12.56 [CD8380_2.mzXML]	360.32220458984375	12.5627	1.2499333333333333	12.757833333333334	11.507900000000001	17660.0625	1558563.0057516485	0	1188	0.395232835675964	0.5086244744138628	0.5007967727426336	360.31787109375	360.3229675292969
1007	361.18096923828125	12.027083333333334					1	DETECTED	361.1810 m/z @12.03 [CD8380_2.mzXML]	361.18096923828125	12.027083333333334	11.812183333333333	12.52975	0.7175666666666665	6962.0751953125	157733.81947180195	0	1188	0.25662708955566416	1.669536218396152	2.339072436792304	361.17889404296875	361.18243408203125
1008	361.1994323730469	11.149616666666667					1	DETECTED	361.1994 m/z @11.15 [CD8380_2.mzXML]	361.1994323730469	11.149616666666667	11.133983333333333	11.252816666666666	0.1188333333333329	15357.0224609375	85224.20660742192	0	1188	0.1832931679241696	3.800639658848533	6.601279317697066	361.1980285644531	361.2000732421875
1009	361.31207275390625	12.578366666666666					1	DETECTED	361.3121 m/z @12.58 [CD8380_2.mzXML]	361.31207275390625	12.578366666666666	8.030183333333333	15.200316666666668	7.170133333333334	16504.486328125	1373070.4759797973	0	1188	0.3432752177072924	0.7604617298085352	2.4987564957012305	361.3100891113281	361.3150329589844
1010	362.9255676269531	1.6269833333333332					1	DETECTED	362.9256 m/z @1.63 [CD8380_2.mzXML]	362.9255676269531	1.6269833333333332	1.5967	17.82	16.223300000000002	99596.6171875	1623182.3770312497	0	1188	0.053515822388284784	1.8362573140288507	1.7431202608319258	362.92352294921875	362.9323425292969
1011	363.1114807128906	1.4636500000000001					1	DETECTED	363.1115 m/z @1.46 [CD8380_2.mzXML]	363.1114807128906	1.4636500000000001	1.4318666666666668	16.424166666666668	14.992300000000002	10216.9658203125	3968654.666836823	0	1188	0.1393862838798252	235.85159937073985	470.7031987414797	363.1075134277344	363.1114807128906
1012	363.2153625488281	11.299733333333334					1	DETECTED	363.2154 m/z @11.30 [CD8380_2.mzXML]	363.2153625488281	11.299733333333334	6.072433333333334	12.1787	6.106266666666666	89965.734375	1956707.8288267776	0	1188	0.09821372808560547	2.6821160931912114	9.298668063405174	363.2056579589844	363.2178955078125
1013	365.2090759277344	11.194183333333333					1	DETECTED	365.2091 m/z @11.19 [CD8380_2.mzXML]	365.2090759277344	11.194183333333333	11.1021	15.272533333333334	4.170433333333333	18195.650390625	965182.8531210332	0	1188	0.5335796526874468	21.820393398756135	38.78148230051233	365.1990966796875	365.210205078125
1014	366.18389892578125	14.25895					1	DETECTED	366.1839 m/z @14.26 [CD8380_2.mzXML]	366.18389892578125	14.25895	8.264016666666667	16.718666666666667	8.45465	5498.041015625	1403207.64748111	0	1188	0.5151319115171322	0.705149626351141	0.1238354461660452	366.1830139160156	366.19232177734375
1015	366.8663330078125	1.5967					1	DETECTED	366.8663 m/z @1.60 [CD8380_2.mzXML]	366.8663330078125	1.5967	1.5819666666666667	9.440783333333334	7.858816666666668	4413.32421875	1336620.39255426	0	1188	8.023649534912398	266.70192307692434	532.4038461538487	366.8600158691406	366.8663330078125
1016	367.1238098144531	10.476533333333332					1	DETECTED	367.1238 m/z @10.48 [CD8380_2.mzXML]	367.1238098144531	10.476533333333332	1.85445	12.011233333333333	10.156783333333333	347854.5	5320911.390180783	0	1188	0.12287453756878897	0.5081950341620584	0.013844473302200117	367.12005615234375	367.1240234375
1017	367.14923095703125	8.165466666666667					1	DETECTED	367.1492 m/z @8.17 [CD8380_2.mzXML]	367.14923095703125	8.165466666666667	8.047033333333333	9.342649999999999	1.2956166666666658	5165.4814453125	127778.08351025384	0	1188	1.2044995111129655	5.469814241486041	0.9992222640237396	367.1484680175781	367.1501770019531
1018	367.1932678222656	13.803149999999999					1	DETECTED	367.1933 m/z @13.80 [CD8380_2.mzXML]	367.1932678222656	13.803149999999999	13.667666666666666	17.508	3.8403333333333336	10085.65625	383340.0820982973	0	1188	0.2976473610043904	14.172714971091173	2.388737675711486	367.19000244140625	367.19549560546875
1019	367.2145080566406	12.5627					1	DETECTED	367.2145 m/z @12.56 [CD8380_2.mzXML]	367.2145080566406	12.5627	12.513033333333334	12.840166666666667	0.3271333333333324	8881.583984375	113780.98096777336	0	1188	0.24439378283583046	3.293288590604115	5.58657718120823	367.2127380371094	367.2145080566406
1020	367.99114990234375	4.658716666666667					1	DETECTED	367.9911 m/z @4.66 [CD8380_2.mzXML]	367.99114990234375	4.658716666666667	2.5984	18.699833333333334	16.101433333333333	8307.54296875	2140498.5982166748	0	1188	6.580821475245646	3.8613644784241785	1.7896938171268397	367.9875793457031	367.99249267578125
1021	368.27764892578125	11.49105					1	DETECTED	368.2776 m/z @11.49 [CD8380_2.mzXML]	368.27764892578125	11.49105	11.49105	11.637766666666666	0.14671666666666638	31754.080078125	164285.47542749098	0	1188	0.10364121988429709	null	null	368.27764892578125	368.2789611816406
1022	368.42364501953125	12.40935					1	DETECTED	368.4236 m/z @12.41 [CD8380_2.mzXML]	368.42364501953125	12.40935	12.261583333333334	12.513033333333334	0.2514500000000002	12732.564453125	129045.09660156221	0	1188	0.13135063767094302	0.8508346492217521	0.7016692984435041	368.42364501953125	368.42791748046875
1023	368.6253967285156	12.2939					1	DETECTED	368.6254 m/z @12.29 [CD8380_2.mzXML]	368.6253967285156	12.2939	10.038383333333334	12.359350000000001	2.320966666666667	12660.5498046875	757514.0159448243	0	1188	2.2171428947382594	0.5145088708426008	0.02901774168520157	368.6243591308594	368.62664794921875
1024	368.87078857421875	1.6722833333333333					1	DETECTED	368.8708 m/z @1.67 [CD8380_2.mzXML]	368.87078857421875	1.6722833333333333	1.6269833333333332	1.7533833333333333	0.12640000000000007	16990.390625	80840.79735571286	0	1188	0.07537763910279471	1.3951434878587168	1.5542394806956195	368.8695068359375	368.88018798828125
1025	369.0085144042969	1.8828333333333334					1	DETECTED	369.0085 m/z @1.88 [CD8380_2.mzXML]	369.0085144042969	1.8828333333333334	1.6722833333333333	17.379	15.706716666666669	30951.58984375	2195595.820879303	0	1188	1.3004498555649533	37.29925591704267	3.3113495857313904	369.0006103515625	369.0099182128906
1026	369.1208801269531	10.476533333333332					1	DETECTED	369.1209 m/z @10.48 [CD8380_2.mzXML]	369.1208801269531	10.476533333333332	10.038383333333334	10.878733333333335	0.8403500000000008	121756.953125	1258002.7402734363	0	1188	0.1263380361435491	0.6587727575456603	0.27215076374859615	369.1195983886719	369.12835693359375
1027	369.3500061035156	12.5627					1	DETECTED	369.3500 m/z @12.56 [CD8380_2.mzXML]	369.3500061035156	12.5627	0.10173333333333333	19.999000000000002	19.89726666666667	219097.75	1.1440156061006323E7	1	1188	1.225478176936944	1.2845926609216973	0.4468711523050003	369.3489990234375	369.3526916503906
1028	370.08599853515625	11.812183333333333					1	DETECTED	370.0860 m/z @11.81 [CD8380_2.mzXML]	370.08599853515625	11.812183333333333	3.9511166666666666	12.40935	8.458233333333332	326942.4375	7343177.997913449	1	1188	0.06806231289471754	0.044533193408551726	null	370.0859680175781	370.09332275390625
1029	370.123779296875	10.435833333333333					1	DETECTED	370.1238 m/z @10.44 [CD8380_2.mzXML]	370.123779296875	10.435833333333333	10.421850000000001	10.571499999999999	0.14964999999999762	25071.953125	148763.9832133782	0	1188	0.09683906337642334	5.351013110846623	9.702026221693245	370.1236877441406	370.1243896484375
1030	370.29388427734375	11.623349999999999					1	DETECTED	370.2939 m/z @11.62 [CD8380_2.mzXML]	370.29388427734375	11.623349999999999	11.594583333333333	11.729016666666666	0.13443333333333385	63782.390625	357409.8752490259	0	1188	0.11151027596223173	2.3366164542295	3.673232908459	370.2936706542969	370.2942810058594
1031	370.353515625	12.594349999999999					1	DETECTED	370.3535 m/z @12.59 [CD8380_2.mzXML]	370.353515625	12.594349999999999	11.179499999999999	16.589533333333332	5.410033333333333	62925.41015625	2969211.352024352	0	1188	0.1695578901659438	2.047164756107719	4.978882630685764	370.3524475097656	370.3548583984375
1032	371.0896301269531	11.812183333333333					1	DETECTED	371.0896 m/z @11.81 [CD8380_2.mzXML]	371.0896301269531	11.812183333333333	11.762016666666666	12.126466666666666	0.3644499999999997	71557.703125	370293.3106380597	0	1188	0.04665715353507949	3.581411252812167	2.789314573781739	371.088623046875	371.0901184082031
1033	371.2972106933594	11.637766666666666					1	DETECTED	371.2972 m/z @11.64 [CD8380_2.mzXML]	371.2972106933594	11.637766666666666	11.608849999999999	11.682350000000001	0.07350000000000279	15747.546875	53745.56783398549	0	1188	0.09070238558150123	1.2708933717579425	1.5417867435158847	371.2972106933594	371.29779052734375
1034	371.3145751953125	1.0135333333333334					1	DETECTED	371.3146 m/z @1.01 [CD8380_2.mzXML]	371.3145751953125	1.0135333333333334	0.10173333333333333	19.999000000000002	19.89726666666667	17385.73046875	9579194.42544397	0	1188	17.78696252783477	10.910981940484026	0.5740079150443476	371.3132629394531	371.317138671875
1035	372.08294677734375	11.812183333333333					1	DETECTED	372.0829 m/z @11.81 [CD8380_2.mzXML]	372.08294677734375	11.812183333333333	9.864316666666667	12.32615	2.461833333333333	120294.8828125	2097803.0513001685	0	1188	0.06615482805682937	0.6712198107059748	0.08481767506443053	372.0812072753906	372.08642578125
1036	372.309326171875	11.762016666666666					1	DETECTED	372.3093 m/z @11.76 [CD8380_2.mzXML]	372.309326171875	11.762016666666666	0.24835	19.651166666666665	19.402816666666666	22295.234375	2803365.046150846	0	1188	0.6057907714422708	1.56619075178755	0.7195886088258484	372.3079833984375	372.3193054199219
1037	372.88262939453125	1.6269833333333332					1	DETECTED	372.8826 m/z @1.63 [CD8380_2.mzXML]	372.88262939453125	1.6269833333333332	1.5819666666666667	1.6572333333333333	0.07526666666666659	20415.537109375	52929.62048193353	0	1188	0.04274825415510608	0.8359866716031126	0.7045148480037483	372.8797302246094	372.88262939453125
1038	373.0860900878906	11.812183333333333					1	DETECTED	373.0861 m/z @11.81 [CD8380_2.mzXML]	373.0860900878906	11.812183333333333	11.795166666666667	11.911083333333332	0.11591666666666534	22151.587890625	79194.68226049695	0	1188	0.04867697488646883	3.4059745347697916	5.811949069539583	373.0859680175781	373.0867004394531
1039	373.214599609375	14.586883333333333					1	DETECTED	373.2146 m/z @14.59 [CD8380_2.mzXML]	373.214599609375	14.586883333333333	14.0116	14.6369	0.6253000000000011	2752.365234375	68971.04853845223	0	1188	0.5578984836993932	0.5434713329663655	0.08694266593273102	373.21246337890625	373.21588134765625
1040	374.3243713378906	12.2939					1	DETECTED	374.3244 m/z @12.29 [CD8380_2.mzXML]	374.3243713378906	12.2939	11.5804	14.243400000000001	2.663000000000002	11579.02734375	551909.3299464722	0	1188	0.5387544725749525	1.8661527680448466	2.7323055360896933	374.3238830566406	374.3260498046875
1041	375.0168151855469	1.85445					1	DETECTED	375.0168 m/z @1.85 [CD8380_2.mzXML]	375.0168151855469	1.85445	1.5819666666666667	4.626233333333333	3.0442666666666667	226104.484375	5861448.227280824	0	1188	0.3969310412500848	1.7639828844794903	2.0922675677512426	375.0069885253906	375.02008056640625
1042	375.2881774902344	12.690833333333334					1	DETECTED	375.2882 m/z @12.69 [CD8380_2.mzXML]	375.2881774902344	12.690833333333334	11.977733333333333	13.274516666666667	1.2967833333333338	13370.494140625	376254.0577432866	0	1188	0.8562930530178416	0.9092577011171873	0.8139157645011247	375.287109375	375.2886047363281
1043	376.6245422363281	10.599783333333333					1	DETECTED	376.6245 m/z @10.60 [CD8380_2.mzXML]	376.6245422363281	10.599783333333333	10.159816666666668	11.179499999999999	1.0196833333333313	63566.99609375	569612.8069059442	0	1188	0.09415219509553552	4.499034621790265	0.3924198522792175	376.62188720703125	376.6245422363281
1044	377.14532470703125	9.864316666666667					1	DETECTED	377.1453 m/z @9.86 [CD8380_2.mzXML]	377.14532470703125	9.864316666666667	9.81385	12.873316666666666	3.0594666666666654	1836.437744140625	235374.44030676267	0	1188	0.10864385817605182	30.311756935270665	59.62351387054133	377.1372375488281	377.1457214355469
1045	377.2648620605469	13.393166666666668					1	DETECTED	377.2649 m/z @13.39 [CD8380_2.mzXML]	377.2648620605469	13.393166666666668	13.319133333333333	17.563	4.243866666666666	4227.1865234375	361569.79435845924	0	1188	0.05520742152859981	28.661864025213493	56.323728050426986	377.2644958496094	377.27008056640625
1046	377.6305847167969	12.277700000000001					1	DETECTED	377.6306 m/z @12.28 [CD8380_2.mzXML]	377.6305847167969	12.277700000000001	9.626466666666666	12.626016666666667	2.999550000000001	10913.28515625	666597.5574123533	0	1188	0.12240829002928244	0.5759481913275218	0.1521400143075781	377.6222839355469	377.6324157714844
1047	378.23876953125	12.40935					1	DETECTED	378.2388 m/z @12.41 [CD8380_2.mzXML]	378.23876953125	12.40935	12.126466666666666	14.887483333333334	2.7610166666666682	34357.40234375	541702.2896888431	0	1188	0.3934175170894303	4.860246348801502	0.7160292893058691	378.23876953125	378.2434997558594
1048	379.2804870605469	13.994483333333333					1	DETECTED	379.2805 m/z @13.99 [CD8380_2.mzXML]	379.2804870605469	13.994483333333333	13.533983333333333	15.00705	1.473066666666666	7558.12939453125	239287.80758779886	0	1188	0.15215844319798322	1.2560414817630665	1.500095508344761	379.27886962890625	379.28179931640625
1049	380.254638671875	12.642266666666666					1	DETECTED	380.2546 m/z @12.64 [CD8380_2.mzXML]	380.254638671875	12.642266666666666	8.959333333333332	13.024616666666667	4.065283333333335	60078.4609375	1942937.8041925055	0	1188	0.11744530641938411	0.5371429395491917	0.1595360872696442	380.2503662109375	380.26409912109375
1050	381.0245056152344	1.6572333333333333					1	DETECTED	381.0245 m/z @1.66 [CD8380_2.mzXML]	381.0245056152344	1.6572333333333333	1.6269833333333332	18.645333333333333	17.01835	188168.078125	3863835.1848143623	0	1188	0.1400309314235837	12.171071494949018	26.825056587108854	381.01507568359375	381.0256652832031
1051	383.1149597167969	1.7976166666666666					1	DETECTED	383.1150 m/z @1.80 [CD8380_2.mzXML]	383.1149597167969	1.7976166666666666	1.7375	9.342649999999999	7.605149999999999	220820.359375	4595668.0283725895	0	1188	0.1601203247175227	3.8432405212142986	6.9101891705447684	383.114501953125	383.1192321777344
1052	383.96514892578125	4.906616666666666					1	DETECTED	383.9651 m/z @4.91 [CD8380_2.mzXML]	383.96514892578125	4.906616666666666	2.9190666666666667	8.165466666666667	5.2464	2857.427490234375	332438.5727052918	0	1188	0.08514267705392342	1.3198158536892157	1.6396317073784312	383.9602355957031	383.967529296875
1053	384.1190490722656	1.7690333333333332					1	DETECTED	384.1190 m/z @1.77 [CD8380_2.mzXML]	384.1190490722656	1.7690333333333332	1.7690333333333332	9.374766666666666	7.605733333333333	15577.068359375	1380625.469201874	0	1188	7.229882060636857	null	null	384.11346435546875	384.12237548828125
1054	385.30841064453125	14.243400000000001					1	DETECTED	385.3084 m/z @14.24 [CD8380_2.mzXML]	385.30841064453125	14.243400000000001	10.282549999999999	19.523000000000003	9.240450000000004	35293.39453125	3233375.4233470447	0	1188	1.170032614432646	2.310445717482393	3.278815416928035	385.3017578125	385.31451416015625
1055	386.0810241699219	10.8944					1	DETECTED	386.0810 m/z @10.89 [CD8380_2.mzXML]	386.0810241699219	10.8944	0.12028333333333333	19.9445	19.82421666666667	4624.98388671875	1604632.7945009773	0	1188	7.0034908253451	0.9199926676123489	0.8395151125428644	386.0782165527344	386.0899353027344
1056	386.31219482421875	14.4382					1	DETECTED	386.3122 m/z @14.44 [CD8380_2.mzXML]	386.31219482421875	14.4382	13.785883333333334	16.148716666666665	2.362833333333331	7018.78125	438687.0691831047	0	1188	1.0133550940104037	1.811109123891771	2.622218247783542	386.31011962890625	386.3133239746094
1057	386.32489013671875	12.757833333333334					1	DETECTED	386.3249 m/z @12.76 [CD8380_2.mzXML]	386.32489013671875	12.757833333333334	11.407900000000001	13.00975	1.6018499999999989	33038.48828125	946542.1965355217	0	1188	0.11336032611733948	0.6014671877747377	0.1413191515903594	386.3183898925781	386.3255920410156
1058	387.1787414550781	11.53735					1	DETECTED	387.1787 m/z @11.54 [CD8380_2.mzXML]	387.1787414550781	11.53735	11.5076	12.196216666666666	0.6886166666666664	174221.328125	1518644.3630487025	0	1188	0.12193821588588527	7.480894824691367	7.458090220787461	387.1773681640625	387.1799621582031
1059	387.3291015625	12.706966666666666					1	DETECTED	387.3291 m/z @12.71 [CD8380_2.mzXML]	387.3291015625	12.706966666666666	12.674316666666666	14.653833333333333	1.979516666666667	9445.021484375	266136.2759624634	0	1188	0.048949442215032946	30.31419091373123	49.7719057317798	387.3216552734375	387.3292236328125
1060	388.07720947265625	11.053966666666668					1	DETECTED	388.0772 m/z @11.05 [CD8380_2.mzXML]	388.07720947265625	11.053966666666668	0.7767999999999999	19.999000000000002	19.2222	3623.353271484375	1454249.442874055	0	1188	7.617952891773559	0.9351896599257252	0.8703793198514507	388.0752868652344	388.0803527832031
1061	388.1816711425781	11.523166666666667					1	DETECTED	388.1817 m/z @11.52 [CD8380_2.mzXML]	388.1816711425781	11.523166666666667	11.523166666666667	11.8614	0.33823333333333316	35619.01953125	280213.0756005861	0	1188	0.10837071334076853	null	null	388.1807861328125	388.1842346191406
1062	389.02203369140625	1.6118166666666667					1	DETECTED	389.0220 m/z @1.61 [CD8380_2.mzXML]	389.02203369140625	1.6118166666666667	1.5819666666666667	1.6420333333333335	0.06006666666666671	7639.92919921875	24790.779021728507	0	1188	0.13645125928560486	1.006141820212175	1.01228364042435	389.01361083984375	389.0228576660156
1063	389.26690673828125	12.213333333333333					1	DETECTED	389.2669 m/z @12.21 [CD8380_2.mzXML]	389.26690673828125	12.213333333333333	12.092083333333333	12.9801	0.8880166666666671	4168.2216796875	146795.86396661395	0	1188	0.8649601289987974	3.6619243986254357	6.3238487972508715	389.26385498046875	389.2709045410156
1064	390.9912109375	1.8684					1	DETECTED	390.9912 m/z @1.87 [CD8380_2.mzXML]	390.9912109375	1.8684	1.6572333333333333	2.6254666666666666	0.9682333333333333	47540.375	1147169.60123938	0	1188	0.26621092678599356	2.2925808997632195	2.517017321671205	390.989990234375	390.9925537109375
1065	391.283447265625	19.158					1	DETECTED	391.2834 m/z @19.16 [CD8380_2.mzXML]	391.283447265625	19.158	0.10173333333333333	19.999000000000002	19.89726666666667	9541.3828125	6235057.295261597	0	1188	9.671568559592735	0.5220662319307035	0.05232638090177092	391.2809143066406	391.28668212890625
1066	393.2967224121094	1.9110833333333335					1	DETECTED	393.2967 m/z @1.91 [CD8380_2.mzXML]	393.2967224121094	1.9110833333333335	0.10173333333333333	19.999000000000002	19.89726666666667	20299.98828125	4310689.711640929	0	1188	3.5699959113455364	9.82585253542879	8.441684521128428	393.2942810058594	393.3016357421875
1067	396.9986877441406	1.6572333333333333					1	DETECTED	396.9987 m/z @1.66 [CD8380_2.mzXML]	396.9986877441406	1.6572333333333333	1.6420333333333335	2.3416333333333332	0.6995999999999998	73940.203125	1369757.284683593	0	1188	0.2942764150824142	23.196914091546255	44.16557823292905	396.9979553222656	396.9994201660156
1068	397.4134521484375	12.342816666666666					1	DETECTED	397.4135 m/z @12.34 [CD8380_2.mzXML]	397.4134521484375	12.342816666666666	12.109033333333334	14.870866666666666	2.761833333333332	46437.56640625	1518103.959310912	0	1188	0.38079652553693677	5.830959987533726	2.642105678049142	397.4132995605469	397.4147644042969
1069	398.3250427246094	11.828					1	DETECTED	398.3250 m/z @11.83 [CD8380_2.mzXML]	398.3250427246094	11.828	11.795166666666667	12.075316666666668	0.2801500000000008	36861.8515625	279214.61584643496	0	1188	0.0936605685739238	4.266243654822442	7.356972304437862	398.3248291015625	398.3254699707031
1070	398.74078369140625	1.7375					1	DETECTED	398.7408 m/z @1.74 [CD8380_2.mzXML]	398.74078369140625	1.7375	1.7211833333333333	5.143833333333333	3.42265	8293.50390625	572878.7070771789	0	1188	0.05229747322743994	104.88202247190954	208.76404494381907	398.7360534667969	398.74078369140625
1071	398.7602233886719	13.470633333333334					1	DETECTED	398.7602 m/z @13.47 [CD8380_2.mzXML]	398.7602233886719	13.470633333333334	10.14245	16.36885	6.226399999999998	21531.013671875	1573855.8330057692	0	1188	0.52492494479195	0.7852200551443494	1.2722969953772363	398.75909423828125	398.7641906738281
1072	399.23480224609375	11.284033333333333					1	DETECTED	399.2348 m/z @11.28 [CD8380_2.mzXML]	399.23480224609375	11.284033333333333	8.798399999999999	11.284033333333333	2.4856333333333342	6727.29248046875	578658.6244210205	0	1188	2.4713168669483334	0.5	null	399.23388671875	399.23480224609375
1073	399.328857421875	11.828					1	DETECTED	399.3289 m/z @11.83 [CD8380_2.mzXML]	399.328857421875	11.828	11.812183333333333	16.130383333333334	4.318200000000001	6767.89453125	598734.2513233033	0	1188	2.787207934835477	136.5079030558547	272.0158061117094	399.3228454589844	399.328857421875
1074	400.3408203125	11.977733333333333					1	DETECTED	400.3408 m/z @11.98 [CD8380_2.mzXML]	400.3408203125	11.977733333333333	11.9274	12.774049999999999	0.8466499999999986	146282.234375	1104239.0349702174	1	1188	0.07750936785297391	3.9845952337213615	4.985605237187493	400.3398132324219	400.3421630859375
1075	400.8260803222656	1.7375					1	DETECTED	400.8261 m/z @1.74 [CD8380_2.mzXML]	400.8260803222656	1.7375	1.7046666666666668	1.7976166666666666	0.09294999999999987	15312.7431640625	55404.22952685545	0	1188	0.07563244489148069	1.4154822335025388	1.8309644670050775	400.8255920410156	400.8273010253906
1076	401.86663818359375	1.55245					1	DETECTED	401.8666 m/z @1.55 [CD8380_2.mzXML]	401.86663818359375	1.55245	1.4785666666666666	1.5670333333333335	0.08846666666666692	6191.083984375	18016.514225708022	0	1188	0.0638095942488941	0.5986916309496956	0.19738326189939123	401.8640441894531	401.86663818359375
1077	402.9015808105469	1.6118166666666667					1	DETECTED	402.9016 m/z @1.61 [CD8380_2.mzXML]	402.9015808105469	1.6118166666666667	1.5670333333333335	1.6269833333333332	0.059949999999999726	48500.08203125	123874.80457226539	0	1188	0.04914120087713436	0.669333829549683	0.32195907510742944	402.90142822265625	402.90240478515625
1078	403.0064697265625	1.6572333333333333					1	DETECTED	403.0065 m/z @1.66 [CD8380_2.mzXML]	403.0064697265625	1.6572333333333333	1.6420333333333335	19.321666666666665	17.67963333333333	253716.625	4202993.23619946	1	1188	0.2523704960573194	21.18212488652481	41.05952968340369	403.00567626953125	403.0103759765625
1079	404.20562744140625	11.5804					1	DETECTED	404.2056 m/z @11.58 [CD8380_2.mzXML]	404.20562744140625	11.5804	11.523166666666667	11.713166666666666	0.1899999999999995	15181.197265625	101420.51497375463	0	1188	0.11545289393703762	1.6598718695399126	2.3197437390798252	404.2042236328125	404.2060852050781
1080	405.1351318359375	10.558					1	DETECTED	405.1351 m/z @10.56 [CD8380_2.mzXML]	405.1351318359375	10.558	1.55245	10.706733333333334	9.154283333333334	20749.8046875	2320131.428821837	0	1188	0.14377667074873557	0.5085411116787191	0.015037794338233117	405.1329040527344	405.1354675292969
1081	406.1414794921875	11.729016666666666					1	DETECTED	406.1415 m/z @11.73 [CD8380_2.mzXML]	406.1414794921875	11.729016666666666	9.934050000000001	11.778766666666666	1.844716666666665	6376.28515625	220744.01558673094	0	1188	0.08856129951940162	0.5138581960667792	0.027716392133558403	406.1327209472656	406.1420593261719
1082	406.200927734375	10.989383333333334					1	DETECTED	406.2009 m/z @10.99 [CD8380_2.mzXML]	406.200927734375	10.989383333333334	10.957133333333333	11.053966666666668	0.09683333333333444	8192.1328125	29364.29697851585	0	1188	0.04967963177958801	1.5012919896640429	2.0025839793280857	406.2007751464844	406.2025146484375
1083	406.7464904785156	13.502316666666667					1	DETECTED	406.7465 m/z @13.50 [CD8380_2.mzXML]	406.7464904785156	13.502316666666667	11.49105	15.399766666666666	3.908716666666667	16216.7822265625	1145889.731573577	0	1188	1.5423723996912972	0.9466052767420557	0.5986982621303336	406.7440490722656	406.7497863769531
1084	408.7685546875	1.7375					1	DETECTED	408.7686 m/z @1.74 [CD8380_2.mzXML]	408.7685546875	1.7375	1.6882833333333334	14.1121	12.423816666666667	19467.73828125	4229650.363985717	0	1188	11.528508095290636	126.21554351506937	232.6380802483779	408.7677917480469	408.7746276855469
1085	408.91851806640625	1.6118166666666667					1	DETECTED	408.9185 m/z @1.61 [CD8380_2.mzXML]	408.91851806640625	1.6118166666666667	1.5819666666666667	1.6572333333333333	0.07526666666666659	66236.359375	186849.90247656222	0	1188	0.04525207509781959	1.2607481853713025	1.4407007006453012	408.917724609375	408.9189147949219
1086	409.1609802246094	11.551966666666667					1	DETECTED	409.1610 m/z @11.55 [CD8380_2.mzXML]	409.1609802246094	11.551966666666667	11.5076	12.092083333333333	0.584483333333333	124173.1953125	1069105.7059870574	0	1188	0.1082975668544588	4.802463206240382	5.853644522459884	409.16021728515625	409.16162109375
1087	409.18658447265625	9.209200000000001					1	DETECTED	409.1866 m/z @9.21 [CD8380_2.mzXML]	409.18658447265625	9.209200000000001	9.135283333333332	9.32655	0.19126666666666736	68614.90625	337272.00357733085	0	1188	0.07643387045101946	1.143303545491069	1.081995633617064	409.1860046386719	409.18743896484375
1088	409.8537292480469	1.55245					1	DETECTED	409.8537 m/z @1.55 [CD8380_2.mzXML]	409.8537292480469	1.55245	1.4785666666666666	1.5670333333333335	0.08846666666666692	8898.671875	22541.26615740969	0	1188	0.025367605573153096	0.5986916309496956	0.18848225264230908	409.8535461425781	409.8551025390625
1089	410.2532958984375	4.10445					1	DETECTED	410.2533 m/z @4.10 [CD8380_2.mzXML]	410.2532958984375	4.10445	3.4052333333333333	6.762083333333334	3.3568500000000006	2943.281494140625	198107.80194607546	0	1188	0.3658088975921583	2.400436202416991	3.8008724048339824	410.2518310546875	410.2621765136719
1090	410.3247985839844	12.706966666666666					1	DETECTED	410.3248 m/z @12.71 [CD8380_2.mzXML]	410.3247985839844	12.706966666666666	12.075316666666668	12.840166666666667	0.7648499999999991	12525.494140625	200756.22151501442	0	1188	0.47286212126119764	0.605438138209452	0.24427958510023037	410.3243713378906	410.3255615234375
1091	410.7655944824219	1.7375					1	DETECTED	410.7656 m/z @1.74 [CD8380_2.mzXML]	410.7655944824219	1.7375	1.7375	15.236833333333333	13.499333333333333	13000.9599609375	4573525.029458256	0	1188	11.627146370167928	null	null	410.7588806152344	410.7655944824219
1092	412.05987548828125	11.020583333333333					1	DETECTED	412.0599 m/z @11.02 [CD8380_2.mzXML]	412.05987548828125	11.020583333333333	10.706733333333334	11.020583333333333	0.31384999999999863	3221.911376953125	46903.69176196292	0	1188	0.1954195577801876	0.5	null	412.05914306640625	412.0617370605469
1093	412.28369140625	11.9274					1	DETECTED	412.2837 m/z @11.93 [CD8380_2.mzXML]	412.28369140625	11.9274	11.9274	12.092083333333333	0.16468333333333263	11579.2626953125	72777.13640136711	0	1188	0.11923636590773157	null	null	412.2822570800781	412.28369140625
1094	412.97265625	1.7976166666666666					1	DETECTED	412.9727 m/z @1.80 [CD8380_2.mzXML]	412.97265625	1.7976166666666666	1.6722833333333333	2.450483333333333	0.7781999999999998	19391.005859375	442833.78309777833	0	1188	0.2843659583154665	3.1045212765957446	3.983648121125417	412.9721984863281	412.9742736816406
1095	413.1412658691406	9.3586					1	DETECTED	413.1413 m/z @9.36 [CD8380_2.mzXML]	413.1412658691406	9.3586	9.31105	14.870866666666666	5.559816666666666	6580.638671875	634104.167449585	0	1188	5.111270725843809	58.46284612688482	105.72439657758142	413.1349792480469	413.14141845703125
1096	413.2655334472656	1.6118166666666667					1	DETECTED	413.2655 m/z @1.61 [CD8380_2.mzXML]	413.2655334472656	1.6118166666666667	0.15675	19.962833333333332	19.806083333333333	9468.6962890625	2164988.5041444376	0	1188	14.544945035064877	7.346531672703046	4.8408886499898705	413.2616882324219	413.2689208984375
1097	413.3391418457031	12.143816666666668					1	DETECTED	413.3391 m/z @12.14 [CD8380_2.mzXML]	413.3391418457031	12.143816666666668	11.894433333333334	16.277466666666665	4.383033333333332	10713.537109375	849196.6347596125	0	1188	2.1500187564092403	7.929511558299084	14.708636569828867	413.3373718261719	413.3416748046875
1098	414.2989196777344	12.213333333333333					1	DETECTED	414.2989 m/z @12.21 [CD8380_2.mzXML]	414.2989196777344	12.213333333333333	11.623349999999999	16.148716666666665	4.525366666666667	272009.03125	3860898.1354528535	1	1188	0.17626742767248516	0.9331008286222201	0.5324727042925799	414.2974853515625	414.3011169433594
1099	415.2101135253906	11.877966666666667					1	DETECTED	415.2101 m/z @11.88 [CD8380_2.mzXML]	415.2101135253906	11.877966666666667	11.828	12.126466666666666	0.2984666666666662	87971.703125	655120.4686984876	0	1188	0.10048333952435584	2.9866577718478116	3.984430426996196	415.2095642089844	415.2104797363281
1100	415.2804260253906	12.690833333333334					1	DETECTED	415.2804 m/z @12.69 [CD8380_2.mzXML]	415.2804260253906	12.690833333333334	12.059116666666666	13.099883333333334	1.0407666666666682	47222.8828125	554618.213273437	0	1188	0.09911277106918348	1.2635357465979382	1.818963261076856	415.2796936035156	415.2814025878906
1101	415.30224609375	12.213333333333333					1	DETECTED	415.3022 m/z @12.21 [CD8380_2.mzXML]	415.30224609375	12.213333333333333	11.682350000000001	15.076566666666668	3.394216666666667	69972.78125	1504741.840813446	0	1188	0.1385062233577692	0.7986114050802049	0.4489103102151122	415.30084228515625	415.30511474609375
1102	416.2132873535156	11.877966666666667					1	DETECTED	416.2133 m/z @11.88 [CD8380_2.mzXML]	416.2132873535156	11.877966666666667	6.5325	12.059116666666666	5.5266166666666665	20521.755859375	2192567.7867611074	0	1188	0.10019184661147484	0.5169442642987203	0.023841656255327342	416.21319580078125	416.216796875
1103	416.2846984863281	12.690833333333334					1	DETECTED	416.2847 m/z @12.69 [CD8380_2.mzXML]	416.2846984863281	12.690833333333334	12.043016666666666	12.823566666666666	0.7805499999999999	11250.0400390625	214437.52703997793	0	1188	0.05817786393425095	0.6024466798734202	0.22466987866259863	416.28204345703125	416.28509521484375
1104	416.30548095703125	12.2456					1	DETECTED	416.3055 m/z @12.25 [CD8380_2.mzXML]	416.30548095703125	12.2456	12.196216666666666	15.1291	2.932883333333333	9177.6474609375	229939.58317282097	0	1188	0.15200547070190673	29.695072561593108	58.390145123186215	416.3047790527344	416.3145751953125
1105	417.001953125	1.89695					1	DETECTED	417.0020 m/z @1.90 [CD8380_2.mzXML]	417.001953125	1.89695	1.6572333333333333	2.4367500000000004	0.7795166666666671	64115.33203125	1367979.0145649412	0	1188	0.18678872949800485	1.5115739612626011	1.9300324473486141	417.00091552734375	417.0025939941406
1106	417.26171875	12.359350000000001					1	DETECTED	417.2617 m/z @12.36 [CD8380_2.mzXML]	417.26171875	12.359350000000001	12.342816666666666	13.959533333333333	1.616716666666667	9128.14453125	292511.64877392596	0	1188	0.05026091428397095	48.89264112902715	96.7852822580543	417.2605285644531	417.2630615234375
1107	418.0738220214844	10.194833333333333					1	DETECTED	418.0738 m/z @10.19 [CD8380_2.mzXML]	418.0738220214844	10.194833333333333	10.14245	10.2476	0.10515000000000008	1234.8941650390625	6262.936020660368	0	1188	0.10204438016004502	1.0036589245943395	1.0073178491886787	418.07171630859375	418.07476806640625
1108	418.7474670410156	13.070216666666665					1	DETECTED	418.7475 m/z @13.07 [CD8380_2.mzXML]	418.7474670410156	13.070216666666665	12.075316666666668	14.291516666666666	2.216199999999999	8771.71875	392215.9491051026	0	1188	0.27953182849265623	1.11378027942507	1.3229656058868404	418.7441101074219	418.7505798339844
1109	418.9806213378906	1.6572333333333333					1	DETECTED	418.9806 m/z @1.66 [CD8380_2.mzXML]	418.9806213378906	1.6572333333333333	1.6420333333333335	2.369266666666667	0.7272333333333334	60511.33203125	916680.9736889645	0	1188	0.26404718303128183	23.92214912280721	35.70878861139768	418.9803161621094	418.98199462890625
1110	419.3135681152344	12.40935					1	DETECTED	419.3136 m/z @12.41 [CD8380_2.mzXML]	419.3135681152344	12.40935	0.10173333333333333	19.999000000000002	19.89726666666667	3686.88427734375	1385820.9609707342	0	1188	19.77656982697403	0.808331426203557	0.6707917264703513	419.3118591308594	419.3210754394531
1111	420.884033203125	1.6572333333333333					1	DETECTED	420.8840 m/z @1.66 [CD8380_2.mzXML]	420.884033203125	1.6572333333333333	1.6572333333333333	1.7211833333333333	0.06394999999999995	26797.28515625	37986.8965587159	0	1188	0.013909777625207509	null	null	420.88287353515625	420.884033203125
1112	421.781494140625	14.25895					1	DETECTED	421.7815 m/z @14.26 [CD8380_2.mzXML]	421.781494140625	14.25895	14.095333333333334	15.363133333333334	1.2677999999999994	14574.3759765625	295915.70897042815	0	1188	0.16861902264857775	2.0400955681981796	3.2195131931605445	421.78057861328125	421.78680419921875
1113	422.3252258300781	11.828					1	DETECTED	422.3252 m/z @11.83 [CD8380_2.mzXML]	422.3252258300781	11.828	11.762016666666666	11.994616666666667	0.23260000000000147	14322.2919921875	106026.03041503896	0	1188	0.11732354572468395	1.762566304622386	2.525132609244772	422.323974609375	422.3255310058594
1114	422.76080322265625	13.61765					1	DETECTED	422.7608 m/z @13.62 [CD8380_2.mzXML]	422.76080322265625	13.61765	12.496083333333333	14.938433333333334	2.442350000000001	4956.14453125	323811.9979210206	0	1188	0.25024077851949045	1.0888117811394784	1.1776235622789566	422.7585144042969	422.76318359375
1115	424.34075927734375	11.911083333333332					1	DETECTED	424.3408 m/z @11.91 [CD8380_2.mzXML]	424.34075927734375	11.911083333333332	11.8614	12.5627	0.7012999999999998	245241.78125	1885744.5511654038	1	1188	0.10358570612456752	3.9677005529295126	3.6462958192511743	424.3402099609375	424.3426513671875
1116	424.8955383300781	1.6118166666666667					1	DETECTED	424.8955 m/z @1.61 [CD8380_2.mzXML]	424.8955383300781	1.6118166666666667	1.5819666666666667	7.892783333333333	6.310816666666666	82651.984375	2038507.0532419432	0	1188	0.0428094969706716	105.70882188721407	1.5417961111178675	424.89306640625	424.8962707519531
1117	426.35650634765625	12.027083333333334					1	DETECTED	426.3565 m/z @12.03 [CD8380_2.mzXML]	426.35650634765625	12.027083333333334	11.994616666666667	12.723583333333332	0.7289666666666648	200024.609375	1841287.218936155	1	1188	0.18792073009546328	6.7283788934575615	9.961957939189276	426.35528564453125	426.3570556640625
1118	426.8291015625	1.6882833333333334					1	DETECTED	426.8291 m/z @1.69 [CD8380_2.mzXML]	426.8291015625	1.6882833333333334	1.6572333333333333	1.7834833333333333	0.12624999999999997	15398.791015625	78408.92758288575	0	1188	0.10095115771730412	2.033011272141705	3.06602254428341	426.8290100097656	426.83074951171875
1119	427.0543518066406	9.424433333333333					1	DETECTED	427.0544 m/z @9.42 [CD8380_2.mzXML]	427.0543518066406	9.424433333333333	9.295816666666667	10.125499999999999	0.8296833333333318	83906.171875	624819.0849360378	0	1188	0.0943679623390743	1.3896240101405009	2.6534683252466724	427.05291748046875	427.05682373046875
1120	427.4307556152344	12.594349999999999					1	DETECTED	427.4308 m/z @12.59 [CD8380_2.mzXML]	427.4307556152344	12.594349999999999	12.47865	19.815833333333334	7.337183333333334	10673.3095703125	574652.0673026122	0	1188	0.10575991588275535	31.70779314318679	14.528127808174398	427.4258728027344	427.4339599609375
1121	428.3720397949219	12.143816666666668					1	DETECTED	428.3720 m/z @12.14 [CD8380_2.mzXML]	428.3720397949219	12.143816666666668	11.994616666666667	12.4267	0.43208333333333293	32302.201171875	296459.9216430658	0	1188	0.4771121185490266	1.448000446827519	7.170830236734094	428.3629455566406	428.3741760253906
1122	428.8261413574219	1.7375					1	DETECTED	428.8261 m/z @1.74 [CD8380_2.mzXML]	428.8261413574219	1.7375	1.6882833333333334	1.7690333333333332	0.08074999999999988	10455.201171875	39514.01993286132	0	1188	0.06574472454316127	0.8203521842194363	0.6407043684388726	428.8261413574219	428.82708740234375
1123	429.05120849609375	9.407649999999999					1	DETECTED	429.0512 m/z @9.41 [CD8380_2.mzXML]	429.05120849609375	9.407649999999999	9.31105	9.728916666666667	0.41786666666666683	34064.63671875	234660.66791330054	0	1188	0.09470538137732554	1.539291960612445	1.5223115247875223	429.0506286621094	429.0527648925781
1124	429.3716735839844	12.594349999999999					1	DETECTED	429.3717 m/z @12.59 [CD8380_2.mzXML]	429.3716735839844	12.594349999999999	11.877966666666667	14.921416666666666	3.043449999999998	10574.4765625	751322.9395323487	0	1188	0.7228687484254994	2.1241770002093903	3.2483540004187805	429.369384765625	429.37640380859375
1125	430.3883361816406	13.393166666666668					1	DETECTED	430.3883 m/z @13.39 [CD8380_2.mzXML]	430.3883361816406	13.393166666666668	0.12028333333333333	19.999000000000002	19.87871666666667	16442.576171875	2443343.495318234	0	1188	0.5116788879267382	0.7471909247404422	0.633804325885156	430.3836364746094	430.3906555175781
1126	430.9129638671875	1.6269833333333332					1	DETECTED	430.9130 m/z @1.63 [CD8380_2.mzXML]	430.9129638671875	1.6269833333333332	1.5819666666666667	11.315499999999998	9.733533333333332	122547.5625	3487250.1836674795	0	1188	0.05932965474366947	1.1674461407612677	1.160404659696886	430.9092102050781	430.91339111328125
1127	431.1771240234375	12.594349999999999					1	DETECTED	431.1771 m/z @12.59 [CD8380_2.mzXML]	431.1771240234375	12.594349999999999	9.151299999999999	14.177999999999999	5.0267	41517.93359375	1334693.9978186635	0	1188	0.3505690253475926	0.7312865703740937	3.843673668477372	431.16827392578125	431.1780700683594
1128	431.3141174316406	12.757833333333334					1	DETECTED	431.3141 m/z @12.76 [CD8380_2.mzXML]	431.3141174316406	12.757833333333334	6.409116666666667	17.894166666666667	11.485050000000001	19138.751953125	1722321.5676163337	0	1188	0.13658234081300513	0.9045174484082085	0.8090348968164168	431.3067626953125	431.3146057128906
1129	432.18072509765625	12.5627					1	DETECTED	432.1807 m/z @12.56 [CD8380_2.mzXML]	432.18072509765625	12.5627	2.9046833333333333	12.723583333333332	9.8189	11420.654296875	1631345.2227758483	0	1188	9.791422286047919	0.5083290047473514	0.016658009494702943	432.17974853515625	432.1897277832031
1130	432.3094177246094	12.213333333333333					1	DETECTED	432.3094 m/z @12.21 [CD8380_2.mzXML]	432.3094177246094	12.213333333333333	7.2401333333333335	15.327183333333332	8.087049999999998	194085.71875	4946070.734924807	1	1188	0.14427087994042864	1.1040834855486577	0.64204762933961	432.3060302734375	432.3190002441406
1131	432.97601318359375	1.8684					1	DETECTED	432.9760 m/z @1.87 [CD8380_2.mzXML]	432.97601318359375	1.8684	1.6882833333333334	5.3699	3.6816166666666668	43314.87890625	1238945.9303449704	0	1188	0.48560134755042483	1.8358518608922274	2.524533331949853	432.9660949707031	432.97808837890625
1132	433.05963134765625	11.5804					1	DETECTED	433.0596 m/z @11.58 [CD8380_2.mzXML]	433.05963134765625	11.5804	11.53735	11.608849999999999	0.07149999999999856	10127.7001953125	34120.30667968713	0	1188	0.14925271479242852	0.8304297328687571	0.6608594657375142	433.05908203125	433.0618896484375
1133	433.31268310546875	12.2456					1	DETECTED	433.3127 m/z @12.25 [CD8380_2.mzXML]	433.31268310546875	12.2456	11.637766666666666	12.578366666666666	0.9405999999999999	57669.32421875	1287115.8734600837	0	1188	0.6715185829944215	2.4574895312114764	0.3658137516089787	433.3119812011719	433.3141784667969
1134	435.33306884765625	10.530533333333333					1	DETECTED	435.3331 m/z @10.53 [CD8380_2.mzXML]	435.33306884765625	10.530533333333333	10.476533333333332	13.82025	3.3437166666666673	5028.3212890625	512021.4963167423	0	1188	0.14313755137296447	30.96033950617269	1.9232028525846336	435.33056640625	435.3426818847656
1135	436.8579406738281	1.6882833333333334					1	DETECTED	436.8579 m/z @1.69 [CD8380_2.mzXML]	436.8579406738281	1.6882833333333334	1.6420333333333335	15.8378	14.195766666666666	17327.943359375	2134086.5470984806	0	1188	0.056654493379502124	153.46774774774806	305.9354954954961	436.8574523925781	436.8634948730469
1136	437.1920471191406	11.8614					1	DETECTED	437.1920 m/z @11.86 [CD8380_2.mzXML]	437.1920471191406	11.8614	11.828	12.2456	0.4176000000000002	58320.22265625	466595.7967763674	0	1188	0.1008049063232388	5.206204105830306	8.120817518410131	437.1899719238281	437.1938781738281
1137	437.2314758300781	8.763733333333333					1	DETECTED	437.2315 m/z @8.76 [CD8380_2.mzXML]	437.2314758300781	8.763733333333333	8.746483333333334	8.888416666666666	0.14193333333333236	7155.31298828125	33019.54381063847	0	1188	0.07700597602431714	4.114009661835988	6.5355917680853635	437.23095703125	437.2319641113281
1138	438.234619140625	10.30055					1	DETECTED	438.2346 m/z @10.30 [CD8380_2.mzXML]	438.234619140625	10.30055	10.282549999999999	10.370916666666666	0.08836666666666737	3084.543212890625	11435.24357421877	0	1188	0.0755064976803137	2.454629629629556	3.9092592592591124	438.2337646484375	438.2362365722656
1139	438.29669189453125	13.439383333333334					1	DETECTED	438.2967 m/z @13.44 [CD8380_2.mzXML]	438.29669189453125	13.439383333333334	2.5714333333333332	14.045316666666668	11.473883333333335	6610.8876953125	1511875.707303131	0	1188	0.031120536533762788	0.5278770758668072	0.05575415173361439	438.2947082519531	438.30255126953125
1140	438.98358154296875	1.9110833333333335					1	DETECTED	438.9836 m/z @1.91 [CD8380_2.mzXML]	438.98358154296875	1.9110833333333335	1.6572333333333333	2.3416333333333332	0.6843999999999999	39708.94921875	715802.9931225586	0	1188	0.18481122048975918	1.3480401812093747	1.295165647056934	438.98284912109375	438.9854431152344
1141	440.87005615234375	1.6269833333333332					1	DETECTED	440.8701 m/z @1.63 [CD8380_2.mzXML]	440.87005615234375	1.6269833333333332	1.5819666666666667	1.6572333333333333	0.07526666666666659	26142.099609375	72058.50240429677	0	1188	0.044536881881328094	0.8359866716031126	0.6719733432062251	440.868896484375	440.8713684082031
1142	440.9798889160156	1.7375					1	DETECTED	440.9799 m/z @1.74 [CD8380_2.mzXML]	440.9798889160156	1.7375	1.6572333333333333	18.370333333333335	16.7131	8917.447265625	1903214.4209821778	0	1188	0.0926500942020827	104.10984219269098	207.21968438538195	440.97528076171875	440.98199462890625
1143	442.878662109375	1.5670333333333335					1	DETECTED	442.8787 m/z @1.57 [CD8380_2.mzXML]	442.878662109375	1.5670333333333335	1.4785666666666666	1.5967	0.11813333333333342	12579.001953125	63008.864940918036	0	1188	0.0763947290746585	0.6676714393368487	0.33534287867369733	442.87823486328125	442.8790588378906
1144	443.4194030761719	12.196216666666666					1	DETECTED	443.4194 m/z @12.20 [CD8380_2.mzXML]	443.4194030761719	12.196216666666666	12.075316666666668	12.496083333333333	0.4207666666666654	5632.52685546875	86898.79692431635	0	1188	0.3866725546289693	1.7401433691756378	2.4802867383512757	443.4178161621094	443.4202575683594
1145	444.17803955078125	11.208816666666667					1	DETECTED	444.1780 m/z @11.21 [CD8380_2.mzXML]	444.17803955078125	11.208816666666667	9.209200000000001	11.208816666666667	1.9996166666666664	4754.80224609375	331329.387809143	0	1188	2.001829610088514	0.5	null	444.17803955078125	444.18780517578125
1146	444.23858642578125	8.391250000000001					1	DETECTED	444.2386 m/z @8.39 [CD8380_2.mzXML]	444.23858642578125	8.391250000000001	3.600616666666667	8.488416666666668	4.8878	2234.545166015625	200895.17256576545	0	1188	0.26017238468247506	0.5101413174319331	0.020282634863866236	444.23577880859375	444.24835205078125
1147	445.3657531738281	12.5627					1	DETECTED	445.3658 m/z @12.56 [CD8380_2.mzXML]	445.3657531738281	12.5627	12.059116666666666	14.487416666666666	2.4283	10864.1591796875	586614.9132326355	0	1188	0.20616684593534984	2.4110210160516305	2.7686731941344616	445.3641052246094	445.3688049316406
1148	446.25274658203125	11.551966666666667					1	DETECTED	446.2527 m/z @11.55 [CD8380_2.mzXML]	446.25274658203125	11.551966666666667	3.8450833333333336	12.1787	8.333616666666666	191561.046875	5145718.280381771	0	1188	0.15258391142675265	0.5255497733895382	5.171630864519209	446.2498779296875	446.2535400390625
1149	446.8866271972656	1.6420333333333335					1	DETECTED	446.8866 m/z @1.64 [CD8380_2.mzXML]	446.8866271972656	1.6420333333333335	1.5967	1.6572333333333333	0.06053333333333333	69079.2578125	176180.03389990205	0	1188	0.04903817348011863	0.6676470588235277	0.32268029790597214	446.8865966796875	446.88739013671875
1150	447.2141418457031	10.530533333333333					1	DETECTED	447.2141 m/z @10.53 [CD8380_2.mzXML]	447.2141418457031	10.530533333333333	10.49	10.7697	0.27970000000000006	19071.248046875	129711.69855114794	0	1188	0.09727190045328626	5.002173997894688	3.9571490230990114	447.2123107910156	447.2149963378906
1151	447.3443298339844	11.299733333333334					1	DETECTED	447.3443 m/z @11.30 [CD8380_2.mzXML]	447.3443298339844	11.299733333333334	11.299733333333334	15.69175	4.392016666666667	8437.7421875	915173.3360404659	0	1188	3.123026870707113	null	null	447.3434753417969	447.3487854003906
1152	448.9502868652344	1.8684					1	DETECTED	448.9503 m/z @1.87 [CD8380_2.mzXML]	448.9502868652344	1.8684	1.7046666666666668	3.57045	1.8657833333333333	12231.59375	424142.0100649719	0	1188	0.40002033879725407	5.697628257328992	10.395256514657984	448.9489440917969	448.9589538574219
1153	449.0115966796875	1.6572333333333333					1	DETECTED	449.0116 m/z @1.66 [CD8380_2.mzXML]	449.0115966796875	1.6572333333333333	1.6118166666666667	1.7211833333333333	0.10936666666666661	33155.58203125	88379.0265700683	0	1188	0.029791457739052785	1.1103982941126613	1.4732378060971238	449.0098876953125	449.0130615234375
1154	449.1995544433594	12.342816666666666					1	DETECTED	449.1996 m/z @12.34 [CD8380_2.mzXML]	449.1995544433594	12.342816666666666	12.1787	12.496083333333333	0.3173833333333338	11407.76171875	161242.844935669	0	1188	0.30461474948924305	0.9669442469787766	0.933888493957553	449.1994323730469	449.20068359375
1155	449.3620910644531	12.857233333333333					1	DETECTED	449.3621 m/z @12.86 [CD8380_2.mzXML]	449.3620910644531	12.857233333333333	2.6389833333333335	12.919716666666666	10.280733333333332	5588.37939453125	1690415.1969915773	0	1188	0.1402086867524428	0.5030574380805585	0.006114876161116902	449.3594055175781	449.36932373046875
1156	450.3199462890625	12.2939					1	DETECTED	450.3199 m/z @12.29 [CD8380_2.mzXML]	450.3199462890625	12.2939	11.345916666666666	12.740566666666666	1.3946500000000004	141518.734375	2013447.7710726298	1	1188	0.1911510583850511	0.7488089868903093	0.5085319742767631	450.3176574707031	450.32196044921875
1157	450.3564453125	13.024616666666667					1	DETECTED	450.3564 m/z @13.02 [CD8380_2.mzXML]	450.3564453125	13.024616666666667	0.10173333333333333	19.999000000000002	19.89726666666667	48957.23046875	2893187.5660529467	0	1188	0.17151863308050785	1.3736297656056613	3.7540586828763085	450.3532409667969	450.35986328125
1158	451.322998046875	12.31					1	DETECTED	451.3230 m/z @12.31 [CD8380_2.mzXML]	451.322998046875	12.31	11.682350000000001	12.5627	0.8803499999999982	38679.65234375	566891.9101082754	0	1188	0.261831312036481	0.7013064606070257	1.2874040900407595	451.3227233886719	451.3247985839844
1159	452.37225341796875	12.092083333333333					1	DETECTED	452.3723 m/z @12.09 [CD8380_2.mzXML]	452.37225341796875	12.092083333333333	12.043016666666666	12.16115	0.11813333333333276	6168.32177734375	29637.71186413562	0	1188	0.09329273250309278	1.203804347826083	1.4076086956521658	452.369384765625	452.3736877441406
1160	453.2957763671875	12.706966666666666					1	DETECTED	453.2958 m/z @12.71 [CD8380_2.mzXML]	453.2957763671875	12.706966666666666	12.706966666666666	12.823566666666666	0.11660000000000004	8098.71240234375	37015.921987792804	0	1188	0.08657130210349706	null	null	453.2953796386719	453.2972412109375
1161	453.34332275390625	10.516950000000001					1	DETECTED	453.3433 m/z @10.52 [CD8380_2.mzXML]	453.34332275390625	10.516950000000001	9.558933333333332	17.030333333333335	7.471400000000003	82510.40625	1468988.5231228035	0	1188	0.10871127156622151	1.844841353185422	3.488629719570634	453.34014892578125	453.3443603515625
1162	454.2916564941406	13.070216666666665					1	DETECTED	454.2917 m/z @13.07 [CD8380_2.mzXML]	454.2916564941406	13.070216666666665	13.024616666666667	19.834166666666665	6.809549999999998	24535.10546875	686155.5006284794	0	1188	0.06715384829176863	20.865394217231177	31.347552828603252	454.2856750488281	454.29388427734375
1163	454.3873291015625	12.196216666666666					1	DETECTED	454.3873 m/z @12.20 [CD8380_2.mzXML]	454.3873291015625	12.196216666666666	12.16115	12.47865	0.3175000000000008	6884.41845703125	68599.21091741964	0	1188	0.09685259165728155	4.527091254752788	8.054182509505576	454.3789978027344	454.388427734375
1164	454.9585266113281	1.89695					1	DETECTED	454.9585 m/z @1.90 [CD8380_2.mzXML]	454.9585266113281	1.89695	1.6572333333333333	2.2730666666666663	0.615833333333333	30019.318359375	542705.7625915527	0	1188	0.4062413021872937	1.2845025377181394	1.3508340377596904	454.9569396972656	454.9588317871094
1165	455.11444091796875	11.133983333333333					1	DETECTED	455.1144 m/z @11.13 [CD8380_2.mzXML]	455.11444091796875	11.133983333333333	10.2476	11.194183333333333	0.9465833333333329	5290.3828125	106256.66856457494	0	1188	0.23170795427356516	0.5339582197318692	0.06791643946373849	455.1141052246094	455.1158752441406
1166	457.0203552246094	1.9525666666666666					1	DETECTED	457.0204 m/z @1.95 [CD8380_2.mzXML]	457.0203552246094	1.9525666666666666	1.9525666666666666	3.2255166666666666	1.27295	5508.919921875	223120.10064480593	0	1188	0.21570946041019012	null	null	457.0169982910156	457.0223388671875
1167	458.8556823730469	1.5670333333333335					1	DETECTED	458.8557 m/z @1.57 [CD8380_2.mzXML]	458.8556823730469	1.5670333333333335	1.4636500000000001	1.5967	0.1330499999999999	35701.8828125	169623.7454167482	0	1188	0.0897218854676467	0.6434789617926802	0.28087224950505796	458.8542175292969	458.8563232421875
1168	459.24737548828125	13.1873					1	DETECTED	459.2474 m/z @13.19 [CD8380_2.mzXML]	459.24737548828125	13.1873	8.888416666666666	13.701183333333335	4.812766666666668	23130.56640625	896454.8967521059	0	1188	0.22945702697935566	0.5597693974791904	1.784601358471206	459.241455078125	459.24969482421875
1169	460.9656982421875	1.7976166666666666					1	DETECTED	460.9657 m/z @1.80 [CD8380_2.mzXML]	460.9656982421875	1.7976166666666666	1.6572333333333333	2.2043666666666666	0.5471333333333332	26154.5078125	307607.9677520753	0	1188	0.36568414006322425	1.9487118603822866	2.453104552940722	460.9642639160156	460.9671936035156
1170	463.15704345703125	10.194833333333333					1	DETECTED	463.1570 m/z @10.19 [CD8380_2.mzXML]	463.15704345703125	10.194833333333333	10.159816666666668	10.23015	0.07033333333333225	1413.1339111328125	4517.263461639321	0	1188	0.06870229894169277	1.004283674440758	1.0085673488815161	463.15576171875	463.1585998535156
1171	464.2178955078125	10.614366666666665					1	DETECTED	464.2179 m/z @10.61 [CD8380_2.mzXML]	464.2178955078125	10.614366666666665	10.571499999999999	10.909616666666667	0.33811666666666795	8408.1552734375	64202.86248272715	0	1188	0.23755597269684614	3.943818040435459	1.8871378704740192	464.2101745605469	464.21881103515625
1172	466.3151550292969	11.961					1	DETECTED	466.3152 m/z @11.96 [CD8380_2.mzXML]	466.3151550292969	11.961	11.523166666666667	12.2939	0.7707333333333342	38203.8828125	385065.5255086065	0	1188	0.1414186048891537	0.8801674914350972	0.39405629586633006	466.31292724609375	466.3183898925781
1173	467.1518249511719	11.637766666666666					1	DETECTED	467.1518 m/z @11.64 [CD8380_2.mzXML]	467.1518249511719	11.637766666666666	3.9204833333333338	11.729016666666666	7.808533333333333	10755.203125	832971.2612357788	0	1188	0.09535820110009396	0.5059120545442373	0.011824109088474637	467.149169921875	467.1529541015625
1174	468.21795654296875	12.213333333333333					1	DETECTED	468.2180 m/z @12.21 [CD8380_2.mzXML]	468.21795654296875	12.213333333333333	11.762016666666666	12.4267	0.6646833333333344	10646.650390625	168194.4736499634	0	1188	0.13930017464042344	0.7363824365744679	0.49603057979945875	468.2156982421875	468.2198791503906
1175	468.3068542480469	12.642266666666666					1	DETECTED	468.3069 m/z @12.64 [CD8380_2.mzXML]	468.3068542480469	12.642266666666666	6.6033	15.236833333333333	8.633533333333332	189222.78125	3497253.8564966717	1	1188	0.13097470415009482	1.5382318397819361	3.2472252137164905	468.29827880859375	468.3083190917969
1176	469.327880859375	11.977733333333333					1	DETECTED	469.3279 m/z @11.98 [CD8380_2.mzXML]	469.327880859375	11.977733333333333	11.566183333333333	15.308866666666667	3.742683333333334	9556.7470703125	573573.9622087408	0	1188	0.30063023032369784	4.321544885404863	7.650406096817638	469.3247375488281	469.3351745605469
1177	469.3868713378906	12.277700000000001					1	DETECTED	469.3869 m/z @12.28 [CD8380_2.mzXML]	469.3868713378906	12.277700000000001	12.092083333333333	12.594349999999999	0.5022666666666655	15875.541015625	281496.6817436516	0	1188	0.32443422406932143	1.3529675855257115	1.7059351710514232	469.3862609863281	469.3878479003906
1178	470.756591796875	8.905916666666666					1	DETECTED	470.7566 m/z @8.91 [CD8380_2.mzXML]	470.756591796875	8.905916666666666	8.816016666666666	8.97685	0.1608333333333345	3984.084716796875	25429.853598388727	0	1188	0.1120135351566276	0.894512421208756	0.789024842417512	470.7541198730469	470.75775146484375
1179	470.9354248046875	1.89695					1	DETECTED	470.9354 m/z @1.90 [CD8380_2.mzXML]	470.9354248046875	1.89695	1.7046666666666668	2.2456	0.5409333333333333	10706.65234375	204373.2466766357	0	1188	0.27226121179456997	1.406604836612639	1.8132096732252776	470.9303894042969	470.9354248046875
1180	472.2486877441406	11.5804					1	DETECTED	472.2487 m/z @11.58 [CD8380_2.mzXML]	472.2486877441406	11.5804	11.523166666666667	11.623349999999999	0.10018333333333196	14350.2626953125	58161.56756835872	0	1188	0.087237103383357	0.8752184041933601	0.75043680838672	472.24713134765625	472.2488098144531
1181	472.3017272949219	12.213333333333333					1	DETECTED	472.3017 m/z @12.21 [CD8380_2.mzXML]	472.3017272949219	12.213333333333333	6.426733333333333	12.790566666666667	6.363833333333334	160447.234375	2745754.2578669125	1	1188	0.21166117380596994	0.888273728726322	0.5421249636272983	472.2978820800781	472.3054504394531
1182	474.28338623046875	11.877966666666667					1	DETECTED	474.2834 m/z @11.88 [CD8380_2.mzXML]	474.28338623046875	11.877966666666667	6.037000000000001	18.370333333333335	12.333333333333334	211971.03125	8622166.017905153	1	1188	0.09954657179032544	0.5275303311778086	4.123742389388101	474.2747497558594	474.28424072265625
1183	474.8332824707031	1.5670333333333335					1	DETECTED	474.8333 m/z @1.57 [CD8380_2.mzXML]	474.8332824707031	1.5670333333333335	1.4480499999999998	1.5819666666666667	0.1339166666666669	34438.21875	154945.9364038087	0	1188	0.37767622843658133	0.5652907281802114	0.14487672666574272	474.8307800292969	474.8336181640625
1184	475.0132141113281	8.816016666666666					1	DETECTED	475.0132 m/z @8.82 [CD8380_2.mzXML]	475.0132141113281	8.816016666666666	8.798399999999999	10.038383333333334	1.2399833333333348	98957.4921875	708887.3566368368	0	1188	0.08228245427409853	11.66314892477104	25.07623358599209	475.00860595703125	475.01544189453125
1185	475.325439453125	10.530533333333333					1	DETECTED	475.3254 m/z @10.53 [CD8380_2.mzXML]	475.325439453125	10.530533333333333	0.17503333333333335	10.847866666666667	10.672833333333333	29871.56640625	625587.9672218321	0	1188	0.13616174522045377	0.9060467002511822	2.8065818513404266	475.32012939453125	475.3263854980469
1186	476.9056091308594	1.6269833333333332					1	DETECTED	476.9056 m/z @1.63 [CD8380_2.mzXML]	476.9056091308594	1.6269833333333332	1.5819666666666667	1.6420333333333335	0.06006666666666671	22248.765625	53111.10368896482	0	1188	0.0439268345051278	0.6671603109959306	0.3281458876030709	476.9056091308594	476.90740966796875
1187	476.9383239746094	1.8116166666666667					1	DETECTED	476.9383 m/z @1.81 [CD8380_2.mzXML]	476.9383239746094	1.8116166666666667	1.6572333333333333	2.231866666666667	0.5746333333333336	21164.29296875	293867.74183227547	0	1188	0.13778334358535393	1.8610601317067914	2.775244392076152	476.93804931640625	476.9441833496094
1188	477.1033935546875	4.308966666666667					1	DETECTED	477.1034 m/z @4.31 [CD8380_2.mzXML]	477.1033935546875	4.308966666666667	3.600616666666667	4.610083333333334	1.009466666666667	2192.462158203125	68751.8922280579	0	1188	0.4880494345076709	0.7125479400484699	0.42509588009693966	477.1018981933594	477.1075134277344
1189	478.2912902832031	12.873316666666666					1	DETECTED	478.2913 m/z @12.87 [CD8380_2.mzXML]	478.2912902832031	12.873316666666666	12.740566666666666	13.502316666666667	0.761750000000001	78613.9453125	955516.9639970738	0	1188	0.09023383391836326	2.8691148775894644	10.725537539635535	478.2906799316406	478.2950134277344
1190	478.3276672363281	13.1873					1	DETECTED	478.3277 m/z @13.19 [CD8380_2.mzXML]	478.3276672363281	13.1873	11.697483333333334	15.544749999999999	3.8472666666666644	62193.17578125	2228369.260960053	0	1188	0.24553238993822113	0.8818026617457381	1.3115229937119555	478.32574462890625	478.3319091796875
1191	479.2943420410156	12.889066666666668					1	DETECTED	479.2943 m/z @12.89 [CD8380_2.mzXML]	479.2943420410156	12.889066666666668	12.840166666666667	12.965366666666666	0.12519999999999953	23048.955078125	122709.8945253917	0	1188	0.073632252057239	1.2801635991819602	1.5603271983639202	479.2939758300781	479.29473876953125
1192	480.3072509765625	13.201833333333333					1	DETECTED	480.3073 m/z @13.20 [CD8380_2.mzXML]	480.3072509765625	13.201833333333333	13.172683333333334	13.319133333333333	0.14644999999999975	24792.6796875	142048.42854492253	0	1188	0.06823267936347044	2.512006861063498	4.024013722126996	480.3072509765625	480.30792236328125
1193	480.3433837890625	13.470633333333334					1	DETECTED	480.3434 m/z @13.47 [CD8380_2.mzXML]	480.3433837890625	13.470633333333334	13.348616666666667	14.4382	1.0895833333333336	71899.015625	1100196.6962362048	0	1188	0.19029989560514338	2.6108586491657833	3.3127235211173036	480.3426818847656	480.3453063964844
1194	482.3228454589844	12.873316666666666					1	DETECTED	482.3228 m/z @12.87 [CD8380_2.mzXML]	482.3228454589844	12.873316666666666	12.723583333333332	15.041733333333333	2.318150000000001	39373.8515625	904881.7362586075	0	1188	0.1492886008244536	6.171480252858746	12.850354705329261	482.32049560546875	482.324462890625
1195	482.3590393066406	13.75225					1	DETECTED	482.3590 m/z @13.75 [CD8380_2.mzXML]	482.3590393066406	13.75225	13.518049999999999	15.290716666666667	1.7726666666666677	61809.796875	1376041.1061649167	0	1188	0.327204266043962	3.013004034920203	4.593801972813338	482.3500671386719	482.3623046875
1196	482.99652099609375	5.075616666666666					1	DETECTED	482.9965 m/z @5.08 [CD8380_2.mzXML]	482.99652099609375	5.075616666666666	3.2106666666666666	8.375616666666666	5.164949999999999	1843.6531982421875	276010.34481524647	0	1188	1.2513170166345038	1.3847422182900349	1.7694844365800697	482.9916076660156	482.99981689453125
1197	483.32623291015625	12.873316666666666					1	DETECTED	483.3262 m/z @12.87 [CD8380_2.mzXML]	483.32623291015625	12.873316666666666	12.857233333333333	14.5207	1.6634666666666664	10802.3427734375	314087.8160863647	0	1188	0.19892380837154633	51.713989637308174	102.42797927461635	483.3251037597656	483.32952880859375
1198	483.36248779296875	13.82025					1	DETECTED	483.3625 m/z @13.82 [CD8380_2.mzXML]	483.36248779296875	13.82025	3.4654000000000003	14.9044	11.439	13875.525390625	4731190.9111568285	0	1188	0.3073650939550774	0.552349865039088	0.05066398092522535	483.36187744140625	483.3675537109375
1199	483.9385070800781	8.781033333333333					1	DETECTED	483.9385 m/z @8.78 [CD8380_2.mzXML]	483.9385070800781	8.781033333333333	8.729066666666666	8.959333333333332	0.2302666666666653	2917.94580078125	25157.813381713677	0	1188	0.09425599013780506	2.215522771007031	3.4310455420140618	483.9378967285156	483.9403381347656
1200	484.08074951171875	11.208816666666667					1	DETECTED	484.0807 m/z @11.21 [CD8380_2.mzXML]	484.08074951171875	11.208816666666667	10.706733333333334	15.8378	5.1310666666666656	888884.6875	1.0949677581118412E7	1	1188	0.11213760728786859	0.8795559210191659	0.6436505371127224	484.079345703125	484.08282470703125
1201	486.0773010253906	11.208816666666667					1	DETECTED	486.0773 m/z @11.21 [CD8380_2.mzXML]	486.0773010253906	11.208816666666667	10.722983333333334	11.877966666666667	1.154983333333334	304752.09375	3410364.5819202894	1	1188	0.11864130304871168	1.0110344823155866	0.6840341769808546	486.0760192871094	486.0801086425781
1202	487.0805969238281	11.208816666666667					1	DETECTED	487.0806 m/z @11.21 [CD8380_2.mzXML]	487.0805969238281	11.208816666666667	10.973483333333332	11.284033333333333	0.310550000000001	70606.9140625	632085.1650786143	0	1188	0.12267513599207724	0.659808781869686	0.31961756373937195	487.0805969238281	487.0816345214844
1203	487.3187561035156	14.4222					1	DETECTED	487.3188 m/z @14.42 [CD8380_2.mzXML]	487.3187561035156	14.4222	2.6119166666666667	19.523000000000003	16.911083333333337	129834.6484375	5547353.998140165	1	1188	0.5224201625145692	1.128340877707362	1.2492255457626076	487.3173522949219	487.32318115234375
1204	488.2655029296875	12.31					1	DETECTED	488.2655 m/z @12.31 [CD8380_2.mzXML]	488.2655029296875	12.31	12.1787	12.47865	0.2999500000000008	13244.052734375	111583.81357177725	0	1188	0.12930167504746848	1.142231530845384	1.098542525876263	488.26373291015625	488.26678466796875
1205	488.2969055175781	11.961					1	DETECTED	488.2969 m/z @11.96 [CD8380_2.mzXML]	488.2969055175781	11.961	11.911083333333332	12.109033333333334	0.1979500000000023	18545.990234375	106086.7599277348	0	1188	0.10220115300161403	1.9828046744573926	3.222134708892145	488.2962951660156	488.2987060546875
1206	489.3360595703125	15.05885					1	DETECTED	489.3361 m/z @15.06 [CD8380_2.mzXML]	489.3360595703125	15.05885	10.282549999999999	17.067	6.784450000000001	5673.05029296875	973708.0921073304	0	1188	1.0596542654711705	0.7102202541716391	0.37355574219540577	489.3328857421875	489.33953857421875
1207	490.2887268066406	12.642266666666666					1	DETECTED	490.2887 m/z @12.64 [CD8380_2.mzXML]	490.2887268066406	12.642266666666666	12.5627	12.823566666666666	0.2608666666666668	15935.2607421875	127118.80982055636	0	1188	0.10030954477698195	1.6392961876832874	2.278592375366575	490.28729248046875	490.29071044921875
1208	491.3684997558594	12.375983333333332					1	DETECTED	491.3685 m/z @12.38 [CD8380_2.mzXML]	491.3684997558594	12.375983333333332	11.911083333333332	12.774049999999999	0.8629666666666669	11636.19140625	309445.7891475828	0	1188	0.10339479342381175	0.9281207428120744	0.8111499956210244	491.3681335449219	491.3711853027344
1209	491.5561828613281	13.143783333333333					1	DETECTED	491.5562 m/z @13.14 [CD8380_2.mzXML]	491.5561828613281	13.143783333333333	13.070216666666665	13.600716666666667	0.5305000000000017	17367.234375	262015.31596929953	0	1188	0.19925024282961523	3.605573176257304	4.720117431260097	491.554443359375	491.5594177246094
1210	492.8828125	1.6118166666666667					1	DETECTED	492.8828 m/z @1.61 [CD8380_2.mzXML]	492.8828125	1.6118166666666667	0.8312333333333334	1.6420333333333335	0.8108000000000001	33567.50390625	193456.329592163	0	1188	0.0388199648145644	0.5193551830895698	0.9605304515394794	492.88177490234375	492.88336181640625
1211	492.9144287109375	1.7976166666666666					1	DETECTED	492.9144 m/z @1.80 [CD8380_2.mzXML]	492.9144287109375	1.7976166666666666	1.7046666666666668	2.149016666666667	0.44435	9775.822265625	139064.90304455566	0	1188	0.10363563135381004	2.3902635825712784	3.7805271651425567	492.9081726074219	492.9144287109375
1212	493.77874755859375	13.1873					1	DETECTED	493.7787 m/z @13.19 [CD8380_2.mzXML]	493.77874755859375	13.1873	13.115166666666665	13.363316666666666	0.24815000000000076	14722.671875	164038.898113526	0	1188	0.5934395103057408	1.72007855822547	2.44015711645094	493.7773132324219	493.77874755859375
1213	494.3222961425781	12.757833333333334					1	DETECTED	494.3223 m/z @12.76 [CD8380_2.mzXML]	494.3222961425781	12.757833333333334	6.7444	14.770966666666668	8.026566666666668	224956.34375	3982648.5292893695	1	1188	1.2727867956817125	1.6945416763602121	2.1171579519747494	494.3184509277344	494.3254699707031
1214	496.3374328613281	13.1873					1	DETECTED	496.3374 m/z @13.19 [CD8380_2.mzXML]	496.3374328613281	13.1873	10.194833333333333	19.321666666666665	9.126833333333332	5431452.5	9.777114890185016E7	1	1188	0.2205807084455742	1.5694531830382932	2.58392512331017	496.33642578125	496.34320068359375
1215	497.34161376953125	13.1873					1	DETECTED	497.3416 m/z @13.19 [CD8380_2.mzXML]	497.34161376953125	13.1873	10.73845	15.911283333333333	5.172833333333333	1171869.875	2.2476201788408145E7	0	1188	0.18851716198639856	0.43390588450440243	4.550724108274292	497.3406677246094	497.3494567871094
1216	498.34417724609375	13.115166666666665					1	DETECTED	498.3442 m/z @13.12 [CD8380_2.mzXML]	498.34417724609375	13.115166666666665	13.099883333333334	18.351999999999997	5.252116666666662	185978.9375	3309242.4417006797	0	1188	0.10876874834598027	16.04569512238548	29.521959883548984	498.3439636230469	498.3467102050781
1217	499.34716796875	13.1873					1	DETECTED	499.3472 m/z @13.19 [CD8380_2.mzXML]	499.34716796875	13.1873	4.856716666666667	13.486616666666666	8.6299	28486.9375	1726881.7472928467	0	1188	0.16664085421491492	0.5179649284263806	0.027171420778882575	499.3455810546875	499.3478088378906
1218	500.0755920410156	10.92585					1	DETECTED	500.0756 m/z @10.93 [CD8380_2.mzXML]	500.0755920410156	10.92585	9.099933333333333	11.179499999999999	2.0795666666666666	33349.94921875	508154.88581115677	0	1188	0.09763521471311165	0.5766308750896789	0.14284654664013346	500.07476806640625	500.0801086425781
1219	500.2792663574219	11.911083333333332					1	DETECTED	500.2793 m/z @11.91 [CD8380_2.mzXML]	500.2792663574219	11.911083333333332	11.8614	13.055	1.1936	13735.2568359375	482793.2002680668	0	1188	0.10448490525390497	12.01207648440143	23.02415296880286	500.27252197265625	500.2824401855469
1220	501.18731689453125	13.115166666666665					1	DETECTED	501.1873 m/z @13.12 [CD8380_2.mzXML]	501.18731689453125	13.115166666666665	12.9801	13.718183333333334	0.7380833333333339	18185.294921875	293562.398330078	0	1188	0.1891475976415098	2.7322926949654827	4.464585389930965	501.1852111816406	501.189453125
1221	502.07275390625	10.92585					1	DETECTED	502.0728 m/z @10.93 [CD8380_2.mzXML]	502.07275390625	10.92585	9.25145	11.053966666666668	1.8025166666666674	12563.7451171875	291038.7071752321	0	1188	0.0867666275198502	0.5382574852683549	0.14019041977054938	502.07098388671875	502.0765075683594
1222	502.0924377441406	10.0731					1	DETECTED	502.0924 m/z @10.07 [CD8380_2.mzXML]	502.0924377441406	10.0731	8.540016666666666	10.14245	1.6024333333333338	4846.75830078125	97647.23075955216	0	1188	0.20416346566314125	0.52261781812252	0.4183373320349865	502.0920715332031	502.0933837890625
1223	502.1104431152344	10.282549999999999					1	DETECTED	502.1104 m/z @10.28 [CD8380_2.mzXML]	502.1104431152344	10.282549999999999	10.159816666666668	10.406566666666667	0.2467499999999987	11826.638671875	101803.59524877912	0	1188	0.1512650055235678	1.0052281368821436	0.533220851171611	502.1085510253906	502.111328125
1224	502.2907409667969	12.857233333333333					1	DETECTED	502.2907 m/z @12.86 [CD8380_2.mzXML]	502.2907409667969	12.857233333333333	12.723583333333332	13.377916666666666	0.6543333333333337	27257.30078125	407266.6187050787	0	1188	0.11089744797143908	2.4479361516398352	2.0761584803764412	502.28643798828125	502.2914123535156
1225	502.32696533203125	12.950383333333333					1	DETECTED	502.3270 m/z @12.95 [CD8380_2.mzXML]	502.32696533203125	12.950383333333333	12.889066666666668	14.062133333333332	1.1730666666666636	24126.01171875	368918.7007835074	0	1188	0.11218530193118603	8.587367287085405	10.262543280727778	502.321044921875	502.3290710449219
1226	502.4096374511719	3.8903833333333333					1	DETECTED	502.4096 m/z @3.89 [CD8380_2.mzXML]	502.4096374511719	3.8903833333333333	3.1662666666666666	18.645333333333333	15.479066666666666	1943.410400390625	663274.8723036194	0	1188	0.5319922112327875	10.688240845167675	20.37648169033535	502.40625	502.4134521484375
1227	503.2938232421875	12.873316666666666					1	DETECTED	503.2938 m/z @12.87 [CD8380_2.mzXML]	503.2938232421875	12.873316666666666	12.723583333333332	12.994833333333334	0.271250000000002	8704.486328125	90551.85879742491	0	1188	0.2022430844728973	0.9057769367764958	0.8115538735529917	503.29364013671875	503.2953186035156
1228	503.31256103515625	11.778766666666666					1	DETECTED	503.3126 m/z @11.78 [CD8380_2.mzXML]	503.31256103515625	11.778766666666666	11.682350000000001	12.342816666666666	0.6604666666666645	12555.015625	262798.6409038082	0	1188	0.3015413278345491	3.4250648228176943	5.850129645635389	503.31121826171875	503.3141174316406
1229	503.32952880859375	12.889066666666668					1	DETECTED	503.3295 m/z @12.89 [CD8380_2.mzXML]	503.32952880859375	12.889066666666668	12.889066666666668	12.9801	0.09103333333333197	6539.3359375	29642.205288085872	0	1188	0.05680795187559973	null	null	503.32952880859375	503.33209228515625
1230	504.1070251464844	10.318383333333333					1	DETECTED	504.1070 m/z @10.32 [CD8380_2.mzXML]	504.1070251464844	10.318383333333333	7.66505	10.370916666666666	2.705866666666666	2997.1484375	162622.10014422602	0	1188	0.12751580407871188	0.5098994974874371	0.0197989949748742	504.106689453125	504.1083068847656
1231	504.239013671875	12.213333333333333					1	DETECTED	504.2390 m/z @12.21 [CD8380_2.mzXML]	504.239013671875	12.213333333333333	12.1787	12.461116666666667	0.2824166666666681	20101.810546875	196722.78593725595	0	1188	0.14014878838818312	4.077237728585151	6.655928862180812	504.2380676269531	504.23974609375
1232	504.34234619140625	13.304316666666667					1	DETECTED	504.3423 m/z @13.30 [CD8380_2.mzXML]	504.34234619140625	13.304316666666667	13.070216666666665	14.356716666666667	1.286500000000002	7915.91650390625	246722.37049066173	0	1188	0.12371239479449692	2.747757368645864	4.495514737291728	504.34002685546875	504.3457336425781
1233	506.3593444824219	13.651133333333332					1	DETECTED	506.3593 m/z @13.65 [CD8380_2.mzXML]	506.3593444824219	13.651133333333332	11.977733333333333	15.399766666666666	3.4220333333333333	6932.24365234375	662704.4967216795	0	1188	0.5821583891518731	1.0224791840962517	0.8529616204254453	506.3565979003906	506.3625183105469
1234	507.3223571777344	13.1873					1	DETECTED	507.3224 m/z @13.19 [CD8380_2.mzXML]	507.3223571777344	13.1873	6.461966666666667	13.274516666666667	6.81255	14832.263671875	811514.7622322384	0	1188	0.12603629665623473	0.5064841891356067	0.012968378271213298	507.31982421875	507.32879638671875
1235	508.3399658203125	13.024616666666667					1	DETECTED	508.3400 m/z @13.02 [CD8380_2.mzXML]	508.3399658203125	13.024616666666667	12.4267	13.099883333333334	0.6731833333333341	10601.6201171875	255395.42149072286	0	1188	0.15847784018515476	0.5629407665505235	0.12588153310104708	508.33807373046875	508.34991455078125
1236	508.3748779296875	14.0116					1	DETECTED	508.3749 m/z @14.01 [CD8380_2.mzXML]	508.3748779296875	14.0116	8.557516666666666	16.148716666666665	7.591199999999999	24559.6953125	1428933.9719674992	0	1188	0.4358094089389155	0.8683132308495559	4.691774771898369	508.3660583496094	508.3826904296875
1237	509.392333984375	12.31					1	DETECTED	509.3923 m/z @12.31 [CD8380_2.mzXML]	509.392333984375	12.31	11.682350000000001	12.513033333333334	0.830683333333333	21349.2734375	337293.0566164551	0	1188	0.18907047255856035	0.6617408853129404	1.4287891577557077	509.389892578125	509.3939208984375
1238	510.3537902832031	13.518049999999999					1	DETECTED	510.3538 m/z @13.52 [CD8380_2.mzXML]	510.3537902832031	13.518049999999999	1.32245	14.454366666666665	13.131916666666665	50913.1484375	2370944.3778128647	0	1188	0.213737095866664	2.0129174376381167	1.6854925908010474	510.35284423828125	510.35687255859375
1239	510.39013671875	12.642266666666666					1	DETECTED	510.3901 m/z @12.64 [CD8380_2.mzXML]	510.39013671875	12.642266666666666	12.39255	12.857233333333333	0.46468333333333334	8238.5126953125	133376.19108764638	0	1188	0.2544094810571913	0.9304211439631602	0.8608422879263204	510.38720703125	510.3955383300781
1240	512.3328247070312	11.961					1	DETECTED	512.3328 m/z @11.96 [CD8380_2.mzXML]	512.3328247070312	11.961	11.844533333333334	12.823566666666666	0.9790333333333319	77010.5703125	819620.9062027594	0	1188	0.09973586677280188	3.8308647058987866	9.875338429339731	512.3314819335938	512.33544921875
1241	514.873779296875	1.6269833333333332					1	DETECTED	514.8738 m/z @1.63 [CD8380_2.mzXML]	514.873779296875	1.6269833333333332	1.5967	5.6491999999999996	4.052499999999999	18592.849609375	605794.911190979	0	1188	0.04550821839764008	66.90974133186596	121.44559460831528	514.8728637695312	514.8806762695312
1242	515.2063598632812	12.950383333333333					1	DETECTED	515.2064 m/z @12.95 [CD8380_2.mzXML]	515.2063598632812	12.950383333333333	4.5782	13.055	8.4768	9078.3623046875	1018463.4074139402	0	1188	0.10996463638037213	0.5062478724187838	0.012495744837567279	515.1970825195312	515.2102661132812
1243	515.3113403320312	13.143783333333333					1	DETECTED	515.3113 m/z @13.14 [CD8380_2.mzXML]	515.3113403320312	13.143783333333333	13.070216666666665	13.502316666666667	0.4321000000000019	57846.5703125	602397.9363879401	0	1188	0.14018155762022033	2.7317501011467407	3.406788066141758	515.3101196289062	515.3151245117188
1244	516.0719604492188	9.762933333333333					1	DETECTED	516.0720 m/z @9.76 [CD8380_2.mzXML]	516.0719604492188	9.762933333333333	9.660883333333334	10.786	1.1251166666666652	26980.927734375	319672.6855136099	0	1188	0.13087364435121707	2.013282710450422	1.5844864312150335	516.0690307617188	516.073486328125
1245	516.3038940429688	12.774049999999999					1	DETECTED	516.3039 m/z @12.77 [CD8380_2.mzXML]	516.3038940429688	12.774049999999999	1.4785666666666666	12.9801	11.501533333333334	19339.62890625	1408411.270336548	0	1188	0.18215659166123999	0.5091209023075596	0.018241804615119126	516.3021850585938	516.3087768554688
1246	517.3663330078125	14.703866666666666					1	DETECTED	517.3663 m/z @14.70 [CD8380_2.mzXML]	517.3663330078125	14.703866666666666	14.487416666666666	15.69175	1.2043333333333344	6794.0751953125	279277.54324899276	0	1188	0.5914968480322038	2.782012782012784	4.820988729674174	517.3640747070312	517.3681640625
1247	518.0684204101562	9.779733333333333					1	DETECTED	518.0684 m/z @9.78 [CD8380_2.mzXML]	518.0684204101562	9.779733333333333	9.69535	10.6908	0.99545	8387.080078125	173668.71390783673	0	1188	0.13672818899852324	5.8983804068734	10.7967608137468	518.0673828125	518.0691528320312
1248	518.3201293945312	13.1873					1	DETECTED	518.3201 m/z @13.19 [CD8380_2.mzXML]	518.3201293945312	13.1873	12.1787	14.5701	2.391400000000001	349643.25	8125484.103777711	1	1188	0.19425270264423133	1.185504659924647	0.36069106601716366	518.3197021484375	518.322265625
1249	518.4579467773438	12.642266666666666					1	DETECTED	518.4579 m/z @12.64 [CD8380_2.mzXML]	518.4579467773438	12.642266666666666	11.667266666666666	14.788016666666666	3.1207499999999992	61569.2265625	4195582.168848876	0	1188	1.3271213655593481	1.69931151823181	2.6755086530915495	518.4561767578125	518.4613037109375
1250	519.3228149414062	13.115166666666665					1	DETECTED	519.3228 m/z @13.12 [CD8380_2.mzXML]	519.3228149414062	13.115166666666665	13.099883333333334	14.1121	1.0122166666666654	87646.8828125	1469685.0629551979	0	1188	0.19306881331079673	33.11504907306963	65.23009814613926	519.3208618164062	519.323974609375
1251	519.4611206054688	12.642266666666666					1	DETECTED	519.4611 m/z @12.64 [CD8380_2.mzXML]	519.4611206054688	12.642266666666666	7.91015	14.0116	6.10145	20777.072265625	2180844.6608421626	0	1188	0.38374458143763235	0.6446850775023157	0.28937015500463154	519.4603881835938	519.4620971679688
1252	520.3368530273438	12.965366666666666					1	DETECTED	520.3369 m/z @12.97 [CD8380_2.mzXML]	520.3368530273438	12.965366666666666	11.637766666666666	15.929383333333334	4.291616666666668	2584676.0	3.387446310746195E7	1	1188	0.19727191745688444	1.277097716485958	0.9337679232276694	520.3366088867188	520.3408813476562
1253	521.3413696289062	12.965366666666666					1	DETECTED	521.3414 m/z @12.97 [CD8380_2.mzXML]	521.3413696289062	12.965366666666666	12.578366666666666	15.782516666666668	3.204150000000002	668033.5	9079865.304806154	0	1188	0.19073371254959426	1.7891279741368982	3.1482726669468915	521.3410034179688	521.343994140625
1254	522.3535766601562	13.304316666666667					1	DETECTED	522.3536 m/z @13.30 [CD8380_2.mzXML]	522.3535766601562	13.304316666666667	12.092083333333333	15.236833333333333	3.14475	767743.5	1.550877324567392E7	1	1188	0.226676479777824	2.492441086254068	2.0848236727460523	522.3436279296875	522.3566284179688
1255	523.344970703125	12.965366666666666					1	DETECTED	523.3450 m/z @12.97 [CD8380_2.mzXML]	523.344970703125	12.965366666666666	12.873316666666666	13.039283333333334	0.1659666666666677	12752.90625	92255.53295800767	0	1188	0.1182246502897435	0.9015028064457739	0.8030056128915477	523.3424682617188	523.3466796875
1256	523.3572387695312	13.363316666666666					1	DETECTED	523.3572 m/z @13.36 [CD8380_2.mzXML]	523.3572387695312	13.363316666666666	12.994833333333334	14.669883333333333	1.6750499999999988	211554.65625	4377242.1166924955	0	1188	0.23272656350271248	1.7328586622297146	4.029529571187493	523.3478393554688	523.3590087890625
1257	524.369140625	14.243400000000001					1	DETECTED	524.3691 m/z @14.24 [CD8380_2.mzXML]	524.369140625	14.243400000000001	5.930816666666667	17.912166666666668	11.98135	794556.3125	3.938039101945518E7	1	1188	0.553593162226111	0.9163649492263524	0.38846768054210673	524.3593139648438	524.37255859375
1258	525.3731079101562	14.210783333333334					1	DETECTED	525.3731 m/z @14.21 [CD8380_2.mzXML]	525.3731079101562	14.210783333333334	10.516950000000001	16.626466666666666	6.109516666666664	177995.59375	1.1388208796252264E7	0	1188	0.48976602103651423	0.853351175872171	1.0004705127562477	525.37158203125	525.374267578125
1259	526.2906494140625	12.790566666666667					1	DETECTED	526.2906 m/z @12.79 [CD8380_2.mzXML]	526.2906494140625	12.790566666666667	12.757833333333334	12.889066666666668	0.1312333333333342	23243.17578125	125593.97703051723	0	1188	0.1156245590777516	2.0045824847250944	3.009164969450189	526.290283203125	526.2914428710938
1260	527.310791015625	13.143783333333333					1	DETECTED	527.3108 m/z @13.14 [CD8380_2.mzXML]	527.310791015625	13.143783333333333	12.965366666666666	13.408433333333333	0.4430666666666667	12498.7900390625	158800.7008833002	0	1188	0.4508048553149262	1.241662774404481	1.4833255488089618	527.3099975585938	527.3121948242188
1261	527.3785400390625	14.243400000000001					1	DETECTED	527.3785 m/z @14.24 [CD8380_2.mzXML]	527.3785400390625	14.243400000000001	14.062133333333332	15.024033333333334	0.9619000000000018	5675.42822265625	131445.90785473646	0	1188	0.45881359906036145	2.6532732622287263	4.306546524457453	527.3775634765625	527.3809204101562
1262	528.4600830078125	12.31					1	DETECTED	528.4601 m/z @12.31 [CD8380_2.mzXML]	528.4600830078125	12.31	11.812183333333333	12.757833333333334	0.9456500000000005	18056.84375	396472.6955920412	0	1188	0.09749432531424418	0.9497974488600219	1.407645151827817	528.4586791992188	528.4634399414062
1263	530.0867919921875	9.968833333333333					1	DETECTED	530.0868 m/z @9.97 [CD8380_2.mzXML]	530.0867919921875	9.968833333333333	9.91645	10.056099999999999	0.1396499999999996	4529.41015625	22836.70140570069	0	1188	0.08862815477105279	1.3329621380846315	1.7841147723521675	530.0859375	530.088134765625
1264	532.3353271484375	13.502316666666667					1	DETECTED	532.3353 m/z @13.50 [CD8380_2.mzXML]	532.3353271484375	13.502316666666667	13.439383333333334	13.667666666666666	0.22828333333333184	5142.455078125	34207.76234881556	0	1188	0.11479596435055761	1.8136917372881187	2.6273834745762374	532.3322143554688	532.3370971679688
1265	533.3609619140625	14.243400000000001					1	DETECTED	533.3610 m/z @14.24 [CD8380_2.mzXML]	533.3609619140625	14.243400000000001	7.875683333333333	14.586883333333333	6.7112	5076.4951171875	485176.55883850093	0	1188	0.6079685800494872	0.5269706828454992	0.05394136569099832	533.3577880859375	533.3639526367188
1266	534.2928466796875	13.143783333333333					1	DETECTED	534.2928 m/z @13.14 [CD8380_2.mzXML]	534.2928466796875	13.143783333333333	13.024616666666667	13.73535	0.7107333333333337	12184.7099609375	198049.75797534158	0	1188	0.18553519451122646	2.982097902097904	4.964195804195808	534.2913208007812	534.2953491210938
1267	534.31396484375	11.961					1	DETECTED	534.3140 m/z @11.96 [CD8380_2.mzXML]	534.31396484375	11.961	11.9274	12.143816666666668	0.21641666666666737	4199.82275390625	39838.397132141145	0	1188	0.0880718038265087	3.2204861111111356	5.440972222222271	534.313232421875	534.3150024414062
1268	535.123779296875	11.551966666666667					1	DETECTED	535.1238 m/z @11.55 [CD8380_2.mzXML]	535.123779296875	11.551966666666667	11.523166666666667	11.667266666666666	0.1440999999999999	18083.751953125	99462.80524316365	0	1188	0.08539027929454868	2.501736111111076	4.141685672185369	535.1231079101562	535.1255493164062
1269	535.2975463867188	13.115166666666665					1	DETECTED	535.2975 m/z @13.12 [CD8380_2.mzXML]	535.2975463867188	13.115166666666665	9.209200000000001	13.289483333333333	4.080283333333332	11400.0380859375	848122.0298991696	0	1188	0.30355086423671906	0.5223141518531479	0.04462830370629581	535.2940063476562	535.301025390625
1270	536.3937377929688	8.422966666666666					1	DETECTED	536.3937 m/z @8.42 [CD8380_2.mzXML]	536.3937377929688	8.422966666666666	8.081133333333334	8.43895	0.35781666666666645	1279.8148193359375	20037.27468649288	0	1188	0.4285170530007196	0.5233788395904456	0.04675767918089119	536.39111328125	536.397705078125
1271	539.3114624023438	12.965366666666666					1	DETECTED	539.3115 m/z @12.97 [CD8380_2.mzXML]	539.3114624023438	12.965366666666666	12.889066666666668	13.070216666666665	0.18114999999999704	18221.33984375	113850.94208776792	0	1188	0.0433042745293335	1.1870904325032876	1.3741808650065754	539.3092651367188	539.3121948242188
1272	540.3631591796875	12.2939					1	DETECTED	540.3632 m/z @12.29 [CD8380_2.mzXML]	540.3631591796875	12.2939	12.277700000000001	12.443783333333332	0.16608333333333114	7257.35693359375	46275.02597863744	0	1188	0.13797905937135901	5.126028806584437	9.252057613168875	540.3612670898438	540.3654174804688
1273	542.3197021484375	12.919716666666666					1	DETECTED	542.3197 m/z @12.92 [CD8380_2.mzXML]	542.3197021484375	12.919716666666666	12.513033333333334	15.746	3.232966666666666	189264.0625	2973876.160402403	1	1188	0.1611075811138516	1.1137695502717841	1.2072295992183393	542.3143920898438	542.3226928710938
1274	544.3378295898438	12.889066666666668					1	DETECTED	544.3378 m/z @12.89 [CD8380_2.mzXML]	544.3378295898438	12.889066666666668	5.96615	14.870866666666666	8.904716666666666	301268.71875	5018003.305877507	1	1188	0.11045616333466945	2.443745456241549	3.691849277483323	544.3299560546875	544.3401489257812
1275	546.3534545898438	13.070216666666665					1	DETECTED	546.3535 m/z @13.07 [CD8380_2.mzXML]	546.3534545898438	13.070216666666665	11.5804	16.571383333333333	4.990983333333334	59120.4765625	2055915.5520152594	0	1188	1.2370902100992645	1.4212985176218962	0.6526790120136783	546.3482055664062	546.3577270507812
1276	548.3687133789062	13.502316666666667					1	DETECTED	548.3687 m/z @13.50 [CD8380_2.mzXML]	548.3687133789062	13.502316666666667	13.42385	13.941716666666668	0.5178666666666683	14199.6552734375	196477.59404711865	0	1188	0.20261113836347455	3.2999150382327764	null	548.36865234375	548.3706665039062
1277	549.788330078125	9.424433333333333					1	DETECTED	549.7883 m/z @9.42 [CD8380_2.mzXML]	549.788330078125	9.424433333333333	9.374766666666666	9.440783333333334	0.06601666666666794	2651.060791015625	8651.252796081593	0	1188	0.07077006654023954	0.6645973154362504	0.32919463087250084	549.7869262695312	549.7883911132812
1278	550.4473266601562	12.706966666666666					1	DETECTED	550.4473 m/z @12.71 [CD8380_2.mzXML]	550.4473266601562	12.706966666666666	11.795166666666667	19.0115	7.216333333333335	12313.3203125	863349.6150611872	0	1188	0.5787613575459307	3.957190904438111	2.402979133143856	550.4390258789062	550.4545288085938
1279	555.409423828125	13.143783333333333					1	DETECTED	555.4094 m/z @13.14 [CD8380_2.mzXML]	555.409423828125	13.143783333333333	13.1293	13.216550000000002	0.08725000000000094	6793.64599609375	23458.20214782713	0	1188	0.05397975212396311	3.012082853855162	5.024165707710324	555.409423828125	555.413818359375
1280	563.4251708984375	12.31					1	DETECTED	563.4252 m/z @12.31 [CD8380_2.mzXML]	563.4251708984375	12.31	11.894433333333334	15.5267	3.6322666666666663	4032.31396484375	354455.42736111453	0	1188	1.72904721987633	4.370257479746528	7.740514959493057	563.4182739257812	563.4297485351562
1281	566.3197631835938	12.889066666666668					1	DETECTED	566.3198 m/z @12.89 [CD8380_2.mzXML]	566.3197631835938	12.889066666666668	12.723583333333332	13.651133333333332	0.9275500000000001	26443.517578125	322732.36130890023	0	1188	0.10739444689109057	2.8025480914492436	4.605096182898487	566.31640625	566.3212280273438
1282	567.4048461914062	12.2939					1	DETECTED	567.4048 m/z @12.29 [CD8380_2.mzXML]	567.4048461914062	12.2939	12.213333333333333	12.461116666666667	0.24778333333333435	7704.83935546875	70449.19500903347	0	1188	0.12805456827904038	1.5377534133222854	2.075506826644571	567.4027709960938	567.4067993164062
1283	568.337646484375	12.823566666666666					1	DETECTED	568.3376 m/z @12.82 [CD8380_2.mzXML]	568.337646484375	12.823566666666666	12.594349999999999	14.4222	1.8278500000000015	71061.6015625	877499.6835112937	0	1188	0.11713052468800456	2.759131998244894	2.083442630914569	568.3300170898438	568.34130859375
1284	570.3541259765625	13.070216666666665					1	DETECTED	570.3541 m/z @13.07 [CD8380_2.mzXML]	570.3541259765625	13.070216666666665	4.293166666666666	13.158183333333334	8.865016666666667	9866.240234375	1022241.2267844239	0	1188	0.11118213517528197	0.505011174977166	0.010022349954331844	570.3464965820312	570.3597412109375
[truncated: 25 more rows]
