# Supplementary material for: MSFC: a new feature construction method for accurate diagnosis of mass spectrometry data
Source: Sci Rep. 2023 Sep 21;13:15694. doi: 10.1038/s41598-023-42395-5 (PMC10514077; doi:10.1038/s41598-023-42395-5)
Supplement: Supplementary file 1 — Supplementary Information. [file 41598_2023_42395_MOESM1_ESM.zip › dataset/CRLM dataset/control/control1.csv]

row ID	row m/z	row retention time	row identity (main ID)	row identity (all IDs)	row identity (main ID + details)	row comment	row number of detected peaks	151020OFc1_NvH-0949-Control-1.raw Peak status	151020OFc1_NvH-0949-Control-1.raw Peak name	151020OFc1_NvH-0949-Control-1.raw Peak m/z	151020OFc1_NvH-0949-Control-1.raw Peak RT	151020OFc1_NvH-0949-Control-1.raw Peak RT start	151020OFc1_NvH-0949-Control-1.raw Peak RT end	151020OFc1_NvH-0949-Control-1.raw Peak duration time	151020OFc1_NvH-0949-Control-1.raw Peak height	151020OFc1_NvH-0949-Control-1.raw Peak area	151020OFc1_NvH-0949-Control-1.raw Peak charge	151020OFc1_NvH-0949-Control-1.raw Peak # data points	151020OFc1_NvH-0949-Control-1.raw Peak FWHM	151020OFc1_NvH-0949-Control-1.raw Peak tailing factor	151020OFc1_NvH-0949-Control-1.raw Peak asymmetry factor	151020OFc1_NvH-0949-Control-1.raw Peak m/z min	151020OFc1_NvH-0949-Control-1.raw Peak m/z max
1	400.0155029296875	49.28466832					1	DETECTED	400.0155 m/z @49.28 [151020OFc1_NvH-0949-Control-1.raw]	400.0155029296875	49.28466832	5.5743547304	100.0010565648	94.42670183439999	72072.640625	2.2526921349073285E8	0	8096	78.39719143305416	1.072477609142406	1.2448722262254748	400.0055236816406	400.0160827636719
2	400.0260925292969	50.0179679328					1	DETECTED	400.0261 m/z @50.02 [151020OFc1_NvH-0949-Control-1.raw]	400.0260925292969	50.0179679328	4.63077373653333	100.0010565648	95.37028282826667	294228.6875	2.6785524476530185E8	0	8096	4.9815369559624045	1.0186486337421898	2.015871819995005	400.0162353515625	400.0360107421875
3	400.0373229980469	98.7436422165333					1	DETECTED	400.0373 m/z @98.74 [151020OFc1_NvH-0949-Control-1.raw]	400.0373229980469	98.7436422165333	1.0879008288	100.0010565648	98.913155736	225739.796875	2.777171446332387E8	0	8096	1.9027410089971681	0.5069344822544661	0.015558198978003524	400.0362854003906	400.0471496582031
4	400.1739807128906	27.9425538930667					1	DETECTED	400.1740 m/z @27.94 [151020OFc1_NvH-0949-Control-1.raw]	400.1739807128906	27.9425538930667	3.890202684	99.0114076	95.121204916	250280.03125	2.4553244380967543E8	0	8096	64.33630235528067	2.413419808591279	9.634039796817872	400.1644592285156	400.18389892578125
5	400.1943359375	28.2458939616					1	DETECTED	400.1943 m/z @28.25 [151020OFc1_NvH-0949-Control-1.raw]	400.1943359375	28.2458939616	3.6251449712	96.8903443744	93.2651994032	698689.25	2.915020191751841E8	3	8096	10.941108066774678	0.5209695383231165	0.04593344857358095	400.1843566894531	400.2019348144531
6	400.2119445800781	23.0432769896					1	DETECTED	400.2119 m/z @23.04 [151020OFc1_NvH-0949-Control-1.raw]	400.2119445800781	23.0432769896	4.08143404746667	99.8961848197333	95.81475077226663	2.0881752E7	8.061004390862478E8	2	8096	0.21177915572276618	1.4550812603512624	22.69988366272419	400.20196533203125	400.221923828125
7	400.2265319824219	20.4882749469333					1	DETECTED	400.2265 m/z @20.49 [151020OFc1_NvH-0949-Control-1.raw]	400.2265319824219	20.4882749469333	4.11086528026667	99.0303175866667	94.91945230640003	7034509.0	4.926428936013427E8	3	8096	0.28694480729445004	2.4639236610722635	24.769767757006417	400.2219543457031	400.23095703125
8	400.240966796875	35.0256521197333					1	DETECTED	400.2410 m/z @35.03 [151020OFc1_NvH-0949-Control-1.raw]	400.240966796875	35.0256521197333	0.0249519442666667	99.9724441725333	99.94749222826664	1.25938744E8	2.6315361841283736E9	3	8096	0.247795766091798	1.104371213155444	0.9453070023676484	400.2309875488281	400.2509460449219
9	400.2581787109375	91.1804229629333					1	DETECTED	400.2582 m/z @91.18 [151020OFc1_NvH-0949-Control-1.raw]	400.2581787109375	91.1804229629333	4.18414078986667	98.7623142701333	94.57817348026663	6085758.0	4.634951605561153E8	2	8096	14.724266774004192	0.5014118076137237	0.008089629870529974	400.25103759765625	400.2680358886719
10	400.2772521972656	19.8555044061333					1	DETECTED	400.2773 m/z @19.86 [151020OFc1_NvH-0949-Control-1.raw]	400.2772521972656	19.8555044061333	8.5157251208	95.7898050213333	87.2740799005333	381347.03125	2.6356153836863023E8	0	8096	0.189853265734083	4.48124318086384	628.1287238054076	400.2681884765625	400.28399658203125
11	400.28778076171875	91.7306207970667					1	DETECTED	400.2878 m/z @91.73 [151020OFc1_NvH-0949-Control-1.raw]	400.28778076171875	91.7306207970667	6.10265696373333	91.8635379629333	85.76088099919997	136400.3125	2.150014995769164E8	0	8096	0.08189200091491955	0.9761008622163108	1.0344784496472492	400.2872619628906	400.29534912109375
12	400.3054504394531	91.5060276296					1	DETECTED	400.3055 m/z @91.51 [151020OFc1_NvH-0949-Control-1.raw]	400.3054504394531	91.5060276296	4.83234862453333	92.8210786706667	87.98873004613337	146920.625	2.414731263863644E8	0	8096	0.3142443986226908	1.1576433190322917	1.4145103514365114	400.29571533203125	400.314697265625
13	400.3415832519531	91.4779838701333					1	DETECTED	400.3416 m/z @91.48 [151020OFc1_NvH-0949-Control-1.raw]	400.3415832519531	91.4779838701333	0.0059834704	99.9819569637333	99.9759734933333	96737.5859375	2.375346478746648E8	0	8096	0.6633530512088157	0.5316376753072407	0.06974995658314052	400.3321838378906	400.35150146484375
14	400.45196533203125	19.4883962042667					1	DETECTED	400.4520 m/z @19.49 [151020OFc1_NvH-0949-Control-1.raw]	400.45196533203125	19.4883962042667	4.3312043304	98.4936409256	94.1624365952	248094.171875	2.4641104483531034E8	0	8096	0.12496018114511642	3.217399659774813	0.8959575104257255	400.4422912597656	400.4618835449219
15	400.4656982421875	52.0313559021333					1	DETECTED	400.4657 m/z @52.03 [151020OFc1_NvH-0949-Control-1.raw]	400.4656982421875	52.0313559021333	4.0404861328	52.0313559021333	47.9908697693333	88931.15625	1.2148871498953307E8	0	8096	26.071057327828782	0.5	null	400.462158203125	400.46710205078125
16	400.4771728515625	30.7544758282667					1	DETECTED	400.4772 m/z @30.75 [151020OFc1_NvH-0949-Control-1.raw]	400.4771728515625	30.7544758282667	1.40888720853333	98.3085759426667	96.89968873413338	731676.5	2.5522516166357604E8	4	8096	20.101520824862472	0.673396239909947	0.9657681080802488	400.46722412109375	400.4871520996094
17	400.5036926269531	23.9626328069333					1	DETECTED	400.5037 m/z @23.96 [151020OFc1_NvH-0949-Control-1.raw]	400.5036926269531	23.9626328069333	0.0158561666666667	99.0873545429333	99.07149837626663	641896.875	2.193205565542508E8	4	8096	0.1915096468526194	0.5167695105042462	0.8006989240883574	400.4938049316406	400.5136413574219
18	400.5201721191406	17.4308845834667					1	DETECTED	400.5202 m/z @17.43 [151020OFc1_NvH-0949-Control-1.raw]	400.5201721191406	17.4308845834667	4.4541258384	96.5040844370667	92.04995859866669	319945.65625	2.4248750873191908E8	0	8096	0.021271555734916348	0.5344434833891749	0.006072540345988756	400.5137634277344	400.5245666503906
19	400.53460693359375	36.7689172352					1	DETECTED	400.5346 m/z @36.77 [151020OFc1_NvH-0949-Control-1.raw]	400.53460693359375	36.7689172352	3.6068827488	99.5332769429333	95.9263941941333	404819.46875	2.6266327488583195E8	0	8096	30.51076612834261	1.7470394057718783	0.10792582171135291	400.5246276855469	400.5445861816406
20	400.548583984375	17.4980667981333					1	DETECTED	400.5486 m/z @17.50 [151020OFc1_NvH-0949-Control-1.raw]	400.548583984375	17.4980667981333	4.48352298826667	98.9360044445333	94.45248145626663	388341.34375	2.2797185351086783E8	3	8096	0.35042337954607206	0.5658557236992744	0.775829581108123	400.544677734375	400.548828125
21	400.558837890625	47.8331995050667					1	DETECTED	400.5588 m/z @47.83 [151020OFc1_NvH-0949-Control-1.raw]	400.558837890625	47.8331995050667	4.02046354053333	82.4182008712	78.39773733066667	1690439.5	2.7720012869647044E8	0	8096	18.420431990492656	0.5070533828831655	0.008464380251295499	400.54888916015625	400.5632629394531
22	400.5732727050781	35.0256521197333					1	DETECTED	400.5733 m/z @35.03 [151020OFc1_NvH-0949-Control-1.raw]	400.5732727050781	35.0256521197333	4.11086528026667	99.0019015298667	94.89103624960003	8.6332392E7	1.8866785889935024E9	3	8096	0.2356154891292448	0.5298805748365731	0.9594088770244984	400.56329345703125	400.5832214355469
23	400.5833435058594	23.3938457912					1	DETECTED	400.5833 m/z @23.39 [151020OFc1_NvH-0949-Control-1.raw]	400.5833435058594	23.3938457912	3.963753924	96.5787626954667	92.61500877146669	1467359.625	2.5972999125054058E8	0	8096	0.13748745248368976	1.0319898055997776	69.13447353528544	400.5832824707031	400.5926208496094
24	400.5956115722656	52.671542272					1	DETECTED	400.5956 m/z @52.67 [151020OFc1_NvH-0949-Control-1.raw]	400.5956115722656	52.671542272	5.25616425786667	96.9276645941333	91.67150033626663	71051.296875	2.444033714601017E8	0	8096	73.81982681601397	0.9667635495162038	0.9361271677832289	400.5933837890625	400.59820556640625
25	400.6083984375	31.5872144517333					1	DETECTED	400.6084 m/z @31.59 [151020OFc1_NvH-0949-Control-1.raw]	400.6083984375	31.5872144517333	2.52294329866667	98.3467774554667	95.82383415680002	639043.0625	2.5273076021410894E8	3	8096	0.11911993919725816	0.507477973637405	29.34481640442743	400.59906005859375	400.6183776855469
26	400.6784973144531	18.0499631573333					1	DETECTED	400.6785 m/z @18.05 [151020OFc1_NvH-0949-Control-1.raw]	400.6784973144531	18.0499631573333	4.6640044936	99.7522611914667	95.0882566978667	246156.9375	2.5551512049654657E8	0	8096	2.832066617401985	0.517596461947961	2.1532707218612193	400.6693115234375	400.6842041015625
27	400.6946105957031	37.8976966914667					1	DETECTED	400.6946 m/z @37.90 [151020OFc1_NvH-0949-Control-1.raw]	400.6946105957031	37.8976966914667	3.97290796906667	97.2575652096	93.28465724053333	6976787.5	3.818162420431902E8	2	8096	0.2341023380225593	1.503988027974894	0.015429405307483032	400.68463134765625	400.70458984375
28	400.7135314941406	23.0585745474667					1	DETECTED	400.7135 m/z @23.06 [151020OFc1_NvH-0949-Control-1.raw]	400.7135314941406	23.0585745474667	3.50717537468333	96.7768626210667	93.26968724638337	4716708.5	4.158283357676164E8	0	8096	3.028718009623063	0.7047784834091968	14.461961514739324	400.7046203613281	400.7235107421875
29	400.729248046875	16.7188797821333					1	DETECTED	400.7292 m/z @16.72 [151020OFc1_NvH-0949-Control-1.raw]	400.729248046875	16.7188797821333	3.77906623333333	96.7307648757333	92.95169864239998	4333280.0	4.83759912561715E8	2	8096	3.9849004826505166	10.540117097539484	0.6954690706467318	400.72357177734375	400.73736572265625
30	400.74737548828125	40.0256804293333					1	DETECTED	400.7474 m/z @40.03 [151020OFc1_NvH-0949-Control-1.raw]	400.74737548828125	40.0256804293333	4.05138812053333	96.7878290746667	92.73644095413337	7740724.5	5.1006256676723325E8	2	8096	31.1446112652914	0.5744754703685088	0.015004558583758406	400.7374267578125	400.7573547363281
31	400.7712097167969	21.4956278408					1	DETECTED	400.7712 m/z @21.50 [151020OFc1_NvH-0949-Control-1.raw]	400.7712097167969	21.4956278408	4.20318912106667	98.7623142701333	94.55912514906663	1.9351936E7	4.756441282920652E8	2	8096	0.18821889514531165	1.2493650958515736	1.2211553804928228	400.76123046875	400.7806701660156
32	400.7829895019531	61.9716105410667					1	DETECTED	400.7830 m/z @61.97 [151020OFc1_NvH-0949-Control-1.raw]	400.7829895019531	61.9716105410667	9.11620444373333	96.2098003442667	87.09359590053336	310746.1875	3.6864186636329365E8	0	8096	48.2564791353755	0.8546602565076947	0.7091154613070421	400.7812805175781	400.787841796875
33	400.7979736328125	62.0264226330667					1	DETECTED	400.7980 m/z @62.03 [151020OFc1_NvH-0949-Control-1.raw]	400.7979736328125	62.0264226330667	4.7936653304	98.7339896693333	93.9403243389333	375147.0	2.5220420955840543E8	0	8096	18.062472401437297	0.9022640774767859	0.06462526271147964	400.78814697265625	400.8078308105469
34	400.81829833984375	60.043107936					1	DETECTED	400.8183 m/z @60.04 [151020OFc1_NvH-0949-Control-1.raw]	400.81829833984375	60.043107936	4.72350135733333	97.1825912272	92.45908986986667	320595.375	2.7152176632708997E8	0	8096	18.190971199439446	0.8356810142746243	0.3278929600428429	400.80877685546875	400.8243103027344
35	400.8345642089844	62.0852344346667					1	DETECTED	400.8346 m/z @62.09 [151020OFc1_NvH-0949-Control-1.raw]	400.8345642089844	62.0852344346667	2.20881555733333	97.1825912272	94.97377566986668	347623.875	3.498625385168491E8	0	8096	4.812284516432854	0.793081629217305	0.4857261746576424	400.8248291015625	400.837158203125
36	400.8472900390625	59.9670606136					1	DETECTED	400.8473 m/z @59.97 [151020OFc1_NvH-0949-Control-1.raw]	400.8472900390625	59.9670606136	1.62024229333333	99.848051916	98.22780962266667	473658.6875	2.7027692867975587E8	0	8096	75.87571785884776	0.5507346805028118	0.0291808767481249	400.8374328613281	400.8572692871094
37	400.8614501953125	59.9543794453333					1	DETECTED	400.8615 m/z @59.95 [151020OFc1_NvH-0949-Control-1.raw]	400.8614501953125	59.9543794453333	1.99079464933333	98.1663212746667	96.17552662533338	421193.03125	2.8754163771145785E8	0	8096	46.99730999269215	0.8466133173710944	0.8462846824447969	400.8572998046875	400.8623046875
38	400.872314453125	60.0291243066667					1	DETECTED	400.8723 m/z @60.03 [151020OFc1_NvH-0949-Control-1.raw]	400.872314453125	60.0291243066667	0.221520309333333	99.7906255749333	99.56910526559997	538985.25	2.794127795187948E8	0	8096	40.53029802824027	0.7035752587306693	0.0287230062412548	400.8623352050781	400.8798828125
39	400.889892578125	33.2483074096					1	DETECTED	400.8899 m/z @33.25 [151020OFc1_NvH-0949-Control-1.raw]	400.889892578125	33.2483074096	1.9817051056	99.8867555058667	97.9050504002667	2838882.75	4.108553699376574E8	3	8096	0.17438199806092314	1.299111148994213	0.26006948065533636	400.8799133300781	400.8966369628906
40	400.9066467285156	35.0256521197333					1	DETECTED	400.9066 m/z @35.03 [151020OFc1_NvH-0949-Control-1.raw]	400.9066467285156	35.0256521197333	0.501488508	99.8194251765333	99.3179366685333	3.2029962E7	9.742451405046406E8	3	8096	0.2961459143792169	0.5274824260089642	55.30412165050702	400.8966979980469	400.9166259765625
41	400.916748046875	50.2843982173333					1	DETECTED	400.9167 m/z @50.28 [151020OFc1_NvH-0949-Control-1.raw]	400.916748046875	50.2843982173333	0.4734158104	99.9440218429333	99.4706060325333	6150674.0	3.980199040522829E8	0	8096	0.5536686171418452	0.749400647208463	0.49872412448580794	400.9166564941406	400.92657470703125
42	400.93096923828125	61.7736041434667					1	DETECTED	400.9310 m/z @61.77 [151020OFc1_NvH-0949-Control-1.raw]	400.93096923828125	61.7736041434667	4.23269646506667	99.8288517274667	95.59615526240003	368292.5	4.500730941145784E8	0	8096	43.75509136331117	0.9342615138756768	0.008073480962698078	400.9268798828125	400.9325256347656
43	400.9425354003906	31.5872144517333					1	DETECTED	400.9425 m/z @31.59 [151020OFc1_NvH-0949-Control-1.raw]	400.9425354003906	31.5872144517333	1.22462818746667	99.8770471381333	98.65241895066664	541107.8125	2.6683214776247042E8	0	8096	35.453993039558185	1.3718428011534167	0.8076031935430222	400.9326477050781	400.94464111328125
44	400.95465087890625	17.9702767946667					1	DETECTED	400.9547 m/z @17.97 [151020OFc1_NvH-0949-Control-1.raw]	400.95465087890625	17.9702767946667	1.95470115573333	99.8288517274667	97.87415057173337	1456035.625	2.8891717088438374E8	0	8096	0.1515884338216651	0.7738535208495184	34.508554765056594	400.9447326660156	400.964599609375
45	400.9716796875	60.9684612842667					1	DETECTED	400.9717 m/z @60.97 [151020OFc1_NvH-0949-Control-1.raw]	400.9716796875	60.9684612842667	0.9604542992	99.8288517274667	98.8683974282667	473404.9375	2.813544712185808E8	2	8096	31.058447623629963	0.932955128999802	0.08814652380632539	400.9646911621094	400.9816589355469
46	400.990478515625	67.7242464901333					1	DETECTED	400.9905 m/z @67.72 [151020OFc1_NvH-0949-Control-1.raw]	400.990478515625	67.7242464901333	2.6048213248	99.8961848197333	97.29136349493331	427178.71875	3.897591351999408E8	0	8096	17.819734133399542	0.7510272711317639	9.227075907009685E-4	400.9817810058594	400.99151611328125
47	401.0015563964844	23.3938457912					1	DETECTED	401.0016 m/z @23.39 [151020OFc1_NvH-0949-Control-1.raw]	401.0015563964844	23.3938457912	0.0059834704	100.0010565648	99.9950730944	698783.625	2.8621643011841476E8	0	8096	9.560165068044931	62.99358421748111	306.3940202089376	400.99163818359375	401.0115051269531
48	401.01885986328125	29.7534060816					1	DETECTED	401.0189 m/z @29.75 [151020OFc1_NvH-0949-Control-1.raw]	401.01885986328125	29.7534060816	6.23972405893333	99.9914981944	93.75177413546666	532221.25	3.1018744398317E8	0	8096	32.4077996433102	298.0141837439021	365.04302567362913	401.0115661621094	401.02880859375
49	401.03753662109375	50.2950251656					1	DETECTED	401.0375 m/z @50.30 [151020OFc1_NvH-0949-Control-1.raw]	401.03753662109375	50.2950251656	3.1055677128	99.5901692466667	96.48460153386671	428513.40625	3.0515514629888755E8	0	8096	22.98867816155623	5.342255672075226	3.3084340610228624	401.02886962890625	401.0387268066406
50	401.0487365722656	59.8491933453333					1	DETECTED	401.0487 m/z @59.85 [151020OFc1_NvH-0949-Control-1.raw]	401.0487365722656	59.8491933453333	1.30677303973333	100.0010565648	98.69428352506667	504968.875	3.704423639774597E8	2	8096	21.055447518858685	0.8887213833895221	32.07311326497538	401.03875732421875	401.0587158203125
51	401.0608215332031	59.7925354690667					1	DETECTED	401.0608 m/z @59.79 [151020OFc1_NvH-0949-Control-1.raw]	401.0608215332031	59.7925354690667	9.45260859066667	99.9724441725333	90.51983558186663	472158.53125	3.214008550982846E8	2	8096	19.174643905770495	0.8772008280280605	1.3515813845054523	401.0587463378906	401.07080078125
52	401.0845947265625	59.7925354690667					1	DETECTED	401.0846 m/z @59.79 [151020OFc1_NvH-0949-Control-1.raw]	401.0845947265625	59.7925354690667	1.115254712	99.9154428624	98.8001881504	467175.625	3.3027846507360405E8	0	8096	22.235257130527117	1.6584243591139345	0.3248264034745998	401.0746154785156	401.0885009765625
53	401.0985107421875	59.7795750176					1	DETECTED	401.0985 m/z @59.78 [151020OFc1_NvH-0949-Control-1.raw]	401.0985107421875	59.7795750176	8.86474055626667	99.398388072	90.53364751573334	556095.1875	3.323144756833963E8	0	8096	13.647631705474303	1.6077248898437622	1.5830980083192556	401.088623046875	401.1084899902344
54	401.1131591796875	60.4916316957333					1	DETECTED	401.1132 m/z @60.49 [151020OFc1_NvH-0949-Control-1.raw]	401.1131591796875	60.4916316957333	0.2683160696	99.398388072	99.1300720024	461901.875	6.048219785009959E8	0	8096	19.797448087073974	1.9243615200418385	0.8133937906908114	401.1085510253906	401.12005615234375
55	401.13006591796875	62.2675923893333					1	DETECTED	401.1301 m/z @62.27 [151020OFc1_NvH-0949-Control-1.raw]	401.13006591796875	62.2675923893333	44.328935576	99.9914981944	55.662562618399996	508696.625	2.8510179201314205E8	3	8096	18.884130181876436	1.6181963221835551	1.402469959230324	401.1201171875	401.1315002441406
56	401.1415100097656	60.2687025712					1	DETECTED	401.1415 m/z @60.27 [151020OFc1_NvH-0949-Control-1.raw]	401.1415100097656	60.2687025712	1.19747019253333	99.9914981944	98.79402800186666	544836.125	3.6754987816938245E8	0	8096	17.30095877059037	9.95904556088122	17.776657032046526	401.13153076171875	401.1514892578125
57	401.1622009277344	54.7014355306667					1	DETECTED	401.1622 m/z @54.70 [151020OFc1_NvH-0949-Control-1.raw]	401.1622009277344	54.7014355306667	5.13533857946667	99.3695467152	94.23420813573333	515711.1875	3.8893497672604895E8	0	8096	17.666189251942555	0.9151536405609528	4.025615813080195	401.1522521972656	401.17218017578125
58	401.17718505859375	48.0179241061333					1	DETECTED	401.1772 m/z @48.02 [151020OFc1_NvH-0949-Control-1.raw]	401.17718505859375	48.0179241061333	6.04275337146667	99.1543076354667	93.11155426400002	439605.1875	4.597243297554581E8	3	8096	14.874197270353676	1.1347926780997122	0.7446538747757848	401.1722106933594	401.1779479980469
59	401.18798828125	26.9818960144					1	DETECTED	401.1880 m/z @26.98 [151020OFc1_NvH-0949-Control-1.raw]	401.18798828125	26.9818960144	3.7337416664	99.7236011997333	95.9898595333333	3584847.5	5.1282558682833743E8	3	8096	11.058573559718521	2.688216333835065	0.010836372838943982	401.1780090332031	401.1979675292969
60	401.2052307128906	17.9534308429333					1	DETECTED	401.2052 m/z @17.95 [151020OFc1_NvH-0949-Control-1.raw]	401.2052307128906	17.9534308429333	4.0296987208	99.8383729864	95.8086742656	1396980.75	5.02359861397633E8	4	8096	3.137321798764594	4.079330301410864	18.22381316458602	401.197998046875	401.20623779296875
61	401.21624755859375	10.7292082765333					1	DETECTED	401.2162 m/z @10.73 [151020OFc1_NvH-0949-Control-1.raw]	401.21624755859375	10.7292082765333	4.3312043304	99.78087522	95.4496708896	1685828.0	5.3564465254722655E8	3	8096	15.332946090689084	13.280567707113724	13.966287663315555	401.2062683105469	401.21685791015625
62	401.22686767578125	23.8871644533333					1	DETECTED	401.2269 m/z @23.89 [151020OFc1_NvH-0949-Control-1.raw]	401.22686767578125	23.8871644533333	3.68850450613333	99.7619300816	96.07342557546667	3415931.75	6.441254550560048E8	2	8096	2.338154748290208	1.2458642894085503	0.5788352732499632	401.2168884277344	401.2308044433594
63	401.2408142089844	35.0256521197333					1	DETECTED	401.2408 m/z @35.03 [151020OFc1_NvH-0949-Control-1.raw]	401.2408142089844	35.0256521197333	0.0800515832	99.8383729864	99.7583214032	7448650.0	8.550242652358798E8	4	8096	4.123834546053423	0.8203231498762027	0.04524788019601538	401.2308349609375	401.25079345703125
64	401.2511291503906	50.2950251656					1	DETECTED	401.2511 m/z @50.30 [151020OFc1_NvH-0949-Control-1.raw]	401.2511291503906	50.2950251656	2.3904010952	99.7619300816	97.3715289864	4185491.75	5.643842837907889E8	0	8096	0.17352561682081102	7.691221098227178	0.9267749033104672	401.2508239746094	401.2611083984375
65	401.2622375488281	52.7210938229333					1	DETECTED	401.2622 m/z @52.72 [151020OFc1_NvH-0949-Control-1.raw]	401.2622375488281	52.7210938229333	7.40419434346667	99.8577975562667	92.45360321280003	512775.96875	5.820254589154105E8	0	8096	23.90651950523676	0.9257935421280171	0.38968514512726493	401.2611389160156	401.2625732421875
66	401.2725830078125	21.4956278408					1	DETECTED	401.2726 m/z @21.50 [151020OFc1_NvH-0949-Control-1.raw]	401.2725830078125	21.4956278408	4.762749172	99.8961848197333	95.13343564773331	8467127.0	5.795153345843076E8	3	8096	0.14636507504364715	1.6074961456250239	1.3665103969075594	401.2626037597656	401.28253173828125
67	401.293701171875	51.9385212706667					1	DETECTED	401.2937 m/z @51.94 [151020OFc1_NvH-0949-Control-1.raw]	401.293701171875	51.9385212706667	11.1990092773333	99.8961848197333	88.6971755424	579599.625	4.7417450982721686E8	2	8096	37.29854259605153	1.1069154321597563	0.8051143051952651	401.28375244140625	401.299560546875
68	401.3095703125	55.5274134285333					1	DETECTED	401.3096 m/z @55.53 [151020OFc1_NvH-0949-Control-1.raw]	401.3095703125	55.5274134285333	16.6174601789333	99.8961848197333	83.27872464080001	622363.6875	5.425200027373114E8	0	8096	9.621650170823706	3.005858062795087	1.6836268267330248	401.2995910644531	401.3195495605469
69	401.31964111328125	52.5835867426667					1	DETECTED	401.3196 m/z @52.58 [151020OFc1_NvH-0949-Control-1.raw]	401.31964111328125	52.5835867426667	37.837440756	99.9154428624	62.0780021064	534484.75	5.580135842828503E8	0	8096	44.96508741216766	1.8360398332466532	12.41214624872437	401.319580078125	401.3241882324219
70	401.3341979980469	56.1103627922667					1	DETECTED	401.3342 m/z @56.11 [151020OFc1_NvH-0949-Control-1.raw]	401.3341979980469	56.1103627922667	16.5057468002667	99.8961848197333	83.39043801946661	577501.5	5.625667825829567E8	3	8096	27.389315666709642	2.010964928381203	6.026420355408876	401.32427978515625	401.34417724609375
71	401.3445739746094	52.0313559021333					1	DETECTED	401.3446 m/z @52.03 [151020OFc1_NvH-0949-Control-1.raw]	401.3445739746094	52.0313559021333	4.884374916	99.8961848197333	95.01180990373331	461156.03125	5.424100955930498E8	0	8096	29.304370940915888	2.6519293362087777	4.458348145846992	401.34423828125	401.3525695800781
72	401.3625793457031	52.5705475797333					1	DETECTED	401.3626 m/z @52.57 [151020OFc1_NvH-0949-Control-1.raw]	401.3625793457031	52.5705475797333	0.2683160696	99.9535258370667	99.6852097674667	552046.9375	5.623945034719303E8	2	8096	35.6161450385253	1.300794724381859	0.585798297059669	401.35260009765625	401.3647155761719
73	401.3747253417969	55.5021305013333					1	DETECTED	401.3747 m/z @55.50 [151020OFc1_NvH-0949-Control-1.raw]	401.3747253417969	55.5021305013333	5.0477689368	99.9249360949333	94.8771671581333	778253.8125	5.2597366881095934E8	0	8096	29.586983608109193	1.7502289638180204	11.543817917648198	401.36474609375	401.38470458984375
74	401.3847961425781	51.2115005546667					1	DETECTED	401.3848 m/z @51.21 [151020OFc1_NvH-0949-Control-1.raw]	401.3847961425781	51.2115005546667	12.1428340490667	99.8961848197333	87.7533507706666	473033.21875	5.75636997310582E8	0	8096	27.858175448137068	1.0261071649366014	4.92712291003073	401.3847351074219	401.3879699707031
75	401.3979797363281	55.4918676936					1	DETECTED	401.3980 m/z @55.49 [151020OFc1_NvH-0949-Control-1.raw]	401.3979797363281	55.4918676936	4.65414814746667	99.9819569637333	95.32780881626663	752184.5	6.100616149640429E8	2	8096	11.290602867468209	0.9713327000653562	1.5595833982011345	401.3880310058594	401.407958984375
76	401.408935546875	55.2062818544					1	DETECTED	401.4089 m/z @55.21 [151020OFc1_NvH-0949-Control-1.raw]	401.408935546875	55.2062818544	10.5103253746667	99.9535258370667	89.4432004624	535234.3125	6.130352436842024E8	0	8096	32.948181951037	0.9096877517815694	2.4140203957785773	401.40802001953125	401.4122314453125
77	401.4222412109375	72.4551444501333					1	DETECTED	401.4222 m/z @72.46 [151020OFc1_NvH-0949-Control-1.raw]	401.4222412109375	72.4551444501333	1.53666015893333	99.9819569637333	98.44529680479997	604703.4375	5.834058598586806E8	0	8096	4.79437253810589	0.6165429021977421	0.10372291376611695	401.41229248046875	401.4322204589844
78	401.4336242675781	52.1519874264					1	DETECTED	401.4336 m/z @52.15 [151020OFc1_NvH-0949-Control-1.raw]	401.4336242675781	52.1519874264	6.29402369546667	100.0010565648	93.70703286933332	460751.625	6.418384918994195E8	0	8096	5.412490471550996	0.8830033360531941	3.572170151839322	401.4322509765625	401.4366760253906
79	401.4466857910156	27.2420885792					1	DETECTED	401.4467 m/z @27.24 [151020OFc1_NvH-0949-Control-1.raw]	401.4466857910156	27.2420885792	0.389106128266667	100.0010565648	99.61195043653333	651304.8125	5.373129615392754E8	0	8096	40.00200674204346	5.545925023525814	0.0062516720055846246	401.43670654296875	401.4566650390625
80	401.46636962890625	57.3358799664					1	DETECTED	401.4664 m/z @57.34 [151020OFc1_NvH-0949-Control-1.raw]	401.46636962890625	57.3358799664	0.6985716304	100.0010565648	99.3024849344	536538.75	5.894339572373472E8	2	8096	32.61128782669376	0.8778321724941713	1.1127902357773816	401.4566955566406	401.4763488769531
81	401.48699951171875	89.8840921650667					1	DETECTED	401.4870 m/z @89.88 [151020OFc1_NvH-0949-Control-1.raw]	401.48699951171875	89.8840921650667	0.675967539466667	100.0010565648	99.32508902533333	561483.625	5.750180566922654E8	0	8096	19.75119622824083	0.5838103170161191	0.09277168117895712	401.4770202636719	401.48846435546875
82	401.4985046386719	89.8642006565333					1	DETECTED	401.4985 m/z @89.86 [151020OFc1_NvH-0949-Control-1.raw]	401.4985046386719	89.8642006565333	0.685034625333333	100.0010565648	99.31602193946667	651192.1875	7.219812735956528E8	2	8096	6.4295513465098395	0.620715202609892	0.31091808984160424	401.488525390625	401.4985656738281
83	401.5085754394531	89.8642006565333					1	DETECTED	401.5086 m/z @89.86 [151020OFc1_NvH-0949-Control-1.raw]	401.5085754394531	89.8642006565333	0.675967539466667	100.0010565648	99.32508902533333	665122.1875	5.685830374804406E8	0	8096	19.14493040169137	0.5234228729856543	0.03268937169669477	401.49859619140625	401.5124206542969
84	401.5224304199219	26.9957023373333					1	DETECTED	401.5224 m/z @27.00 [151020OFc1_NvH-0949-Control-1.raw]	401.5224304199219	26.9957023373333	0.675967539466667	100.0010565648	99.32508902533333	1893221.75	6.402453098141415E8	0	8096	62.97306273453446	2.9136433778212742	240.18683141851827	401.512451171875	401.53240966796875
85	401.5340576171875	27.0070123808					1	DETECTED	401.5341 m/z @27.01 [151020OFc1_NvH-0949-Control-1.raw]	401.5340576171875	27.0070123808	0.675967539466667	100.0010565648	99.32508902533333	1034347.9375	6.148397543521926E8	0	8096	0.10520228706594992	2.597217238693794	4.633012943540396	401.5324401855469	401.5440368652344
86	401.5476379394531	89.8430426642667					1	DETECTED	401.5476 m/z @89.84 [151020OFc1_NvH-0949-Control-1.raw]	401.5476379394531	89.8430426642667	2.39953795546667	100.0010565648	97.60151860933333	851935.125	5.710227075202692E8	2	8096	67.37550776509782	0.5116083104465882	0.023504476815282453	401.5440673828125	401.5528869628906
87	401.5628967285156	17.2607593541333					1	DETECTED	401.5629 m/z @17.26 [151020OFc1_NvH-0949-Control-1.raw]	401.5628967285156	17.2607593541333	0.666947193866667	100.0010565648	99.33410937093333	9803528.0	7.498962936532081E8	3	8096	0.18090953058984027	2.208423280727003	369.22921569738065	401.55291748046875	401.5728759765625
88	401.57745361328125	42.6931748136					1	DETECTED	401.5775 m/z @42.69 [151020OFc1_NvH-0949-Control-1.raw]	401.57745361328125	42.6931748136	0.0158561666666667	99.2687607349333	99.25290456826663	2694293.5	6.256178064646107E8	0	8096	15.231786847166916	1.2385956188949285	2.4415935510990594	401.5729064941406	401.5874328613281
89	401.59271240234375	89.7963909469333					1	DETECTED	401.5927 m/z @89.80 [151020OFc1_NvH-0949-Control-1.raw]	401.59271240234375	89.7963909469333	0.398537295733333	99.2592377450667	98.86070044933336	950745.0	5.657752070807722E8	0	8096	37.001670548701874	0.93432647213792	0.05761048109221043	401.58746337890625	401.6026611328125
90	401.6044006347656	53.0121717533333					1	DETECTED	401.6044 m/z @53.01 [151020OFc1_NvH-0949-Control-1.raw]	401.6044006347656	53.0121717533333	0.398537295733333	99.2497545573333	98.85121726159997	445425.0625	7.069782821258401E8	0	8096	43.27903430079534	1.2935830022455326	3.674205855370879	401.60272216796875	401.6075134277344
91	401.6175231933594	89.8178092165333					1	DETECTED	401.6175 m/z @89.82 [151020OFc1_NvH-0949-Control-1.raw]	401.6175231933594	89.8178092165333	0.0059834704	99.7619300816	99.7559466112	1110058.0	6.356145993844813E8	0	8096	37.0491747370689	0.5309129668229895	0.019814899102287033	401.6075439453125	401.6274719238281
92	401.63629150390625	89.9687574893333					1	DETECTED	401.6363 m/z @89.97 [151020OFc1_NvH-0949-Control-1.raw]	401.63629150390625	89.9687574893333	0.0059834704	99.2401010421333	99.23411757173331	448149.375	6.551661624738705E8	0	8096	54.07193769960953	0.506530338751105	0.06122783684380297	401.6275329589844	401.6412353515625
93	401.6512451171875	37.3702500784					1	DETECTED	401.6512 m/z @37.37 [151020OFc1_NvH-0949-Control-1.raw]	401.6512451171875	37.3702500784	0.0059834704	99.0303175866667	99.0243341162667	477706.625	5.368965963448888E8	0	8096	38.7133382077495	1.240263989918284	4.357253671936482	401.6412658691406	401.6612243652344
94	401.6663818359375	39.7677892890667					1	DETECTED	401.6664 m/z @39.77 [151020OFc1_NvH-0949-Control-1.raw]	401.6663818359375	39.7677892890667	0.9967450968	99.0303175866667	98.0335724898667	419370.625	7.152766044325488E8	2	8096	48.373324992149385	1.6540421023656036	20.864103019224075	401.6612548828125	401.6703186035156
95	401.6803283691406	39.8335827218667					1	DETECTED	401.6803 m/z @39.83 [151020OFc1_NvH-0949-Control-1.raw]	401.6803283691406	39.8335827218667	0.9967450968	99.0207405930667	98.0239954962667	493820.96875	4.9544893245669603E8	2	8096	45.511126328430734	1.504428714779772	0.1776028352739032	401.6703796386719	401.6873474121094
96	401.6973571777344	37.8976966914667					1	DETECTED	401.6974 m/z @37.90 [151020OFc1_NvH-0949-Control-1.raw]	401.6973571777344	37.8976966914667	0.9604542992	98.5606772808	97.6002229816	910355.4375	4.619131165579464E8	2	8096	2.051250107731356	2.8424066440407776	9.811026562904228	401.6873779296875	401.70733642578125
97	401.7084655761719	37.2688179493333					1	DETECTED	401.7085 m/z @37.27 [151020OFc1_NvH-0949-Control-1.raw]	401.7084655761719	37.2688179493333	4.77216575146667	98.5606772808	93.78851152933332	523806.15625	4.695211744975347E8	0	8096	53.65967242571294	1.5758735567598894	6.010459858175786	401.7073669433594	401.7088623046875
98	401.7188720703125	16.5280302354667					1	DETECTED	401.7189 m/z @16.53 [151020OFc1_NvH-0949-Control-1.raw]	401.7188720703125	16.5280302354667	0.492146824266667	99.9154428624	99.42329603813333	1883878.625	6.770676893462967E8	2	8096	0.7132603105345723	9.048895743559097	2.647511083231842	401.7088928222656	401.7288513183594
99	401.7288818359375	24.0378837216					1	DETECTED	401.7289 m/z @24.04 [151020OFc1_NvH-0949-Control-1.raw]	401.7288818359375	24.0378837216	2.559215488	98.5221276517333	95.9629121637333	930582.9375	6.115534394444319E8	2	8096	65.90984900574685	0.9631201491221455	0.5897993988988625	401.7288818359375	401.73114013671875
100	401.74114990234375	39.1252281456					1	DETECTED	401.7411 m/z @39.13 [151020OFc1_NvH-0949-Control-1.raw]	401.74114990234375	39.1252281456	0.878877725066667	98.5413694618667	97.66249173680002	2602809.0	7.26209476931114E8	2	8096	15.959219274440592	1.2717559618562222	2.46110535650056	401.7311706542969	401.7510681152344
101	401.7551574707031	29.5739995173333					1	DETECTED	401.7552 m/z @29.57 [151020OFc1_NvH-0949-Control-1.raw]	401.7551574707031	29.5739995173333	0.8697488248	98.5413694618667	97.6716206370667	1943124.875	4.726304311599225E8	2	8096	0.13827232992161598	0.8928289295954793	2.755622360196858	401.751220703125	401.76513671875
102	401.7742919921875	21.5263186565333					1	DETECTED	401.7743 m/z @21.53 [151020OFc1_NvH-0949-Control-1.raw]	401.7742919921875	21.5263186565333	0.221520309333333	99.8961848197333	99.67466451039998	1862975.0	6.042634958292694E8	0	8096	0.15550291497953594	3.250715461395533	376.7525181817876	401.7651672363281	401.7842712402344
103	401.78900146484375	89.7471435826667					1	DETECTED	401.7890 m/z @89.75 [151020OFc1_NvH-0949-Control-1.raw]	401.78900146484375	89.7471435826667	0.221520309333333	96.8903443744	96.66882406506667	667851.75	6.828268960085535E8	2	8096	61.03993248499778	0.5046910749940783	0.011576391904808294	401.7843017578125	401.7989196777344
104	401.79925537109375	37.1868629690667					1	DETECTED	401.7993 m/z @37.19 [151020OFc1_NvH-0949-Control-1.raw]	401.79925537109375	37.1868629690667	0.221520309333333	90.600918876	90.37939856666667	370200.125	4.3218627645817435E8	0	8096	56.865326848544285	1.7113625294057484	0.45719093506503805	401.79901123046875	401.8051452636719
105	401.8151550292969	36.8136235149333					1	DETECTED	401.8152 m/z @36.81 [151020OFc1_NvH-0949-Control-1.raw]	401.8151550292969	36.8136235149333	0.221520309333333	90.600918876	90.37939856666667	375353.6875	4.667436955256212E8	0	8096	56.628764280455655	1.7392647410518343	7.7417828321412845	401.80523681640625	401.82513427734375
106	401.82855224609375	34.3258534405333					1	DETECTED	401.8286 m/z @34.33 [151020OFc1_NvH-0949-Control-1.raw]	401.82855224609375	34.3258534405333	0.351787790933333	94.9478860909333	94.59609829999997	340853.3125	3.84679620581151E8	3	8096	60.12093031002693	1.8613308646888058	4.0112361504663845	401.8251647949219	401.83538818359375
107	401.8455810546875	24.4802159610667					1	DETECTED	401.8456 m/z @24.48 [151020OFc1_NvH-0949-Control-1.raw]	401.8455810546875	24.4802159610667	0.342531713866667	97.7651007098667	97.42256899600004	409956.625	4.5822711448743236E8	3	8096	11.477263738457427	0.6258861886209506	1.5154716234845211	401.8356018066406	401.8462219238281
108	401.8562927246094	26.9700109274667					1	DETECTED	401.8563 m/z @26.97 [151020OFc1_NvH-0949-Control-1.raw]	401.8562927246094	26.9700109274667	0.11713232	99.1257495509333	99.00861723093331	677111.0	3.760939986047958E8	3	8096	15.805295556018972	5.701295781369167	5.00562993330492	401.8463134765625	401.86627197265625
109	401.8673400878906	27.0181494533333					1	DETECTED	401.8673 m/z @27.02 [151020OFc1_NvH-0949-Control-1.raw]	401.8673400878906	27.0181494533333	0.342531713866667	95.4878169301333	95.14528521626664	542832.625	4.6170995691949683E8	3	8096	1.0104006911007772	2.1913937969751673	0.26741908795569336	401.8663024902344	401.8773193359375
110	401.88690185546875	35.2913758389333					1	DETECTED	401.8869 m/z @35.29 [151020OFc1_NvH-0949-Control-1.raw]	401.88690185546875	35.2913758389333	0.0434248002666667	98.9831662504	98.93974145013334	517762.625	3.438581776195794E8	3	8096	11.657807176053012	0.5884557198741798	0.3942692297690217	401.8773498535156	401.88702392578125
111	401.89703369140625	17.2447389090667					1	DETECTED	401.8970 m/z @17.24 [151020OFc1_NvH-0949-Control-1.raw]	401.89703369140625	17.2447389090667	0.3240176792	99.7522611914667	99.4282435122667	5710844.0	5.427096223869025E8	3	8096	0.1896614088033921	3.1160701386301213	0.6794283732681969	401.8870544433594	401.906982421875
112	401.9119567871094	42.6630081901333					1	DETECTED	401.9120 m/z @42.66 [151020OFc1_NvH-0949-Control-1.raw]	401.9119567871094	42.6630081901333	0.333283657866667	99.5995107666667	99.26622710880002	1049720.625	3.8396348168394977E8	3	8096	3.9539399121665895	0.5865555172979079	0.1825903270988499	401.90704345703125	401.9219055175781
113	401.9267578125	24.5036476952					1	DETECTED	401.9268 m/z @24.50 [151020OFc1_NvH-0949-Control-1.raw]	401.9267578125	24.5036476952	0.3240176792	99.4949328189333	99.1709151397333	385765.0	4.570475869848622E8	0	8096	3.539523371691203	0.6534817506759776	0.1985030253571346	401.9220275878906	401.93658447265625
114	401.94659423828125	41.3757397368					1	DETECTED	401.9466 m/z @41.38 [151020OFc1_NvH-0949-Control-1.raw]	401.94659423828125	41.3757397368	0.0434248002666667	98.6384306437333	98.59500584346664	432861.6875	3.659649431659089E8	0	8096	51.016671761239884	1.5685785258653009	1.9858129741779034	401.9366455078125	401.9503173828125
115	401.9603271484375	17.1665475501333					1	DETECTED	401.9603 m/z @17.17 [151020OFc1_NvH-0949-Control-1.raw]	401.9603271484375	17.1665475501333	0.0249519442666667	99.7427885293333	99.71783658506664	1001901.5625	3.867502813749328E8	0	8096	21.377211975475053	1.3503375129599502	0.09598841395063816	401.9503479003906	401.9703063964844
116	401.9744567871094	38.1867884282667					1	DETECTED	401.9745 m/z @38.19 [151020OFc1_NvH-0949-Control-1.raw]	401.9744567871094	38.1867884282667	0.0249519442666667	99.6755641546667	99.65061221040004	359473.3125	3.499350538659646E8	0	8096	9.249097951481517	1.5970257561164516	0.015646383867035228	401.9703674316406	401.98443603515625
117	401.9870910644531	41.1867049456					1	DETECTED	401.9871 m/z @41.19 [151020OFc1_NvH-0949-Control-1.raw]	401.9870910644531	41.1867049456	0.0249519442666667	99.7236011997333	99.69864925546663	359017.25	3.42138129436183E8	5	8096	17.045930957566913	1.5705942736450098	1.955190775703888	401.9844970703125	401.9970703125
118	402.0074462890625	41.1702816576					1	DETECTED	402.0074 m/z @41.17 [151020OFc1_NvH-0949-Control-1.raw]	402.0074462890625	41.1702816576	0.0249519442666667	99.9630626706667	99.93811072640004	399708.4375	3.603180397948243E8	0	8096	17.573005602235195	1.4524578953415632	2.5880149739361493	401.9974670410156	402.0130615234375
119	402.0230712890625	41.1571504914667					1	DETECTED	402.0231 m/z @41.16 [151020OFc1_NvH-0949-Control-1.raw]	402.0230712890625	41.1571504914667	0.0249519442666667	100.0010565648	99.97610462053333	541160.75	3.2125736782932454E8	0	8096	9.213766166974573	1.626193599776409	1.7884128359344977	402.0130920410156	402.0330505371094
120	402.041015625	38.3806051965333					1	DETECTED	402.0410 m/z @38.38 [151020OFc1_NvH-0949-Control-1.raw]	402.041015625	38.3806051965333	0.0249519442666667	100.0010565648	99.97610462053333	404427.15625	3.2332979938677484E8	0	8096	74.73238278865242	1.737533502595477	2.939621081842693	402.03314208984375	402.05096435546875
121	402.0527038574219	22.8992910269333					1	DETECTED	402.0527 m/z @22.90 [151020OFc1_NvH-0949-Control-1.raw]	402.0527038574219	22.8992910269333	0.0616159224	99.8961848197333	99.83456889733331	305132.0625	3.428678027938653E8	0	8096	5.73623807128698	4.713914968363657	0.01900053270980791	402.051025390625	402.0574645996094
122	402.0674743652344	32.1481205248					1	DETECTED	402.0675 m/z @32.15 [151020OFc1_NvH-0949-Control-1.raw]	402.0674743652344	32.1481205248	0.0616159224	99.5995107666667	99.5378948442667	354590.4375	3.356180625203501E8	0	8096	13.02508687650792	2.3132866979234534	0.3552185003303694	402.0574951171875	402.0773620605469
123	402.0798034667969	32.1723056349333					1	DETECTED	402.0798 m/z @32.17 [151020OFc1_NvH-0949-Control-1.raw]	402.0798034667969	32.1723056349333	0.0800515832	96.8154328586667	96.7353812754667	345412.25	5.576520539228528E8	0	8096	21.122988174199527	1.8780615274155728	3.558463946326127	402.0774841308594	402.0843200683594
124	402.0943298339844	38.2621022013333					1	DETECTED	402.0943 m/z @38.26 [151020OFc1_NvH-0949-Control-1.raw]	402.0943298339844	38.2621022013333	0.0800515832	99.9914981944	99.91144661119999	381864.125	4.6720133109293973E8	0	8096	32.59280624003116	1.513958152075912	2.812420610012033	402.0843811035156	402.10430908203125
125	402.10711669921875	38.249546724					1	DETECTED	402.1071 m/z @38.25 [151020OFc1_NvH-0949-Control-1.raw]	402.10711669921875	38.249546724	0.0891760917333333	97.3795117714667	97.29033567973336	368568.96875	5.34723536978902E8	0	8096	73.50398312848493	1.5183853079056342	2.0014605665804495	402.1043701171875	402.1170959472656
126	402.1253662109375	25.7061582024					1	DETECTED	402.1254 m/z @25.71 [151020OFc1_NvH-0949-Control-1.raw]	402.1253662109375	25.7061582024	0.126415295466667	98.2328601328	98.10644483733333	359384.53125	5.859677103171971E8	0	8096	0.3298751979829042	2.2669109574480792	4.303081917058765	402.11712646484375	402.1263427734375
127	402.13641357421875	25.6718134037333					1	DETECTED	402.1364 m/z @25.67 [151020OFc1_NvH-0949-Control-1.raw]	402.13641357421875	25.6718134037333	0.135667247466667	95.9021814029333	95.76651415546662	359842.4375	3.0340015242956495E8	0	8096	6.5006905425847314	3.3527764999408043	0.005346176440014847	402.1264343261719	402.1391296386719
128	402.1491394042969	25.7315540661333					1	DETECTED	402.1491 m/z @25.73 [151020OFc1_NvH-0949-Control-1.raw]	402.1491394042969	25.7315540661333	0.135667247466667	98.4132021661333	98.27753491866663	364503.46875	4.220495677665192E8	0	8096	4.0030086101945805	2.0110729512533285	3.622515537967616	402.13916015625	402.15911865234375
129	402.15960693359375	25.7214873653333					1	DETECTED	402.1596 m/z @25.72 [151020OFc1_NvH-0949-Control-1.raw]	402.15960693359375	25.7214873653333	0.164406723466667	94.485657424	94.32125070053333	206985.765625	2.6411219770765546E8	0	8096	6.915918549048129	2.513233826107885	3.294851124756184	402.1591491699219	402.1650390625
130	402.17510986328125	27.9885553544					1	DETECTED	402.1751 m/z @27.99 [151020OFc1_NvH-0949-Control-1.raw]	402.17510986328125	27.9885553544	0.0059834704	100.0010565648	99.9950730944	591005.75	3.2151827133386457E8	3	8096	14.11173484415094	1.6995086732193228	3.22894256141863	402.1651306152344	402.18505859375
131	402.1966247558594	32.9335297954667					1	DETECTED	402.1966 m/z @32.93 [151020OFc1_NvH-0949-Control-1.raw]	402.1966247558594	32.9335297954667	0.164406723466667	99.8674202504	99.70301352693333	805850.375	3.01914088126378E8	3	8096	1.8238655939689181	0.5287663588182718	0.3746487914010116	402.1866455078125	402.20660400390625
132	402.2166748046875	22.1330159109333					1	DETECTED	402.2167 m/z @22.13 [151020OFc1_NvH-0949-Control-1.raw]	402.2166748046875	22.1330159109333	0.192879265066667	96.9762164112	96.78333714613333	2389674.25	4.0309505451478827E8	2	8096	0.22534070481379231	1.6556156804525355	3.7616534320783943	402.2066955566406	402.2266540527344
133	402.2311706542969	17.2447389090667					1	DETECTED	402.2312 m/z @17.24 [151020OFc1_NvH-0949-Control-1.raw]	402.2311706542969	17.2447389090667	0.53871932	99.78087522	99.2421559	2225516.5	4.05605144769056E8	2	8096	6.3348966539082205	0.6842629876714503	0.8481191463709277	402.2266845703125	402.2411193847656
134	402.246826171875	31.3174941274667					1	DETECTED	402.2468 m/z @31.32 [151020OFc1_NvH-0949-Control-1.raw]	402.246826171875	31.3174941274667	0.53871932	96.8717634976	96.3330441776	1252894.625	3.720707775059742E8	2	8096	7.060382835793767	1.0149513240950612	7.380611624730412	402.2411804199219	402.2568054199219
135	402.25714111328125	29.5554084533333					1	DETECTED	402.2571 m/z @29.56 [151020OFc1_NvH-0949-Control-1.raw]	402.25714111328125	29.5554084533333	0.53871932	93.4658129498667	92.9270936298667	830458.375	2.788386833131478E8	0	8096	0.11251451634187504	5.323024600665303	4.234189937363055	402.2568359375	402.26708984375
136	402.27471923828125	21.4843113096					1	DETECTED	402.2747 m/z @21.48 [151020OFc1_NvH-0949-Control-1.raw]	402.27471923828125	21.4843113096	0.547890164	99.5238995264	98.9760093624	337478.78125	3.046496422839794E8	0	8096	1.3347604212328363	2.9082450141506677	0.11677158270607248	402.26715087890625	402.2846984863281
137	402.28668212890625	22.7865275842667					1	DETECTED	402.2867 m/z @22.79 [151020OFc1_NvH-0949-Control-1.raw]	402.28668212890625	22.7865275842667	0.2401225624	92.4948475370667	92.2547249746667	256268.5625	2.8333374606554E8	0	8096	6.27776754577965	2.4977032920696494	3.8371394907109075	402.28472900390625	402.29339599609375
138	402.30340576171875	91.9160457376					1	DETECTED	402.3034 m/z @91.92 [151020OFc1_NvH-0949-Control-1.raw]	402.30340576171875	91.9160457376	0.658097210933333	98.5126653096	97.85456809866666	479538.75	2.998586800044795E8	0	8096	0.23250202662975994	0.5012939655554227	0.0028157380152307315	402.2934265136719	402.3130798339844
139	402.322021484375	89.7700910818667					1	DETECTED	402.3220 m/z @89.77 [151020OFc1_NvH-0949-Control-1.raw]	402.322021484375	89.7700910818667	1.41805738666667	92.613549908	91.19549252133332	243244.734375	3.133095606176184E8	0	8096	74.67140873089437	0.5124175795398573	0.02258855378594044	402.3136291503906	402.3320007324219
140	402.3453369140625	16.9814354602667					1	DETECTED	402.3453 m/z @16.98 [151020OFc1_NvH-0949-Control-1.raw]	402.3453369140625	16.9814354602667	1.43620929573333	92.3752109962667	90.93900170053337	123051.625	2.5201210952159342E8	0	8096	16.018514208622143	3.7377242446925028	5.730363394522018	402.3355407714844	402.35528564453125
141	402.3624267578125	16.8884633026667					1	DETECTED	402.3624 m/z @16.89 [151020OFc1_NvH-0949-Control-1.raw]	402.3624267578125	16.8884633026667	0.454709812	92.3752109962667	91.9205011842667	100336.4765625	2.5822826453465036E8	0	8096	82.44553444622868	3.5425971008230794	4.9873626081531075	402.3553771972656	402.3631591796875
142	402.3731689453125	38.6868957272					1	DETECTED	402.3732 m/z @38.69 [151020OFc1_NvH-0949-Control-1.raw]	402.3731689453125	38.6868957272	1.80230339173333	95.7898050213333	93.98750162959996	121037.8203125	2.4835341915124494E8	0	8096	88.75405768233047	1.3902204337529123	1.5526327617775184	402.363525390625	402.3831481933594
143	402.3835144042969	44.0487777442667					1	DETECTED	402.3835 m/z @44.05 [151020OFc1_NvH-0949-Control-1.raw]	402.3835144042969	44.0487777442667	1.84646278	97.9851899714667	96.1387271914667	80202.484375	2.1894369535810044E8	0	8096	91.2864758093719	1.1636855268862865	1.279944929512086	402.3831787109375	402.38812255859375
144	402.3982849121094	25.0409098032					1	DETECTED	402.3983 m/z @25.04 [151020OFc1_NvH-0949-Control-1.raw]	402.3982849121094	25.0409098032	1.81123403893333	96.6813719034667	94.87013786453336	1120786.5	2.786480140702599E8	5	8096	0.31449019476869466	0.531070203826433	2.2480638792839174	402.38836669921875	402.4082336425781
145	402.4183349609375	22.8249854568					1	DETECTED	402.4183 m/z @22.82 [151020OFc1_NvH-0949-Control-1.raw]	402.4183349609375	22.8249854568	1.81123403893333	96.33273638	94.52150234106666	278904.0	2.6371367573906338E8	0	8096	1.4000434207069432	0.5466192697393643	0.0763015544748367	402.40838623046875	402.4275817871094
146	402.4376525878906	38.5697948149333					1	DETECTED	402.4377 m/z @38.57 [151020OFc1_NvH-0949-Control-1.raw]	402.4376525878906	38.5697948149333	1.81123403893333	98.3846809469333	96.57344690799997	298285.21875	2.2601900578563127E8	0	8096	0.041888056797240836	1.6211417494612839	1.7999306608825045	402.4277038574219	402.43804931640625
147	402.4481506347656	30.3998149645333					1	DETECTED	402.4482 m/z @30.40 [151020OFc1_NvH-0949-Control-1.raw]	402.4481506347656	30.3998149645333	3.963753924	98.8781195426667	94.9143656186667	409343.53125	2.5495119618314987E8	0	8096	1.920307678659828	2.850035516110753	0.6996628641214522	402.43817138671875	402.4581298828125
148	402.4611511230469	30.3231022136					1	DETECTED	402.4612 m/z @30.32 [151020OFc1_NvH-0949-Control-1.raw]	402.4611511230469	30.3231022136	4.08143404746667	94.8321659725333	90.75073192506663	277862.5625	2.4787107979831588E8	4	8096	13.309195228240199	2.2937847826592677	0.0028560313989473645	402.45819091796875	402.47113037109375
149	402.47314453125	17.4980667981333					1	DETECTED	402.4731 m/z @17.50 [151020OFc1_NvH-0949-Control-1.raw]	402.47314453125	17.4980667981333	4.5721200216	42.1434853061333	37.5713652845333	150890.53125	8.511013268539025E7	0	8096	0.13055450339078334	1.4533312698124006	0.011954925606569702	402.4711608886719	402.474609375
150	402.4847412109375	33.2376098125333					1	DETECTED	402.4847 m/z @33.24 [151020OFc1_NvH-0949-Control-1.raw]	402.4847412109375	33.2376098125333	4.4331052096	98.7721019832	94.3389967736	248070.640625	2.4068865338544518E8	0	8096	33.838217398434736	1.6833674098737594	2.3452140451376438	402.47479248046875	402.4878845214844
151	402.4979248046875	42.8949498226667					1	DETECTED	402.4979 m/z @42.89 [151020OFc1_NvH-0949-Control-1.raw]	402.4979248046875	42.8949498226667	3.83377599813333	74.4665316336	70.63275563546667	294325.1875	2.0941264649274433E8	0	8096	0.06438277112379609	0.9269327287079491	0.8244451644309572	402.488037109375	402.4991149902344
152	402.50921630859375	28.34422266					1	DETECTED	402.5092 m/z @28.34 [151020OFc1_NvH-0949-Control-1.raw]	402.50921630859375	28.34422266	4.58155119306667	79.5167157122667	74.93516451920003	482187.5	2.1579935443949798E8	0	8096	0.2793024006756255	0.5039239207998897	0.007498840880343906	402.499267578125	402.5191650390625
153	402.53076171875	32.9213013581333					1	DETECTED	402.5308 m/z @32.92 [151020OFc1_NvH-0949-Control-1.raw]	402.53076171875	32.9213013581333	3.22504772266667	96.5409881216	93.31594039893332	567480.5625	2.7995013636622316E8	3	8096	12.343349755798489	0.5229664606819135	0.7978145636377442	402.5207824707031	402.5407409667969
154	402.5423889160156	28.3205868504					1	DETECTED	402.5424 m/z @28.32 [151020OFc1_NvH-0949-Control-1.raw]	402.5423889160156	28.3205868504	4.06209631493333	96.0884661010667	92.02636978613337	385883.09375	2.5201229673224092E8	0	8096	0.22948870162217716	3.563728633804771	0.013263090172293638	402.540771484375	402.5523376464844
155	402.5632629394531	16.2811957752					1	DETECTED	402.5633 m/z @16.28 [151020OFc1_NvH-0949-Control-1.raw]	402.5632629394531	16.2811957752	4.09985019573333	96.3050305784	92.20518038266667	1185337.75	3.069040882721461E8	6	8096	11.122676822722443	1.3585568464859987	3.7419446861646977	402.55328369140625	402.5732421875
156	402.5750427246094	31.4263704288					1	DETECTED	402.5750 m/z @31.43 [151020OFc1_NvH-0949-Control-1.raw]	402.5750427246094	31.4263704288	4.06209631493333	90.4536892808	86.39159296586668	211198.40625	2.3962047256559378E8	0	8096	0.1290451910214081	1.5867159799529644	3.1460002284738646	402.5733947753906	402.5848693847656
157	402.5983581542969	25.0685934352					1	DETECTED	402.5984 m/z @25.07 [151020OFc1_NvH-0949-Control-1.raw]	402.5983581542969	25.0685934352	3.69753374346667	95.2265949378667	91.52906119440003	1365860.5	3.0387920549120927E8	0	8096	0.16203146433715432	1.5005496044145026	53.58055718815397	402.5887145996094	402.60791015625
158	402.6181945800781	24.2144775858667					1	DETECTED	402.6182 m/z @24.21 [151020OFc1_NvH-0949-Control-1.raw]	402.6181945800781	24.2144775858667	5.47007648106667	85.2764036024	79.80632712133333	286481.09375	2.1238148756629843E8	0	8096	0.15970818520221286	2.515123490282193	0.0017524291740888824	402.6087646484375	402.6278991699219
159	402.6751708984375	18.4490732189333					1	DETECTED	402.6752 m/z @18.45 [151020OFc1_NvH-0949-Control-1.raw]	402.6751708984375	18.4490732189333	0.379787716	76.2179573010667	75.83816958506671	170864.328125	2.1426809584620467E8	0	8096	5.796563620806541	15.00249558523737	0.09459524506018727	402.667236328125	402.68499755859375
160	402.6986999511719	25.5113067058667					1	DETECTED	402.6987 m/z @25.51 [151020OFc1_NvH-0949-Control-1.raw]	402.6986999511719	25.5113067058667	1.39967401093333	99.7044934714667	98.30481946053338	2494769.75	3.1307754635684055E8	2	8096	0.4183249262498414	1.2323401584270033	1.8440860064704367	402.6889343261719	402.70867919921875
161	402.7112731933594	16.9309299490667					1	DETECTED	402.7113 m/z @16.93 [151020OFc1_NvH-0949-Control-1.raw]	402.7112731933594	16.9309299490667	1.39967401093333	86.8024567248	85.40278271386667	399423.65625	2.3345710915451163E8	0	8096	0.22936158889540081	0.6928883365534111	0.02592509801830023	402.7087097167969	402.7134704589844
162	402.7235412597656	20.299234632					1	DETECTED	402.7235 m/z @20.30 [151020OFc1_NvH-0949-Control-1.raw]	402.7235412597656	20.299234632	4.61018027946667	94.6262729144	90.01609263493333	890899.75	3.26764560579599E8	4	8096	1.6584698925314925	2.869454951526917	0.8942564397536787	402.71356201171875	402.7239685058594
163	402.7340087890625	32.9541860157333					1	DETECTED	402.7340 m/z @32.95 [151020OFc1_NvH-0949-Control-1.raw]	402.7340087890625	32.9541860157333	3.12549661066667	98.3372545848	95.21175797413332	1873300.25	3.569176298836106E8	2	8096	0.42843409357502793	0.5150224414994587	0.12403566717883736	402.7240295410156	402.7439880371094
164	402.74578857421875	46.9809056178667					1	DETECTED	402.7458 m/z @46.98 [151020OFc1_NvH-0949-Control-1.raw]	402.74578857421875	46.9809056178667	4.67528739333333	92.0706770416	87.39538964826667	305132.9375	3.02302917398978E8	2	8096	27.55701626167357	1.2696114905676386	1.6755962963175983	402.7440185546875	402.7479553222656
165	402.75799560546875	22.8536600021333					1	DETECTED	402.7580 m/z @22.85 [151020OFc1_NvH-0949-Control-1.raw]	402.75799560546875	22.8536600021333	2.2816040048	94.035262784	91.7536587792	719471.9375	2.5861327735168603E8	2	8096	10.659443216299255	0.5364439291899116	7.538929882982738	402.7480163574219	402.76739501953125
166	402.799072265625	24.9425756429333					1	DETECTED	402.7991 m/z @24.94 [151020OFc1_NvH-0949-Control-1.raw]	402.799072265625	24.9425756429333	1.242775916	80.9390488437333	79.6962729277333	937776.625	2.2000624931222904E8	0	8096	0.38909504841945264	1.6588831594769036	1.3441737803171259	402.7899169921875	402.80877685546875
167	402.8392639160156	18.4347131746667					1	DETECTED	402.8393 m/z @18.43 [151020OFc1_NvH-0949-Control-1.raw]	402.8392639160156	18.4347131746667	1.078783972	99.5712738554667	98.4924898834667	1481059.75	2.731053081645116E8	0	8096	0.16761023292689003	41.0154020002671	33.10369387207764	402.82928466796875	402.8490905761719
168	402.8591003417969	22.1423702568					1	DETECTED	402.8591 m/z @22.14 [151020OFc1_NvH-0949-Control-1.raw]	402.8591003417969	22.1423702568	0.631105895733333	99.0873545429333	98.45624864719997	1936522.625	3.077005630408285E8	3	8096	0.16081315481792657	1.5502346196134806	3.527056872460853	402.84912109375	402.86907958984375
169	402.8702697753906	12.1642774845333					1	DETECTED	402.8703 m/z @12.16 [151020OFc1_NvH-0949-Control-1.raw]	402.8702697753906	12.1642774845333	0.0059834704	99.4563188037333	99.4503353333333	552720.4375	2.5803366027699465E8	0	8096	0.23147582623831298	12.675646449815256	3.261065887419754	402.8691101074219	402.8802490234375
170	402.8913269042969	32.7352015552					1	DETECTED	402.8913 m/z @32.74 [151020OFc1_NvH-0949-Control-1.raw]	402.8913269042969	32.7352015552	0.8157220776	99.0492863232	98.2335642456	3973633.5	3.1681710672109634E8	3	8096	0.23142451314022594	0.5224522449379743	1.0314120877837665	402.88134765625	402.8929138183594
171	402.9029235839844	28.9994003192					1	DETECTED	402.9029 m/z @29.00 [151020OFc1_NvH-0949-Control-1.raw]	402.9029235839844	28.9994003192	0.164406723466667	99.2592377450667	99.09483102160003	4592616.5	4.0300560085410804E8	3	8096	6.040845891354582	0.7981892703805556	0.2650109364791806	402.8929443359375	402.91253662109375
172	402.9223937988281	33.0349535634667					1	DETECTED	402.9224 m/z @33.03 [151020OFc1_NvH-0949-Control-1.raw]	402.9223937988281	33.0349535634667	0.11713232	99.9819569637333	99.8648246437333	102797.5703125	2.2746284073629528E8	0	8096	66.8202044116485	1.5756426381716928	2.144761721259642	402.9129333496094	402.9268493652344
173	402.94952392578125	9.3295518792					1	DETECTED	402.9495 m/z @9.33 [151020OFc1_NvH-0949-Control-1.raw]	402.94952392578125	9.3295518792	0.0525286357333333	99.6851846818667	99.63265604613336	177540.671875	2.4768185741028076E8	0	8096	2.779650799647129	0.5167518967281606	0.4838180567232435	402.9395446777344	402.9496154785156
174	402.9596252441406	14.8718390416					1	DETECTED	402.9596 m/z @14.87 [151020OFc1_NvH-0949-Control-1.raw]	402.9596252441406	14.8718390416	1.26104853306667	99.5520009776	98.29095244453333	773297.4375	2.5917798100542623E8	0	8096	0.15322354650227155	0.879647797840658	6.285970473209254	402.94970703125	402.9694519042969
175	402.9753112792969	12.7396167485333					1	DETECTED	402.9753 m/z @12.74 [151020OFc1_NvH-0949-Control-1.raw]	402.9753112792969	12.7396167485333	1.37069554933333	99.8577975562667	98.48710200693337	156739.90625	2.4372134030822924E8	0	8096	31.989270206472945	8.765945889338623	22.943369639094243	402.9696960449219	402.98529052734375
176	402.9855651855469	33.2483074096					1	DETECTED	402.9856 m/z @33.25 [151020OFc1_NvH-0949-Control-1.raw]	402.9855651855469	33.2483074096	3.71553761093333	92.8316641162667	89.11612650533337	69324.265625	2.313898170934465E8	0	8096	87.8139104280174	1.5513009921102985	2.096807866259852	402.9854431152344	402.98870849609375
177	402.9996337890625	25.0592642042667					1	DETECTED	402.9996 m/z @25.06 [151020OFc1_NvH-0949-Control-1.raw]	402.9996337890625	25.0592642042667	3.48888871201667	99.9914981944	96.50260948238332	614259.0625	2.447261420642661E8	0	8096	0.06058313502888524	0.5200758849054358	4.107562797321951	402.9896545410156	403.0093078613281
178	403.0145568847656	39.407108344					1	DETECTED	403.0146 m/z @39.41 [151020OFc1_NvH-0949-Control-1.raw]	403.0145568847656	39.407108344	2.6959200848	99.9914981944	97.2955781096	111136.765625	2.3969196665956488E8	0	8096	0.2436933742579086	1.4586384448624181	1.921210432994472	403.00970458984375	403.0245361328125
179	403.0283508300781	48.6954413453333					1	DETECTED	403.0284 m/z @48.70 [151020OFc1_NvH-0949-Control-1.raw]	403.0283508300781	48.6954413453333	4.89389116373333	100.0010565648	95.10716540106667	62846.2109375	2.2742556883539394E8	0	8096	95.42505494471659	1.050150436633267	1.1277500418560924	403.0245666503906	403.0334167480469
180	403.0434265136719	26.8045956733333					1	DETECTED	403.0434 m/z @26.80 [151020OFc1_NvH-0949-Control-1.raw]	403.0434265136719	26.8045956733333	0.878877725066667	100.0010565648	99.12217883973332	327055.0625	2.4509934388068935E8	0	8096	0.5003201789168408	1.8874247303906642	0.5957053415832833	403.0334777832031	403.0533142089844
181	403.08856201171875	65.8949717904					1	DETECTED	403.0886 m/z @65.89 [151020OFc1_NvH-0949-Control-1.raw]	403.08856201171875	65.8949717904	0.0984862658666667	100.0010565648	99.90257029893333	103889.96875	2.4446701306217217E8	0	8096	33.900530494682414	0.7392114503398785	0.47570149430771597	403.0790100097656	403.0972900390625
182	403.1026916503906	90.7285653554667					1	DETECTED	403.1027 m/z @90.73 [151020OFc1_NvH-0949-Control-1.raw]	403.1026916503906	90.7285653554667	0.173706712266667	99.9819569637333	99.80825025146663	90829.6796875	2.3878927145951146E8	0	8096	0.052328089903525665	0.5254923524692584	0.05149123178566374	403.0990905761719	403.1090393066406
183	403.1733093261719	18.2410398136					1	DETECTED	403.1733 m/z @18.24 [151020OFc1_NvH-0949-Control-1.raw]	403.1733093261719	18.2410398136	0.0059834704	100.0010565648	99.9950730944	965001.6875	2.6326280460798874E8	0	8096	0.07937949475621053	0.7639498260395337	3.0269520483262355	403.16339111328125	403.1832580566406
184	403.1869201660156	39.8335827218667					1	DETECTED	403.1869 m/z @39.83 [151020OFc1_NvH-0949-Control-1.raw]	403.1869201660156	39.8335827218667	0.154358846666667	99.8961848197333	99.74182597306664	467643.4375	2.713542309932861E8	0	8096	0.17107701313093315	1.7049783073935376	0.014634300759646146	403.1833190917969	403.1905517578125
185	403.2005615234375	25.5367770549333					1	DETECTED	403.2006 m/z @25.54 [151020OFc1_NvH-0949-Control-1.raw]	403.2005615234375	25.5367770549333	0.557285536	98.6480803322667	98.0907947962667	1107467.375	3.053100737249805E8	2	8096	3.725861533919332	0.7649674412560842	2.024274158887544	403.1905822753906	403.20928955078125
186	403.21929931640625	23.4528636253333					1	DETECTED	403.2193 m/z @23.45 [151020OFc1_NvH-0949-Control-1.raw]	403.21929931640625	23.4528636253333	4.21393892906667	98.9166856986667	94.70274676960003	1.040875E7	5.878714957045473E8	2	8096	0.201436059546662	1.2063130123304822	3.9145891394748578	403.2093811035156	403.229248046875
187	403.23736572265625	29.0154461344					1	DETECTED	403.2374 m/z @29.02 [151020OFc1_NvH-0949-Control-1.raw]	403.23736572265625	29.0154461344	0.0059834704	100.0010565648	99.9950730944	2688477.75	4.7717609548689264E8	2	8096	9.904299417930666	4.1456789484165295	0.42646998240196937	403.22930908203125	403.24725341796875
188	403.2557678222656	16.4948866072					1	DETECTED	403.2558 m/z @16.49 [151020OFc1_NvH-0949-Control-1.raw]	403.2557678222656	16.4948866072	4.06209631493333	92.2228877610667	88.16079144613337	1013542.75	2.9908431421622896E8	2	8096	17.682293727621005	70.59001358778968	116.03502484079249	403.2476806640625	403.265380859375
189	403.26776123046875	14.6696953472					1	DETECTED	403.2678 m/z @14.67 [151020OFc1_NvH-0949-Control-1.raw]	403.26776123046875	14.6696953472	1.54582695306667	96.9556166552	95.40978970213334	169190.1875	2.792697831574712E8	0	8096	13.206368417036508	3.433300406724607	5.795473163018387	403.26654052734375	403.27642822265625
190	403.2853698730469	89.9401680802667					1	DETECTED	403.2854 m/z @89.94 [151020OFc1_NvH-0949-Control-1.raw]	403.2853698730469	89.9401680802667	3.95463531653333	92.4572206157333	88.50258529919998	76822.7734375	2.1396806629733762E8	0	8096	86.60451256879576	0.5146364885729255	0.01806505536805925	403.2783203125	403.2950439453125
191	403.3069763183594	91.7934489368					1	DETECTED	403.3070 m/z @91.79 [151020OFc1_NvH-0949-Control-1.raw]	403.3069763183594	91.7934489368	0.501488508	94.7637026752	94.2622141672	102543.25	2.28598588807382E8	0	8096	0.20200501274075577	0.5162678823219956	1.3982764216984123	403.30023193359375	403.3153991699219
192	403.4341125488281	25.6972189304					1	DETECTED	403.4341 m/z @25.70 [151020OFc1_NvH-0949-Control-1.raw]	403.4341125488281	25.6972189304	5.35649278026667	89.8178092165333	84.46131643626663	369941.46875	2.99708508788545E8	0	8096	0.17923506683454704	2.7708983380652787	0.08915665337424644	403.4241638183594	403.44384765625
193	403.444580078125	45.1086139922667					1	DETECTED	403.4446 m/z @45.11 [151020OFc1_NvH-0949-Control-1.raw]	403.444580078125	45.1086139922667	4.17501798213333	99.9724441725333	95.79742619039997	97014.15625	2.4814066856775424E8	0	8096	88.79303306915409	1.192364472874863	1.52972484147061	403.44415283203125	403.4507141113281
194	403.4608154296875	14.8261057648167					1	DETECTED	403.4608 m/z @14.83 [151020OFc1_NvH-0949-Control-1.raw]	403.4608154296875	14.8261057648167	4.9033622096	94.7733874773333	89.8700252677333	338327.375	2.381960636296897E8	0	8096	0.1627259403703647	0.8319597348153941	0.5037312916636075	403.4508361816406	403.4612121582031
195	403.47125244140625	32.8305585002667					1	DETECTED	403.4713 m/z @32.83 [151020OFc1_NvH-0949-Control-1.raw]	403.47125244140625	32.8305585002667	0.9876162392	100.0010565648	99.0134403256	1339690.25	2.801759271795993E8	0	8096	0.15386112818030284	0.7453429712624735	0.012913704858216662	403.4612731933594	403.47882080078125
196	403.489013671875	13.0484488208					1	DETECTED	403.4890 m/z @13.05 [151020OFc1_NvH-0949-Control-1.raw]	403.489013671875	13.0484488208	0.277624677866667	97.4455939637333	97.16796928586663	1476445.625	3.054685671224362E8	0	8096	0.2779196278296574	4.251386752315243	6.795300025223712	403.47918701171875	403.49810791015625
197	403.508056640625	18.379671516					1	DETECTED	403.5081 m/z @18.38 [151020OFc1_NvH-0949-Control-1.raw]	403.508056640625	18.379671516	4.80292974453333	96.7490731362667	91.94614339173337	297061.125	2.067147588894628E8	0	8096	0.25904348386374565	0.5139079076250844	0.02220269154111409	403.4999694824219	403.5179138183594
198	403.5291748046875	17.0782696690667					1	DETECTED	403.5292 m/z @17.08 [151020OFc1_NvH-0949-Control-1.raw]	403.5291748046875	17.0782696690667	0.888008857066667	95.9209243498667	95.03291549280003	1111367.125	2.673019400756274E8	3	8096	0.10349780290252397	1.8581767295418345	15.048733118020124	403.51922607421875	403.53363037109375
199	403.54364013671875	26.4231607370667					1	DETECTED	403.5436 m/z @26.42 [151020OFc1_NvH-0949-Control-1.raw]	403.54364013671875	26.4231607370667	0.9967450968	98.8684753602667	97.8717302634667	3164896.5	3.236486916830936E8	6	8096	9.298496388592117	0.5791368886573455	1.8566061168148615	403.5338134765625	403.5536193847656
200	403.5592041015625	32.6763768848					1	DETECTED	403.5592 m/z @32.68 [151020OFc1_NvH-0949-Control-1.raw]	403.5592041015625	32.6763768848	4.07205262906667	98.0039835336	93.93193090453333	1068958.5	2.861482732953579E8	0	8096	0.12273413314040482	0.5048586631123748	0.027540594450669975	403.55364990234375	403.5614013671875
201	403.5714111328125	28.9994003192					1	DETECTED	403.5714 m/z @29.00 [151020OFc1_NvH-0949-Control-1.raw]	403.5714111328125	28.9994003192	3.842959264	99.4755462232	95.6325869592	1224690.25	2.881876725493311E8	0	8096	6.034505884884577	0.5186786512256083	0.3106234957449976	403.5615234375	403.5810546875
202	403.5833740234375	35.6392638677333					1	DETECTED	403.5834 m/z @35.64 [151020OFc1_NvH-0949-Control-1.raw]	403.5833740234375	35.6392638677333	3.6794487856	97.938034604	94.2585858184	970309.1875	2.5427734183203575E8	3	8096	0.3169543203274401	0.8183597889594297	0.5038610211569227	403.5816345214844	403.5923767089844
203	403.6849365234375	25.7315540661333					1	DETECTED	403.6849 m/z @25.73 [151020OFc1_NvH-0949-Control-1.raw]	403.6849365234375	25.7315540661333	3.6068827488	94.93825436	91.3313716112	291537.375	2.4756306828776252E8	0	8096	5.229688613414488	3.1684781200029293	0.010312023046367807	403.67498779296875	403.6949157714844
204	403.7014465332031	25.575252072					1	DETECTED	403.7014 m/z @25.58 [151020OFc1_NvH-0949-Control-1.raw]	403.7014465332031	25.575252072	4.0404861328	94.2750770832	90.2345909504	236741.6875	2.3742319554619786E8	0	8096	22.907201241222808	3.743428266304419	13.302997978552952	403.6949462890625	403.7015686035156
205	403.7115783691406	26.0340049261333					1	DETECTED	403.7116 m/z @26.03 [151020OFc1_NvH-0949-Control-1.raw]	403.7115783691406	26.0340049261333	1.02405570906667	98.6863548818667	97.66229917280003	1.5041333E7	8.39556991952146E8	2	8096	0.24449910841934752	1.581988139955783	0.7868859012007549	403.70159912109375	403.7215576171875
206	403.7293395996094	21.2903942130667					1	DETECTED	403.7293 m/z @21.29 [151020OFc1_NvH-0949-Control-1.raw]	403.7293395996094	21.2903942130667	4.08143404746667	97.5772676544	93.49583360693333	9431351.0	4.927994393607412E8	2	8096	0.19305398707072996	1.342119899058525	66.69914450915401	403.72161865234375	403.7392578125
207	403.7422790527344	31.8518404309333					1	DETECTED	403.7423 m/z @31.85 [151020OFc1_NvH-0949-Control-1.raw]	403.7422790527344	31.8518404309333	3.74296878986667	97.6244548290667	93.88148603920004	1821018.5	3.052227929171467E8	2	8096	18.85678724216534	0.5106844952961036	0.11269809143003535	403.7393493652344	403.75225830078125
208	403.7575988769531	16.4713499738667					1	DETECTED	403.7576 m/z @16.47 [151020OFc1_NvH-0949-Control-1.raw]	403.7575988769531	16.4713499738667	5.31498855093333	97.9851899714667	92.67020142053336	421582.21875	2.2798000955464482E8	0	8096	15.914950320010625	0.5235823714361176	42.349645952647016	403.7523193359375	403.7667236328125
209	403.8388977050781	18.4045730125333					1	DETECTED	403.8389 m/z @18.40 [151020OFc1_NvH-0949-Control-1.raw]	403.8388977050781	18.4045730125333	6.78667412586667	94.0156214	87.22894727413333	190687.28125	2.3143789042290002E8	0	8096	0.044078875304752074	6.32942920654453	0.2000552191918645	403.8289794921875	403.8431091308594
210	403.8531799316406	25.7061582024					1	DETECTED	403.8532 m/z @25.71 [151020OFc1_NvH-0949-Control-1.raw]	403.8531799316406	25.7061582024	4.05138812053333	80.8377879373333	76.78639981679997	402187.03125	2.06868451062333E8	0	8096	0.15299347318603296	2.8771647245375696	9.814294311788107	403.84320068359375	403.8534851074219
211	403.8634948730469	17.0879634821333					1	DETECTED	403.8635 m/z @17.09 [151020OFc1_NvH-0949-Control-1.raw]	403.8634948730469	17.0879634821333	1.2066094576	98.5126653096	97.306055852	707814.6875	2.4712588097185835E8	3	8096	0.08811943405562062	0.6356868598041715	1.5374715723291286	403.853515625	403.86810302734375
212	403.878173828125	26.4832354544					1	DETECTED	403.8782 m/z @26.48 [151020OFc1_NvH-0949-Control-1.raw]	403.878173828125	26.4832354544	0.666947193866667	99.5995107666667	98.93256357280003	1997764.375	2.8598034252921957E8	3	8096	9.24944320411553	0.5395005431796768	0.17005127780021911	403.8681945800781	403.88812255859375
213	403.8908996582031	12.2932303061333					1	DETECTED	403.8909 m/z @12.29 [151020OFc1_NvH-0949-Control-1.raw]	403.8908996582031	12.2932303061333	1.26104853306667	99.6090962034667	98.34804767040004	477798.75	2.5259773679422876E8	3	8096	4.676189828610111	1.0831685010435739	4.126134103298796	403.88818359375	403.90087890625
214	403.9115295410156	28.8390062288					1	DETECTED	403.9115 m/z @28.84 [151020OFc1_NvH-0949-Control-1.raw]	403.9115295410156	28.8390062288	0.0059834704	99.9914981944	99.985514724	1786497.125	2.797882309837777E8	3	8096	0.15160415422251816	0.5104981171828671	0.0407208393780524	403.90155029296875	403.9215087890625
215	403.922607421875	38.5186825792					1	DETECTED	403.9226 m/z @38.52 [151020OFc1_NvH-0949-Control-1.raw]	403.922607421875	38.5186825792	0.426607958133333	100.0010565648	99.57444860666666	101766.9140625	2.3687216837154087E8	0	8096	75.08328644970196	1.2331600440337984	2.0624334405012825	403.9215393066406	403.9262390136719
216	403.9519958496094	26.0015176936					1	DETECTED	403.9520 m/z @26.00 [151020OFc1_NvH-0949-Control-1.raw]	403.9519958496094	26.0015176936	0.743604455733333	98.7909826488	98.04737819306666	987494.6875	2.3422714718388456E8	0	8096	0.0914332321306297	0.5082958931893302	32.379264056565866	403.94207763671875	403.9617919921875
217	403.97100830078125	52.0755552013333					1	DETECTED	403.9710 m/z @52.08 [151020OFc1_NvH-0949-Control-1.raw]	403.97100830078125	52.0755552013333	1.41805738666667	98.7339896693333	97.31593228266662	624181.125	2.7100584215446717E8	4	8096	19.34709974159407	1.1848354911361512	0.0053045191361171815	403.9620056152344	403.980224609375
218	403.990234375	13.2170180994667					1	DETECTED	403.9902 m/z @13.22 [151020OFc1_NvH-0949-Control-1.raw]	403.990234375	13.2170180994667	3.54338337546667	99.8961848197333	96.35280144426663	657779.0	2.749058945465842E8	4	8096	0.3762133015608544	4.546172162824881	0.21834668249376366	403.9802551269531	404.00018310546875
219	404.0240783691406	22.4700623672					1	DETECTED	404.0241 m/z @22.47 [151020OFc1_NvH-0949-Control-1.raw]	404.0240783691406	22.4700623672	5.31498855093333	100.0010565648	94.68606801386666	115679.0078125	2.3870099066188064E8	0	8096	17.94517850912598	2.669404034551615	10.457402548535097	404.01416015625	404.0290832519531
220	404.0390930175781	42.9872793981333					1	DETECTED	404.0391 m/z @42.99 [151020OFc1_NvH-0949-Control-1.raw]	404.0390930175781	42.9872793981333	0.0342185328	100.0010565648	99.966838032	123824.0546875	2.2353126074461317E8	0	8096	76.01881266032794	1.1531664865713804	1.298229176843168	404.0301818847656	404.0480041503906
221	404.0720520019531	37.2958136394667					1	DETECTED	404.0721 m/z @37.30 [151020OFc1_NvH-0949-Control-1.raw]	404.0720520019531	37.2958136394667	5.60302701733333	100.0010565648	94.39802954746666	81017.125	2.2868910025886455E8	0	8096	93.09742505565596	1.4864022169758502	1.9182628602962273	404.0631408691406	404.0819396972656
222	404.08648681640625	63.7772190253333					1	DETECTED	404.0865 m/z @63.78 [151020OFc1_NvH-0949-Control-1.raw]	404.08648681640625	63.7772190253333	11.0904986466667	100.0010565648	88.91055791813329	72675.484375	2.264286934464432E8	0	8096	88.18304163539642	0.7926717560347363	0.6851793571401289	404.08209228515625	404.0903625488281
223	404.10589599609375	46.2908503202667					1	DETECTED	404.1059 m/z @46.29 [151020OFc1_NvH-0949-Control-1.raw]	404.10589599609375	46.2908503202667	12.3735980885333	99.9819569637333	87.6083588752	80288.765625	2.267465727444258E8	0	8096	85.09777845801513	1.2512930338938109	1.5032967371404549	404.0972900390625	404.10772705078125
224	404.1194152832031	89.2469535117333					1	DETECTED	404.1194 m/z @89.25 [151020OFc1_NvH-0949-Control-1.raw]	404.1194152832031	89.2469535117333	4.59100732133333	98.5030339194667	93.91202659813337	7683146.5	6.459921361467428E8	0	8096	0.8105514152074704	1.0540424409069402	1.012843255403708	404.1101989746094	404.128662109375
225	404.1722106933594	14.3455484741333					1	DETECTED	404.1722 m/z @14.35 [151020OFc1_NvH-0949-Control-1.raw]	404.1722106933594	14.3455484741333	0.0059834704	100.0010565648	99.9950730944	245729.1875	2.505135556399953E8	0	8096	0.09569938488959373	4.602161123291862	15.004283855575832	404.16302490234375	404.18218994140625
226	404.192626953125	90.0263065688					1	DETECTED	404.1926 m/z @90.03 [151020OFc1_NvH-0949-Control-1.raw]	404.192626953125	90.0263065688	3.48888871201667	99.9914981944	96.50260948238332	2052192.5	3.6013809466390413E8	3	8096	0.19677525653470695	0.5032824841619686	0.017160615364950477	404.1826477050781	404.19366455078125
227	404.2037048339844	24.9924830541333					1	DETECTED	404.2037 m/z @24.99 [151020OFc1_NvH-0949-Control-1.raw]	404.2037048339844	24.9924830541333	4.09061693893333	99.9249360949333	95.83431915599996	1.9628218E7	9.175130714944434E8	2	8096	0.26275613269082854	0.5722377845430687	0.2791180650235236	404.19378662109375	404.21368408203125
228	404.2137756347656	27.3750039197333					1	DETECTED	404.2138 m/z @27.38 [151020OFc1_NvH-0949-Control-1.raw]	404.2137756347656	27.3750039197333	3.4797882304	98.2139623464	94.73417411599999	1466060.25	3.357073229812651E8	0	8096	65.01152235613257	2.809259893440368	0.019144802692128773	404.2137145996094	404.2207946777344
229	404.2308044433594	21.2780426733333					1	DETECTED	404.2308 m/z @21.28 [151020OFc1_NvH-0949-Control-1.raw]	404.2308044433594	21.2780426733333	0.0891760917333333	99.4755462232	99.38637013146666	3670530.25	6.349858475297393E8	2	8096	16.731493874091804	37.878348316731156	1.6008228234533528	404.2208251953125	404.2407531738281
230	404.241943359375	21.3957972749333					1	DETECTED	404.2419 m/z @21.40 [151020OFc1_NvH-0949-Control-1.raw]	404.241943359375	21.3957972749333	5.3029536584	91.6384611152	86.3355074568	246552.4375	2.70108353934684E8	0	8096	9.264318383651238	4.861130566134142	0.18237603538845046	404.2408142089844	404.242431640625
231	404.25244140625	29.6001470333333					1	DETECTED	404.2524 m/z @29.60 [151020OFc1_NvH-0949-Control-1.raw]	404.25244140625	29.6001470333333	3.88119619653333	96.3977981237333	92.51660192719997	1360202.25	3.1588035987942135E8	2	8096	7.397813401148699	2.1619055617794958	3.290855691307657	404.2424621582031	404.2624206542969
232	404.2635498046875	24.1021457573333					1	DETECTED	404.2635 m/z @24.10 [151020OFc1_NvH-0949-Control-1.raw]	404.2635498046875	24.1021457573333	6.59292255466667	99.7140598509333	93.12113729626662	755232.8125	2.8426459725562793E8	0	8096	9.104921086541637	271.8083140473346	25.133962060880197	404.262451171875	404.2693786621094
233	404.2762145996094	39.407108344					1	DETECTED	404.2762 m/z @39.41 [151020OFc1_NvH-0949-Control-1.raw]	404.2762145996094	39.407108344	10.0832677528	92.1785719536	82.0953042008	55952.3671875	1.9881174274442756E8	0	8096	81.30323166085768	1.3998047756649679	1.7996095513299357	404.27362060546875	404.2842102050781
234	404.30120849609375	89.8642006565333					1	DETECTED	404.3012 m/z @89.86 [151020OFc1_NvH-0949-Control-1.raw]	404.30120849609375	89.8642006565333	52.3095548677333	94.4950779890667	42.185523121333404	157668.09375	1.6795877338681453E8	0	8096	39.10898018515117	0.5237982933660513	0.03942465804620002	404.29449462890625	404.3105163574219
235	404.3185729980469	91.4779838701333					1	DETECTED	404.3186 m/z @91.48 [151020OFc1_NvH-0949-Control-1.raw]	404.3185729980469	91.4779838701333	6.5733640144	98.4643885904	91.891024576	71917.2890625	2.356501568971591E8	0	8096	1.4333660012601115	0.5411426653351592	0.005555091833499478	404.3117370605469	404.3272705078125
236	404.41741943359375	45.8398658069333					1	DETECTED	404.4174 m/z @45.84 [151020OFc1_NvH-0949-Control-1.raw]	404.41741943359375	45.8398658069333	4.7936653304	98.6863548818667	93.8926895514667	2390595.5	2.693212640549917E8	0	8096	0.17308500693248874	1.083447982354117	0.8914776003448259	404.4075927734375	404.4273681640625
237	404.4440002441406	31.9259373442667					1	DETECTED	404.4440 m/z @31.93 [151020OFc1_NvH-0949-Control-1.raw]	404.4440002441406	31.9259373442667	3.89927996906667	96.7677520117333	92.86847204266662	1109239.125	2.571413525479569E8	0	8096	0.09523423395615538	0.5350646031690924	0.9177682711792773	404.43402099609375	404.4539794921875
238	404.4612121582031	26.0838566018667					1	DETECTED	404.4612 m/z @26.08 [151020OFc1_NvH-0949-Control-1.raw]	404.4612121582031	26.0838566018667	3.85210550346667	98.1855124954667	94.33340699200002	474244.0625	2.3592802882090965E8	0	8096	7.2928976165233905	0.5334368463819233	0.022679918649347538	404.4540100097656	404.47113037109375
239	404.4881591796875	52.771870132					1	DETECTED	404.4882 m/z @52.77 [151020OFc1_NvH-0949-Control-1.raw]	404.4881591796875	52.771870132	0.888008857066667	96.9650517298667	96.07704287280004	686741.875	2.413304812376539E8	0	8096	0.06090061997606	1.2358585813834673	0.0052807506141307236	404.47821044921875	404.4969787597656
240	404.50634765625	14.4296665448					1	DETECTED	404.5063 m/z @14.43 [151020OFc1_NvH-0949-Control-1.raw]	404.50634765625	14.4296665448	5.86853908746667	89.3703412826667	83.50180219520003	166846.828125	2.4708681074489978E8	0	8096	0.0575568827182078	13.073760695699043	0.016108432666348132	404.4981994628906	404.508544921875
241	404.51861572265625	27.0509621325333					1	DETECTED	404.5186 m/z @27.05 [151020OFc1_NvH-0949-Control-1.raw]	404.51861572265625	27.0509621325333	0.417218490133333	80.3831133997333	79.96589490959997	538595.6875	2.37881457220811E8	0	8096	14.757004765301344	0.49850902345076387	0.7420187911619021	404.50921630859375	404.521484375
242	404.531494140625	14.1177015256					1	DETECTED	404.5315 m/z @14.12 [151020OFc1_NvH-0949-Control-1.raw]	404.531494140625	14.1177015256	4.37042656186667	95.2653112965333	90.89488473466663	2710829.0	3.752439091622831E8	3	8096	0.15878354600499733	0.8930436097728105	0.8037675700672358	404.5215148925781	404.5414733886719
243	404.5428161621094	27.3041175813333					1	DETECTED	404.5428 m/z @27.30 [151020OFc1_NvH-0949-Control-1.raw]	404.5428161621094	27.3041175813333	4.69458760693333	95.0152183109333	90.32063070399998	620824.75	3.12917571338408E8	0	8096	10.878189938568678	0.506567561695218	0.013182088988120165	404.54150390625	404.5457763671875
244	404.5558166503906	39.9347856989333					1	DETECTED	404.5558 m/z @39.93 [151020OFc1_NvH-0949-Control-1.raw]	404.5558166503906	39.9347856989333	4.07205262906667	96.2939971544	92.22194452533333	1264239.75	2.937171544659645E8	3	8096	34.157991016639045	0.6884795552841035	0.010264442106479801	404.5458679199219	404.56121826171875
245	404.5712585449219	34.7999733530667					1	DETECTED	404.5713 m/z @34.80 [151020OFc1_NvH-0949-Control-1.raw]	404.5712585449219	34.7999733530667	3.66144034933333	84.6359401384	80.97449978906667	2011895.75	3.0248265739392936E8	0	8096	0.16028049001907618	22.27461965663352	0.09025887361070849	404.561279296875	404.5730285644531
246	404.58306884765625	33.0349535634667					1	DETECTED	404.5831 m/z @33.03 [151020OFc1_NvH-0949-Control-1.raw]	404.58306884765625	33.0349535634667	4.96159073733333	99.4852438410667	94.52365310373338	4167280.0	3.268960657934021E8	3	8096	0.156920099928044	0.5331252619234237	0.035533351017779644	404.57318115234375	404.5926208496094
247	404.61810302734375	45.8082202549333					1	DETECTED	404.6181 m/z @45.81 [151020OFc1_NvH-0949-Control-1.raw]	404.61810302734375	45.8082202549333	4.09985019573333	95.9115808357333	91.81173063999998	2702514.75	2.665288251653232E8	0	8096	0.13026299869159885	21.70362401951854	2.137399050621602	404.6084899902344	404.6279296875
248	404.68212890625	14.4050354541333					1	DETECTED	404.6821 m/z @14.41 [151020OFc1_NvH-0949-Control-1.raw]	404.68212890625	14.4050354541333	3.72456671813333	92.54930702	88.82474030186667	611342.1875	2.4662034152629545E8	0	8096	0.12116404618255139	1.2367605870405223	100.67979637869045	404.6722717285156	404.68463134765625
249	404.69488525390625	31.8924149882667					1	DETECTED	404.6949 m/z @31.89 [151020OFc1_NvH-0949-Control-1.raw]	404.69488525390625	31.8924149882667	4.30174588373333	96.9462479733333	92.64450208959997	948944.875	2.3800528452582407E8	0	8096	0.08518200710333446	0.6380089562245929	0.4412960248335114	404.68499755859375	404.6951904296875
250	404.7052001953125	25.0065229176					1	DETECTED	404.7052 m/z @25.01 [151020OFc1_NvH-0949-Control-1.raw]	404.7052001953125	25.0065229176	4.02046354053333	97.5208663	93.50040275946667	8763388.0	4.573525887611434E8	2	8096	0.22190334889523555	0.8134758199782519	6.275947710385592	404.6952209472656	404.71514892578125
251	404.71917724609375	15.0497426296					1	DETECTED	404.7192 m/z @15.05 [151020OFc1_NvH-0949-Control-1.raw]	404.71917724609375	15.0497426296	1.28847978	91.0600722136	89.77159243359999	900345.5	3.2065032252881604E8	2	8096	0.2606503736881347	0.9060727842418475	134.96690979971214	404.7152404785156	404.7216796875
252	404.731689453125	12.1542026621333					1	DETECTED	404.7317 m/z @12.15 [151020OFc1_NvH-0949-Control-1.raw]	404.731689453125	12.1542026621333	2.92307197973333	95.7505702256	92.82749824586666	1301655.625	3.579158542665882E8	2	8096	21.9907679752697	5.232557071652691	0.13788848641651805	404.7217102050781	404.7416687011719
253	404.7417297363281	40.7578319442667					1	DETECTED	404.7417 m/z @40.76 [151020OFc1_NvH-0949-Control-1.raw]	404.7417297363281	40.7578319442667	1.86424151946667	94.3342345568	92.46999303733332	1125366.0	2.853944388756068E8	0	8096	9.41669329285451	0.555763532401524	0.40311174986878967	404.74169921875	404.7515869140625
254	404.7539367675781	29.5412185082667					1	DETECTED	404.7539 m/z @29.54 [151020OFc1_NvH-0949-Control-1.raw]	404.7539367675781	29.5412185082667	1.5184499736	53.1900072752	51.671557301600004	669764.1875	1.2873121663242316E8	0	8096	0.1263698602198673	1.2091651498799334	0.07793459460102173	404.7517395019531	404.7636413574219
255	404.7648620605469	33.2652491733333					1	DETECTED	404.7649 m/z @33.27 [151020OFc1_NvH-0949-Control-1.raw]	404.7648620605469	33.2652491733333	7.601785808	59.4665354096	51.864749601599996	330798.59375	1.4940224530360797E8	0	8096	9.325077056680172	1.009929158014631	0.018397302822641324	404.7639465332031	404.77447509765625
256	404.8182373046875	45.8185393384					1	DETECTED	404.8182 m/z @45.82 [151020OFc1_NvH-0949-Control-1.raw]	404.8182373046875	45.8185393384	0.9515124656	99.78087522	98.8293627544	1818331.75	2.529041591851291E8	3	8096	0.08574031145447236	0.5040353450043148	0.0033483558854803166	404.8085021972656	404.82806396484375
257	404.8298034667969	13.7994677557333					1	DETECTED	404.8298 m/z @13.80 [151020OFc1_NvH-0949-Control-1.raw]	404.8298034667969	13.7994677557333	1.40888720853333	92.4948475370667	91.08596032853337	152365.203125	2.4823926047646084E8	0	8096	11.27860345940087	7.24072565057903	0.508846530984584	404.8282470703125	404.83978271484375
258	404.84136962890625	14.4196643656					1	DETECTED	404.8414 m/z @14.42 [151020OFc1_NvH-0949-Control-1.raw]	404.84136962890625	14.4196643656	6.44589228426667	40.7258198317333	34.27992754746663	117474.1953125	6.318025091570647E7	0	8096	26.342703330187366	2.149542725689153	500.99179264476976	404.8399353027344	404.8439025878906
259	404.85406494140625	27.1045965914667					1	DETECTED	404.8541 m/z @27.10 [151020OFc1_NvH-0949-Control-1.raw]	404.85406494140625	27.1045965914667	1.72077463146667	87.4078640826667	85.68708945120004	346996.21875	2.4252853128688836E8	0	8096	0.2084928438450362	2.5399330514450695	0.010541663394205803	404.8447265625	404.8553771972656
260	404.8653869628906	14.0894034544					1	DETECTED	404.8654 m/z @14.09 [151020OFc1_NvH-0949-Control-1.raw]	404.8653869628906	14.0894034544	2.9868482208	99.9535258370667	96.96667761626671	895022.5	2.7437165992253935E8	3	8096	3.0530796937511386	1.2907687651380433	0.7443165854580688	404.8554382324219	404.8654479980469
261	404.8754577636719	17.0782696690667					1	DETECTED	404.8755 m/z @17.08 [151020OFc1_NvH-0949-Control-1.raw]	404.8754577636719	17.0782696690667	2.00891781706667	99.8099749925333	97.80105717546662	2153389.25	3.175621605627088E8	3	8096	0.1617305771381865	0.5865750483211062	0.6940005257924214	404.865478515625	404.88543701171875
262	404.89129638671875	26.0129865394667					1	DETECTED	404.8913 m/z @26.01 [151020OFc1_NvH-0949-Control-1.raw]	404.89129638671875	26.0129865394667	0.0616159224	95.5065769805333	95.4449610581333	1650645.25	3.3264910828010666E8	3	8096	14.121968305296637	0.9043712210844965	5.428576930158313	404.8854675292969	404.9012145996094
263	404.9049377441406	34.8506668136					1	DETECTED	404.9049 m/z @34.85 [151020OFc1_NvH-0949-Control-1.raw]	404.9049377441406	34.8506668136	1.05144505333333	98.5316605650667	97.48021551173338	1443236.0	2.6651665867011368E8	3	8096	0.13237874040923003	0.5453642062479719	0.09525969005199336	404.90130615234375	404.9073791503906
264	404.91748046875	33.0865531778667					1	DETECTED	404.9175 m/z @33.09 [151020OFc1_NvH-0949-Control-1.raw]	404.91748046875	33.0865531778667	0.0984862658666667	99.9630626706667	99.86457640480003	2846151.5	3.00561642910321E8	3	8096	0.19587892880148416	1.086931736842745	0.031917429873902455	404.9075012207031	404.92718505859375
265	404.93218994140625	14.4196643656					1	DETECTED	404.9322 m/z @14.42 [151020OFc1_NvH-0949-Control-1.raw]	404.93218994140625	14.4196643656	4.8637649312	97.8029068368	92.93914190560001	468269.0625	2.41133590718306E8	0	8096	0.13080553740120848	4.157678760515751	63.917685368222486	404.92767333984375	404.93524169921875
266	404.9454650878906	31.9259373442667					1	DETECTED	404.9455 m/z @31.93 [151020OFc1_NvH-0949-Control-1.raw]	404.9454650878906	31.9259373442667	0.0434248002666667	99.5332769429333	99.48985214266663	515269.28125	2.761892825632386E8	4	8096	18.507267366134176	0.5016004255422237	0.05206532880940744	404.93548583984375	404.9554443359375
267	404.96490478515625	18.8449331592					1	DETECTED	404.9649 m/z @18.84 [151020OFc1_NvH-0949-Control-1.raw]	404.96490478515625	18.8449331592	4.35142238693333	97.6336982208	93.28227583386666	230359.296875	2.554888234350068E8	0	8096	0.04664378846350914	3.4496814930680553	0.9400687841848921	404.9557800292969	404.9748229980469
268	404.9772644042969	25.2813154909333					1	DETECTED	404.9773 m/z @25.28 [151020OFc1_NvH-0949-Control-1.raw]	404.9772644042969	25.2813154909333	4.02046354053333	99.1543076354667	95.13384409493337	135601.890625	2.027355064877834E8	0	8096	12.920007215242634	2.742955408600567	4.483523164104462	404.97491455078125	404.9782409667969
269	404.98834228515625	52.8832685298667					1	DETECTED	404.9883 m/z @52.88 [151020OFc1_NvH-0949-Control-1.raw]	404.98834228515625	52.8832685298667	0.9515124656	99.9914981944	99.03998572879999	152972.828125	2.4649046734188142E8	0	8096	25.60898441544294	1.1982874124053853	1.976229458989034	404.9784240722656	404.9983215332031
270	404.9983825683594	26.5727595504					1	DETECTED	404.9984 m/z @26.57 [151020OFc1_NvH-0949-Control-1.raw]	404.9983825683594	26.5727595504	2.61382923946667	99.3071288514667	96.69329961200003	146783.234375	2.6223452469807798E8	0	8096	6.462179364759315	2.4373202647298045	3.8724445440312643	404.99835205078125	405.0079650878906
271	405.0182800292969	45.8082202549333					1	DETECTED	405.0183 m/z @45.81 [151020OFc1_NvH-0949-Control-1.raw]	405.0182800292969	45.8082202549333	0.860742561066667	99.7906255749333	98.92988301386663	616546.8125	2.4117558260568315E8	0	8096	0.10325129602958327	0.5042692454029029	0.8844773270709406	405.00848388671875	405.02825927734375
272	405.03143310546875	38.9647171712					1	DETECTED	405.0314 m/z @38.96 [151020OFc1_NvH-0949-Control-1.raw]	405.03143310546875	38.9647171712	5.19061125546667	99.9914981944	94.80088693893333	451270.09375	2.354179190366689E8	2	8096	null	2.122736260174383	0.6631520722078277	405.0282897949219	405.04132080078125
273	405.0558166503906	23.1069093621333					1	DETECTED	405.0558 m/z @23.11 [151020OFc1_NvH-0949-Control-1.raw]	405.0558166503906	23.1069093621333	4.9033622096	99.9914981944	95.08813598479999	110295.953125	2.4908711903252926E8	0	8096	1.6647639591831869	2.5348937037268624	4.098985068515361	405.04583740234375	405.0655212402344
274	405.0766906738281	56.5294953517333					1	DETECTED	405.0767 m/z @56.53 [151020OFc1_NvH-0949-Control-1.raw]	405.0766906738281	56.5294953517333	0.305565488533333	100.0010565648	99.69549107626666	86345.7734375	2.4653738275879025E8	0	8096	97.39784613588411	0.8681651366573105	0.7526729664863168	405.0667419433594	405.084716796875
275	405.0870361328125	73.2649104584					1	DETECTED	405.0870 m/z @73.26 [151020OFc1_NvH-0949-Control-1.raw]	405.0870361328125	73.2649104584	3.50717537468333	100.0010565648	96.49388119011667	62639.2421875	2.3490438109236678E8	0	8096	93.36686404447141	0.6609684430092437	0.3407204339083608	405.0870361328125	405.09326171875
276	405.1036376953125	90.3331117493333					1	DETECTED	405.1036 m/z @90.33 [151020OFc1_NvH-0949-Control-1.raw]	405.1036376953125	90.3331117493333	12.34171518	95.8927284485333	83.55101326853331	2265638.5	2.7900349011154324E8	0	8096	0.07314323762355457	2.270137310309456	1.811182804065812	405.09375	405.1106872558594
277	405.1226806640625	89.0588618786667					1	DETECTED	405.1227 m/z @89.06 [151020OFc1_NvH-0949-Control-1.raw]	405.1226806640625	89.0588618786667	0.603735340266667	98.8781195426667	98.27438420240003	1449417.75	2.618517908500456E8	0	8096	0.7188364018183222	1.2842058218835863	1.3145778571905378	405.1146240234375	405.1312561035156
278	405.1677551269531	19.0750508472					1	DETECTED	405.1678 m/z @19.08 [151020OFc1_NvH-0949-Control-1.raw]	405.1677551269531	19.0750508472	1.73902670773333	97.079740352	95.34071364426667	187326.140625	2.5379575426981047E8	0	8096	0.15868692860407307	3.9799756709407212	0.05570236882978048	405.1578063964844	405.171875
279	405.18194580078125	17.646058884					1	DETECTED	405.1819 m/z @17.65 [151020OFc1_NvH-0949-Control-1.raw]	405.18194580078125	17.646058884	0.4734158104	99.9724441725333	99.4990283621333	272875.0	2.5113467499674734E8	0	8096	76.14836505076812	9.569383135728955	0.029240451336515837	405.172119140625	405.18603515625
280	405.1960754394531	90.036750588					1	DETECTED	405.1961 m/z @90.04 [151020OFc1_NvH-0949-Control-1.raw]	405.1960754394531	90.036750588	3.45237649066667	99.7236011997333	96.27122470906663	433171.65625	2.857861922020708E8	0	8096	63.40515528348034	0.5047258080292045	0.011607159372568177	405.18609619140625	405.1963195800781
281	405.2063293457031	24.9739375730667					1	DETECTED	405.2063 m/z @24.97 [151020OFc1_NvH-0949-Control-1.raw]	405.2063293457031	24.9739375730667	3.12549661066667	99.9058866282667	96.78039001760003	2074260.75	3.865562882401227E8	2	8096	8.591964451362294	0.9974239978107755	0.14223823402817418	405.19635009765625	405.21356201171875
282	405.22357177734375	21.7848888088					1	DETECTED	405.2236 m/z @21.78 [151020OFc1_NvH-0949-Control-1.raw]	405.22357177734375	21.7848888088	3.85210550346667	99.0682961928	95.21619068933333	6323790.5	5.954510511059206E8	3	8096	6.7434125754581515	0.5490516145885251	18.735129926554155	405.2135925292969	405.2335510253906
283	405.2349853515625	10.2547928533333					1	DETECTED	405.2350 m/z @10.25 [151020OFc1_NvH-0949-Control-1.raw]	405.2349853515625	10.2547928533333	3.12549661066667	99.6755641546667	96.55006754400003	1258092.375	3.407322621913626E8	2	8096	3.6090183309330506	6.719350810305721	23.00521613441588	405.23358154296875	405.2449645996094
284	405.24713134765625	23.6307861162667					1	DETECTED	405.2471 m/z @23.63 [151020OFc1_NvH-0949-Control-1.raw]	405.24713134765625	23.6307861162667	4.55331164346667	97.2388240584	92.68551241493333	302879.875	2.924124920467414E8	0	8096	83.32217356898872	4.08159823438555	22.69028278911474	405.2449951171875	405.2496643066406
285	405.2596740722656	62.5142271808					1	DETECTED	405.2597 m/z @62.51 [151020OFc1_NvH-0949-Control-1.raw]	405.2596740722656	62.5142271808	0.164406723466667	95.332774684	95.16836796053333	2210517.75	3.2852878629628575E8	2	8096	31.385631670581496	0.5064403836160201	0.011433365211496384	405.24969482421875	405.2683410644531
286	405.2796630859375	32.1723056349333					1	DETECTED	405.2797 m/z @32.17 [151020OFc1_NvH-0949-Control-1.raw]	405.2796630859375	32.1723056349333	8.793249176	95.2928881162667	86.49963894026669	99099.2109375	2.3884816658955264E8	0	8096	58.658549586793114	1.8499386211802096	2.5358526845527583	405.2713623046875	405.2856750488281
287	405.2999572753906	92.3752109962667					1	DETECTED	405.3000 m/z @92.38 [151020OFc1_NvH-0949-Control-1.raw]	405.2999572753906	92.3752109962667	0.0059834704	100.0010565648	99.9950730944	95265.3046875	2.15761952169671E8	0	8096	8.490048674464461	0.5389129464467096	13.76521274307494	405.2908935546875	405.3044128417969
288	405.3797607421875	27.3750039197333					1	DETECTED	405.3798 m/z @27.38 [151020OFc1_NvH-0949-Control-1.raw]	405.3797607421875	27.3750039197333	9.0271591568	99.37910794	90.3519487832	193963.078125	2.5338699721305376E8	0	8096	65.01026574517981	2.4621951501827315	4.492214670780861	405.37030029296875	405.38970947265625
289	405.401123046875	27.4905300461333					1	DETECTED	405.4011 m/z @27.49 [151020OFc1_NvH-0949-Control-1.raw]	405.401123046875	27.4905300461333	5.47007648106667	96.079049552	90.60897307093333	376953.375	2.6453090358098564E8	0	8096	0.3508055946533979	2.759119223417	0.13031740679976667	405.3914794921875	405.4108581542969
290	405.4320068359375	38.8556227186667					1	DETECTED	405.4320 m/z @38.86 [151020OFc1_NvH-0949-Control-1.raw]	405.4320068359375	38.8556227186667	4.6198280464	95.9668719642667	91.3470439178667	364398.0	2.5754386859427205E8	0	8096	0.27025529237048573	1.5763662073050104	0.009439494954677276	405.42205810546875	405.4381408691406
291	405.4481506347656	26.9419176592					1	DETECTED	405.4482 m/z @26.94 [151020OFc1_NvH-0949-Control-1.raw]	405.4481506347656	26.9419176592	2.40862107306667	95.092081984	92.68346091093333	706527.75	2.6699965784167182E8	4	8096	0.18211473067013628	0.5076860143304508	1.5172629735177667	405.4385681152344	405.45806884765625
292	405.4643859863281	18.1270678482667					1	DETECTED	405.4644 m/z @18.13 [151020OFc1_NvH-0949-Control-1.raw]	405.4643859863281	18.1270678482667	3.17995921626667	94.5632134072	91.38325419093333	337999.8125	2.6899174213230324E8	0	8096	0.4958811532103873	0.5239176497082512	16.368813904726185	405.4581604003906	405.46502685546875
293	405.47503662109375	23.6411431282667					1	DETECTED	405.4750 m/z @23.64 [151020OFc1_NvH-0949-Control-1.raw]	405.47503662109375	23.6411431282667	0.9604542992	98.1760169394667	97.21556264026671	734941.375	2.3904585882444248E8	0	8096	0.13458369205281784	0.5173858299185756	0.7316321740592181	405.4650573730469	405.4849548339844
294	405.4887390136719	51.2115005546667					1	DETECTED	405.4887 m/z @51.21 [151020OFc1_NvH-0949-Control-1.raw]	405.4887390136719	51.2115005546667	4.63077373653333	95.0634051789333	90.43263144239997	173702.0	2.3098422444100204E8	0	8096	44.948552470647655	0.9860675791860457	0.9805583823808183	405.485107421875	405.49853515625
295	405.5161437988281	17.634207368					1	DETECTED	405.5161 m/z @17.63 [151020OFc1_NvH-0949-Control-1.raw]	405.5161437988281	17.634207368	4.56287609226667	94.2532065885333	89.69033049626663	211159.59375	2.3381209575875825E8	0	8096	0.08350601581698669	3.8922553424380295	0.12806577025476765	405.5065612792969	405.5212097167969
296	405.53125	20.3998191112					1	DETECTED	405.5312 m/z @20.40 [151020OFc1_NvH-0949-Control-1.raw]	405.53125	20.3998191112	3.22504772266667	94.6649952573333	91.43994753466663	2217990.75	2.933000742971095E8	3	8096	0.13309769549632833	0.5373110132358999	13.11648326516515	405.5213317871094	405.54071044921875
297	405.55072021484375	18.9428314792					1	DETECTED	405.5507 m/z @18.94 [151020OFc1_NvH-0949-Control-1.raw]	405.55072021484375	18.9428314792	1.4818983328	86.2018214832	84.7199231504	3994444.25	3.909444132802413E8	3	8096	0.19777280190946556	1.6853845526488815	1.1519598015674775	405.5407409667969	405.5606994628906
298	405.5652770996094	15.805724184					1	DETECTED	405.5653 m/z @15.81 [151020OFc1_NvH-0949-Control-1.raw]	405.5652770996094	15.805724184	3.0869864632	98.5316605650667	95.4446741018667	1930332.25	2.8850092283859426E8	3	8096	0.15211222493439358	3.7245266091150206	14.123057613320578	405.560791015625	405.57525634765625
299	405.5775146484375	19.4110539549333					1	DETECTED	405.5775 m/z @19.41 [151020OFc1_NvH-0949-Control-1.raw]	405.5775146484375	19.4110539549333	4.8637649312	99.1926787170667	94.3289137858667	385038.84375	2.557329909357488E8	0	8096	5.309526448523634	0.5234860618254229	0.04969380404833882	405.5753479003906	405.5787048339844
300	405.5888977050781	50.5365121210667					1	DETECTED	405.5889 m/z @50.54 [151020OFc1_NvH-0949-Control-1.raw]	405.5888977050781	50.5365121210667	0.0525286357333333	97.5492244309333	97.49669579519995	755492.0625	2.629224517689326E8	3	8096	0.1297863018909453	0.5042787042301585	0.019877657189229365	405.5789489746094	405.598876953125
301	405.602294921875	27.4300531210667					1	DETECTED	405.6023 m/z @27.43 [151020OFc1_NvH-0949-Control-1.raw]	405.602294921875	27.4300531210667	5.13533857946667	74.9963294501333	69.86099087066663	236062.25	2.199062403544373E8	0	8096	0.14972384935014915	2.1256645089526365	0.024927650834313555	405.5989074707031	405.61175537109375
302	405.6819152832031	21.9001940776					1	DETECTED	405.6819 m/z @21.90 [151020OFc1_NvH-0949-Control-1.raw]	405.6819152832031	21.9001940776	4.09985019573333	95.8650500773333	91.76519988159997	141508.859375	2.3495825690693942E8	0	8096	0.9926564183013369	2.5776243563216164	7.6942543387173075	405.6722412109375	405.69189453125
303	405.702392578125	7.2123903136					1	DETECTED	405.7024 m/z @7.21 [151020OFc1_NvH-0949-Control-1.raw]	405.702392578125	7.2123903136	4.12161913546667	99.1448685386667	95.02324940320003	1132872.25	2.9249805852406347E8	2	8096	19.841094152318927	53.710169837817894	116.83969191181035	405.6925354003906	405.7123718261719
304	405.7130126953125	16.5608713392					1	DETECTED	405.7130 m/z @16.56 [151020OFc1_NvH-0949-Control-1.raw]	405.7130126953125	16.5608713392	5.2181292792	54.6870064464	49.4688771672	875515.625	1.562606398925188E8	0	8096	0.17656615083689076	2.1820793981415774	5.488718526778664	405.71240234375	405.71527099609375
305	405.7253112792969	21.7952059738667					1	DETECTED	405.7253 m/z @21.80 [151020OFc1_NvH-0949-Control-1.raw]	405.7253112792969	21.7952059738667	3.77906623333333	98.3085759426667	94.52950970933338	2808237.5	3.428588775071248E8	2	8096	0.21611285479105646	2.306623855205193	0.26583234173997256	405.71533203125	405.7352294921875
306	405.739501953125	17.9534308429333					1	DETECTED	405.7395 m/z @17.95 [151020OFc1_NvH-0949-Control-1.raw]	405.739501953125	17.9534308429333	4.6640044936	98.9548973005333	94.2908928069333	2504270.25	3.085260065239854E8	2	8096	0.19000785525934916	0.511990813766955	97.31702934030163	405.735595703125	405.7494812011719
307	405.7613220214844	62.5759560474667					1	DETECTED	405.7613 m/z @62.58 [151020OFc1_NvH-0949-Control-1.raw]	405.7613220214844	62.5759560474667	5.31498855093333	95.6096820530667	90.29469350213337	1089912.125	2.760558136285985E8	2	8096	26.92325278799126	0.503874428596996	0.007083038341146448	405.75244140625	405.77099609375
308	405.79901123046875	37.3274386109333					1	DETECTED	405.7990 m/z @37.33 [151020OFc1_NvH-0949-Control-1.raw]	405.79901123046875	37.3274386109333	0.734729970133333	98.2608345650667	97.52610459493337	374856.65625	2.5974273999570283E8	0	8096	10.021319253863563	1.7355652795264582	0.018994585284700393	405.78948974609375	405.8084716796875
309	405.8355407714844	17.4181010058667					1	DETECTED	405.8355 m/z @17.42 [151020OFc1_NvH-0949-Control-1.raw]	405.8355407714844	17.4181010058667	0.173706712266667	99.4465775226667	99.27287081040004	419222.15625	2.4943750165367907E8	0	8096	19.303081895749703	0.5774988674628799	1.258158827832432	405.8255615234375	405.84552001953125
310	405.8455810546875	34.2131216386667					1	DETECTED	405.8456 m/z @34.21 [151020OFc1_NvH-0949-Control-1.raw]	405.8455810546875	34.2131216386667	0.529450412533333	94.8804402992	94.35098988666667	86713.15625	1.7746678394605184E8	0	8096	85.00891066250655	1.4005449295186205	2.4861827217525287	405.8455810546875	405.8555603027344
311	405.86572265625	20.3795484029333					1	DETECTED	405.8657 m/z @20.38 [151020OFc1_NvH-0949-Control-1.raw]	405.86572265625	20.3795484029333	0.888008857066667	96.0508748850667	95.16286602800004	1290274.625	2.7826053680603063E8	3	8096	0.18271026233861676	0.5593059522924856	1.7451767637082112	405.8558349609375	405.86865234375
312	405.878662109375	14.382671224					1	DETECTED	405.8787 m/z @14.38 [151020OFc1_NvH-0949-Control-1.raw]	405.878662109375	14.382671224	0.9967450968	99.8674202504	98.8706751536	2658418.75	3.649794274754161E8	3	8096	0.1465960718744146	1.049918205764677	72.17437355902163	405.8686828613281	405.8885192871094
313	405.8912353515625	17.6807569389333					1	DETECTED	405.8912 m/z @17.68 [151020OFc1_NvH-0949-Control-1.raw]	405.8912353515625	17.6807569389333	1.71165648266667	99.8674202504	98.15576376773333	1741113.625	3.145294575743349E8	3	8096	1.8559136655076642	6.791888058041497	2.226134304390715	405.888671875	405.9011535644531
314	405.9028015136719	28.9351573570667					1	DETECTED	405.9028 m/z @28.94 [151020OFc1_NvH-0949-Control-1.raw]	405.9028015136719	28.9351573570667	3.63422795946667	97.9665131173333	94.33228515786664	702706.75	2.302952087224776E8	3	8096	7.236790308202565	2.7607678977364825	0.009461088348964876	405.9012451171875	405.9050598144531
315	405.91510009765625	43.4726801405333					1	DETECTED	405.9151 m/z @43.47 [151020OFc1_NvH-0949-Control-1.raw]	405.91510009765625	43.4726801405333	0.685034625333333	99.4659002298667	98.78086560453337	1274117.25	2.785830365012027E8	3	8096	0.2105582600721121	0.5119426926124434	0.6060481605529368	405.9051513671875	405.9250183105469
316	405.9530944824219	7.2123903136					1	DETECTED	405.9531 m/z @7.21 [151020OFc1_NvH-0949-Control-1.raw]	405.9530944824219	7.2123903136	0.0059834704	99.7522611914667	99.7462777210667	844759.375	2.601971927542164E8	0	8096	0.18128047909247513	1.0666405778749397	101.13003766183786	405.943115234375	405.96307373046875
317	405.9648742675781	41.4866928256					1	DETECTED	405.9649 m/z @41.49 [151020OFc1_NvH-0949-Control-1.raw]	405.9648742675781	41.4866928256	0.145046631733333	99.0019015298667	98.85685489813336	510196.625	2.6197627459333798E8	4	8096	0.10813399028468496	1.7178381674414027	1.0779768075424665	405.9631042480469	405.97479248046875
318	405.9815368652344	38.6642584696					1	DETECTED	405.9815 m/z @38.66 [151020OFc1_NvH-0949-Control-1.raw]	405.9815368652344	38.6642584696	2.7504715864	99.8961848197333	97.14571323333331	484970.1875	2.4647636435272434E8	0	8096	15.115691238015867	1.443600783556599	0.11069927740868696	405.97491455078125	405.9914855957031
319	406.0345764160156	45.9619626850667					1	DETECTED	406.0346 m/z @45.96 [151020OFc1_NvH-0949-Control-1.raw]	406.0345764160156	45.9619626850667	1.76623898586667	99.9914981944	98.22525920853333	116930.015625	2.3758438699290764E8	0	8096	92.0980872300375	1.197855501629421	1.3964250175279085	406.0246276855469	406.0347595214844
320	406.0450744628906	36.6376252693333					1	DETECTED	406.0451 m/z @36.64 [151020OFc1_NvH-0949-Control-1.raw]	406.0450744628906	36.6376252693333	1.2793337976	99.9535258370667	98.6741920394667	221843.59375	2.3855836105940855E8	0	8096	0.8413286597217109	1.3744428426345283	1.750642671182588	406.0352783203125	406.053955078125
321	406.0659484863281	52.671542272					1	DETECTED	406.0659 m/z @52.67 [151020OFc1_NvH-0949-Control-1.raw]	406.0659484863281	52.671542272	4.1657996224	100.0010565648	95.8352569424	121997.5859375	2.5859509988745412E8	0	8096	49.02913744341279	0.9720389087472817	0.9544688658398568	406.05609130859375	406.07452392578125
322	406.1152648925781	89.0496533274667					1	DETECTED	406.1153 m/z @89.05 [151020OFc1_NvH-0949-Control-1.raw]	406.1152648925781	89.0496533274667	2.53196986666667	98.4423556645333	95.91038579786662	741039.5625	2.8081366723391336E8	0	8096	1.5565631048223736	1.600729739383727	2.789291467440736	406.106201171875	406.1247863769531
323	406.1252746582031	88.9815523314667					1	DETECTED	406.1253 m/z @88.98 [151020OFc1_NvH-0949-Control-1.raw]	406.1252746582031	88.9815523314667	43.4409038784	97.0423432778667	53.601439399466706	202805.140625	1.6950631583244976E8	0	8096	0.029833876480864774	0.5885010558721765	23.291877115499123	406.1252746582031	406.13507080078125
324	406.1698303222656	17.4181010058667					1	DETECTED	406.1698 m/z @17.42 [151020OFc1_NvH-0949-Control-1.raw]	406.1698303222656	17.4181010058667	1.90028120986667	99.9724441725333	98.07216296266662	291632.96875	2.4422418506565222E8	0	8096	0.15029409035826902	16.800324117968415	0.07557691746334322	406.16192626953125	406.1798095703125
325	406.1922607421875	47.5995650946667					1	DETECTED	406.1923 m/z @47.60 [151020OFc1_NvH-0949-Control-1.raw]	406.1922607421875	47.5995650946667	4.0296987208	99.9630626706667	95.9333639498667	803921.0625	2.739662922912195E8	2	8096	0.20989042865219432	1.238002548852015	1.501316704583312	406.18255615234375	406.1932067871094
326	406.2032470703125	89.7963909469333					1	DETECTED	406.2032 m/z @89.80 [151020OFc1_NvH-0949-Control-1.raw]	406.2032470703125	89.7963909469333	4.00135989786667	99.848051916	95.84669201813334	1839325.0	5.945174093169745E8	3	8096	72.39320900688064	0.5032470043227165	0.007455575268519496	406.193359375	406.211181640625
327	406.22119140625	39.407108344					1	DETECTED	406.2212 m/z @39.41 [151020OFc1_NvH-0949-Control-1.raw]	406.22119140625	39.407108344	3.4341137936	98.7339896693333	95.29987587573329	3.6131392E7	1.1916767435506432E9	2	8096	0.356584071227779	0.5108120305462307	1.4938082167263618	406.2112121582031	406.2311706542969
328	406.2344970703125	17.4980667981333					1	DETECTED	406.2345 m/z @17.50 [151020OFc1_NvH-0949-Control-1.raw]	406.2344970703125	17.4980667981333	3.80638872506667	97.079740352	93.27335162693333	3544940.5	3.883866613171544E8	3	8096	17.437770299547086	4.115883636973793	2.3391211728206254	406.231201171875	406.2444763183594
329	406.2552795410156	23.9996821696					1	DETECTED	406.2553 m/z @24.00 [151020OFc1_NvH-0949-Control-1.raw]	406.2552795410156	23.9996821696	4.5340852848	99.4273612106667	94.8932759258667	1811781.125	3.604338428306823E8	2	8096	13.05670458746706	1.6819798976613	5.971704586425078	406.24542236328125	406.2652282714844
330	406.26751708984375	46.1525560336					1	DETECTED	406.2675 m/z @46.15 [151020OFc1_NvH-0949-Control-1.raw]	406.26751708984375	46.1525560336	5.9518773136	72.3512494669333	66.3993721533333	957676.8125	2.181043169123383E8	2	8096	1.0584848579229273	0.5780924762583132	0.23595028306016796	406.2652893066406	406.27703857421875
331	406.2796936035156	90.472774496					1	DETECTED	406.2797 m/z @90.47 [151020OFc1_NvH-0949-Control-1.raw]	406.2796936035156	90.472774496	4.762749172	95.217143512	90.45439434000001	338814.40625	2.226476554126425E8	0	8096	0.11260492557957491	0.5100608575085329	0.019557319385073123	406.278076171875	406.2891845703125
332	406.31378173828125	55.1469103109333					1	DETECTED	406.3138 m/z @55.15 [151020OFc1_NvH-0949-Control-1.raw]	406.31378173828125	55.1469103109333	21.6839669592	97.3795117714667	75.69554481226669	64486.98046875	1.878325034888875E8	0	8096	70.05681855349275	1.1310353667431625	1.0889974292431321	406.3047180175781	406.3234558105469
333	406.4537658691406	32.661878696					1	DETECTED	406.4538 m/z @32.66 [151020OFc1_NvH-0949-Control-1.raw]	406.4537658691406	32.661878696	4.37042656186667	98.5413694618667	94.17094290000003	616806.25	2.495580616648066E8	0	8096	0.0997471520897193	1.8042011490610697	0.28850369192951286	406.4441833496094	406.4544677734375
334	406.4644775390625	26.3312178850667					1	DETECTED	406.4645 m/z @26.33 [151020OFc1_NvH-0949-Control-1.raw]	406.4644775390625	26.3312178850667	4.05138812053333	97.7933216906667	93.74193357013337	858331.9375	2.8512041606271124E8	4	8096	0.35007579576521053	1.4856346990304552	0.4213374429161841	406.45452880859375	406.474365234375
335	406.4811706542969	26.2657482194667					1	DETECTED	406.4812 m/z @26.27 [151020OFc1_NvH-0949-Control-1.raw]	406.4811706542969	26.2657482194667	3.98258260186667	95.731845328	91.74926272613334	459876.53125	2.4089757418686882E8	0	8096	0.04197784315449837	0.52299332547064	0.1737659142885336	406.4744873046875	406.49114990234375
336	406.5007629394531	17.4733071173333					1	DETECTED	406.5008 m/z @17.47 [151020OFc1_NvH-0949-Control-1.raw]	406.5007629394531	17.4733071173333	3.97290796906667	94.9962057773333	91.02329780826663	340735.875	2.2444598447017464E8	3	8096	0.15570667029719942	0.5052114801264912	0.005048567496394347	406.4911804199219	406.5104064941406
337	406.5249938964844	21.8487155114667					1	DETECTED	406.5250 m/z @21.85 [151020OFc1_NvH-0949-Control-1.raw]	406.5249938964844	21.8487155114667	4.4442738008	98.1663212746667	93.7220474738667	155124.15625	2.273275165896503E8	0	8096	33.771784687674625	3.6345899553333325	0.0053558248259371	406.51507568359375	406.52569580078125
338	406.53570556640625	14.7175261378667					1	DETECTED	406.5357 m/z @14.72 [151020OFc1_NvH-0949-Control-1.raw]	406.53570556640625	14.7175261378667	4.18414078986667	97.370174036	93.18603324613332	2.0569832E7	5.710911640329684E8	3	8096	0.1636173318659484	0.6568210427464187	56.42859102024351	406.5257568359375	406.5456848144531
339	406.5472717285156	14.382671224					1	DETECTED	406.5473 m/z @14.38 [151020OFc1_NvH-0949-Control-1.raw]	406.5472717285156	14.382671224	4.2517737968	97.3795117714667	93.1277379746667	605341.25	2.7948447520141155E8	3	8096	6.161353754283617	0.8127252229530848	2.357842940166988	406.5457763671875	406.55718994140625
340	406.5688171386719	17.4980667981333					1	DETECTED	406.5688 m/z @17.50 [151020OFc1_NvH-0949-Control-1.raw]	406.5688171386719	17.4980667981333	0.2683160696	96.2750975418667	96.0067814722667	2358710.5	3.042075098606331E8	3	8096	2.6160615397175278	0.7973407959912104	1.160350780308252	406.558837890625	406.57867431640625
341	406.583251953125	43.4726801405333					1	DETECTED	406.5833 m/z @43.47 [151020OFc1_NvH-0949-Control-1.raw]	406.583251953125	43.4726801405333	4.4331052096	88.1073978941333	83.6742926845333	387608.0	2.5156675165001178E8	3	8096	22.663624404322572	1.0881800131820651	1.175685970091303	406.57891845703125	406.5927734375
342	406.5946044921875	52.8419194392					1	DETECTED	406.5946 m/z @52.84 [151020OFc1_NvH-0949-Control-1.raw]	406.5946044921875	52.8419194392	4.01126380666667	95.9209243498667	91.90966054320002	113529.0	2.3766921409158677E8	0	8096	85.49566441173633	1.0088132942806531	1.0166183870551606	406.5933532714844	406.6043701171875
343	406.6817932128906	19.5533480397333					1	DETECTED	406.6818 m/z @19.55 [151020OFc1_NvH-0949-Control-1.raw]	406.6817932128906	19.5533480397333	5.33685736693333	75.0117836914667	69.67492632453337	243805.140625	1.9051343705107552E8	0	8096	0.09721286163258114	0.5097262624805956	0.026863841798918722	406.671875	406.6841125488281
344	406.6943054199219	47.6446492717333					1	DETECTED	406.6943 m/z @47.64 [151020OFc1_NvH-0949-Control-1.raw]	406.6943054199219	47.6446492717333	1.0604946584	99.7044934714667	98.6439988130667	346039.59375	2.822292541797993E8	0	8096	0.10129629173346899	1.151648010674479	2.7061815478426463	406.684326171875	406.700927734375
345	406.7109680175781	23.7276416026667					1	DETECTED	406.7110 m/z @23.73 [151020OFc1_NvH-0949-Control-1.raw]	406.7109680175781	23.7276416026667	4.82150654373333	99.4563188037333	94.63481225999996	846375.3125	3.247912129786501E8	2	8096	36.13408728107977	6.527514991205361	3.8334791795330725	406.7010192871094	406.71258544921875
346	406.72259521484375	39.407108344					1	DETECTED	406.7226 m/z @39.41 [151020OFc1_NvH-0949-Control-1.raw]	406.72259521484375	39.407108344	3.54338337546667	94.8612827058667	91.31789933040002	1.7684406E7	7.35835051252103E8	4	8096	0.3437556324069817	0.5622486992153446	0.11304494114561976	406.7126159667969	406.7325744628906
347	406.73492431640625	22.565658944					1	DETECTED	406.7349 m/z @22.57 [151020OFc1_NvH-0949-Control-1.raw]	406.73492431640625	22.565658944	2.4774118096	92.3284447810667	89.8510329714667	2214829.75	2.6777560843794465E8	4	8096	12.27434986039485	1.8549943815857026	0.018389292206185237	406.73260498046875	406.7449035644531
348	406.74725341796875	24.7095406512					1	DETECTED	406.7473 m/z @24.71 [151020OFc1_NvH-0949-Control-1.raw]	406.74725341796875	24.7095406512	1.18828318853333	99.0303175866667	97.84203439813336	1296801.25	2.929138331560583E8	2	8096	0.20148344449068745	0.9716265215652371	0.46729894931514704	406.74493408203125	406.7548828125
349	406.76568603515625	30.5176678562667					1	DETECTED	406.7657 m/z @30.52 [151020OFc1_NvH-0949-Control-1.raw]	406.76568603515625	30.5176678562667	5.5097554528	86.4076359928	80.89788053999999	3314346.0	2.982674234215854E8	2	8096	0.16466327934905323	0.5110994468045881	0.02643930930523258	406.7557678222656	406.7753601074219
350	406.78314208984375	20.4882749469333					1	DETECTED	406.7831 m/z @20.49 [151020OFc1_NvH-0949-Control-1.raw]	406.78314208984375	20.4882749469333	1.8200589088	99.37910794	97.5590490312	204880.515625	2.4392440278849256E8	0	8096	17.465617199365923	3.0785258319888458	0.017419617688010147	406.77569580078125	406.7928161621094
351	406.83563232421875	17.3873765533333					1	DETECTED	406.8356 m/z @17.39 [151020OFc1_NvH-0949-Control-1.raw]	406.83563232421875	17.3873765533333	1.72077463146667	97.314073084	95.59329845253333	208443.5	2.42998951842672E8	0	8096	0.21558558111733106	0.5082441582016988	1.2114712441004878	406.8263244628906	406.8455810546875
352	406.85858154296875	23.3938457912					1	DETECTED	406.8586 m/z @23.39 [151020OFc1_NvH-0949-Control-1.raw]	406.85858154296875	23.3938457912	1.27016327973333	97.6055527474667	96.33538946773338	1184878.0	2.5870635850876653E8	3	8096	0.1537632080002318	1.5351637013935973	0.8993013720745141	406.84881591796875	406.859130859375
353	406.869140625	14.7030090792					1	DETECTED	406.8691 m/z @14.70 [151020OFc1_NvH-0949-Control-1.raw]	406.869140625	14.7030090792	0.566531317066667	98.6577822381333	98.09125092106663	1.4544534E7	5.0904397076893485E8	3	8096	0.178777702141673	1.3982716989440083	54.23122435424036	406.8591613769531	406.8791198730469
354	406.8849182128906	18.5726259010667					1	DETECTED	406.8849 m/z @18.57 [151020OFc1_NvH-0949-Control-1.raw]	406.8849182128906	18.5726259010667	1.2519654064	99.9724441725333	98.7204787661333	1.2490085E7	4.3893722938039833E8	0	8096	0.20992738105496045	0.5228100180461264	1.1970111166607216	406.879150390625	406.8948669433594
355	406.9031982421875	17.4858737178667					1	DETECTED	406.9032 m/z @17.49 [151020OFc1_NvH-0949-Control-1.raw]	406.9031982421875	17.4858737178667	0.0708515525333333	99.6948016778667	99.62395012533338	912745.0625	2.773860534161964E8	3	8096	2.5270610090360393	10.692758110501538	2.261344775869986	406.8949279785156	406.9130554199219
356	406.9147033691406	42.0621652114667					1	DETECTED	406.9147 m/z @42.06 [151020OFc1_NvH-0949-Control-1.raw]	406.9147033691406	42.0621652114667	1.06960459573333	96.7490731362667	95.67946854053338	140929.765625	2.4933263747889957E8	0	8096	32.952552928751246	1.2324899578273587	1.7381509217743447	406.91326904296875	406.9219665527344
357	406.9322204589844	50.8548479554667					1	DETECTED	406.9322 m/z @50.85 [151020OFc1_NvH-0949-Control-1.raw]	406.9322204589844	50.8548479554667	0.0059834704	99.9819569637333	99.9759734933333	750301.25	2.8966297362731665E8	3	8096	0.16009597134272724	0.5042194540867113	0.00725319706681827	406.9229431152344	406.9421081542969
358	406.9430847167969	52.0411767997333					1	DETECTED	406.9431 m/z @52.04 [151020OFc1_NvH-0949-Control-1.raw]	406.9430847167969	52.0411767997333	0.557285536	99.656658728	99.099373192	131250.53125	2.5056360207029527E8	0	8096	85.85547352928387	1.0226215150554765	1.1900326067763347	406.94256591796875	406.95050048828125
359	406.96051025390625	53.840522216					1	DETECTED	406.9605 m/z @53.84 [151020OFc1_NvH-0949-Control-1.raw]	406.96051025390625	53.840522216	0.0525286357333333	99.2880290026667	99.23550036693337	567386.8125	2.802170242915254E8	0	8096	22.427222601155496	1.0889243871281777	0.13219043178138987	406.9505310058594	406.970458984375
360	406.9814147949219	26.4832354544					1	DETECTED	406.9814 m/z @26.48 [151020OFc1_NvH-0949-Control-1.raw]	406.9814147949219	26.4832354544	4.55331164346667	99.6470440032	95.09373235973332	485169.5625	2.386934149525778E8	0	8096	0.4251380392803661	0.7497901796717739	0.191817128114162	406.971435546875	406.9913024902344
361	407.0007019042969	36.5047204392					1	DETECTED	407.0007 m/z @36.50 [151020OFc1_NvH-0949-Control-1.raw]	407.0007019042969	36.5047204392	1.57450983173333	100.0010565648	98.42654673306667	316172.21875	2.7118395614056677E8	0	8096	0.14182985975654105	1.8515967627686858	4.662257349578533	406.99151611328125	407.01068115234375
362	407.01513671875	33.0088957010667					1	DETECTED	407.0151 m/z @33.01 [151020OFc1_NvH-0949-Control-1.raw]	407.01513671875	33.0088957010667	0.296188337866667	99.9819569637333	99.68576862586663	79117.6484375	2.3185177255838594E8	0	8096	8.942911236326811	1.4709191433328868	3.151416819235426	407.0107116699219	407.0248718261719
363	407.035400390625	47.2510541333333					1	DETECTED	407.0354 m/z @47.25 [151020OFc1_NvH-0949-Control-1.raw]	407.035400390625	47.2510541333333	5.6128247888	100.0010565648	94.388231776	80553.203125	2.3340947138254163E8	0	8096	92.50229338416324	1.1108409981661391	1.247457137596743	407.02545166015625	407.03997802734375
364	407.050048828125	62.2322322488					1	DETECTED	407.0500 m/z @62.23 [151020OFc1_NvH-0949-Control-1.raw]	407.050048828125	62.2322322488	4.9992341344	100.0010565648	95.0018224304	84539.90625	2.479344571993884E8	0	8096	60.62085892032697	0.8184696390801529	0.6417497250253934	407.0400695800781	407.0504455566406
365	407.061279296875	47.5856853285333					1	DETECTED	407.0613 m/z @47.59 [151020OFc1_NvH-0949-Control-1.raw]	407.061279296875	47.5856853285333	2.41770686186667	100.0010565648	97.58334970293332	352369.65625	2.4888304124123716E8	0	8096	97.35429804848678	1.074004674115215	1.14882865545924	407.0513000488281	407.0710754394531
366	407.0992736816406	90.3244115330667					1	DETECTED	407.0993 m/z @90.32 [151020OFc1_NvH-0949-Control-1.raw]	407.0992736816406	90.3244115330667	2.6959200848	99.9630626706667	97.26714258586671	244184.8125	2.5980452339688274E8	0	8096	45.155391655905646	0.5512281710678821	0.44817906977362043	407.08929443359375	407.10791015625
367	407.1116027832031	49.2562538922667					1	DETECTED	407.1116 m/z @49.26 [151020OFc1_NvH-0949-Control-1.raw]	407.1116027832031	49.2562538922667	1.59280731893333	96.5409881216	94.94818080266667	118822.7265625	3.5124008827634823E8	0	8096	87.37403186415285	0.9960272245166178	0.9920544490332356	407.11016845703125	407.11944580078125
368	407.13665771484375	64.9934965541333					1	DETECTED	407.1367 m/z @64.99 [151020OFc1_NvH-0949-Control-1.raw]	407.13665771484375	64.9934965541333	0.145046631733333	100.0010565648	99.85600993306666	609737.5625	2.6582218404388696E8	0	8096	0.3396858844910611	0.6945093970924829	147.93781038928404	407.12725830078125	407.1451721191406
369	407.16424560546875	22.1021621866667					1	DETECTED	407.1642 m/z @22.10 [151020OFc1_NvH-0949-Control-1.raw]	407.16424560546875	22.1021621866667	5.1170242472	95.6379277197333	90.52090347253329	149742.9375	2.261074339915094E8	0	8096	4.769037805077442	2.6647091061356276	17.068820644134213	407.15435791015625	407.1741638183594
370	407.1844482421875	19.5336984165333					1	DETECTED	407.1844 m/z @19.53 [151020OFc1_NvH-0949-Control-1.raw]	407.1844482421875	19.5336984165333	4.34193133573333	96.6438035128	92.30187217706667	119264.796875	2.393444215097363E8	0	8096	6.249780274627678	4.181028564721296	6.855145836433132	407.17462158203125	407.1858825683594
371	407.1959533691406	20.1595551114667					1	DETECTED	407.1960 m/z @20.16 [151020OFc1_NvH-0949-Control-1.raw]	407.1959533691406	20.1595551114667	4.09985019573333	98.1004031506667	94.00055295493337	1342656.125	3.071381913186697E8	2	8096	6.465325040122579	0.8763778967844208	5.8983261796354824	407.1860656738281	407.2025146484375
372	407.2125244140625	32.8810514605333					1	DETECTED	407.2125 m/z @32.88 [151020OFc1_NvH-0949-Control-1.raw]	407.2125244140625	32.8810514605333	2.91397165226667	98.5126653096	95.59869365733333	1.1515856E7	7.42201127317056E8	3	8096	14.450308992410598	0.6523504549160601	0.00900484229592691	407.2025451660156	407.2225036621094
373	407.22412109375	39.407108344					1	DETECTED	407.2241 m/z @39.41 [151020OFc1_NvH-0949-Control-1.raw]	407.22412109375	39.407108344	3.72456671813333	98.8974359141333	95.17286919599997	4234827.5	3.9028642468044627E8	4	8096	0.3335589174809286	0.5548186082763941	1.1167169750349215	407.2225341796875	407.2341003417969
374	407.23419189453125	30.7952542186667					1	DETECTED	407.2342 m/z @30.80 [151020OFc1_NvH-0949-Control-1.raw]	407.23419189453125	30.7952542186667	4.37042656186667	55.9814438178667	51.611017256000025	365742.03125	1.7255262652751064E8	0	8096	12.11678188337773	1.0748996629687089	0.031260010755791566	407.234130859375	407.235107421875
375	407.2451171875	20.2150530074667					1	DETECTED	407.2451 m/z @20.22 [151020OFc1_NvH-0949-Control-1.raw]	407.2451171875	20.2150530074667	1.80230339173333	99.0969922658667	97.29468887413337	1706458.625	3.370466404075285E8	3	8096	0.24509412026638344	1.395299816596704	7.827755231297047	407.2351379394531	407.25506591796875
376	407.25732421875	34.8835371154667					1	DETECTED	407.2573 m/z @34.88 [151020OFc1_NvH-0949-Control-1.raw]	407.25732421875	34.8835371154667	2.1452075288	62.1115569757333	59.9663494469333	615457.3125	2.0765707314128172E8	2	8096	5.612514718436113	1.3628749225497805	0.494826228307503	407.255126953125	407.2574768066406
377	407.2674865722656	30.5176678562667					1	DETECTED	407.2675 m/z @30.52 [151020OFc1_NvH-0949-Control-1.raw]	407.2674865722656	30.5176678562667	4.8637649312	94.9094443626667	90.04567943146671	1506919.75	3.0028081870281184E8	2	8096	0.20085181514117778	2.192746298547598	1.5991611642653742	407.25750732421875	407.27728271484375
378	407.28265380859375	89.8178092165333					1	DETECTED	407.2827 m/z @89.82 [151020OFc1_NvH-0949-Control-1.raw]	407.28265380859375	89.8178092165333	5.1262118432	95.2928881162667	90.1666762730667	167094.4375	3.6921097952295345E8	0	8096	69.95088350375394	0.5086031145038327	0.026886395743648508	407.27752685546875	407.2892761230469
379	407.301025390625	92.3752109962667					1	DETECTED	407.3010 m/z @92.38 [151020OFc1_NvH-0949-Control-1.raw]	407.301025390625	92.3752109962667	2.04522129546667	92.4387501208	90.39352882533332	372676.96875	2.2362728612958327E8	0	8096	0.6996965550880816	0.5259705358794343	0.04101161333702115	407.29730224609375	407.3089904785156
380	407.3154602050781	92.2883662986667					1	DETECTED	407.3155 m/z @92.29 [151020OFc1_NvH-0949-Control-1.raw]	407.3154602050781	92.2883662986667	2.54108643013333	92.5584442573333	90.01735782719997	94470.1875	2.1988838921681422E8	0	8096	0.916929069614369	0.5015046581860878	0.42381880750307827	407.3128662109375	407.32318115234375
381	407.35174560546875	92.3752109962667					1	DETECTED	407.3517 m/z @92.38 [151020OFc1_NvH-0949-Control-1.raw]	407.35174560546875	92.3752109962667	2.7504715864	92.4480102925333	89.6975387061333	334366.4375	2.898282604383575E8	0	8096	0.9258029200010185	0.614277226968792	0.3244441128678699	407.34393310546875	407.36151123046875
382	407.4075012207031	26.3935298869333					1	DETECTED	407.4075 m/z @26.39 [151020OFc1_NvH-0949-Control-1.raw]	407.4075012207031	26.3935298869333	3.963753924	94.5441755112	90.5804215872	228769.796875	2.3991624089441866E8	0	8096	0.4499354780017413	2.6401707792283204	0.0226990057193821	407.3983154296875	407.4173278808594
383	407.4216613769531	46.2058261997333					1	DETECTED	407.4217 m/z @46.21 [151020OFc1_NvH-0949-Control-1.raw]	407.4216613769531	46.2058261997333	4.48352298826667	92.6681535066667	88.18463051840003	146160.671875	2.251270891851466E8	0	8096	35.53808877885746	1.1484296668506573	1.2980565830642734	407.4176940917969	407.4258117675781
384	407.4358215332031	43.4044810701333					1	DETECTED	407.4358 m/z @43.40 [151020OFc1_NvH-0949-Control-1.raw]	407.4358215332031	43.4044810701333	1.0422990456	97.0891232186667	96.0468241730667	211730.734375	2.743400755339375E8	0	8096	28.95388288715869	1.2453779223606778	1.6614151699058264	407.42584228515625	407.44580078125
385	407.4593811035156	18.4490732189333					1	DETECTED	407.4594 m/z @18.45 [151020OFc1_NvH-0949-Control-1.raw]	407.4593811035156	18.4490732189333	4.17501798213333	99.5615987781333	95.38658079599998	157812.984375	2.3577061318987888E8	0	8096	38.45599929290711	4.83149405965116	0.004184416340563914	407.44940185546875	407.4649963378906
386	407.4751281738281	20.3132681909333					1	DETECTED	407.4751 m/z @20.31 [151020OFc1_NvH-0949-Control-1.raw]	407.4751281738281	20.3132681909333	3.77906623333333	99.1161521216	95.33708588826667	254015.546875	2.473730021986327E8	0	8096	0.2835755761889125	0.5115927877536264	9.816899746477956	407.4651794433594	407.4850158691406
387	407.4898986816406	27.7700429282667					1	DETECTED	407.4899 m/z @27.77 [151020OFc1_NvH-0949-Control-1.raw]	407.4898986816406	27.7700429282667	4.69458760693333	94.5860667016	89.89147909466668	178059.1875	2.3947118407171717E8	0	8096	24.399255826897125	2.491005537078519	3.9696097278084195	407.4851379394531	407.4998779296875
388	407.5156555175781	16.4419079629333					1	DETECTED	407.5157 m/z @16.44 [151020OFc1_NvH-0949-Control-1.raw]	407.5156555175781	16.4419079629333	5.2653308568	97.4551044989333	92.18977364213329	150478.78125	2.2129689319646478E8	0	8096	0.1337869789614352	6.742798358213017	1.2840012316554765	407.5060119628906	407.5202941894531
389	407.5304260253906	20.1595551114667					1	DETECTED	407.5304 m/z @20.16 [151020OFc1_NvH-0949-Control-1.raw]	407.5304260253906	20.1595551114667	4.14167243706667	95.5722617069333	91.43058926986663	782911.0	2.6479109705459824E8	0	8096	0.1260888358880159	0.5325215651455432	1.0313805063390846	407.5205078125	407.53643798828125
390	407.54644775390625	32.8923679314667					1	DETECTED	407.5464 m/z @32.89 [151020OFc1_NvH-0949-Control-1.raw]	407.54644775390625	32.8923679314667	4.0296987208	98.0434771117333	94.0137783909333	6936534.0	4.734590071330658E8	3	8096	14.402372994036085	0.5904014843895736	0.021291537892448673	407.5364685058594	407.5564270019531
391	407.5648193359375	19.3184606072					1	DETECTED	407.5648 m/z @19.32 [151020OFc1_NvH-0949-Control-1.raw]	407.5648193359375	19.3184606072	3.890202684	99.9914981944	96.10129551039999	3453871.75	3.1302723427174056E8	3	8096	0.1913943690964537	1.6470411180123927	4.951095873931212	407.55645751953125	407.5747985839844
392	407.5813903808594	22.1213682706667					1	DETECTED	407.5814 m/z @22.12 [151020OFc1_NvH-0949-Control-1.raw]	407.5813903808594	22.1213682706667	4.13128088746667	88.0057175898667	83.87443670240003	832221.75	2.59218609508719E8	0	8096	0.18053563485156232	0.9076106208953725	12.420393753173174	407.5748291015625	407.59130859375
393	407.59588623046875	32.0537503234667					1	DETECTED	407.5959 m/z @32.05 [151020OFc1_NvH-0949-Control-1.raw]	407.59588623046875	32.0537503234667	0.0616159224	96.3977981237333	96.3361822013333	340786.875	2.346035054292399E8	0	8096	0.436162339883861	3.3158558934338385	0.029473010036219372	407.5925598144531	407.6058654785156
394	407.61602783203125	25.3753768050667					1	DETECTED	407.6160 m/z @25.38 [151020OFc1_NvH-0949-Control-1.raw]	407.61602783203125	25.3753768050667	4.3312043304	98.0434771117333	93.7122727813333	243144.265625	2.3849549321315888E8	0	8096	0.3707000441352335	5.021055342590314	0.09246229630854041	407.6064758300781	407.62548828125
395	407.6873779296875	11.1484413834667					1	DETECTED	407.6874 m/z @11.15 [151020OFc1_NvH-0949-Control-1.raw]	407.6873779296875	11.1484413834667	4.39116823706667	99.8383729864	95.44720474933334	3031739.0	2.673727918168919E8	4	8096	0.14997295041010617	1.0669072111955438	1.3071372091752593	407.6774597167969	407.6973571777344
396	407.69830322265625	52.7990511026667					1	DETECTED	407.6983 m/z @52.80 [151020OFc1_NvH-0949-Control-1.raw]	407.69830322265625	52.7990511026667	5.97104990986667	52.7990511026667	46.82800119280003	66889.0546875	1.1946287811081594E8	0	8096	43.4453279967459	0.5	null	407.6974792480469	407.6993103027344
397	407.7093200683594	31.4055519597333					1	DETECTED	407.7093 m/z @31.41 [151020OFc1_NvH-0949-Control-1.raw]	407.7093200683594	31.4055519597333	3.963753924	99.8002945658667	95.83654064186669	433722.875	2.704036874790701E8	0	8096	12.264026859511258	0.5356343567525043	0.060896321874942795	407.6993408203125	407.7096252441406
398	407.7196350097656	13.838523044					1	DETECTED	407.7196 m/z @13.84 [151020OFc1_NvH-0949-Control-1.raw]	407.7196350097656	13.838523044	5.13533857946667	99.4079026242667	94.27256404480002	5337500.0	4.1041059638260317E8	2	8096	0.1681746957279895	82.09099210617745	1.801534972413897	407.7096862792969	407.7296142578125
399	407.7335205078125	29.9195850088					1	DETECTED	407.7335 m/z @29.92 [151020OFc1_NvH-0949-Control-1.raw]	407.7335205078125	29.9195850088	4.09985019573333	95.7804988032	91.68064860746668	1287137.0	2.8699026552551895E8	2	8096	0.13498101570468535	1.4054855825675654	0.343651696177296	407.72967529296875	407.7434997558594
400	407.7444152832031	32.2414465008					1	DETECTED	407.7444 m/z @32.24 [151020OFc1_NvH-0949-Control-1.raw]	407.7444152832031	32.2414465008	8.0505617296	91.4269429010667	83.37638117146669	519989.5625	2.226529591741935E8	2	8096	0.17642627705323832	0.5089059506923749	0.056123714643612516	407.7435302734375	407.7452392578125
401	407.7552490234375	27.4038660928					1	DETECTED	407.7552 m/z @27.40 [151020OFc1_NvH-0949-Control-1.raw]	407.7552490234375	27.4038660928	3.842959264	94.3342345568	90.4912752928	3.084952E7	7.315370312114708E8	2	8096	0.19273783719630444	0.515176249971853	1.3915995785222603	407.74530029296875	407.7651062011719
402	407.77349853515625	17.0554259306667					1	DETECTED	407.7735 m/z @17.06 [151020OFc1_NvH-0949-Control-1.raw]	407.77349853515625	17.0554259306667	2.09079591946667	93.3707933957333	91.27999747626663	398095.875	2.478911279310349E8	2	8096	13.45155496322607	0.5114565514693528	9.480816468842676	407.7653503417969	407.7825012207031
403	407.7960510253906	32.2691336528					1	DETECTED	407.7961 m/z @32.27 [151020OFc1_NvH-0949-Control-1.raw]	407.7960510253906	32.2691336528	0.631105895733333	97.5959008522667	96.96479495653337	387792.8125	2.8198359716690004E8	0	8096	20.650132262119108	0.5026381033085426	3.268466854114386	407.7864990234375	407.8059997558594
404	407.81695556640625	25.3656560517333					1	DETECTED	407.8170 m/z @25.37 [151020OFc1_NvH-0949-Control-1.raw]	407.81695556640625	25.3656560517333	0.2021665848	99.7522611914667	99.5500946066667	262488.1875	2.4974178617682976E8	0	8096	0.029825448685588896	1.9780661727675517	0.21077136708168298	407.80718994140625	407.82684326171875
405	407.85687255859375	19.8781316970667					1	DETECTED	407.8569 m/z @19.88 [151020OFc1_NvH-0949-Control-1.raw]	407.85687255859375	19.8781316970667	1.63845923493333	94.9287295266667	93.29027029173336	143303.71875	2.4105516396602732E8	0	8096	3.5185425156268266	4.555872010417275	21.709281881775077	407.84716796875	407.85943603515625
406	407.8695068359375	13.6922483954667					1	DETECTED	407.8695 m/z @13.69 [151020OFc1_NvH-0949-Control-1.raw]	407.8695068359375	13.6922483954667	0.9515124656	98.5316605650667	97.5801480994667	1950874.875	2.992353484061116E8	0	8096	0.41557035741411674	1.1767678938492818	1.5382618588670456	407.8595275878906	407.8711853027344
407	407.8811950683594	32.8923679314667					1	DETECTED	407.8812 m/z @32.89 [151020OFc1_NvH-0949-Control-1.raw]	407.8811950683594	32.8923679314667	2.568304724	99.9154428624	97.3471381384	2517916.0	3.940665034522604E8	3	8096	11.79275700809514	0.6078027428154992	0.257211500282485	407.8712463378906	407.89117431640625
408	407.89923095703125	19.3184606072					1	DETECTED	407.8992 m/z @19.32 [151020OFc1_NvH-0949-Control-1.raw]	407.89923095703125	19.3184606072	0.230816469066667	99.9440218429333	99.71320537386663	2354252.25	3.297080994284106E8	3	8096	22.664733203912355	3.131208199736671	2.2325155032801587	407.8912048339844	407.9092102050781
409	407.9158935546875	22.1116683192					1	DETECTED	407.9159 m/z @22.11 [151020OFc1_NvH-0949-Control-1.raw]	407.9158935546875	22.1116683192	0.5201505944	99.5995107666667	99.0793601722667	452389.78125	2.558883849519825E8	0	8096	7.144872500604279	3.120948034841287	114.07873437989923	407.90936279296875	407.9253845214844
410	407.927490234375	19.6011222378667					1	DETECTED	407.9275 m/z @19.60 [151020OFc1_NvH-0949-Control-1.raw]	407.927490234375	19.6011222378667	1.09689400106667	99.6090962034667	98.51220220240003	183942.234375	2.087786790537161E8	0	8096	0.151157435698817	2.6618835690343796	0.346685480279429	407.926025390625	407.9275817871094
411	407.9378967285156	11.1484413834667					1	DETECTED	407.9379 m/z @11.15 [151020OFc1_NvH-0949-Control-1.raw]	407.9378967285156	11.1484413834667	0.0059834704	100.0010565648	99.9950730944	2616054.75	2.5595777597782156E8	0	8096	0.14803525230653314	1.1956003814731553	1.174656273948335	407.9279479980469	407.9478759765625
412	407.9537658691406	12.9688203005333					1	DETECTED	407.9538 m/z @12.97 [151020OFc1_NvH-0949-Control-1.raw]	407.9537658691406	12.9688203005333	0.314786550933333	96.0415108218667	95.72672427093336	85448.0703125	2.4910448224213037E8	0	8096	10.300862736294318	5.193430141271701	23.856566172332602	407.9479064941406	407.9537658691406
413	407.9637756347656	22.565658944					1	DETECTED	407.9638 m/z @22.57 [151020OFc1_NvH-0949-Control-1.raw]	407.9637756347656	22.565658944	1.86424151946667	99.4659002298667	97.60165871040003	880614.0	2.735417037932141E8	0	8096	0.27845224616174136	0.8425065258778618	2.816614434493431	407.9538269042969	407.9737548828125
414	407.9740295410156	17.097427416					1	DETECTED	407.9740 m/z @17.10 [151020OFc1_NvH-0949-Control-1.raw]	407.9740295410156	17.097427416	5.45151031333333	98.0531060248	92.60159571146667	187758.203125	1.9244006971385503E8	0	8096	0.018475387159483603	3.9757107531815965	35.218792252708	407.9737854003906	407.9769592285156
415	407.9970397949219	32.1595847424					1	DETECTED	407.9970 m/z @32.16 [151020OFc1_NvH-0949-Control-1.raw]	407.9970397949219	32.1595847424	0.5851124712	99.9154428624	99.3303303912	475668.5625	2.5884330132858893E8	0	8096	0.1054687572340498	0.5098802327672411	0.4322032553401925	407.9871520996094	408.0068664550781
416	408.01007080078125	37.2025086026667					1	DETECTED	408.0101 m/z @37.20 [151020OFc1_NvH-0949-Control-1.raw]	408.01007080078125	37.2025086026667	1.41805738666667	100.0010565648	98.58299917813332	351816.75	2.1716059427573916E8	0	8096	0.06328953693510897	3.066053632416563	5.294267403066634	408.00775146484375	408.0200500488281
417	408.0248718261719	62.2103678696					1	DETECTED	408.0249 m/z @62.21 [151020OFc1_NvH-0949-Control-1.raw]	408.0248718261719	62.2103678696	8.23964927333333	99.9914981944	91.75184892106667	80352.4765625	2.450001479201903E8	0	8096	44.07572510808006	0.820677514269817	0.6954175807253786	408.0201110839844	408.0325622558594
418	408.04327392578125	32.7892440048					1	DETECTED	408.0433 m/z @32.79 [151020OFc1_NvH-0949-Control-1.raw]	408.04327392578125	32.7892440048	1.42706308053333	100.0010565648	98.57399348426667	220054.015625	2.5298377943751532E8	0	8096	1.5857736322069762	2.0846801874192558	4.305359428783111	408.03338623046875	408.0525207519531
419	408.0719299316406	37.5448171592					1	DETECTED	408.0719 m/z @37.54 [151020OFc1_NvH-0949-Control-1.raw]	408.0719299316406	37.5448171592	2.1726568344	99.9819569637333	97.8093001293333	89546.875	2.3942326255391142E8	0	8096	68.82030088655951	1.3044976510340538	1.6701310306763404	408.06195068359375	408.0810852050781
420	408.13189697265625	92.7820585570667					1	DETECTED	408.1319 m/z @92.78 [151020OFc1_NvH-0949-Control-1.raw]	408.13189697265625	92.7820585570667	22.4950741768	99.73320302	77.2381288432	84991.6171875	1.9709207506926805E8	0	8096	0.3742221312425045	0.509484125268589	1.2279341618673592	408.1219177246094	408.1397705078125
421	408.1497802734375	90.5880543749333					1	DETECTED	408.1498 m/z @90.59 [151020OFc1_NvH-0949-Control-1.raw]	408.1497802734375	90.5880543749333	7.1296159152	92.7720067213333	85.64239080613329	89993.0625	2.3987731101685143E8	0	8096	25.49566460109712	0.5130840714654259	0.00923828139544897	408.1400451660156	408.15960693359375
422	408.1761474609375	58.9596515456					1	DETECTED	408.1761 m/z @58.96 [151020OFc1_NvH-0949-Control-1.raw]	408.1761474609375	58.9596515456	4.96159073733333	99.9630626706667	95.00147193333338	92968.515625	2.4593650604827377E8	0	8096	56.78468563707355	0.8795891864642915	0.5984776728458127	408.1671142578125	408.1781005859375
423	408.1881408691406	11.1301080242667					1	DETECTED	408.1881 m/z @11.13 [151020OFc1_NvH-0949-Control-1.raw]	408.1881408691406	11.1301080242667	3.97290796906667	96.2284645338667	92.25555656480003	1525428.125	2.8326907226944315E8	2	8096	0.12101511679002641	72.63742291429313	20.287597972656947	408.1782531738281	408.1981201171875
424	408.2037353515625	13.7124557904					1	DETECTED	408.2037 m/z @13.71 [151020OFc1_NvH-0949-Control-1.raw]	408.2037353515625	13.7124557904	2.85052461786667	97.8029068368	94.95238221893334	1444645.25	3.35858217872855E8	0	8096	0.1617714932765768	4.251186413605786	1.3943542633836126	408.1981506347656	408.2137145996094
425	408.2139892578125	22.4819874746667					1	DETECTED	408.2140 m/z @22.48 [151020OFc1_NvH-0949-Control-1.raw]	408.2139892578125	22.4819874746667	5.47938265546667	90.3683360624	84.88895340693334	487397.59375	2.253894211589577E8	3	8096	16.62101184202475	2.889101948844575	0.5249914503047571	408.2137451171875	408.2142639160156
426	408.2242736816406	23.2022293874667					1	DETECTED	408.2243 m/z @23.20 [151020OFc1_NvH-0949-Control-1.raw]	408.2242736816406	23.2022293874667	3.95463531653333	99.7715148866667	95.81687957013337	3439828.5	4.8440093087832934E8	2	8096	4.068694491398222	0.7163107392936883	0.9642241975042438	408.2143249511719	408.224365234375
427	408.234375	28.9994003192					1	DETECTED	408.2344 m/z @29.00 [151020OFc1_NvH-0949-Control-1.raw]	408.234375	28.9994003192	3.88119619653333	99.9819569637333	96.10076076719997	1.4793911E7	6.912496344949766E8	2	8096	0.26790951034113064	3.585885461794528	0.022697229918633207	408.2243957519531	408.2443542480469
428	408.2464904785156	29.2368407949333					1	DETECTED	408.2465 m/z @29.24 [151020OFc1_NvH-0949-Control-1.raw]	408.2464904785156	29.2368407949333	4.05138812053333	92.3373740904	88.28598596986667	1030675.875	3.3863566464561474E8	0	8096	9.995967520889646	0.7370352701475175	4.353066711979433	408.2444152832031	408.2464904785156
429	408.2565002441406	27.4038660928					1	DETECTED	408.2565 m/z @27.40 [151020OFc1_NvH-0949-Control-1.raw]	408.2565002441406	27.4038660928	3.95463531653333	98.9831662504	95.02853093386668	1.4963529E7	6.932990460058463E8	2	8096	18.351294244220565	2.606223575926161	6.62037807020858	408.24652099609375	408.2662353515625
430	408.2779846191406	91.4968879138667					1	DETECTED	408.2780 m/z @91.50 [151020OFc1_NvH-0949-Control-1.raw]	408.2779846191406	91.4968879138667	4.7936653304	98.0719726898667	93.2783073594667	584671.4375	2.705095145231939E8	0	8096	1.4541628064345673	0.5068854860086526	0.011045221266340497	408.26812744140625	408.28692626953125
431	408.31134033203125	89.7963909469333					1	DETECTED	408.3113 m/z @89.80 [151020OFc1_NvH-0949-Control-1.raw]	408.31134033203125	89.7963909469333	0.482794331466667	98.9926052490667	98.50981091760003	2102309.0	8.322128746971738E8	0	8096	0.04419709190115384	0.5060514676505866	0.0030494332600877324	408.3020935058594	408.3211364746094
432	408.4129333496094	26.8657012232					1	DETECTED	408.4129 m/z @26.87 [151020OFc1_NvH-0949-Control-1.raw]	408.4129333496094	26.8657012232	4.11086528026667	99.6948016778667	95.58393639760004	183334.96875	2.327160735074595E8	0	8096	27.943026389813	2.5814677196368017	6.886310818030046	408.4029541015625	408.42291259765625
433	408.44464111328125	47.4419391450667					1	DETECTED	408.4446 m/z @47.44 [151020OFc1_NvH-0949-Control-1.raw]	408.44464111328125	47.4419391450667	1.66580678373333	92.4668335365333	90.80102675279997	1127625.375	3.04209102621711E8	5	8096	36.47593367876177	0.5085762330293077	0.016617598456722574	408.43475341796875	408.4545593261719
434	408.4686279296875	34.0892814418667					1	DETECTED	408.4686 m/z @34.09 [151020OFc1_NvH-0949-Control-1.raw]	408.4686279296875	34.0892814418667	3.74296878986667	95.092081984	91.34911319413334	1220791.5	3.0249139159403574E8	0	8096	0.06227119723014596	0.7779200616916264	0.008231077343610572	408.4586486816406	408.4785461425781
435	408.51470947265625	6.77597845653333					1	DETECTED	408.5147 m/z @6.78 [151020OFc1_NvH-0949-Control-1.raw]	408.51470947265625	6.77597845653333	4.95206971466667	94.4457772309333	89.49370751626664	338941.15625	2.6035029881420678E8	3	8096	0.10117112373553727	0.5717841001597666	90.16995122505598	408.5050964355469	408.5246887207031
436	408.52880859375	43.4499976712					1	DETECTED	408.5288 m/z @43.45 [151020OFc1_NvH-0949-Control-1.raw]	408.52880859375	43.4499976712	4.01126380666667	61.2342233282667	57.22295952160003	291270.6875	1.867811260493949E8	0	8096	26.213341560506212	0.7343712001903812	0.0071367608383223384	408.52471923828125	408.5290222167969
437	408.5390625	12.7206608941333					1	DETECTED	408.5391 m/z @12.72 [151020OFc1_NvH-0949-Control-1.raw]	408.5390625	12.7206608941333	4.18414078986667	99.6470440032	95.46290321333332	727236.625	3.838728833002793E8	0	8096	1.0210748104396963	0.6762627509153061	2.7153985887949053	408.5290832519531	408.54052734375
438	408.550537109375	29.5227776725333					1	DETECTED	408.5505 m/z @29.52 [151020OFc1_NvH-0949-Control-1.raw]	408.550537109375	29.5227776725333	4.00135989786667	98.7436422165333	94.74228231866664	3751831.5	3.72808928606063E8	3	8096	0.14149993793668258	0.5112247856249332	0.15973552217359321	408.54058837890625	408.5605163574219
439	408.5628662109375	6.92167883653333					1	DETECTED	408.5629 m/z @6.92 [151020OFc1_NvH-0949-Control-1.raw]	408.5628662109375	6.92167883653333	4.20318912106667	99.9535258370667	95.75033671600004	661594.5625	2.783535969307053E8	0	8096	0.24849688584108343	23.333373634668675	0.813119914367755	408.560546875	408.57000732421875
440	408.5800476074219	26.3142470864					1	DETECTED	408.5800 m/z @26.31 [151020OFc1_NvH-0949-Control-1.raw]	408.5800476074219	26.3142470864	3.87213844373333	94.694571768	90.82243332426667	1407517.5	2.873004653602597E8	0	8096	0.34746739594963927	0.6913192269357739	0.028863931247973686	408.5700988769531	408.5899963378906
441	408.6171875	32.0750416821333					1	DETECTED	408.6172 m/z @32.08 [151020OFc1_NvH-0949-Control-1.raw]	408.6171875	32.0750416821333	6.709908652	97.2668546597333	90.5569460077333	121198.671875	2.567100788457226E8	0	8096	25.795654156288315	1.9081789017641915	2.8466626014858862	408.60748291015625	408.6270446777344
442	408.6449890136719	47.5279360728					1	DETECTED	408.6450 m/z @47.53 [151020OFc1_NvH-0949-Control-1.raw]	408.6449890136719	47.5279360728	3.14363774373333	82.1453750808	79.00173733706666	1485871.875	2.3901654973121762E8	0	8096	0.03765993111991861	0.5120114057989082	1.3288332741615976	408.6350402832031	408.65496826171875
443	408.68389892578125	31.8333617016					1	DETECTED	408.6839 m/z @31.83 [151020OFc1_NvH-0949-Control-1.raw]	408.68389892578125	31.8333617016	4.4442738008	95.5347747042667	91.09050090346669	296785.8125	2.3106120359468904E8	0	8096	36.247543234569186	2.2226811837112863	0.012615910072065806	408.674560546875	408.69384765625
444	408.7035217285156	15.4422511064					1	DETECTED	408.7035 m/z @15.44 [151020OFc1_NvH-0949-Control-1.raw]	408.7035217285156	15.4422511064	1.90936639066667	96.8061494413333	94.89678305066663	292671.4375	2.441079624107272E8	0	8096	2.4165955988316536	0.5595729061702456	1.8753587082449013	408.694091796875	408.7091064453125
445	408.7191162109375	34.0799187002667					1	DETECTED	408.7191 m/z @34.08 [151020OFc1_NvH-0949-Control-1.raw]	408.7191162109375	34.0799187002667	3.45237649066667	98.4230455472	94.97066905653334	996450.8125	3.4872662753414834E8	2	8096	3.9357738844246057	0.6541628713150625	0.08873173838240743	408.7091369628906	408.7222900390625
446	408.7322998046875	18.250395792					1	DETECTED	408.7323 m/z @18.25 [151020OFc1_NvH-0949-Control-1.raw]	408.7322998046875	18.250395792	4.32184962933333	89.2022002517333	84.88035062239997	2785323.0	3.269783251519594E8	2	8096	5.052782661247498	12.346514916920944	0.9711278126063173	408.7223205566406	408.7348327636719
447	408.7448425292969	28.7276535781333					1	DETECTED	408.7448 m/z @28.73 [151020OFc1_NvH-0949-Control-1.raw]	408.7448425292969	28.7276535781333	4.2517737968	98.1855124954667	93.9337386986667	6.4267888E7	1.3588054925490134E9	2	8096	0.22167958880421068	1.4737973063707077	1.658301631370774	408.73486328125	408.75482177734375
448	408.7623291015625	45.6971883762667					1	DETECTED	408.7623 m/z @45.70 [151020OFc1_NvH-0949-Control-1.raw]	408.7623291015625	45.6971883762667	4.7936653304	99.7044934714667	94.9108281410667	3969204.0	4.524602271729882E8	2	8096	22.823867254244163	0.5044185398201138	0.008020943384932937	408.7548522949219	408.7722473144531
449	408.8109130859375	48.3325165562667					1	DETECTED	408.8109 m/z @48.33 [151020OFc1_NvH-0949-Control-1.raw]	408.8109130859375	48.3325165562667	1.57450983173333	96.0134568426667	94.43894701093338	85856.4921875	2.4332545749512795E8	0	8096	86.86856737885084	1.0098692569093455	1.1641338877464062	408.8020324707031	408.82086181640625
450	408.8450927734375	47.4771893776					1	DETECTED	408.8451 m/z @47.48 [151020OFc1_NvH-0949-Control-1.raw]	408.8450927734375	47.4771893776	0.3704126512	99.5238995264	99.1534868752	979240.25	2.5297248896059576E8	0	8096	38.72488378515324	0.6117551807848325	0.00489208402296157	408.8352966308594	408.8547058105469
451	408.86163330078125	43.8054267749333					1	DETECTED	408.8616 m/z @43.81 [151020OFc1_NvH-0949-Control-1.raw]	408.86163330078125	43.8054267749333	0.7258984288	98.7909826488	98.06508422	88336.5	2.237432946068849E8	0	8096	88.04305372403107	1.2189405655634278	1.6602656008315597	408.8551025390625	408.8624572753906
452	408.87249755859375	6.7522349416					1	DETECTED	408.8725 m/z @6.75 [151020OFc1_NvH-0949-Control-1.raw]	408.87249755859375	6.7522349416	1.84646278	98.1284888616	96.28202608160001	621310.125	2.6440503391178578E8	3	8096	19.163142696351066	8.665407067407294	46.63228996895394	408.8625183105469	408.87255859375
453	408.882568359375	20.2150530074667					1	DETECTED	408.8826 m/z @20.22 [151020OFc1_NvH-0949-Control-1.raw]	408.882568359375	20.2150530074667	0.0059834704	98.8099578432	98.8039743728	2273558.0	3.476527036598842E8	3	8096	13.936083032549705	0.5562094836293431	2.144616159978497	408.8725891113281	408.8925476074219
454	408.89947509765625	28.2458939616					1	DETECTED	408.8995 m/z @28.25 [151020OFc1_NvH-0949-Control-1.raw]	408.89947509765625	28.2458939616	0.0342185328	99.9058866282667	99.8716680954667	565416.8125	2.810075921464031E8	3	8096	28.640788596096495	0.5643479708105679	0.9451979076606708	408.89263916015625	408.90435791015625
455	408.91436767578125	26.3719512752					1	DETECTED	408.9144 m/z @26.37 [151020OFc1_NvH-0949-Control-1.raw]	408.91436767578125	26.3719512752	0.0059834704	93.9643283730667	93.95834490266671	1120619.25	2.8780794593038034E8	3	8096	0.15279363622391173	2.151215912774823	2.4756669081914127	408.90447998046875	408.9241027832031
456	408.9429016113281	52.0655341618667					1	DETECTED	408.9429 m/z @52.07 [151020OFc1_NvH-0949-Control-1.raw]	408.9429016113281	52.0655341618667	0.0891760917333333	98.9926052490667	98.90342915733336	114967.25	2.3572504157102042E8	0	8096	51.450121152993916	1.0751632946505105	1.1595902743142348	408.93292236328125	408.9444274902344
457	408.9544372558594	18.5588402781333					1	DETECTED	408.9544 m/z @18.56 [151020OFc1_NvH-0949-Control-1.raw]	408.9544372558594	18.5588402781333	0.566531317066667	99.5143514064	98.94782008933333	1483678.0	2.781115733421337E8	0	8096	0.3172415783334799	6.222303395120542	0.050635988202870304	408.9445495605469	408.96441650390625
458	408.9668884277344	27.6667136117333					1	DETECTED	408.9669 m/z @27.67 [151020OFc1_NvH-0949-Control-1.raw]	408.9668884277344	27.6667136117333	3.39774400746667	98.0039835336	94.60623952613334	503888.90625	2.3528168420304352E8	4	8096	0.03839849784334959	0.5129609354180168	0.7781696559039082	408.9644470214844	408.9693603515625
459	408.9793701171875	24.1130644578667					1	DETECTED	408.9794 m/z @24.11 [151020OFc1_NvH-0949-Control-1.raw]	408.9793701171875	24.1130644578667	1.50933760053333	99.9535258370667	98.44418823653338	547410.25	2.6956475244845736E8	0	8096	11.473351543160224	0.5825708129684795	60.3240428358256	408.9693908691406	408.98931884765625
460	409.0145568847656	20.8195853485333					1	DETECTED	409.0146 m/z @20.82 [151020OFc1_NvH-0949-Control-1.raw]	409.0145568847656	20.8195853485333	1.06960459573333	100.0010565648	98.93145196906667	321188.84375	2.3127136479933682E8	0	8096	2.705770452107803	6.575482679513385	0.053800433280662925	409.00518798828125	409.0245361328125
461	409.0458068847656	47.5279360728					1	DETECTED	409.0458 m/z @47.53 [151020OFc1_NvH-0949-Control-1.raw]	409.0458068847656	47.5279360728	5.10786153306667	99.8674202504	94.75955871733333	496676.6875	2.5152390870521924E8	0	8096	0.1058957345701046	1.4043185159305482	9.352403087945063	409.03594970703125	409.0550231933594
462	409.0789794921875	39.9881725274667					1	DETECTED	409.0790 m/z @39.99 [151020OFc1_NvH-0949-Control-1.raw]	409.0789794921875	39.9881725274667	0.978566221333333	100.0010565648	99.02249034346666	79491.453125	2.76264296380897E8	0	8096	96.78692755901217	1.2690619028088501	1.5242763857315587	409.069580078125	409.07940673828125
463	409.11053466796875	98.9926052490667					1	DETECTED	409.1105 m/z @98.99 [151020OFc1_NvH-0949-Control-1.raw]	409.11053466796875	98.9926052490667	0.0059834704	100.0010565648	99.9950730944	127756.484375	2.6788414699834242E8	2	8096	93.96887821108443	0.6313619389588272	0.011610088310273234	409.1007385253906	409.11212158203125
464	409.134033203125	64.9934965541333					1	DETECTED	409.1340 m/z @64.99 [151020OFc1_NvH-0949-Control-1.raw]	409.134033203125	64.9934965541333	5.72985887493333	95.7804988032	90.05063992826668	266451.84375	2.5728171902334073E8	0	8096	0.07967050843299717	0.7597461399156751	0.00280260185441369	409.1273193359375	409.14398193359375
465	409.1527099609375	78.0912386176					1	DETECTED	409.1527 m/z @78.09 [151020OFc1_NvH-0949-Control-1.raw]	409.1527099609375	78.0912386176	6.56221867626667	99.0587173861333	92.49649870986663	105125.859375	2.1751561450050223E8	0	8096	0.1646710697268361	0.6307441059780412	0.2606180396148507	409.14501953125	409.1622314453125
466	409.1771240234375	8.7835200672					1	DETECTED	409.1771 m/z @8.78 [151020OFc1_NvH-0949-Control-1.raw]	409.1771240234375	8.7835200672	2.63210624426667	99.5045684456	96.87246220133333	348388.8125	2.4331883703959057E8	0	8096	0.17445919036654445	21.739582453818418	47.512865570220576	409.1671447753906	409.180908203125
467	409.19110107421875	23.8275069474667					1	DETECTED	409.1911 m/z @23.83 [151020OFc1_NvH-0949-Control-1.raw]	409.19110107421875	23.8275069474667	4.05138812053333	100.0010565648	95.94966844426666	1003284.125	2.623800321793125E8	3	8096	3.3797266543820363	0.7335816854200128	3.0168234186860317	409.18115234375	409.19512939453125
468	409.20513916015625	18.5726259010667					1	DETECTED	409.2051 m/z @18.57 [151020OFc1_NvH-0949-Control-1.raw]	409.20513916015625	18.5726259010667	3.61600363866667	99.8674202504	96.25141661173333	1249994.5	3.358083356818799E8	2	8096	0.8158888178931107	0.9657585639554721	10.555117177411068	409.1951599121094	409.2151184082031
469	409.21649169921875	20.1738512154667					1	DETECTED	409.2165 m/z @20.17 [151020OFc1_NvH-0949-Control-1.raw]	409.21649169921875	20.1738512154667	1.4452529552	99.4273612106667	97.9821082554667	1159692.5	3.9601007731429154E8	2	8096	6.843091200394136	0.8966113986971379	5.127731284563706	409.21514892578125	409.2264404296875
470	409.2338562011719	18.2599748149333					1	DETECTED	409.2339 m/z @18.26 [151020OFc1_NvH-0949-Control-1.raw]	409.2338562011719	18.2599748149333	3.0325620504	98.8974359141333	95.8648738637333	1068381.625	3.185399075627681E8	2	8096	7.647385234739872	2.3678488658032206	13.159544916768164	409.22650146484375	409.2359313964844
471	409.2459411621094	28.7276535781333					1	DETECTED	409.2459 m/z @28.73 [151020OFc1_NvH-0949-Control-1.raw]	409.2459411621094	28.7276535781333	2.7595733216	96.5687590248	93.8091857032	2.830681E7	7.684226413470459E8	3	8096	0.23181666926894096	1.4081979550004218	1.5340109878762598	409.2359619140625	409.25592041015625
472	409.26385498046875	45.7060818557333					1	DETECTED	409.2639 m/z @45.71 [151020OFc1_NvH-0949-Control-1.raw]	409.26385498046875	45.7060818557333	1.85543148666667	94.3545011544	92.49906966773332	975077.625	3.062136476144418E8	0	8096	18.313925303351123	1.517836139563017	0.016137394600027093	409.2559509277344	409.27294921875
473	409.27685546875	91.539908084					1	DETECTED	409.2769 m/z @91.54 [151020OFc1_NvH-0949-Control-1.raw]	409.27685546875	91.539908084	0.445288978666667	95.0152183109333	94.56992933226664	693418.4375	2.1901018002772546E8	0	8096	0.06744097750886624	1.0361227469129333	2.516469631033751	409.27392578125	409.284912109375
474	409.2930603027344	89.7471435826667					1	DETECTED	409.2931 m/z @89.75 [151020OFc1_NvH-0949-Control-1.raw]	409.2930603027344	89.7471435826667	44.1434981973333	94.5062472362667	50.3627490389334	117989.4296875	1.5622250481467354E8	0	8096	47.82799367569973	0.5521789827697698	0.03819451111003157	409.28814697265625	409.3004455566406
475	409.3143615722656	89.7963909469333					1	DETECTED	409.3144 m/z @89.80 [151020OFc1_NvH-0949-Control-1.raw]	409.3143615722656	89.7963909469333	0.464034710933333	94.3545011544	93.89046644346666	230158.0	2.4298672887792578E8	0	8096	90.93736805571741	0.5092799579491215	0.027436658186850982	409.30718994140625	409.3203430175781
476	409.3311767578125	92.2883662986667					1	DETECTED	409.3312 m/z @92.29 [151020OFc1_NvH-0949-Control-1.raw]	409.3311767578125	92.2883662986667	1.33417123546667	92.4387501208	91.10457888533332	222678.28125	2.2605952811962488E8	0	8096	1.908891181917781	0.5299633501713576	0.28629584128143537	409.3256530761719	409.3402404785156
477	409.367431640625	92.3752109962667					1	DETECTED	409.3674 m/z @92.38 [151020OFc1_NvH-0949-Control-1.raw]	409.367431640625	92.3752109962667	3.95463531653333	98.0434771117333	94.08884179519997	553544.0625	2.77121751347919E8	0	8096	0.2615687605000687	0.500480018265134	0.4631940824846003	409.35784912109375	409.37738037109375
478	409.4040832519531	92.3752109962667					1	DETECTED	409.4041 m/z @92.38 [151020OFc1_NvH-0949-Control-1.raw]	409.4040832519531	92.3752109962667	0.942504160533333	100.0010565648	99.05855240426666	513338.53125	3.0756574192196435E8	0	8096	63.15095218448759	10.331995233065062	0.1371727757060903	409.3944396972656	409.41400146484375
479	409.4165344238281	20.8576764888					1	DETECTED	409.4165 m/z @20.86 [151020OFc1_NvH-0949-Control-1.raw]	409.4165344238281	20.8576764888	2.06335002106667	95.9949504386667	93.93160041760004	301650.90625	2.3717444701288563E8	0	8096	0.05433063974051677	18.732309822886105	4.644304538922411	409.4140930175781	409.4264831542969
480	409.45074462890625	11.7344265626667					1	DETECTED	409.4507 m/z @11.73 [151020OFc1_NvH-0949-Control-1.raw]	409.45074462890625	11.7344265626667	0.398537295733333	99.2497545573333	98.85121726159997	243542.171875	2.3781213320116186E8	0	8096	0.17991855406259383	1.1001458162956999	24.316641240219695	409.4407958984375	409.45513916015625
481	409.46514892578125	30.6967537888					1	DETECTED	409.4651 m/z @30.70 [151020OFc1_NvH-0949-Control-1.raw]	409.46514892578125	30.6967537888	4.260994128	97.0234928184	92.76249869040001	920771.0625	2.872620584519802E8	4	8096	12.197718195975526	3.7424069368238877	0.0073211817264828595	409.4551696777344	409.47509765625
482	409.4817810058594	29.7113002266667					1	DETECTED	409.4818 m/z @29.71 [151020OFc1_NvH-0949-Control-1.raw]	409.4817810058594	29.7113002266667	1.72982458693333	99.5520009776	97.82217639066667	316124.625	2.586524646745712E8	0	8096	14.600189810910301	2.07660706528328	1.825958230989833	409.47515869140625	409.49176025390625
483	409.4922180175781	25.1850977664					1	DETECTED	409.4922 m/z @25.19 [151020OFc1_NvH-0949-Control-1.raw]	409.4922180175781	25.1850977664	3.95463531653333	97.0986069208	93.14397160426667	205523.609375	2.117267414378407E8	4	8096	42.483047830722874	2.3939048389613404	3.7893896065003645	409.4918518066406	409.5020751953125
484	409.51611328125	27.1045965914667					1	DETECTED	409.5161 m/z @27.10 [151020OFc1_NvH-0949-Control-1.raw]	409.51611328125	27.1045965914667	4.58155119306667	99.0492863232	94.46773513013332	280624.59375	2.2924296577475223E8	0	8096	18.363365958265604	2.5450385936778908	0.001980474369358531	409.5061950683594	409.5189514160156
485	409.5289611816406	11.359411572					1	DETECTED	409.5290 m/z @11.36 [151020OFc1_NvH-0949-Control-1.raw]	409.5289611816406	11.359411572	3.81549934586667	97.9475924344	94.13209308853332	2024997.25	3.12133635133269E8	3	8096	0.20420970566088492	9.781133273216255	60.98199309249195	409.5190734863281	409.5389404296875
486	409.5393371582031	27.0181494533333					1	DETECTED	409.5393 m/z @27.02 [151020OFc1_NvH-0949-Control-1.raw]	409.5393371582031	27.0181494533333	0.878877725066667	99.4079026242667	98.52902489920002	1964342.375	2.8056432875080127E8	3	8096	0.15069060638342435	0.5054946971439932	0.019028899297352634	409.5389709472656	409.54571533203125
487	409.55572509765625	39.7677892890667					1	DETECTED	409.5557 m/z @39.77 [151020OFc1_NvH-0949-Control-1.raw]	409.55572509765625	39.7677892890667	3.19777445733333	99.9914981944	96.79372373706667	2866585.5	3.7484763761845154E8	3	8096	11.192948466490186	0.8129879692263472	0.1177874461915542	409.5457458496094	409.5657043457031
488	409.57281494140625	30.1449804429333					1	DETECTED	409.5728 m/z @30.14 [151020OFc1_NvH-0949-Control-1.raw]	409.57281494140625	30.1449804429333	0.734729970133333	94.2953101925333	93.56058022239996	400268.4375	2.6281965255828443E8	3	8096	6.483298150939415	0.5877395871049212	0.1377712490375523	409.56573486328125	409.5798034667969
489	409.5898132324219	28.5235574704					1	DETECTED	409.5898 m/z @28.52 [151020OFc1_NvH-0949-Control-1.raw]	409.5898132324219	28.5235574704	4.20318912106667	97.2764671498667	93.07327802880003	922406.3125	2.8622449953041637E8	3	8096	19.402777591228322	0.6211822661151786	1.6213927429696668	409.5798645019531	409.5997314453125
490	409.6051940917969	36.9046205309333					1	DETECTED	409.6052 m/z @36.90 [151020OFc1_NvH-0949-Control-1.raw]	409.6051940917969	36.9046205309333	0.398537295733333	59.7795750176	59.38103772186667	215770.71875	1.4972081391781244E8	0	8096	0.05780406433127894	0.8133033245348295	0.6266066490696589	409.5999450683594	409.60845947265625
491	409.6789855957031	48.7845723290667					1	DETECTED	409.6790 m/z @48.78 [151020OFc1_NvH-0949-Control-1.raw]	409.6789855957031	48.7845723290667	4.31105845306667	87.8958587357333	83.58480028266663	90693.6015625	2.3535365715131137E8	0	8096	70.0162707315456	0.939714371521393	1.1421076863967015	409.6693420410156	409.68536376953125
492	409.69537353515625	36.9173138757333					1	DETECTED	409.6954 m/z @36.92 [151020OFc1_NvH-0949-Control-1.raw]	409.69537353515625	36.9173138757333	3.52515466986667	95.0825109	91.55735623013334	1868044.625	2.713215907684144E8	2	8096	0.3363940423646241	0.5060159139189284	0.021954095113442162	409.6856384277344	409.7053527832031
493	409.70611572265625	18.7008911184					1	DETECTED	409.7061 m/z @18.70 [151020OFc1_NvH-0949-Control-1.raw]	409.70611572265625	18.7008911184	0.135667247466667	98.3372545848	98.20158733733332	1228533.75	3.011987204465627E8	0	8096	19.849413095046245	0.8015915410873912	0.8040075131904953	409.70538330078125	409.7141418457031
494	409.7241516113281	25.8610588378667					1	DETECTED	409.7242 m/z @25.86 [151020OFc1_NvH-0949-Control-1.raw]	409.7241516113281	25.8610588378667	0.3704126512	99.6090962034667	99.2386835522667	1.01980496E8	2.0189297530817876E9	2	8096	0.2384027824612147	1.5433081162156708	1.9480199747842148	409.71417236328125	409.734130859375
495	409.7358093261719	16.3972508008					1	DETECTED	409.7358 m/z @16.40 [151020OFc1_NvH-0949-Control-1.raw]	409.7358093261719	16.3972508008	5.44229136106667	95.361255936	89.91896457493334	257861.703125	2.6993339086094534E8	0	8096	0.17216049463957717	0.8564690444902301	1.7999699113934307	409.7341613769531	409.73724365234375
496	409.7472839355469	28.7276535781333					1	DETECTED	409.7473 m/z @28.73 [151020OFc1_NvH-0949-Control-1.raw]	409.7472839355469	28.7276535781333	1.19747019253333	97.1636494544	95.96617926186667	7536136.5	3.8092558947346276E8	2	8096	0.20760103434656685	0.6923047134146338	22.924024132011013	409.73736572265625	409.7570495605469
497	409.76593017578125	31.8333617016					1	DETECTED	409.7659 m/z @31.83 [151020OFc1_NvH-0949-Control-1.raw]	409.76593017578125	31.8333617016	4.762749172	99.9440218429333	95.1812726709333	279437.4375	2.2427774470447102E8	0	8096	18.907298854068387	2.272646196815389	0.020202041924489086	409.7573547363281	409.7752990722656
498	409.79620361328125	16.3972508008					1	DETECTED	409.7962 m/z @16.40 [151020OFc1_NvH-0949-Control-1.raw]	409.79620361328125	16.3972508008	4.55331164346667	96.9183484125333	92.36503676906663	230275.78125	2.420244113859227E8	0	8096	20.72187088881927	0.5226738443341592	0.7257340701549411	409.7866516113281	409.80572509765625
499	409.8191833496094	22.7316511234667					1	DETECTED	409.8192 m/z @22.73 [151020OFc1_NvH-0949-Control-1.raw]	409.8191833496094	22.7316511234667	3.7609312224	94.2439481912	90.4830169688	284539.03125	2.3416438820161065E8	0	8096	0.3889264584535219	5.006560127934554	12.384987894454921	409.8093566894531	409.8287658691406
500	409.84124755859375	69.4144813429333					1	DETECTED	409.8412 m/z @69.41 [151020OFc1_NvH-0949-Control-1.raw]	409.84124755859375	69.4144813429333	1.75720946053333	86.8421183709333	85.08490891039997	234046.84375	2.5182502707831916E8	3	8096	78.15834245799358	0.6423038333168284	0.28766990003925663	409.8316650390625	409.8511962890625
501	409.8630065917969	11.346080812					1	DETECTED	409.8630 m/z @11.35 [151020OFc1_NvH-0949-Control-1.raw]	409.8630065917969	11.346080812	0.622107780266667	99.6281563269333	99.00604854666662	1422775.375	2.746805480168185E8	0	8096	0.28255683136988985	5.342494235718459	2.88355965961338	409.85302734375	409.87298583984375
502	409.87445068359375	27.0070123808					1	DETECTED	409.8745 m/z @27.01 [151020OFc1_NvH-0949-Control-1.raw]	409.87445068359375	27.0070123808	4.23269646506667	99.8288517274667	95.59615526240003	1375774.875	2.3616597779208988E8	3	8096	0.17332492882485084	0.5066892753736868	0.014945888013578183	409.8730163574219	409.87890625
503	409.888916015625	31.0625140181333					1	DETECTED	409.8889 m/z @31.06 [151020OFc1_NvH-0949-Control-1.raw]	409.888916015625	31.0625140181333	0.501488508	99.6281563269333	99.1266678189333	3321350.25	4.3830612680403733E8	3	8096	8.788480515971951	0.5288566587114556	0.7816410462701064	409.8789367675781	409.8988952636719
504	409.9012451171875	24.3068604629333					1	DETECTED	409.9012 m/z @24.31 [151020OFc1_NvH-0949-Control-1.raw]	409.9012451171875	24.3068604629333	0.361052285333333	99.8099749925333	99.44892270719997	594053.8125	2.6515752023516038E8	3	8096	17.996298908407383	0.7472197176131762	64.14961822603762	409.8989562988281	409.9112243652344
505	409.914306640625	28.7549862192					1	DETECTED	409.9143 m/z @28.75 [151020OFc1_NvH-0949-Control-1.raw]	409.914306640625	28.7549862192	4.41069507973333	99.1736387186667	94.76294363893336	195708.578125	2.38253769969533E8	0	8096	13.661627983771183	2.3126083657668124	3.3398462949454633	409.9112548828125	409.91705322265625
506	409.9271240234375	35.0256521197333					1	DETECTED	409.9271 m/z @35.03 [151020OFc1_NvH-0949-Control-1.raw]	409.9271240234375	35.0256521197333	0.888008857066667	99.9154428624	99.02743400533333	1438942.5	3.100208330815637E8	3	8096	0.14359957817749347	18.25132954024317	7.473451691679871	409.9171447753906	409.9371032714844
507	409.93914794921875	44.2227845136					1	DETECTED	409.9391 m/z @44.22 [151020OFc1_NvH-0949-Control-1.raw]	409.93914794921875	44.2227845136	1.72982458693333	98.8389407165333	97.10911612959997	738763.625	2.5496761212603092E8	3	8096	0.060790738791787646	0.5053946609570629	0.01017367861619623	409.9371337890625	409.9490966796875
508	409.9508056640625	42.1263147792					1	DETECTED	409.9508 m/z @42.13 [151020OFc1_NvH-0949-Control-1.raw]	409.9508056640625	42.1263147792	0.0059834704	98.8581234989333	98.8521400285333	148684.890625	2.022198668697759E8	0	8096	87.02819914448094	1.3605067392184715	1.8802138555412125	409.94915771484375	409.9561767578125
509	409.9661865234375	30.7206842434667					1	DETECTED	409.9662 m/z @30.72 [151020OFc1_NvH-0949-Control-1.raw]	409.9661865234375	30.7206842434667	0.640141126133333	99.5995107666667	98.95936964053337	449591.3125	2.455779007303542E8	0	8096	8.357249336638418	0.5451813035773381	0.09710812327868291	409.956298828125	409.9761657714844
510	409.9824523925781	35.5677521186667					1	DETECTED	409.9825 m/z @35.57 [151020OFc1_NvH-0949-Control-1.raw]	409.9824523925781	35.5677521186667	0.277624677866667	97.6055527474667	97.32792806960003	241958.375	2.368053666587242E8	0	8096	2.7455484903245306	1.5423618209015235	0.005775264158110274	409.9763488769531	409.992431640625
511	409.99566650390625	16.5376318368					1	DETECTED	409.9957 m/z @16.54 [151020OFc1_NvH-0949-Control-1.raw]	409.99566650390625	16.5376318368	0.0059834704	98.1760169394667	98.17003346906671	194148.65625	2.522369298703092E8	0	8096	0.3932924872614443	0.5029910082035439	0.012904714183325517	409.99249267578125	410.0056457519531
512	410.0398864746094	38.7556531666667					1	DETECTED	410.0399 m/z @38.76 [151020OFc1_NvH-0949-Control-1.raw]	410.0398864746094	38.7556531666667	2.76870103973333	99.9724441725333	97.20374313279997	168987.734375	2.0991548377952307E8	0	8096	0.07823850114031927	1.3198144156407678	1.6415401869119857	410.03021240234375	410.0496520996094
513	410.07684326171875	46.3387103528					1	DETECTED	410.0768 m/z @46.34 [151020OFc1_NvH-0949-Control-1.raw]	410.07684326171875	46.3387103528	1.35240981706667	99.9819569637333	98.62954714666662	66471.921875	2.449190133222342E8	0	8096	98.70066145439012	1.0889747182423817	1.1936030089015164	410.0727233886719	410.079345703125
514	410.1098937988281	55.0079214205333					1	DETECTED	410.1099 m/z @55.01 [151020OFc1_NvH-0949-Control-1.raw]	410.1098937988281	55.0079214205333	0.0059834704	99.9914981944	99.985514724	83148.3515625	2.3367137667763394E8	0	8096	92.90248619157654	0.8851798025071438	0.7473123479437853	410.10040283203125	410.1152648925781
515	410.1464538574219	92.3983190693333					1	DETECTED	410.1465 m/z @92.40 [151020OFc1_NvH-0949-Control-1.raw]	410.1464538574219	92.3983190693333	7.10424550533333	94.9287295266667	87.82448402133338	252339.453125	2.2094680147045955E8	0	8096	0.13727050285039866	8.761938351529894	3.9182840453898504	410.13909912109375	410.1562805175781
516	410.1868896484375	27.2803464792					1	DETECTED	410.1869 m/z @27.28 [151020OFc1_NvH-0949-Control-1.raw]	410.1868896484375	27.2803464792	1.82891526213333	99.9345093378667	98.10559407573336	259661.609375	2.3840426938957772E8	0	8096	37.63252514801222	2.817890073209502	0.31878078669863164	410.1769104003906	410.1935729980469
517	410.20361328125	35.7887786482667					1	DETECTED	410.2036 m/z @35.79 [151020OFc1_NvH-0949-Control-1.raw]	410.20361328125	35.7887786482667	4.18414078986667	99.2117736368	95.02763284693333	2825956.5	3.4984678435046333E8	2	8096	15.561526844004216	0.568804218728256	0.029291548322021493	410.1936950683594	410.20379638671875
518	410.21380615234375	20.6085729397333					1	DETECTED	410.2138 m/z @20.61 [151020OFc1_NvH-0949-Control-1.raw]	410.21380615234375	20.6085729397333	3.2614781776	95.5817115549333	92.32023337733331	5651745.0	3.738723641866028E8	4	8096	0.1523414528569269	4.678587357721506	7.8901114474885805	410.2038269042969	410.21453857421875
519	410.22454833984375	25.9026270608					1	DETECTED	410.2245 m/z @25.90 [151020OFc1_NvH-0949-Control-1.raw]	410.22454833984375	25.9026270608	3.89927996906667	97.774371784	93.87509181493333	4.6760092E7	1.4622689041956465E9	4	8096	0.2328401897572121	1.1643576760778425	55.78265994986961	410.2145690917969	410.2345275878906
520	410.2400207519531	33.8836836674667					1	DETECTED	410.2400 m/z @33.88 [151020OFc1_NvH-0949-Control-1.raw]	410.2400207519531	33.8836836674667	0.5201505944	99.7236011997333	99.2034506053333	3617421.5	4.526432594951649E8	3	8096	8.819495055720417	0.5147720330212402	0.013742722461914452	410.23455810546875	410.25
521	410.2579345703125	40.4572651125333					1	DETECTED	410.2579 m/z @40.46 [151020OFc1_NvH-0949-Control-1.raw]	410.2579345703125	40.4572651125333	3.61600363866667	98.9926052490667	95.37660161040003	1417823.875	3.0697388379178375E8	2	8096	5.532651964297223	31.31602183795578	66.09829418169107	410.2500305175781	410.2677307128906
522	410.27471923828125	90.1145686858667					1	DETECTED	410.2747 m/z @90.11 [151020OFc1_NvH-0949-Control-1.raw]	410.27471923828125	90.1145686858667	0.9515124656	92.2228877610667	91.2713752954667	600123.0625	2.6039944772263652E8	0	8096	45.91015922051455	0.5071670387616339	0.00228133433364109	410.2679443359375	410.28350830078125
523	410.29248046875	90.3331117493333					1	DETECTED	410.2925 m/z @90.33 [151020OFc1_NvH-0949-Control-1.raw]	410.29248046875	90.3331117493333	18.6336518605333	99.3310352794667	80.69738341893341	62377.05078125	2.12573047322762E8	0	8096	71.7082574546721	0.5627474986847074	0.01866087180085209	410.2861633300781	410.30157470703125
524	410.3114013671875	91.5060276296					1	DETECTED	410.3114 m/z @91.51 [151020OFc1_NvH-0949-Control-1.raw]	410.3114013671875	91.5060276296	11.0809606858667	92.3752109962667	81.2942503104	62221.6875	2.14647745810057E8	0	8096	0.9063235668988625	0.505403684446261	0.0024341151796775855	410.30810546875	410.31463623046875
525	410.3269348144531	89.8178092165333					1	DETECTED	410.3269 m/z @89.82 [151020OFc1_NvH-0949-Control-1.raw]	410.3269348144531	89.8178092165333	20.4385520218667	97.0327950208	76.5942429989333	246364.796875	3.0690048682988524E8	0	8096	71.17838320346486	0.510780323550893	0.021405821937405443	410.31927490234375	410.3369140625
526	410.3708801269531	92.3752109962667					1	DETECTED	410.3709 m/z @92.38 [151020OFc1_NvH-0949-Control-1.raw]	410.3708801269531	92.3752109962667	4.3312043304	94.234260784	89.9030564536	145567.484375	2.5813401414726663E8	0	8096	75.13848874165261	0.5105575033334666	0.025462068784574566	410.3615417480469	410.3807373046875
527	410.436767578125	14.4449082317333					1	DETECTED	410.4368 m/z @14.44 [151020OFc1_NvH-0949-Control-1.raw]	410.436767578125	14.4449082317333	4.67528739333333	92.4668335365333	87.79154614319997	193806.40625	2.5153963650333488E8	0	8096	0.09687822707187976	0.5126403152195161	0.4248987798858215	410.4272155761719	410.4378662109375
528	410.447998046875	20.2893393802667					1	DETECTED	410.4480 m/z @20.29 [151020OFc1_NvH-0949-Control-1.raw]	410.447998046875	20.2893393802667	4.11086528026667	96.8997525808	92.78888730053333	1684999.0	2.5514012812330732E8	0	8096	0.15623052249587133	0.886442997267222	0.7873278571579652	410.43804931640625	410.45794677734375
529	410.4725341796875	36.7852318682667					1	DETECTED	410.4725 m/z @36.79 [151020OFc1_NvH-0949-Control-1.raw]	410.4725341796875	36.7852318682667	4.0404861328	99.0397421426667	94.9992560098667	1.0126511E7	4.3112526464013886E8	0	8096	0.2222975321584073	0.513302002416561	2.198441293594027	410.4625549316406	410.48248291015625
530	410.4848937988281	35.4413491306667					1	DETECTED	410.4849 m/z @35.44 [151020OFc1_NvH-0949-Control-1.raw]	410.4848937988281	35.4413491306667	4.7137704232	98.3467774554667	93.63300703226669	104572.171875	2.552071231142319E8	0	8096	91.62756742187331	1.590993003946685	2.1842051476209985	410.4825744628906	410.4945983886719
531	410.5132751464844	14.6142123176					1	DETECTED	410.5133 m/z @14.61 [151020OFc1_NvH-0949-Control-1.raw]	410.5132751464844	14.6142123176	5.0877602672	95.1017905733333	90.01403030613331	112734.1484375	2.29899200600107E8	0	8096	55.387571416039435	5.721168644857221	0.8272388734370364	410.5032958984375	410.5146789550781
532	410.52496337890625	17.8372303789333					1	DETECTED	410.5250 m/z @17.84 [151020OFc1_NvH-0949-Control-1.raw]	410.52496337890625	17.8372303789333	2.95052782906667	79.7452255312	76.79469770213333	197182.625	2.261727752153453E8	0	8096	12.043893779404748	3.097390806777846	0.6583262846834012	410.5151672363281	410.5250549316406
533	410.5350646972656	15.3371288325333					1	DETECTED	410.5351 m/z @15.34 [151020OFc1_NvH-0949-Control-1.raw]	410.5350646972656	15.3371288325333	0.9604542992	98.5413694618667	97.5809151626667	763375.1875	2.52173269581208E8	3	8096	7.503819951070878	0.8385365344607101	3.512022537278938	410.5251159667969	410.5384216308594
534	410.5484313964844	20.6309901728					1	DETECTED	410.5484 m/z @20.63 [151020OFc1_NvH-0949-Control-1.raw]	410.5484313964844	20.6309901728	3.87213844373333	84.5372427994667	80.66510435573336	3036718.0	2.965378927093919E8	0	8096	0.15469870538300512	0.5849551907338725	0.24633976949734868	410.53851318359375	410.55841064453125
535	410.5608215332031	22.0091325661333					1	DETECTED	410.5608 m/z @22.01 [151020OFc1_NvH-0949-Control-1.raw]	410.5608215332031	22.0091325661333	2.3722464312	96.5592374605333	94.1869910293333	1970241.625	3.3418687376186633E8	0	8096	4.113967811647051	1.482024460491489	2.8691230033883586	410.5584411621094	410.57080078125
536	410.5729675292969	42.6630081901333					1	DETECTED	410.5730 m/z @42.66 [151020OFc1_NvH-0949-Control-1.raw]	410.5729675292969	42.6630081901333	0.0616159224	98.2235224389333	98.1619065165333	1362898.0	2.8369110384396666E8	0	8096	0.19426473215908402	0.5363516832388832	0.12123983994443732	410.5708312988281	410.58282470703125
537	410.5948486328125	35.038335116					1	DETECTED	410.5948 m/z @35.04 [151020OFc1_NvH-0949-Control-1.raw]	410.5948486328125	35.038335116	3.72456671813333	96.7768626210667	93.05229590293337	321097.0625	2.3701054679856598E8	0	8096	0.1278715538405919	1.8174493287297162	0.005846632702483141	410.58489990234375	410.6048278808594
538	410.61968994140625	28.3571092232					1	DETECTED	410.6197 m/z @28.36 [151020OFc1_NvH-0949-Control-1.raw]	410.61968994140625	28.3571092232	3.2067830072	99.1353036848	95.92852067759999	393494.84375	2.4133064979842755E8	0	8096	5.526085641687246	0.5308910647816275	0.3385251157087797	410.6100158691406	410.6294250488281
539	410.63946533203125	41.2247852941333					1	DETECTED	410.6395 m/z @41.22 [151020OFc1_NvH-0949-Control-1.raw]	410.63946533203125	41.2247852941333	9.39756305493333	99.0019015298667	89.60433847493337	351284.8125	2.179448031933005E8	0	8096	0.05832326734255844	1.9734947776971024	0.02570907166903977	410.62969970703125	410.6484680175781
540	410.6871032714844	14.4296665448					1	DETECTED	410.6871 m/z @14.43 [151020OFc1_NvH-0949-Control-1.raw]	410.6871032714844	14.4296665448	5.56536698106667	85.7146693984	80.14930241733333	127930.5078125	2.3686743769080365E8	0	8096	29.51332360361044	4.5249703356423385	1869.6884759391387	410.67718505859375	410.68731689453125
541	410.6973571777344	74.4975900205333					1	DETECTED	410.6974 m/z @74.50 [151020OFc1_NvH-0949-Control-1.raw]	410.6973571777344	74.4975900205333	3.93655409733333	99.4079026242667	95.47134852693337	1593451.125	3.0580806944289356E8	2	8096	38.8005191006013	0.5037089588919876	0.0046792358552483135	410.6873779296875	410.70733642578125
542	410.7156066894531	15.2448053890667					1	DETECTED	410.7156 m/z @15.24 [151020OFc1_NvH-0949-Control-1.raw]	410.7156066894531	15.2448053890667	5.03842292933333	99.4465775226667	94.40815459333336	447468.6875	2.8999042144405335E8	0	8096	0.2853001063663694	4.195819860645024	2.7665034804261466	410.7073669433594	410.7159729003906
543	410.7259826660156	25.8486697090667					1	DETECTED	410.7260 m/z @25.85 [151020OFc1_NvH-0949-Control-1.raw]	410.7259826660156	25.8486697090667	4.18414078986667	98.6577822381333	94.47364144826662	1.2120869E7	7.603318489161249E8	2	8096	6.0645251800155755	0.7822412332712066	2.0086282720134583	410.71600341796875	410.7359313964844
544	410.7373962402344	22.1330159109333					1	DETECTED	410.7374 m/z @22.13 [151020OFc1_NvH-0949-Control-1.raw]	410.7373962402344	22.1330159109333	4.80292974453333	94.6747222874667	89.87179254293336	1176748.875	2.6657218341497588E8	0	8096	0.13857514481723499	1.4600318302560211	0.038153495290190444	410.7360534667969	410.74005126953125
545	410.75006103515625	26.3719512752					1	DETECTED	410.7501 m/z @26.37 [151020OFc1_NvH-0949-Control-1.raw]	410.75006103515625	26.3719512752	4.75344525333333	94.9769750490667	90.22352979573337	4072302.75	3.69325474491884E8	2	8096	0.1887808866061782	1.31467916728446	40.364542475732875	410.7401123046875	410.75994873046875
546	410.7602233886719	40.3973009168					1	DETECTED	410.7602 m/z @40.40 [151020OFc1_NvH-0949-Control-1.raw]	410.7602233886719	40.3973009168	4.4442738008	98.6957302384	94.2514564376	424368.1875	2.2803475342038503E8	0	8096	79.13493837877982	1.9002553598410086	2.7834097240869315	410.7601013183594	410.77001953125
547	410.8206481933594	28.3699469117333					1	DETECTED	410.8206 m/z @28.37 [151020OFc1_NvH-0949-Control-1.raw]	410.8206481933594	28.3699469117333	2.61382923946667	97.6244548290667	95.01062558960004	518767.625	2.298952365588759E8	0	8096	0.14945132980907516	0.5215174527709918	3.065051109433713	410.81072998046875	410.83062744140625
548	410.8409729003906	41.1867049456					1	DETECTED	410.8410 m/z @41.19 [151020OFc1_NvH-0949-Control-1.raw]	410.8409729003906	41.1867049456	1.65671260746667	99.9058866282667	98.24917402080003	1.9914738E7	5.1044024409739244E8	5	8096	0.19697825806033364	1.4634558653285608	1.7974375977026162	410.8313293457031	410.8509216308594
549	410.860107421875	17.7844827136					1	DETECTED	410.8601 m/z @17.78 [151020OFc1_NvH-0949-Control-1.raw]	410.860107421875	17.7844827136	0.379787716	95.5159583112	95.1361705952	278592.90625	2.5387999072336856E8	0	8096	0.1468873733874183	0.5055461844193866	1.3307545139088617	410.8510437011719	410.8619689941406
550	410.87200927734375	20.4527538645333					1	DETECTED	410.8720 m/z @20.45 [151020OFc1_NvH-0949-Control-1.raw]	410.87200927734375	20.4527538645333	0.0616159224	96.9762164112	96.9146004888	1060658.75	2.6318433223085627E8	3	8096	5.136705941666159	0.740137193477838	0.020306084131116564	410.8620910644531	410.8722839355469
551	410.8822937011719	9.95126718053333					1	DETECTED	410.8823 m/z @9.95 [151020OFc1_NvH-0949-Control-1.raw]	410.8822937011719	9.95126718053333	0.878877725066667	100.0010565648	99.12217883973332	1525143.75	3.175777670681949E8	3	8096	13.374510987319486	0.6322978697621936	6.576218309310368	410.8723449707031	410.8922424316406
552	410.89349365234375	26.0241738250667					1	DETECTED	410.8935 m/z @26.02 [151020OFc1_NvH-0949-Control-1.raw]	410.89349365234375	26.0241738250667	0.0525286357333333	98.2703616098667	98.21783297413336	839404.875	2.808808201439747E8	3	8096	4.130712751269073	0.8254561713874325	1.1394750997719683	410.8923034667969	410.9013671875
553	410.911376953125	38.8741725658667					1	DETECTED	410.9114 m/z @38.87 [151020OFc1_NvH-0949-Control-1.raw]	410.911376953125	38.8741725658667	0.0059834704	99.8770471381333	99.87106366773331	3726476.25	3.339568705955484E8	3	8096	0.16987913908093333	0.5705810711325395	0.1340318315383268	410.9014587402344	410.9212646484375
554	410.92462158203125	25.7061582024					1	DETECTED	410.9246 m/z @25.71 [151020OFc1_NvH-0949-Control-1.raw]	410.92462158203125	25.7061582024	0.126415295466667	99.3599180064	99.23350271093332	248414.71875	2.6204872580468434E8	0	8096	0.05648958963680428	2.3756952213698352	0.14807230497788873	410.9214172363281	410.9345703125
555	410.93487548828125	20.1738512154667					1	DETECTED	410.9349 m/z @20.17 [151020OFc1_NvH-0949-Control-1.raw]	410.93487548828125	20.1738512154667	1.00584082293333	98.5030339194667	97.49719309653337	121507.625	2.2366049220077324E8	0	8096	5.8766534334881335	2.543226738193757	13.468210602430805	410.93463134765625	410.9394836425781
556	410.94964599609375	13.9448388146667					1	DETECTED	410.9496 m/z @13.94 [151020OFc1_NvH-0949-Control-1.raw]	410.94964599609375	13.9448388146667	1.151898104	99.2497545573333	98.0978564533333	513287.78125	2.4801695649385947E8	4	8096	0.10127495187728996	0.8134440745852712	195.24352459945266	410.93975830078125	410.9595947265625
557	410.9737548828125	36.7852318682667					1	DETECTED	410.9738 m/z @36.79 [151020OFc1_NvH-0949-Control-1.raw]	410.9737548828125	36.7852318682667	3.02334794053333	99.6755641546667	96.65221621413338	1952293.625	2.7411100550737375E8	0	8096	0.20488146908704152	0.508627899715036	0.016710620836851268	410.96380615234375	410.9836120605469
558	410.9952087402344	47.0594691970667					1	DETECTED	410.9952 m/z @47.06 [151020OFc1_NvH-0949-Control-1.raw]	410.9952087402344	47.0594691970667	0.126415295466667	99.7715148866667	99.64509959120002	368764.0	2.4674990438357502E8	0	8096	5.120766787132304	1.2671502034034892	1.5081308194287377	410.98541259765625	411.0048522949219
559	411.02154541015625	28.4924581333333					1	DETECTED	411.0215 m/z @28.49 [151020OFc1_NvH-0949-Control-1.raw]	411.02154541015625	28.4924581333333	1.52758343573333	100.0010565648	98.47347312906666	336077.09375	2.6023217091785777E8	0	8096	0.2071043054033943	2.5228413857954877	0.04052309709124633	411.0115661621094	411.0311279296875
560	411.0412292480469	41.1867049456					1	DETECTED	411.0412 m/z @41.19 [151020OFc1_NvH-0949-Control-1.raw]	411.0412292480469	41.1867049456	4.51484119626667	99.5332769429333	95.01843574666663	2.3532642E7	5.676724890170804E8	5	8096	0.1832306323423225	10.249955128740467	1.3893288530175236	411.03131103515625	411.0507507324219
561	411.0920104980469	41.1867049456					1	DETECTED	411.0920 m/z @41.19 [151020OFc1_NvH-0949-Control-1.raw]	411.0920104980469	41.1867049456	3.3342193896	100.0010565648	96.6668371752	70877.4609375	2.296051820418221E8	0	8096	84.89285391693751	1.2139455474137117	1.4253684067210366	411.0876159667969	411.0926208496094
562	411.1026306152344	51.7993829194667					1	DETECTED	411.1026 m/z @51.80 [151020OFc1_NvH-0949-Control-1.raw]	411.1026306152344	51.7993829194667	0.0342185328	99.9724441725333	99.9382256397333	101270.65625	2.6388355298866534E8	0	8096	49.70188220849842	0.9587285136446277	0.946153612148441	411.0926513671875	411.1094665527344
563	411.1223449707031	92.4668335365333					1	DETECTED	411.1223 m/z @92.47 [151020OFc1_NvH-0949-Control-1.raw]	411.1223449707031	92.4668335365333	0.547890164	99.9819569637333	99.4340667997333	1020651.75	2.4351764656642276E8	0	8096	0.13214759639001272	0.7878374961846745	1.4720253446358573	411.1125793457031	411.13214111328125
564	411.1552429199219	25.1850977664					1	DETECTED	411.1552 m/z @25.19 [151020OFc1_NvH-0949-Control-1.raw]	411.1552429199219	25.1850977664	17.4519448952	97.5959008522667	80.1439559570667	61622.64453125	2.091338670380865E8	0	8096	67.27442874811648	5.181842211831919	9.363684423663836	411.1455078125	411.1571350097656
565	411.1826171875	28.0561274266667					1	DETECTED	411.1826 m/z @28.06 [151020OFc1_NvH-0949-Control-1.raw]	411.1826171875	28.0561274266667	3.88119619653333	99.2783939386667	95.39719774213337	2358767.5	3.14993936236538E8	2	8096	20.628638993817006	0.5171672544433278	0.02159171549775643	411.1727294921875	411.1925964355469
566	411.1938781738281	7.0591771936					1	DETECTED	411.1939 m/z @7.06 [151020OFc1_NvH-0949-Control-1.raw]	411.1938781738281	7.0591771936	3.40690169386667	94.5744591362667	91.16755744240002	220651.6875	2.5762279006950805E8	0	8096	11.853394724055155	18.96632908861862	186.38764745349715	411.192626953125	411.1971130371094
567	411.2071228027344	28.0895022194667					1	DETECTED	411.2071 m/z @28.09 [151020OFc1_NvH-0949-Control-1.raw]	411.2071228027344	28.0895022194667	4.20318912106667	97.0046723976	92.80148327653333	1517741.5	3.185941181893447E8	3	8096	0.14625019054019006	2.635673817265248	0.7047363938864553	411.1971435546875	411.21075439453125
568	411.22076416015625	20.0064216181333					1	DETECTED	411.2208 m/z @20.01 [151020OFc1_NvH-0949-Control-1.raw]	411.22076416015625	20.0064216181333	3.50717537468333	99.9345093378667	96.42733396318337	4732899.5	6.700578349308246E8	3	8096	6.512347922131347	0.590943808828929	1.2319345111870972	411.2107849121094	411.2307434082031
569	411.2412414550781	41.1867049456					1	DETECTED	411.2412 m/z @41.19 [151020OFc1_NvH-0949-Control-1.raw]	411.2412414550781	41.1867049456	3.87213844373333	99.8099749925333	95.93783654879996	1.70204E7	6.095859528913398E8	3	8096	0.10695535860248384	1.3204860786216057	0.9277587935064006	411.23126220703125	411.2511901855469
570	411.251708984375	26.3426470112					1	DETECTED	411.2517 m/z @26.34 [151020OFc1_NvH-0949-Control-1.raw]	411.251708984375	26.3426470112	0.566531317066667	98.1566946392	97.59016332213334	1515996.75	3.0983987537113947E8	3	8096	0.2577344314158303	0.5321648587198695	0.02222001918036988	411.25128173828125	411.2613830566406
571	411.27386474609375	91.539908084					1	DETECTED	411.2739 m/z @91.54 [151020OFc1_NvH-0949-Control-1.raw]	411.27386474609375	91.539908084	7.18245479706667	94.3437784136	87.16132361653334	82214.1875	2.2691344396043563E8	0	8096	1.913842071395493	0.5166189839803658	0.893881142893913	411.2721252441406	411.2821960449219
572	411.288818359375	53.3094179549333					1	DETECTED	411.2888 m/z @53.31 [151020OFc1_NvH-0949-Control-1.raw]	411.288818359375	53.3094179549333	21.3957972749333	92.4387501208	71.0429528458667	62888.60546875	2.122955820930482E8	0	8096	66.86334121122128	1.1130506556780115	1.2028541055477386	411.28472900390625	411.2972717285156
573	411.3104248046875	91.4779838701333					1	DETECTED	411.3104 m/z @91.48 [151020OFc1_NvH-0949-Control-1.raw]	411.3104248046875	91.4779838701333	1.0879008288	96.079049552	94.9911487232	111629.390625	2.705527970775555E8	0	8096	1.343378306322336	0.5254511641490734	1.6976140820465027	411.3033447265625	411.3160095214844
574	411.32928466796875	92.2883662986667					1	DETECTED	411.3293 m/z @92.29 [151020OFc1_NvH-0949-Control-1.raw]	411.32928466796875	92.2883662986667	15.1641127378667	92.4757143162667	77.3116015784	208174.578125	2.3843257300647998E8	0	8096	1.1735888635006404	0.5480283098783743	0.02382600867602998	411.321044921875	411.3364562988281
575	411.34674072265625	92.2883662986667					1	DETECTED	411.3467 m/z @92.29 [151020OFc1_NvH-0949-Control-1.raw]	411.34674072265625	92.2883662986667	7.4661374376	98.5030339194667	91.0368964818667	316245.21875	2.5810446182731405E8	0	8096	0.8917941342984932	0.5923660128755411	0.29904524180849307	411.3371887207031	411.3564147949219
576	411.4414367675781	41.1867049456					1	DETECTED	411.4414 m/z @41.19 [151020OFc1_NvH-0949-Control-1.raw]	411.4414367675781	41.1867049456	3.93655409733333	96.9276645941333	92.99111049679998	6645652.5	3.6454849782685393E8	0	8096	0.13331049209308077	0.5072639641683135	24.626250512697634	411.43145751953125	411.451416015625
577	411.4555358886719	22.8404229973333					1	DETECTED	411.4555 m/z @22.84 [151020OFc1_NvH-0949-Control-1.raw]	411.4555358886719	22.8404229973333	3.1055677128	95.9021814029333	92.7966136901333	720061.0625	2.8054211733147454E8	0	8096	9.426553384455802	0.6145342535294634	0.32194252769671106	411.4514465332031	411.4653015136719
578	411.4689025878906	35.3788357253333					1	DETECTED	411.4689 m/z @35.38 [151020OFc1_NvH-0949-Control-1.raw]	411.4689025878906	35.3788357253333	4.05138812053333	99.37910794	95.32771981946667	349232.625	2.5187988595972586E8	0	8096	1.6488208212324693	1.8413558579472562	0.10632453971301328	411.4655456542969	411.4788513183594
579	411.4822692871094	25.4705320688					1	DETECTED	411.4823 m/z @25.47 [151020OFc1_NvH-0949-Control-1.raw]	411.4822692871094	25.4705320688	3.95463531653333	95.9949504386667	92.04031512213338	164899.515625	2.405055977365085E8	0	8096	12.70565920164725	3.320448025980333	4.954576669307405	411.4789733886719	411.4866638183594
580	411.4967956542969	47.0731536877333					1	DETECTED	411.4968 m/z @47.07 [151020OFc1_NvH-0949-Control-1.raw]	411.4967956542969	47.0731536877333	0.860742561066667	95.6569065330667	94.79616397200003	384260.53125	2.59898191950417E8	0	8096	85.28577221400685	1.2203942657564173	1.8811400518468149	411.48687744140625	411.5061340332031
581	411.5219421386719	7.529544564					1	DETECTED	411.5219 m/z @7.53 [151020OFc1_NvH-0949-Control-1.raw]	411.5219421386719	7.529544564	4.8637649312	96.1071762088	91.2434112776	741585.8125	2.6450873162754276E8	0	8096	0.16079392523846447	11.26797663343612	0.344902960368667	411.5124206542969	411.53192138671875
582	411.53607177734375	62.1115569757333					1	DETECTED	411.5361 m/z @62.11 [151020OFc1_NvH-0949-Control-1.raw]	411.53607177734375	62.1115569757333	4.30174588373333	90.3244115330667	86.02266564933336	325801.71875	2.577109972945757E8	0	8096	48.52067286279149	0.7547629221372029	0.5698158498116143	411.5319519042969	411.53961181640625
583	411.54962158203125	21.1128257549333					1	DETECTED	411.5496 m/z @21.11 [151020OFc1_NvH-0949-Control-1.raw]	411.54962158203125	21.1128257549333	3.45237649066667	94.9769750490667	91.52459855840003	2865508.5	3.9615908974079293E8	3	8096	8.038613542038156	1.3533705284324937	2.227398494555591	411.5396728515625	411.5596008300781
584	411.566162109375	23.9530577525333					1	DETECTED	411.5662 m/z @23.95 [151020OFc1_NvH-0949-Control-1.raw]	411.566162109375	23.9530577525333	2.80483773413333	89.2350222933333	86.43018455919997	436297.03125	2.687253790541136E8	3	8096	6.321569987844523	0.6666212656970752	0.02046127421332333	411.55963134765625	411.5700988769531
585	411.5802307128906	38.8260919445333					1	DETECTED	411.5802 m/z @38.83 [151020OFc1_NvH-0949-Control-1.raw]	411.5802307128906	38.8260919445333	4.18414078986667	96.144379908	91.96023911813333	835878.4375	2.58489237189649E8	0	8096	12.649966031364336	0.515205888195635	0.16428412171726	411.57037353515625	411.5902099609375
586	411.5960998535156	28.1662948549333					1	DETECTED	411.5961 m/z @28.17 [151020OFc1_NvH-0949-Control-1.raw]	411.5960998535156	28.1662948549333	6.78667412586667	98.1376671576	91.35099303173334	435051.8125	2.5773596146660534E8	3	8096	0.1882838239507052	0.6365501712233436	0.3506071350305769	411.59033203125	411.6060791015625
587	411.6419982910156	41.2247852941333					1	DETECTED	411.6420 m/z @41.22 [151020OFc1_NvH-0949-Control-1.raw]	411.6419982910156	41.2247852941333	4.87487122613333	88.2582212224	83.38334999626667	2361851.25	2.631497372171203E8	0	8096	0.11315703832028134	9.371336117110742	22.418460561412505	411.632080078125	411.65191650390625
588	411.6844787597656	28.0895022194667					1	DETECTED	411.6845 m/z @28.09 [151020OFc1_NvH-0949-Control-1.raw]	411.6844787597656	28.0895022194667	2.20881555733333	94.9190922453333	92.71027668799998	959232.5	2.4857038045005172E8	0	8096	0.206470728185419	0.5053332218632463	0.07516366378002638	411.67449951171875	411.6944580078125
589	411.7024841308594	13.4907484413333					1	DETECTED	411.7025 m/z @13.49 [151020OFc1_NvH-0949-Control-1.raw]	411.7024841308594	13.4907484413333	4.6198280464	96.2190667904	91.599238744	353619.84375	2.492932861339886E8	0	8096	0.34164252793103245	1.0236418266144407	32.124752367589586	411.6944885253906	411.7062683105469
590	411.7162780761719	21.7253001664					1	DETECTED	411.7163 m/z @21.73 [151020OFc1_NvH-0949-Control-1.raw]	411.7162780761719	21.7253001664	4.07205262906667	96.5592374605333	92.48718483146662	1.716118E7	8.201276699769173E8	2	8096	3.384952902737016	0.5833437603457495	4.769639465802845	411.7063293457031	411.72625732421875
591	411.7304992675781	11.0809606858667					1	DETECTED	411.7305 m/z @11.08 [151020OFc1_NvH-0949-Control-1.raw]	411.7304992675781	11.0809606858667	2.76870103973333	95.274602668	92.50590162826667	1911462.0	3.7469984990819246E8	2	8096	9.98521105387251	5.71992908156996	22.196646430931438	411.726318359375	411.7404479980469
592	411.7440185546875	36.9173138757333					1	DETECTED	411.7440 m/z @36.92 [151020OFc1_NvH-0949-Control-1.raw]	411.7440185546875	36.9173138757333	5.99249945173333	92.7358171941333	86.74331774239997	959299.625	2.805320919928661E8	2	8096	12.483144604348883	0.5043056430670306	0.742658089380481	411.7405090332031	411.747802734375
593	411.7578125	27.4300531210667					1	DETECTED	411.7578 m/z @27.43 [151020OFc1_NvH-0949-Control-1.raw]	411.7578125	27.4300531210667	2.27239811146667	95.5910845306667	93.31868641920003	2197092.0	2.6843864632059693E8	2	8096	0.20405763064076865	0.9324482614099637	0.1854803770703481	411.7478332519531	411.7677917480469
594	411.7762145996094	52.1519874264					1	DETECTED	411.7762 m/z @52.15 [151020OFc1_NvH-0949-Control-1.raw]	411.7762145996094	52.1519874264	2.9049468936	99.5238995264	96.6189526328	84640.1640625	2.189794182099942E8	2	8096	61.81090341607469	0.9964843334926715	0.9904216928121793	411.7683410644531	411.78570556640625
595	411.84210205078125	41.1867049456					1	DETECTED	411.8421 m/z @41.19 [151020OFc1_NvH-0949-Control-1.raw]	411.84210205078125	41.1867049456	1.7843135024	99.6185900346667	97.8342765322667	845108.4375	2.4713773438799715E8	0	8096	0.13695356128382485	0.6056035492805053	0.11171825541190711	411.8321228027344	411.85205078125
596	411.8564758300781	7.529544564					1	DETECTED	411.8565 m/z @7.53 [151020OFc1_NvH-0949-Control-1.raw]	411.8564758300781	7.529544564	2.41770686186667	94.9094443626667	92.49173750080003	324087.0	2.0621885991778845E8	3	8096	0.06716593271144067	16.618699351792333	29.823767045124047	411.85211181640625	411.86297607421875
597	411.8730163574219	25.0500429125333					1	DETECTED	411.8730 m/z @25.05 [151020OFc1_NvH-0949-Control-1.raw]	411.8730163574219	25.0500429125333	0.9876162392	97.173088896	96.1854726568	1746662.5	2.9552440134157556E8	3	8096	9.551871893024225	0.7755599776438316	0.2709272003789638	411.863037109375	411.8811950683594
598	411.8912048339844	19.4527782192					1	DETECTED	411.8912 m/z @19.45 [151020OFc1_NvH-0949-Control-1.raw]	411.8912048339844	19.4527782192	1.1791663968	99.3502576154667	98.1710912186667	1900813.375	3.327588215759408E8	3	8096	0.16218827667973912	1.2666368651354196	2.0466415380133176	411.8812255859375	411.901123046875
599	411.9029846191406	33.0088957010667					1	DETECTED	411.9030 m/z @33.01 [151020OFc1_NvH-0949-Control-1.raw]	411.9029846191406	33.0088957010667	1.0604946584	99.848051916	98.7875572576	518983.15625	2.92040732923887E8	3	8096	24.873215402850146	0.9333289266932713	0.010392553501386941	411.9012145996094	411.9127197265625
600	411.9142761230469	47.7653858690667					1	DETECTED	411.9143 m/z @47.77 [151020OFc1_NvH-0949-Control-1.raw]	411.9142761230469	47.7653858690667	0.860742561066667	99.7044934714667	98.84375091040003	510096.375	2.7560395723512745E8	0	8096	8.940803184763837	1.1822526911266877	0.004735191269290571	411.9129943847656	411.92425537109375
601	411.9302062988281	28.1829698952					1	DETECTED	411.9302 m/z @28.18 [151020OFc1_NvH-0949-Control-1.raw]	411.9302062988281	28.1829698952	1.90028120986667	95.9488909258667	94.04860971600003	359843.25	2.565858755658825E8	0	8096	0.22152095901063262	2.370296411773664	1.2453549989726256	411.9242858886719	411.940185546875
602	411.9434509277344	29.0340681773333					1	DETECTED	411.9435 m/z @29.03 [151020OFc1_NvH-0949-Control-1.raw]	411.9434509277344	29.0340681773333	1.53666015893333	99.78087522	98.24421506106667	286030.84375	2.3878959329852843E8	0	8096	17.27098098366262	2.687439991077705	0.10482558945824869	411.9403076171875	411.94677734375
603	411.95684814453125	22.909686692					1	DETECTED	411.9568 m/z @22.91 [151020OFc1_NvH-0949-Control-1.raw]	411.95684814453125	22.909686692	0.0158561666666667	99.2497545573333	99.23389839066664	292289.5625	2.4530088133048147E8	0	8096	13.681758869936608	3.351721360252955	0.10346279128209197	411.9471435546875	411.95684814453125
604	411.96685791015625	21.3101903592					1	DETECTED	411.9669 m/z @21.31 [151020OFc1_NvH-0949-Control-1.raw]	411.96685791015625	21.3101903592	0.779658127733333	99.7140598509333	98.93440172319997	435365.78125	2.7514673584482676E8	0	8096	2.071884136897083	0.9977348561474937	9.22887784234632	411.9568786621094	411.97674560546875
605	411.9827880859375	29.9339439466667					1	DETECTED	411.9828 m/z @29.93 [151020OFc1_NvH-0949-Control-1.raw]	411.9827880859375	29.9339439466667	0.0616159224	99.3599180064	99.298302084	261936.0625	2.391105693282781E8	0	8096	0.23509877680300306	2.7322757485095517	0.0054424208415485165	411.97686767578125	411.9927673339844
606	411.99835205078125	47.0286590122667					1	DETECTED	411.9984 m/z @47.03 [151020OFc1_NvH-0949-Control-1.raw]	411.99835205078125	47.0286590122667	0.183673269066667	99.8867555058667	99.70308223680003	118946.6953125	2.4243074338288805E8	0	8096	60.17305881003172	1.251231730522358	1.3935915846297189	411.9928283691406	412.00830078125
607	412.0422668457031	41.095249144					1	DETECTED	412.0423 m/z @41.10 [151020OFc1_NvH-0949-Control-1.raw]	412.0422668457031	41.095249144	1.4452529552	99.5045684456	98.0593154904	349989.09375	2.5233587708231187E8	0	8096	22.964738642236583	1.7851065534021955	0.015960836410566552	412.03271484375	412.0521240234375
608	412.0730895996094	50.3620663021333					1	DETECTED	412.0731 m/z @50.36 [151020OFc1_NvH-0949-Control-1.raw]	412.0730895996094	50.3620663021333	3.35246881466667	99.9630626706667	96.61059385600004	1031072.4375	2.6363760131737408E8	0	8096	0.1534154424593197	4.8253452879146455	1.7126120054600869	412.0632019042969	412.08251953125
609	412.10186767578125	59.4247025384					1	DETECTED	412.1019 m/z @59.42 [151020OFc1_NvH-0949-Control-1.raw]	412.10186767578125	59.4247025384	0.0158561666666667	100.0010565648	99.98520039813333	91639.390625	2.6098114462646025E8	0	8096	98.73873652746323	0.8231717767678979	0.6015319178886379	412.09246826171875	412.1116027832031
610	412.12567138671875	92.4668335365333					1	DETECTED	412.1257 m/z @92.47 [151020OFc1_NvH-0949-Control-1.raw]	412.12567138671875	92.4668335365333	1.36160796266667	94.9674025909333	93.60579462826664	326014.03125	2.7582972220288455E8	0	8096	0.12264936104810431	0.6933397961637174	0.25687313849610927	412.1198425292969	412.1351318359375
611	412.14251708984375	92.4074023218667					1	DETECTED	412.1425 m/z @92.41 [151020OFc1_NvH-0949-Control-1.raw]	412.14251708984375	92.4074023218667	12.5441003205333	98.9263422592	86.3822419386667	99319.796875	2.280517074685447E8	0	8096	0.026905626426611207	0.5408131129941538	0.08162622598830763	412.139892578125	412.1513366699219
612	412.1731262207031	49.6245228672					1	DETECTED	412.1731 m/z @49.62 [151020OFc1_NvH-0949-Control-1.raw]	412.1731262207031	49.6245228672	2.84139139866667	95.6943064384	92.85291503973333	80142.5234375	2.2090865411633265E8	0	8096	88.91011047916422	1.037120620057265	1.0751788996109553	412.16339111328125	412.17889404296875
613	412.18896484375	13.0929318					1	DETECTED	412.1890 m/z @13.09 [151020OFc1_NvH-0949-Control-1.raw]	412.18896484375	13.0929318	3.92739788026667	96.4368869818667	92.50948910160004	316422.5	2.4767585773769924E8	0	8096	0.07892603455708347	23.774007370085705	0.9914254237351029	412.17901611328125	412.19097900390625
614	412.2010192871094	14.4296665448					1	DETECTED	412.2010 m/z @14.43 [151020OFc1_NvH-0949-Control-1.raw]	412.2010192871094	14.4296665448	1.82891526213333	98.6384306437333	96.80951538159997	1138384.75	3.2113302288423437E8	3	8096	5.642706514847422	2.795223475028544	3.2540997524282993	412.19110107421875	412.207763671875
615	412.2177734375	21.7253001664					1	DETECTED	412.2178 m/z @21.73 [151020OFc1_NvH-0949-Control-1.raw]	412.2177734375	21.7253001664	3.48888871201667	99.0587173861333	95.56982867411662	8686718.0	7.295616697997042E8	3	8096	0.13800924583039276	9.82080298445782	5.3615031107101325	412.2077941894531	412.2277526855469
616	412.23101806640625	26.2755501928					1	DETECTED	412.2310 m/z @26.28 [151020OFc1_NvH-0949-Control-1.raw]	412.23101806640625	26.2755501928	3.78809110213333	96.3142653698667	92.52617426773337	5271321.5	4.9074052496157295E8	3	8096	0.19678841455903395	2.4682036001940753	0.033814349525498076	412.227783203125	412.2409973144531
617	412.2427978515625	17.218637308					1	DETECTED	412.2428 m/z @17.22 [151020OFc1_NvH-0949-Control-1.raw]	412.2427978515625	17.218637308	3.53425215893333	97.8138750421333	94.27962288319998	1746971.375	3.072402318061388E8	3	8096	0.1617172684656012	0.5288575143730605	1.4609799846875737	412.24102783203125	412.25274658203125
618	412.2601318359375	27.3942143437333					1	DETECTED	412.2601 m/z @27.39 [151020OFc1_NvH-0949-Control-1.raw]	412.2601318359375	27.3942143437333	3.50717537468333	98.3657735730667	94.85859819838338	880755.25	3.1376397597927904E8	2	8096	64.48752597565307	2.226344090966481	3.3357329451416184	412.2528991699219	412.2701110839844
619	412.27392578125	37.9840823861333					1	DETECTED	412.2739 m/z @37.98 [151020OFc1_NvH-0949-Control-1.raw]	412.27392578125	37.9840823861333	3.75189794746667	92.0523710304	88.30047308293332	93198.4296875	2.2387407040154678E8	0	8096	54.07798602696081	1.305063400965045	1.6072218771140359	412.2701721191406	412.2811279296875
620	412.2920837402344	47.8331995050667					1	DETECTED	412.2921 m/z @47.83 [151020OFc1_NvH-0949-Control-1.raw]	412.2920837402344	47.8331995050667	5.42345835306667	94.4132087696	88.98975041653334	1589469.375	2.710969037835859E8	2	8096	0.14967552047885846	110.25061649583222	240.609352235518	412.2839050292969	412.30023193359375
621	412.3084411621094	90.4921269794667					1	DETECTED	412.3084 m/z @90.49 [151020OFc1_NvH-0949-Control-1.raw]	412.3084411621094	90.4921269794667	11.1392746456	92.6333561234667	81.4940814778667	190690.625	2.5096597672560537E8	0	8096	1.0757045879442018	0.5113976344628979	6.099519077713254	412.3052978515625	412.3104248046875
622	412.34051513671875	41.3757397368					1	DETECTED	412.3405 m/z @41.38 [151020OFc1_NvH-0949-Control-1.raw]	412.34051513671875	41.3757397368	7.93245705333333	95.1017905733333	87.16933351999998	77876.3828125	2.264594941924648E8	0	8096	84.43985389638698	1.3032412868234047	1.4953178450472495	412.3309326171875	412.3423767089844
623	412.414794921875	92.3752109962667					1	DETECTED	412.4148 m/z @92.38 [151020OFc1_NvH-0949-Control-1.raw]	412.414794921875	92.3752109962667	0.9152523776	95.0345034306667	94.1192510530667	794176.3125	2.731379693847525E8	0	8096	62.517800516288126	0.521479240421378	0.0297286469571134	412.4048767089844	412.42474365234375
624	412.4529724121094	20.5988943952					1	DETECTED	412.4530 m/z @20.60 [151020OFc1_NvH-0949-Control-1.raw]	412.4529724121094	20.5988943952	0.0059834704	99.4370089418667	99.4310254714667	964550.625	2.493006052965318E8	4	8096	0.15699893534797837	10.206766052917105	1.0614105806973195	412.4430847167969	412.46282958984375
625	412.4687194824219	10.0517473298667					1	DETECTED	412.4687 m/z @10.05 [151020OFc1_NvH-0949-Control-1.raw]	412.4687194824219	10.0517473298667	3.64332657226667	98.1376671576	94.49434058533333	324194.28125	2.579703415467306E8	0	8096	12.542916555304105	2.3496821745281347	9.076722659903602	412.4630432128906	412.47869873046875
626	412.47930908203125	13.8866724901333					1	DETECTED	412.4793 m/z @13.89 [151020OFc1_NvH-0949-Control-1.raw]	412.47930908203125	13.8866724901333	3.39774400746667	99.5520009776	96.15425697013333	291075.34375	2.4867390076290977E8	0	8096	0.03584328701630923	0.9012939091166708	27.79924612525838	412.478759765625	412.4892272949219
627	412.508544921875	12.1314904074667					1	DETECTED	412.5085 m/z @12.13 [151020OFc1_NvH-0949-Control-1.raw]	412.508544921875	12.1314904074667	4.67528739333333	94.9287295266667	90.25344213333337	228163.90625	2.4141490132729802E8	0	8096	0.08270223006245736	0.5156824214291469	61.42563933876673	412.4989929199219	412.5184631347656
628	412.5232238769531	13.0353552610667					1	DETECTED	412.5232 m/z @13.04 [151020OFc1_NvH-0949-Control-1.raw]	412.5232238769531	13.0353552610667	0.107803277333333	98.6286392549333	98.52083597759997	147203.203125	2.6607373260570475E8	0	8096	2.3825786759964185	20.118647802000183	0.8155363672781385	412.5185852050781	412.5251770019531
629	412.53521728515625	14.4686559917333					1	DETECTED	412.5352 m/z @14.47 [151020OFc1_NvH-0949-Control-1.raw]	412.53521728515625	14.4686559917333	2.18179922346667	96.8810986168	94.69929939333333	817438.0	2.7539086452762115E8	3	8096	10.843022300256576	1.3073583084537919	0.15300607705670038	412.5252990722656	412.5447082519531
630	412.5547180175781	13.7898613290667					1	DETECTED	412.5547 m/z @13.79 [151020OFc1_NvH-0949-Control-1.raw]	412.5547180175781	13.7898613290667	3.0142040696	97.6808706336	94.666666564	2.1365046E7	6.230825362593584E8	3	8096	0.1884752695631935	39.8493516513499	1.1550976473044878	412.5447692871094	412.5646667480469
631	412.5652160644531	26.2755501928					1	DETECTED	412.5652 m/z @26.28 [151020OFc1_NvH-0949-Control-1.raw]	412.5652160644531	26.2755501928	3.97290796906667	94.9962057773333	91.02329780826663	3266209.25	3.180389525345318E8	3	8096	0.1730153544218247	0.5115304457885552	0.6459429348624758	412.5647277832031	412.5751953125
632	412.5760192871094	38.0239823610667					1	DETECTED	412.5760 m/z @38.02 [151020OFc1_NvH-0949-Control-1.raw]	412.5760192871094	38.0239823610667	4.30174588373333	99.4659002298667	95.16415434613337	1002991.0625	2.6449481813271582E8	0	8096	0.2029973056159946	0.8004987357507254	0.5009202918496308	412.5752258300781	412.58599853515625
633	412.6000671386719	19.728320588					1	DETECTED	412.6001 m/z @19.73 [151020OFc1_NvH-0949-Control-1.raw]	412.6000671386719	19.728320588	4.96159073733333	97.5772676544	92.61567691706668	206070.53125	2.4299085523385733E8	0	8096	0.09573799536509497	4.369146988475482	0.029361067054038757	412.59039306640625	412.6099853515625
634	412.682373046875	29.7534060816					1	DETECTED	412.6824 m/z @29.75 [151020OFc1_NvH-0949-Control-1.raw]	412.682373046875	29.7534060816	4.35142238693333	94.841828308	90.49040592106667	289926.78125	2.1940911933704358E8	0	8096	41.46635364300505	2.281641907888209	0.010623030748850536	412.6724853515625	412.6923522949219
635	412.6983337402344	19.2537237941333					1	DETECTED	412.6983 m/z @19.25 [151020OFc1_NvH-0949-Control-1.raw]	412.6983337402344	19.2537237941333	4.4442738008	99.4370089418667	94.99273514106669	183564.125	2.099500842820113E8	0	8096	2.144534106192186	6.058048468728345	0.012649894139048412	412.6923828125	412.69854736328125
636	412.70892333984375	40.8739396114667					1	DETECTED	412.7089 m/z @40.87 [151020OFc1_NvH-0949-Control-1.raw]	412.70892333984375	40.8739396114667	4.08143404746667	99.4370089418667	95.35557489440002	1297608.75	2.7205708935579455E8	4	8096	0.32520620457717797	1.7367014764356823	0.014547734242152588	412.6989440917969	412.70916748046875
637	412.71917724609375	21.7442855002667					1	DETECTED	412.7192 m/z @21.74 [151020OFc1_NvH-0949-Control-1.raw]	412.71917724609375	21.7442855002667	1.66580678373333	98.8484153874667	97.18260860373337	1823679.375	3.203347661917257E8	0	8096	5.665055523945814	1.7091826007017927	8.670066239813663	412.709228515625	412.71917724609375
638	412.72918701171875	22.0091325661333					1	DETECTED	412.7292 m/z @22.01 [151020OFc1_NvH-0949-Control-1.raw]	412.72918701171875	22.0091325661333	0.173706712266667	98.8684753602667	98.69476864800004	3.503708E7	9.338109110144506E8	2	8096	0.23435659979523038	1.1654753899139259	2.539634568895345	412.7192687988281	412.7391662597656
639	412.7403869628906	11.4200319810667					1	DETECTED	412.7404 m/z @11.42 [151020OFc1_NvH-0949-Control-1.raw]	412.7403869628906	11.4200319810667	4.84378376826667	91.4670673312	86.62328356293332	853726.0	2.5189082459664205E8	2	8096	0.16484428347117053	75.02490043131625	178.4478881862759	412.73919677734375	412.7428283691406
640	412.75286865234375	27.5583497058667					1	DETECTED	412.7529 m/z @27.56 [151020OFc1_NvH-0949-Control-1.raw]	412.75286865234375	27.5583497058667	4.07205262906667	99.3071288514667	95.23507622240002	2827816.5	3.336029438773759E8	2	8096	2.4372189316359645	2.9823495184073927	0.0990394261597765	412.7428894042969	412.7628479003906
641	412.7651672363281	28.7276535781333					1	DETECTED	412.7652 m/z @28.73 [151020OFc1_NvH-0949-Control-1.raw]	412.7651672363281	28.7276535781333	8.12637112613333	69.0082840592	60.881912933066666	2537196.75	2.400982241345847E8	2	8096	0.23633590108083524	0.666714034276099	0.023212179960212895	412.76287841796875	412.775146484375
642	412.7939453125	47.7889142693333					1	DETECTED	412.7939 m/z @47.79 [151020OFc1_NvH-0949-Control-1.raw]	412.7939453125	47.7889142693333	2.1726568344	96.9183484125333	94.7456915781333	614413.3125	2.797366880241175E8	0	8096	0.15047907833196206	1.2944150444969151	0.004215504379822208	412.7846984863281	412.8038330078125
643	412.8116149902344	34.8672730141333					1	DETECTED	412.8116 m/z @34.87 [151020OFc1_NvH-0949-Control-1.raw]	412.8116149902344	34.8672730141333	2.95974853973333	99.7427885293333	96.78303998959997	413858.03125	2.396291145141252E8	0	8096	0.17265734134660704	2.0240872207627087	1.1313221469925248	412.80401611328125	412.8182067871094
644	412.82867431640625	30.6967537888					1	DETECTED	412.8287 m/z @30.70 [151020OFc1_NvH-0949-Control-1.raw]	412.82867431640625	30.6967537888	0.8697488248	96.0227396461333	95.1529908213333	2723936.0	2.7664167125332713E8	5	8096	0.1736812402944068	0.5092542043981192	1.9679159871428757	412.8186950683594	412.8385009765625
645	412.8426513671875	12.1428340490667					1	DETECTED	412.8427 m/z @12.14 [151020OFc1_NvH-0949-Control-1.raw]	412.8426513671875	12.1428340490667	1.70247730213333	93.8631067626667	92.16062946053337	119430.4921875	2.3126056930937207E8	0	8096	0.21061601142248598	4.413672429709051	4.657115417112209	412.83892822265625	412.8438415527344
646	412.8538513183594	29.5858121184					1	DETECTED	412.8539 m/z @29.59 [151020OFc1_NvH-0949-Control-1.raw]	412.8538513183594	29.5858121184	1.4818983328	97.8626125325333	96.3807141997333	216594.1875	2.3998628306343663E8	0	8096	68.34012760639887	1.9329086929327126	6.25099435878969	412.8444519042969	412.8543701171875
647	412.8643798828125	10.2340911445333					1	DETECTED	412.8644 m/z @10.23 [151020OFc1_NvH-0949-Control-1.raw]	412.8643798828125	10.2340911445333	0.173706712266667	99.0114076	98.83770088773333	2131601.0	2.6667109309178588E8	3	8096	0.1514281403268889	1.0642134790785753	33.00965793136569	412.85443115234375	412.8743591308594
648	412.8779296875	37.0563438192					1	DETECTED	412.8779 m/z @37.06 [151020OFc1_NvH-0949-Control-1.raw]	412.8779296875	37.0563438192	1.37960329973333	96.0134568426667	94.63385354293337	323446.96875	2.1230942960912445E8	0	8096	27.267851306486477	1.700314854178491	2.6612454853362286	412.8743896484375	412.87823486328125
649	412.88824462890625	13.7898613290667					1	DETECTED	412.8882 m/z @13.79 [151020OFc1_NvH-0949-Control-1.raw]	412.88824462890625	13.7898613290667	0.0059834704	99.9819569637333	99.9759734933333	1.3742449E7	5.222471365297195E8	3	8096	0.18520877877408815	16.923652015704707	36.57139387000358	412.8782653808594	412.8937683105469
650	412.9037780761719	16.3369740362667					1	DETECTED	412.9038 m/z @16.34 [151020OFc1_NvH-0949-Control-1.raw]	412.9037780761719	16.3369740362667	0.0249519442666667	99.9535258370667	99.92857389280005	4.3292684E7	8.125088998427706E8	3	8096	0.16237232270948	1.124692802439089	1.111482296007332	412.893798828125	412.9135437011719
651	412.922607421875	25.8128382133333					1	DETECTED	412.9226 m/z @25.81 [151020OFc1_NvH-0949-Control-1.raw]	412.922607421875	25.8128382133333	0.389106128266667	98.2422650181333	97.85315888986663	519384.75	2.7554400430619544E8	0	8096	0.16663902148034282	1.447618303734485	1.5434883815838574	412.9139709472656	412.9325866699219
652	412.9375915527344	6.09262984666667					1	DETECTED	412.9376 m/z @6.09 [151020OFc1_NvH-0949-Control-1.raw]	412.9375915527344	6.09262984666667	1.078783972	99.9249360949333	98.8461521229333	238486.328125	2.183777239026796E8	0	8096	0.1272125735956653	5.320055951237551	16.161764326052015	412.9326171875	412.94757080078125
653	412.95965576171875	40.9780758312					1	DETECTED	412.9597 m/z @40.98 [151020OFc1_NvH-0949-Control-1.raw]	412.95965576171875	40.9780758312	0.779658127733333	99.1257495509333	98.34609142319998	1189057.5	2.771159446322855E8	0	8096	2.6201479631589635	0.5037011234989863	0.011386837138540966	412.94970703125	412.9696350097656
654	412.9722900390625	24.3896217608					1	DETECTED	412.9723 m/z @24.39 [151020OFc1_NvH-0949-Control-1.raw]	412.9722900390625	24.3896217608	2.04522129546667	99.4563188037333	97.41109750826662	626929.5625	2.5244073865177312E8	4	8096	0.0891029669817236	0.7081695086457055	0.01183862880376903	412.96966552734375	412.9822692871094
655	412.985595703125	39.384173264					1	DETECTED	412.9856 m/z @39.38 [151020OFc1_NvH-0949-Control-1.raw]	412.985595703125	39.384173264	3.65237814266667	97.8138750421333	94.16149689946664	574323.875	2.6974144512528104E8	0	8096	0.4790574906508809	0.5320941433824258	0.02521169148035761	412.9823303222656	412.9950256347656
656	413.029296875	30.7952542186667					1	DETECTED	413.0293 m/z @30.80 [151020OFc1_NvH-0949-Control-1.raw]	413.029296875	30.7952542186667	1.90028120986667	100.0010565648	98.10077535493332	2716982.5	2.971737828967066E8	5	8096	0.19126047240316169	0.6349027857078976	18.564406487618953	413.0199279785156	413.03924560546875
657	413.0671691894531	22.4459378586667					1	DETECTED	413.0672 m/z @22.45 [151020OFc1_NvH-0949-Control-1.raw]	413.0671691894531	22.4459378586667	0.0059834704	99.9440218429333	99.9380383725333	95164.0703125	2.4933049253886423E8	0	8096	99.63387868660452	2.3012301102021837	3.5611467894320565	413.0574645996094	413.07666015625
658	413.0978698730469	60.5918661992					1	DETECTED	413.0979 m/z @60.59 [151020OFc1_NvH-0949-Control-1.raw]	413.0978698730469	60.5918661992	0.734729970133333	100.0010565648	99.26632659466667	91042.0	2.692877416198844E8	0	8096	93.7306742208466	0.8281771808294901	0.6701691730382907	413.08880615234375	413.1048278808594
659	413.11822509765625	91.6292637762667					1	DETECTED	413.1182 m/z @91.63 [151020OFc1_NvH-0949-Control-1.raw]	413.11822509765625	91.6292637762667	15.2545034898667	99.1353036848	83.8808001949333	96488.1875	2.3209914509431076E8	0	8096	0.039420610189694116	21.881705462893745	1.3887007463267331	413.1082763671875	413.1256408691406
660	413.1573486328125	91.8023946037333					1	DETECTED	413.1573 m/z @91.80 [151020OFc1_NvH-0949-Control-1.raw]	413.1573486328125	91.8023946037333	4.5721200216	92.1961797461333	87.6240597245333	468996.90625	2.1714929807316157E8	0	8096	0.03303106075276219	1.3645481756795461	0.0016764681280253746	413.1478271484375	413.1672668457031
661	413.1815185546875	37.3702500784					1	DETECTED	413.1815 m/z @37.37 [151020OFc1_NvH-0949-Control-1.raw]	413.1815185546875	37.3702500784	2.1726568344	96.0415108218667	93.8688539874667	283416.28125	2.728744677565953E8	3	8096	0.11437600898592137	1.661878525023425	0.04445077510361088	413.17156982421875	413.18853759765625
662	413.19854736328125	10.2340911445333					1	DETECTED	413.1985 m/z @10.23 [151020OFc1_NvH-0949-Control-1.raw]	413.19854736328125	10.2340911445333	1.79332179493333	99.6660730282667	97.87275123333336	1271618.75	2.9372651389431983E8	3	8096	29.132695309628687	2.2448492976708962	65.22654905625045	413.1885681152344	413.2085266113281
663	413.210205078125	40.925184524					1	DETECTED	413.2102 m/z @40.93 [151020OFc1_NvH-0949-Control-1.raw]	413.210205078125	40.925184524	4.48352298826667	97.1636494544	92.68012646613333	699199.0625	2.5620708619396645E8	0	8096	0.18015591201641712	2.086566331846684	0.009023585384314673	413.20855712890625	413.2119445800781
664	413.2219543457031	13.7770743146667					1	DETECTED	413.2220 m/z @13.78 [151020OFc1_NvH-0949-Control-1.raw]	413.2219543457031	13.7770743146667	4.01126380666667	99.6185900346667	95.60732622800002	5249732.0	4.479883186684423E8	3	8096	0.17613997408555981	1.99062654698624	61.96689750181561	413.21197509765625	413.22637939453125
665	413.23638916015625	16.3369740362667					1	DETECTED	413.2364 m/z @16.34 [151020OFc1_NvH-0949-Control-1.raw]	413.23638916015625	16.3369740362667	4.06209631493333	99.5615987781333	95.49950246319997	2.785042E7	1.065854480329358E9	2	8096	5.8389810796591775	1.9567022496479558	0.264583984092914	413.2264099121094	413.2463684082031
666	413.2533874511719	91.7578200616					1	DETECTED	413.2534 m/z @91.76 [151020OFc1_NvH-0949-Control-1.raw]	413.2533874511719	91.7578200616	4.29250462426667	99.4273612106667	95.13485658640003	7981767.5	4.122146834683323E8	3	8096	0.09614349765612928	0.5012754505990362	0.0018363453121457837	413.24639892578125	413.26336669921875
667	413.2669677734375	28.7549862192					1	DETECTED	413.2670 m/z @28.75 [151020OFc1_NvH-0949-Control-1.raw]	413.2669677734375	28.7549862192	0.0059834704	100.0010565648	99.9950730944	1055784.25	2.938365530164783E8	0	8096	0.3347111807200527	3.7899796691127827	0.688067432656871	413.2633972167969	413.2751159667969
668	413.2899169921875	91.5060276296					1	DETECTED	413.2899 m/z @91.51 [151020OFc1_NvH-0949-Control-1.raw]	413.2899169921875	91.5060276296	4.5054455872	92.4387501208	87.9333045336	76448.0703125	2.1722211406569612E8	0	8096	1.1532886516145027	0.5053604382252606	0.005870405620765879	413.2804260253906	413.2937316894531
669	413.3049621582031	92.3752109962667					1	DETECTED	413.3050 m/z @92.38 [151020OFc1_NvH-0949-Control-1.raw]	413.3049621582031	92.3752109962667	4.8637649312	92.52502006	87.66125512880001	323478.46875	2.5842757828026822E8	0	8096	1.046179609895404	0.5991663808185343	0.08294897786787259	413.29498291015625	413.3145751953125
670	413.3265686035156	92.2883662986667					1	DETECTED	413.3266 m/z @92.29 [151020OFc1_NvH-0949-Control-1.raw]	413.3265686035156	92.2883662986667	2.61382923946667	92.4844511770667	89.87062193760003	256396.359375	2.5602566961630496E8	0	8096	1.3142745406839254	0.6002493261376276	0.08834331545051069	413.317626953125	413.3350524902344
671	413.3445739746094	92.2883662986667					1	DETECTED	413.3446 m/z @92.29 [151020OFc1_NvH-0949-Control-1.raw]	413.3445739746094	92.2883662986667	2.03617319146667	92.4387501208	90.40257692933332	177690.84375	2.753115349980023E8	0	8096	1.035361384094557	0.6013782373795111	0.1792708602133826	413.3368225097656	413.3539733886719
672	413.36248779296875	92.3752109962667					1	DETECTED	413.3625 m/z @92.38 [151020OFc1_NvH-0949-Control-1.raw]	413.36248779296875	92.3752109962667	0.0059834704	100.0010565648	99.9950730944	160039.375	2.4720354632446435E8	0	8096	6.1182855123709885	0.528919370937717	24.678350155859327	413.35479736328125	413.3688049316406
673	413.4302978515625	30.7952542186667					1	DETECTED	413.4303 m/z @30.80 [151020OFc1_NvH-0949-Control-1.raw]	413.4302978515625	30.7952542186667	4.94269055813333	98.5700499904	93.62735943226666	778827.4375	3.025069570130486E8	0	8096	4.469022948033356	0.594029525313865	0.19122623394657795	413.4203186035156	413.44012451171875
674	413.4571228027344	21.9516928714667					1	DETECTED	413.4571 m/z @21.95 [151020OFc1_NvH-0949-Control-1.raw]	413.4571228027344	21.9516928714667	3.3795872968	99.7236011997333	96.3440139029333	314299.0	2.502314967802821E8	0	8096	0.1422661755539778	4.081408210113354	0.10432308876695613	413.4473876953125	413.4670715332031
675	413.47235107421875	24.4457836592					1	DETECTED	413.4724 m/z @24.45 [151020OFc1_NvH-0949-Control-1.raw]	413.47235107421875	24.4457836592	2.94144209546667	99.8383729864	96.89693089093333	302019.40625	2.4009400792055604E8	0	8096	6.1487856236798635	3.470763709513101	0.4206616513151702	413.4671936035156	413.4819641113281
676	413.48712158203125	39.4437035258667					1	DETECTED	413.4871 m/z @39.44 [151020OFc1_NvH-0949-Control-1.raw]	413.48712158203125	39.4437035258667	4.46384618266667	96.7190774578667	92.25523127520003	216623.75	2.355427739871104E8	0	8096	0.2127042349519641	1.3752966496324628	2.0549129138187796	413.48236083984375	413.4971008300781
677	413.5161437988281	37.4372743536					1	DETECTED	413.5161 m/z @37.44 [151020OFc1_NvH-0949-Control-1.raw]	413.5161437988281	37.4372743536	3.70660868266667	99.3167455293333	95.61013684666663	267125.5	2.240108445399399E8	0	8096	0.07921597217564624	1.5724340764771145	2.7459186487345324	413.50616455078125	413.52099609375
678	413.5311584472656	38.0948673773333					1	DETECTED	413.5312 m/z @38.09 [151020OFc1_NvH-0949-Control-1.raw]	413.5311584472656	38.0948673773333	4.09985019573333	99.4563188037333	95.35646860799997	1184618.125	2.5400040221221957E8	3	8096	0.38291195547741097	0.5027011195810791	0.5629777701786964	413.5213928222656	413.5353698730469
679	413.5453796386719	19.4996293285333					1	DETECTED	413.5454 m/z @19.50 [151020OFc1_NvH-0949-Control-1.raw]	413.5453796386719	19.4996293285333	0.249564004533333	88.7359992530667	88.48643524853337	2020121.375	3.245986534863984E8	3	8096	12.141162340548625	1.975170332559056	0.18187399890654243	413.535400390625	413.54803466796875
680	413.55804443359375	13.6200588104					1	DETECTED	413.5580 m/z @13.62 [151020OFc1_NvH-0949-Control-1.raw]	413.55804443359375	13.6200588104	0.0434248002666667	99.5143514064	99.47092660613333	5697261.5	4.1844483886549866E8	3	8096	0.1763426254941507	1.8700645965847034	0.3286137617069322	413.5480651855469	413.56005859375
681	413.5700988769531	16.3369740362667					1	DETECTED	413.5701 m/z @16.34 [151020OFc1_NvH-0949-Control-1.raw]	413.5700988769531	16.3369740362667	3.918283308	96.8903443744	92.9720610664	1.0719292E7	4.1314597022740465E8	3	8096	0.15597238505218414	7.730708900099968	13.422625504009645	413.56011962890625	413.580078125
682	413.5868225097656	27.2544844824					1	DETECTED	413.5868 m/z @27.25 [151020OFc1_NvH-0949-Control-1.raw]	413.5868225097656	27.2544844824	1.1700725944	95.8650500773333	94.6949774829333	830139.625	2.6763204584734538E8	0	8096	19.600894838254245	2.6860799672712523	21.779679275637736	413.58013916015625	413.59674072265625
683	413.6271057128906	35.2103519136					1	DETECTED	413.6271 m/z @35.21 [151020OFc1_NvH-0949-Control-1.raw]	413.6271057128906	35.2103519136	4.83234862453333	94.9769750490667	90.14462642453337	401896.875	2.3926863327785897E8	0	8096	4.428857998671187	1.9276577740041387	0.006216095448677019	413.6176452636719	413.6332092285156
684	413.6433410644531	41.4281226824					1	DETECTED	413.6433 m/z @41.43 [151020OFc1_NvH-0949-Control-1.raw]	413.6433410644531	41.4281226824	1.99980911013333	89.7566789576	87.75686984746667	533973.3125	2.4455545097864482E8	5	8096	0.10975332824455819	1.1128661347209337	0.005974944009480831	413.63336181640625	413.6529235839844
685	413.7042236328125	11.7960274741333					1	DETECTED	413.7042 m/z @11.80 [151020OFc1_NvH-0949-Control-1.raw]	413.7042236328125	11.7960274741333	3.31597981973333	99.9724441725333	96.65646435279997	3734363.25	3.143409308924605E8	4	8096	0.17438904536263244	28.836825565261336	0.8610131855248068	413.69427490234375	413.7142028808594
686	413.72650146484375	41.6993614112					1	DETECTED	413.7265 m/z @41.70 [151020OFc1_NvH-0949-Control-1.raw]	413.72650146484375	41.6993614112	1.82891526213333	96.6533284626667	94.82441320053337	4525652.0	4.5882300191958594E8	2	8096	19.83217777086669	1.1468795884676672	1.7656481522433727	413.716552734375	413.73291015625
687	413.742919921875	22.8249854568					1	DETECTED	413.7429 m/z @22.82 [151020OFc1_NvH-0949-Control-1.raw]	413.742919921875	22.8249854568	4.09985019573333	97.2103071973333	93.11045700159997	1.0000503E7	5.286098293302483E8	4	8096	0.20757453207516363	8.082406951793622	0.02128346914260278	413.7330627441406	413.7525939941406
688	413.755615234375	35.2227914274667					1	DETECTED	413.7556 m/z @35.22 [151020OFc1_NvH-0949-Control-1.raw]	413.755615234375	35.2227914274667	6.5733640144	96.9556166552	90.3822526408	565128.125	1.9539778133741826E8	0	8096	7.743231378552519	2.159070393824244	0.018752359260850136	413.7532043457031	413.7565612792969
689	413.7665710449219	16.0960871746667					1	DETECTED	413.7666 m/z @16.10 [151020OFc1_NvH-0949-Control-1.raw]	413.7665710449219	16.0960871746667	5.1170242472	94.485657424	89.36863317679999	4019320.75	3.679412026245139E8	2	8096	0.1962899216579359	5.4581959690009265	0.24147053195378024	413.75665283203125	413.7752685546875
690	413.7786865234375	36.5877734818667					1	DETECTED	413.7787 m/z @36.59 [151020OFc1_NvH-0949-Control-1.raw]	413.7786865234375	36.5877734818667	5.15411774533333	98.3467774554667	93.19265971013337	1063704.0	3.12977461434289E8	2	8096	0.11958864333811192	36.828052246815005	72.52415463533445	413.7770080566406	413.7884826660156
691	413.8019714355469	27.2084476266667					1	DETECTED	413.8020 m/z @27.21 [151020OFc1_NvH-0949-Control-1.raw]	413.8019714355469	27.2084476266667	4.38135568773333	96.1259677802667	91.74461209253337	1003994.625	2.5701574847573864E8	5	8096	0.10502437973624978	0.8980934151575388	0.9748871405019547	413.7928161621094	413.81109619140625
692	413.8227844238281	25.4388866285333					1	DETECTED	413.8228 m/z @25.44 [151020OFc1_NvH-0949-Control-1.raw]	413.8227844238281	25.4388866285333	4.2517737968	99.3406598944	95.08888609760001	184171.75	2.711777744708208E8	0	8096	9.842728200463164	3.328921298817778	0.0010530731760594642	413.8130187988281	413.832763671875
693	413.84442138671875	41.3875955792					1	DETECTED	413.8444 m/z @41.39 [151020OFc1_NvH-0949-Control-1.raw]	413.84442138671875	41.3875955792	1.99980911013333	99.2687607349333	97.26895162479997	603778.0625	3.071618580418856E8	0	8096	0.1596722653802587	0.507109947556203	0.021116016342972117	413.83453369140625	413.854248046875
694	413.8657531738281	38.0350823944					1	DETECTED	413.8658 m/z @38.04 [151020OFc1_NvH-0949-Control-1.raw]	413.8657531738281	38.0350823944	1.50933760053333	98.5126653096	97.00332770906667	1288632.75	2.834023231411643E8	3	8096	0.14700455164567217	0.6045380318190373	0.3455303964270447	413.8559265136719	413.875732421875
695	413.8797912597656	19.4996293285333					1	DETECTED	413.8798 m/z @19.50 [151020OFc1_NvH-0949-Control-1.raw]	413.8797912597656	19.4996293285333	2.4321586592	98.6286392549333	96.1964805957333	1285110.5	2.7640519421857876E8	0	8096	12.197819669096301	0.6935900619465168	0.48499639317753696	413.87579345703125	413.8822021484375
696	413.8922119140625	13.6025950328					1	DETECTED	413.8922 m/z @13.60 [151020OFc1_NvH-0949-Control-1.raw]	413.8922119140625	13.6025950328	0.464034710933333	99.9154428624	99.45140815146667	3890809.75	4.472216259010924E8	3	8096	11.89911290807782	5.222388201966597	157.7648412755426	413.8822326660156	413.9021911621094
697	413.904296875	16.32400528					1	DETECTED	413.9043 m/z @16.32 [151020OFc1_NvH-0949-Control-1.raw]	413.904296875	16.32400528	0.154358846666667	98.9071170490667	98.75275820240003	3086666.25	3.094755515329357E8	3	8096	0.13720286254731207	2.075186635497403	7.838639224229592	413.9022216796875	413.9142761230469
698	413.9151306152344	30.30298786					1	DETECTED	413.9151 m/z @30.30 [151020OFc1_NvH-0949-Control-1.raw]	413.9151306152344	30.30298786	0.896998645066667	99.7427885293333	98.84578988426662	813358.9375	2.694297098343285E8	0	8096	3.2230898702231734	0.6684055709539922	0.22391391200714172	413.914306640625	413.92510986328125
699	413.9251403808594	31.1063803418667					1	DETECTED	413.9251 m/z @31.11 [151020OFc1_NvH-0949-Control-1.raw]	413.9251403808594	31.1063803418667	1.26104853306667	99.0492863232	97.78823779013332	319514.125	2.6679617686704355E8	0	8096	18.578445135464	2.299058514960728	0.13163567737614124	413.9251403808594	413.934814453125
700	413.954833984375	11.7773492874667					1	DETECTED	413.9548 m/z @11.78 [151020OFc1_NvH-0949-Control-1.raw]	413.954833984375	11.7773492874667	0.173706712266667	100.0010565648	99.82734985253333	2923634.0	3.316792187618973E8	3	8096	0.20508075529663294	2.277108981749674	4.38698436394466	413.9454345703125	413.9648132324219
701	413.974609375	25.0778904717333					1	DETECTED	413.9746 m/z @25.08 [151020OFc1_NvH-0949-Control-1.raw]	413.974609375	25.0778904717333	1.28847978	99.5238995264	98.2354197464	166935.546875	2.4789725778333744E8	0	8096	6.377797570600677	2.778428857804517	5.486887258502375	413.9648742675781	413.9755554199219
702	413.98565673828125	25.7731164504					1	DETECTED	413.9857 m/z @25.77 [151020OFc1_NvH-0949-Control-1.raw]	413.98565673828125	25.7731164504	3.918283308	98.8781195426667	94.9598362346667	1550305.25	2.9101237202375835E8	4	8096	23.324986568561982	1.773649436762369	4.088186063360831	413.9756774902344	413.9857177734375
703	413.9957275390625	25.1493089501333					1	DETECTED	413.9957 m/z @25.15 [151020OFc1_NvH-0949-Control-1.raw]	413.9957275390625	25.1493089501333	0.53871932	99.8674202504	99.3287009304	3630356.75	3.4189609814464706E8	0	8096	0.6739307530340177	0.8399025727730812	5.401437391067646	413.9857482910156	414.00567626953125
704	414.0453796386719	41.4411908173333					1	DETECTED	414.0454 m/z @41.44 [151020OFc1_NvH-0949-Control-1.raw]	414.0453796386719	41.4411908173333	8.13736270266667	99.8577975562667	91.72043485360004	575165.1875	2.5471916684500167E8	0	8096	0.11324724922972251	1.4644210319960291	0.9518191394558976	414.0357971191406	414.0552978515625
705	414.1606750488281	91.8023946037333					1	DETECTED	414.1607 m/z @91.80 [151020OFc1_NvH-0949-Control-1.raw]	414.1606750488281	91.8023946037333	2.74135931493333	93.895848284	91.15448896906666	86213.7265625	2.2504276224195063E8	0	8096	0.7581260675118671	0.5117529157025752	57.000672416397805	414.15106201171875	414.16607666015625
706	414.1768493652344	13.0240094962667					1	DETECTED	414.1768 m/z @13.02 [151020OFc1_NvH-0949-Control-1.raw]	414.1768493652344	13.0240094962667	4.01126380666667	99.5712738554667	95.56001004880002	384019.0	2.595792275144892E8	3	8096	5.999306317274588	0.835872226058236	72.53626550037981	414.1673278808594	414.1867980957031
707	414.19268798828125	13.1133939389333					1	DETECTED	414.1927 m/z @13.11 [151020OFc1_NvH-0949-Control-1.raw]	414.19268798828125	13.1133939389333	4.05138812053333	92.8316641162667	88.78027599573336	169785.078125	2.42205823053797E8	0	8096	30.34171619019161	0.5112370692150119	1.570603646120102	414.1868591308594	414.1933898925781
708	414.20343017578125	18.0499631573333					1	DETECTED	414.2034 m/z @18.05 [151020OFc1_NvH-0949-Control-1.raw]	414.20343017578125	18.0499631573333	3.97290796906667	94.4665749818667	90.49366701280003	3184464.25	3.8524114868399763E8	3	8096	6.336310402670875	1.24436667786429	0.5523204502374401	414.1934509277344	414.2087707519531
709	414.2187805175781	34.278704196					1	DETECTED	414.2188 m/z @34.28 [151020OFc1_NvH-0949-Control-1.raw]	414.2187805175781	34.278704196	3.6068827488	99.1832452778667	95.5763625290667	1.5527638E7	6.519402911735342E8	2	8096	0.1865145099530281	0.5094238572099778	1.1384724895661316	414.2088317871094	414.228759765625
710	414.2298583984375	15.9476139498667					1	DETECTED	414.2299 m/z @15.95 [151020OFc1_NvH-0949-Control-1.raw]	414.2298583984375	15.9476139498667	4.00135989786667	99.2592377450667	95.25787784720004	2386535.75	4.076910755773236E8	3	8096	0.1712786763700329	0.7600688233156336	0.8893947900568766	414.2287902832031	414.2385559082031
711	414.2486267089844	90.6647391322667					1	DETECTED	414.2486 m/z @90.66 [151020OFc1_NvH-0949-Control-1.raw]	414.2486267089844	90.6647391322667	0.933400207733333	100.0010565648	99.06765635706667	2.2453064E7	1.0349683407879889E9	2	8096	0.0721781049455501	0.5010936620801146	0.004408870386571119	414.23870849609375	414.2585754394531
712	414.26806640625	16.1059847778667					1	DETECTED	414.2681 m/z @16.11 [151020OFc1_NvH-0949-Control-1.raw]	414.26806640625	16.1059847778667	0.0342185328	100.0010565648	99.966838032	1914339.5	3.277553224396538E8	2	8096	29.00055127887944	27.483426044731182	3.0055004611112213	414.2586364746094	414.2752380371094
713	414.2852478027344	92.5802711866667					1	DETECTED	414.2852 m/z @92.58 [151020OFc1_NvH-0949-Control-1.raw]	414.2852478027344	92.5802711866667	0.0984862658666667	99.9819569637333	99.88347069786663	8798440.0	3.813203904652231E8	2	8096	0.11632317849714013	0.5022379265726729	0.0023724965015412647	414.2752685546875	414.2928771972656
714	414.2998962402344	91.17148338					1	DETECTED	414.2999 m/z @91.17 [151020OFc1_NvH-0949-Control-1.raw]	414.2998962402344	91.17148338	7.005815332	92.5802711866667	85.57445585466671	134638.90625	2.6596740118074006E8	0	8096	1.42459142244617	0.5009493566386695	3.6696255925469177	414.2965087890625	414.3095397949219
715	414.3211669921875	90.6450682810667					1	DETECTED	414.3212 m/z @90.65 [151020OFc1_NvH-0949-Control-1.raw]	414.3211669921875	90.6450682810667	0.398537295733333	99.5332769429333	99.13473964719996	92550.3203125	2.634063601833717E8	0	8096	1.3539746670419106	0.5492440460858883	0.011115821715854816	414.3150634765625	414.3304138183594
716	414.3575439453125	91.4779838701333					1	DETECTED	414.3575 m/z @91.48 [151020OFc1_NvH-0949-Control-1.raw]	414.3575439453125	91.4779838701333	0.221520309333333	99.6660730282667	99.44455271893337	164263.203125	2.9068639801717085E8	0	8096	1.064993854553009	84.2381115831436	5.206187722836283	414.3489685058594	414.3673400878906
717	414.4035339355469	27.2420885792					1	DETECTED	414.4035 m/z @27.24 [151020OFc1_NvH-0949-Control-1.raw]	414.4035339355469	27.2420885792	1.29756904693333	99.5901692466667	98.29260019973337	333135.3125	2.6195057547963282E8	0	8096	1.768204220297502	3.4784982798842634	0.008674084774829598	414.3938293457031	414.41351318359375
718	414.4561462402344	11.7677200888					1	DETECTED	414.4561 m/z @11.77 [151020OFc1_NvH-0949-Control-1.raw]	414.4561462402344	11.7677200888	0.107803277333333	98.1471385306667	98.03933525333336	611658.0	2.914706159627002E8	0	8096	2.614163924491688	1.0228473974736954	0.2467272783283634	414.4461975097656	414.46612548828125
719	414.4703674316406	22.1990073728					1	DETECTED	414.4704 m/z @22.20 [151020OFc1_NvH-0949-Control-1.raw]	414.4703674316406	22.1990073728	4.01126380666667	94.65549914	90.64423533333333	286518.5625	2.3696879939033052E8	0	8096	2.338884540941592	2.7560959043287507	0.07761111388073517	414.4661560058594	414.4803466796875
720	414.492919921875	29.1509587104					1	DETECTED	414.4929 m/z @29.15 [151020OFc1_NvH-0949-Control-1.raw]	414.492919921875	29.1509587104	3.9921580608	97.9002119197333	93.9080538589333	752220.5625	2.7625953279992247E8	0	8096	4.041450749226605	0.6402812633283125	0.08534433710129187	414.4831237792969	414.5026550292969
721	414.5056457519531	27.1489003936					1	DETECTED	414.5056 m/z @27.15 [151020OFc1_NvH-0949-Control-1.raw]	414.5056457519531	27.1489003936	2.38123602453333	96.1630425248	93.78180650026667	352066.8125	2.1848221120255545E8	0	8096	14.163895784851743	4.0843983162516	0.0049766581641485196	414.50311279296875	414.515625
722	414.5209655761719	14.7175261378667					1	DETECTED	414.5210 m/z @14.72 [151020OFc1_NvH-0949-Control-1.raw]	414.5209655761719	14.7175261378667	5.8799575272	97.4361860786667	91.55622855146669	349122.875	2.4895241157237393E8	0	8096	0.11662395043914131	0.5281362285570009	37.89609827186314	414.51580810546875	414.52740478515625
723	414.53753662109375	18.0706500146667					1	DETECTED	414.5375 m/z @18.07 [151020OFc1_NvH-0949-Control-1.raw]	414.53753662109375	18.0706500146667	3.86286766026667	99.0969922658667	95.23412460560003	1910057.0	3.188595980704101E8	0	8096	0.2086182819352267	7.739705718446662	19.350578231137565	414.5275573730469	414.5475158691406
724	414.548583984375	31.3540274533333					1	DETECTED	414.5486 m/z @31.35 [151020OFc1_NvH-0949-Control-1.raw]	414.548583984375	31.3540274533333	4.05138812053333	89.3703412826667	85.31895316213337	245044.328125	2.5730158000845551E8	0	8096	0.07194416927903902	1.7356845530919638	6.131321481240915E-4	414.54754638671875	414.54949951171875
725	414.55950927734375	19.4996293285333					1	DETECTED	414.5595 m/z @19.50 [151020OFc1_NvH-0949-Control-1.raw]	414.55950927734375	19.4996293285333	3.70660868266667	99.4273612106667	95.72075252800003	5969376.0	4.827947214143861E8	3	8096	0.16224736685832397	20.730646042057685	1.6415659565340872	414.5495300292969	414.5694580078125
726	414.5721740722656	29.3239816285333					1	DETECTED	414.5722 m/z @29.32 [151020OFc1_NvH-0949-Control-1.raw]	414.5721740722656	29.3239816285333	3.2978383272	95.092081984	91.7942436568	4059390.0	3.128471449823991E8	3	8096	0.13759277416606963	0.578615906710017	1.3320729924273922	414.56951904296875	414.5821533203125
727	414.58349609375	30.2882061242667					1	DETECTED	414.5835 m/z @30.29 [151020OFc1_NvH-0949-Control-1.raw]	414.58349609375	30.2882061242667	2.2996476352	99.0778189501333	96.7781713149333	208632.09375	2.746769182394321E8	0	8096	22.085047031178643	1.8716208607890035	5.3646074106682455	414.5823974609375	414.592041015625
728	414.6024475097656	41.7672414664					1	DETECTED	414.6024 m/z @41.77 [151020OFc1_NvH-0949-Control-1.raw]	414.6024475097656	41.7672414664	3.842959264	96.3510653208	92.5081060568	657289.8125	2.894586966331298E8	3	8096	0.37883879517972474	2.5659485392650097	0.0232268245107199	414.5927429199219	414.6119079589844
729	414.6961669921875	26.4655709088					1	DETECTED	414.6962 m/z @26.47 [151020OFc1_NvH-0949-Control-1.raw]	414.6961669921875	26.4655709088	4.01126380666667	94.0262859552	90.01502214853332	374752.71875	2.3252222001705903E8	0	8096	0.15194281469212356	2.9482476405820393	1.0932843282250355	414.6865539550781	414.6976623535156
730	414.7076721191406	21.2006749349333					1	DETECTED	414.7077 m/z @21.20 [151020OFc1_NvH-0949-Control-1.raw]	414.7076721191406	21.2006749349333	4.13128088746667	98.0908449376	93.95956405013332	535552.5	2.562927456409995E8	0	8096	9.732359669333844	0.5333035618669717	0.12475333740679355	414.69775390625	414.7102355957031
731	414.72027587890625	34.278704196					1	DETECTED	414.7203 m/z @34.28 [151020OFc1_NvH-0949-Control-1.raw]	414.72027587890625	34.278704196	4.09061693893333	96.19119414	92.10057720106667	7142843.0	3.991694754921626E8	0	8096	0.18965739481228638	0.5129122782382903	0.013429574901611887	414.7103271484375	414.7302551269531
732	414.7322998046875	16.7188797821333					1	DETECTED	414.7323 m/z @16.72 [151020OFc1_NvH-0949-Control-1.raw]	414.7322998046875	16.7188797821333	4.08143404746667	89.3124483618667	85.23101431440003	775904.4375	3.024432327300227E8	0	8096	8.915308789976024	1.6471074600437925	1.498108012549823	414.7304382324219	414.740478515625
733	414.75048828125	26.4940563413333					1	DETECTED	414.7505 m/z @26.49 [151020OFc1_NvH-0949-Control-1.raw]	414.75048828125	26.4940563413333	4.2517737968	98.7909826488	94.539208852	3693074.75	4.6082718891367704E8	2	8096	2.279552295007445	1.43789219044223	0.37907681370278346	414.7405090332031	414.7604675292969
734	414.7705078125	19.8425446469333					1	DETECTED	414.7705 m/z @19.84 [151020OFc1_NvH-0949-Control-1.raw]	414.7705078125	19.8425446469333	0.4734158104	94.841828308	94.3684124976	1054705.375	3.478192103140117E8	2	8096	0.7946381133267977	0.8252243821531278	3.7775309242343855	414.7605285644531	414.7712097167969
735	414.7812194824219	17.6940339653333					1	DETECTED	414.7812 m/z @17.69 [151020OFc1_NvH-0949-Control-1.raw]	414.7812194824219	17.6940339653333	3.77906623333333	86.7118975981333	82.93283136479998	1399872.75	3.076507206165343E8	0	8096	4.094879942017533	6.1152343345640885	0.05606824149820098	414.771240234375	414.7911376953125
736	414.8399658203125	27.0509621325333					1	DETECTED	414.8400 m/z @27.05 [151020OFc1_NvH-0949-Control-1.raw]	414.8399658203125	27.0509621325333	0.8157220776	98.0340771570667	97.2183550794667	437220.8125	2.3427402395647436E8	0	8096	0.09800003887475128	0.504775551452515	44.620250494296805	414.83001708984375	414.8499450683594
737	414.85614013671875	14.7689356138667					1	DETECTED	414.8561 m/z @14.77 [151020OFc1_NvH-0949-Control-1.raw]	414.85614013671875	14.7689356138667	0.8337515368	99.3695467152	98.53579517840001	234318.65625	2.6015928205081323E8	0	8096	4.422759807857638	0.511047351657317	1.4677385564176708	414.8499755859375	414.8620910644531
738	414.8721008300781	18.0364773277333					1	DETECTED	414.8721 m/z @18.04 [151020OFc1_NvH-0949-Control-1.raw]	414.8721008300781	18.0364773277333	0.0525286357333333	99.9249360949333	99.87240745919996	811378.4375	2.762266239829731E8	3	8096	3.42048292508343	8.573783501826036	8.012644961911816	414.86212158203125	414.882080078125
739	414.8821105957031	29.7436393226667					1	DETECTED	414.8821 m/z @29.74 [151020OFc1_NvH-0949-Control-1.raw]	414.8821105957031	29.7436393226667	4.4541258384	97.9665131173333	93.5123872789333	253898.1875	2.3955321112080008E8	0	8096	0.11308939160864284	2.050585537698606	0.07792802337951224	414.8821105957031	414.8836669921875
740	414.8936767578125	19.4883962042667					1	DETECTED	414.8937 m/z @19.49 [151020OFc1_NvH-0949-Control-1.raw]	414.8936767578125	19.4883962042667	0.0059834704	99.6660730282667	99.6600895578667	4094431.75	3.911839375278018E8	3	8096	22.858381604487395	0.6146550429531371	2.2578836386368644	414.88372802734375	414.90362548828125
741	414.9067077636719	14.9823170389333					1	DETECTED	414.9067 m/z @14.98 [151020OFc1_NvH-0949-Control-1.raw]	414.9067077636719	14.9823170389333	1.06960459573333	99.2497545573333	98.18014996159998	3055838.75	3.485016991112338E8	3	8096	14.479835087964045	1.2648235008886717	4.614491121315625	414.9037170410156	414.91668701171875
742	414.9185791015625	16.4852346008					1	DETECTED	414.9186 m/z @16.49 [151020OFc1_NvH-0949-Control-1.raw]	414.9185791015625	16.4852346008	0.2401225624	99.7044934714667	99.4643709090667	184038.46875	2.42758062897362E8	0	8096	38.65070514592706	0.5033292942695697	0.2686922639697031	414.9167175292969	414.9263610839844
743	414.9364929199219	41.7441585314667					1	DETECTED	414.9365 m/z @41.74 [151020OFc1_NvH-0949-Control-1.raw]	414.9364929199219	41.7441585314667	2.11798506906667	100.0010565648	97.88307149573332	356675.3125	2.5221918042456895E8	0	8096	0.38086635430411775	1.4762757675888565	0.005244011602814859	414.9269104003906	414.94647216796875
744	414.94659423828125	26.4538479272					1	DETECTED	414.9466 m/z @26.45 [151020OFc1_NvH-0949-Control-1.raw]	414.94659423828125	26.4538479272	2.45024138826667	98.8684753602667	96.41823397200002	278877.34375	2.3799265618687916E8	0	8096	12.506298735379765	2.5294760500498645	0.03458503998100847	414.9465026855469	414.9565734863281
745	414.9570007324219	41.5502484826667					1	DETECTED	414.9570 m/z @41.55 [151020OFc1_NvH-0949-Control-1.raw]	414.9570007324219	41.5502484826667	4.5054455872	100.0010565648	95.4956109776	72204.046875	2.2816971673035645E8	0	8096	78.22893595224691	1.2900723200200999	1.687419604505626	414.95660400390625	414.9620666503906
746	414.97210693359375	49.848332592					1	DETECTED	414.9721 m/z @49.85 [151020OFc1_NvH-0949-Control-1.raw]	414.97210693359375	49.848332592	0.797732868266667	99.8002945658667	99.00256169760003	409080.03125	2.4836756412249994E8	0	8096	29.84823980293598	1.1315664560424783	1.6711345751713824	414.962158203125	414.9820861816406
747	415.0050354003906	30.8832642864					1	DETECTED	415.0050 m/z @30.88 [151020OFc1_NvH-0949-Control-1.raw]	415.0050354003906	30.8832642864	2.568304724	98.8974359141333	96.3291311901333	173975.359375	2.4061139747514448E8	0	8096	20.108341760578604	2.0322840359773737	3.4014165237738867	414.9951477050781	415.0147705078125
748	415.028564453125	57.7837186037333					1	DETECTED	415.0286 m/z @57.78 [151020OFc1_NvH-0949-Control-1.raw]	415.028564453125	57.7837186037333	0.0059834704	99.9914981944	99.985514724	88729.0390625	2.4223646286651924E8	0	8096	97.65785334866075	0.8650250526090199	0.7305090019682946	415.0256652832031	415.03851318359375
749	415.0498352050781	29.7534060816					1	DETECTED	415.0498 m/z @29.75 [151020OFc1_NvH-0949-Control-1.raw]	415.0498352050781	29.7534060816	3.6794487856	100.0010565648	96.3216077792	194333.515625	2.514960420649946E8	0	8096	0.9934123714110292	1.8312177509181398	2.539302298877535	415.0400695800781	415.05963134765625
750	415.0664978027344	47.3442863456					1	DETECTED	415.0665 m/z @47.34 [151020OFc1_NvH-0949-Control-1.raw]	415.0664978027344	47.3442863456	0.0158561666666667	99.6185900346667	99.60273386800003	89456.484375	2.4377572300985E8	0	8096	100.5420522539149	1.0582262063037575	1.1172693237463431	415.0599060058594	415.0755920410156
751	415.0966796875	49.7584673914667					1	DETECTED	415.0967 m/z @49.76 [151020OFc1_NvH-0949-Control-1.raw]	415.0966796875	49.7584673914667	16.6309606490667	100.0010565648	83.37009591573329	93413.234375	2.4234997505718035E8	0	8096	82.54975542398483	1.2200162185486068	1.4899851085116227	415.09600830078125	415.097412109375
752	415.107421875	34.4476671781333					1	DETECTED	415.1074 m/z @34.45 [151020OFc1_NvH-0949-Control-1.raw]	415.107421875	34.4476671781333	11.9037908216	99.9535258370667	88.04973501546671	101984.2734375	2.4256355090751678E8	0	8096	87.54678045721174	1.9363689932124288	2.880020707195232	415.0974426269531	415.1119384765625
753	415.1726989746094	27.1151129826667					1	DETECTED	415.1727 m/z @27.12 [151020OFc1_NvH-0949-Control-1.raw]	415.1726989746094	27.1151129826667	4.4442738008	98.9071170490667	94.4628432482667	480660.65625	2.2173685621321744E8	0	8096	0.027744615915395343	3.6929364772137827	0.6815937103422858	415.1637878417969	415.1764831542969
754	415.1865234375	24.5855629					1	DETECTED	415.1865 m/z @24.59 [151020OFc1_NvH-0949-Control-1.raw]	415.1865234375	24.5855629	3.19777445733333	99.9249360949333	96.72716163759998	1377229.5	2.6891182386775476E8	2	8096	0.17172954391876516	1.714975936273196	0.01355108991119113	415.1766662597656	415.19647216796875
755	415.1973571777344	29.0340681773333					1	DETECTED	415.1974 m/z @29.03 [151020OFc1_NvH-0949-Control-1.raw]	415.1973571777344	29.0340681773333	4.40111170293333	98.1099225517333	93.70881084879997	498029.8125	2.5470436814246634E8	0	8096	2.5542636155224834	0.5982568672246523	0.6899563708279709	415.1965637207031	415.20428466796875
756	415.21429443359375	32.6116172741333					1	DETECTED	415.2143 m/z @32.61 [151020OFc1_NvH-0949-Control-1.raw]	415.21429443359375	32.6116172741333	2.99592506826667	99.4852438410667	96.48931877280003	9.3171672E7	1.7291383493410022E9	2	8096	0.18186513418950057	0.5100220375689493	1.6494190807644156	415.2043151855469	415.2242736816406
757	415.2309265136719	46.936939388					1	DETECTED	415.2309 m/z @46.94 [151020OFc1_NvH-0949-Control-1.raw]	415.2309265136719	46.936939388	1.0422990456	99.6660730282667	98.62377398266669	4981615.0	4.313670001471387E8	2	8096	31.994947023424075	0.5046543153561144	0.5254253515765799	415.22430419921875	415.2322692871094
758	415.2422790527344	30.6967537888					1	DETECTED	415.2423 m/z @30.70 [151020OFc1_NvH-0949-Control-1.raw]	415.2422790527344	30.6967537888	1.8200589088	99.2592377450667	97.4391788362667	3.8541444E7	1.2544347968563888E9	2	8096	0.21561814191868578	4.4939737583016655	0.03235716113211539	415.2322998046875	415.25225830078125
759	415.25494384765625	33.4038349173333					1	DETECTED	415.2549 m/z @33.40 [151020OFc1_NvH-0949-Control-1.raw]	415.25494384765625	33.4038349173333	3.83377599813333	97.9475924344	94.11381643626666	1.815801E7	7.366930045344802E8	2	8096	0.17662256271501064	0.5405281203879394	0.37152162337533656	415.2522888183594	415.2649230957031
760	415.26837158203125	50.8252967688					1	DETECTED	415.2684 m/z @50.83 [151020OFc1_NvH-0949-Control-1.raw]	415.26837158203125	50.8252967688	3.90890435573333	98.8196225136	94.91071815786667	6288547.5	3.841744061049419E8	2	8096	0.22282591890316894	0.5043252867640876	1.0889698931515128	415.2649841308594	415.2783203125
761	415.2886962890625	92.5802711866667					1	DETECTED	415.2887 m/z @92.58 [151020OFc1_NvH-0949-Control-1.raw]	415.2886962890625	92.5802711866667	5.29351607386667	99.0587173861333	93.76520131226663	2116942.75	2.871009538737444E8	0	8096	0.07010864877447887	0.5021681969117558	0.12614999961303308	415.2787170410156	415.293701171875
762	415.3047790527344	91.1617081130667					1	DETECTED	415.3048 m/z @91.16 [151020OFc1_NvH-0949-Control-1.raw]	415.3047790527344	91.1617081130667	4.72350135733333	93.895848284	89.17234692666666	62448.43359375	2.0486394223796254E8	0	8096	0.01912189284510646	0.5158155766619484	0.031631153323896884	415.3024597167969	415.3105773925781
763	415.3236083984375	90.6921323437333					1	DETECTED	415.3236 m/z @90.69 [151020OFc1_NvH-0949-Control-1.raw]	415.3236083984375	90.6921323437333	1.86424151946667	92.4074023218667	90.54316080240002	53255.765625	1.956267688509232E8	0	8096	0.9355061239920559	0.5096550191736895	0.019310038347379092	415.3151550292969	415.3319396972656
764	415.4516296386719	22.7865275842667					1	DETECTED	415.4516 m/z @22.79 [151020OFc1_NvH-0949-Control-1.raw]	415.4516296386719	22.7865275842667	4.5054455872	95.4406011618667	90.9351555746667	834093.0625	2.595436579917686E8	0	8096	0.19339583438774	0.5249545571059675	0.3191034013193288	415.441650390625	415.46160888671875
765	415.4658508300781	22.3131770258667					1	DETECTED	415.4659 m/z @22.31 [151020OFc1_NvH-0949-Control-1.raw]	415.4658508300781	22.3131770258667	4.1657996224	98.9734622104	94.807662588	340262.71875	2.4998688879810485E8	0	8096	8.830238854033652	0.661054165735147	0.9303143702927461	415.4616394042969	415.47576904296875
766	415.489990234375	42.0764672978667					1	DETECTED	415.4900 m/z @42.08 [151020OFc1_NvH-0949-Control-1.raw]	415.489990234375	42.0764672978667	0.259022118133333	96.1259677802667	95.86694566213338	601085.1875	2.4661806178180513E8	0	8096	0.0948433498345338	0.6252759527204914	0.4257385285376291	415.4800109863281	415.4997863769531
767	415.5070495605469	27.0624304778667					1	DETECTED	415.5070 m/z @27.06 [151020OFc1_NvH-0949-Control-1.raw]	415.5070495605469	27.0624304778667	4.28180883813333	96.4556288573333	92.17382001919997	340864.40625	2.3543125473980433E8	0	8096	0.13346460531606752	2.6193293515446645	0.9056230133794926	415.5001220703125	415.5140380859375
768	415.5240478515625	19.0750508472					1	DETECTED	415.5240 m/z @19.08 [151020OFc1_NvH-0949-Control-1.raw]	415.5240478515625	19.0750508472	4.05138812053333	95.332774684	91.28138656346667	458014.9375	2.602467144026809E8	0	8096	14.601960696884339	0.5248953825346393	0.7332029080773533	415.5142517089844	415.5340270996094
769	415.540283203125	26.3609052989333					1	DETECTED	415.5403 m/z @26.36 [151020OFc1_NvH-0949-Control-1.raw]	415.540283203125	26.3609052989333	4.09061693893333	95.5065769805333	91.41596004159996	231410.6875	2.3930528596273953E8	0	8096	9.960874098738842	2.663079073915895	0.1219448530196813	415.5340576171875	415.54058837890625
770	415.5506286621094	10.7292082765333					1	DETECTED	415.5506 m/z @10.73 [151020OFc1_NvH-0949-Control-1.raw]	415.5506286621094	10.7292082765333	4.1657996224	99.6755641546667	95.5097645322667	1491094.25	3.222359430490257E8	3	8096	22.727245844688955	1.0762661988710973	1.1435777914554441	415.5406494140625	415.5551452636719
771	415.5651550292969	46.9271747016					1	DETECTED	415.5652 m/z @46.93 [151020OFc1_NvH-0949-Control-1.raw]	415.5651550292969	46.9271747016	2.45932505066667	97.8029068368	95.34358178613334	3249700.5	3.4563305468746585E8	3	8096	0.20455907123978534	0.5822339311699406	26.418027307524234	415.55517578125	415.57513427734375
772	415.58038330078125	34.73986808					1	DETECTED	415.5804 m/z @34.74 [151020OFc1_NvH-0949-Control-1.raw]	415.58038330078125	34.73986808	4.06209631493333	95.0730281106667	91.01093179573337	1847573.25	3.0843838600037324E8	3	8096	27.47036744072613	0.9473330344624291	4.117303319533728	415.5751647949219	415.59014892578125
773	415.59307861328125	40.1974366682667					1	DETECTED	415.5931 m/z @40.20 [151020OFc1_NvH-0949-Control-1.raw]	415.59307861328125	40.1974366682667	5.37471480053333	94.9094443626667	89.53472956213338	117636.5859375	2.6835227800936025E8	0	8096	0.10548090113324804	1.2855791385609063	2.159690688963376	415.5904235839844	415.6030578613281
774	415.68438720703125	23.8381403122667					1	DETECTED	415.6844 m/z @23.84 [151020OFc1_NvH-0949-Control-1.raw]	415.68438720703125	23.8381403122667	4.1513913496	99.6660730282667	95.51468167866669	679624.6875	2.4558920916640216E8	0	8096	0.18389026191288238	0.5361263483810023	0.043057828636546024	415.6744079589844	415.69427490234375
775	415.7023010253906	22.8404229973333					1	DETECTED	415.7023 m/z @22.84 [151020OFc1_NvH-0949-Control-1.raw]	415.7023010253906	22.8404229973333	4.02046354053333	94.9190922453333	90.89862870479998	536589.4375	2.4326525417676407E8	0	8096	0.15330063728675114	0.6274795716473058	37.78719404382569	415.6945495605469	415.70513916015625
776	415.71514892578125	32.6116172741333					1	DETECTED	415.7151 m/z @32.61 [151020OFc1_NvH-0949-Control-1.raw]	415.71514892578125	32.6116172741333	3.42510180613333	98.0231356757333	94.59803386959997	4.313922E7	1.0060174173583039E9	2	8096	0.1806827907637043	28.264343746662558	63.66394727537932	415.7051696777344	415.7251281738281
777	415.7335205078125	14.9636747285333					1	DETECTED	415.7335 m/z @14.96 [151020OFc1_NvH-0949-Control-1.raw]	415.7335205078125	14.9636747285333	1.74810589226667	95.0249079362667	93.27680204400004	1520703.125	2.9086725982815206E8	2	8096	29.636449233476228	3.090341460406041	30.539434080537333	415.7251892089844	415.7335510253906
778	415.7435607910156	30.6967537888					1	DETECTED	415.7436 m/z @30.70 [151020OFc1_NvH-0949-Control-1.raw]	415.7435607910156	30.6967537888	4.0404861328	94.7830854346667	90.7425993018667	1.833759E7	8.207477594644657E8	2	8096	0.24776561256300766	0.5139875248484549	0.2006349301280197	415.73358154296875	415.7535400390625
779	415.7565612792969	33.4038349173333					1	DETECTED	415.7566 m/z @33.40 [151020OFc1_NvH-0949-Control-1.raw]	415.7565612792969	33.4038349173333	1.81123403893333	95.6004489917333	93.78921495279997	7282689.5	4.2378059949144995E8	0	8096	0.1831719681904218	0.5255828887839319	0.034065171357027746	415.7536315917969	415.76641845703125
780	415.7706604003906	26.5622156365333					1	DETECTED	415.7707 m/z @26.56 [151020OFc1_NvH-0949-Control-1.raw]	415.7706604003906	26.5622156365333	7.74102207253333	91.0339450941333	83.29292302159998	6721956.5	3.710539829096863E8	2	8096	24.35909113519904	67.5027255955009	150.61097655781782	415.7666320800781	415.7806396484375
781	415.78240966796875	52.8964665573333					1	DETECTED	415.7824 m/z @52.90 [151020OFc1_NvH-0949-Control-1.raw]	415.78240966796875	52.8964665573333	5.23657528373333	91.9706866098667	86.73411132613337	158798.015625	2.6074412543606517E8	0	8096	43.573830144542626	0.909927708691371	1.1069048918942337	415.7806701660156	415.79193115234375
782	415.8216247558594	44.3738766285333					1	DETECTED	415.8216 m/z @44.37 [151020OFc1_NvH-0949-Control-1.raw]	415.8216247558594	44.3738766285333	0.3240176792	94.8515891304	94.5275714512	372962.96875	2.723157419817966E8	0	8096	0.21169786032236715	1.3366437210556057	0.058929169064265784	415.8116760253906	415.8313903808594
783	415.83795166015625	27.1151129826667					1	DETECTED	415.8380 m/z @27.12 [151020OFc1_NvH-0949-Control-1.raw]	415.83795166015625	27.1151129826667	1.89132714133333	99.8961848197333	98.00485767839997	184471.9375	2.6588845290639752E8	0	8096	18.727388851505637	1.9427071395008972	6.403230059368683	415.8316955566406	415.847900390625
784	415.859130859375	44.6141798754667					1	DETECTED	415.8591 m/z @44.61 [151020OFc1_NvH-0949-Control-1.raw]	415.859130859375	44.6141798754667	2.08166227466667	98.6767340466667	96.59507177200003	242600.03125	2.3275469653343174E8	0	8096	29.93909716372672	1.2513518495997298	1.9182684907878873	415.8494873046875	415.8600769042969
785	415.8700866699219	12.7111510344					1	DETECTED	415.8701 m/z @12.71 [151020OFc1_NvH-0949-Control-1.raw]	415.8700866699219	12.7111510344	0.259022118133333	99.7619300816	99.50290796346667	1186190.5	2.6805882909599712E8	2	8096	0.13278576081999027	1.3974149002867111	0.7562798215364662	415.860107421875	415.8800354003906
786	415.8811340332031	30.02618174					1	DETECTED	415.8811 m/z @30.03 [151020OFc1_NvH-0949-Control-1.raw]	415.8811340332031	30.02618174	1.2793337976	93.9765327701333	92.6971989725333	876799.8125	2.6997244175354093E8	0	8096	0.17826264230078692	0.5045073387785153	0.3639348347725618	415.8800964355469	415.88232421875
787	415.892333984375	35.4830673458667					1	DETECTED	415.8923 m/z @35.48 [151020OFc1_NvH-0949-Control-1.raw]	415.892333984375	35.4830673458667	0.305565488533333	99.8770471381333	99.57148164959997	1960705.5	3.319635256320728E8	3	8096	11.773464370856857	0.835785378656893	0.22159401484340166	415.8823547363281	415.89666748046875
788	415.90667724609375	23.3831289408					1	DETECTED	415.9067 m/z @23.38 [151020OFc1_NvH-0949-Control-1.raw]	415.90667724609375	23.3831289408	1.56541176426667	99.5520009776	97.98658921333333	5800031.0	4.1016806602467275E8	3	8096	0.16114934455262997	1.7064376240034158	1.9412014457249607	415.8966979980469	415.9166259765625
789	415.9207458496094	17.9133849509333					1	DETECTED	415.9207 m/z @17.91 [151020OFc1_NvH-0949-Control-1.raw]	415.9207458496094	17.9133849509333	1.0879008288	80.8506378722667	79.7627370434667	486654.5	2.5684872480299526E8	0	8096	21.59830646843758	0.768739588252745	0.4715962765502978	415.916748046875	415.9306945800781
790	415.93463134765625	19.3816202288					1	DETECTED	415.9346 m/z @19.38 [151020OFc1_NvH-0949-Control-1.raw]	415.93463134765625	19.3816202288	3.37050424533333	98.3942287168	95.02372447146666	268913.25	2.4162202274482468E8	0	8096	0.09488123513131441	0.5006250121608475	8.875325555096088	415.9308776855469	415.9446105957031
791	415.9571533203125	21.1015135261333					1	DETECTED	415.9572 m/z @21.10 [151020OFc1_NvH-0949-Control-1.raw]	415.9571533203125	21.1015135261333	0.4358910256	99.9819569637333	99.5460659381333	424431.875	2.5062369219134128E8	0	8096	1.8618654469762497	0.503893786011695	0.006536422084693243	415.9473571777344	415.962158203125
792	415.97216796875	38.3806051965333					1	DETECTED	415.9722 m/z @38.38 [151020OFc1_NvH-0949-Control-1.raw]	415.97216796875	38.3806051965333	0.9967450968	99.7140598509333	98.7173147541333	1501757.5	2.972084198623524E8	0	8096	0.21410946977565715	1.0214482972574055	0.03903956444354469	415.9621887207031	415.9820251464844
793	415.99114990234375	41.9389898522667					1	DETECTED	415.9911 m/z @41.94 [151020OFc1_NvH-0949-Control-1.raw]	415.99114990234375	41.9389898522667	0.0342185328	99.9914981944	99.9572796616	291202.78125	2.361676784643818E8	0	8096	0.17163368635694098	1.302684442247531	1.6029699806382083	415.9822082519531	416.00103759765625
794	416.02203369140625	44.4373841813333					1	DETECTED	416.0220 m/z @44.44 [151020OFc1_NvH-0949-Control-1.raw]	416.02203369140625	44.4373841813333	0.164406723466667	99.5615987781333	99.39719205466663	293851.46875	2.366669491368461E8	0	8096	11.183459628348267	1.3022713948124394	1.6996600258046106	416.01220703125	416.0320129394531
795	416.03436279296875	78.7982108098667					1	DETECTED	416.0344 m/z @78.80 [151020OFc1_NvH-0949-Control-1.raw]	416.03436279296875	78.7982108098667	0.0059834704	100.0010565648	99.9950730944	87763.921875	2.8942974461014336E8	0	8096	63.75174874988653	0.5980100518916147	0.19743807488693074	416.03204345703125	416.0443115234375
796	416.0505065917969	37.9707728109333					1	DETECTED	416.0505 m/z @37.97 [151020OFc1_NvH-0949-Control-1.raw]	416.0505065917969	37.9707728109333	3.34332327573333	100.0010565648	96.65773328906667	72856.8359375	2.3233564445970747E8	0	8096	92.6388480878131	1.3154657110564312	1.7232706363395642	416.04443359375	416.0604553222656
797	416.18609619140625	23.8506252757333					1	DETECTED	416.1861 m/z @23.85 [151020OFc1_NvH-0949-Control-1.raw]	416.18609619140625	23.8506252757333	4.4541258384	98.403785436	93.9496595976	350747.84375	2.446822308149081E8	0	8096	0.07180869014947078	0.5067781834740377	0.01753377989782459	416.1761169433594	416.1935119628906
798	416.2035217285156	18.9774756730667					1	DETECTED	416.2035 m/z @18.98 [151020OFc1_NvH-0949-Control-1.raw]	416.2035217285156	18.9774756730667	1.69331635653333	99.8288517274667	98.13553537093337	713604.25	2.857021153628943E8	3	8096	0.20303359143603927	0.559279474340829	1.0455246931521949	416.19354248046875	416.2063903808594
799	416.2164306640625	32.633564644					1	DETECTED	416.2164 m/z @32.63 [151020OFc1_NvH-0949-Control-1.raw]	416.2164306640625	32.633564644	3.963753924	99.7715148866667	95.80776096266669	1.1008867E7	5.957390420543416E8	3	8096	0.18543676090953198	1.1040353471087563	1.4768212594464365	416.20648193359375	416.2264099121094
800	416.2318420410156	19.728320588					1	DETECTED	416.2318 m/z @19.73 [151020OFc1_NvH-0949-Control-1.raw]	416.2318420410156	19.728320588	1.81123403893333	99.9819569637333	98.17072292479996	2545777.0	5.1048126215865266E8	3	8096	0.3536490345223875	3.5537819440660994	0.3650154601786018	416.2264404296875	416.24053955078125
801	416.25054931640625	29.8457568016					1	DETECTED	416.2505 m/z @29.85 [151020OFc1_NvH-0949-Control-1.raw]	416.25054931640625	29.8457568016	1.10605435493333	95.2653112965333	94.15925694159996	6.8509392E7	1.702519564182773E9	2	8096	0.24007716007456992	1.2050825161390595	1.3413644842224426	416.2405700683594	416.2605285644531
802	416.2644958496094	90.4069004424					1	DETECTED	416.2645 m/z @90.41 [151020OFc1_NvH-0949-Control-1.raw]	416.2644958496094	90.4069004424	4.87487122613333	99.9535258370667	95.07865461093337	1.0833697E7	6.928279892669744E8	3	8096	4.799187568556746	0.5137212235789989	0.01926321645594157	416.26055908203125	416.27435302734375
803	416.2762145996094	7.005815332					1	DETECTED	416.2762 m/z @7.01 [151020OFc1_NvH-0949-Control-1.raw]	416.2762145996094	7.005815332	6.91247474346667	85.7474688146667	78.83499407120003	80872.7734375	2.0197599421195155E8	0	8096	78.40924831570618	422.29749838704754	20.140946426926455	416.2749328613281	416.2767028808594
804	416.28680419921875	27.7921010192					1	DETECTED	416.2868 m/z @27.79 [151020OFc1_NvH-0949-Control-1.raw]	416.28680419921875	27.7921010192	3.9921580608	94.3342345568	90.342076496	827436.1875	2.5150950526376942E8	0	8096	18.191078291872483	2.233649239963316	125.37194187757115	416.27777099609375	416.2959289550781
805	416.3006591796875	89.7963909469333					1	DETECTED	416.3007 m/z @89.80 [151020OFc1_NvH-0949-Control-1.raw]	416.3006591796875	89.7963909469333	14.223018612	94.4760787122667	80.2530601002667	263133.3125	2.2535684818835044E8	0	8096	2.981228854528979	0.5090935193464691	1.0868060454013695	416.2974548339844	416.3074035644531
806	416.3367614746094	91.4779838701333					1	DETECTED	416.3368 m/z @91.48 [151020OFc1_NvH-0949-Control-1.raw]	416.3367614746094	91.4779838701333	20.0272379645333	96.2190667904	76.19182882586671	79957.296875	2.328940864189008E8	0	8096	1.0707339232526039	0.533177280797954	3.5440878795372077	416.3345031738281	416.3424377441406
807	416.3807678222656	49.0600313445333					1	DETECTED	416.3808 m/z @49.06 [151020OFc1_NvH-0949-Control-1.raw]	416.3807678222656	49.0600313445333	0.0059834704	99.9058866282667	99.8999031578667	98800.3046875	2.4722682324850515E8	0	8096	73.15278317140424	1.0280209731365342	0.9201053737176208	416.3711853027344	416.3819580078125
808	416.432861328125	39.1252281456					1	DETECTED	416.4329 m/z @39.13 [151020OFc1_NvH-0949-Control-1.raw]	416.432861328125	39.1252281456	0.0249519442666667	99.398388072	99.37343612773334	365966.75	2.5097771535556936E8	0	8096	0.22898167814368975	1.7224553976464214	0.01613405577390125	416.4228820800781	416.4428405761719
809	416.4570617675781	16.6309606490667					1	DETECTED	416.4571 m/z @16.63 [151020OFc1_NvH-0949-Control-1.raw]	416.4570617675781	16.6309606490667	3.37050424533333	96.6533284626667	93.28282421733337	248507.671875	2.2849385910436898E8	2	8096	0.21434772381919132	0.5110459557486173	0.10268974693293151	416.4471130371094	416.4587097167969
810	416.4687805175781	47.3847106797333					1	DETECTED	416.4688 m/z @47.38 [151020OFc1_NvH-0949-Control-1.raw]	416.4687805175781	47.3847106797333	3.7700104048	97.0516885226667	93.28167811786669	519727.5625	2.588644866372248E8	0	8096	22.738657806692277	1.3887522915913861	0.0056633397028450876	416.4588623046875	416.47845458984375
811	416.4935302734375	20.8070420565333					1	DETECTED	416.4935 m/z @20.81 [151020OFc1_NvH-0949-Control-1.raw]	416.4935302734375	20.8070420565333	3.74296878986667	99.37910794	95.63613915013333	170971.234375	2.2060611648577365E8	0	8096	22.684507925509514	3.1264403697717427	0.014385650632008005	416.48358154296875	416.5033264160156
812	416.5223388671875	19.9505326034667					1	DETECTED	416.5223 m/z @19.95 [151020OFc1_NvH-0949-Control-1.raw]	416.5223388671875	19.9505326034667	3.11467783333333	95.6096820530667	92.49500421973337	741174.875	2.3473286544179687E8	3	8096	0.11801002528859428	3.01599677829699	0.24612276465656305	416.5126037597656	416.526123046875
813	416.53619384765625	15.537220768					1	DETECTED	416.5362 m/z @15.54 [151020OFc1_NvH-0949-Control-1.raw]	416.53619384765625	15.537220768	4.09985019573333	99.7522611914667	95.65241099573338	2065928.125	2.970456221386098E8	0	8096	0.35852765530887076	0.5487339826976946	0.07446951154645957	416.5262451171875	416.53717041015625
814	416.54718017578125	27.6937298701333					1	DETECTED	416.5472 m/z @27.69 [151020OFc1_NvH-0949-Control-1.raw]	416.54718017578125	27.6937298701333	4.0296987208	82.6639981189333	78.63429939813331	2716232.0	3.5579688142550313E8	3	8096	0.14113284489576827	0.7637714648433971	0.22769203464729743	416.5372009277344	416.5539855957031
815	416.5639953613281	21.5419351277333					1	DETECTED	416.5640 m/z @21.54 [151020OFc1_NvH-0949-Control-1.raw]	416.5639953613281	21.5419351277333	3.90890435573333	96.7768626210667	92.86795826533337	1.0820939E7	6.451168604519494E8	3	8096	14.189648966648619	2.0759708480463184	3.0779454847477488	416.55401611328125	416.57391357421875
816	416.5755310058594	23.4232719197333					1	DETECTED	416.5755 m/z @23.42 [151020OFc1_NvH-0949-Control-1.raw]	416.5755310058594	23.4232719197333	1.66580678373333	99.5995107666667	97.93370398293337	1570864.25	2.6551278038032883E8	3	8096	0.0703190997287777	0.5443905334506605	12.765469655929072	416.5740051269531	416.5854797363281
817	416.5859680175781	27.2803464792					1	DETECTED	416.5860 m/z @27.28 [151020OFc1_NvH-0949-Control-1.raw]	416.5859680175781	27.2803464792	5.0583814992	76.5086521746667	71.4502706754667	405933.875	2.216589380654077E8	0	8096	0.30360612750283167	3.0918769404868223	0.00970497515487328	416.5855407714844	416.5880126953125
818	416.5980224609375	53.9629295034667					1	DETECTED	416.5980 m/z @53.96 [151020OFc1_NvH-0949-Control-1.raw]	416.5980224609375	53.9629295034667	0.192879265066667	80.8506378722667	80.65775860720004	648833.5	2.261459944748996E8	0	8096	0.10082846430298531	0.9932446149778305	0.005476291403524504	416.58807373046875	416.60797119140625
819	416.66778564453125	33.3182087186667					1	DETECTED	416.6678 m/z @33.32 [151020OFc1_NvH-0949-Control-1.raw]	416.66778564453125	33.3182087186667	4.73352833573333	98.9926052490667	94.25907691333337	663544.1875	2.550663890108219E8	0	8096	0.15173457992317907	0.506793011458846	0.7300777623859902	416.657958984375	416.677734375
820	416.68267822265625	23.7785826850667					1	DETECTED	416.6827 m/z @23.78 [151020OFc1_NvH-0949-Control-1.raw]	416.68267822265625	23.7785826850667	1.72077463146667	98.1855124954667	96.46473786400003	179559.234375	2.4539211504966974E8	0	8096	25.32175968047438	2.5711762453813796	0.020540849957684106	416.6783142089844	416.6926574707031
821	416.70465087890625	29.2470931784					1	DETECTED	416.7047 m/z @29.25 [151020OFc1_NvH-0949-Control-1.raw]	416.70465087890625	29.2470931784	3.63422795946667	94.957566896	91.32333893653333	298112.5	2.6543564518196076E8	0	8096	30.27764407960892	1.790035389432898	0.26132298551852756	416.6947937011719	416.7082214355469
822	416.7182312011719	32.633564644					1	DETECTED	416.7182 m/z @32.63 [151020OFc1_NvH-0949-Control-1.raw]	416.7182312011719	32.633564644	3.04165177893333	98.2608345650667	95.21918278613337	2295261.5	3.1093293992237645E8	0	8096	0.18548854674467208	0.8779932645459315	0.010704395793147128	416.708251953125	416.7234191894531
823	416.7334289550781	32.5116616952					1	DETECTED	416.7334 m/z @32.51 [151020OFc1_NvH-0949-Control-1.raw]	416.7334289550781	32.5116616952	1.27016327973333	99.9914981944	98.72133491466667	4467837.5	4.627407129747499E8	2	8096	7.839773100057073	0.7555343090300132	0.03445210775952667	416.7234802246094	416.7417297363281
824	416.7517395019531	29.8208784136					1	DETECTED	416.7517 m/z @29.82 [151020OFc1_NvH-0949-Control-1.raw]	416.7517395019531	29.8208784136	1.72077463146667	99.848051916	98.12727728453333	3.0278822E7	9.663120989729736E8	2	8096	0.23343232615672704	4.02985041051028	0.15247797039806155	416.74176025390625	416.7615966796875
825	416.77349853515625	26.5622156365333					1	DETECTED	416.7735 m/z @26.56 [151020OFc1_NvH-0949-Control-1.raw]	416.77349853515625	26.5622156365333	2.76870103973333	73.8671931858667	71.09849214613337	810629.9375	2.0008013049360362E8	0	8096	0.24651457956887413	1.0073514718583867	123.12042388586181	416.7635498046875	416.7832946777344
826	416.82391357421875	27.5900575253333					1	DETECTED	416.8239 m/z @27.59 [151020OFc1_NvH-0949-Control-1.raw]	416.82391357421875	27.5900575253333	2.54108643013333	98.0340771570667	95.49299072693337	98242.40625	2.4362862064160356E8	0	8096	6.0827231712341785	1.9061260114039633	2.8122520228079266	416.81610107421875	416.83245849609375
827	416.842529296875	41.4281226824					1	DETECTED	416.8425 m/z @41.43 [151020OFc1_NvH-0949-Control-1.raw]	416.842529296875	41.4281226824	0.8157220776	99.2592377450667	98.4435156674667	1101245.0	2.4807630626377907E8	5	8096	0.08585115987905567	0.5209689145242363	0.3103988578940674	416.8326110839844	416.85247802734375
828	416.85693359375	19.9373329469333					1	DETECTED	416.8569 m/z @19.94 [151020OFc1_NvH-0949-Control-1.raw]	416.85693359375	19.9373329469333	1.39967401093333	99.2401010421333	97.84042703119998	430259.3125	2.6149572417738393E8	0	8096	0.8803506126609228	0.506862732924315	3.4238599380041355	416.8525695800781	416.86016845703125
829	416.8702392578125	15.5280915509333					1	DETECTED	416.8702 m/z @15.53 [151020OFc1_NvH-0949-Control-1.raw]	416.8702392578125	15.5280915509333	0.0249519442666667	99.73320302	99.70825107573334	1442226.5	2.8952032386748606E8	3	8096	0.2179835122903384	0.5685432907305231	0.07435365225573307	416.8603515625	416.87152099609375
830	416.88153076171875	27.6937298701333					1	DETECTED	416.8815 m/z @27.69 [151020OFc1_NvH-0949-Control-1.raw]	416.88153076171875	27.6937298701333	0.0158561666666667	98.8389407165333	98.82308454986664	1692213.0	3.17793958206599E8	3	8096	0.14479199733485615	0.652020087034229	0.026584861094295083	416.8715515136719	416.8882141113281
831	416.8982238769531	21.5419351277333					1	DETECTED	416.8982 m/z @21.54 [151020OFc1_NvH-0949-Control-1.raw]	416.8982238769531	21.5419351277333	0.603735340266667	98.5799147989333	97.97617945866664	6720272.5	5.487922460377059E8	3	8096	5.978660708029375	0.7554388926363009	3.064826368975863	416.88824462890625	416.908203125
832	416.9185485839844	39.7677892890667					1	DETECTED	416.9185 m/z @39.77 [151020OFc1_NvH-0949-Control-1.raw]	416.9185485839844	39.7677892890667	2.08166227466667	98.5126653096	96.43100303493333	436185.125	2.699042645959419E8	0	8096	22.589884793313566	0.6042052294158058	0.7695681928959782	416.90863037109375	416.9284973144531
833	416.93243408203125	53.9629295034667					1	DETECTED	416.9324 m/z @53.96 [151020OFc1_NvH-0949-Control-1.raw]	416.93243408203125	53.9629295034667	1.9455683424	97.0234928184	95.077924476	422138.03125	2.4703446276090112E8	0	8096	30.192127156761075	1.216659291698165	0.0017448458469888335	416.9285888671875	416.9423522949219
834	416.94775390625	7.43341048426667					1	DETECTED	416.9478 m/z @7.43 [151020OFc1_NvH-0949-Control-1.raw]	416.94775390625	7.43341048426667	3.66144034933333	98.0039835336	94.34254318426667	92282.765625	2.2743727801890355E8	0	8096	0.05870042680358445	12.505738355472683	0.9382407897834808	416.942626953125	416.9488220214844
835	416.9588317871094	21.4843113096					1	DETECTED	416.9588 m/z @21.48 [151020OFc1_NvH-0949-Control-1.raw]	416.9588317871094	21.4843113096	1.93643279413333	99.5143514064	97.57791861226667	144920.953125	2.3354359961477777E8	0	8096	14.691704437619517	2.7851207236555084	11.23530767181404	416.9488525390625	416.96063232421875
836	416.97064208984375	23.5284567472					1	DETECTED	416.9706 m/z @23.53 [151020OFc1_NvH-0949-Control-1.raw]	416.97064208984375	23.5284567472	1.151898104	99.656658728	98.504760624	1076762.625	2.7847123581877613E8	4	8096	0.11985902445609753	0.8397615511247718	1.7444235887208726	416.96075439453125	416.9805603027344
837	417.00726318359375	46.8442022968					1	DETECTED	417.0073 m/z @46.84 [151020OFc1_NvH-0949-Control-1.raw]	417.00726318359375	46.8442022968	3.00515612906667	99.9914981944	96.98634206533332	735109.5625	2.899152623480737E8	4	8096	0.41206415152632303	0.5041423695023216	0.02165687844823563	416.9974060058594	417.0172424316406
838	417.04296875	41.417572996					1	DETECTED	417.0430 m/z @41.42 [151020OFc1_NvH-0949-Control-1.raw]	417.04296875	41.417572996	0.426607958133333	100.0010565648	99.57444860666666	1193527.375	2.739860019495595E8	0	8096	0.17129712654961082	206.54904045012356	0.5800857114536007	417.03314208984375	417.052734375
839	417.1120300292969	49.9428709074667					1	DETECTED	417.1120 m/z @49.94 [151020OFc1_NvH-0949-Control-1.raw]	417.1120300292969	49.9428709074667	21.2566510216	98.6384306437333	77.38177962213331	93328.125	2.485453320154173E8	0	8096	72.96125966476859	1.2730473691054867	1.5416803154851841	417.1083068847656	417.1200866699219
840	417.1431579589844	46.5932925					1	DETECTED	417.1432 m/z @46.59 [151020OFc1_NvH-0949-Control-1.raw]	417.1431579589844	46.5932925	44.253757072	97.8325609696	53.5788038976	65835.5859375	1.368960346513938E8	0	8096	46.56897266993113	11.450735743592263	21.901471487184526	417.1331787109375	417.1431579589844
841	417.1733703613281	25.5207958053333					1	DETECTED	417.1734 m/z @25.52 [151020OFc1_NvH-0949-Control-1.raw]	417.1733703613281	25.5207958053333	4.260994128	95.5065769805333	91.24558285253329	631620.6875	2.48970503834913E8	2	8096	0.38572128356817004	0.5578113866889443	2.5910432671747987	417.1638488769531	417.183349609375
842	417.1908264160156	20.6862887845333					1	DETECTED	417.1908 m/z @20.69 [151020OFc1_NvH-0949-Control-1.raw]	417.1908264160156	20.6862887845333	3.55243792213333	99.0587173861333	95.50627946399996	233932.3125	2.430232576937913E8	3	8096	0.04630894649864814	3.984952172480579	0.19637458316173015	417.1834411621094	417.19390869140625
843	417.20391845703125	34.7160349368					1	DETECTED	417.2039 m/z @34.72 [151020OFc1_NvH-0949-Control-1.raw]	417.20391845703125	34.7160349368	1.95470115573333	99.8961848197333	97.94148366399997	2253341.0	3.786006078080878E8	3	8096	19.73144345412502	2.343275376102457	3.00834972394977	417.194091796875	417.212158203125
844	417.22216796875	16.1342180394667					1	DETECTED	417.2222 m/z @16.13 [151020OFc1_NvH-0949-Control-1.raw]	417.22216796875	16.1342180394667	1.69331635653333	99.7619300816	98.06861372506667	7193891.5	6.459159403594422E8	2	8096	0.21752695643503017	1.1769430792712903	16.791882797208235	417.21221923828125	417.2321472167969
845	417.2423095703125	40.3038688509333					1	DETECTED	417.2423 m/z @40.30 [151020OFc1_NvH-0949-Control-1.raw]	417.2423095703125	40.3038688509333	3.92739788026667	99.4370089418667	95.50961106160003	4310900.5	4.712222879646233E8	2	8096	0.224054011703835	0.5760529190305755	0.034174815881525406	417.2323303222656	417.2429504394531
846	417.2529602050781	29.8208784136					1	DETECTED	417.2530 m/z @29.82 [151020OFc1_NvH-0949-Control-1.raw]	417.2529602050781	29.8208784136	4.36093881386667	99.2880290026667	94.92709018880004	7189824.0	6.143432316800823E8	3	8096	8.808393393231079	3.5591949138701917	6.414542402346381	417.24298095703125	417.2626953125
847	417.2678527832031	90.4069004424					1	DETECTED	417.2679 m/z @90.41 [151020OFc1_NvH-0949-Control-1.raw]	417.2678527832031	90.4069004424	0.8067912176	97.7933216906667	96.98653047306671	2507915.5	3.3087051660900813E8	0	8096	4.963280136664778	0.5329245027154709	0.020192586031075366	417.2629699707031	417.2777099609375
848	417.2897644042969	27.7826679933333					1	DETECTED	417.2898 m/z @27.78 [151020OFc1_NvH-0949-Control-1.raw]	417.2897644042969	27.7826679933333	0.230816469066667	92.151707344	91.92089087493333	99461.546875	2.3749880627746013E8	0	8096	18.227022775864018	1.668143623559616	2.311083026608817	417.28021240234375	417.2996826171875
849	417.321533203125	92.2883662986667					1	DETECTED	417.3215 m/z @92.29 [151020OFc1_NvH-0949-Control-1.raw]	417.321533203125	92.2883662986667	6.9033666144	92.4387501208	85.5353835064	169226.703125	1.9701724540242162E8	0	8096	0.7392782469072046	0.5992809275020599	0.3667708369849451	417.3180236816406	417.3226013183594
850	417.4428405761719	26.9700109274667					1	DETECTED	417.4428 m/z @26.97 [151020OFc1_NvH-0949-Control-1.raw]	417.4428405761719	26.9700109274667	4.55331164346667	94.4132087696	89.85989712613333	275070.875	2.677073926491737E8	0	8096	16.94010620731865	2.0043070567099734	1.258090730242524	417.4333801269531	417.4432373046875
851	417.45330810546875	19.9129892893333					1	DETECTED	417.4533 m/z @19.91 [151020OFc1_NvH-0949-Control-1.raw]	417.45330810546875	19.9129892893333	3.97290796906667	99.8674202504	95.89451228133333	800872.3125	2.693762247408456E8	0	8096	0.1471688369096782	0.7452218527974764	3.351822683031771	417.443359375	417.4632873535156
852	417.4654235839844	15.1548062301333					1	DETECTED	417.4654 m/z @15.15 [151020OFc1_NvH-0949-Control-1.raw]	417.4654235839844	15.1548062301333	4.72350135733333	86.9712318549333	82.24773049759996	426037.6875	2.6516500697652587E8	0	8096	16.371307279791466	0.9023374807376605	13.42189295889476	417.46331787109375	417.475341796875
853	417.48980712890625	26.1162916165333					1	DETECTED	417.4898 m/z @26.12 [151020OFc1_NvH-0949-Control-1.raw]	417.48980712890625	26.1162916165333	4.94269055813333	89.5234186642667	84.58072810613336	718655.75	3.0381610395218617E8	0	8096	4.665636600492071	1.052861325589099	3.996607082527034	417.4798278808594	417.48980712890625
854	417.49981689453125	25.4598152917333					1	DETECTED	417.4998 m/z @25.46 [151020OFc1_NvH-0949-Control-1.raw]	417.49981689453125	25.4598152917333	3.28882979653333	87.4478159448	84.15898614826666	1418482.25	2.840169258537673E8	0	8096	0.1405876979330678	0.6461164355968639	0.5303215139344619	417.4898376464844	417.5093688964844
855	417.5270080566406	62.0149306501333					1	DETECTED	417.5270 m/z @62.01 [151020OFc1_NvH-0949-Control-1.raw]	417.5270080566406	62.0149306501333	4.39116823706667	97.7933216906667	93.40215345360004	128331.3359375	2.759863823383903E8	0	8096	52.5463586341851	0.8112170658993101	0.6794953946153486	417.5171203613281	417.5282897949219
856	417.5382995605469	34.7014477488					1	DETECTED	417.5383 m/z @34.70 [151020OFc1_NvH-0949-Control-1.raw]	417.5382995605469	34.7014477488	1.65671260746667	86.7214702392	85.06475763173333	1186647.625	3.075618329584327E8	0	8096	22.14286252997163	0.5041057078974283	0.09383009287801779	417.5283203125	417.54400634765625
857	417.5540466308594	14.1481528621333					1	DETECTED	417.5540 m/z @14.15 [151020OFc1_NvH-0949-Control-1.raw]	417.5540466308594	14.1481528621333	3.90890435573333	96.0508748850667	92.14197052933338	1980100.0	3.305573108088651E8	3	8096	2.290139010421118	0.5706125077169488	0.34049489685345785	417.5440979003906	417.556396484375
858	417.5664367675781	25.2721490901333					1	DETECTED	417.5664 m/z @25.27 [151020OFc1_NvH-0949-Control-1.raw]	417.5664367675781	25.2721490901333	4.31105845306667	99.8099749925333	95.49891653946663	2873450.0	4.5335786546291006E8	3	8096	0.19632694953373786	1.8658347549270626	5.005886716731464	417.55645751953125	417.57098388671875
859	417.58099365234375	38.3684363418667					1	DETECTED	417.5810 m/z @38.37 [151020OFc1_NvH-0949-Control-1.raw]	417.58099365234375	38.3684363418667	3.88119619653333	93.2687881629333	89.38759196639998	3329166.25	3.713243006070592E8	3	8096	0.1614021203678675	0.5084064531135489	0.13806628686216882	417.5710144042969	417.59088134765625
860	417.60516357421875	22.6499286237333					1	DETECTED	417.6052 m/z @22.65 [151020OFc1_NvH-0949-Control-1.raw]	417.60516357421875	22.6499286237333	3.94575399493333	99.1353036848	95.18954968986667	535228.5	2.7537848820061046E8	0	8096	0.09893039719164065	0.5042042663863335	0.6075687913364264	417.5953369140625	417.6148986816406
861	417.6744384765625	25.5367770549333					1	DETECTED	417.6744 m/z @25.54 [151020OFc1_NvH-0949-Control-1.raw]	417.6744384765625	25.5367770549333	13.9053829365333	94.6747222874667	80.7693393509334	222017.671875	2.6142300205237275E8	0	8096	0.2057056359454421	3.472040347388896	5.944080694777792	417.6651306152344	417.68115234375
862	417.6923522949219	19.4305262269333					1	DETECTED	417.6924 m/z @19.43 [151020OFc1_NvH-0949-Control-1.raw]	417.6923522949219	19.4305262269333	4.7137704232	76.2410781610667	71.52730773786669	798620.4375	2.2608656949939442E8	2	8096	0.31911175527798363	1.214317035044411	17.45204138821595	417.6824035644531	417.693115234375
863	417.703125	32.2884703941333					1	DETECTED	417.7031 m/z @32.29 [151020OFc1_NvH-0949-Control-1.raw]	417.703125	32.2884703941333	4.11086528026667	95.9021814029333	91.79131612266663	894769.25	3.16375993337904E8	2	8096	0.2737955484329575	0.5315990456819235	0.025129568729799233	417.6931457519531	417.7131042480469
864	417.72332763671875	16.1342180394667					1	DETECTED	417.7233 m/z @16.13 [151020OFc1_NvH-0949-Control-1.raw]	417.72332763671875	16.1342180394667	2.27239811146667	95.5629055162667	93.29050740480002	2621565.0	3.694203322034627E8	0	8096	0.20936260470588408	2.7619667994809034	13.757275184410389	417.7133483886719	417.7298583984375
865	417.7398986816406	25.4080202197333					1	DETECTED	417.7399 m/z @25.41 [151020OFc1_NvH-0949-Control-1.raw]	417.7398986816406	25.4080202197333	4.14167243706667	94.8515891304	90.70991669333333	3711642.75	4.409375562701266E8	4	8096	14.940422387592623	1.2409063987692248	69.7624892936365	417.7300109863281	417.7498779296875
866	417.7547607421875	29.7956536696					1	DETECTED	417.7548 m/z @29.80 [151020OFc1_NvH-0949-Control-1.raw]	417.7547607421875	29.7956536696	6.8480319944	96.3418298429333	89.49379784853329	1163186.25	2.998780533068255E8	0	8096	2.1717984549510057	1.8106078636927823	0.7098602836663599	417.7499084472656	417.76446533203125
867	417.8058776855469	22.6605473237333					1	DETECTED	417.8059 m/z @22.66 [151020OFc1_NvH-0949-Control-1.raw]	417.8058776855469	22.6605473237333	6.10265696373333	91.9160457376	85.81338877386668	631287.0	2.5910374115944383E8	0	8096	0.06193735919316268	10.373250439090992	808.3692314166842	417.7965087890625	417.8153991699219
868	417.84124755859375	91.0804888253333					1	DETECTED	417.8412 m/z @91.08 [151020OFc1_NvH-0949-Control-1.raw]	417.84124755859375	91.0804888253333	1.37069554933333	98.1284888616	96.75779331226667	130659.8046875	3.15073938100867E8	0	8096	55.45230956975149	0.5392822220344602	0.088424503909266	417.8314208984375	417.850830078125
869	417.86297607421875	18.7377157888					1	DETECTED	417.8630 m/z @18.74 [151020OFc1_NvH-0949-Control-1.raw]	417.86297607421875	18.7377157888	1.2519654064	97.5678176554667	96.3158522490667	300978.3125	2.810024810853384E8	0	8096	0.058369855258106895	4.109530468189459	15.05525957941911	417.8539123535156	417.86639404296875
870	417.87640380859375	47.2391082					1	DETECTED	417.8764 m/z @47.24 [151020OFc1_NvH-0949-Control-1.raw]	417.87640380859375	47.2391082	1.47276722746667	98.9453812250667	97.47261399760002	1.4004597E7	7.871305846549112E8	3	8096	0.15779971822679784	1.1793527784458089	1.4466955128064078	417.8664245605469	417.8863830566406
871	417.88836669921875	14.1481528621333					1	DETECTED	417.8884 m/z @14.15 [151020OFc1_NvH-0949-Control-1.raw]	417.88836669921875	14.1481528621333	0.770595717866667	96.1351945861333	95.36459886826663	1366363.375	3.440726271696657E8	0	8096	0.7908679831306564	0.5842699492905165	3.0965506847757793	417.88641357421875	417.8983459472656
872	417.908935546875	17.3323810989333					1	DETECTED	417.9089 m/z @17.33 [151020OFc1_NvH-0949-Control-1.raw]	417.908935546875	17.3323810989333	0.0708515525333333	98.4230455472	98.35219399466668	2082470.625	3.7194609740847754E8	0	8096	7.219197609339989	15.17264172472544	5.048440228655425	417.8989562988281	417.9189147949219
873	417.921875	89.7963909469333					1	DETECTED	417.9219 m/z @89.80 [151020OFc1_NvH-0949-Control-1.raw]	417.921875	89.7963909469333	1.64755901386667	95.255919932	93.60836091813333	282656.0	4.475992676563852E8	0	8096	79.32004653859151	0.5318027934908572	0.06364795962860695	417.9189453125	417.9317321777344
874	417.9544677734375	19.9505326034667					1	DETECTED	417.9545 m/z @19.95 [151020OFc1_NvH-0949-Control-1.raw]	417.9544677734375	19.9505326034667	3.918283308	99.8577975562667	95.9395142482667	408203.8125	2.895077517621257E8	0	8096	0.045815366475778774	4.24675362543	0.031711961788431185	417.9444885253906	417.9644470214844
875	417.9731140136719	69.8362346941333					1	DETECTED	417.9731 m/z @69.84 [151020OFc1_NvH-0949-Control-1.raw]	417.9731140136719	69.8362346941333	0.351787790933333	100.0010565648	99.64926877386667	307285.96875	2.716337130407604E8	0	8096	36.6906968025963	0.7332218975181851	0.5759624051069092	417.9645080566406	417.98297119140625
876	417.9951171875	16.3463822421333					1	DETECTED	417.9951 m/z @16.35 [151020OFc1_NvH-0949-Control-1.raw]	417.9951171875	16.3463822421333	0.0059834704	99.7522611914667	99.7462777210667	632036.1875	3.033677757279135E8	0	8096	0.0862592139658851	0.6134676695528242	2.754852699329764	417.9852294921875	418.00506591796875
877	418.00640869140625	22.6844873456					1	DETECTED	418.0064 m/z @22.68 [151020OFc1_NvH-0949-Control-1.raw]	418.00640869140625	22.6844873456	2.77770232613333	98.4520557053333	95.67435337919997	557185.75	2.5576117358095294E8	0	8096	0.11583120328925389	0.5248010860891195	0.8145639285097452	418.005126953125	418.01617431640625
878	418.0281677246094	48.0666464792					1	DETECTED	418.0282 m/z @48.07 [151020OFc1_NvH-0949-Control-1.raw]	418.0281677246094	48.0666464792	2.76870103973333	100.0010565648	97.23235552506667	132264.3125	2.733742465631348E8	0	8096	70.1159072914633	1.0133422311838312	1.3853371881150491	418.0189514160156	418.0373229980469
879	418.17193603515625	92.2140462941333					1	DETECTED	418.1719 m/z @92.21 [151020OFc1_NvH-0949-Control-1.raw]	418.17193603515625	92.2140462941333	11.359411572	99.1926787170667	87.8332671450667	80712.1171875	2.4689253229739854E8	0	8096	0.024274052936320345	0.5431554260736958	0.08631085214739159	418.16204833984375	418.1732482910156
880	418.1959228515625	13.8767517776					1	DETECTED	418.1959 m/z @13.88 [151020OFc1_NvH-0949-Control-1.raw]	418.1959228515625	13.8767517776	3.2978383272	99.2880290026667	95.9901906754667	1229204.0	3.276037542075515E8	3	8096	0.14053793558414895	2.435983557842144	0.570736167857998	418.1862487792969	418.2005920410156
881	418.2106018066406	47.2510541333333					1	DETECTED	418.2106 m/z @47.25 [151020OFc1_NvH-0949-Control-1.raw]	418.2106018066406	47.2510541333333	3.81549934586667	98.6286392549333	94.81313990906663	9151681.0	4.751770821755655E8	3	8096	0.1922511931694686	0.5037550623979821	0.8465418093974704	418.2006530761719	418.2205810546875
882	418.2261962890625	89.8642006565333					1	DETECTED	418.2262 m/z @89.86 [151020OFc1_NvH-0949-Control-1.raw]	418.2261962890625	89.8642006565333	3.97290796906667	97.314073084	93.34116511493333	1944912.25	5.1480732482611245E8	2	8096	67.96230616171323	0.5009294240879287	0.0025724008283512876	418.2206115722656	418.2266540527344
883	418.2366638183594	29.8968419872					1	DETECTED	418.2367 m/z @29.90 [151020OFc1_NvH-0949-Control-1.raw]	418.2366638183594	29.8968419872	3.45237649066667	99.2117736368	95.75939714613334	3755430.75	5.819632305616493E8	2	8096	4.128256065656256	2.7432183519701585	8.25451559212695	418.2266845703125	418.24664306640625
884	418.2590637207031	27.2179747408					1	DETECTED	418.2591 m/z @27.22 [151020OFc1_NvH-0949-Control-1.raw]	418.2590637207031	27.2179747408	3.87213844373333	96.2843766621333	92.41223821839996	513473.0625	2.9736943544443893E8	3	8096	16.613953394064424	3.0851712723239895	13.993743369272938	418.24908447265625	418.2689208984375
885	418.2702331542969	85.6087783637333					1	DETECTED	418.2702 m/z @85.61 [151020OFc1_NvH-0949-Control-1.raw]	418.2702331542969	85.6087783637333	4.47377949466667	94.5860667016	90.11228720693333	342678.375	2.7649587039030194E8	0	8096	0.1904272686934405	0.5388148412018912	0.3579655226908031	418.2691955566406	418.28021240234375
886	418.3166198730469	89.8178092165333					1	DETECTED	418.3166 m/z @89.82 [151020OFc1_NvH-0949-Control-1.raw]	418.3166198730469	89.8178092165333	56.1695375781333	93.1374359016	36.9678983234667	277055.5	1.1687331843695354E8	0	8096	1.465810945392036	0.525473354386166	0.047535022613346786	418.3082580566406	418.31866455078125
887	418.4461669921875	24.0124491432					1	DETECTED	418.4462 m/z @24.01 [151020OFc1_NvH-0949-Control-1.raw]	418.4461669921875	24.0124491432	4.27060467173333	97.7933216906667	93.52271701893338	183054.28125	2.5006152725106716E8	0	8096	0.058450759060622914	2.9865291452668883	4.980431865637377	418.4404296875	418.4474792480469
888	418.4576721191406	25.8720627837333					1	DETECTED	418.4577 m/z @25.87 [151020OFc1_NvH-0949-Control-1.raw]	418.4576721191406	25.8720627837333	4.14167243706667	95.2265949378667	91.08492250080002	251598.703125	2.4717743583795E8	0	8096	6.40111365422371	2.1902782488048476	5.683284399166488	418.4477233886719	418.4614562988281
889	418.4715270996094	37.7248000989333					1	DETECTED	418.4715 m/z @37.72 [151020OFc1_NvH-0949-Control-1.raw]	418.4715270996094	37.7248000989333	4.2420301728	95.1896867517333	90.9476565789333	576006.375	2.520636106477775E8	0	8096	0.2293737516770733	2.053065128679528	0.6915669548370047	418.4615478515625	418.4814147949219
890	418.4903259277344	27.2663640634667					1	DETECTED	418.4903 m/z @27.27 [151020OFc1_NvH-0949-Control-1.raw]	418.4903259277344	27.2663640634667	4.6640044936	94.93825436	90.2742498664	374691.90625	2.587154132580162E8	0	8096	2.015076092704927	2.542370971560082	0.3068895879314552	418.4816589355469	418.50018310546875
891	418.5303039550781	13.8866724901333					1	DETECTED	418.5303 m/z @13.89 [151020OFc1_NvH-0949-Control-1.raw]	418.5303039550781	13.8866724901333	4.41069507973333	68.0837671981333	63.67307211839997	763388.75	2.2117671352483138E8	0	8096	0.10965899015998914	1.1527164446437144	0.07044657674952245	418.52044677734375	418.53472900390625
892	418.54473876953125	47.2510541333333					1	DETECTED	418.5447 m/z @47.25 [151020OFc1_NvH-0949-Control-1.raw]	418.54473876953125	47.2510541333333	3.0597575984	96.4275455584	93.36778796	3326244.25	3.6420680171147764E8	3	8096	0.21161115472282432	0.5154357248219793	0.006455795340667521	418.5347900390625	418.5547180175781
893	418.5630798339844	27.7921010192					1	DETECTED	418.5631 m/z @27.79 [151020OFc1_NvH-0949-Control-1.raw]	418.5630798339844	27.7921010192	4.28180883813333	99.2592377450667	94.97742890693337	1759907.75	3.991328059454034E8	3	8096	27.865939003410023	0.867600337778482	6.590671839960312	418.55474853515625	418.5730285644531
894	418.5763854980469	20.4882749469333					1	DETECTED	418.5764 m/z @20.49 [151020OFc1_NvH-0949-Control-1.raw]	418.5763854980469	20.4882749469333	3.88119619653333	94.5062472362667	90.62505103973338	571962.5	2.724295490848552E8	3	8096	6.799978460367964	0.6140558568369292	0.13561443477936144	418.5732116699219	418.5863342285156
895	418.5948791503906	34.1376350488					1	DETECTED	418.5949 m/z @34.14 [151020OFc1_NvH-0949-Control-1.raw]	418.5948791503906	34.1376350488	4.01126380666667	95.4878169301333	91.47655312346663	483701.09375	2.5353337066950795E8	0	8096	0.11941541891278717	1.9718029174361869	0.04187221913998271	418.58642578125	418.6046447753906
896	418.6882019042969	20.8292664938667					1	DETECTED	418.6882 m/z @20.83 [151020OFc1_NvH-0949-Control-1.raw]	418.6882019042969	20.8292664938667	3.90890435573333	96.144379908	92.23547555226668	276913.0	2.620191227638244E8	0	8096	0.31667835056571647	2.7552934996365046	1.055180377538633	418.6783447265625	418.69818115234375
897	418.6990051269531	16.7424717757333					1	DETECTED	418.6990 m/z @16.74 [151020OFc1_NvH-0949-Control-1.raw]	418.6990051269531	16.7424717757333	3.72456671813333	97.9945229997333	94.26995628159997	203517.625	2.5342675258607772E8	0	8096	15.535070421429065	5.317410478238784	0.6507872469606608	418.6982116699219	418.7060546875
898	418.7160949707031	21.6839669592					1	DETECTED	418.7161 m/z @21.68 [151020OFc1_NvH-0949-Control-1.raw]	418.7160949707031	21.6839669592	4.27060467173333	95.2842254621333	91.01362079039998	5804318.5	3.652249385245234E8	2	8096	0.17323314081382435	1.185488491873711	0.3444600409648942	418.7061462402344	418.7191467285156
899	418.7291564941406	19.690820936					1	DETECTED	418.7292 m/z @19.69 [151020OFc1_NvH-0949-Control-1.raw]	418.7291564941406	19.690820936	4.09985019573333	96.2750975418667	92.17524734613338	8754395.0	6.219291288800224E8	2	8096	0.2686137288060806	0.6151539180342073	90.27075000594874	418.71917724609375	418.7391357421875
900	418.7471618652344	30.8547829882667					1	DETECTED	418.7472 m/z @30.85 [151020OFc1_NvH-0949-Control-1.raw]	418.7471618652344	30.8547829882667	4.74297048586667	84.5808172122667	79.83784672640003	1468637.5	3.724591904598079E8	2	8096	4.977781860938343	0.8015890788381704	0.00943062988344323	418.7391662597656	418.7484130859375
901	418.7584228515625	18.1663530482667					1	DETECTED	418.7584 m/z @18.17 [151020OFc1_NvH-0949-Control-1.raw]	418.7584228515625	18.1663530482667	2.49561834773333	93.9043703914667	91.40875204373337	1734920.75	2.8035103924808764E8	2	8096	0.2617219950764458	1.191294694459984	0.08749263618391497	418.74847412109375	418.7677307128906
902	418.7708740234375	21.6424152517333					1	DETECTED	418.7709 m/z @21.64 [151020OFc1_NvH-0949-Control-1.raw]	418.7708740234375	21.6424152517333	20.1997070437333	99.2783939386667	79.0786868949334	276966.0625	2.413024659694901E8	0	8096	0.15216033613825175	27.406334301153933	0.10328302228965038	418.76983642578125	418.7722473144531
903	418.7823181152344	4.56287609226667					1	DETECTED	418.7823 m/z @4.56 [151020OFc1_NvH-0949-Control-1.raw]	418.7823181152344	4.56287609226667	3.890202684	99.6660730282667	95.77587034426669	316098.40625	2.4669573200440964E8	2	8096	0.1967794590414993	20.892828817337847	3.092477676814027	418.77362060546875	418.79010009765625
904	418.8523864746094	4.36093881386667					1	DETECTED	418.8524 m/z @4.36 [151020OFc1_NvH-0949-Control-1.raw]	418.8523864746094	4.36093881386667	1.22462818746667	98.7245960181333	97.49996783066663	135543.8125	2.437717389309739E8	3	8096	0.07390875673193165	1.7292732309382746	54.58742575384184	418.8429260253906	418.85430908203125
905	418.8643493652344	15.3266041898667					1	DETECTED	418.8643 m/z @15.33 [151020OFc1_NvH-0949-Control-1.raw]	418.8643493652344	15.3266041898667	0.296188337866667	99.0207405930667	98.72455225520004	285276.4375	3.058519331389593E8	3	8096	1.3842053884822487	0.5391720697691428	2.0722641940841857	418.8543701171875	418.8678283691406
906	418.8778381347656	25.5113067058667					1	DETECTED	418.8778 m/z @25.51 [151020OFc1_NvH-0949-Control-1.raw]	418.8778381347656	25.5113067058667	0.933400207733333	98.0531060248	97.11970581706667	1095418.5	3.075914913061707E8	3	8096	38.855831952201704	0.5175327815552767	0.020107618287924928	418.86785888671875	418.8875732421875
907	418.8976135253906	27.8506024117333					1	DETECTED	418.8976 m/z @27.85 [151020OFc1_NvH-0949-Control-1.raw]	418.8976135253906	27.8506024117333	1.59280731893333	98.1663212746667	96.57351395573338	1393551.75	2.988589584627627E8	0	8096	0.11730334105411089	0.5101919841152134	0.18870344003704653	418.8877868652344	418.8979797363281
908	418.9079895019531	26.0340049261333					1	DETECTED	418.9080 m/z @26.03 [151020OFc1_NvH-0949-Control-1.raw]	418.9079895019531	26.0340049261333	0.4358910256	99.5615987781333	99.1257077525333	2975935.5	4.3186777639877325E8	3	8096	0.376930666787743	0.6236513077305931	5.891453409990502	418.8980407714844	418.91796875
909	418.9183349609375	24.0511381549333					1	DETECTED	418.9183 m/z @24.05 [151020OFc1_NvH-0949-Control-1.raw]	418.9183349609375	24.0511381549333	1.55504083866667	94.5744591362667	93.01941829760003	431274.46875	2.841133962371211E8	0	8096	0.046605109051320426	0.5095525790357902	0.04463382987986118	418.9179992675781	418.92803955078125
910	418.9289245605469	34.1698012146667					1	DETECTED	418.9289 m/z @34.17 [151020OFc1_NvH-0949-Control-1.raw]	418.9289245605469	34.1698012146667	0.0059834704	99.37910794	99.3731244696	308056.40625	2.2126207755379987E8	0	8096	16.274657632730456	2.0638778449857527	3.125661042425741	418.9284362792969	418.93890380859375
911	418.9521179199219	12.2514250970667					1	DETECTED	418.9521 m/z @12.25 [151020OFc1_NvH-0949-Control-1.raw]	418.9521179199219	12.2514250970667	2.50477236053333	99.656658728	97.15188636746667	413059.03125	2.6926885827634186E8	0	8096	0.10645928538842142	9.543439131235049	6.182474513597081	418.9422912597656	418.9521179199219
912	418.9622802734375	22.1330159109333					1	DETECTED	418.9623 m/z @22.13 [151020OFc1_NvH-0949-Control-1.raw]	418.9622802734375	22.1330159109333	1.72982458693333	99.7044934714667	97.97466888453337	879609.625	2.804695130876584E8	0	8096	9.47831599486301	12.07294148686205	39.77605730410141	418.9524230957031	418.9722595214844
913	419.0120544433594	27.139169196					1	DETECTED	419.0121 m/z @27.14 [151020OFc1_NvH-0949-Control-1.raw]	419.0120544433594	27.139169196	7.8787306592	99.9914981944	92.11276753519999	96386.7734375	2.5835540348813003E8	0	8096	89.44802327569562	2.3190157377687686	3.6387093365849457	419.01116943359375	419.02093505859375
914	419.0458679199219	41.3757397368					1	DETECTED	419.0459 m/z @41.38 [151020OFc1_NvH-0949-Control-1.raw]	419.0458679199219	41.3757397368	6.43631969573333	100.0010565648	93.56473686906666	106830.8203125	2.3606385713545784E8	0	8096	71.64070022886621	1.3180687617994655	1.573046154256601	419.0414123535156	419.0551452636719
915	419.1144714355469	47.1630008218667					1	DETECTED	419.1145 m/z @47.16 [151020OFc1_NvH-0949-Control-1.raw]	419.1144714355469	47.1630008218667	17.9973699368	94.8121704872	76.81480055040001	94528.8984375	2.6459011097634685E8	0	8096	74.01774063281347	1.308507109401369	1.6189299743778838	419.1048583984375	419.12188720703125
916	419.17047119140625	91.0804888253333					1	DETECTED	419.1705 m/z @91.08 [151020OFc1_NvH-0949-Control-1.raw]	419.17047119140625	91.0804888253333	5.2181292792	99.2687607349333	94.0506314557333	104660.765625	2.5500548669622087E8	0	8096	84.85340750909307	0.5489800467951151	0.0024792465954195774	419.1612548828125	419.174072265625
917	419.184326171875	89.7700910818667					1	DETECTED	419.1843 m/z @89.77 [151020OFc1_NvH-0949-Control-1.raw]	419.184326171875	89.7700910818667	1.81123403893333	99.6185900346667	97.80735599573336	230700.140625	3.2417744377718854E8	0	8096	77.1372792769009	0.5609013419395205	0.13726900542130713	419.1745910644531	419.19427490234375
918	419.204833984375	22.9994021496					1	DETECTED	419.2048 m/z @23.00 [151020OFc1_NvH-0949-Control-1.raw]	419.204833984375	22.9994021496	0.9876162392	91.4968879138667	90.5092716746667	1771386.25	3.234020877348118E8	0	8096	0.13386469593151418	0.6685547565537661	0.019330255443154126	419.1949157714844	419.20648193359375
919	419.21649169921875	37.4510468330667					1	DETECTED	419.2165 m/z @37.45 [151020OFc1_NvH-0949-Control-1.raw]	419.21649169921875	37.4510468330667	3.06892037173333	95.1611499509333	92.09222957919997	4439180.5	3.8949586884254074E8	2	8096	0.2322166558079033	0.5077020111129078	0.04829897130267755	419.2065124511719	419.21673583984375
920	419.22674560546875	24.342968					1	DETECTED	419.2267 m/z @24.34 [151020OFc1_NvH-0949-Control-1.raw]	419.22674560546875	24.342968	3.65237814266667	99.9724441725333	96.32006602986664	1.8200688E7	9.497719447705052E8	2	8096	0.21662440340438138	0.5097625059939745	25.20366169687623	419.2167663574219	419.2367248535156
921	419.2467041015625	35.6128536666667					1	DETECTED	419.2467 m/z @35.61 [151020OFc1_NvH-0949-Control-1.raw]	419.2467041015625	35.6128536666667	3.69753374346667	97.6244548290667	93.92692108560004	1.6949366E7	7.373664037517055E8	3	8096	0.26232059117540274	0.8277595867854391	0.689915221496198	419.23675537109375	419.2566833496094
922	419.26031494140625	18.1971111226667					1	DETECTED	419.2603 m/z @18.20 [151020OFc1_NvH-0949-Control-1.raw]	419.26031494140625	18.1971111226667	4.5436849816	94.7927122605333	90.24902727893331	833175.0625	3.245509028167641E8	3	8096	4.837351387795044	1.3470308500534471	3.1837645066070164	419.2568054199219	419.2696838378906
923	419.2839660644531	4.58155119306667					1	DETECTED	419.2840 m/z @4.58 [151020OFc1_NvH-0949-Control-1.raw]	419.2839660644531	4.58155119306667	1.64755901386667	94.0634477842667	92.41588877040003	148293.984375	2.292399839107806E8	0	8096	0.14031117170927399	2.302284866290812	605.2877538592213	419.2740478515625	419.29302978515625
924	419.3156433105469	92.3752109962667					1	DETECTED	419.3156 m/z @92.38 [151020OFc1_NvH-0949-Control-1.raw]	419.3156433105469	92.3752109962667	0.0059834704	100.0010565648	99.9950730944	1853079.25	3.492117725541814E8	0	8096	0.9615152826605851	0.5304908471084713	1.0719585485499372	419.3067626953125	419.3249206542969
925	419.4212341308594	6.42668269146667					1	DETECTED	419.4212 m/z @6.43 [151020OFc1_NvH-0949-Control-1.raw]	419.4212341308594	6.42668269146667	6.13164611866667	94.4950779890667	88.36343187040003	106535.40625	2.2468909834517434E8	0	8096	0.0962729897271899	0.8736401929054876	0.5198991158772082	419.411865234375	419.42132568359375
926	419.43133544921875	52.0755552013333					1	DETECTED	419.4313 m/z @52.08 [151020OFc1_NvH-0949-Control-1.raw]	419.43133544921875	52.0755552013333	5.1262118432	97.7462178085333	92.6200059653333	147561.875	2.6699419052046806E8	0	8096	91.34242146707642	0.9970992739435514	0.9955241230811533	419.4213562011719	419.43353271484375
927	419.4559020996094	22.9848338157333					1	DETECTED	419.4559 m/z @22.98 [151020OFc1_NvH-0949-Control-1.raw]	419.4559020996094	22.9848338157333	3.81549934586667	99.3887889538667	95.57328960800002	1489681.0	2.925132096033291E8	4	8096	0.1600220008069968	0.887530531209789	0.36532912883342267	419.4460144042969	419.4657897949219
928	419.46661376953125	19.4527782192					1	DETECTED	419.4666 m/z @19.45 [151020OFc1_NvH-0949-Control-1.raw]	419.46661376953125	19.4527782192	4.9805673536	98.8684753602667	93.8879080066667	200019.59375	2.6512570600598586E8	0	8096	0.20522715019501447	6.668748552260044	0.21271999984986925	419.4659118652344	419.4738464355469
929	419.4838562011719	21.7159521194667					1	DETECTED	419.4839 m/z @21.72 [151020OFc1_NvH-0949-Control-1.raw]	419.4838562011719	21.7159521194667	3.918283308	99.637774636	95.719491328	250325.328125	2.555689726268827E8	0	8096	0.18277439568006315	3.683821415573858	0.20487201140515468	419.473876953125	419.49371337890625
930	419.51043701171875	26.4231607370667					1	DETECTED	419.5104 m/z @26.42 [151020OFc1_NvH-0949-Control-1.raw]	419.51043701171875	26.4231607370667	4.31105845306667	96.8435095461333	92.53245109306664	187111.1875	2.939128418916145E8	0	8096	82.17492360523325	2.3425902228417286	6.0598890698678725	419.50048828125	419.5204162597656
931	419.527099609375	70.9367844648					1	DETECTED	419.5271 m/z @70.94 [151020OFc1_NvH-0949-Control-1.raw]	419.527099609375	70.9367844648	3.49803613121667	70.9367844648	67.43874833358333	118061.859375	2.0533146695852306E8	0	8096	57.14534616576704	0.5	null	419.52044677734375	419.5282287597656
932	419.53826904296875	10.279126696					1	DETECTED	419.5383 m/z @10.28 [151020OFc1_NvH-0949-Control-1.raw]	419.53826904296875	10.279126696	4.2420301728	81.5541608530667	77.3121306802667	1462599.625	2.8053631270644146E8	3	8096	0.17590954018932337	9.974944691853562	21.555427945625432	419.5282897949219	419.5482482910156
933	419.55303955078125	27.8900984466667					1	DETECTED	419.5530 m/z @27.89 [151020OFc1_NvH-0949-Control-1.raw]	419.55303955078125	27.8900984466667	4.14167243706667	95.5535828858667	91.41191044880003	299562.03125	2.6835196406016934E8	0	8096	16.63660820693336	2.1207983708448785	0.06510197559859027	419.54827880859375	419.5532531738281
934	419.56329345703125	35.7887786482667					1	DETECTED	419.5633 m/z @35.79 [151020OFc1_NvH-0949-Control-1.raw]	419.56329345703125	35.7887786482667	1.89132714133333	99.0492863232	97.15795918186666	1539876.0	3.0303308064021873E8	3	8096	0.22446775896094096	0.7174062028342353	0.9300180077432975	419.5533142089844	419.57171630859375
935	419.58172607421875	35.5800955408					1	DETECTED	419.5817 m/z @35.58 [151020OFc1_NvH-0949-Control-1.raw]	419.58172607421875	35.5800955408	4.06209631493333	95.0634051789333	91.00130886399997	1.2583133E7	5.1164906641841555E8	3	8096	0.26482783872289417	0.5142479932953337	42.54268988359015	419.5717468261719	419.591552734375
936	419.59368896484375	19.5533480397333					1	DETECTED	419.5937 m/z @19.55 [151020OFc1_NvH-0949-Control-1.raw]	419.59368896484375	19.5533480397333	4.884374916	82.4528168437333	77.5684419277333	121076.2734375	2.3078592438049385E8	0	8096	20.648768365080382	2.7557084735647646	4.486696048286335	419.591796875	419.6005554199219
937	419.6106872558594	22.6016293997333					1	DETECTED	419.6107 m/z @22.60 [151020OFc1_NvH-0949-Control-1.raw]	419.6106872558594	22.6016293997333	4.06209631493333	99.0778189501333	95.01572263519998	395754.5	2.5134938118137664E8	0	8096	0.3043942332281908	4.551693013322946	0.06892614298793638	419.6014709472656	419.6206359863281
938	419.67864990234375	39.1252281456					1	DETECTED	419.6786 m/z @39.13 [151020OFc1_NvH-0949-Control-1.raw]	419.67864990234375	39.1252281456	4.193884592	96.0602998344	91.8664152424	126109.515625	2.4958151281637177E8	0	8096	16.77107451559235	1.372796541869995	1.7280288752035884	419.66876220703125	419.6857604980469
939	419.69610595703125	30.9121383834667					1	DETECTED	419.6961 m/z @30.91 [151020OFc1_NvH-0949-Control-1.raw]	419.69610595703125	30.9121383834667	4.41069507973333	99.5238995264	95.11320444666667	183064.75	2.496298052384477E8	0	8096	19.322840488710266	2.2822697322411187	3.589364350370207	419.686279296875	419.6961975097656
940	419.70623779296875	22.9733026914667					1	DETECTED	419.7062 m/z @22.97 [151020OFc1_NvH-0949-Control-1.raw]	419.70623779296875	22.9733026914667	3.842959264	98.1855124954667	94.3425532314667	1031359.5	3.009403405407083E8	4	8096	0.08209626756339006	0.6701381447340975	3.2999714175279395	419.6962585449219	419.7080383300781
941	419.7181091308594	37.4830631912					1	DETECTED	419.7181 m/z @37.48 [151020OFc1_NvH-0949-Control-1.raw]	419.7181091308594	37.4830631912	2.96880014186667	99.8002945658667	96.83149442400003	2028521.875	3.6993787835128677E8	2	8096	14.789010916396265	0.5122735620912583	0.01961093329770796	419.7081298828125	419.7268371582031
942	419.7368469238281	22.9994021496					1	DETECTED	419.7368 m/z @23.00 [151020OFc1_NvH-0949-Control-1.raw]	419.7368469238281	22.9994021496	4.35142238693333	99.4176005672	95.06617818026666	9100399.0	6.000265898078585E8	2	8096	1.5660491219511599	1.8483844329322134	0.487999551697691	419.72686767578125	419.746826171875
943	419.7551574707031	24.5126825586667					1	DETECTED	419.7552 m/z @24.51 [151020OFc1_NvH-0949-Control-1.raw]	419.7551574707031	24.5126825586667	4.1657996224	99.2401010421333	95.0743014197333	8780069.0	4.356894329563748E8	2	8096	0.2111883066448108	46.357864417242816	1.602116983377315	419.7468566894531	419.7651062011719
944	419.7790222167969	37.9960907050667					1	DETECTED	419.7790 m/z @38.00 [151020OFc1_NvH-0949-Control-1.raw]	419.7790222167969	37.9960907050667	3.2158896512	92.2051548056	88.9892651544	270774.8125	2.6059107161669552E8	0	8096	78.72331154451615	1.5274415125122243	2.1668721583990505	419.7690734863281	419.7796630859375
945	419.79132080078125	40.1866515072					1	DETECTED	419.7913 m/z @40.19 [151020OFc1_NvH-0949-Control-1.raw]	419.79132080078125	40.1866515072	4.47377949466667	98.3085759426667	93.83479644800003	378373.125	2.690046012266717E8	0	8096	0.06821345000644641	1.3149035617930551	1.847567623785595	419.7818908691406	419.80096435546875
946	419.81201171875	22.5759066752					1	DETECTED	419.8120 m/z @22.58 [151020OFc1_NvH-0949-Control-1.raw]	419.81201171875	22.5759066752	3.27966562346667	94.6359808029333	91.35631517946663	334332.5	2.5988874370016965E8	0	8096	0.14205326282076314	105.56609210020909	0.6889620891889593	419.80218505859375	419.82183837890625
947	419.8479919433594	46.9909635896					1	DETECTED	419.8480 m/z @46.99 [151020OFc1_NvH-0949-Control-1.raw]	419.8479919433594	46.9909635896	1.2155302264	97.8138750421333	96.5983448157333	429806.78125	2.766738929232329E8	0	8096	78.3592873862265	1.2371387425792995	1.8493680363754066	419.8380126953125	419.85791015625
948	419.87274169921875	10.2662761906667					1	DETECTED	419.8727 m/z @10.27 [151020OFc1_NvH-0949-Control-1.raw]	419.87274169921875	10.2662761906667	0.0158561666666667	99.9154428624	99.89958669573333	867836.375	3.002971939558231E8	0	8096	0.20865381069789812	20.500325866840633	81.03717825473014	419.86279296875	419.88067626953125
949	419.89068603515625	36.6565664242667					1	DETECTED	419.8907 m/z @36.66 [151020OFc1_NvH-0949-Control-1.raw]	419.89068603515625	36.6565664242667	0.454709812	98.1760169394667	97.7213071274667	2683636.75	4.3454260078602785E8	3	8096	12.808751717608526	0.539196738344291	1.457381773060278	419.8807067871094	419.9006652832031
950	419.9030456542969	47.8070708088					1	DETECTED	419.9030 m/z @47.81 [151020OFc1_NvH-0949-Control-1.raw]	419.9030456542969	47.8070708088	5.50055950213333	91.0804888253333	85.57992932319998	940852.1875	3.83702670515517E8	3	8096	0.14849118034567255	0.5013733900135654	0.0034867094078249094	419.9007873535156	419.90545654296875
951	419.91546630859375	35.5677521186667					1	DETECTED	419.9155 m/z @35.57 [151020OFc1_NvH-0949-Control-1.raw]	419.91546630859375	35.5677521186667	2.4774118096	99.7906255749333	97.3132137653333	4429926.0	3.8117195380384004E8	3	8096	0.36115643494159855	1.2211930495192806	0.8898640869227394	419.9054870605469	419.9254455566406
952	419.9307556152344	41.8516715042667					1	DETECTED	419.9308 m/z @41.85 [151020OFc1_NvH-0949-Control-1.raw]	419.9307556152344	41.8516715042667	5.518771784	99.4273612106667	93.90858942666671	842877.5	2.7969695959146345E8	3	8096	0.1089421741572707	0.5013810154833914	0.0037900871546694987	419.92547607421875	419.9403381347656
953	419.95501708984375	46.194201448					1	DETECTED	419.9550 m/z @46.19 [151020OFc1_NvH-0949-Control-1.raw]	419.95501708984375	46.194201448	0.221520309333333	100.0010565648	99.77953625546667	683376.25	3.0683500259726804E8	0	8096	38.22875720237524	1.1864645459597527	9.727682653777522E-4	419.9452209472656	419.96490478515625
954	419.967529296875	33.1284968376					1	DETECTED	419.9675 m/z @33.13 [151020OFc1_NvH-0949-Control-1.raw]	419.967529296875	33.1284968376	1.32505635413333	99.9914981944	98.66644184026667	467444.71875	2.6569753679310274E8	4	8096	20.775400866116563	2.483157045348367	0.010072097985089422	419.96502685546875	419.9773864746094
955	419.98004150390625	23.5191165717333					1	DETECTED	419.9800 m/z @23.52 [151020OFc1_NvH-0949-Control-1.raw]	419.98004150390625	23.5191165717333	2.6959200848	98.9360044445333	96.2400843597333	393734.65625	2.482986524052922E8	0	8096	0.17779424973984348	2.310886429471206	3.040946642484186	419.9775390625	419.98065185546875
956	419.9906921386719	29.8457568016					1	DETECTED	419.9907 m/z @29.85 [151020OFc1_NvH-0949-Control-1.raw]	419.9906921386719	29.8457568016	0.734729970133333	98.5030339194667	97.76830394933337	704878.1875	2.7518129187716067E8	0	8096	0.061083506071717864	0.6087402546595652	0.01853424935495081	419.980712890625	420.0006408691406
957	420.01153564453125	22.3274101746667					1	DETECTED	420.0115 m/z @22.33 [151020OFc1_NvH-0949-Control-1.raw]	420.01153564453125	22.3274101746667	3.89927996906667	99.7140598509333	95.81477988186663	267534.75	2.568437507314721E8	0	8096	7.112753689390459	5.853581636359564	0.021859013845582913	420.0020751953125	420.021484375
958	420.0284729003906	26.8045956733333					1	DETECTED	420.0285 m/z @26.80 [151020OFc1_NvH-0949-Control-1.raw]	420.0284729003906	26.8045956733333	1.80230339173333	100.0010565648	98.19875317306666	175516.71875	2.6309792245315403E8	0	8096	2.1841891948953602	1.9330709973020355	10.14339980530738	420.0215759277344	420.0384521484375
959	420.1141052246094	63.9898608613333					1	DETECTED	420.1141 m/z @63.99 [151020OFc1_NvH-0949-Control-1.raw]	420.1141052246094	63.9898608613333	34.1853866952	96.7190774578667	62.5336907626667	469223.28125	2.7387533612007475E8	0	8096	0.952514829994378	0.7073624108356469	10.409848459265236	420.1047668457031	420.1229553222656
960	420.1752624511719	19.5336984165333					1	DETECTED	420.1753 m/z @19.53 [151020OFc1_NvH-0949-Control-1.raw]	420.1752624511719	19.5336984165333	4.420742608	92.3752109962667	87.9544683882667	197856.234375	2.5808435158927366E8	0	8096	0.1238010777151004	3.2470698360555734	12.979114390877488	420.16607666015625	420.18499755859375
961	420.19512939453125	29.178241688					1	DETECTED	420.1951 m/z @29.18 [151020OFc1_NvH-0949-Control-1.raw]	420.19512939453125	29.178241688	4.0296987208	91.8266739818667	87.7969752610667	700719.3125	2.5580397599793935E8	0	8096	0.10647509188799376	4.690521454839972	1.092544330588872	420.1854553222656	420.196044921875
962	420.2060852050781	34.7160349368					1	DETECTED	420.2061 m/z @34.72 [151020OFc1_NvH-0949-Control-1.raw]	420.2060852050781	34.7160349368	0.501488508	96.9856975816	96.4842090736	1739007.75	3.3981977735610956E8	2	8096	0.3435908627472557	0.6966613107341832	0.3229953587861231	420.1961364746094	420.2105712890625
963	420.2205810546875	34.2131216386667					1	DETECTED	420.2206 m/z @34.21 [151020OFc1_NvH-0949-Control-1.raw]	420.2205810546875	34.2131216386667	3.842959264	99.0682961928	95.2253369288	2984429.5	4.239156270541978E8	3	8096	20.767575377391296	0.582047361047647	1.0448144586005532	420.2106018066406	420.2213439941406
964	420.2313537597656	33.6581780730667					1	DETECTED	420.2314 m/z @33.66 [151020OFc1_NvH-0949-Control-1.raw]	420.2313537597656	33.6581780730667	1.62024229333333	99.8674202504	98.24717795706667	1.2718431E7	8.277289360472229E8	4	8096	0.22655374819160556	2.585464265751681	0.02713077759295459	420.22137451171875	420.2413330078125
965	420.2416076660156	30.7080516778667					1	DETECTED	420.2416 m/z @30.71 [151020OFc1_NvH-0949-Control-1.raw]	420.2416076660156	30.7080516778667	4.11086528026667	99.3071288514667	95.19626357120003	1240090.75	3.36759906081796E8	0	8096	0.13468102860741382	2.0267095423899524	3.2709352299972076	420.2413635253906	420.24676513671875
966	420.25677490234375	24.4915700573333					1	DETECTED	420.2568 m/z @24.49 [151020OFc1_NvH-0949-Control-1.raw]	420.25677490234375	24.4915700573333	0.0891760917333333	95.5722617069333	95.48308561519997	3966736.25	3.8631794583214384E8	3	8096	0.23055369996719932	1.4262688904738783	1.555705357833082	420.2467956542969	420.2667541503906
967	420.2707214355469	35.4704948733333					1	DETECTED	420.2707 m/z @35.47 [151020OFc1_NvH-0949-Control-1.raw]	420.2707214355469	35.4704948733333	5.671768076	94.3739778064	88.7022097304	289055.5625	2.3518077028703916E8	0	8096	63.27693634683655	1.761407594080128	2.5178124793046046	420.266845703125	420.2806701660156
968	420.2821044921875	5.56536698106667					1	DETECTED	420.2821 m/z @5.57 [151020OFc1_NvH-0949-Control-1.raw]	420.2821044921875	5.56536698106667	5.46074746933333	37.9707728109333	32.51002534159997	117337.1328125	6.695179412343854E7	0	8096	0.054250626777907485	178.71895311769148	0.7538172767468971	420.2808532714844	420.28289794921875
969	420.29290771484375	40.1866515072					1	DETECTED	420.2929 m/z @40.19 [151020OFc1_NvH-0949-Control-1.raw]	420.29290771484375	40.1866515072	3.14363774373333	93.0372976208	89.89365987706667	124646.6875	2.3989870506812584E8	0	8096	50.209490473677775	1.2412732834465987	1.4594804006132058	420.282958984375	420.3001403808594
970	420.3189392089844	92.3752109962667					1	DETECTED	420.3189 m/z @92.38 [151020OFc1_NvH-0949-Control-1.raw]	420.3189392089844	92.3752109962667	0.0059834704	100.0010565648	99.9950730944	444155.4375	2.6998923770371646E8	0	8096	4.010491241140997	0.5198076068233343	1.8314165049375577	420.3106994628906	420.32574462890625
971	420.3323059082031	89.7700910818667					1	DETECTED	420.3323 m/z @89.77 [151020OFc1_NvH-0949-Control-1.raw]	420.3323059082031	89.7700910818667	2.00891781706667	92.4163671501333	90.40744933306662	221354.265625	3.255530821665065E8	0	8096	89.23127868074874	0.5109225818167595	0.024194825989655763	420.33111572265625	420.3406677246094
972	420.459228515625	7.8787306592					1	DETECTED	420.4592 m/z @7.88 [151020OFc1_NvH-0949-Control-1.raw]	420.459228515625	7.8787306592	3.87213844373333	95.8179816696	91.94584322586667	198793.03125	2.501914259730711E8	0	8096	0.21828560497217175	2.3491213674541407	87.86558241262321	420.44927978515625	420.4600830078125
973	420.4700927734375	45.8970676501333					1	DETECTED	420.4701 m/z @45.90 [151020OFc1_NvH-0949-Control-1.raw]	420.4700927734375	45.8970676501333	4.49571470213333	98.9643771578667	94.46866245573338	1995952.375	3.3755553927460647E8	4	8096	0.4232541590455696	0.7543796036972238	0.011266757577500414	420.46014404296875	420.4800720214844
974	420.4801940917969	25.170246064					1	DETECTED	420.4802 m/z @25.17 [151020OFc1_NvH-0949-Control-1.raw]	420.4801940917969	25.170246064	3.3795872968	95.0152183109333	91.63563101413331	545531.8125	2.498751169092567E8	0	8096	0.2530478158214322	21.605887354139014	1.8236489208521045	420.4801025390625	420.4900817871094
975	420.4920654296875	29.8968419872					1	DETECTED	420.4921 m/z @29.90 [151020OFc1_NvH-0949-Control-1.raw]	420.4920654296875	29.8968419872	5.24717711013333	94.4950779890667	89.24790087893336	408405.625	2.4399364571601027E8	0	8096	0.16009079856978659	2.285948916836011	0.0010000795481134087	420.4903869628906	420.501708984375
976	420.53240966796875	24.678120272					1	DETECTED	420.5324 m/z @24.68 [151020OFc1_NvH-0949-Control-1.raw]	420.53240966796875	24.678120272	4.00135989786667	99.1639535781333	95.16259368026664	915576.6875	2.7675094260783905E8	3	8096	0.1532388530670694	0.6599168666881553	0.0432803358806441	420.5224304199219	420.5423889160156
977	420.5448303222656	38.9103934					1	DETECTED	420.5448 m/z @38.91 [151020OFc1_NvH-0949-Control-1.raw]	420.5448303222656	38.9103934	6.23019753173333	96.7000885557333	90.46989102399998	457157.84375	3.026858356224597E8	3	8096	43.632682820056495	2.363374415472523	0.0013405968943250909	420.54241943359375	420.5450439453125
978	420.5550537109375	48.5081560101333					1	DETECTED	420.5551 m/z @48.51 [151020OFc1_NvH-0949-Control-1.raw]	420.5550537109375	48.5081560101333	2.2996476352	98.5510103064	96.2513626712	1161767.0	2.90121606779452E8	3	8096	0.11160801706306245	0.5376865450522577	0.09656257165407714	420.545166015625	420.555419921875
979	420.5654296875	33.6743343298667					1	DETECTED	420.5654 m/z @33.67 [151020OFc1_NvH-0949-Control-1.raw]	420.5654296875	33.6743343298667	3.72456671813333	99.637774636	95.91320791786667	8382186.5	5.36602491082905E8	0	8096	0.21674200424138945	2.267296275320037	0.017312992370118577	420.5554504394531	420.5751953125
980	420.5760192871094	30.6967537888					1	DETECTED	420.5760 m/z @30.70 [151020OFc1_NvH-0949-Control-1.raw]	420.5760192871094	30.6967537888	3.963753924	96.2004461733333	92.2366922493333	776058.1875	2.6345265894688353E8	3	8096	4.91670701999934	0.6649443820488933	0.13681753978044742	420.575439453125	420.58599853515625
981	420.5863342285156	35.1840124586667					1	DETECTED	420.5863 m/z @35.18 [151020OFc1_NvH-0949-Control-1.raw]	420.5863342285156	35.1840124586667	0.0616159224	51.8709181936	51.809302271199996	376846.3125	1.504031049645514E8	3	8096	19.404275561013275	0.9730362499202815	0.5321623130331818	420.5860290527344	420.59625244140625
982	420.6108093261719	32.2414465008					1	DETECTED	420.6108 m/z @32.24 [151020OFc1_NvH-0949-Control-1.raw]	420.6108093261719	32.2414465008	4.97093035146667	99.2117736368	94.24084328533334	219603.625	2.837337436376275E8	0	8096	11.024618266970542	1.7278888813337916	0.10266862573645891	420.6009521484375	420.6207580566406
983	420.6867980957031	35.7630730666667					1	DETECTED	420.6868 m/z @35.76 [151020OFc1_NvH-0949-Control-1.raw]	420.6867980957031	35.7630730666667	4.5340852848	96.7000885557333	92.1660032709333	112965.90625	2.779048685817577E8	0	8096	0.07176403412980648	1.4756482649183085	2.5358110683191932	420.6772155761719	420.69671630859375
984	420.7099304199219	19.0750508472					1	DETECTED	420.7099 m/z @19.08 [151020OFc1_NvH-0949-Control-1.raw]	420.7099304199219	19.0750508472	4.20318912106667	96.3883898333333	92.18520071226664	1810218.5	3.0433453589949685E8	4	8096	0.09846385018688153	29.498520925254226	1.438052812827427	420.7000427246094	420.71136474609375
985	420.72149658203125	38.5543425794667					1	DETECTED	420.7215 m/z @38.55 [151020OFc1_NvH-0949-Control-1.raw]	420.72149658203125	38.5543425794667	3.4431802816	93.9856965421333	90.54251626053329	2714021.0	3.7551342457826346E8	2	8096	7.447571456052501	0.7217726556615301	0.35404987192054854	420.7115478515625	420.7284240722656
986	420.7384338378906	19.1653022837333					1	DETECTED	420.7384 m/z @19.17 [151020OFc1_NvH-0949-Control-1.raw]	420.7384338378906	19.1653022837333	4.7137704232	97.2103071973333	92.49653677413329	3071347.25	3.824661904359616E8	2	8096	0.17375955665082543	0.7497892873674132	0.7984539799971969	420.728515625	420.748291015625
987	420.7582702636719	24.4709955752					1	DETECTED	420.7583 m/z @24.47 [151020OFc1_NvH-0949-Control-1.raw]	420.7582702636719	24.4709955752	3.87213844373333	75.7021219152	71.82998347146666	996269.0625	2.259421196700836E8	0	8096	3.1926734988198966	2.4006254688805257	0.19896350656527886	420.7490234375	420.76007080078125
988	420.7701416015625	27.6540965717333					1	DETECTED	420.7701 m/z @27.65 [151020OFc1_NvH-0949-Control-1.raw]	420.7701416015625	27.6540965717333	7.3938801544	79.7713378453333	72.37745769093331	2380935.75	3.266077491521879E8	2	8096	2.6722469243647566	0.7468042922000888	3.2866785344317244	420.76019287109375	420.7757263183594
989	420.7871398925781	37.1468962666667					1	DETECTED	420.7871 m/z @37.15 [151020OFc1_NvH-0949-Control-1.raw]	420.7871398925781	37.1468962666667	2.7322489336	68.0453614005333	65.31311246693329	3061855.75	2.782056346877481E8	2	8096	1.0644427185494862	0.7961394466609278	0.07805833072445492	420.7794189453125	420.79705810546875
990	420.8729553222656	14.8127437970667					1	DETECTED	420.8730 m/z @14.81 [151020OFc1_NvH-0949-Control-1.raw]	420.8729553222656	14.8127437970667	0.0525286357333333	99.2117736368	99.15924500106667	2542665.25	3.4374662676845753E8	3	8096	0.3375478809164356	1.1237929892298306	0.05228503243436211	420.8634948730469	420.8829345703125
991	420.88446044921875	40.9083346685333					1	DETECTED	420.8845 m/z @40.91 [151020OFc1_NvH-0949-Control-1.raw]	420.88446044921875	40.9083346685333	0.0342185328	98.1566946392	98.1224761064	1229074.875	2.9698717132077146E8	3	8096	0.12248955699286057	0.6804124558690807	0.004895049702907889	420.88299560546875	420.8892822265625
992	420.8992919921875	33.6848883437333					1	DETECTED	420.8993 m/z @33.68 [151020OFc1_NvH-0949-Control-1.raw]	420.8992919921875	33.6848883437333	0.107803277333333	98.5799147989333	98.47211152159997	3366275.5	4.041447819529014E8	3	8096	0.21125098852425594	0.9035501201482268	0.709452132011553	420.8893127441406	420.9092712402344
993	420.91009521484375	30.6773847154667					1	DETECTED	420.9101 m/z @30.68 [151020OFc1_NvH-0949-Control-1.raw]	420.91009521484375	30.6773847154667	0.0434248002666667	99.2497545573333	99.20632975706664	412388.5	2.53049584302853E8	0	8096	3.981575407400637	2.4037890730478333	0.3111057199194105	420.90936279296875	420.9200744628906
994	420.9216003417969	36.9599257512					1	DETECTED	420.9216 m/z @36.96 [151020OFc1_NvH-0949-Control-1.raw]	420.9216003417969	36.9599257512	0.221520309333333	99.8770471381333	99.65552682879998	384782.03125	2.4571084481279707E8	0	8096	16.165652230815777	1.9868085864755498	0.0024613353836286608	420.9203796386719	420.9313659667969
995	420.9504089355469	19.8086592824					1	DETECTED	420.9504 m/z @19.81 [151020OFc1_NvH-0949-Control-1.raw]	420.9504089355469	19.8086592824	0.0434248002666667	100.0010565648	99.95763176453333	103062.890625	2.4582572616213748E8	0	8096	86.90261063829394	2.5920298185416883	6.9892571737229	420.9405822753906	420.9504089355469
996	420.96044921875	19.0336284194667					1	DETECTED	420.9604 m/z @19.03 [151020OFc1_NvH-0949-Control-1.raw]	420.96044921875	19.0336284194667	3.42510180613333	99.2592377450667	95.83413593893337	1572014.25	2.9273536036032104E8	0	8096	0.17482694024354117	4.651666266797971	0.8074145519764907	420.9504699707031	420.9704284667969
997	420.9715881347656	45.5581084632					1	DETECTED	420.9716 m/z @45.56 [151020OFc1_NvH-0949-Control-1.raw]	420.9715881347656	45.5581084632	4.34193133573333	98.6957302384	94.35379890266667	461505.125	2.5652419875044456E8	0	8096	20.348262882602953	1.3008455560480767	0.008025334956954308	420.9704895019531	420.9815673828125
998	421.0052185058594	25.6051781405333					1	DETECTED	421.0052 m/z @25.61 [151020OFc1_NvH-0949-Control-1.raw]	421.0052185058594	25.6051781405333	1.151898104	98.0624181626667	96.9105200586667	151669.265625	2.6841176932074034E8	0	8096	8.247002653968899	2.3555538988778926	5.156113888191248	420.99530029296875	421.013427734375
999	421.0234375	32.1955593744					1	DETECTED	421.0234 m/z @32.20 [151020OFc1_NvH-0949-Control-1.raw]	421.0234375	32.1955593744	2.6685873552	99.9914981944	97.32291083919999	169585.21875	2.3490509564702922E8	0	8096	0.10253307356704511	1.6092542270828658	2.2191465776879156	421.0134582519531	421.03326416015625
1000	421.0733642578125	41.3456672578667					1	DETECTED	421.0734 m/z @41.35 [151020OFc1_NvH-0949-Control-1.raw]	421.0733642578125	41.3456672578667	5.76757733493333	99.9249360949333	94.15735875999997	691727.9375	2.873188926562628E8	0	8096	0.1323146621867295	5.215675839142407	2.1552845314446176	421.0635986328125	421.08319091796875
1001	421.0978698730469	90.3419136978667					1	DETECTED	421.0979 m/z @90.34 [151020OFc1_NvH-0949-Control-1.raw]	421.0978698730469	90.3419136978667	3.66144034933333	100.0010565648	96.33961621546666	142556.609375	2.739968525629953E8	0	8096	1.5282171290549371	0.5254503325752096	0.05990814037928126	421.087890625	421.10748291015625
1002	421.116455078125	61.0067737245333					1	DETECTED	421.1165 m/z @61.01 [151020OFc1_NvH-0949-Control-1.raw]	421.116455078125	61.0067737245333	8.56351202853333	99.4563188037333	90.89280677519997	103686.3984375	2.962467903415418E8	0	8096	83.06509229869572	0.8665823199754629	0.5775634504039534	421.10870361328125	421.1255187988281
1003	421.1459655761719	89.0496533274667					1	DETECTED	421.1460 m/z @89.05 [151020OFc1_NvH-0949-Control-1.raw]	421.1459655761719	89.0496533274667	1.86424151946667	98.6674883378667	96.80324681840003	488797.5625	2.4153730650330108E8	2	8096	0.5380080205879381	5.42711930918807	5.770205537681317	421.13604736328125	421.1542053222656
1004	421.1822204589844	28.1929276410667					1	DETECTED	421.1822 m/z @28.19 [151020OFc1_NvH-0949-Control-1.raw]	421.1822204589844	28.1929276410667	3.963753924	97.1171709642667	93.1534170402667	273103.96875	3.2395339324249154E8	0	8096	68.42715327619274	2.335740008765202	3.7045846640652367	421.1723327636719	421.19219970703125
1005	421.19659423828125	24.2016380778667					1	DETECTED	421.1966 m/z @24.20 [151020OFc1_NvH-0949-Control-1.raw]	421.19659423828125	24.2016380778667	3.19777445733333	94.6359808029333	91.43820634559998	138617.875	2.8182589821330297E8	0	8096	18.18336795644205	2.7897678281737095	4.559386977230428	421.1922302246094	421.1971130371094
1006	421.2071228027344	14.8026544304					1	DETECTED	421.2071 m/z @14.80 [151020OFc1_NvH-0949-Control-1.raw]	421.2071228027344	14.8026544304	3.77906623333333	94.6747222874667	90.89565605413337	1852591.625	3.5514203067753977E8	3	8096	0.2937296224485273	2.5329383424692233	3.3071984662725025	421.1971435546875	421.2099304199219
1007	421.2199401855469	22.0687623688					1	DETECTED	421.2199 m/z @22.07 [151020OFc1_NvH-0949-Control-1.raw]	421.2199401855469	22.0687623688	3.72456671813333	96.079049552	92.35448283386667	3703935.5	4.695032107932552E8	3	8096	13.464856266816621	0.66532508539474	5.6383631000114	421.2099609375	421.22991943359375
1008	421.234130859375	33.7286810741333					1	DETECTED	421.2341 m/z @33.73 [151020OFc1_NvH-0949-Control-1.raw]	421.234130859375	33.7286810741333	3.6251449712	94.6649952573333	91.0398502861333	1087070.0	3.299207916104162E8	2	8096	3.360934743684144	1.1251912400478106	0.015996381157436595	421.2299499511719	421.23797607421875
1009	421.24798583984375	23.0939193570667					1	DETECTED	421.2480 m/z @23.09 [151020OFc1_NvH-0949-Control-1.raw]	421.24798583984375	23.0939193570667	3.95463531653333	97.2668546597333	93.31221934319997	2236500.75	3.9333919363339585E8	3	8096	7.222777060056009	2.070988750999328	2.1990353456196883	421.2380065917969	421.25067138671875
1010	421.2607116699219	11.632123252					1	DETECTED	421.2607 m/z @11.63 [151020OFc1_NvH-0949-Control-1.raw]	421.2607116699219	11.632123252	3.6794487856	95.1307710384	91.4513222528	2607111.5	3.650110088023711E8	2	8096	9.624857015112159	2.520173902630087	3.9735864865113864	421.250732421875	421.27069091796875
1011	421.2792053222656	50.0059161138667					1	DETECTED	421.2792 m/z @50.01 [151020OFc1_NvH-0949-Control-1.raw]	421.2792053222656	50.0059161138667	5.53703838906667	92.2051548056	86.66811641653334	1590318.0	3.395361965478286E8	2	8096	12.936658714601506	0.5038246331726189	0.011519582216160116	421.2707824707031	421.2890625
1012	421.2970275878906	19.9278666064					1	DETECTED	421.2970 m/z @19.93 [151020OFc1_NvH-0949-Control-1.raw]	421.2970275878906	19.9278666064	19.7884887781333	92.5123094424	72.7238206642667	249178.75	3.2220998761214334E8	0	8096	0.17186054625296165	256.5862391116611	500.4628989915802	421.2892761230469	421.3049621582031
1013	421.33087158203125	92.3752109962667					1	DETECTED	421.3309 m/z @92.38 [151020OFc1_NvH-0949-Control-1.raw]	421.33087158203125	92.3752109962667	0.0059834704	100.0010565648	99.9950730944	160495.703125	2.726107659537275E8	0	8096	6.3619055107716775	0.5255912742253652	17.041317525047972	421.3209228515625	421.33978271484375
1014	421.3624572753906	29.7669829018667					1	DETECTED	421.3625 m/z @29.77 [151020OFc1_NvH-0949-Control-1.raw]	421.3624572753906	29.7669829018667	6.03333055626667	92.4387501208	86.40541956453332	414291.09375	2.619652392933522E8	0	8096	62.52966682406803	1.7962445725549594	1079.2457437682976	421.3529968261719	421.37213134765625
1015	421.4076843261719	41.4411908173333					1	DETECTED	421.4077 m/z @41.44 [151020OFc1_NvH-0949-Control-1.raw]	421.4076843261719	41.4411908173333	4.31105845306667	99.8577975562667	95.54673910320004	760299.9375	2.760945959106139E8	6	8096	50.94370672981574	1.6680866500662497	13.691531867526967	421.3984069824219	421.41729736328125
1016	421.45556640625	27.7133439466667					1	DETECTED	421.4556 m/z @27.71 [151020OFc1_NvH-0949-Control-1.raw]	421.45556640625	27.7133439466667	3.94575399493333	90.7285653554667	86.78281136053337	294630.375	2.5487603147634813E8	0	8096	8.753447171965487	2.206532859806223	0.010031024333640167	421.44561767578125	421.4606628417969
1017	421.4706726074219	17.9817303514667					1	DETECTED	421.4707 m/z @17.98 [151020OFc1_NvH-0949-Control-1.raw]	421.4706726074219	17.9817303514667	3.4797882304	97.3422037656	93.8624155352	4573785.0	3.551464967671128E8	0	8096	0.20699594878399452	34.13481021244667	0.02374234984786158	421.460693359375	421.48065185546875
1018	421.48089599609375	29.9808038728					1	DETECTED	421.4809 m/z @29.98 [151020OFc1_NvH-0949-Control-1.raw]	421.48089599609375	29.9808038728	9.14404562453333	51.6720573634667	42.52801173893337	1425629.75	1.4567554543252787E8	4	8096	0.23412437369707106	0.5042977325258996	0.009697283167797981	421.4806823730469	421.48193359375
1019	421.491943359375	32.8190378978667					1	DETECTED	421.4919 m/z @32.82 [151020OFc1_NvH-0949-Control-1.raw]	421.491943359375	32.8190378978667	4.46384618266667	96.6627344776	92.19888829493333	3574725.0	3.1723077432259405E8	4	8096	0.22840860216623327	28.040861907959727	67.46625734327779	421.4820251464844	421.50091552734375
1020	421.512451171875	21.4192825354667					1	DETECTED	421.5125 m/z @21.42 [151020OFc1_NvH-0949-Control-1.raw]	421.512451171875	21.4192825354667	1.0879008288	74.266218972	73.1783181432	174937.921875	2.2227204036293843E8	0	8096	8.312626897008478	2.574044893945517	4.171799966801874	421.5032653808594	421.5173645019531
1021	421.52752685546875	37.5301295266667					1	DETECTED	421.5275 m/z @37.53 [151020OFc1_NvH-0949-Control-1.raw]	421.52752685546875	37.5301295266667	5.327267972	77.6819387061333	72.3546707341333	458338.03125	2.405445101764347E8	3	8096	0.15896093718914983	1.2272175476584988	0.6778386145156731	421.517822265625	421.53094482421875
1022	421.54095458984375	14.9020508349333					1	DETECTED	421.5410 m/z @14.90 [151020OFc1_NvH-0949-Control-1.raw]	421.54095458984375	14.9020508349333	1.59280731893333	99.5995107666667	98.00670344773337	816294.75	2.784701571974117E8	0	8096	7.604187802814297	0.8121728072606389	0.3637055111906897	421.5309753417969	421.5429992675781
1023	421.55303955078125	28.2297300832					1	DETECTED	421.5530 m/z @28.23 [151020OFc1_NvH-0949-Control-1.raw]	421.55303955078125	28.2297300832	4.39116823706667	96.0227396461333	91.63157140906664	2835235.0	4.151754794352244E8	3	8096	7.170537281038403	0.5170688181145621	1.0932469359636539	421.5430603027344	421.56292724609375
1024	421.5665283203125	22.1990073728					1	DETECTED	421.5665 m/z @22.20 [151020OFc1_NvH-0949-Control-1.raw]	421.5665283203125	22.1990073728	3.83377599813333	77.6483177504	73.81454175226666	2352096.75	3.170080294097579E8	3	8096	12.314326145937066	2.520531273478419	127.25513575871825	421.56317138671875	421.5765075683594
1025	421.5994873046875	31.7520188632					1	DETECTED	421.5995 m/z @31.75 [151020OFc1_NvH-0949-Control-1.raw]	421.5994873046875	31.7520188632	3.97290796906667	95.3052675128	91.33235954373333	180524.984375	2.7757054437619853E8	0	8096	18.49005303851969	1.735870312996351	3.4727356799740003	421.5896301269531	421.6094055175781
1026	421.69915771484375	5.0583814992					1	DETECTED	421.6992 m/z @5.06 [151020OFc1_NvH-0949-Control-1.raw]	421.69915771484375	5.0583814992	4.83234862453333	91.3037839877333	86.47143536319997	95192.5234375	2.2909163720482248E8	0	8096	0.08946319712952722	1.3853174010845941	3.7430823851839867	421.69586181640625	421.7011413574219
1027	421.71136474609375	29.0460389077333					1	DETECTED	421.7114 m/z @29.05 [151020OFc1_NvH-0949-Control-1.raw]	421.71136474609375	29.0460389077333	4.09985019573333	90.9908750965333	86.89102490079998	5842688.0	4.7061879737814164E8	2	8096	11.095272402007758	0.796287425535582	0.6295524861815994	421.70147705078125	421.7213439941406
1028	421.721435546875	17.9702767946667					1	DETECTED	421.7214 m/z @17.97 [151020OFc1_NvH-0949-Control-1.raw]	421.721435546875	17.9702767946667	4.00135989786667	91.6193507848	87.61799088693334	3989656.5	3.593276718520589E8	0	8096	12.110718779481584	36.21403345711524	8.180280347888358	421.72137451171875	421.7314147949219
1029	421.7317199707031	29.9659123938667					1	DETECTED	421.7317 m/z @29.97 [151020OFc1_NvH-0949-Control-1.raw]	421.7317199707031	29.9659123938667	4.80292974453333	43.8667698330667	39.06384008853337	1209420.625	1.4298127688241544E8	0	8096	0.2102653363529825	0.5057231420281876	0.011191662625124799	421.7314453125	421.7326965332031
1030	421.7427062988281	32.8044860365333					1	DETECTED	421.7427 m/z @32.80 [151020OFc1_NvH-0949-Control-1.raw]	421.7427062988281	32.8044860365333	3.04165177893333	97.1264876442667	94.08483586533337	3452291.25	4.1132250660774416E8	2	8096	0.2551416680482248	0.5970216670996147	0.2359372778237517	421.73272705078125	421.7492370605469
1031	421.7592468261719	27.5261063808					1	DETECTED	421.7592 m/z @27.53 [151020OFc1_NvH-0949-Control-1.raw]	421.7592468261719	27.5261063808	1.0604946584	99.3599180064	98.29942334799999	1.78210656E8	3.836808127358087E9	2	8096	0.2856538762654246	1.2120894082167553	1.2878357442334571	421.749267578125	421.7691955566406
1032	421.7708740234375	29.178241688					1	DETECTED	421.7709 m/z @29.18 [151020OFc1_NvH-0949-Control-1.raw]	421.7708740234375	29.178241688	2.2816040048	88.378233996	86.0966299912	2495606.5	3.6333607029336655E8	2	8096	0.18044962333416237	1.1118617510482949	0.32407866048878164	421.7693786621094	421.7808532714844
1033	421.7809753417969	50.0059161138667					1	DETECTED	421.7810 m/z @50.01 [151020OFc1_NvH-0949-Control-1.raw]	421.7809753417969	50.0059161138667	11.632123252	78.7677279152	67.1356046632	635551.0625	3.436201020506635E8	0	8096	12.926396633334484	0.9464610294580402	2.2241116511999897	421.7808837890625	421.790771484375
1034	421.84613037109375	18.7008911184					1	DETECTED	421.8461 m/z @18.70 [151020OFc1_NvH-0949-Control-1.raw]	421.84613037109375	18.7008911184	0.8337515368	98.5510103064	97.71725876960001	201095.375	2.5995267499010015E8	0	8096	9.923481149279517	4.494254573722945	9.887952220292261	421.8361511230469	421.8544921875
1035	421.864501953125	49.1845071621333					1	DETECTED	421.8645 m/z @49.18 [151020OFc1_NvH-0949-Control-1.raw]	421.864501953125	49.1845071621333	0.2021665848	99.637774636	99.4356080512	1021394.75	3.0445736639931613E8	3	8096	0.23323308057623393	0.5026234192500328	0.009801125730871784	421.8545837402344	421.8744201660156
1036	421.8779602050781	6.19954117866667					1	DETECTED	421.8780 m/z @6.20 [151020OFc1_NvH-0949-Control-1.raw]	421.8779602050781	6.19954117866667	1.27016327973333	92.0434418981333	90.77327861839997	787919.0	2.876844240463418E8	0	8096	0.3844421891198939	32.958123817277	43.06551558690072	421.87451171875	421.8782653808594
1037	421.8882751464844	21.3101903592					1	DETECTED	421.8883 m/z @21.31 [151020OFc1_NvH-0949-Control-1.raw]	421.8882751464844	21.3101903592	0.0616159224	99.4465775226667	99.3849616002667	6101375.5	4.3261140615846205E8	3	8096	0.28436228514845396	1.0715415178526497	50.391103771568936	421.8782958984375	421.89825439453125
1038	421.9007568359375	22.2290815168					1	DETECTED	421.9008 m/z @22.23 [151020OFc1_NvH-0949-Control-1.raw]	421.9007568359375	22.2290815168	1.1244918568	99.9819569637333	98.85746510693329	1616652.625	3.2227591917663467E8	0	8096	13.096062170470667	0.8934087443396277	25.91743154560441	421.8982849121094	421.9107360839844
1039	421.9188232421875	43.0915288005333					1	DETECTED	421.9188 m/z @43.09 [151020OFc1_NvH-0949-Control-1.raw]	421.9188232421875	43.0915288005333	0.2021665848	99.2592377450667	99.0570711602667	460163.21875	2.6968375953731114E8	0	8096	2.866899396477706	1.3968264494941187	0.006415912906492654	421.9107666015625	421.92852783203125
1040	421.94287109375	11.3126815664					1	DETECTED	421.9429 m/z @11.31 [151020OFc1_NvH-0949-Control-1.raw]	421.94287109375	11.3126815664	0.3240176792	100.0010565648	99.6770388856	220229.703125	2.5238856611469343E8	0	8096	0.12027355364585723	7.593240926881219	0.4794281975845924	421.9328918457031	421.9505310058594
1041	421.9605407714844	24.9634961064					1	DETECTED	421.9605 m/z @24.96 [151020OFc1_NvH-0949-Control-1.raw]	421.9605407714844	24.9634961064	1.71165648266667	98.6092286890667	96.89757220640003	1422587.625	2.809358451776614E8	0	8096	0.14739181582484662	0.8054280315959489	0.03982374160925369	421.9505615234375	421.96197509765625
1042	421.9720153808594	18.0364773277333					1	DETECTED	421.9720 m/z @18.04 [151020OFc1_NvH-0949-Control-1.raw]	421.9720153808594	18.0364773277333	0.426607958133333	99.8577975562667	99.43118959813337	2303473.25	3.439986321699003E8	0	8096	0.1492321744935552	0.6208790709667726	0.1728449442610387	421.9620361328125	421.98199462890625
1043	421.994140625	32.7892440048					1	DETECTED	421.9941 m/z @32.79 [151020OFc1_NvH-0949-Control-1.raw]	421.994140625	32.7892440048	2.04522129546667	96.6345620069333	94.58934071146662	1768744.875	2.837288401013185E8	0	8096	0.21494550980275307	0.516831903890528	0.3392243448354112	421.9841613769531	422.00408935546875
1044	422.0247497558594	29.7789640597333					1	DETECTED	422.0247 m/z @29.78 [151020OFc1_NvH-0949-Control-1.raw]	422.0247497558594	29.7789640597333	3.04165177893333	100.0010565648	96.95940478586667	424347.65625	2.5863417721803582E8	0	8096	0.223134027505278	3.2019223842492277	0.07479092240507855	422.01495361328125	422.03448486328125
1045	422.04364013671875	29.4354052949333					1	DETECTED	422.0436 m/z @29.44 [151020OFc1_NvH-0949-Control-1.raw]	422.04364013671875	29.4354052949333	4.84378376826667	99.9154428624	95.07165909413332	187053.546875	2.794966069359334E8	0	8096	40.1735870549208	1.870727100282842	2.7423240064536967	422.03515625	422.05316162109375
1046	422.05474853515625	59.9141507728					1	DETECTED	422.0547 m/z @59.91 [151020OFc1_NvH-0949-Control-1.raw]	422.05474853515625	59.9141507728	11.9304051890667	99.9440218429333	88.01361665386659	82809.625	2.426591343783115E8	0	8096	85.06314045608266	0.8746079950155533	0.7717431184348981	422.0540466308594	422.0610656738281
1047	422.0718994140625	38.9482777122667					1	DETECTED	422.0719 m/z @38.95 [151020OFc1_NvH-0949-Control-1.raw]	422.0718994140625	38.9482777122667	3.17085423573333	100.0010565648	96.83020232906667	131438.359375	2.7895288710615677E8	0	8096	57.99114994194227	1.309233179365303	1.6931245526489973	422.06304931640625	422.0818786621094
1048	422.1004638671875	91.7490118845333					1	DETECTED	422.1005 m/z @91.75 [151020OFc1_NvH-0949-Control-1.raw]	422.1004638671875	91.7490118845333	0.8067912176	100.0010565648	99.1942653472	186832.390625	2.726298112340047E8	0	8096	0.07449268762223937	21.656511889019896	88.95254064038187	422.09161376953125	422.110107421875
1049	422.1297302246094	90.3419136978667					1	DETECTED	422.1297 m/z @90.34 [151020OFc1_NvH-0949-Control-1.raw]	422.1297302246094	90.3419136978667	1.82891526213333	98.5606772808	96.73176201866666	7916541.5	2.9627527213541245E8	0	8096	0.07588980609735074	1.2937225322613257	1.3160107170388426	422.1205749511719	422.1384582519531
1050	422.166259765625	91.5060276296					1	DETECTED	422.1663 m/z @91.51 [151020OFc1_NvH-0949-Control-1.raw]	422.166259765625	91.5060276296	5.2181292792	98.8099578432	93.591828564	144512.125	2.3702619353016222E8	0	8096	63.00376873492214	0.5423230276390556	2.5667586209984043	422.15655517578125	422.17620849609375
1051	422.1816101074219	18.7008911184					1	DETECTED	422.1816 m/z @18.70 [151020OFc1_NvH-0949-Control-1.raw]	422.1816101074219	18.7008911184	4.89389116373333	90.3419136978667	85.44802253413337	114959.8125	2.2363517742876446E8	0	8096	0.059981796139673804	3.0943732459871747	5.188746491974349	422.17645263671875	422.1825866699219
1052	422.19268798828125	29.6249515088					1	DETECTED	422.1927 m/z @29.62 [151020OFc1_NvH-0949-Control-1.raw]	422.19268798828125	29.6249515088	3.40690169386667	97.5208663	94.11396460613332	1293444.375	2.905220627605603E8	0	8096	0.0429330341174321	1.014567453174608	2.8249455589750276	422.18310546875	422.2024841308594
1053	422.2124938964844	29.0865161077333					1	DETECTED	422.2125 m/z @29.09 [151020OFc1_NvH-0949-Control-1.raw]	422.2124938964844	29.0865161077333	1.76623898586667	99.6755641546667	97.90932516880004	2137386.0	4.4187183961615425E8	2	8096	4.17577414363053	0.5744548294812921	0.01919756612602822	422.2025146484375	422.2177429199219
1054	422.2277526855469	27.3283815226667					1	DETECTED	422.2278 m/z @27.33 [151020OFc1_NvH-0949-Control-1.raw]	422.2277526855469	27.3283815226667	3.28882979653333	99.3071288514667	96.01829905493337	4326890.0	5.950707339171983E8	2	8096	6.163020158300757	1.0356428606364068	0.1000963096664238	422.2177734375	422.23773193359375
1055	422.2450256347656	41.51269022					1	DETECTED	422.2450 m/z @41.51 [151020OFc1_NvH-0949-Control-1.raw]	422.2450256347656	41.51269022	3.98258260186667	99.9914981944	96.00891559253333	2410583.5	4.871875245066501E8	5	8096	3.420329054793271	1.496164417116814	3.7003987970675665	422.2377624511719	422.248291015625
1056	422.2583312988281	27.5261063808					1	DETECTED	422.2583 m/z @27.53 [151020OFc1_NvH-0949-Control-1.raw]	422.2583312988281	27.5261063808	0.0434248002666667	99.4949328189333	99.45150801866663	8.0697928E7	1.953388156585473E9	2	8096	0.2886612497186327	1.1612650368820094	1.2341267854860922	422.2483825683594	422.268310546875
1057	422.2684020996094	36.1202772909333					1	DETECTED	422.2684 m/z @36.12 [151020OFc1_NvH-0949-Control-1.raw]	422.2684020996094	36.1202772909333	4.22318848533333	96.9276645941333	92.70447610879998	5318552.0	3.627326339952769E8	0	8096	0.16851861432287762	0.6401948764740177	0.03040647255955976	422.2683410644531	422.27838134765625
1058	422.27862548828125	29.9808038728					1	DETECTED	422.2786 m/z @29.98 [151020OFc1_NvH-0949-Control-1.raw]	422.27862548828125	29.9808038728	4.08143404746667	50.1372858898667	46.05585184240003	679437.375	1.492927784115349E8	0	8096	0.07827702771093925	0.6146762009965038	0.13815295300951444	422.2784118652344	422.28717041015625
1059	422.2908020019531	17.8720541752					1	DETECTED	422.2908 m/z @17.87 [151020OFc1_NvH-0949-Control-1.raw]	422.2908020019531	17.8720541752	17.8268364824	96.7307648757333	78.9039283933333	100949.1484375	2.4021115781827423E8	0	8096	73.8606548431775	872.4895445498826	1631.640432595562	422.28887939453125	422.30078125
1060	422.3113098144531	90.6647391322667					1	DETECTED	422.3113 m/z @90.66 [151020OFc1_NvH-0949-Control-1.raw]	422.3113098144531	90.6647391322667	0.797732868266667	99.2592377450667	98.46150487680003	129981.9453125	2.3200328293029958E8	0	8096	0.19841011143223852	0.5055969380817373	7.200350817591722	422.30206298828125	422.31475830078125
1061	422.4246520996094	29.8208784136					1	DETECTED	422.4247 m/z @29.82 [151020OFc1_NvH-0949-Control-1.raw]	422.4246520996094	29.8208784136	2.07251677653333	99.8288517274667	97.75633495093336	399890.625	2.718248039483197E8	0	8096	5.5415385512307935	2.2327228207820164	0.03026540810076764	422.41473388671875	422.4344787597656
1062	422.44537353515625	41.4866928256					1	DETECTED	422.4454 m/z @41.49 [151020OFc1_NvH-0949-Control-1.raw]	422.44537353515625	41.4866928256	4.09061693893333	96.6533284626667	92.56271152373338	2476620.0	3.4081114658969724E8	0	8096	3.566819938564322	3.7582814429157736	1.7091449097618863	422.4354248046875	422.455078125
1063	422.4620361328125	24.9425756429333					1	DETECTED	422.4620 m/z @24.94 [151020OFc1_NvH-0949-Control-1.raw]	422.4620361328125	24.9425756429333	4.39116823706667	96.8717634976	92.48059526053333	806983.125	2.692526924510228E8	4	8096	16.126066152676476	2.3004621265438407	161.49251104878297	422.45550537109375	422.4719543457031
1064	422.480224609375	37.0085227914667					1	DETECTED	422.4802 m/z @37.01 [151020OFc1_NvH-0949-Control-1.raw]	422.480224609375	37.0085227914667	3.72456671813333	89.682390304	85.95782358586666	680145.75	2.650372768370181E8	0	8096	0.08644238606092358	0.5018848427254345	0.018810245622554744	422.4720458984375	422.4898986816406
1065	422.49560546875	32.9213013581333					1	DETECTED	422.4956 m/z @32.92 [151020OFc1_NvH-0949-Control-1.raw]	422.49560546875	32.9213013581333	4.60052983973333	99.0492863232	94.44875648346667	435922.90625	2.446934328843222E8	0	8096	9.919127952558107	1.6674820532714554	0.2365615863567947	422.49041748046875	422.5050354003906
1066	422.52740478515625	29.6137330104					1	DETECTED	422.5274 m/z @29.61 [151020OFc1_NvH-0949-Control-1.raw]	422.52740478515625	29.6137330104	3.9921580608	89.0974052968	85.10524723600001	671909.125	3.1597349473985875E8	0	8096	9.447546470848078	0.5194250030499634	0.006670689873604528	422.51763916015625	422.537353515625
1067	422.53997802734375	19.8086592824					1	DETECTED	422.5400 m/z @19.81 [151020OFc1_NvH-0949-Control-1.raw]	422.53997802734375	19.8086592824	5.03842292933333	95.0441762434667	90.00575331413336	435806.34375	3.059346686743687E8	0	8096	0.12928177782427142	3.352633758044136	633.1212871332674	422.5374755859375	422.54217529296875
1068	422.55218505859375	25.6718134037333					1	DETECTED	422.5522 m/z @25.67 [151020OFc1_NvH-0949-Control-1.raw]	422.55218505859375	25.6718134037333	3.68850450613333	97.3327142578667	93.64420975173337	1.169845E7	5.875385802920644E8	3	8096	0.141756470645376	0.6515158420490864	0.4200400203947653	422.5422058105469	422.5621643066406
1069	422.5701904296875	23.0939193570667					1	DETECTED	422.5702 m/z @23.09 [151020OFc1_NvH-0949-Control-1.raw]	422.5701904296875	23.0939193570667	3.87213844373333	91.0804888253333	87.20835038159997	2935275.75	6.011596222060252E8	3	8096	24.670052031328705	0.5086605363904543	72.58081038746491	422.56219482421875	422.5801696777344
1070	422.590576171875	37.5448171592					1	DETECTED	422.5906 m/z @37.54 [151020OFc1_NvH-0949-Control-1.raw]	422.590576171875	37.5448171592	4.21393892906667	83.2006167741333	78.98667784506662	539958.5625	2.7218350492934585E8	3	8096	12.339842838609488	1.6589696786775612	3.215745485671776	422.58062744140625	422.6004638671875
1071	422.6453552246094	44.9944045565333					1	DETECTED	422.6454 m/z @44.99 [151020OFc1_NvH-0949-Control-1.raw]	422.6453552246094	44.9944045565333	8.77374740613333	98.4423556645333	89.66860825839997	1631441.75	3.0353595463217235E8	0	8096	3.4609456001700494	0.5289895496581266	14.102571299320688	422.6354675292969	422.6539611816406
1072	422.6763916015625	74.5474534469333					1	DETECTED	422.6764 m/z @74.55 [151020OFc1_NvH-0949-Control-1.raw]	422.6763916015625	74.5474534469333	5.98296655173333	90.2880558488	84.30508929706667	262596.78125	2.6456705736266345E8	0	8096	29.69459613330043	0.6174723098883834	0.23476945288391798	422.6664123535156	422.686279296875
1073	422.6900939941406	17.646058884					1	DETECTED	422.6901 m/z @17.65 [151020OFc1_NvH-0949-Control-1.raw]	422.6900939941406	17.646058884	4.08143404746667	87.9815620512	83.90012800373333	139270.28125	2.648740696349135E8	0	8096	0.031647093835037055	3.092607757855817	0.017822531336665736	422.6864929199219	422.6999206542969
1074	422.71490478515625	29.0340681773333					1	DETECTED	422.7149 m/z @29.03 [151020OFc1_NvH-0949-Control-1.raw]	422.71490478515625	29.0340681773333	3.89927996906667	62.1935785090667	58.29429854000003	862641.4375	2.0629022439251766E8	2	8096	12.291663655959159	0.9087062865976179	0.8309351156428159	422.7049255371094	422.7198486328125
1075	422.7298583984375	23.2138476346667					1	DETECTED	422.7299 m/z @23.21 [151020OFc1_NvH-0949-Control-1.raw]	422.7298583984375	23.2138476346667	2.94144209546667	98.8099578432	95.86851574773333	7001489.5	4.880538319723028E8	2	8096	0.23201402761564083	0.6150310308456279	0.18622982137336289	422.7198791503906	422.7398376464844
1076	422.74725341796875	35.6128536666667					1	DETECTED	422.7473 m/z @35.61 [151020OFc1_NvH-0949-Control-1.raw]	422.74725341796875	35.6128536666667	4.47377949466667	96.2190667904	91.74528729573333	649399.3125	3.363683471242494E8	2	8096	13.658318048241927	0.5032552285286223	2.490213703812695	422.7398681640625	422.7485046386719
1077	422.7585144042969	27.5759456829333					1	DETECTED	422.7585 m/z @27.58 [151020OFc1_NvH-0949-Control-1.raw]	422.7585144042969	27.5759456829333	1.0422990456	97.079740352	96.0374413064	2.229799E7	9.968003503059922E8	2	8096	4.810211305009304	0.839618088056715	3.284386435211469	422.74853515625	422.7684631347656
1078	422.7702331542969	36.1202772909333					1	DETECTED	422.7702 m/z @36.12 [151020OFc1_NvH-0949-Control-1.raw]	422.7702331542969	36.1202772909333	6.06189035866667	56.6739959565333	50.61210559786663	1968691.25	2.0221006488053012E8	2	8096	0.13729625182476468	0.5144940878715673	0.03488342145823312	422.7685241699219	422.780029296875
1079	422.8460693359375	44.9450445893333					1	DETECTED	422.8461 m/z @44.95 [151020OFc1_NvH-0949-Control-1.raw]	422.8460693359375	44.9450445893333	0.0059834704	100.0010565648	99.9950730944	965589.9375	5.481962406002383E8	2	8096	3.410874285663475	1.304069958733814	0.9564531089964867	422.8382568359375	422.8558349609375
1080	422.86212158203125	29.6560638650667					1	DETECTED	422.8621 m/z @29.66 [151020OFc1_NvH-0949-Control-1.raw]	422.86212158203125	29.6560638650667	5.13533857946667	76.295077548	71.15973896853332	312860.53125	2.078841999560091E8	0	8096	0.09779323523016004	1.7241269484284585	0.001494381916627627	422.8562927246094	422.8621520996094
1081	422.87225341796875	43.0035605986667					1	DETECTED	422.8723 m/z @43.00 [151020OFc1_NvH-0949-Control-1.raw]	422.87225341796875	43.0035605986667	1.09689400106667	96.3142653698667	95.21737136880003	368590.96875	2.657693892699915E8	3	8096	25.390375598274016	1.2667762828036513	0.007887644833821605	422.8623046875	422.8763122558594
1082	422.8863830566406	25.6851710130667					1	DETECTED	422.8864 m/z @25.69 [151020OFc1_NvH-0949-Control-1.raw]	422.8863830566406	25.6851710130667	0.8248514512	95.3903765330667	94.5655250818667	8738623.0	5.413581454002713E8	3	8096	4.9259549194420735	0.5896223156848834	31.801293556933878	422.87640380859375	422.8963623046875
1083	422.8966064453125	24.7227721314667					1	DETECTED	422.8966 m/z @24.72 [151020OFc1_NvH-0949-Control-1.raw]	422.8966064453125	24.7227721314667	4.4442738008	61.2458708533333	56.8015970525333	1195566.875	2.1991304948774043E8	3	8096	2.523318410751827	0.5066960038582494	0.2123804404264429	422.8963928222656	422.900146484375
1084	422.9101867675781	47.4120667253333					1	DETECTED	422.9102 m/z @47.41 [151020OFc1_NvH-0949-Control-1.raw]	422.9101867675781	47.4120667253333	0.0059834704	99.3502576154667	99.3442741450667	1930843.5	3.833031146843E8	3	8096	30.505509967285946	0.6752217969943625	0.2029929166500383	422.90032958984375	422.9197692871094
1085	422.9259033203125	37.630418316					1	DETECTED	422.9259 m/z @37.63 [151020OFc1_NvH-0949-Control-1.raw]	422.9259033203125	37.630418316	0.0434248002666667	99.7906255749333	99.74720077466664	451987.875	2.984546661256045E8	0	8096	0.11028094959468149	1.5089051045723725	0.0031885357963035996	422.9201965332031	422.9358215332031
1086	422.95562744140625	16.160361528					1	DETECTED	422.9556 m/z @16.16 [151020OFc1_NvH-0949-Control-1.raw]	422.95562744140625	16.160361528	0.0800515832	99.3310352794667	99.2509836962667	346054.0	2.7436021948424476E8	0	8096	0.07305663107010574	0.6202123302618079	0.8541057164505952	422.9458312988281	422.965576171875
1087	422.9734191894531	33.1284968376					1	DETECTED	422.9734 m/z @33.13 [151020OFc1_NvH-0949-Control-1.raw]	422.9734191894531	33.1284968376	0.842740839466667	98.2703616098667	97.42762077040003	330863.40625	2.840060801777482E8	0	8096	20.485105433762403	2.047872730015246	0.4051729289574047	422.96575927734375	422.9832458496094
1088	422.9929504394531	33.5156172573333					1	DETECTED	422.9930 m/z @33.52 [151020OFc1_NvH-0949-Control-1.raw]	422.9929504394531	33.5156172573333	3.97290796906667	99.3310352794667	95.35812731040004	294775.65625	2.5495634832280335E8	0	8096	9.5370049578158	1.7135479757043082	4.518913093354835	422.9834899902344	422.9985656738281
1089	423.0086669921875	40.5352700632					1	DETECTED	423.0087 m/z @40.54 [151020OFc1_NvH-0949-Control-1.raw]	423.0086669921875	40.5352700632	4.1513913496	100.0010565648	95.84966521519999	812110.3125	2.5136597891044855E8	0	8096	0.0902588272033995	0.5225456951335741	0.015066227650665497	422.9989013671875	423.0185241699219
1090	423.02825927734375	35.1052030264					1	DETECTED	423.0283 m/z @35.11 [151020OFc1_NvH-0949-Control-1.raw]	423.02825927734375	35.1052030264	0.779658127733333	99.9819569637333	99.20229883599997	118073.796875	2.5223402124540892E8	0	8096	97.08945977297932	1.4040423046979678	1.8250151270985393	423.0187072753906	423.0364074707031
1091	423.04681396484375	44.9631008570667					1	DETECTED	423.0468 m/z @44.96 [151020OFc1_NvH-0949-Control-1.raw]	423.04681396484375	44.9631008570667	7.77199893093333	100.0010565648	92.22905763386666	557121.5625	2.698919804783329E8	0	8096	0.1295193643639294	7.761731679821111	0.014770056857334577	423.0369567871094	423.0567321777344
1092	423.08111572265625	46.4200699269333					1	DETECTED	423.0811 m/z @46.42 [151020OFc1_NvH-0949-Control-1.raw]	423.08111572265625	46.4200699269333	4.49571470213333	100.0010565648	95.50534186266667	86501.8125	2.3766825645418108E8	0	8096	94.26313650822144	1.0952639148566172	1.2116991465836886	423.076416015625	423.0868225097656
1093	423.09698486328125	54.7815072829333					1	DETECTED	423.0970 m/z @54.78 [151020OFc1_NvH-0949-Control-1.raw]	423.09698486328125	54.7815072829333	3.2158896512	100.0010565648	96.7851669136	117924.9375	2.4275629085271686E8	0	8096	88.56113701241982	0.8890039823612105	0.8411659526123492	423.0873107910156	423.1062927246094
1094	423.1336364746094	90.3244115330667					1	DETECTED	423.1336 m/z @90.32 [151020OFc1_NvH-0949-Control-1.raw]	423.1336364746094	90.3244115330667	3.04165177893333	95.7224993557333	92.68084757679998	1409950.75	3.373138233995845E8	0	8096	0.07832258984706186	0.5006294756306964	2.1416929420620443	423.1244201660156	423.1416015625
1095	423.1694030761719	91.0140122544					1	DETECTED	423.1694 m/z @91.01 [151020OFc1_NvH-0949-Control-1.raw]	423.1694030761719	91.0140122544	1.22462818746667	97.4361860786667	96.21155789120003	304633.1875	2.388425682459886E8	0	8096	35.826066657921736	0.5044227434667109	9.351952780606049E-4	423.1612243652344	423.17938232421875
1096	423.1959228515625	34.6152359901333					1	DETECTED	423.1959 m/z @34.62 [151020OFc1_NvH-0949-Control-1.raw]	423.1959228515625	34.6152359901333	2.06335002106667	96.1723527970667	94.10900277600003	307816.03125	2.74283702651101E8	2	8096	0.22794748861238645	1.6741649489350703	2.723192613961075	423.1860046386719	423.1982727050781
1097	423.2082824707031	6.1504606608					1	DETECTED	423.2083 m/z @6.15 [151020OFc1_NvH-0949-Control-1.raw]	423.2082824707031	6.1504606608	3.80638872506667	99.9535258370667	96.14713711200004	4094630.75	4.572181018322984E8	3	8096	16.964141711797406	50.68706535621582	106.90765527296197	423.19830322265625	423.21826171875
1098	423.2207946777344	25.6718134037333					1	DETECTED	423.2208 m/z @25.67 [151020OFc1_NvH-0949-Control-1.raw]	423.2207946777344	25.6718134037333	3.85210550346667	98.6092286890667	94.75712318560002	3561973.25	4.2596121074685806E8	2	8096	4.839418175563594	1.9613054418668066	1.8451607238141798	423.2182922363281	423.23077392578125
1099	423.23162841796875	23.2022293874667					1	DETECTED	423.2316 m/z @23.20 [151020OFc1_NvH-0949-Control-1.raw]	423.23162841796875	23.2022293874667	4.02046354053333	94.4245525397333	90.40408899919997	2440811.5	3.882044995514692E8	0	8096	0.25519823039911316	6.031891640190925	0.5638719803532014	423.2308044433594	423.2353210449219
1100	423.2453308105469	20.1738512154667					1	DETECTED	423.2453 m/z @20.17 [151020OFc1_NvH-0949-Control-1.raw]	423.2453308105469	20.1738512154667	4.00135989786667	95.7131851085333	91.71182521066663	3948519.75	4.479691833536463E8	2	8096	0.22918188382143256	0.737617445555987	17.688453218693933	423.2353515625	423.2482604980469
1101	423.2582702636719	22.7162802384					1	DETECTED	423.2583 m/z @22.72 [151020OFc1_NvH-0949-Control-1.raw]	423.2582702636719	22.7162802384	3.63422795946667	98.2045559813333	94.57032802186663	1.0385631E7	9.62687516909269E8	3	8096	0.18992776053572769	1.6048472812595396	10.153334490237633	423.248291015625	423.26824951171875
1102	423.26959228515625	51.0169985338667					1	DETECTED	423.2696 m/z @51.02 [151020OFc1_NvH-0949-Control-1.raw]	423.26959228515625	51.0169985338667	4.13128088746667	95.2653112965333	91.13403040906663	1211434.125	3.1422961909370595E8	0	8096	0.1406859218347094	1.0018132438618548	2.724177228235308	423.2682800292969	423.279541015625
1103	423.2801818847656	18.3504219869333					1	DETECTED	423.2802 m/z @18.35 [151020OFc1_NvH-0949-Control-1.raw]	423.2801818847656	18.3504219869333	2.96880014186667	92.3752109962667	89.40641085440004	95227.6484375	2.0345036479622152E8	0	8096	11.045107177480133	2.906273855740235	6.792629128430121	423.27972412109375	423.2901611328125
1104	423.3172607421875	39.7677892890667					1	DETECTED	423.3173 m/z @39.77 [151020OFc1_NvH-0949-Control-1.raw]	423.3172607421875	39.7677892890667	39.7677892890667	92.4948475370667	52.727058248000006	75106.484375	1.5951977085504827E8	0	8096	52.40785999556114	null	null	423.3092041015625	423.3172912597656
1105	423.3283386230469	48.771096796					1	DETECTED	423.3283 m/z @48.77 [151020OFc1_NvH-0949-Control-1.raw]	423.3283386230469	48.771096796	0.501488508	92.4387501208	91.9372616128	79391.5859375	2.4857713942104346E8	0	8096	90.84806283923761	0.9523307198212331	0.8866758451690656	423.3216247558594	423.33575439453125
1106	423.346923828125	92.3752109962667					1	DETECTED	423.3469 m/z @92.38 [151020OFc1_NvH-0949-Control-1.raw]	423.346923828125	92.3752109962667	6.61168427173333	92.4948475370667	85.88316326533338	275682.40625	2.914870812197057E8	0	8096	1.107648187853897	0.5525554674234229	0.04151973010759555	423.3391418457031	423.3556213378906
1107	423.38348388671875	92.3752109962667					1	DETECTED	423.3835 m/z @92.38 [151020OFc1_NvH-0949-Control-1.raw]	423.38348388671875	92.3752109962667	4.56287609226667	92.4387501208	87.87587402853333	524783.4375	2.7701157469647884E8	0	8096	0.7104336393340986	0.5173271722154277	0.04203489380210041	423.37408447265625	423.3929443359375
1108	423.4196472167969	92.3752109962667					1	DETECTED	423.4196 m/z @92.38 [151020OFc1_NvH-0949-Control-1.raw]	423.4196472167969	92.3752109962667	7.648228972	97.5208663	89.872637328	509555.46875	2.8699331551633793E8	0	8096	6.188798866509387	2.1527959800823537	0.07189075787476223	423.4100036621094	423.4292297363281
1109	423.4352722167969	14.1968044384					1	DETECTED	423.4353 m/z @14.20 [151020OFc1_NvH-0949-Control-1.raw]	423.4352722167969	14.1968044384	2.91397165226667	96.2098003442667	93.29582869200003	244159.203125	2.5230239250437427E8	0	8096	0.17762194531194453	332.22309649056973	1.560684295890599	423.4299011230469	423.4422607421875
1110	423.4522705078125	39.8148513242667					1	DETECTED	423.4523 m/z @39.81 [151020OFc1_NvH-0949-Control-1.raw]	423.4522705078125	39.8148513242667	1.50933760053333	97.0891232186667	95.57978561813337	282517.96875	2.719077037550606E8	0	8096	27.307177786617	1.381489586939311	1.7397547940761284	423.4423522949219	423.45794677734375
1111	423.46795654296875	13.2170180994667					1	DETECTED	423.4680 m/z @13.22 [151020OFc1_NvH-0949-Control-1.raw]	423.46795654296875	13.2170180994667	3.8246659032	99.637774636	95.8131087328	1875239.0	3.009229742070251E8	0	8096	10.87142319282741	1.078881883446072	42.58422917129835	423.4581298828125	423.4779357910156
1112	423.49493408203125	30.5474617936					1	DETECTED	423.4949 m/z @30.55 [151020OFc1_NvH-0949-Control-1.raw]	423.49493408203125	30.5474617936	5.36554454453333	97.3422037656	91.97665922106667	278811.5	2.512717410386169E8	0	8096	6.827453829567894	1.8548913830877396	0.19968374230140432	423.4849853515625	423.50482177734375
1113	423.5094909667969	16.4948866072					1	DETECTED	423.5095 m/z @16.49 [151020OFc1_NvH-0949-Control-1.raw]	423.5094909667969	16.4948866072	5.47007648106667	98.8196225136	93.34954603253333	239519.453125	2.794458722017839E8	3	8096	24.093626351487575	0.50924764591601	0.018554340000549507	423.5050354003906	423.51947021484375
1114	423.5246887207031	27.4709194890667					1	DETECTED	423.5247 m/z @27.47 [151020OFc1_NvH-0949-Control-1.raw]	423.5246887207031	27.4709194890667	4.59100732133333	70.4956062930667	65.90459897173336	199036.859375	2.0161886373072895E8	0	8096	0.2959368345826121	1.478050085955238	2.9628649030888323	423.5205078125	423.5322570800781
1115	423.54229736328125	6.1504606608					1	DETECTED	423.5423 m/z @6.15 [151020OFc1_NvH-0949-Control-1.raw]	423.54229736328125	6.1504606608	4.11086528026667	99.0207405930667	94.90987531280004	2583113.5	3.7074268931065655E8	3	8096	0.13040544329647386	17.408070051734406	274.5330357063066	423.5323486328125	423.5522155761719
1116	423.5643310546875	30.2730061872					1	DETECTED	423.5643 m/z @30.27 [151020OFc1_NvH-0949-Control-1.raw]	423.5643310546875	30.2730061872	3.87213844373333	98.2515347192	94.37939627546666	1504498.75	3.2418420687308466E8	3	8096	4.6620032251229695	3.2888932759545106	4.703832036868412	423.5543518066406	423.5743103027344
1117	423.57830810546875	45.7060818557333					1	DETECTED	423.5783 m/z @45.71 [151020OFc1_NvH-0949-Control-1.raw]	423.57830810546875	45.7060818557333	3.72456671813333	78.9744775229333	75.24991080479997	442540.875	2.5750202769089797E8	3	8096	0.1311169299031718	1.084780016532837	0.053700215010367904	423.5743408203125	423.5806884765625
1118	423.5906982421875	33.5156172573333					1	DETECTED	423.5907 m/z @33.52 [151020OFc1_NvH-0949-Control-1.raw]	423.5906982421875	33.5156172573333	3.65237814266667	98.9166856986667	95.26430755600003	1458336.375	2.979189337936863E8	3	8096	13.464566708762312	2.1184560163287793	1.0474926195763588	423.5807189941406	423.60064697265625
1119	423.6861877441406	14.3068101306667					1	DETECTED	423.6862 m/z @14.31 [151020OFc1_NvH-0949-Control-1.raw]	423.6861877441406	14.3068101306667	0.135667247466667	98.4740153621333	98.33834811466663	225756.875	2.4085422874222142E8	0	8096	0.2745701026610732	159.12236256615267	0.7512755956046684	423.6763000488281	423.6927185058594
1120	423.7027587890625	26.7891375128					1	DETECTED	423.7028 m/z @26.79 [151020OFc1_NvH-0949-Control-1.raw]	423.7027587890625	26.7891375128	3.8246659032	95.1611499509333	91.3364840477333	265892.71875	2.6390283511314854E8	0	8096	0.11821373479619623	2.207100086455055	0.43106448055310204	423.69293212890625	423.70867919921875
1121	423.71868896484375	13.2170180994667					1	DETECTED	423.7187 m/z @13.22 [151020OFc1_NvH-0949-Control-1.raw]	423.71868896484375	13.2170180994667	4.38135568773333	99.78087522	95.39951953226667	1554346.25	3.4565584851600945E8	2	8096	10.979811514206437	1.0187559877816454	1.578491414838136	423.7087097167969	423.72198486328125
1122	423.73199462890625	18.4672064173333					1	DETECTED	423.7320 m/z @18.47 [151020OFc1_NvH-0949-Control-1.raw]	423.73199462890625	18.4672064173333	4.7042897264	98.2515347192	93.54724499279999	3618019.75	3.717756906942911E8	2	8096	0.2403660125924958	1.0487228505237542	63.31327705469934	423.7220153808594	423.7350158691406
1123	423.74505615234375	35.1840124586667					1	DETECTED	423.7451 m/z @35.18 [151020OFc1_NvH-0949-Control-1.raw]	423.74505615234375	35.1840124586667	4.0296987208	99.8577975562667	95.8280988354667	1.414498E7	8.518268050657605E8	2	8096	17.352178123591873	0.5231657772036764	0.017010176255826404	423.73516845703125	423.7550354003906
1124	423.75994873046875	22.7162802384					1	DETECTED	423.7599 m/z @22.72 [151020OFc1_NvH-0949-Control-1.raw]	423.75994873046875	22.7162802384	4.28180883813333	95.7505702256	91.46876138746667	4535864.0	5.465060718216662E8	0	8096	32.241118331369904	0.5768484197649404	233.14375862692248	423.7550964355469	423.7699279785156
1125	423.7715148925781	51.0169985338667					1	DETECTED	423.7715 m/z @51.02 [151020OFc1_NvH-0949-Control-1.raw]	423.7715148925781	51.0169985338667	4.64203406853333	91.3994081669333	86.75737409839996	160646.890625	2.4887954159147453E8	0	8096	0.3472024816060042	0.9353901948890291	1.2522816663318443	423.77008056640625	423.7814636230469
1126	423.8291320800781	21.0800200453333					1	DETECTED	423.8291 m/z @21.08 [151020OFc1_NvH-0949-Control-1.raw]	423.8291320800781	21.0800200453333	2.61382923946667	83.3239675418667	80.71013830240003	107671.8125	2.448211870482909E8	0	8096	43.890569538089146	2.1853488667722085	4.84682289644932	423.8193359375	423.8341369628906
1127	423.844482421875	16.4516808114667					1	DETECTED	423.8445 m/z @16.45 [151020OFc1_NvH-0949-Control-1.raw]	423.844482421875	16.4516808114667	0.0059834704	100.0010565648	99.9950730944	163120.96875	2.884351790644822E8	0	8096	0.07663932371570326	3.0034311458468506	5.539580880217117	423.8345642089844	423.8544616699219
1128	423.8556823730469	10.3084428466667					1	DETECTED	423.8557 m/z @10.31 [151020OFc1_NvH-0949-Control-1.raw]	423.8556823730469	10.3084428466667	0.0616159224	99.7715148866667	99.7098989642667	102987.109375	2.4148481857420322E8	0	8096	0.786606983575977	493.5160240715732	8.61067831395125	423.8544921875	423.86566162109375
1129	423.8761291503906	6.1504606608					1	DETECTED	423.8761 m/z @6.15 [151020OFc1_NvH-0949-Control-1.raw]	423.8761291503906	6.1504606608	0.575793586133333	99.9724441725333	99.39665058639997	1023940.8125	2.9331120115940744E8	0	8096	0.13240803104736898	53.81316463116717	87.46023945814278	423.86614990234375	423.8861083984375
1130	423.8867492675781	23.0939193570667					1	DETECTED	423.8867 m/z @23.09 [151020OFc1_NvH-0949-Control-1.raw]	423.8867492675781	23.0939193570667	0.0249519442666667	94.3644906805333	94.33953873626663	408659.65625	2.334822140701686E8	0	8096	0.21225768102067377	3.5337528912051472	0.08392884075066218	423.8861389160156	423.8885803222656
1131	423.8985900878906	13.838523044					1	DETECTED	423.8986 m/z @13.84 [151020OFc1_NvH-0949-Control-1.raw]	423.8985900878906	13.838523044	0.8067912176	99.7715148866667	98.9647236690667	2896286.25	3.6281500955323106E8	3	8096	15.748547487831322	0.522342176522981	3.8015880290062944	423.88861083984375	423.9085388183594
1132	423.9125671386719	47.2025168224					1	DETECTED	423.9126 m/z @47.20 [151020OFc1_NvH-0949-Control-1.raw]	423.9125671386719	47.2025168224	0.107803277333333	98.3183509370667	98.21054765973336	600544.4375	2.855136159145391E8	3	8096	0.059908281848223055	1.4566529997572433	0.01655283516866568	423.90863037109375	423.9151611328125
1133	423.92523193359375	33.5423210770667					1	DETECTED	423.9252 m/z @33.54 [151020OFc1_NvH-0949-Control-1.raw]	423.92523193359375	33.5423210770667	0.0059834704	99.6281563269333	99.6221728565333	918994.9375	2.9319169750382835E8	3	8096	15.241865838150204	0.7380072598643207	0.012025447977350579	423.91534423828125	423.9350891113281
1134	423.9449157714844	24.5604941418667					1	DETECTED	423.9449 m/z @24.56 [151020OFc1_NvH-0949-Control-1.raw]	423.9449157714844	24.5604941418667	0.135667247466667	99.7619300816	99.62626283413333	219806.0625	2.5665857654039255E8	0	8096	10.261609978438496	2.8502092053190986	11.302459407514645	423.93524169921875	423.95477294921875
1135	423.95635986328125	12.6915799453333					1	DETECTED	423.9564 m/z @12.69 [151020OFc1_NvH-0949-Control-1.raw]	423.95635986328125	12.6915799453333	1.18828318853333	48.5662782168	47.37799502826667	157040.921875	1.114098089490465E8	0	8096	0.042754540544269304	3.834773890323684	0.054062905418332495	423.9549255371094	423.9591369628906
1136	423.96917724609375	13.2170180994667					1	DETECTED	423.9692 m/z @13.22 [151020OFc1_NvH-0949-Control-1.raw]	423.96917724609375	13.2170180994667	0.259022118133333	99.8383729864	99.57935086826667	979935.6875	2.964825294171655E8	0	8096	0.08220990198001132	1.0156380332125345	116.0530516645353	423.9591979980469	423.9791259765625
1137	423.98480224609375	43.6667386149333					1	DETECTED	423.9848 m/z @43.67 [151020OFc1_NvH-0949-Control-1.raw]	423.98480224609375	43.6667386149333	1.03308210266667	99.8867555058667	98.85367340320003	767901.625	2.6786799047430468E8	4	8096	12.672681551251586	2.023911866640822	0.016715529866667966	423.9792175292969	423.9945983886719
1138	424.00347900390625	26.3609052989333					1	DETECTED	424.0035 m/z @26.36 [151020OFc1_NvH-0949-Control-1.raw]	424.00347900390625	26.3609052989333	3.963753924	100.0010565648	96.0373026408	189470.28125	2.763958836420686E8	0	8096	4.998358089877428	2.163515180494181	5.216193488904587	423.99481201171875	424.0131530761719
1139	424.0312805175781	43.6521056562667					1	DETECTED	424.0313 m/z @43.65 [151020OFc1_NvH-0949-Control-1.raw]	424.0312805175781	43.6521056562667	3.05066809173333	100.0010565648	96.95038847306667	96797.5234375	2.8180096347765774E8	0	8096	96.23159620541237	1.1256778944320747	1.2588891891472913	424.029541015625	424.0407409667969
1140	424.0748291015625	53.1644944226667					1	DETECTED	424.0748 m/z @53.16 [151020OFc1_NvH-0949-Control-1.raw]	424.0748291015625	53.1644944226667	12.4972864730667	99.8194251765333	87.3221387034666	84088.875	2.265323059764296E8	0	8096	54.15796604894365	1.0263820797623018	1.0239213943208898	424.0650939941406	424.077880859375
1141	424.0881652832031	51.9135699117333					1	DETECTED	424.0882 m/z @51.91 [151020OFc1_NvH-0949-Control-1.raw]	424.0881652832031	51.9135699117333	1.03308210266667	100.0010565648	98.96797446213333	99684.46875	2.4174298678843743E8	0	8096	98.3233278989845	0.9260131945627944	0.9269620006389909	424.0788269042969	424.0896301269531
1142	424.1000061035156	58.0714402074667					1	DETECTED	424.1000 m/z @58.07 [151020OFc1_NvH-0949-Control-1.raw]	424.1000061035156	58.0714402074667	0.398537295733333	99.9724441725333	99.57390687679997	120385.515625	2.509739923168255E8	0	8096	91.38418202501737	0.815050112611465	0.5836536725399604	424.09027099609375	424.1094665527344
1143	424.1261901855469	90.3331117493333					1	DETECTED	424.1262 m/z @90.33 [151020OFc1_NvH-0949-Control-1.raw]	424.1261901855469	90.3331117493333	25.2475071114667	94.957566896	69.7100597845333	795119.125	2.889428867910792E8	0	8096	0.1010092934745046	0.5008423471898629	0.0050439672284566415	424.1177062988281	424.1343078613281
1144	424.15179443359375	90.2250066965333					1	DETECTED	424.1518 m/z @90.23 [151020OFc1_NvH-0949-Control-1.raw]	424.15179443359375	90.2250066965333	6.97390508826667	99.0019015298667	92.02799644160002	146255.90625	2.3359968833610383E8	0	8096	0.036019731318745585	0.5527133855515365	0.10542677110307304	424.14447021484375	424.1614685058594
1145	424.1725769042969	39.0835617714667					1	DETECTED	424.1726 m/z @39.08 [151020OFc1_NvH-0949-Control-1.raw]	424.1725769042969	39.0835617714667	5.20883548773333	96.0508748850667	90.84203939733338	360226.3125	2.6549519850947565E8	0	8096	28.273309264347304	1.6317327041660084	2.2640329801188552	424.1631774902344	424.1825256347656
1146	424.1835021972656	35.7767619365333					1	DETECTED	424.1835 m/z @35.78 [151020OFc1_NvH-0949-Control-1.raw]	424.1835021972656	35.7767619365333	5.80063926186667	96.5224884642667	90.72184920240004	213452.609375	2.1010141220580548E8	0	8096	22.33871885719264	1.513235220362084	2.731914364303933	424.1827697753906	424.1859436035156
1147	424.196044921875	24.5415826693333					1	DETECTED	424.1960 m/z @24.54 [151020OFc1_NvH-0949-Control-1.raw]	424.196044921875	24.5415826693333	2.64126050346667	94.9094443626667	92.26818385920004	335627.84375	2.7201692548838204E8	0	8096	12.884214234613403	2.451506995655965	3.917957293437326	424.1861572265625	424.2013244628906
1148	424.2113342285156	26.1162916165333					1	DETECTED	424.2113 m/z @26.12 [151020OFc1_NvH-0949-Control-1.raw]	424.2113342285156	26.1162916165333	3.88119619653333	99.2592377450667	95.37804154853337	3905749.5	4.6703739134810126E8	2	8096	0.23446001044575837	1.0074482241437561	306.39827026030724	424.2013854980469	424.2213134765625
1149	424.2263488769531	17.8268364824					1	DETECTED	424.2263 m/z @17.83 [151020OFc1_NvH-0949-Control-1.raw]	424.2263488769531	17.8268364824	4.5436849816	96.3234176117333	91.77973263013331	938648.4375	3.336737603263034E8	3	8096	0.15562283659430776	0.678867197910431	15.261152825206118	424.2213439941406	424.22711181640625
1150	424.23712158203125	32.4366004264					1	DETECTED	424.2371 m/z @32.44 [151020OFc1_NvH-0949-Control-1.raw]	424.23712158203125	32.4366004264	4.00135989786667	99.848051916	95.84669201813334	7128482.5	6.446417575242523E8	2	8096	0.21248584317085317	1.3499924185103682	0.41780863682117636	424.2271423339844	424.2453918457031
1151	424.25543212890625	28.7931169533333					1	DETECTED	424.2554 m/z @28.79 [151020OFc1_NvH-0949-Control-1.raw]	424.25543212890625	28.7931169533333	3.63422795946667	96.7307648757333	93.09653691626663	1.0281313E7	6.220238762726716E8	2	8096	6.476943664320174	11.320056969020033	0.09751336696905084	424.2454528808594	424.2654113769531
1152	424.269287109375	54.7649220744					1	DETECTED	424.2693 m/z @54.76 [151020OFc1_NvH-0949-Control-1.raw]	424.269287109375	54.7649220744	3.71553761093333	96.7096192048	92.99408159386668	990408.625	2.9217111267493874E8	0	8096	0.31887268327363927	1.0015784074013032	5.317012458277435	424.26544189453125	424.2792663574219
1153	424.2974853515625	92.2883662986667					1	DETECTED	424.2975 m/z @92.29 [151020OFc1_NvH-0949-Control-1.raw]	424.2974853515625	92.2883662986667	23.0276953989333	94.9094443626667	71.8817489637334	235680.359375	2.8577735394002706E8	0	8096	1.576813917472066	2.071574895980036	2.7836275793606253	424.28759765625	424.306640625
1154	424.3269958496094	91.4779838701333					1	DETECTED	424.3270 m/z @91.48 [151020OFc1_NvH-0949-Control-1.raw]	424.3269958496094	91.4779838701333	11.8941374544	97.2857043546667	85.39156690026671	270397.8125	3.115850382396721E8	0	8096	0.9637078430958468	12.77084350912793	2.564090096440024	424.32513427734375	424.3346252441406
1155	424.3652648925781	52.6451527952					1	DETECTED	424.3653 m/z @52.65 [151020OFc1_NvH-0949-Control-1.raw]	424.3652648925781	52.6451527952	7.34131370426667	98.4740153621333	91.13270165786663	124383.125	2.839512254615236E8	0	8096	50.452573001324296	0.930598143235644	0.8605978428600064	424.35565185546875	424.375244140625
1156	424.39483642578125	30.8832642864					1	DETECTED	424.3948 m/z @30.88 [151020OFc1_NvH-0949-Control-1.raw]	424.39483642578125	30.8832642864	1.491075124	92.4387501208	90.94767499679999	719187.9375	2.7766209807156605E8	0	8096	0.309150794234732	1.5902424057687494	3.308236211063761	424.3848876953125	424.4046936035156
1157	424.4326477050781	32.6763768848					1	DETECTED	424.4326 m/z @32.68 [151020OFc1_NvH-0949-Control-1.raw]	424.4326477050781	32.6763768848	3.80638872506667	96.5317051248	92.72531639973333	862016.9375	2.623401457682964E8	0	8096	0.08991862247888349	0.543114190439306	0.3011253581191304	424.42266845703125	424.4425964355469
1158	424.4612121582031	21.6839669592					1	DETECTED	424.4612 m/z @21.68 [151020OFc1_NvH-0949-Control-1.raw]	424.4612121582031	21.6839669592	4.06209631493333	98.2328601328	94.17076381786667	366610.25	2.6119834470081308E8	0	8096	1.4515211011784785	4.841753534669863	0.024299221035877887	424.45123291015625	424.46649169921875
1159	424.4765625	36.5398865928					1	DETECTED	424.4766 m/z @36.54 [151020OFc1_NvH-0949-Control-1.raw]	424.4765625	36.5398865928	4.1657996224	93.2687881629333	89.1029885405333	980268.4375	3.126963053113545E8	0	8096	2.6206502417419486	0.7264181030699935	4.9191408325942545	424.46661376953125	424.4837646484375
1160	424.4938049316406	29.8968419872					1	DETECTED	424.4938 m/z @29.90 [151020OFc1_NvH-0949-Control-1.raw]	424.4938049316406	29.8968419872	3.59784074533333	96.6906571008	93.09281635546667	2653482.75	3.010117558745129E8	0	8096	0.17238845881493958	2.2679611631189687	89.7794809705297	424.4841003417969	424.5035705566406
1161	424.5054016113281	31.4489162362667					1	DETECTED	424.5054 m/z @31.45 [151020OFc1_NvH-0949-Control-1.raw]	424.5054016113281	31.4489162362667	5.65209330666667	98.7436422165333	93.09154890986663	212551.234375	2.662054059327946E8	0	8096	26.61278060326444	2.471758170328385	3.995074867486743	424.50384521484375	424.51531982421875
1162	424.52142333984375	58.0339575090667					1	DETECTED	424.5214 m/z @58.03 [151020OFc1_NvH-0949-Control-1.raw]	424.52142333984375	58.0339575090667	2.7958130072	98.7152044354667	95.9193914282667	102902.9921875	2.6735082871221372E8	0	8096	91.20552071113505	0.9041524253295523	0.8068333604621021	424.5155334472656	424.5285949707031
1163	424.5386962890625	20.7959353914667					1	DETECTED	424.5387 m/z @20.80 [151020OFc1_NvH-0949-Control-1.raw]	424.5386962890625	20.7959353914667	3.15275073306667	95.332774684	92.18002395093333	319802.46875	2.70065572061601E8	0	8096	1.956601383009474	0.5054770167268903	0.05315026921604754	424.52874755859375	424.5486145019531
1164	424.5586242675781	21.6839669592					1	DETECTED	424.5586 m/z @21.68 [151020OFc1_NvH-0949-Control-1.raw]	424.5586242675781	21.6839669592	3.842959264	94.5632134072	90.7202541432	2310261.25	3.300283206352586E8	3	8096	0.13029806646008169	0.7789745528128017	0.5238668561333822	424.54864501953125	424.5685729980469
1165	424.5712890625	29.0460389077333					1	DETECTED	424.5713 m/z @29.05 [151020OFc1_NvH-0949-Control-1.raw]	424.5712890625	29.0460389077333	4.02046354053333	92.0344212597333	88.01395771919998	2105436.25	3.1735504361775994E8	3	8096	0.2941393533387604	0.5252903115458938	2.1575176411861423	424.56866455078125	424.5812683105469
1166	424.58465576171875	25.7928599613333					1	DETECTED	424.5847 m/z @25.79 [151020OFc1_NvH-0949-Control-1.raw]	424.58465576171875	25.7928599613333	3.7609312224	99.2212837568	95.4603525344	1410949.5	2.8743732827311647E8	6	8096	0.20883402170080956	1.2932820038059418	0.016301911283336884	424.581298828125	424.594482421875
1167	424.5964050292969	31.0625140181333					1	DETECTED	424.5964 m/z @31.06 [151020OFc1_NvH-0949-Control-1.raw]	424.5964050292969	31.0625140181333	3.63422795946667	76.6671379346667	73.03290997520003	777093.125	2.2752359568000966E8	0	8096	0.3165511064363571	0.5067447700199519	0.010086735498369089	424.59466552734375	424.6060791015625
1168	424.6342468261719	32.7217135442667					1	DETECTED	424.6342 m/z @32.72 [151020OFc1_NvH-0949-Control-1.raw]	424.6342468261719	32.7217135442667	6.99428846266667	98.2422650181333	91.24797655546662	427709.09375	2.8215125161441123E8	0	8096	8.026998932325398	1.773360067438816	12.921099980649256	424.62445068359375	424.6430969238281
1169	424.68292236328125	8.63392586					1	DETECTED	424.6829 m/z @8.63 [151020OFc1_NvH-0949-Control-1.raw]	424.68292236328125	8.63392586	0.896998645066667	96.1630425248	95.26604387973333	128752.40625	2.6520278686595345E8	0	8096	0.19263591842348582	0.5189770412737917	2.1295153220039795	424.6732177734375	424.6899719238281
1170	424.7001647949219	29.3239816285333					1	DETECTED	424.7002 m/z @29.32 [151020OFc1_NvH-0949-Control-1.raw]	424.7001647949219	29.3239816285333	4.1657996224	94.9674025909333	90.8016029685333	517974.1875	2.5771304395406368E8	0	8096	0.06284586691639049	2.549111234119062	0.02875760039710472	424.690185546875	424.7010803222656
1171	424.71124267578125	27.3942143437333					1	DETECTED	424.7112 m/z @27.39 [151020OFc1_NvH-0949-Control-1.raw]	424.71124267578125	27.3942143437333	3.88119619653333	99.1161521216	95.23495592506667	5316830.5	5.2071723847202945E8	2	8096	0.36130830224032806	0.5741516096390672	1.6641419228521812	424.7012634277344	424.7212219238281
1172	424.7269592285156	36.5398865928					1	DETECTED	424.7270 m/z @36.54 [151020OFc1_NvH-0949-Control-1.raw]	424.7269592285156	36.5398865928	4.9033622096	98.2235224389333	93.3201602293333	925459.625	3.304455670299476E8	2	8096	8.941228721440154	0.5382216303355131	0.18137293851216754	424.72125244140625	424.728759765625
1173	424.73876953125	32.3820010368					1	DETECTED	424.7388 m/z @32.38 [151020OFc1_NvH-0949-Control-1.raw]	424.73876953125	32.3820010368	4.85440248426667	99.9630626706667	95.10866018640003	2734263.0	4.6808562335484195E8	2	8096	11.068626057249947	0.8471341646344971	0.46983892916914755	424.7287902832031	424.7469787597656
1174	424.7569885253906	28.7812572002667					1	DETECTED	424.7570 m/z @28.78 [151020OFc1_NvH-0949-Control-1.raw]	424.7569885253906	28.7812572002667	0.0342185328	98.6480803322667	98.6138617994667	5148322.5	5.85206400129329E8	2	8096	21.113073387678828	0.9918671820930863	1.6946570966798302	424.7470397949219	424.7667541503906
1175	424.7712097167969	17.4980667981333					1	DETECTED	424.7712 m/z @17.50 [151020OFc1_NvH-0949-Control-1.raw]	424.7712097167969	17.4980667981333	4.94269055813333	98.9453812250667	94.00269066693336	693859.0625	3.628810903557003E8	2	8096	0.1359187716330723	1.602865466393295	2.1841919595518386	424.76739501953125	424.7803955078125
1176	424.79693603515625	31.0829613490667					1	DETECTED	424.7969 m/z @31.08 [151020OFc1_NvH-0949-Control-1.raw]	424.79693603515625	31.0829613490667	7.16192649013333	99.1448685386667	91.98294204853337	553842.75	2.5855291271160793E8	0	8096	0.09974861132725721	283.0388876081773	0.16887349126305098	424.78729248046875	424.80682373046875
1177	424.8293762207031	40.7026727650667					1	DETECTED	424.8294 m/z @40.70 [151020OFc1_NvH-0949-Control-1.raw]	424.8293762207031	40.7026727650667	0.0059834704	100.0010565648	99.9950730944	481578.75	2.840754609588671E8	0	8096	8.159341258639529	1.6979403275646132	0.16033118350955144	424.82012939453125	424.8392333984375
1178	424.8424072265625	19.8781316970667					1	DETECTED	424.8424 m/z @19.88 [151020OFc1_NvH-0949-Control-1.raw]	424.8424072265625	19.8781316970667	0.0525286357333333	99.7522611914667	99.69973255573336	153404.0625	2.4754229062999672E8	0	8096	5.333366334270142	2.5739935354933694	15.142196650009053	424.83941650390625	424.8521728515625
1179	424.8644104003906	7.37444221813333					1	DETECTED	424.8644 m/z @7.37 [151020OFc1_NvH-0949-Control-1.raw]	424.8644104003906	7.37444221813333	0.445288978666667	94.9287295266667	94.48344054800003	93996.484375	2.5293876284454155E8	3	8096	0.6734744497821135	0.518348997053123	3.748340189781831	424.85443115234375	424.86517333984375
1180	424.875244140625	30.4304274666667					1	DETECTED	424.8752 m/z @30.43 [151020OFc1_NvH-0949-Control-1.raw]	424.875244140625	30.4304274666667	1.4818983328	98.4643885904	96.9824902576	240226.234375	2.6517945389528614E8	3	8096	18.357554725174964	2.031137248493028	3.687202311941654	424.8652648925781	424.8793640136719
1181	424.889404296875	16.2048425114667					1	DETECTED	424.8894 m/z @16.20 [151020OFc1_NvH-0949-Control-1.raw]	424.889404296875	16.2048425114667	1.68419995066667	99.3406598944	97.65645994373334	1092447.875	2.76338873537414E8	3	8096	0.10369140225852291	2.2398690104472165	0.06248687068354414	424.87945556640625	424.892822265625
1182	424.90283203125	39.9881725274667					1	DETECTED	424.9028 m/z @39.99 [151020OFc1_NvH-0949-Control-1.raw]	424.90283203125	39.9881725274667	0.0059834704	100.0010565648	99.9950730944	5386542.5	4.9369159366202515E8	3	8096	6.9062569253177415	0.5100608638224889	0.009177119517607742	424.8928527832031	424.91241455078125
1183	424.9194030761719	25.7315540661333					1	DETECTED	424.9194 m/z @25.73 [151020OFc1_NvH-0949-Control-1.raw]	424.9194030761719	25.7315540661333	0.9515124656	98.3657735730667	97.4142611074667	1080617.875	2.796761246622485E8	0	8096	0.19741376549539424	0.6352477520610871	2.686290933333537	424.91290283203125	424.9292907714844
1184	424.931396484375	14.5387401733333					1	DETECTED	424.9314 m/z @14.54 [151020OFc1_NvH-0949-Control-1.raw]	424.931396484375	14.5387401733333	0.0525286357333333	99.4079026242667	99.35537398853336	145292.828125	2.5788819059115064E8	0	8096	5.937226341837487	7.774270797269357	0.46582420093554083	424.9295349121094	424.9404296875
1185	424.953369140625	13.8961412810667					1	DETECTED	424.9534 m/z @13.90 [151020OFc1_NvH-0949-Control-1.raw]	424.953369140625	13.8961412810667	0.249564004533333	99.9058866282667	99.65632262373337	210182.21875	2.508976984412394E8	0	8096	0.11988532807365715	0.5087516846018543	1.4414887489144186	424.94366455078125	424.9563903808594
1186	424.9664306640625	34.6642189506667					1	DETECTED	424.9664 m/z @34.66 [151020OFc1_NvH-0949-Control-1.raw]	424.9664306640625	34.6642189506667	3.28882979653333	99.9914981944	96.70266839786666	497024.6875	2.9480399412626576E8	0	8096	0.12037385370445008	2.1610952124265586	5.000143340622373	424.95648193359375	424.9679870605469
1187	424.97802734375	36.5510365442667					1	DETECTED	424.9780 m/z @36.55 [151020OFc1_NvH-0949-Control-1.raw]	424.97802734375	36.5510365442667	0.0059834704	99.9724441725333	99.9664607021333	586239.0625	2.903473044232411E8	0	8096	20.26743995744938	0.5294811034030944	0.06257696162651533	424.9681396484375	424.98529052734375
1188	424.995361328125	29.9339439466667					1	DETECTED	424.9954 m/z @29.93 [151020OFc1_NvH-0949-Control-1.raw]	424.995361328125	29.9339439466667	2.5957836696	99.7522611914667	97.1564775218667	1042701.75	2.894500688717734E8	0	8096	0.15441295029308222	0.5448706112292813	0.32180865635064204	424.9855651855469	425.00531005859375
1189	425.005615234375	35.9130086797333					1	DETECTED	425.0056 m/z @35.91 [151020OFc1_NvH-0949-Control-1.raw]	425.005615234375	35.9130086797333	4.69458760693333	99.9914981944	95.29691058746667	63554.0234375	2.3234583720797452E8	0	8096	78.40144485931445	1.4828086103083953	1.967423655273764	425.005615234375	425.0110168457031
1190	425.0211486816406	52.7990511026667					1	DETECTED	425.0211 m/z @52.80 [151020OFc1_NvH-0949-Control-1.raw]	425.0211486816406	52.7990511026667	0.707658982666667	100.0010565648	99.29339758213332	118125.1875	2.890819006362113E8	0	8096	67.64901793652201	0.9039159801874883	0.8271004412435159	425.01141357421875	425.0248107910156
1191	425.0474853515625	45.2468663866667					1	DETECTED	425.0475 m/z @45.25 [151020OFc1_NvH-0949-Control-1.raw]	425.0474853515625	45.2468663866667	2.92307197973333	100.0010565648	97.07798458506666	272197.21875	2.8395812288025266E8	0	8096	95.82327181961513	1.0949696661786796	1.2603512755587871	425.0380859375	425.0569763183594
1192	425.0686340332031	57.3235344490667					1	DETECTED	425.0686 m/z @57.32 [151020OFc1_NvH-0949-Control-1.raw]	425.0686340332031	57.3235344490667	0.296188337866667	100.0010565648	99.70486822693333	102089.7734375	2.9714817139233696E8	0	8096	58.06669422441226	0.8338040556005396	0.6569831976514843	425.0592346191406	425.0777282714844
1193	425.10845947265625	56.4111574626667					1	DETECTED	425.1085 m/z @56.41 [151020OFc1_NvH-0949-Control-1.raw]	425.10845947265625	56.4111574626667	15.1833746234667	100.0010565648	84.81768194133329	90869.3515625	2.689554890314387E8	0	8096	82.64971435649844	0.9720351260774616	1.0035144587643479	425.10101318359375	425.11810302734375
1194	425.1297302246094	90.3244115330667					1	DETECTED	425.1297 m/z @90.32 [151020OFc1_NvH-0949-Control-1.raw]	425.1297302246094	90.3244115330667	0.2683160696	96.9276645941333	96.6593485245333	125390.46875	2.423402644268767E8	0	8096	0.03028130966104925	0.5366618884989599	0.07332377699791982	425.1197509765625	425.1394348144531
1195	425.1814880371094	13.7898613290667					1	DETECTED	425.1815 m/z @13.79 [151020OFc1_NvH-0949-Control-1.raw]	425.1814880371094	13.7898613290667	4.07205262906667	97.8812974592	93.80924483013332	992204.3125	2.733677278011227E8	2	8096	0.18071979808540206	1.0903245979820553	0.7769909625397478	425.1719055175781	425.191162109375
1196	425.19500732421875	24.1718199597333					1	DETECTED	425.1950 m/z @24.17 [151020OFc1_NvH-0949-Control-1.raw]	425.19500732421875	24.1718199597333	4.3312043304	95.2653112965333	90.9341069661333	142824.625	2.6267229767743948E8	0	8096	14.523920702762272	2.201667466017202	4.625783448812649	425.1915588378906	425.19830322265625
1197	425.2083435058594	18.2099257765333					1	DETECTED	425.2083 m/z @18.21 [151020OFc1_NvH-0949-Control-1.raw]	425.2083435058594	18.2099257765333	0.126415295466667	98.8876485333333	98.76123323786663	7550200.5	4.8020364029923296E8	3	8096	0.18352106346923236	2.0600029180801678	13.272557935182254	425.19842529296875	425.21832275390625
1198	425.2184753417969	15.3266041898667					1	DETECTED	425.2185 m/z @15.33 [151020OFc1_NvH-0949-Control-1.raw]	425.2184753417969	15.3266041898667	4.13128088746667	95.6662839005333	91.53500301306663	867852.75	3.386770386393304E8	3	8096	0.254168753786292	4.681741098183476	1.5765138119908355	425.2183532714844	425.2225036621094
1199	425.2325134277344	37.837440756					1	DETECTED	425.2325 m/z @37.84 [151020OFc1_NvH-0949-Control-1.raw]	425.2325134277344	37.837440756	4.17501798213333	99.1448685386667	94.96985055653337	2648265.5	4.6393510289699906E8	3	8096	10.350396061635465	0.5253749995978978	0.1959744693359829	425.2225646972656	425.2353210449219
1200	425.2453308105469	28.4225231224					1	DETECTED	425.2453 m/z @28.42 [151020OFc1_NvH-0949-Control-1.raw]	425.2453308105469	28.4225231224	3.22504772266667	99.0492863232	95.82423860053332	6765617.5	7.416836678941978E8	2	8096	0.3479800624703877	3.775980312899345	3.803686972949305	425.2353515625	425.2552795410156
1201	425.2577209472656	50.5698893109333					1	DETECTED	425.2577 m/z @50.57 [151020OFc1_NvH-0949-Control-1.raw]	425.2577209472656	50.5698893109333	0.296188337866667	93.9946984554667	93.69851011760004	1996635.625	3.482987302032394E8	2	8096	21.941176230910173	0.5030387379925926	0.008696826836102201	425.2553405761719	425.2676696777344
1202	425.2814636230469	56.1431126490667					1	DETECTED	425.2815 m/z @56.14 [151020OFc1_NvH-0949-Control-1.raw]	425.2814636230469	56.1431126490667	15.5946926824	94.6649952573333	79.07030257493331	392749.15625	2.5606169245474887E8	2	8096	38.78275275065727	0.9342573913351557	0.9264970440906128	425.2715148925781	425.2910461425781
1203	425.3052978515625	92.3752109962667					1	DETECTED	425.3053 m/z @92.38 [151020OFc1_NvH-0949-Control-1.raw]	425.3052978515625	92.3752109962667	1.13358320293333	99.8002945658667	98.66671136293337	846505.5625	2.7821606266481936E8	0	8096	0.4841862953269924	0.5083212922000699	0.02796238360077707	425.2967224121094	425.3126525878906
1204	425.3262939453125	92.3752109962667					1	DETECTED	425.3263 m/z @92.38 [151020OFc1_NvH-0949-Control-1.raw]	425.3262939453125	92.3752109962667	1.47276722746667	95.9668719642667	94.49410473680003	137343.578125	1.876703089401368E8	0	8096	0.9815287912267934	1.9086766847257557	5.548662710237625	425.3214111328125	425.3323974609375
1205	425.3443908691406	92.3752109962667					1	DETECTED	425.3444 m/z @92.38 [151020OFc1_NvH-0949-Control-1.raw]	425.3443908691406	92.3752109962667	21.3508128813333	94.003555316	72.6527424346667	233137.5	2.6119070651320642E8	0	8096	2.6702806955666745	1.2448303633542572	2.0730199798345743	425.33966064453125	425.35125732421875
1206	425.3625183105469	92.3752109962667					1	DETECTED	425.3625 m/z @92.38 [151020OFc1_NvH-0949-Control-1.raw]	425.3625183105469	92.3752109962667	0.0434248002666667	99.9630626706667	99.91963787040004	367129.0625	2.8535685647455835E8	0	8096	8.643298982279418	3.834271732224667	4.9940990309989965	425.3540344238281	425.3721923828125
1207	425.4064636230469	27.341554508					1	DETECTED	425.4065 m/z @27.34 [151020OFc1_NvH-0949-Control-1.raw]	425.4064636230469	27.341554508	3.4797882304	99.637774636	96.1579864056	249410.015625	2.858758422224778E8	0	8096	0.08895131613214602	1.8411936431698213	669.9001586712383	425.3971252441406	425.415771484375
1208	425.4322204589844	14.7538570877333					1	DETECTED	425.4322 m/z @14.75 [151020OFc1_NvH-0949-Control-1.raw]	425.4322204589844	14.7538570877333	4.260994128	97.938034604	93.677040476	105178.6875	2.6522253421169567E8	0	8096	38.05522762703545	4.463845607985574	13.304679477301635	425.4228515625	425.44183349609375
1209	425.4558410644531	37.0347183					1	DETECTED	425.4558 m/z @37.03 [151020OFc1_NvH-0949-Control-1.raw]	425.4558410644531	37.0347183	3.8246659032	98.4837656368	94.6590997336	727777.0	2.6810851011704433E8	0	8096	0.17618667112363795	0.6770238350729982	0.004235234878092363	425.4459228515625	425.46551513671875
1210	425.4775390625	34.3592032178667					1	DETECTED	425.4775 m/z @34.36 [151020OFc1_NvH-0949-Control-1.raw]	425.4775390625	34.3592032178667	3.95463531653333	97.0610819965333	93.10644667999998	533840.375	2.936201742526648E8	4	8096	23.921843285662355	0.5243644156146434	0.11109028003806992	425.4675598144531	425.4875183105469
1211	425.498779296875	46.8761371885333					1	DETECTED	425.4988 m/z @46.88 [151020OFc1_NvH-0949-Control-1.raw]	425.498779296875	46.8761371885333	4.06209631493333	98.6674883378667	94.60539202293337	1103945.0	3.003375423313505E8	4	8096	0.3001868711679805	0.5034362322165692	0.0027762961222388225	425.4888000488281	425.50860595703125
1212	425.51446533203125	13.3212246552					1	DETECTED	425.5145 m/z @13.32 [151020OFc1_NvH-0949-Control-1.raw]	425.51446533203125	13.3212246552	7.48569572693333	94.616823092	87.13112736506667	112406.875	2.486015200845432E8	0	8096	1.557750728437755	7.46557239593252	82.53973720016707	425.5087890625	425.5177917480469
1213	425.52783203125	13.7634697253333					1	DETECTED	425.5278 m/z @13.76 [151020OFc1_NvH-0949-Control-1.raw]	425.52783203125	13.7634697253333	4.420742608	90.7100800573333	86.2893374493333	491147.03125	2.3680403161630988E8	0	8096	0.12355921939861858	1.2233102881013709	1.6543707466071982	425.5179748535156	425.53240966796875
1214	425.54241943359375	18.1971111226667					1	DETECTED	425.5424 m/z @18.20 [151020OFc1_NvH-0949-Control-1.raw]	425.54241943359375	18.1971111226667	4.09061693893333	97.1264876442667	93.03587070533337	5182120.0	5.215935481299419E8	3	8096	8.74581304440082	2.553809823309248	0.7673592616669338	425.53289794921875	425.5523986816406
1215	425.5553894042969	28.6142130781333					1	DETECTED	425.5554 m/z @28.61 [151020OFc1_NvH-0949-Control-1.raw]	425.5553894042969	28.6142130781333	3.81549934586667	97.8325609696	94.01706162373333	3611191.25	3.668673548522983E8	3	8096	0.17185186803622088	0.5208043997692291	4.724164661957191	425.55242919921875	425.56536865234375
1216	425.5750427246094	32.6451664738667					1	DETECTED	425.5750 m/z @32.65 [151020OFc1_NvH-0949-Control-1.raw]	425.5750427246094	32.6451664738667	4.22318848533333	94.8901736314667	90.66698514613337	2859813.75	4.2376631338673806E8	3	8096	27.320788584881285	1.4556382624437036	2.0258053061849925	425.5654296875	425.5849609375
1217	425.59417724609375	21.571775028					1	DETECTED	425.5942 m/z @21.57 [151020OFc1_NvH-0949-Control-1.raw]	425.59417724609375	21.571775028	4.46384618266667	93.9265807864	89.46273460373332	1507158.375	3.0212208777783334E8	3	8096	0.07028050061512658	0.5132393928201792	309.10940480114186	425.5850830078125	425.6041564941406
1218	425.6067199707031	27.4552551253333					1	DETECTED	425.6067 m/z @27.46 [151020OFc1_NvH-0949-Control-1.raw]	425.6067199707031	27.4552551253333	7.34131370426667	98.3085759426667	90.96726223840004	182515.765625	3.1559159768920404E8	0	8096	0.18665875011491906	2.4606217005807847	3.8948256039295206	425.6042175292969	425.6166076660156
1219	425.6736755371094	18.3168770216					1	DETECTED	425.6737 m/z @18.32 [151020OFc1_NvH-0949-Control-1.raw]	425.6736755371094	18.3168770216	1.79332179493333	96.9276645941333	95.13434279919997	2069765.5	3.0046280860322523E8	2	8096	0.24953390231081585	1.15518367172071	0.06797499805782452	425.6643371582031	425.68365478515625
[truncated: 32,865 more rows]
