# Supplementary material for: MSFC: a new feature construction method for accurate diagnosis of mass spectrometry data
Source: Sci Rep. 2023 Sep 21;13:15694. doi: 10.1038/s41598-023-42395-5 (PMC10514077; doi:10.1038/s41598-023-42395-5)
Supplement: Supplementary file 1 — Supplementary Information. [file 41598_2023_42395_MOESM1_ESM.zip › dataset/CRLM dataset/control/control10.csv]

row ID	row m/z	row retention time	row identity (main ID)	row identity (all IDs)	row identity (main ID + details)	row comment	row number of detected peaks	151020OFc1_NvH-0949-Control-10.raw Peak status	151020OFc1_NvH-0949-Control-10.raw Peak name	151020OFc1_NvH-0949-Control-10.raw Peak m/z	151020OFc1_NvH-0949-Control-10.raw Peak RT	151020OFc1_NvH-0949-Control-10.raw Peak RT start	151020OFc1_NvH-0949-Control-10.raw Peak RT end	151020OFc1_NvH-0949-Control-10.raw Peak duration time	151020OFc1_NvH-0949-Control-10.raw Peak height	151020OFc1_NvH-0949-Control-10.raw Peak area	151020OFc1_NvH-0949-Control-10.raw Peak charge	151020OFc1_NvH-0949-Control-10.raw Peak # data points	151020OFc1_NvH-0949-Control-10.raw Peak FWHM	151020OFc1_NvH-0949-Control-10.raw Peak tailing factor	151020OFc1_NvH-0949-Control-10.raw Peak asymmetry factor	151020OFc1_NvH-0949-Control-10.raw Peak m/z min	151020OFc1_NvH-0949-Control-10.raw Peak m/z max
1	400.0009460449219	55.9090207226667					1	DETECTED	400.0009 m/z @55.91 [151020OFc1_NvH-0949-Control-10.raw]	400.0009460449219	55.9090207226667	0.2148111032	99.9922125592	99.77740145599999	632346.375	8.089733199141736E8	0	8273	34.92525499620175	0.8588036998100126	11.843615740183715	399.9961242675781	400.0047912597656
2	400.0148010253906	55.4696503322667					1	DETECTED	400.0148 m/z @55.47 [151020OFc1_NvH-0949-Control-10.raw]	400.0148010253906	55.4696503322667	0.0270011208	100.0012933288	99.97429220800001	696435.1875	8.569354972338766E8	0	8273	37.541096660601646	1.774556118988079	2.1994367817416336	400.00482177734375	400.015625
3	400.025634765625	61.6267800864					1	DETECTED	400.0256 m/z @61.63 [151020OFc1_NvH-0949-Control-10.raw]	400.025634765625	61.6267800864	3.82880840186667	99.9922125592	96.16340415733333	841936.625	7.87598055222994E8	2	8273	15.758951771932082	0.9688130053511915	2.4729177813834515	400.0156555175781	400.0282287597656
4	400.0382385253906	90.64379728					1	DETECTED	400.0382 m/z @90.64 [151020OFc1_NvH-0949-Control-10.raw]	400.0382385253906	90.64379728	0.0553213912	100.0012933288	99.9459719376	1074253.125	8.005242373299835E8	0	8273	31.859324642617167	0.8002144420846214	0.15058361408515256	400.02825927734375	400.0481872558594
5	400.0566711425781	32.8379148178667					1	DETECTED	400.0567 m/z @32.84 [151020OFc1_NvH-0949-Control-10.raw]	400.0566711425781	32.8379148178667	0.757572172	100.0012933288	99.2437211568	826438.9375	8.552189677864275E8	2	8273	55.30374622212967	1.4066123985150212	15.170248375038945	400.04827880859375	400.066650390625
6	400.0691223144531	44.2941954133333					1	DETECTED	400.0691 m/z @44.29 [151020OFc1_NvH-0949-Control-10.raw]	400.0691223144531	44.2941954133333	29.9889686288	100.0012933288	70.01232470000001	624375.1875	7.971260873787727E8	2	8273	43.55622955439279	1.958138817432044	62.278031876275364	400.0666809082031	400.0749816894531
7	400.08502197265625	52.9986640752					1	DETECTED	400.0850 m/z @53.00 [151020OFc1_NvH-0949-Control-10.raw]	400.08502197265625	52.9986640752	6.63734608773333	100.0012933288	93.36394724106667	665194.9375	8.843595256696303E8	2	8273	32.66530662738828	1.150814627563804	0.45355429970197286	400.0750427246094	400.0950012207031
8	400.095458984375	55.5316002602667					1	DETECTED	400.0955 m/z @55.53 [151020OFc1_NvH-0949-Control-10.raw]	400.095458984375	55.5316002602667	30.0733364026667	100.0012933288	69.9279569261333	605892.25	9.159082457275397E8	3	8273	16.358280651269745	1.372413652829191	27.816024861521775	400.09503173828125	400.0999755859375
9	400.1099853515625	62.9621749682667					1	DETECTED	400.1100 m/z @62.96 [151020OFc1_NvH-0949-Control-10.raw]	400.1099853515625	62.9621749682667	23.9015113656	100.0012933288	76.0997819632	675797.375	8.597506069717441E8	0	8273	36.58646802261345	1.0335753322803358	0.6983846616592009	400.10003662109375	400.11737060546875
10	400.12738037109375	43.2372013650667					1	DETECTED	400.1274 m/z @43.24 [151020OFc1_NvH-0949-Control-10.raw]	400.12738037109375	43.2372013650667	9.73150220773333	100.0012933288	90.26979112106667	747828.5	9.344361047080452E8	0	8273	38.350240765028005	2.3382722428476095	1.534685826099585	400.1174011230469	400.1373291015625
11	400.1435852050781	69.8094569538667					1	DETECTED	400.1436 m/z @69.81 [151020OFc1_NvH-0949-Control-10.raw]	400.1435852050781	69.8094569538667	1.88075926106667	99.9373791701333	98.05661990906663	640312.1875	9.199444736840184E8	0	8273	2.470188034403776	0.9814004002618976	3.5182580831770434	400.13739013671875	400.1448059082031
12	400.1548156738281	62.9483067333333					1	DETECTED	400.1548 m/z @62.95 [151020OFc1_NvH-0949-Control-10.raw]	400.1548156738281	62.9483067333333	5.68211280453333	99.9373791701333	94.25526636559997	669192.875	8.391533362263544E8	3	8273	31.426787952029876	1.1710444894837215	0.2055516623365401	400.14483642578125	400.15875244140625
13	400.16876220703125	43.1690062701333					1	DETECTED	400.1688 m/z @43.17 [151020OFc1_NvH-0949-Control-10.raw]	400.16876220703125	43.1690062701333	3.69975554613333	99.9282861949333	96.22853064879997	827275.9375	8.729333622379491E8	2	8273	6.994801420547411	2.2470319215234795	0.20296526688631064	400.1587829589844	400.1742858886719
14	400.1842956542969	19.8843179274667					1	DETECTED	400.1843 m/z @19.88 [151020OFc1_NvH-0949-Control-10.raw]	400.1842956542969	19.8843179274667	0.0831979053333333	99.9282861949333	99.84508828959997	948840.0625	8.734304285342442E8	2	8273	32.4242343660967	0.8852284870509229	13.273265730389117	400.17431640625	400.18792724609375
15	400.197998046875	24.1771434445333					1	DETECTED	400.1980 m/z @24.18 [151020OFc1_NvH-0949-Control-10.raw]	400.197998046875	24.1771434445333	2.62359109466667	99.919194176	97.29560308133334	2522056.25	9.23499323790574E8	3	8273	12.674220334570148	1.28892637373316	0.1602796023131426	400.1880187988281	400.20166015625
16	400.211669921875	23.0017670178667					1	DETECTED	400.2117 m/z @23.00 [151020OFc1_NvH-0949-Control-10.raw]	400.211669921875	23.0017670178667	4.41734407333333	99.919194176	95.50185010266668	7.1591336E7	2.4726034264606886E9	2	8273	0.23853271026913703	10.526067568307306	18.753392289525447	400.2016906738281	400.22161865234375
17	400.22650146484375	20.4662303578667					1	DETECTED	400.2265 m/z @20.47 [151020OFc1_NvH-0949-Control-10.raw]	400.22650146484375	20.4662303578667	2.96092859733333	99.919194176	96.95826557866667	2.9409218E7	1.4250003018279407E9	2	8273	0.24126010301139544	16.85459729256088	1.7240838360396307	400.2216796875	400.2311706542969
18	400.2411804199219	34.8970929192					1	DETECTED	400.2412 m/z @34.90 [151020OFc1_NvH-0949-Control-10.raw]	400.2411804199219	34.8970929192	0.591906869333333	99.9648377328	99.37293086346668	1.5861168E8	4.0239391547562704E9	3	8273	0.2930609695634132	1.1935303773428525	1.3281768696619163	400.231201171875	400.25115966796875
19	400.25555419921875	37.7940664002667					1	DETECTED	400.2556 m/z @37.79 [151020OFc1_NvH-0949-Control-10.raw]	400.25555419921875	37.7940664002667	4.91083182933333	99.8193306376	94.90849880826667	1343049.75	8.522514014079888E8	2	8273	15.247468693088663	19.3986145717053	0.333793276255151	400.251220703125	400.255859375
20	400.265869140625	39.7926782925333					1	DETECTED	400.2659 m/z @39.79 [151020OFc1_NvH-0949-Control-10.raw]	400.265869140625	39.7926782925333	5.0747736704	99.8375515544	94.76277788399999	4393638.5	8.131006457896287E8	2	8273	55.10206213839335	3.4391889935885223	2.9204731380487714	400.2558898925781	400.2758483886719
21	400.2777404785156	19.8270037533333					1	DETECTED	400.2777 m/z @19.83 [151020OFc1_NvH-0949-Control-10.raw]	400.2777404785156	19.8270037533333	11.5730396114667	99.8375515544	88.2645119429333	791724.0	9.434990715290992E8	0	8273	48.72794687709158	1.217699754778247	1.582901616265239	400.27587890625	400.2876892089844
22	400.2881164550781	49.7651273042667					1	DETECTED	400.2881 m/z @49.77 [151020OFc1_NvH-0949-Control-10.raw]	400.2881164550781	49.7651273042667	2.9241208568	92.1111488730667	89.1870280162667	680864.6875	7.532079344992578E8	0	8273	12.321427386858772	1.3193007334157942	0.024756524059130272	400.2877502441406	400.298095703125
23	400.3033752441406	52.5289427378667					1	DETECTED	400.3034 m/z @52.53 [151020OFc1_NvH-0949-Control-10.raw]	400.3033752441406	52.5289427378667	11.8189603584	92.2918301936	80.4728698352	577134.0	8.725658288094039E8	2	8273	38.14726331699602	1.2014502878427458	0.6149254970724917	400.29815673828125	400.30462646484375
24	400.31463623046875	39.2717135909333					1	DETECTED	400.3146 m/z @39.27 [151020OFc1_NvH-0949-Control-10.raw]	400.31463623046875	39.2717135909333	10.241644712	96.4160053770667	86.1743606650667	680109.0	8.048876100702113E8	6	8273	4.874857090327261	3.149718839157191	3.382281135317434	400.3046569824219	400.32452392578125
25	400.33514404296875	39.2822866728					1	DETECTED	400.3351 m/z @39.28 [151020OFc1_NvH-0949-Control-10.raw]	400.33514404296875	39.2822866728	24.0649862274667	92.3985789928	68.3335927653333	681560.0625	8.681091543946728E8	0	8273	18.77006966007209	2.9721313829010163	0.10006333613827349	400.3251953125	400.33935546875
26	400.3493957519531	51.1763706464					1	DETECTED	400.3494 m/z @51.18 [151020OFc1_NvH-0949-Control-10.raw]	400.3493957519531	51.1763706464	0.0270011208	99.9465290757333	99.9195279549333	817252.0	7.693511085211772E8	0	8273	10.970874118435411	1.23672191906713	0.2539343910968502	400.33941650390625	400.35931396484375
27	400.36175537109375	50.8236601378667					1	DETECTED	400.3618 m/z @50.82 [151020OFc1_NvH-0949-Control-10.raw]	400.36175537109375	50.8236601378667	10.4537421133333	97.8595220906667	87.4057799773334	574295.5	8.222010293628873E8	3	8273	21.77149983502443	1.4878577567630968	0.14603071154762978	400.35943603515625	400.3717041015625
28	400.3839111328125	50.9463710869333					1	DETECTED	400.3839 m/z @50.95 [151020OFc1_NvH-0949-Control-10.raw]	400.3839111328125	50.9463710869333	0.5342680552	99.9282861949333	99.3940181397333	671102.5625	1.0128513485226448E9	0	8273	22.240621656882666	1.2675395726526932	2.0405865107438967	400.3739929199219	400.3903503417969
29	400.4003601074219	51.1588248485333					1	DETECTED	400.4004 m/z @51.16 [151020OFc1_NvH-0949-Control-10.raw]	400.4003601074219	51.1588248485333	0.506128937066667	95.9797378669333	95.47360892986664	700206.125	6.139939149342244E8	3	8273	3.044549674088614	1.4091899800777108	1.9877682710830893	400.390625	400.41033935546875
30	400.41241455078125	40.1890509834667					1	DETECTED	400.4124 m/z @40.19 [151020OFc1_NvH-0949-Control-10.raw]	400.41241455078125	40.1890509834667	0.5342680552	91.8335918765333	91.2993238213333	603151.25	7.144470044960998E8	2	8273	8.121425640058028	2.813097940647707	4.584527364792537	400.4103698730469	400.4172668457031
31	400.4272766113281	38.0054550962667					1	DETECTED	400.4273 m/z @38.01 [151020OFc1_NvH-0949-Control-10.raw]	400.4272766113281	38.0054550962667	0.506128937066667	86.9690684288	86.46293949173334	663215.125	5.62019138794383E8	3	8273	12.226585610485664	2.302099064264689	0.011806411250119267	400.41729736328125	400.437255859375
32	400.4497985839844	51.1000463893333					1	DETECTED	400.4498 m/z @51.10 [151020OFc1_NvH-0949-Control-10.raw]	400.4497985839844	51.1000463893333	0.506128937066667	94.8287970736	94.32266813653334	573037.375	4.9659526273136353E8	3	8273	24.805056479280662	1.1620571340447485	1.634922851293276	400.43994140625	400.4597473144531
33	400.46356201171875	37.984867764					1	DETECTED	400.4636 m/z @37.98 [151020OFc1_NvH-0949-Control-10.raw]	400.46356201171875	37.984867764	0.496718806933333	72.5697651237333	72.07304631679997	526404.5625	4.0545786586662275E8	0	8273	26.121294034077167	1.2243045126924057	1.4111555476265063	400.4598083496094	400.46722412109375
34	400.47723388671875	30.7595261914667					1	DETECTED	400.4772 m/z @30.76 [151020OFc1_NvH-0949-Control-10.raw]	400.47723388671875	30.7595261914667	0.487262396266667	97.9508339189333	97.46357152266663	1861285.0	4.7171692136718214E8	4	8273	0.06317769234930282	1.7136428573490294	2.2484861060902754	400.4672546386719	400.4872131347656
35	400.4931335449219	37.9022861277333					1	DETECTED	400.4931 m/z @37.90 [151020OFc1_NvH-0949-Control-10.raw]	400.4931335449219	37.9022861277333	0.496718806933333	99.6554366077333	99.15871780079996	553939.4375	5.55132344434466E8	0	8273	27.175519628532786	1.659375465663629	7.428699838882739	400.4872741699219	400.5030212402344
36	400.5084533691406	50.9113343786667					1	DETECTED	400.5085 m/z @50.91 [151020OFc1_NvH-0949-Control-10.raw]	400.5084533691406	50.9113343786667	0.4777995328	56.0114734786667	55.5336739458667	512367.15625	3.2578469187514657E8	0	8273	26.12546736620154	0.5764231308932987	0.2196554363088446	400.50347900390625	400.5184326171875
37	400.5201721191406	28.6628274872					1	DETECTED	400.5202 m/z @28.66 [151020OFc1_NvH-0949-Control-10.raw]	400.5201721191406	28.6628274872	0.487262396266667	79.7173560136	79.23009361733332	399376.625	5.080990860541359E8	0	8273	0.9473958404736003	2.050046349885643	0.2670991673666454	400.5184631347656	400.52423095703125
38	400.53424072265625	36.7318551554667					1	DETECTED	400.5342 m/z @36.73 [151020OFc1_NvH-0949-Control-10.raw]	400.53424072265625	36.7318551554667	0.4777995328	97.9597543442667	97.4819548114667	1010039.875	5.2486589915033776E8	3	8273	16.241711588501328	0.5289445454849352	0.12375055188863482	400.5242614746094	400.5441589355469
39	400.54833984375	45.3137691522667					1	DETECTED	400.5483 m/z @45.31 [151020OFc1_NvH-0949-Control-10.raw]	400.54833984375	45.3137691522667	0.4777995328	60.993364788	60.5155652552	461391.21875	3.133293750569913E8	0	8273	32.846730348020486	0.7471017237977438	0.7778771740657193	400.5443115234375	400.5484619140625
40	400.5584716796875	47.8177032013333					1	DETECTED	400.5585 m/z @47.82 [151020OFc1_NvH-0949-Control-10.raw]	400.5584716796875	47.8177032013333	0.468224901866667	94.5035093072	94.03528440533334	3472618.75	4.5956287472041625E8	3	8273	0.09784648011503805	0.5050300235294941	0.004690475788502915	400.5484924316406	400.5635986328125
41	400.5736083984375	34.9103369968					1	DETECTED	400.5736 m/z @34.91 [151020OFc1_NvH-0949-Control-10.raw]	400.5736083984375	34.9103369968	0.4589108768	99.5001096552	99.0411987784	1.0592352E8	2.7181000360662947E9	3	8273	0.30938045959506155	1.1447743105781862	1.2073190490324197	400.5636901855469	400.5835876464844
42	400.58367919921875	23.3615777429333					1	DETECTED	400.5837 m/z @23.36 [151020OFc1_NvH-0949-Control-10.raw]	400.58367919921875	23.3615777429333	0.601760908	94.7504539685333	94.14869306053329	2595688.25	4.102982303243395E8	0	8273	1.0854051231773596	1.9258598136667755	10.528182873986339	400.5836181640625	400.5936279296875
43	400.59747314453125	37.6538613688					1	DETECTED	400.5975 m/z @37.65 [151020OFc1_NvH-0949-Control-10.raw]	400.59747314453125	37.6538613688	0.449433610133333	94.6015847842667	94.15215117413338	484942.125	5.014499687770504E8	0	8273	4.9648560883306985	1.403251759299549	4.7601356990825625	400.59368896484375	400.59796142578125
44	400.60797119140625	32.4433337589333					1	DETECTED	400.6080 m/z @32.44 [151020OFc1_NvH-0949-Control-10.raw]	400.60797119140625	32.4433337589333	0.449433610133333	98.5879095592	98.13847594906667	677885.9375	4.178233358583755E8	3	8273	6.238295457359193	0.5118167299021082	0.32099454828565377	400.5979919433594	400.6178894042969
45	400.6193542480469	35.1495089690667					1	DETECTED	400.6194 m/z @35.15 [151020OFc1_NvH-0949-Control-10.raw]	400.6193542480469	35.1495089690667	0.631256454133333	89.2660402053333	88.63478375119996	460722.125	4.3427986813598883E8	0	8273	12.083294927643372	1.7156088942824488	4.774574909614666	400.6180114746094	400.62451171875
46	400.63458251953125	35.1378087832					1	DETECTED	400.6346 m/z @35.14 [151020OFc1_NvH-0949-Control-10.raw]	400.63458251953125	35.1378087832	0.4213569896	95.2948770746667	94.8735200850667	536343.75	4.4153254221100605E8	0	8273	9.272548217688897	2.021699954757271	0.14761595220582238	400.6246337890625	400.6402893066406
47	400.6503601074219	37.2933426986667					1	DETECTED	400.6504 m/z @37.29 [151020OFc1_NvH-0949-Control-10.raw]	400.6503601074219	37.2933426986667	0.411800687466667	94.9040129392	94.49221225173333	648966.0	3.808913228261521E8	0	8273	2.9057678306264663	2.4291150541248547	4.14947226680765	400.640380859375	400.6603088378906
48	400.67071533203125	37.3076735248					1	DETECTED	400.6707 m/z @37.31 [151020OFc1_NvH-0949-Control-10.raw]	400.67071533203125	37.3076735248	0.402131967466667	75.6543044389333	75.25217247146662	644127.5625	4.1432347188076895E8	0	8273	10.023567060926535	1.5663024032912725	10.798584691300054	400.6607666015625	400.6806335449219
49	400.69476318359375	37.8708843504					1	DETECTED	400.6948 m/z @37.87 [151020OFc1_NvH-0949-Control-10.raw]	400.69476318359375	37.8708843504	0.392917366133333	96.6903530805333	96.29743571439997	1.6461933E7	7.026034311426207E8	2	8273	0.17278864988103493	0.5080757820761949	0.011595690277156654	400.6847839355469	400.7026062011719
50	400.7126159667969	23.0017670178667					1	DETECTED	400.7126 m/z @23.00 [151020OFc1_NvH-0949-Control-10.raw]	400.7126159667969	23.0017670178667	0.392917366133333	99.29022616	98.89730879386667	2.0407482E7	9.13975126674299E8	2	8273	0.23730468092443502	0.5572375153320697	1.8487390750824952	400.70263671875	400.72259521484375
51	400.72784423828125	20.4662303578667					1	DETECTED	400.7278 m/z @20.47 [151020OFc1_NvH-0949-Control-10.raw]	400.72784423828125	20.4662303578667	0.392917366133333	98.6701458514667	98.27722848533337	1.2754225E7	7.570162393131729E8	2	8273	0.24855312531844476	1.1629550427190436	1.6299384669602972	400.7226257324219	400.73779296875
52	400.747802734375	39.9937531656					1	DETECTED	400.7478 m/z @39.99 [151020OFc1_NvH-0949-Control-10.raw]	400.747802734375	39.9937531656	0.689897688	98.9243994357333	98.2345017477333	2.2399896E7	8.355916508056319E8	2	8273	0.16310784241933618	0.5089643239552769	0.014147113323684884	400.7378234863281	400.7577819824219
53	400.7599792480469	34.0031518730667					1	DETECTED	400.7600 m/z @34.00 [151020OFc1_NvH-0949-Control-10.raw]	400.7599792480469	34.0031518730667	0.699722972266667	66.8946631768	66.19494020453332	543074.5625	2.969545364285981E8	0	8273	2.8716187759657217	1.208800888085524	0.19382614732373943	400.7578125	400.76123046875
54	400.771240234375	21.3738635528					1	DETECTED	400.7712 m/z @21.37 [151020OFc1_NvH-0949-Control-10.raw]	400.771240234375	21.3738635528	0.3647843832	99.4272666293333	99.0624822461333	3.8564784E7	8.346367831717767E8	2	8273	0.15743983090593616	1.4094835855983916	1.572477229354114	400.7613220214844	400.7812194824219
55	400.783935546875	13.8197481149333					1	DETECTED	400.7839 m/z @13.82 [151020OFc1_NvH-0949-Control-10.raw]	400.783935546875	13.8197481149333	0.3647843832	90.9980971261333	90.6333127429333	589543.1875	4.345981377294141E8	0	8273	19.881307454321906	6.5248886404053295	1.9372727334997373	400.78125	400.7939147949219
56	400.7953186035156	36.8332290568					1	DETECTED	400.7953 m/z @36.83 [151020OFc1_NvH-0949-Control-10.raw]	400.7953186035156	36.8332290568	0.3835154696	95.1669430296	94.78342756	435552.09375	3.782705070091744E8	0	8273	14.767108013322101	1.8756500608071567	2.073176002140281	400.7939758300781	400.8052062988281
57	400.80902099609375	36.8602771216					1	DETECTED	400.8090 m/z @36.86 [151020OFc1_NvH-0949-Control-10.raw]	400.80902099609375	36.8602771216	0.524863764266667	96.1899999669333	95.66513620266663	389777.125	4.5339305755204695E8	0	8273	16.252810083571518	1.596937444291609	0.005497281462793971	400.8053283691406	400.8189697265625
58	400.8222961425781	37.0492894416					1	DETECTED	400.8223 m/z @37.05 [151020OFc1_NvH-0949-Control-10.raw]	400.8222961425781	37.0492894416	0.950117886133333	54.3200430866667	53.369925200533366	352323.09375	2.411896849132189E8	0	8273	34.31823188376285	0.8471321078014543	0.7616522473902214	400.81903076171875	400.82330322265625
59	400.83331298828125	37.0337482538667					1	DETECTED	400.8333 m/z @37.03 [151020OFc1_NvH-0949-Control-10.raw]	400.83331298828125	37.0337482538667	0.553011532266667	97.9782519576	97.42524042533333	443741.84375	3.626626770962765E8	0	8273	14.821266249327412	1.708567512226855	3.810042480828177	400.8233337402344	400.8343505859375
60	400.844482421875	36.9834359349333					1	DETECTED	400.8445 m/z @36.98 [151020OFc1_NvH-0949-Control-10.raw]	400.844482421875	36.9834359349333	0.00790304666666667	92.7181524872	92.71024944053333	451381.3125	3.8499763219354653E8	0	8273	16.31909610533484	1.6144811607551404	3.2764452871308083	400.8345031738281	400.8544616699219
61	400.8555603027344	21.0593687256					1	DETECTED	400.8556 m/z @21.06 [151020OFc1_NvH-0949-Control-10.raw]	400.8555603027344	21.0593687256	0.0270011208	77.3974282722667	77.3704271514667	256648.125	3.8706257961852664E8	0	8273	3.357870510662348	1.943346671954414	7.819559224190696	400.8544921875	400.8581848144531
62	400.86822509765625	36.7133723149333					1	DETECTED	400.8682 m/z @36.71 [151020OFc1_NvH-0949-Control-10.raw]	400.86822509765625	36.7133723149333	0.00790304666666667	98.496591932	98.48868888533333	598969.9375	4.1091600948173285E8	3	8273	5.234495197563234	1.9706964641240232	0.018831452540566108	400.8582458496094	400.8774108886719
63	400.8874206542969	26.2003641808					1	DETECTED	400.8874 m/z @26.20 [151020OFc1_NvH-0949-Control-10.raw]	400.8874206542969	26.2003641808	0.00790304666666667	99.7370984402667	99.72919539360004	9427557.0	5.600165107577949E8	2	8273	0.15648242319011985	1.3295896964272784	0.618243406781416	400.8774719238281	400.89697265625
64	400.9070129394531	34.9443923341333					1	DETECTED	400.9070 m/z @34.94 [151020OFc1_NvH-0949-Control-10.raw]	400.9070129394531	34.9443923341333	0.00790304666666667	99.0259293485333	99.01802630186663	4.00594E7	1.4157044868312485E9	3	8273	0.2986742845148953	1.0117560413199593	51.60014005762018	400.89703369140625	400.9169921875
65	400.9178466796875	23.4094817290667					1	DETECTED	400.9178 m/z @23.41 [151020OFc1_NvH-0949-Control-10.raw]	400.9178466796875	23.4094817290667	0.00790304666666667	99.6463721685333	99.63846912186663	1793919.375	4.096107095402241E8	3	8273	15.971673685399374	2.3886062587444576	7.129345806192738	400.9170227050781	400.9278259277344
66	400.929443359375	19.8741139277333					1	DETECTED	400.9294 m/z @19.87 [151020OFc1_NvH-0949-Control-10.raw]	400.929443359375	19.8741139277333	0.0553213912	95.8099375045333	95.7546161133333	304290.71875	3.292473521287706E8	0	8273	3.4084088025611123	4.2941917203174675	0.10639353123557656	400.9278564453125	400.93206787109375
67	400.94207763671875	32.4735358354667					1	DETECTED	400.9421 m/z @32.47 [151020OFc1_NvH-0949-Control-10.raw]	400.94207763671875	32.4735358354667	0.00790304666666667	99.919194176	99.91129112933334	395682.34375	3.71626585445411E8	0	8273	12.704814945579635	2.3602917174460165	2.9525977225384707	400.9320983886719	400.9446105957031
68	400.9546203613281	18.0339663149333					1	DETECTED	400.9546 m/z @18.03 [151020OFc1_NvH-0949-Control-10.raw]	400.9546203613281	18.0339663149333	0.0364276626666667	98.6793940672	98.64296640453333	3284325.0	4.5170163285950536E8	0	8273	0.15378204974998866	0.6959423101107955	3.650747704065621	400.9446716308594	400.964599609375
69	400.97247314453125	23.6999739098667					1	DETECTED	400.9725 m/z @23.70 [151020OFc1_NvH-0949-Control-10.raw]	400.97247314453125	23.6999739098667	0.1208994448	99.8555595013333	99.7346600565333	542361.375	3.419833571847269E8	0	8273	4.039273473634282	0.5317992290608705	0.021737081501223738	400.9646301269531	400.982421875
70	400.98284912109375	19.8002581373333					1	DETECTED	400.9828 m/z @19.80 [151020OFc1_NvH-0949-Control-10.raw]	400.98284912109375	19.8002581373333	0.317613731733333	99.9465290757333	99.62891534399996	266452.1875	3.423926478347376E8	0	8273	0.5952611324207489	2.6776337990041275	0.043521162950408136	400.98248291015625	400.9910888671875
71	401.0010986328125	23.7801920738667					1	DETECTED	401.0011 m/z @23.78 [151020OFc1_NvH-0949-Control-10.raw]	401.0010986328125	23.7801920738667	0.00790304666666667	99.8101327325333	99.80222968586664	847830.25	3.988522504954775E8	0	8273	9.680171502300084	0.6078683099506491	0.013044244158092102	400.9911804199219	401.0109558105469
72	401.0115051269531	16.9994280648					1	DETECTED	401.0115 m/z @17.00 [151020OFc1_NvH-0949-Control-10.raw]	401.0115051269531	16.9994280648	0.9120598432	99.9465290757333	99.0344692325333	203910.703125	3.6092489098098326E8	0	8273	2.9965931269260597	4.313712387379479	0.394441011493649	401.0111389160156	401.021484375
73	401.0238952636719	18.4755714234667					1	DETECTED	401.0239 m/z @18.48 [151020OFc1_NvH-0949-Control-10.raw]	401.0238952636719	18.4755714234667	0.00790304666666667	100.0012933288	99.99339028213333	182949.1875	3.703577421002919E8	0	8273	4.164531253238598	3.0037571292287293	6.644068412599807	401.0215148925781	401.0338439941406
74	401.0459289550781	36.8466462386667					1	DETECTED	401.0459 m/z @36.85 [151020OFc1_NvH-0949-Control-10.raw]	401.0459289550781	36.8466462386667	0.00790304666666667	99.9648377328	99.95693468613334	279129.15625	3.5485848326387703E8	0	8273	81.63399491786349	1.5510943193538875	2.4636992587367033	401.0359802246094	401.055908203125
75	401.0603942871094	18.7946885749333					1	DETECTED	401.0604 m/z @18.79 [151020OFc1_NvH-0949-Control-10.raw]	401.0603942871094	18.7946885749333	0.757572172	98.9518161749333	98.1942440029333	193150.5625	4.173877851909334E8	0	8273	7.757596074849435	3.9017980535690584	0.007635523707500552	401.0559387207031	401.07037353515625
76	401.0815734863281	18.4645676416					1	DETECTED	401.0816 m/z @18.46 [151020OFc1_NvH-0949-Control-10.raw]	401.0815734863281	18.4645676416	0.374111849333333	99.9830577506667	99.60894590133337	211312.71875	3.7462054868364745E8	0	8273	4.182685314355037	6.224844679089845	6.9294282890272845	401.07159423828125	401.09136962890625
77	401.10040283203125	18.8640251618667					1	DETECTED	401.1004 m/z @18.86 [151020OFc1_NvH-0949-Control-10.raw]	401.10040283203125	18.8640251618667	0.9882901856	92.9897621304	92.0014719448	194715.46875	3.307931084026977E8	0	8273	5.870536593596579	4.0423190290100655	7.160446027699183	401.09161376953125	401.1038818359375
78	401.1139221191406	18.4210842728					1	DETECTED	401.1139 m/z @18.42 [151020OFc1_NvH-0949-Control-10.raw]	401.1139221191406	18.4210842728	0.149111965066667	96.1078133618667	95.95870139680004	203202.1875	4.0737570235614735E8	0	8273	3.753000453500448	3.022713569567191	0.11176755368782626	401.10394287109375	401.1162109375
79	401.12628173828125	18.4059617957333					1	DETECTED	401.1263 m/z @18.41 [151020OFc1_NvH-0949-Control-10.raw]	401.12628173828125	18.4059617957333	0.374111849333333	93.0205345416	92.64642269226667	235387.5625	3.979485254523462E8	0	8273	1.2639726814579362	3.87059547129728	79.02192280557152	401.1164855957031	401.1362609863281
80	401.13922119140625	18.4411636533333					1	DETECTED	401.1392 m/z @18.44 [151020OFc1_NvH-0949-Control-10.raw]	401.13922119140625	18.4411636533333	0.205371675466667	91.5114876402667	91.30611596480003	224418.90625	3.4933011386061794E8	0	8273	4.074989338087937	4.065104218154744	0.10936294027039348	401.1363220214844	401.14910888671875
81	401.1611022949219	18.3939096042667					1	DETECTED	401.1611 m/z @18.39 [151020OFc1_NvH-0949-Control-10.raw]	401.1611022949219	18.3939096042667	0.3460389056	92.3007240930667	91.95468518746671	193025.171875	3.77053043076749E8	0	8273	73.91497933001966	4.101479026067364	5.857405559191911	401.1512145996094	401.1703186035156
82	401.1804504394531	14.710156036					1	DETECTED	401.1805 m/z @14.71 [151020OFc1_NvH-0949-Control-10.raw]	401.1804504394531	14.710156036	0.205371675466667	99.6283578458667	99.42298617040004	1410000.5	3.534905185130561E8	2	8273	0.17846712947833865	0.7507486827463539	8.927171941587337	401.1707763671875	401.1864013671875
83	401.1964111328125	37.8545219904					1	DETECTED	401.1964 m/z @37.85 [151020OFc1_NvH-0949-Control-10.raw]	401.1964111328125	37.8545219904	0.186791234133333	99.7643437554667	99.57755252133336	7364072.0	4.738475434062444E8	2	8273	0.22522204142491375	0.513784318404106	0.012050661892587659	401.18646240234375	401.1971740722656
84	401.2071838378906	32.0090934277333					1	DETECTED	401.2072 m/z @32.01 [151020OFc1_NvH-0949-Control-10.raw]	401.2071838378906	32.0090934277333	0.186791234133333	99.7189088386667	99.53211760453337	2.2582892E7	8.944983348832067E8	2	8273	0.19272164281575144	0.5682734475734855	0.029956891412869294	401.19720458984375	401.2171630859375
85	401.2217712402344	26.2003641808					1	DETECTED	401.2218 m/z @26.20 [151020OFc1_NvH-0949-Control-10.raw]	401.2217712402344	26.2003641808	0.1679468344	99.5645793786667	99.39663254426671	7904175.0	6.470214233597609E8	2	8273	0.16576554148025124	2.007450604654938	0.4626242412722127	401.2171936035156	401.2298278808594
86	401.2398376464844	39.0647935781333					1	DETECTED	401.2398 m/z @39.06 [151020OFc1_NvH-0949-Control-10.raw]	401.2398376464844	39.0647935781333	0.1679468344	99.8738529429333	99.7059061085333	1.359861E7	1.0817330585903585E9	3	8273	4.16334618302821	0.5063860970112126	0.16823686663541268	401.2298889160156	401.24981689453125
87	401.2506408691406	50.1521908314667					1	DETECTED	401.2506 m/z @50.15 [151020OFc1_NvH-0949-Control-10.raw]	401.2506408691406	50.1521908314667	0.1679468344	92.4359285338667	92.2679816994667	7527148.0	5.725151741561855E8	3	8273	0.1436805226575757	0.5115420332547168	0.017300738106507542	401.2498474121094	401.2606201171875
88	401.2616882324219	91.2014721232					1	DETECTED	401.2617 m/z @91.20 [151020OFc1_NvH-0949-Control-10.raw]	401.2616882324219	91.2014721232	0.3460389056	91.8064294546667	91.4603905490667	374099.90625	4.303517049614207E8	0	8273	0.09240626829659959	0.503619463190221	9.333647283858843E-4	401.2606506347656	401.2625732421875
89	401.2725830078125	21.3950052226667					1	DETECTED	401.2726 m/z @21.40 [151020OFc1_NvH-0949-Control-10.raw]	401.2725830078125	21.3950052226667	0.1679468344	96.2469639752	96.0790171408	1.8148574E7	6.315401947554334E8	0	8273	0.7628119940041849	1.1783201328336754	1.3190857486473102	401.2626953125	401.2823181152344
90	401.2870178222656	17.1875756226667					1	DETECTED	401.2870 m/z @17.19 [151020OFc1_NvH-0949-Control-10.raw]	401.2870178222656	17.1875756226667	0.1679468344	93.9540925133333	93.7861456789333	1974600.5	4.036363641810004E8	0	8273	0.27817137800380465	1.9398249483253203	0.6303911247118944	401.2828369140625	401.29669189453125
91	401.30841064453125	49.2348555826667					1	DETECTED	401.3084 m/z @49.23 [151020OFc1_NvH-0949-Control-10.raw]	401.30841064453125	49.2348555826667	0.1679468344	92.2918301936	92.12388335920001	91601.5	3.2523793356122977E8	0	8273	84.4539195262251	0.9857068380116868	0.9706670408016252	401.2984619140625	401.3183898925781
92	401.33197021484375	53.0196287952					1	DETECTED	401.3320 m/z @53.02 [151020OFc1_NvH-0949-Control-10.raw]	401.33197021484375	53.0196287952	0.1679468344	99.9373791701333	99.7694323357333	95973.8984375	3.3905408560438514E8	0	8273	83.51935240370207	0.9902400593941347	0.9748512567112281	401.3221740722656	401.3418273925781
93	401.3460998535156	47.4996002592					1	DETECTED	401.3461 m/z @47.50 [151020OFc1_NvH-0949-Control-10.raw]	401.3460998535156	47.4996002592	1.450539516	96.4518154938667	95.0012759778667	93968.8046875	3.213265426042424E8	0	8273	88.66199325612156	1.0754712620390854	1.1511869962627224	401.3421325683594	401.3558044433594
94	401.3578796386719	7.81073898053333					1	DETECTED	401.3579 m/z @7.81 [151020OFc1_NvH-0949-Control-10.raw]	401.3578796386719	7.81073898053333	1.65335362986667	21.3439756685333	19.690622038666632	47480.14453125	2.7814673132011697E7	2	8273	0.27427414262330885	1.9451705133410406	0.04379798501571943	401.356201171875	401.3626403808594
95	401.3729553222656	53.8486483269333					1	DETECTED	401.3730 m/z @53.85 [151020OFc1_NvH-0949-Control-10.raw]	401.3729553222656	53.8486483269333	1.65335362986667	85.3293313312	83.67597770133332	151874.125	3.794148830644789E8	2	8273	77.39786292446406	0.8424051945464173	0.6855446898473667	401.36297607421875	401.3819580078125
96	401.3936767578125	40.5296285656					1	DETECTED	401.3937 m/z @40.53 [151020OFc1_NvH-0949-Control-10.raw]	401.3936767578125	40.5296285656	1.65335362986667	77.0285303501333	75.37517672026662	97194.828125	2.788866524122265E8	0	8273	69.03202425704701	1.0588426816329013	1.1187070757510658	401.3839416503906	401.4033203125
97	401.4140319824219	40.8333749733333					1	DETECTED	401.4140 m/z @40.83 [151020OFc1_NvH-0949-Control-10.raw]	401.4140319824219	40.8333749733333	1.69009100026667	92.4359285338667	90.74583753360002	356635.90625	3.379528378805157E8	0	8273	0.05695187587014061	1.2825041764847769	1.5707353714759982	401.4045104980469	401.4158935546875
98	401.4259033203125	15.9301945453333					1	DETECTED	401.4259 m/z @15.93 [151020OFc1_NvH-0949-Control-10.raw]	401.4259033203125	15.9301945453333	1.69009100026667	98.8428628866667	97.15277188640002	398089.28125	3.3467798931779546E8	0	8273	0.16551665618908906	1.315827501143268	0.6640862927080795	401.4159240722656	401.4357604980469
99	401.4395751953125	25.1804590648					1	DETECTED	401.4396 m/z @25.18 [151020OFc1_NvH-0949-Control-10.raw]	401.4395751953125	25.1804590648	2.29875069093333	95.8942263013333	93.59547561039997	123633.015625	3.350443174861958E8	0	8273	26.56315329646175	2.047805338417505	4.635717377385323	401.4363098144531	401.4457702636719
100	401.45599365234375	18.047744828					1	DETECTED	401.4560 m/z @18.05 [151020OFc1_NvH-0949-Control-10.raw]	401.45599365234375	18.047744828	2.29875069093333	92.3095592317333	90.01080854079997	1820742.5	3.851088229064521E8	0	8273	0.15519574545090364	0.6542712126371332	0.31201827960714484	401.4460754394531	401.4659729003906
101	401.5036315917969	24.5238771696					1	DETECTED	401.5036 m/z @24.52 [151020OFc1_NvH-0949-Control-10.raw]	401.5036315917969	24.5238771696	2.46600098426667	99.7643437554667	97.29834277120003	204466.59375	3.586333017070115E8	0	8273	17.059003577571115	2.7188212773935247	9.548108031096584	401.49395751953125	401.5135192871094
102	401.5154113769531	14.3253273064					1	DETECTED	401.5154 m/z @14.33 [151020OFc1_NvH-0949-Control-10.raw]	401.5154113769531	14.3253273064	3.3866179928	72.8316406661333	69.4450226733333	166749.453125	2.376194464408859E8	0	8273	0.11105894773628222	3.174278641219258	5.048331665692258	401.51373291015625	401.5167236328125
103	401.5270080566406	9.23168914213333					1	DETECTED	401.5270 m/z @9.23 [151020OFc1_NvH-0949-Control-10.raw]	401.5270080566406	9.23168914213333	1.64421599813333	95.3643927674667	93.72017676933336	181487.578125	3.325207562295842E8	3	8273	0.01884176091733636	0.5523507135146433	4.439726549210854	401.5176086425781	401.5313720703125
104	401.54144287109375	31.9911706010667					1	DETECTED	401.5414 m/z @31.99 [151020OFc1_NvH-0949-Control-10.raw]	401.54144287109375	31.9911706010667	0.699722972266667	97.4592162525333	96.75949328026662	1.4956375E7	5.607597829894376E8	3	8273	0.1872958815233403	0.5066701727515135	4.181859579190476	401.5315246582031	401.5513916015625
105	401.5628662109375	17.2452128933333					1	DETECTED	401.5629 m/z @17.25 [151020OFc1_NvH-0949-Control-10.raw]	401.5628662109375	17.2452128933333	1.0360190968	98.8517899730667	97.8157708762667	1.2168023E7	6.99440602697042E8	3	8273	0.19653830827902397	2.2615297840710764	52.55937346030817	401.55291748046875	401.57281494140625
106	401.5774841308594	42.5850361824					1	DETECTED	401.5775 m/z @42.59 [151020OFc1_NvH-0949-Control-10.raw]	401.5774841308594	42.5850361824	5.32875676346667	94.5425128008	89.21375603733333	3624399.0	4.477505330722037E8	0	8273	7.815136288060721	1.707970893416318	0.02781411328311731	401.5728759765625	401.5872802734375
107	401.5885314941406	45.1595128074667					1	DETECTED	401.5885 m/z @45.16 [151020OFc1_NvH-0949-Control-10.raw]	401.5885314941406	45.1595128074667	6.70298434826667	89.0452695338667	82.34228518560003	500899.625	3.138135428129226E8	0	8273	24.470968929887412	1.3945881907241113	0.003043080214547694	401.5874938964844	401.59796142578125
108	401.6155700683594	40.7815546181333					1	DETECTED	401.6156 m/z @40.78 [151020OFc1_NvH-0949-Control-10.raw]	401.6155700683594	40.7815546181333	1.1031265456	94.2748891146667	93.1717625690667	344292.40625	3.459937320292205E8	0	8273	8.539588475460853	1.1740858584259697	3.6660441066768716	401.6070861816406	401.615966796875
109	401.6265869140625	15.7086428749333					1	DETECTED	401.6266 m/z @15.71 [151020OFc1_NvH-0949-Control-10.raw]	401.6265869140625	15.7086428749333	5.3896889064	99.5365194592	94.1468305528	389069.4375	3.08166955533891E8	0	8273	0.04666661901329405	1.7841712834279968	454.368561057298	401.61688232421875	401.6365051269531
110	401.6576843261719	16.3293146274667					1	DETECTED	401.6577 m/z @16.33 [151020OFc1_NvH-0949-Control-10.raw]	401.6576843261719	16.3293146274667	3.5336467696	95.0168217821333	91.48317501253331	424922.3125	3.351861388652216E8	0	8273	0.41080595120306285	0.8099426567465753	1.3580406983905273	401.64776611328125	401.6663818359375
111	401.671875	16.9009537581333					1	DETECTED	401.6719 m/z @16.90 [151020OFc1_NvH-0949-Control-10.raw]	401.671875	16.9009537581333	16.7905598978667	99.0892745117333	82.2987146138666	144043.09375	3.538510727426529E8	0	8273	0.07218875798760038	372.7504157165767	2372.096922381354	401.66815185546875	401.6720275878906
112	401.6821594238281	14.6920106784					1	DETECTED	401.6822 m/z @14.69 [151020OFc1_NvH-0949-Control-10.raw]	401.6821594238281	14.6920106784	1.70843403253333	69.3621076381333	67.65367360559996	527701.875	2.6890272055196434E8	0	8273	0.12227939920035347	0.6429399167328207	6.384612890419682	401.6722717285156	401.6876525878906
113	401.69769287109375	37.8545219904					1	DETECTED	401.6977 m/z @37.85 [151020OFc1_NvH-0949-Control-10.raw]	401.69769287109375	37.8545219904	2.72095644346667	93.7725428554667	91.05158641200002	1760354.25	3.9356074908966106E8	0	8273	0.16742259591323005	1.8784217644722028	1.7997761963176622	401.68780517578125	401.703857421875
114	401.71392822265625	39.16871878					1	DETECTED	401.7139 m/z @39.17 [151020OFc1_NvH-0949-Control-10.raw]	401.71392822265625	39.16871878	4.33866551066667	99.0350651754667	94.69639966480003	2988916.25	4.874593282059983E8	2	8273	28.465058613014552	0.5054235980877327	0.032978428493968495	401.7039489746094	401.7239074707031
115	401.72491455078125	14.7009438490667					1	DETECTED	401.7249 m/z @14.70 [151020OFc1_NvH-0949-Control-10.raw]	401.72491455078125	14.7009438490667	5.5746142352	90.0792200736	84.5046058384	2898900.5	4.8231395273537624E8	2	8273	0.19923593334567968	5.9132202728528425	1.2038031822204305	401.72393798828125	401.7348937988281
116	401.74560546875	31.274940772					1	DETECTED	401.7456 m/z @31.27 [151020OFc1_NvH-0949-Control-10.raw]	401.74560546875	31.274940772	2.6933106536	91.1257709613333	88.43246030773331	8118660.0	8.605930014268333E8	2	8273	10.762005910145032	1.3263022233785489	0.4748551864683972	401.73565673828125	401.7555847167969
117	401.7556457519531	24.5355628365333					1	DETECTED	401.7556 m/z @24.54 [151020OFc1_NvH-0949-Control-10.raw]	401.7556457519531	24.5355628365333	4.19031488266667	79.036863856	74.84654897333333	838729.875	4.0770782933251745E8	0	8273	15.461675091622245	2.318184860203499	0.564757464443385	401.755615234375	401.76373291015625
118	401.7740173339844	21.3738635528					1	DETECTED	401.7740 m/z @21.37 [151020OFc1_NvH-0949-Control-10.raw]	401.7740173339844	21.3738635528	3.56126557306667	92.968812528	89.40754695493334	3824276.75	3.6182310897790897E8	0	8273	0.17428054651678693	1.1171184839625536	2.055775370645385	401.76434326171875	401.7835998535156
119	401.78680419921875	13.8439803474667					1	DETECTED	401.7868 m/z @13.84 [151020OFc1_NvH-0949-Control-10.raw]	401.78680419921875	13.8439803474667	13.7186992530667	98.860886	85.14218674693329	84685.4453125	1.0841060696701743E8	0	8273	85.06558521327274	339.8046096049001	6707.2484107665505	401.78448486328125	401.7942810058594
120	401.83599853515625	42.1158061957333					1	DETECTED	401.8360 m/z @42.12 [151020OFc1_NvH-0949-Control-10.raw]	401.83599853515625	42.1158061957333	1.0360190968	99.3450610826667	98.3090419858667	387360.09375	3.35119628712642E8	0	8273	26.289722951623396	1.573207365417222	2.209118026577871	401.8260192871094	401.8459777832031
121	401.8495788574219	38.0194160888					1	DETECTED	401.8496 m/z @38.02 [151020OFc1_NvH-0949-Control-10.raw]	401.8495788574219	38.0194160888	0.969162977866667	96.4697505429333	95.50058756506662	175166.203125	4.030602300768305E8	0	8273	82.09254093259513	1.2887980451729344	2.8525659261843788	401.8460388183594	401.85052490234375
122	401.86053466796875	20.6319077837333					1	DETECTED	401.8605 m/z @20.63 [151020OFc1_NvH-0949-Control-10.raw]	401.86053466796875	20.6319077837333	0.0831979053333333	94.3742271605333	94.29102925519996	9676888.0	3.949644555806157E8	3	8273	0.15646564132247676	1.4703965652306443	1.4462815917950995	401.8506164550781	401.8705139160156
123	401.8753356933594	31.9911706010667					1	DETECTED	401.8753 m/z @31.99 [151020OFc1_NvH-0949-Control-10.raw]	401.8753356933594	31.9911706010667	0.00790304666666667	98.3198374802667	98.31193443360003	5325655.5	4.454006007466322E8	3	8273	0.16810646280637798	0.7760310018548792	0.027908564445715673	401.8705749511719	401.8852844238281
124	401.8869323730469	35.2255935146667					1	DETECTED	401.8869 m/z @35.23 [151020OFc1_NvH-0949-Control-10.raw]	401.8869323730469	35.2255935146667	5.48176279146667	96.3869010112	90.90513821973333	986059.9375	4.0855655148660046E8	0	8273	0.19991471079917034	0.5062507176485809	1.219707197887949	401.8853759765625	401.8869323730469
125	401.8969421386719	17.2452128933333					1	DETECTED	401.8969 m/z @17.25 [151020OFc1_NvH-0949-Control-10.raw]	401.8969421386719	17.2452128933333	0.00790304666666667	99.4272666293333	99.41936358266663	7910507.5	5.647686735970359E8	0	8273	0.19700670214937333	0.7403177747060162	0.753619547698432	401.886962890625	401.90679931640625
126	401.9123229980469	46.3971069834667					1	DETECTED	401.9123 m/z @46.40 [151020OFc1_NvH-0949-Control-10.raw]	401.9123229980469	46.3971069834667	0.177299073866667	90.64379728	90.46649820613334	1500496.375	6.01589169374717E8	3	8273	3.875940336415752	0.5090757452987	0.3374061021825688	401.9070739746094	401.92181396484375
127	401.93695068359375	22.7592164234667					1	DETECTED	401.9370 m/z @22.76 [151020OFc1_NvH-0949-Control-10.raw]	401.93695068359375	22.7592164234667	0.139516445866667	67.2833586490667	67.14384220320004	238442.25	2.732051531171429E8	0	8273	22.628594007599595	1.4841894956540456	1.9683789913080911	401.9269714355469	401.93798828125
128	401.94854736328125	27.3086909253333					1	DETECTED	401.9485 m/z @27.31 [151020OFc1_NvH-0949-Control-10.raw]	401.94854736328125	27.3086909253333	0.158559496	99.7916996536	99.63314015760001	282995.625	3.199416064089507E8	0	8273	0.12849038351620123	2.566033012928324	0.013641225459822274	401.939208984375	401.95062255859375
129	401.9606628417969	42.5850361824					1	DETECTED	401.9607 m/z @42.59 [151020OFc1_NvH-0949-Control-10.raw]	401.9606628417969	42.5850361824	0.0458586370666667	96.9393076285333	96.89344899146663	1500048.0	3.7950982014673704E8	4	8273	0.26510743249237123	0.5261965401214476	0.0037915536402942187	401.9507141113281	401.9705810546875
130	401.978759765625	33.6200247304					1	DETECTED	401.9788 m/z @33.62 [151020OFc1_NvH-0949-Control-10.raw]	401.978759765625	33.6200247304	0.00790304666666667	95.9119241517333	95.90402110506663	547869.6875	3.5124673554886115E8	0	8273	0.10083968448235225	2.7033763714886065	0.021279739822395404	401.97113037109375	401.9880065917969
131	402.0080871582031	57.2786026821333					1	DETECTED	402.0081 m/z @57.28 [151020OFc1_NvH-0949-Control-10.raw]	402.0080871582031	57.2786026821333	0.00790304666666667	99.518238268	99.51033522133334	174697.4375	3.7275077865458924E8	0	8273	65.12292686559192	0.8728422355390174	0.7453634287359313	401.9983215332031	402.01678466796875
132	402.0268249511719	31.0834911509333					1	DETECTED	402.0268 m/z @31.08 [151020OFc1_NvH-0949-Control-10.raw]	402.0268249511719	31.0834911509333	0.1208994448	100.0012933288	99.880393884	333278.4375	3.932345080269581E8	0	8273	84.30608009942226	2.7523816866561854	4.618507656749367	402.0169677734375	402.0311584472656
133	402.1585998535156	16.3008172122667					1	DETECTED	402.1586 m/z @16.30 [151020OFc1_NvH-0949-Control-10.raw]	402.1585998535156	16.3008172122667	6.61624198586667	97.1567446328	90.54050264693333	161453.265625	2.861560474135372E8	0	8273	0.08299489281580108	4.67446948009248	0.31547907342342374	402.1489562988281	402.1667785644531
134	402.1769714355469	90.3839793474667					1	DETECTED	402.1770 m/z @90.38 [151020OFc1_NvH-0949-Control-10.raw]	402.1769714355469	90.3839793474667	0.00790304666666667	100.0012933288	99.99339028213333	451656.78125	4.716043619386408E8	2	8273	65.11882616423122	0.5193785371153459	0.0022377033994747963	402.1683654785156	402.1846618652344
135	402.19476318359375	20.6319077837333					1	DETECTED	402.1948 m/z @20.63 [151020OFc1_NvH-0949-Control-10.raw]	402.19476318359375	20.6319077837333	3.20133018506667	94.3934872538667	91.19215706880003	6026644.5	4.477796655304231E8	3	8273	0.16146940125268827	1.5625959749902678	40.611241500288635	402.18505859375	402.2047424316406
136	402.2054748535156	23.1495162269333					1	DETECTED	402.2055 m/z @23.15 [151020OFc1_NvH-0949-Control-10.raw]	402.2054748535156	23.1495162269333	5.13689184906667	56.9869291648	51.85003731573333	779814.25	2.3881767151736444E8	0	8273	15.266671165141734	0.6666498193888517	0.014590950612023545	402.20477294921875	402.20654296875
137	402.216552734375	22.1152984829333					1	DETECTED	402.2166 m/z @22.12 [151020OFc1_NvH-0949-Control-10.raw]	402.216552734375	22.1152984829333	4.80778921973333	98.7334912010667	93.92570198133336	4145635.0	6.22829753178142E8	2	8273	0.2914368712320332	0.6917953266528548	0.37480541764090475	402.2065734863281	402.2265319824219
138	402.2309875488281	17.228633596					1	DETECTED	402.2310 m/z @17.23 [151020OFc1_NvH-0949-Control-10.raw]	402.2309875488281	17.228633596	3.40516299066667	96.5057275789333	93.10056458826664	3308503.5	5.411566114216914E8	2	8273	3.5003883015190453	6.76688731466361	63.952709757956555	402.2265625	402.2372131347656
139	402.2472229003906	31.2476495754667					1	DETECTED	402.2472 m/z @31.25 [151020OFc1_NvH-0949-Control-10.raw]	402.2472229003906	31.2476495754667	5.00416027706667	98.4126200053333	93.40845972826662	3975095.0	5.880576038633405E8	2	8273	3.0719648322036406	3.9439076526790475	0.4310301445064607	402.23724365234375	402.2572021484375
140	402.2754821777344	21.4407518901333					1	DETECTED	402.2755 m/z @21.44 [151020OFc1_NvH-0949-Control-10.raw]	402.2754821777344	21.4407518901333	5.8532318872	94.6115077586667	88.75827587146671	614530.875	2.704799977411671E8	0	8273	2.2854315335721864	18.316698075485036	34.55098772447614	402.2657165527344	402.2854309082031
141	402.29058837890625	17.1461179282667					1	DETECTED	402.2906 m/z @17.15 [151020OFc1_NvH-0949-Control-10.raw]	402.29058837890625	17.1461179282667	13.2111231837333	94.7226859768	81.5115627930667	450458.40625	3.0783281793288314E8	0	8273	0.21325981439331798	1.8206996718788946	15.631418533002035	402.2855224609375	402.292724609375
142	402.3034973144531	91.9530132936					1	DETECTED	402.3035 m/z @91.95 [151020OFc1_NvH-0949-Control-10.raw]	402.3034973144531	91.9530132936	8.09370856666667	92.3718187794667	84.27811021280002	468810.75	3.0079958180865294E8	0	8273	0.24524038102481427	1.1224631849594944	1.0741185755452263	402.29486083984375	402.3131103515625
143	402.3215637207031	64.6690343725333					1	DETECTED	402.3216 m/z @64.67 [151020OFc1_NvH-0949-Control-10.raw]	402.3215637207031	64.6690343725333	12.603450872	97.4046293056	84.8011784336	122280.3984375	3.425872360851307E8	0	8273	78.98478695323887	0.8143688472513843	0.5194460031905505	402.3143005371094	402.3291931152344
144	402.4185485839844	27.5813692557333					1	DETECTED	402.4185 m/z @27.58 [151020OFc1_NvH-0949-Control-10.raw]	402.4185485839844	27.5813692557333	10.2695778970667	99.3906440165333	89.1210661194666	396995.25	3.2623303782831174E8	0	8273	6.836914174953623	3.6657382446719704	0.004318824878842823	402.4086608886719	402.4283752441406
145	402.4496765136719	23.2320917405333					1	DETECTED	402.4497 m/z @23.23 [151020OFc1_NvH-0949-Control-10.raw]	402.4496765136719	23.2320917405333	5.55494544106667	98.9155077450667	93.36056230400004	495563.5	3.4944218014475995E8	0	8273	0.04190717058488147	0.5480652573125971	7.493944690028428	402.44012451171875	402.45184326171875
146	402.4620361328125	42.6493898362667					1	DETECTED	402.4620 m/z @42.65 [151020OFc1_NvH-0949-Control-10.raw]	402.4620361328125	42.6493898362667	4.10689535333333	98.860886	94.75399064666667	647476.75	3.947218437511054E8	0	8273	0.16922429077578016	1.4688174862389038	0.005818978583516759	402.4520568847656	402.4718933105469
147	402.4802551269531	50.9211487266667					1	DETECTED	402.4803 m/z @50.92 [151020OFc1_NvH-0949-Control-10.raw]	402.4802551269531	50.9211487266667	4.8922385648	97.7204951032	92.8282565384	606211.5625	3.711814185020418E8	0	8273	33.27408927362238	1.1527573938686237	1.373509021426565	402.47216796875	402.490234375
148	402.4990234375	42.8259899762667					1	DETECTED	402.4990 m/z @42.83 [151020OFc1_NvH-0949-Control-10.raw]	402.4990234375	42.8259899762667	4.71484030133333	76.0120964744	71.29725617306667	180839.265625	2.751300337231979E8	0	8273	0.12357569784202838	0.9353857962983549	0.8707715925967097	402.49053955078125	402.50537109375
149	402.5291442871094	20.6678336949333					1	DETECTED	402.5291 m/z @20.67 [151020OFc1_NvH-0949-Control-10.raw]	402.5291442871094	20.6678336949333	4.6856903352	99.4091814053333	94.72349107013329	1745936.375	4.095796546077782E8	3	8273	0.1524259538319761	0.8767900750446376	0.9364954233646096	402.5191650390625	402.53912353515625
150	402.5497741699219	17.7849566146667					1	DETECTED	402.5498 m/z @17.78 [151020OFc1_NvH-0949-Control-10.raw]	402.5497741699219	17.7849566146667	4.75179611066667	97.6744138306667	92.92261772000002	1562242.125	3.866780275641705E8	3	8273	0.21477764251495302	3.5681798668567035	0.10901153570190758	402.539794921875	402.5531921386719
151	402.5632019042969	16.4431009146667					1	DETECTED	402.5632 m/z @16.44 [151020OFc1_NvH-0949-Control-10.raw]	402.5632019042969	16.4431009146667	4.69514443413333	92.2546451525333	87.55950071839997	2047155.375	4.559086867123055E8	3	8273	0.2305554750783898	7.496508292705532	0.08700480162564694	402.55322265625	402.57318115234375
152	402.5778503417969	46.4919101997333					1	DETECTED	402.5779 m/z @46.49 [151020OFc1_NvH-0949-Control-10.raw]	402.5778503417969	46.4919101997333	1.58934606186667	97.5147406381333	95.92539457626664	703597.875	3.508824361382101E8	0	8273	14.84438956227769	1.267419518464817	0.007303090021052087	402.5732116699219	402.586669921875
153	402.6192932128906	27.6469037250667					1	DETECTED	402.6193 m/z @27.65 [151020OFc1_NvH-0949-Control-10.raw]	402.6192932128906	27.6469037250667	5.26468638346667	95.5621590701333	90.29747268666664	399356.875	3.227117005470572E8	0	8273	0.11535319594677063	3.491420283320483	0.011645210129014696	402.609375	402.62896728515625
154	402.656494140625	37.1268026768					1	DETECTED	402.6565 m/z @37.13 [151020OFc1_NvH-0949-Control-10.raw]	402.656494140625	37.1268026768	6.62555856346667	81.7014521698667	75.07589360640003	149695.296875	2.771752728611509E8	0	8273	65.65102283393304	1.2307021531226872	2.1083929239098436	402.64697265625	402.66064453125
155	402.6707458496094	23.4415708064					1	DETECTED	402.6707 m/z @23.44 [151020OFc1_NvH-0949-Control-10.raw]	402.6707458496094	23.4415708064	5.0747736704	85.1856535072	80.1108798368	2588976.75	3.7323677040567803E8	0	8273	0.30188179030397677	0.5898951059799048	2.099873128539754	402.6607971191406	402.6802062988281
156	402.6830749511719	21.5211009856					1	DETECTED	402.6831 m/z @21.52 [151020OFc1_NvH-0949-Control-10.raw]	402.6830749511719	21.5211009856	6.3013516216	55.7043312416	49.40297962	267409.875	2.1230576942437142E8	0	8273	0.19884513263839665	2.084838236916971	4.267035226056054	402.6809997558594	402.68890380859375
157	402.6991882324219	25.6302000861333					1	DETECTED	402.6992 m/z @25.63 [151020OFc1_NvH-0949-Control-10.raw]	402.6991882324219	25.6302000861333	4.4912764536	98.6701458514667	94.1788693978667	5441911.5	4.9258545763224155E8	2	8273	0.3782194658108722	0.5478705199792304	0.08227543814069252	402.689208984375	402.70916748046875
158	402.7171630859375	21.5973835245333					1	DETECTED	402.7172 m/z @21.60 [151020OFc1_NvH-0949-Control-10.raw]	402.7171630859375	21.5973835245333	5.42862183493333	94.7504539685333	89.32183213359997	3114995.0	5.516885539995245E8	2	8273	4.905406554522074	2.346131333792725	0.1021220552213351	402.7092590332031	402.7271423339844
159	402.7347717285156	32.8507378530667					1	DETECTED	402.7348 m/z @32.85 [151020OFc1_NvH-0949-Control-10.raw]	402.7347717285156	32.8507378530667	5.53509137493333	98.6153219757333	93.08023060079996	2833682.0	5.493036594565858E8	2	8273	0.35886211945327773	1.4316305247708803	0.036713781291833274	402.7271728515625	402.7447509765625
160	402.7449951171875	17.4327833586667					1	DETECTED	402.7450 m/z @17.43 [151020OFc1_NvH-0949-Control-10.raw]	402.7449951171875	17.4327833586667	4.6856903352	94.9414039458667	90.2557136106667	357940.09375	2.9346893991955066E8	0	8273	0.1921822354559204	0.5550400897388371	0.07759030239248856	402.7447814941406	402.7479248046875
161	402.7579650878906	22.8612546378667					1	DETECTED	402.7580 m/z @22.86 [151020OFc1_NvH-0949-Control-10.raw]	402.7579650878906	22.8612546378667	6.29161603946667	94.1217405032	87.83012446373333	1135549.875	3.907852946506114E8	2	8273	10.617858182100864	4.290131257398325	2.1221631315080027	402.74798583984375	402.7676696777344
162	402.77642822265625	21.3833611901333					1	DETECTED	402.7764 m/z @21.38 [151020OFc1_NvH-0949-Control-10.raw]	402.77642822265625	21.3833611901333	3.5521053848	96.4965212608	92.944415876	140074.125	3.436455060875755E8	0	8273	0.06409068030807319	2.6062218188861515	4.212443637772303	402.7693176269531	402.7853088378906
163	402.8583068847656	11.7877212794667					1	DETECTED	402.8583 m/z @11.79 [151020OFc1_NvH-0949-Control-10.raw]	402.8583068847656	11.7877212794667	0.101950319466667	97.4317460050667	97.32979568560003	6610953.0	3.957931197534351E8	3	8273	0.13183084655891975	53.4185807698469	111.19177625202127	402.84832763671875	402.8682861328125
164	402.8690185546875	27.0307356338667					1	DETECTED	402.8690 m/z @27.03 [151020OFc1_NvH-0949-Control-10.raw]	402.8690185546875	27.0307356338667	0.5821490656	90.4585595717333	89.8764105061333	341010.96875	3.366339830215259E8	0	8273	6.146086010214056	2.227763844227102	0.22881066638113706	402.86834716796875	402.8789978027344
165	402.8912658691406	32.6761790349333					1	DETECTED	402.8913 m/z @32.68 [151020OFc1_NvH-0949-Control-10.raw]	402.8912658691406	32.6761790349333	0.0831979053333333	97.6542766874667	97.57107878213337	9924578.0	5.895384913503677E8	3	8273	0.2545495013515904	0.5101103317254667	0.01410578102866714	402.88128662109375	402.9010925292969
166	402.9129333496094	46.4430545728					1	DETECTED	402.9129 m/z @46.44 [151020OFc1_NvH-0949-Control-10.raw]	402.9129333496094	46.4430545728	0.00790304666666667	99.919194176	99.91129112933334	503355.09375	3.7348210318826395E8	0	8273	14.821110963179326	1.3309555788403533	0.0032370459670788177	402.9029541015625	402.9226989746094
167	402.952392578125	18.2821544962667					1	DETECTED	402.9524 m/z @18.28 [151020OFc1_NvH-0949-Control-10.raw]	402.952392578125	18.2821544962667	0.00790304666666667	98.5969778941333	98.58907484746663	469998.15625	4.001431028308292E8	4	8273	0.09119438376519184	1.0323632137174068	0.5824252488772035	402.94244384765625	402.9582824707031
168	402.9682922363281	21.6965281736					1	DETECTED	402.9683 m/z @21.70 [151020OFc1_NvH-0949-Control-10.raw]	402.9682922363281	21.6965281736	0.0364276626666667	98.3757704696	98.33934280693333	581018.25	3.577744715125889E8	0	8273	7.979136313440549	1.1666338927274083	0.618316709672201	402.95831298828125	402.973876953125
169	402.98388671875	44.5285037464					1	DETECTED	402.9839 m/z @44.53 [151020OFc1_NvH-0949-Control-10.raw]	402.98388671875	44.5285037464	0.0270011208	98.1638375754667	98.1368364546667	847869.4375	3.6302367896008444E8	0	8273	2.521750091394985	1.42678037307855	33.18085793322397	402.9741516113281	402.9937744140625
170	403.0265197753906	59.2649489786667					1	DETECTED	403.0265 m/z @59.26 [151020OFc1_NvH-0949-Control-10.raw]	403.0265197753906	59.2649489786667	0.00790304666666667	100.0012933288	99.99339028213333	127960.2421875	3.3046971609534526E8	0	8273	79.26770105051204	0.8333763827715105	0.6784928700247528	403.0168151855469	403.0364074707031
171	403.0872497558594	64.2530641882667					1	DETECTED	403.0872 m/z @64.25 [151020OFc1_NvH-0949-Control-10.raw]	403.0872497558594	64.2530641882667	0.0176320282666667	100.0012933288	99.98366130053334	129915.109375	3.374954545467155E8	0	8273	98.92083056469122	0.7653029015463197	0.5486472020848419	403.0780029296875	403.09002685546875
172	403.1724853515625	23.3739383154667					1	DETECTED	403.1725 m/z @23.37 [151020OFc1_NvH-0949-Control-10.raw]	403.1724853515625	23.3739383154667	0.00790304666666667	100.0012933288	99.99339028213333	1167150.125	3.903336225934623E8	0	8273	0.12073349500743191	0.6918182110146496	10.660473203396426	403.1626281738281	403.18243408203125
173	403.19244384765625	11.7751519077333					1	DETECTED	403.1924 m/z @11.78 [151020OFc1_NvH-0949-Control-10.raw]	403.19244384765625	11.7751519077333	0.0831979053333333	99.9739495565333	99.89075165119996	3951905.75	4.477392583281339E8	2	8273	0.1386020110924715	106.53293026237849	60.74134746032966	403.1825256347656	403.1946716308594
174	403.2046813964844	24.5238771696					1	DETECTED	403.2047 m/z @24.52 [151020OFc1_NvH-0949-Control-10.raw]	403.2046813964844	24.5238771696	2.75802891253333	98.7334912010667	95.97546228853336	1.9916804E7	1.0347295009556646E9	2	8273	0.21454249943927906	0.5782925161801556	0.9748523636737674	403.1947326660156	403.21466064453125
175	403.2193908691406	23.4312022757333					1	DETECTED	403.2194 m/z @23.43 [151020OFc1_NvH-0949-Control-10.raw]	403.2193908691406	23.4312022757333	4.90153604533333	99.9465290757333	95.04499303039997	1.7187776E7	1.1250365792423158E9	2	8273	2.2883098538503077	2.355392985836925	1.999534178328787	403.2146911621094	403.2293701171875
176	403.2327575683594	31.2640659330667					1	DETECTED	403.2328 m/z @31.26 [151020OFc1_NvH-0949-Control-10.raw]	403.2327575683594	31.2640659330667	0.0176320282666667	99.9922125592	99.97458053093334	3206162.75	5.1665846532899475E8	2	8273	7.95261401657832	0.5119967011577434	0.025877542684555332	403.2294006347656	403.234375
177	403.244384765625	54.5449134706667					1	DETECTED	403.2444 m/z @54.54 [151020OFc1_NvH-0949-Control-10.raw]	403.244384765625	54.5449134706667	5.3071381824	99.3177658184	94.01062763600001	4680272.0	6.102781392054524E8	2	8273	24.64139358625912	0.5686470736621385	0.006921319775895882	403.2344055175781	403.25421142578125
178	403.2557678222656	16.4524505872					1	DETECTED	403.2558 m/z @16.45 [151020OFc1_NvH-0949-Control-10.raw]	403.2557678222656	16.4524505872	2.6699690704	83.2132785128	80.5433094424	1864592.375	3.560895476808504E8	0	8273	0.12747112707350894	23.256017438264347	1.2429400693252288	403.25445556640625	403.26507568359375
179	403.26837158203125	14.7737427994667					1	DETECTED	403.2684 m/z @14.77 [151020OFc1_NvH-0949-Control-10.raw]	403.26837158203125	14.7737427994667	5.3189398672	92.4927220618667	87.1737821946667	251615.6875	3.289413269557487E8	0	8273	4.406707901052734	3.9353057248589582	2024.3395519426554	403.26593017578125	403.278076171875
180	403.3066711425781	91.8635896722667					1	DETECTED	403.3067 m/z @91.86 [151020OFc1_NvH-0949-Control-10.raw]	403.3066711425781	91.8635896722667	11.2044480096	97.2021631429333	85.9977151333333	155929.625	3.256350144941296E8	0	8273	0.15750487348064723	0.533093418555045	2.684436303930532	403.3020324707031	403.31268310546875
181	403.4543151855469	18.2634553477333					1	DETECTED	403.4543 m/z @18.26 [151020OFc1_NvH-0949-Control-10.raw]	403.4543151855469	18.2634553477333	4.91083182933333	99.0350651754667	94.12423334613337	306612.03125	3.648211255463069E8	0	8273	5.447441478624238	0.5299268904061166	0.04081099852305414	403.4443664550781	403.461669921875
182	403.4717102050781	32.7328057925333					1	DETECTED	403.4717 m/z @32.73 [151020OFc1_NvH-0949-Control-10.raw]	403.4717102050781	32.7328057925333	5.28625920693333	98.1638375754667	92.87757836853336	1.037337E7	5.438165681122087E8	4	8273	0.15609536691193426	0.5963400455825012	0.01550440674969829	403.4619140625	403.4814147949219
183	403.4891052246094	15.3988902592					1	DETECTED	403.4891 m/z @15.40 [151020OFc1_NvH-0949-Control-10.raw]	403.4891052246094	15.3988902592	4.9665124256	97.266756348	92.3002439224	1510412.625	4.207506406757591E8	4	8273	0.5533384243630088	1.2477175466665	2.3539567216322204	403.48175048828125	403.49871826171875
184	403.51007080078125	46.7400137309333					1	DETECTED	403.5101 m/z @46.74 [151020OFc1_NvH-0949-Control-10.raw]	403.51007080078125	46.7400137309333	5.89861854773333	90.9594182610667	85.06079971333337	122422.125	2.966249213581741E8	0	8273	63.69163096501839	1.0413552148718337	1.252347004882814	403.5002136230469	403.5160217285156
185	403.52606201171875	11.7751519077333					1	DETECTED	403.5261 m/z @11.78 [151020OFc1_NvH-0949-Control-10.raw]	403.52606201171875	11.7751519077333	4.4032516544	71.4079783842667	67.0047267298667	1564738.75	3.1367536996665895E8	0	8273	2.8482079294153984	36.041149876488646	27.171296606138036	403.51617431640625	403.5262756347656
186	403.5362854003906	12.4875028410667					1	DETECTED	403.5363 m/z @12.49 [151020OFc1_NvH-0949-Control-10.raw]	403.5362854003906	12.4875028410667	4.44514962	97.4408273442667	92.9956777242667	8551666.0	4.697806259999446E8	2	8273	0.1603657880083773	5.519459518596088	0.2807170794537041	403.52630615234375	403.5462646484375
187	403.54669189453125	25.969075036					1	DETECTED	403.5467 m/z @25.97 [151020OFc1_NvH-0949-Control-10.raw]	403.54669189453125	25.969075036	4.93905678666667	95.9978894642667	91.05883267760004	210113.03125	3.7359543100879747E8	0	8273	12.330719825170824	2.6875877921665237	6.041878888305158	403.5462951660156	403.54962158203125
188	403.55963134765625	32.6427444498667					1	DETECTED	403.5596 m/z @32.64 [151020OFc1_NvH-0949-Control-10.raw]	403.55963134765625	32.6427444498667	5.01502690506667	97.3036101261333	92.28858322106662	2157538.0	4.518826956476009E8	3	8273	0.19353552593101142	0.5186151180222464	0.8571642212286655	403.5496520996094	403.5695495605469
189	403.5713806152344	17.3203536149333					1	DETECTED	403.5714 m/z @17.32 [151020OFc1_NvH-0949-Control-10.raw]	403.5713806152344	17.3203536149333	5.13689184906667	67.4682673890667	62.331375540000025	356098.65625	2.9275158186872315E8	0	8273	0.09049780741489499	0.5102247109920387	1.1938673799012138	403.56964111328125	403.5734558105469
190	403.5834655761719	35.4823054578667					1	DETECTED	403.5835 m/z @35.48 [151020OFc1_NvH-0949-Control-10.raw]	403.5834655761719	35.4823054578667	3.88432271546667	88.9761703704	85.09184765493333	1829019.0	3.522912283735659E8	3	8273	0.19634498964325786	0.521815071051646	1.3346260413289885	403.5736083984375	403.59326171875
191	403.601806640625	14.8764567584					1	DETECTED	403.6018 m/z @14.88 [151020OFc1_NvH-0949-Control-10.raw]	403.601806640625	14.8764567584	5.3189398672	96.0711802266667	90.7522403594667	159076.3125	3.375943013479631E8	0	8273	0.07262127201340185	15.555319869740467	28.912472278029256	403.5937194824219	403.6103820800781
192	403.681640625	21.7538838904					1	DETECTED	403.6816 m/z @21.75 [151020OFc1_NvH-0949-Control-10.raw]	403.681640625	21.7538838904	1.69930947306667	94.5921059042667	92.89279643120003	224151.25	3.3618039786070687E8	0	8273	23.466755945994734	4.00872299391366	0.009770725957319093	403.6719665527344	403.6849060058594
193	403.6950378417969	44.8875908762667					1	DETECTED	403.6950 m/z @44.89 [151020OFc1_NvH-0949-Control-10.raw]	403.6950378417969	44.8875908762667	2.00200785706667	98.0153473986667	96.01333954160003	625324.625	3.4933931449252146E8	0	8273	17.9208851068541	1.4604129910363048	0.007154484359934332	403.6850891113281	403.7013854980469
194	403.7113952636719	26.0778285234667					1	DETECTED	403.7114 m/z @26.08 [151020OFc1_NvH-0949-Control-10.raw]	403.7113952636719	26.0778285234667	5.08552154533333	99.5365194592	94.45099791386666	2.3554586E7	1.4256756384710274E9	2	8273	0.23168489126535974	0.582004803858578	0.10995480832783479	403.701416015625	403.72137451171875
195	403.7291564941406	21.216758456					1	DETECTED	403.7292 m/z @21.22 [151020OFc1_NvH-0949-Control-10.raw]	403.7291564941406	21.216758456	2.56793297946667	97.4046293056	94.83669632613332	1.9417796E7	8.766040674057161E8	2	8273	0.19514879957978337	30.55988835519467	73.11655627724839	403.7214050292969	403.7391357421875
196	403.74224853515625	31.7502561992					1	DETECTED	403.7422 m/z @31.75 [151020OFc1_NvH-0949-Control-10.raw]	403.74224853515625	31.7502561992	5.28625920693333	99.6736196754667	94.38736046853336	5641350.0	5.2884259641130054E8	2	8273	0.18959619938033612	0.6610057109978958	0.014855687348407719	403.73919677734375	403.7522277832031
197	403.7538146972656	57.5801283872					1	DETECTED	403.7538 m/z @57.58 [151020OFc1_NvH-0949-Control-10.raw]	403.7538146972656	57.5801283872	8.26146088586667	97.2021631429333	88.94070225706663	1690858.375	3.801860205733815E8	2	8273	0.2689936930808159	0.5168517862827988	0.008976284832146162	403.75225830078125	403.763671875
198	403.8031921386719	17.1681446608					1	DETECTED	403.8032 m/z @17.17 [151020OFc1_NvH-0949-Control-10.raw]	403.8031921386719	17.1681446608	1.39493099013333	98.3012028861333	96.90627189599996	167162.703125	3.7159424727637047E8	0	8273	7.197705496691292	9.5194512698153	18.110937391532893	403.7958068847656	403.81304931640625
199	403.8440856933594	15.9009303032					1	DETECTED	403.8441 m/z @15.90 [151020OFc1_NvH-0949-Control-10.raw]	403.8440856933594	15.9009303032	1.16014616853333	96.8847815192	95.72463535066667	173568.515625	3.604382008779109E8	0	8273	0.1507687014602066	5.504787068699426	0.007571341295945896	403.8346252441406	403.84698486328125
200	403.8572998046875	11.7657292248					1	DETECTED	403.8573 m/z @11.77 [151020OFc1_NvH-0949-Control-10.raw]	403.8572998046875	11.7657292248	0.1208994448	98.0797153882667	97.9588159434667	358222.5	3.637897184519386E8	0	8273	5.469815217121749	1.7953212102572182	14.547329781695526	403.8475646972656	403.86029052734375
201	403.870361328125	12.4967333266833					1	DETECTED	403.8704 m/z @12.50 [151020OFc1_NvH-0949-Control-10.raw]	403.870361328125	12.4967333266833	0.223980031733333	99.7280232938667	99.50404326213337	5440889.5	4.804681224413594E8	3	8273	1.3656422397891141	0.7764383141042518	20.59084804257749	403.8603820800781	403.88031005859375
202	403.8840026855469	27.5595884338667					1	DETECTED	403.8840 m/z @27.56 [151020OFc1_NvH-0949-Control-10.raw]	403.8840026855469	27.5595884338667	0.0270011208	99.7370984402667	99.71009731946671	1278795.375	3.90966119615516E8	3	8273	15.432572007796217	0.6411231441571518	0.32358360167699424	403.8804016113281	403.8939514160156
203	403.89434814453125	32.6761790349333					1	DETECTED	403.8943 m/z @32.68 [151020OFc1_NvH-0949-Control-10.raw]	403.89434814453125	32.6761790349333	1.0073732888	96.5258854581333	95.5185121693333	486982.25	3.523872238742284E8	0	8273	15.520260110410678	1.6860130079312048	0.21756073170329726	403.8940124511719	403.9018249511719
204	403.911865234375	28.8212043762667					1	DETECTED	403.9119 m/z @28.82 [151020OFc1_NvH-0949-Control-10.raw]	403.911865234375	28.8212043762667	0.00790304666666667	99.6554366077333	99.64753356106662	5202150.0	4.853734185849855E8	3	8273	43.23413284716961	0.7249184181397975	49.768512303178305	403.9019470214844	403.9218444824219
205	403.9259338378906	11.3288094122667					1	DETECTED	403.9259 m/z @11.33 [151020OFc1_NvH-0949-Control-10.raw]	403.9259338378906	11.3288094122667	0.0176320282666667	97.5510717013333	97.53343967306664	178929.78125	3.199174355202218E8	0	8273	0.02244189203888247	0.5087811391564494	0.5769843630457192	403.921875	403.9358825683594
206	403.9519958496094	26.2221414432					1	DETECTED	403.9520 m/z @26.22 [151020OFc1_NvH-0949-Control-10.raw]	403.9519958496094	26.2221414432	0.00790304666666667	98.0705591288	98.06265608213333	1284856.625	3.6582657804458916E8	0	8273	0.1884345414351536	1.0748726415716052	0.935691429074976	403.9423522949219	403.96173095703125
207	403.9734191894531	32.793548748					1	DETECTED	403.9734 m/z @32.79 [151020OFc1_NvH-0949-Control-10.raw]	403.9734191894531	32.793548748	0.223980031733333	99.5547154573333	99.33073542559997	4314962.0	4.385485236402257E8	0	8273	0.12543918224168493	0.5142490208168234	0.5046198239550147	403.96343994140625	403.98333740234375
208	403.9908752441406	15.4453642554667					1	DETECTED	403.9909 m/z @15.45 [151020OFc1_NvH-0949-Control-10.raw]	403.9908752441406	15.4453642554667	0.496718806933333	99.8008808528	99.30416204586668	745042.5625	4.653547573806052E8	0	8273	0.3614117570085096	1.1964686265078377	0.24620362154230094	403.98370361328125	404.0008544921875
209	404.0710754394531	50.2421354288					1	DETECTED	404.0711 m/z @50.24 [151020OFc1_NvH-0949-Control-10.raw]	404.0710754394531	50.2421354288	1.91802521146667	100.0012933288	98.08326811733333	120970.2734375	3.6586989794955504E8	0	8273	96.60226662148644	0.9787775959514359	0.9778635248786764	404.0624694824219	404.0780029296875
210	404.0965270996094	50.8896679202667					1	DETECTED	404.0965 m/z @50.89 [151020OFc1_NvH-0949-Control-10.raw]	404.0965270996094	50.8896679202667	0.5821490656	99.9739495565333	99.39180049093329	100371.3515625	3.009923977981971E8	0	8273	96.36964273418913	0.9692044494238816	0.913715866996315	404.0865783691406	404.09844970703125
211	404.11920166015625	89.1951323949333					1	DETECTED	404.1192 m/z @89.20 [151020OFc1_NvH-0949-Control-10.raw]	404.11920166015625	89.1951323949333	4.07903679546667	99.9373791701333	95.85834237466663	2.0752332E7	1.2781400441949208E9	0	8273	0.6886889608736055	1.512266804644015	1.8208594436939154	404.110107421875	404.1278991699219
212	404.1816101074219	69.4579695277333					1	DETECTED	404.1816 m/z @69.46 [151020OFc1_NvH-0949-Control-10.raw]	404.1816101074219	69.4579695277333	0.00790304666666667	100.0012933288	99.99339028213333	466679.34375	3.632030062187881E8	3	8273	27.08994756668632	0.773260728115911	0.4491348333220736	404.17169189453125	404.1821594238281
213	404.1921691894531	90.0544603173333					1	DETECTED	404.1922 m/z @90.05 [151020OFc1_NvH-0949-Control-10.raw]	404.1921691894531	90.0544603173333	1.1031265456	100.0012933288	98.8981667832	4781168.0	4.9293040359276897E8	3	8273	0.10422734613420914	0.5107581154027849	0.017610669878390457	404.18218994140625	404.1933288574219
214	404.2033386230469	25.0453770165333					1	DETECTED	404.2033 m/z @25.05 [151020OFc1_NvH-0949-Control-10.raw]	404.2033386230469	25.0453770165333	4.2178102488	99.4182603381333	95.20045008933329	2.820764E7	1.3985711112937543E9	2	8273	0.25860456780720753	0.5561127858515533	12.43816233480587	404.193359375	404.21331787109375
215	404.2214660644531	17.3406577890667					1	DETECTED	404.2215 m/z @17.34 [151020OFc1_NvH-0949-Control-10.raw]	404.2214660644531	17.3406577890667	3.47887679573333	98.7426973597333	95.26382056399997	4560300.0	7.712004846148642E8	3	8273	11.105193634329687	1.0428757793883137	0.7889330942523035	404.2133483886719	404.2297058105469
216	404.23974609375	40.6069091632					1	DETECTED	404.2397 m/z @40.61 [151020OFc1_NvH-0949-Control-10.raw]	404.23974609375	40.6069091632	1.58934606186667	99.9282861949333	98.33894013306664	1.5214216E7	1.0806707767081666E9	2	8273	19.50778520148775	0.9157429947906699	0.7488890031305623	404.2297668457031	404.2497253417969
217	404.25250244140625	29.5076717578667					1	DETECTED	404.2525 m/z @29.51 [151020OFc1_NvH-0949-Control-10.raw]	404.25250244140625	29.5076717578667	5.17583917146667	94.2640079546667	89.08816878320002	1745998.375	3.397585626676587E8	2	8273	0.15361657078283386	1.9827621267575553	0.5273399301875022	404.249755859375	404.2624206542969
218	404.26373291015625	24.0195623773333					1	DETECTED	404.2637 m/z @24.02 [151020OFc1_NvH-0949-Control-10.raw]	404.26373291015625	24.0195623773333	8.3290639032	96.3102858776	87.9812219744	895886.75	3.7957302037456137E8	0	8273	0.07524310585655769	393.34238940855647	674.1621142806035	404.2627258300781	404.2731628417969
219	404.3004150390625	90.448270136					1	DETECTED	404.3004 m/z @90.45 [151020OFc1_NvH-0949-Control-10.raw]	404.3004150390625	90.448270136	0.402131967466667	97.7746751693333	97.37254320186663	262546.65625	2.731245729540188E8	0	8273	1.0485120744264833	0.5071289256247218	0.018340489269347993	404.29229736328125	404.3100891113281
220	404.4171142578125	46.1270207818667					1	DETECTED	404.4171 m/z @46.13 [151020OFc1_NvH-0949-Control-10.raw]	404.4171142578125	46.1270207818667	7.20974349386667	96.4427217069333	89.23297821306663	4219775.5	4.151348688679731E8	0	8273	0.19069494331701264	0.7932803010531595	0.945268143990234	404.4072265625	404.4266357421875
221	404.4530334472656	26.210584896					1	DETECTED	404.4530 m/z @26.21 [151020OFc1_NvH-0949-Control-10.raw]	404.4530334472656	26.210584896	5.4507779544	98.3105729837333	92.8597950293333	801818.3125	3.676030138258486E8	0	8273	0.08313977455911825	0.510410391591799	1.4786897374352828	404.4432373046875	404.4629821777344
222	404.47418212890625	32.6761790349333					1	DETECTED	404.4742 m/z @32.68 [151020OFc1_NvH-0949-Control-10.raw]	404.47418212890625	32.6761790349333	3.36731782373333	97.7656606989333	94.39834287519997	535364.125	3.763071868385223E8	0	8273	8.641904450410177	2.4572048283186656	4.563021357384774	404.4642333984375	404.4841003417969
223	404.486572265625	27.3707189922667					1	DETECTED	404.4866 m/z @27.37 [151020OFc1_NvH-0949-Control-10.raw]	404.486572265625	27.3707189922667	3.67199359733333	99.3540902530667	95.68209665573337	190687.21875	3.3363835386995506E8	0	8273	83.9823516771349	3.429115801127004	6.078733680259835	404.4847412109375	404.4965515136719
224	404.49859619140625	40.8760931549333					1	DETECTED	404.4986 m/z @40.88 [151020OFc1_NvH-0949-Control-10.raw]	404.49859619140625	40.8760931549333	6.39625688533333	87.1661082090667	80.76985132373338	152815.75	3.762753928579868E8	0	8273	76.05278951824637	1.2871925285499703	1.5590651679610048	404.4966125488281	404.5061950683594
225	404.5162048339844	69.3942365373333					1	DETECTED	404.5162 m/z @69.39 [151020OFc1_NvH-0949-Control-10.raw]	404.5162048339844	69.3942365373333	5.2541845048	85.8087234394667	80.55453893466671	368979.0	3.486986560450688E8	0	8273	35.53009830991139	0.6431159600694515	0.0017571220324344844	404.5062255859375	404.5175476074219
226	404.527587890625	23.2869205656					1	DETECTED	404.5276 m/z @23.29 [151020OFc1_NvH-0949-Control-10.raw]	404.527587890625	23.2869205656	3.19210069253333	97.5238282845333	94.33172759199996	2231495.25	4.2014373175664204E8	3	8273	12.546065127192762	0.7433896513108245	0.7013274877978476	404.5176086425781	404.5375061035156
227	404.5448303222656	22.1770058328					1	DETECTED	404.5448 m/z @22.18 [151020OFc1_NvH-0949-Control-10.raw]	404.5448303222656	22.1770058328	3.19210069253333	95.1483639642667	91.95626327173336	1089563.375	3.8872470282109135E8	0	8273	4.5525557889390385	0.6801458250415913	1.3961574876809262	404.53759765625	404.54632568359375
228	404.55633544921875	39.7926782925333					1	DETECTED	404.5563 m/z @39.79 [151020OFc1_NvH-0949-Control-10.raw]	404.55633544921875	39.7926782925333	4.90153604533333	97.6837221893333	92.78218614399997	4473432.0	3.7737899106489915E8	3	8273	0.08578686398531943	0.6464541435493554	0.2798255877871668	404.54638671875	404.5662841796875
229	404.5706787109375	34.8028427066667					1	DETECTED	404.5707 m/z @34.80 [151020OFc1_NvH-0949-Control-10.raw]	404.5706787109375	34.8028427066667	5.53509137493333	99.9739495565333	94.43885818159997	1721580.5	4.333980633115941E8	0	8273	12.868819606583273	0.5180371805140287	0.7018770908755906	404.56646728515625	404.5732421875
230	404.583251953125	32.9879985848					1	DETECTED	404.5833 m/z @32.99 [151020OFc1_NvH-0949-Control-10.raw]	404.583251953125	32.9879985848	3.92137427813333	98.860886	94.93951172186667	1.0370959E7	5.558792424421271E8	3	8273	0.18094523831348397	0.5113232993541305	0.02212347215763928	404.5732727050781	404.5927734375
231	404.6177978515625	46.1401972928					1	DETECTED	404.6178 m/z @46.14 [151020OFc1_NvH-0949-Control-10.raw]	404.6177978515625	46.1401972928	1.05524754186667	92.14713832	91.09189077813333	4085876.75	3.824867222200562E8	0	8273	0.19750652421557646	0.5349274716950593	0.056236556523909464	404.60791015625	404.6275939941406
232	404.6683654785156	23.5334905002667					1	DETECTED	404.6684 m/z @23.53 [151020OFc1_NvH-0949-Control-10.raw]	404.6683654785156	23.5334905002667	2.36405638693333	91.8335918765333	89.46953548959998	386967.28125	3.370956232737684E8	0	8273	0.39838818758870076	2.113177305794122	8.646594708272145	404.6593322753906	404.67822265625
233	404.6932373046875	22.8498444330667					1	DETECTED	404.6932 m/z @22.85 [151020OFc1_NvH-0949-Control-10.raw]	404.6932373046875	22.8498444330667	4.61194960106667	95.9706004178667	91.35865081680004	252347.046875	3.4467956588849515E8	0	8273	43.767777946573176	3.2505060414552305	12.990439781996566	404.6834411621094	404.6947326660156
234	404.704833984375	25.0453770165333					1	DETECTED	404.7048 m/z @25.05 [151020OFc1_NvH-0949-Control-10.raw]	404.704833984375	25.0453770165333	4.10689535333333	96.3195398634667	92.21264451013337	1.2245495E7	7.286155050440615E8	2	8273	0.21893176146676296	0.5583061637267279	0.08628043916629898	404.6948547363281	404.7148132324219
235	404.7232360839844	17.3203536149333					1	DETECTED	404.7232 m/z @17.32 [151020OFc1_NvH-0949-Control-10.raw]	404.7232360839844	17.3203536149333	4.9665124256	94.9795200834667	90.0130076578667	1696617.875	4.558828769128764E8	0	8273	13.476382059632973	1.7236805166985456	1.540533051251876	404.71484375	404.73138427734375
236	404.74139404296875	40.6069091632					1	DETECTED	404.7414 m/z @40.61 [151020OFc1_NvH-0949-Control-10.raw]	404.74139404296875	40.6069091632	2.52151875626667	99.5001096552	96.97859089893333	6479897.5	6.070078994799346E8	2	8273	28.49078263851721	0.5967771417720084	0.5587094608452633	404.7314147949219	404.7513122558594
237	404.7537841796875	29.5304962570667					1	DETECTED	404.7538 m/z @29.53 [151020OFc1_NvH-0949-Control-10.raw]	404.7537841796875	29.5304962570667	4.76104578853333	66.7748587098667	62.013812921333376	646296.875	2.604753066866085E8	0	8273	0.09734484091501017	1.6156614995858678	1.0415155609119424	404.7515869140625	404.76312255859375
238	404.76519775390625	24.0195623773333					1	DETECTED	404.7652 m/z @24.02 [151020OFc1_NvH-0949-Control-10.raw]	404.76519775390625	24.0195623773333	8.20263234746667	58.3157641336	50.11313178613333	381388.375	2.106856462307555E8	0	8273	0.08430334899855296	1.5841611390929282	0.007529670531961148	404.7641906738281	404.7740478515625
239	404.8183288574219	46.1020124730667					1	DETECTED	404.8183 m/z @46.10 [151020OFc1_NvH-0949-Control-10.raw]	404.8183288574219	46.1020124730667	0.892835120266667	99.6554366077333	98.76260148746663	3130280.5	3.8908452471556157E8	0	8273	0.1651016295125487	18.40582557402172	1.3300110277504251	404.808349609375	404.8277282714844
240	404.8377990722656	22.3615435405333					1	DETECTED	404.8378 m/z @22.36 [151020OFc1_NvH-0949-Control-10.raw]	404.8377990722656	22.3615435405333	1.48787404586667	99.4091814053333	97.92130735946662	285092.59375	3.5909426455213773E8	0	8273	8.61067408911779	5.088048142754141	0.01060674791132751	404.8284912109375	404.8385314941406
241	404.84857177734375	22.5103396074667					1	DETECTED	404.8486 m/z @22.51 [151020OFc1_NvH-0949-Control-10.raw]	404.84857177734375	22.5103396074667	0.149111965066667	96.6338676997333	96.48475573466663	655504.375	3.953906586948894E8	0	8273	12.832629581489837	0.5093828941217685	1.9197790148150375	404.8385925292969	404.85174560546875
242	404.8617858886719	23.2530684413333					1	DETECTED	404.8618 m/z @23.25 [151020OFc1_NvH-0949-Control-10.raw]	404.8617858886719	23.2530684413333	0.130180768266667	96.0344745370667	95.90429376880003	1672306.125	4.457518762934663E8	0	8273	11.589066469504552	0.5184343755885947	1.778226836942079	404.851806640625	404.8651123046875
243	404.875244140625	17.1157288757333					1	DETECTED	404.8752 m/z @17.12 [151020OFc1_NvH-0949-Control-10.raw]	404.875244140625	17.1157288757333	0.0364276626666667	98.7881447274667	98.75171706480003	2771862.25	4.7358562917351234E8	3	8273	3.1203290498812066	0.6954574237475278	0.9324375411446411	404.8653259277344	404.8852233886719
244	404.89080810546875	39.7926782925333					1	DETECTED	404.8908 m/z @39.79 [151020OFc1_NvH-0949-Control-10.raw]	404.89080810546875	39.7926782925333	0.00790304666666667	97.5419820568	97.53407901013333	2461532.5	5.391119493185707E8	3	8273	11.06455961455395	0.6539178279468563	0.007052574573220433	404.88525390625	404.9007873535156
245	404.90301513671875	15.6996366104					1	DETECTED	404.9030 m/z @15.70 [151020OFc1_NvH-0949-Control-10.raw]	404.90301513671875	15.6996366104	0.00790304666666667	97.8293431976	97.82144015093333	1590665.875	3.4002348274402255E8	0	8273	0.38464466449983625	2.1059091080456502	32.65772185156545	404.9008483886719	404.90753173828125
246	404.91754150390625	32.9879985848					1	DETECTED	404.9175 m/z @32.99 [151020OFc1_NvH-0949-Control-10.raw]	404.91754150390625	32.9879985848	0.00790304666666667	99.9101940552	99.90229100853333	7589657.5	4.667234474210908E8	3	8273	0.14966673685152898	33.72678009382986	0.020127563051947073	404.9075622558594	404.927490234375
247	404.94696044921875	21.216758456					1	DETECTED	404.9470 m/z @21.22 [151020OFc1_NvH-0949-Control-10.raw]	404.94696044921875	21.216758456	0.00790304666666667	96.6722215624	96.66431851573333	1851778.0	3.9150517768318397E8	0	8273	0.08606664676717557	2.4562648869123613	1.818693516845755	404.9369812011719	404.9568786621094
248	404.9627685546875	26.3152981898667					1	DETECTED	404.9628 m/z @26.32 [151020OFc1_NvH-0949-Control-10.raw]	404.9627685546875	26.3152981898667	0.00790304666666667	99.1709074997333	99.16300445306663	795928.8125	3.6227277332404685E8	0	8273	0.015330421095153923	0.559476986082108	20.601685748281575	404.95697021484375	404.97271728515625
249	405.00006103515625	42.9015283250667					1	DETECTED	405.0001 m/z @42.90 [151020OFc1_NvH-0949-Control-10.raw]	405.00006103515625	42.9015283250667	3.5245471672	99.3540902530667	95.8295430858667	190943.140625	3.191422558265603E8	0	8273	90.20739368933302	1.1558439680683825	1.3096306265552218	404.99896240234375	405.0087585449219
250	405.01904296875	46.1159958421333					1	DETECTED	405.0190 m/z @46.12 [151020OFc1_NvH-0949-Control-10.raw]	405.01904296875	46.1159958421333	0.6509690616	100.0012933288	99.35032426720001	1980890.125	3.628236585491137E8	0	8273	0.04676884062474329	1.0856600817108668	0.9943851307821701	405.00909423828125	405.0290222167969
251	405.03741455078125	41.6677783610667					1	DETECTED	405.0374 m/z @41.67 [151020OFc1_NvH-0949-Control-10.raw]	405.03741455078125	41.6677783610667	0.298862691466667	99.9557165133333	99.65685382186663	138957.09375	3.39061304280617E8	0	8273	87.21543743884217	1.4329083640238405	1.8696043812702985	405.029052734375	405.0472106933594
252	405.06854248046875	47.2206621397333					1	DETECTED	405.0685 m/z @47.22 [151020OFc1_NvH-0949-Control-10.raw]	405.06854248046875	47.2206621397333	6.50989692293333	100.0012933288	93.49139640586667	103060.8125	3.3813326126209754E8	0	8273	92.16772230116713	1.0811970586224169	1.2422299760814102	405.068115234375	405.0780944824219
253	405.081298828125	66.1608639056					1	DETECTED	405.0813 m/z @66.16 [151020OFc1_NvH-0949-Control-10.raw]	405.081298828125	66.1608639056	0.806404782133333	100.0012933288	99.19488854666668	69404.015625	2.4521401179667863E8	0	8273	97.47429998776688	0.716397341051599	0.4897344251334519	405.0801086425781	405.0910339355469
254	405.1037902832031	90.3839793474667					1	DETECTED	405.1038 m/z @90.38 [151020OFc1_NvH-0949-Control-10.raw]	405.1037902832031	90.3839793474667	0.631256454133333	96.802005204	96.17074874986666	4765945.5	3.5998702335832745E8	0	8273	0.06534830498621602	1.189280897504391	1.2445939855654118	405.093994140625	405.1133117675781
255	405.1231384277344	89.1519891613333					1	DETECTED	405.1231 m/z @89.15 [151020OFc1_NvH-0949-Control-10.raw]	405.1231384277344	89.1519891613333	5.7194560688	99.4909763762667	93.7715203074667	4398729.5	4.948675940203799E8	0	8273	0.4910047323587321	1.0654100978264667	1.9862522054121008	405.115234375	405.1285705566406
256	405.1571350097656	44.0548443536					1	DETECTED	405.1571 m/z @44.05 [151020OFc1_NvH-0949-Control-10.raw]	405.1571350097656	44.0548443536	7.20022473466667	99.8464799936	92.64625525893332	103874.7265625	3.357614599364978E8	0	8273	91.76548595661436	1.2782564152337046	1.5496240570171234	405.14813232421875	405.1600341796875
257	405.170166015625	23.6876057157333					1	DETECTED	405.1702 m/z @23.69 [151020OFc1_NvH-0949-Control-10.raw]	405.170166015625	23.6876057157333	7.33587743333333	97.2574686576	89.92159122426668	190426.671875	2.9107037219520783E8	0	8273	9.904569313391416	4.30838443184583	7.711445307367518	405.1601867675781	405.17169189453125
258	405.1818542480469	17.6414202448					1	DETECTED	405.1819 m/z @17.64 [151020OFc1_NvH-0949-Control-10.raw]	405.1818542480469	17.6414202448	0.223980031733333	100.0012933288	99.77731329706667	3560431.5	4.3204957777089113E8	0	8273	0.14987658254574399	5.906389152498353	10.597426250824158	405.1719970703125	405.19183349609375
259	405.1955261230469	90.0907845378667					1	DETECTED	405.1955 m/z @90.09 [151020OFc1_NvH-0949-Control-10.raw]	405.1955261230469	90.0907845378667	4.0513432376	96.350643844	92.29930060640001	881644.5625	4.5547715479914886E8	3	8273	78.5638418632199	0.5129999457485082	0.006480676714362195	405.1918640136719	405.19647216796875
260	405.20648193359375	24.9949177445333					1	DETECTED	405.2065 m/z @24.99 [151020OFc1_NvH-0949-Control-10.raw]	405.20648193359375	24.9949177445333	0.4213569896	99.8919339805333	99.4705769909333	3023997.0	6.301602440667233E8	3	8273	8.512675093895819	0.5499439354150683	0.2785808874778066	405.1965026855469	405.2135009765625
261	405.2235107421875	21.7256676176					1	DETECTED	405.2235 m/z @21.73 [151020OFc1_NvH-0949-Control-10.raw]	405.2235107421875	21.7256676176	4.76104578853333	99.8464799936	95.08543420506666	5665995.5	7.571848963562266E8	3	8273	0.1764293376397319	0.6819572032580674	10.162497239970467	405.2135314941406	405.2334899902344
262	405.23504638671875	10.3278565525333					1	DETECTED	405.2350 m/z @10.33 [151020OFc1_NvH-0949-Control-10.raw]	405.23504638671875	10.3278565525333	4.62107263226667	99.6917550176	95.07068238533333	5106555.0	5.595624122499217E8	2	8273	0.16527699355760817	0.9070852991018938	84.55088494659965	405.2335205078125	405.2450256347656
263	405.2452087402344	91.3241412477333					1	DETECTED	405.2452 m/z @91.32 [151020OFc1_NvH-0949-Control-10.raw]	405.2452087402344	91.3241412477333	5.2756279464	98.1364482130667	92.8608202666667	1299214.75	3.9646802733009166E8	2	8273	0.9827496045988084	0.5026138650345583	0.004185915079893515	405.24505615234375	405.2500305175781
264	405.26007080078125	62.5388885752					1	DETECTED	405.2601 m/z @62.54 [151020OFc1_NvH-0949-Control-10.raw]	405.26007080078125	62.5388885752	0.205371675466667	92.4359285338667	92.23055685840004	4227760.0	5.528486979736127E8	2	8273	29.681640856713408	0.5057092924584091	0.010473208675896293	405.2500915527344	405.26898193359375
265	405.27984619140625	32.8748954202667					1	DETECTED	405.2798 m/z @32.87 [151020OFc1_NvH-0949-Control-10.raw]	405.27984619140625	32.8748954202667	5.82389647493333	96.1805878453333	90.35669137039997	388084.71875	4.6371387045730865E8	0	8273	15.755507848759265	1.581738297882568	2.1511404287974147	405.27020263671875	405.28955078125
266	405.3797607421875	47.3672623376					1	DETECTED	405.3798 m/z @47.37 [151020OFc1_NvH-0949-Control-10.raw]	405.3797607421875	47.3672623376	3.68128770426667	97.7480091082667	94.06672140400003	135937.1875	3.6221178467770207E8	0	8273	85.4874191597635	1.0766238156928416	1.4386615572351358	405.3702087402344	405.3890686035156
267	405.42205810546875	28.2775819477333					1	DETECTED	405.4221 m/z @28.28 [151020OFc1_NvH-0949-Control-10.raw]	405.42205810546875	28.2775819477333	1.18857115946667	94.9508290432	93.76225788373333	246395.75	3.488405333955523E8	0	8273	0.28802391470304656	2.3663484307201452	3.7220224392340966	405.4125061035156	405.4319152832031
268	405.4429626464844	47.5223794224					1	DETECTED	405.4430 m/z @47.52 [151020OFc1_NvH-0949-Control-10.raw]	405.4429626464844	47.5223794224	4.3661623816	97.6159251821333	93.24976280053329	473796.0	3.489618810306872E8	0	8273	76.41878280411414	1.3322695614588689	1.6629331697866025	405.4332580566406	405.452880859375
269	405.46099853515625	33.4090663272					1	DETECTED	405.4610 m/z @33.41 [151020OFc1_NvH-0949-Control-10.raw]	405.46099853515625	33.4090663272	4.26469695786667	94.8477255685333	90.58302861066663	299876.375	3.731772118360058E8	0	8273	81.0046858111666	2.1143181302022525	3.1233462797952978	405.4533996582031	405.465087890625
270	405.4753112792969	23.6594891365333					1	DETECTED	405.4753 m/z @23.66 [151020OFc1_NvH-0949-Control-10.raw]	405.4753112792969	23.6594891365333	0.0831979053333333	94.8665402578667	94.78334235253337	2227725.25	4.0863051703515726E8	4	8273	6.387896928002771	1.1264953132930762	1.0503577558527508	405.4654235839844	405.48529052734375
271	405.49212646484375	20.9560017306667					1	DETECTED	405.4921 m/z @20.96 [151020OFc1_NvH-0949-Control-10.raw]	405.49212646484375	20.9560017306667	2.76731808533333	97.2299277682667	94.46260968293338	1393691.375	3.52122378300727E8	4	8273	0.10201261922205163	1.239104983349467	19.68988149591157	405.4854431152344	405.5020751953125
272	405.51617431640625	17.6414202448					1	DETECTED	405.5162 m/z @17.64 [151020OFc1_NvH-0949-Control-10.raw]	405.51617431640625	17.6414202448	5.51323738506667	97.0569126336	91.54367524853333	2224760.25	3.631971439537326E8	0	8273	0.5222043929454117	0.51961631122291	12.105022063669823	405.5062561035156	405.5214538574219
273	405.5314636230469	20.3459395258667					1	DETECTED	405.5315 m/z @20.35 [151020OFc1_NvH-0949-Control-10.raw]	405.5314636230469	20.3459395258667	3.995863248	98.2920320229333	94.29616877493329	5036456.0	4.609617491344183E8	3	8273	0.5770120714916089	3.222741060910608	0.06967606878243833	405.521484375	405.5413818359375
274	405.55108642578125	22.8612546378667					1	DETECTED	405.5511 m/z @22.86 [151020OFc1_NvH-0949-Control-10.raw]	405.55108642578125	22.8612546378667	3.79221302373333	94.9414039458667	91.14919092213337	1472481.875	3.741309461062887E8	0	8273	7.717817337888665	4.7194679746688815	3.753014800206193	405.5414733886719	405.55535888671875
275	405.56536865234375	15.8010227602667					1	DETECTED	405.5654 m/z @15.80 [151020OFc1_NvH-0949-Control-10.raw]	405.56536865234375	15.8010227602667	4.63014537546667	96.0253536826667	91.39520830720004	2451024.0	4.761581592503317E8	3	8273	11.533500384770994	0.5168325007415019	54.08540703932741	405.5553894042969	405.5753479003906
276	405.5779724121094	18.9912735973333					1	DETECTED	405.5780 m/z @18.99 [151020OFc1_NvH-0949-Control-10.raw]	405.5779724121094	18.9912735973333	5.52498160613333	73.4093012554667	67.88431964933338	169037.390625	2.4535887596525472E8	0	8273	4.661298258886257	2.8246859314104342	4.653913180298498	405.5754089355469	405.578369140625
277	405.58837890625	50.4775414328					1	DETECTED	405.5884 m/z @50.48 [151020OFc1_NvH-0949-Control-10.raw]	405.58837890625	50.4775414328	4.51910915173333	94.8382467008	90.31913754906667	1425729.375	3.515670688969022E8	3	8273	0.1103449903920577	0.50259127566215	0.004836640481198614	405.57843017578125	405.5982971191406
278	405.68243408203125	27.0947125397333					1	DETECTED	405.6824 m/z @27.09 [151020OFc1_NvH-0949-Control-10.raw]	405.68243408203125	27.0947125397333	3.85643744346667	99.8193306376	95.96289319413333	251953.203125	3.644083028117437E8	0	8273	0.15881444452833193	2.672465440050167	0.02303841889871447	405.6726379394531	405.6898193359375
279	405.7001647949219	17.4327833586667					1	DETECTED	405.7002 m/z @17.43 [151020OFc1_NvH-0949-Control-10.raw]	405.7001647949219	17.4327833586667	5.1276108912	96.7567577914667	91.6291469002667	1150120.125	3.8412639192508024E8	2	8273	8.135879668119252	11.693523002739413	2.0984412171268776	405.69024658203125	405.71014404296875
280	405.7130126953125	16.6146407613333					1	DETECTED	405.7130 m/z @16.61 [151020OFc1_NvH-0949-Control-10.raw]	405.7130126953125	16.6146407613333	7.6086365808	63.2772232658667	55.6685866850667	962382.6875	2.483153696347292E8	0	8273	0.17570285746841563	30.33214791930944	74.42348289743047	405.7101745605469	405.7154235839844
281	405.7254333496094	21.7632154653333					1	DETECTED	405.7254 m/z @21.76 [151020OFc1_NvH-0949-Control-10.raw]	405.7254333496094	21.7632154653333	4.5655042744	94.3230385661333	89.75753429173331	2628234.0	4.731049071599897E8	2	8273	2.0737396588452164	1.009334545011673	2.966362768021118	405.7154541015625	405.7295837402344
282	405.7395935058594	17.9841559621333					1	DETECTED	405.7396 m/z @17.98 [151020OFc1_NvH-0949-Control-10.raw]	405.7395935058594	17.9841559621333	2.5029092192	99.3997941189333	96.8968848997333	5337173.5	5.526830842421212E8	2	8273	0.27268238884217055	1.7394716085227115	1.8848239501176745	405.7296142578125	405.74951171875
283	405.7618408203125	62.5388885752					1	DETECTED	405.7618 m/z @62.54 [151020OFc1_NvH-0949-Control-10.raw]	405.7618408203125	62.5388885752	0.251725396266667	99.436343276	99.18461787973334	2211982.0	4.3354639515023845E8	2	8273	0.19792070536247763	0.505119147074827	0.007211957221546081	405.7522888183594	405.7703857421875
284	405.825439453125	40.9499025168					1	DETECTED	405.8254 m/z @40.95 [151020OFc1_NvH-0949-Control-10.raw]	405.825439453125	40.9499025168	2.410441288	93.1246225098667	90.7141812218667	145550.765625	3.3477147187283045E8	0	8273	57.7245637015419	1.295366200880312	1.5902315790831767	405.81549072265625	405.83514404296875
285	405.8506774902344	17.6573638405333					1	DETECTED	405.8507 m/z @17.66 [151020OFc1_NvH-0949-Control-10.raw]	405.8506774902344	17.6573638405333	0.3647843832	97.9689355141333	97.6041511309333	781490.9375	3.590808849708761E8	0	8273	17.57405772124214	0.8362174236016731	3.016990175463624	405.8406982421875	405.8558044433594
286	405.8658142089844	20.3567641434667					1	DETECTED	405.8658 m/z @20.36 [151020OFc1_NvH-0949-Control-10.raw]	405.8658142089844	20.3567641434667	0.940569999466667	98.6885667264	97.74799672693334	3239085.0	4.368653754409723E8	3	8273	0.13693957075877705	0.7324569817545267	0.3680129173198292	405.8559265136719	405.8685607910156
287	405.8785705566406	14.3674767594667					1	DETECTED	405.8786 m/z @14.37 [151020OFc1_NvH-0949-Control-10.raw]	405.8785705566406	14.3674767594667	0.00790304666666667	98.4876487370667	98.47974569040004	4929733.5	4.953139145474032E8	3	8273	0.13777198271768576	2.2535355900202516	2.38709045838209	405.8687438964844	405.8885498046875
288	405.891357421875	17.8447804696					1	DETECTED	405.8914 m/z @17.84 [151020OFc1_NvH-0949-Control-10.raw]	405.891357421875	17.8447804696	0.0176320282666667	98.3572848813333	98.33965285306664	4621652.5	4.203390330200833E8	0	8273	0.18592298544469443	1.8187858966563724	0.3760092522979971	405.8885803222656	405.90130615234375
289	405.90228271484375	22.1060795106667					1	DETECTED	405.9023 m/z @22.11 [151020OFc1_NvH-0949-Control-10.raw]	405.90228271484375	22.1060795106667	0.0831979053333333	92.5042798885333	92.42108198319997	1094966.25	3.567564177346265E8	0	8273	0.08380037655343742	1.8138079405036156	0.19540480777561312	405.9013977050781	405.9049987792969
290	405.9150390625	43.4684840848					1	DETECTED	405.9150 m/z @43.47 [151020OFc1_NvH-0949-Control-10.raw]	405.9150390625	43.4684840848	0.1114956216	99.9648377328	99.8533421112	1539808.0	4.140384961096199E8	3	8273	11.577112138296258	0.6950541814536877	0.019384265523213172	405.9050598144531	405.92498779296875
291	405.95111083984375	21.9398715912					1	DETECTED	405.9511 m/z @21.94 [151020OFc1_NvH-0949-Control-10.raw]	405.95111083984375	21.9398715912	0.00790304666666667	99.1347324050667	99.12682935840003	210724.125	3.611157800795609E8	0	8273	11.370178068011528	2.448566935975734	0.11408608173104248	405.9411315917969	405.9551696777344
292	405.96533203125	41.4462991168					1	DETECTED	405.9653 m/z @41.45 [151020OFc1_NvH-0949-Control-10.raw]	405.96533203125	41.4462991168	0.223980031733333	98.5699617954667	98.34598176373336	698432.375	3.9604469133459115E8	4	8273	0.10749581881109549	0.5037933496578003	0.032036740033672684	405.95538330078125	405.96624755859375
293	405.9765319824219	23.7610065586667					1	DETECTED	405.9765 m/z @23.76 [151020OFc1_NvH-0949-Control-10.raw]	405.9765319824219	23.7610065586667	0.177299073866667	99.4546702474667	99.27737117360003	960655.9375	3.255587919757144E8	0	8273	6.344512580133916	1.0157957833879572	4.667465917010465	405.96661376953125	405.9864807128906
294	405.99285888671875	20.9004433557333					1	DETECTED	405.9929 m/z @20.90 [151020OFc1_NvH-0949-Control-10.raw]	405.99285888671875	20.9004433557333	0.757572172	99.5365194592	98.7789472872	688076.6875	3.446223043490591E8	4	8273	12.987558838308658	3.776446113471102	216.81232130077535	405.9866638183594	406.00225830078125
295	406.06683349609375	41.5031031698667					1	DETECTED	406.0668 m/z @41.50 [151020OFc1_NvH-0949-Control-10.raw]	406.06683349609375	41.5031031698667	0.4213569896	100.0012933288	99.5799363392	116333.4140625	3.236661007609169E8	0	8273	96.331752477482	1.179253100499154	1.3436135935941258	406.05694580078125	406.07550048828125
296	406.11492919921875	89.1951323949333					1	DETECTED	406.1149 m/z @89.20 [151020OFc1_NvH-0949-Control-10.raw]	406.11492919921875	89.1951323949333	14.1866495229333	99.7280232938667	85.5413737709334	1779204.625	3.923298760286332E8	0	8273	0.6011117684524123	1.5475646139032482	1.6545849568160427	406.1054382324219	406.1231994628906
297	406.1251220703125	89.2080178322667					1	DETECTED	406.1251 m/z @89.21 [151020OFc1_NvH-0949-Control-10.raw]	406.1251220703125	89.2080178322667	18.7946885749333	93.5470492733333	74.7523606984	545712.1875	3.621346285796823E8	0	8273	0.44573091635137985	0.5308111510052956	1.0462414084707279	406.12493896484375	406.134765625
298	406.17169189453125	91.6894496856					1	DETECTED	406.1717 m/z @91.69 [151020OFc1_NvH-0949-Control-10.raw]	406.17169189453125	91.6894496856	9.39830633493333	98.7334912010667	89.33518486613337	218881.71875	3.4526353310254544E8	0	8273	1.5979002730864522	0.5444001976066257	0.47112230926994875	406.16217041015625	406.17230224609375
299	406.18231201171875	90.0452834522667					1	DETECTED	406.1823 m/z @90.05 [151020OFc1_NvH-0949-Control-10.raw]	406.18231201171875	90.0452834522667	1.48787404586667	99.9282861949333	98.44041214906663	1028717.8125	3.852271830433308E8	0	8273	0.06226456795495494	0.5054086061607339	0.008236923151546154	406.17236328125	406.18231201171875
300	406.19232177734375	47.4996002592					1	DETECTED	406.1923 m/z @47.50 [151020OFc1_NvH-0949-Control-10.raw]	406.19232177734375	47.4996002592	4.55625857813333	97.9871877192	93.43092914106667	2636363.75	5.2502762488452065E8	2	8273	0.17693712780772586	0.5069457100611797	2.703084745871313	406.1824645996094	406.1977233886719
301	406.2077331542969	90.0452834522667					1	DETECTED	406.2077 m/z @90.05 [151020OFc1_NvH-0949-Control-10.raw]	406.2077331542969	90.0452834522667	0.728617793333333	98.1162609904	97.38764319706667	4181396.0	6.019633728464134E8	4	8273	72.71586753877975	0.502668292458794	0.008267798445369264	406.19781494140625	406.2110900878906
302	406.2210998535156	39.3015739354667					1	DETECTED	406.2211 m/z @39.30 [151020OFc1_NvH-0949-Control-10.raw]	406.2210998535156	39.3015739354667	4.4912764536	99.0802269461333	94.5889504925333	8.946408E7	2.634104025120877E9	2	8273	0.358314577211587	1.4178498635657604	1.480421629675606	406.21112060546875	406.2310791015625
303	406.2344665527344	17.4520060725333					1	DETECTED	406.2345 m/z @17.45 [151020OFc1_NvH-0949-Control-10.raw]	406.2344665527344	17.4520060725333	4.65787855653333	97.9050739098667	93.24719535333337	5432976.5	6.264929308496848E8	3	8273	25.088714421284084	1.3487606193944535	1.5642050997733457	406.2311096191406	406.24444580078125
304	406.2554016113281	24.0195623773333					1	DETECTED	406.2554 m/z @24.02 [151020OFc1_NvH-0949-Control-10.raw]	406.2554016113281	24.0195623773333	3.995863248	97.5878273901333	93.59196414213329	4532466.0	5.472337454307412E8	2	8273	19.200866385072455	1.9571274588967904	1.4601229571903633	406.2454833984375	406.265380859375
305	406.26739501953125	46.0792442157333					1	DETECTED	406.2674 m/z @46.08 [151020OFc1_NvH-0949-Control-10.raw]	406.26739501953125	46.0792442157333	0.177299073866667	99.5737708509333	99.39647177706664	4218757.0	4.3371991338742787E8	2	8273	0.2880716705840882	5.5399366729922095	0.2802011528835167	406.26544189453125	406.2764587402344
306	406.2798767089844	91.6894496856					1	DETECTED	406.2799 m/z @91.69 [151020OFc1_NvH-0949-Control-10.raw]	406.2798767089844	91.6894496856	5.5848600456	98.04292798	92.4580679344	110588.65625	3.513358663820788E8	0	8273	0.4552171432057861	0.5370963284635113	0.07409532733606579	406.27850341796875	406.2875061035156
307	406.4536437988281	32.5862136256					1	DETECTED	406.4536 m/z @32.59 [151020OFc1_NvH-0949-Control-10.raw]	406.4536437988281	32.5862136256	6.1245452856	90.8427553426667	84.7182100570667	1588076.625	3.5712482599137914E8	4	8273	0.09440610501829383	0.6471633403746505	0.11364541201622583	406.44378662109375	406.454345703125
308	406.464599609375	26.487838156					1	DETECTED	406.4646 m/z @26.49 [151020OFc1_NvH-0949-Control-10.raw]	406.464599609375	26.487838156	5.16638916986667	99.2346898536	94.06830068373333	2169016.5	4.8863032887418354E8	4	8273	5.164910523987476	1.1782059136557639	3.6524181500597734	406.4546203613281	406.4745178222656
309	406.4782409667969	23.6999739098667					1	DETECTED	406.4782 m/z @23.70 [151020OFc1_NvH-0949-Control-10.raw]	406.4782409667969	23.6999739098667	8.86290604266667	94.9981700461333	86.13526400346663	213688.921875	3.6513085151664335E8	0	8273	1.2751004777504669	2.902705061890426	4.805410123780852	406.474609375	406.4792175292969
310	406.4895324707031	33.6589050592					1	DETECTED	406.4895 m/z @33.66 [151020OFc1_NvH-0949-Control-10.raw]	406.4895324707031	33.6589050592	5.23231823813333	98.1549125829333	92.92259434479998	340510.4375	3.219796123893147E8	0	8273	15.720537811155921	2.489513826290914	4.102166137284744	406.4797058105469	406.49920654296875
311	406.51812744140625	35.1639961637333					1	DETECTED	406.5181 m/z @35.16 [151020OFc1_NvH-0949-Control-10.raw]	406.51812744140625	35.1639961637333	0.883263836	96.5057275789333	95.6224637429333	786751.4375	3.270057351630777E8	0	8273	7.002742247647404	0.6750005139769164	0.006865387351216961	406.50860595703125	406.52642822265625
312	406.53643798828125	14.710156036					1	DETECTED	406.5364 m/z @14.71 [151020OFc1_NvH-0949-Control-10.raw]	406.53643798828125	14.710156036	0.0270011208	98.8700040293333	98.84300290853331	6.2772944E7	1.2530819868073256E9	3	8273	0.16250001454775465	28.499685234411107	1.534929950170427	406.5264892578125	406.5464172363281
313	406.54754638671875	31.8421930773333					1	DETECTED	406.5475 m/z @31.84 [151020OFc1_NvH-0949-Control-10.raw]	406.54754638671875	31.8421930773333	4.82653680773333	95.7658671461333	90.93933033839997	1534496.5	4.40635065508906E8	3	8273	17.551449452272543	0.5241444522967631	0.5330300769708235	406.54644775390625	406.5574951171875
314	406.5586242675781	23.1048453541333					1	DETECTED	406.5586 m/z @23.10 [151020OFc1_NvH-0949-Control-10.raw]	406.5586242675781	23.1048453541333	5.63426357466667	67.4449381258667	61.81067455120003	311981.84375	3.526904322794904E8	0	8273	44.354682756592744	1.7689930229984328	0.02194601802812307	406.55755615234375	406.558837890625
315	406.56884765625	17.4618599010667					1	DETECTED	406.5688 m/z @17.46 [151020OFc1_NvH-0949-Control-10.raw]	406.56884765625	17.4618599010667	1.75411286666667	95.7569844834667	94.00287161680002	3749159.5	4.3003269488909125E8	0	8273	0.14634364887410456	0.6428322775650952	100.74222242616472	406.5588684082031	406.57867431640625
316	406.583251953125	43.4294035061333					1	DETECTED	406.5833 m/z @43.43 [151020OFc1_NvH-0949-Control-10.raw]	406.583251953125	43.4294035061333	3.98649198026667	93.9894855845333	90.00299360426663	563060.25	3.201794231338557E8	0	8273	4.664322518682624	1.1789535039507277	0.0018371736298997536	406.578857421875	406.5932312011719
317	406.6822509765625	19.4608994762667					1	DETECTED	406.6823 m/z @19.46 [151020OFc1_NvH-0949-Control-10.raw]	406.6822509765625	19.4608994762667	4.2362854136	97.6269829165333	93.39069750293329	430659.0625	3.9803236994677836E8	0	8273	3.7029619446810926	3.0670957279614366	1.7763478236810033	406.6727600097656	406.6839599609375
318	406.6940002441406	47.5368398568					1	DETECTED	406.6940 m/z @47.54 [151020OFc1_NvH-0949-Control-10.raw]	406.6940002441406	47.5368398568	5.78704298053333	99.2437871778667	93.45674419733336	1306828.0	3.708594276959737E8	0	8273	0.07733389525962764	0.6664276163527033	0.003700828841456797	406.6842956542969	406.7015075683594
319	406.7115783691406	17.4618599010667					1	DETECTED	406.7116 m/z @17.46 [151020OFc1_NvH-0949-Control-10.raw]	406.7115783691406	17.4618599010667	5.03514090133333	94.7226859768	89.68754507546666	1567386.25	4.847373334600272E8	2	8273	14.01581296662766	4.190307756564904	0.24919546532121534	406.7016906738281	406.71240234375
320	406.722412109375	39.3015739354667					1	DETECTED	406.7224 m/z @39.30 [151020OFc1_NvH-0949-Control-10.raw]	406.722412109375	39.3015739354667	4.67657180293333	99.9648377328	95.28826592986668	4.4548524E7	1.713264672749183E9	2	8273	0.30010740155579896	0.5151906182740889	0.11316061504880151	406.7124328613281	406.73223876953125
321	406.7348937988281	22.6075133845333					1	DETECTED	406.7349 m/z @22.61 [151020OFc1_NvH-0949-Control-10.raw]	406.7348937988281	22.6075133845333	4.15327567946667	97.0113404077333	92.85806472826663	3894553.75	5.141151942603337E8	2	8273	12.498471426559153	0.5256358244086293	2.7654497684900665	406.732421875	406.7448425292969
322	406.7479553222656	32.816494016					1	DETECTED	406.7480 m/z @32.82 [151020OFc1_NvH-0949-Control-10.raw]	406.7479553222656	32.816494016	1.5801005952	93.8743227909333	92.29422219573331	1456331.125	4.138609087560961E8	2	8273	0.10571411599091363	0.706883363220246	0.16924896926244604	406.7449035644531	406.7554626464844
323	406.7655944824219	30.4975915909333					1	DETECTED	406.7656 m/z @30.50 [151020OFc1_NvH-0949-Control-10.raw]	406.7655944824219	30.4975915909333	4.0328561848	97.0838789064	93.0510227216	9268965.0	5.433841316666266E8	2	8273	0.17639732776255457	0.5188353897873952	0.49891589794572505	406.75567626953125	406.775390625
324	406.7835998535156	20.6319077837333					1	DETECTED	406.7836 m/z @20.63 [151020OFc1_NvH-0949-Control-10.raw]	406.7835998535156	20.6319077837333	3.14592634026667	99.6645137474667	96.51858740720003	406939.625	3.638857106218992E8	0	8273	0.14524836151452192	0.7646859377387857	0.574799260795157	406.7756652832031	406.7934875488281
325	406.8438720703125	25.2184191744					1	DETECTED	406.8439 m/z @25.22 [151020OFc1_NvH-0949-Control-10.raw]	406.8438720703125	25.2184191744	0.4777995328	98.7881447274667	98.3103451946667	672001.5	3.7687986492653894E8	0	8273	0.12772208512024363	0.604967403791973	0.33794473630696614	406.8341979980469	406.8538513183594
326	406.8545837402344	67.0678784202667					1	DETECTED	406.8546 m/z @67.07 [151020OFc1_NvH-0949-Control-10.raw]	406.8545837402344	67.0678784202667	0.728617793333333	67.0678784202667	66.33926062693337	94540.109375	2.408245850463622E8	0	8273	60.43890825372264	0.5	null	406.85394287109375	406.85791015625
327	406.8680114746094	14.710156036					1	DETECTED	406.8680 m/z @14.71 [151020OFc1_NvH-0949-Control-10.raw]	406.8680114746094	14.710156036	0.0458586370666667	96.0711802266667	96.02532158960003	4.0813276E7	9.832828891081691E8	0	8273	0.16233842600069437	8.272797025903534	17.776270865267765	406.85821533203125	406.8779602050781
328	406.8886413574219	45.7477376045333					1	DETECTED	406.8886 m/z @45.75 [151020OFc1_NvH-0949-Control-10.raw]	406.8886413574219	45.7477376045333	0.0176320282666667	97.7295776586667	97.71194563040004	1772392.25	4.454835564720706E8	0	8273	32.740750758581044	0.6431844482688609	0.004529637932544785	406.878662109375	406.8985595703125
329	406.903076171875	17.4618599010667					1	DETECTED	406.9031 m/z @17.46 [151020OFc1_NvH-0949-Control-10.raw]	406.903076171875	17.4618599010667	0.00790304666666667	99.6101246213333	99.60222157466663	1270964.125	3.4951858026299655E8	0	8273	19.060012604778848	2.7630976677178336	93.37996572862752	406.8988037109375	406.9129638671875
330	406.91571044921875	39.023422948					1	DETECTED	406.9157 m/z @39.02 [151020OFc1_NvH-0949-Control-10.raw]	406.91571044921875	39.023422948	0.00790304666666667	99.8738529429333	99.86594989626663	175463.359375	3.490537995327871E8	0	8273	60.89705963444902	1.4243204572302892	1.851695460081693	406.9132080078125	406.9245910644531
331	406.92950439453125	27.3707189922667					1	DETECTED	406.9295 m/z @27.37 [151020OFc1_NvH-0949-Control-10.raw]	406.92950439453125	27.3707189922667	0.00790304666666667	35.5050609533333	35.49715790666663	81841.1640625	6.313762878994081E7	0	8273	35.30728858297666	0.65500500452388	0.3047811465544657	406.9266357421875	406.9295959472656
332	406.9396057128906	48.2072905874667					1	DETECTED	406.9396 m/z @48.21 [151020OFc1_NvH-0949-Control-10.raw]	406.9396057128906	48.2072905874667	0.00790304666666667	99.2992952477333	99.29139220106663	446469.09375	3.660403653199772E8	0	8273	4.111745091868173	1.036722458748358	1.4869555103833616	406.92962646484375	406.94915771484375
333	406.9592590332031	32.3650119808					1	DETECTED	406.9593 m/z @32.37 [151020OFc1_NvH-0949-Control-10.raw]	406.9592590332031	32.3650119808	0.00790304666666667	99.5001096552	99.49220660853334	3049251.25	3.903961827322414E8	4	8273	0.10128083557258094	1.1465896433042966	0.1019311367584861	406.9495849609375	406.9691162109375
334	406.97509765625	33.3049157669333					1	DETECTED	406.9751 m/z @33.30 [151020OFc1_NvH-0949-Control-10.raw]	406.97509765625	33.3049157669333	0.149111965066667	99.29022616	99.14111419493334	1733267.625	3.9627261868068266E8	4	8273	0.10915576082472711	0.5737242120653573	2.9458222923221724	406.9693603515625	406.9850769042969
335	407.060791015625	49.5326874461333					1	DETECTED	407.0608 m/z @49.53 [151020OFc1_NvH-0949-Control-10.raw]	407.060791015625	49.5326874461333	0.0553213912	99.9739495565333	99.9186281653333	145395.5	3.172977189167937E8	0	8273	99.6837540738474	1.0059670189550882	1.012245195230591	407.0509033203125	407.0698547363281
336	407.08306884765625	48.1861287997333					1	DETECTED	407.0831 m/z @48.19 [151020OFc1_NvH-0949-Control-10.raw]	407.08306884765625	48.1861287997333	18.9157061261333	97.9326214352	79.0169153090667	375009.03125	3.844567437515871E8	0	8273	0.28418202415041094	1.3497740738184623	1.6995481476369245	407.07427978515625	407.0894775390625
337	407.0998229980469	90.3732917368					1	DETECTED	407.0998 m/z @90.37 [151020OFc1_NvH-0949-Control-10.raw]	407.0998229980469	90.3732917368	0.5821490656	99.9739495565333	99.39180049093329	525923.625	3.7996018957953554E8	0	8273	0.07046050236324675	0.5534610515810523	5.212258823006426E-4	407.09130859375	407.1072998046875
338	407.11871337890625	89.2352861501333					1	DETECTED	407.1187 m/z @89.24 [151020OFc1_NvH-0949-Control-10.raw]	407.11871337890625	89.2352861501333	5.69136314746667	97.9689355141333	92.27757236666663	553019.875	3.4245696085093576E8	0	8273	0.1457382362102635	0.5522698064090265	0.6783766603742022	407.1087341308594	407.1258544921875
339	407.1407165527344	46.7750898368					1	DETECTED	407.1407 m/z @46.78 [151020OFc1_NvH-0949-Control-10.raw]	407.1407165527344	46.7750898368	0.289321157066667	100.0012933288	99.71197217173334	109420.75	3.452191307790556E8	0	8273	96.3311160154116	1.1078495078845105	1.2491941717424195	407.1326904296875	407.1502380371094
340	407.1715087890625	19.3215261202667					1	DETECTED	407.1715 m/z @19.32 [151020OFc1_NvH-0949-Control-10.raw]	407.1715087890625	19.3215261202667	6.405425504	98.7973281688	92.3919026648	136041.265625	2.852974510242479E8	0	8273	13.41470482540653	5.098459778104502	8.482571537450244	407.1624450683594	407.17559814453125
341	407.18560791015625	26.5993658933333					1	DETECTED	407.1856 m/z @26.60 [151020OFc1_NvH-0949-Control-10.raw]	407.18560791015625	26.5993658933333	5.04458241706667	95.1021938882667	90.05761147120003	1123587.75	4.0257985361221385E8	0	8273	0.24814256887492903	0.7173633363500624	1.3378792305714755	407.1756591796875	407.19122314453125
342	407.20123291015625	14.710156036					1	DETECTED	407.2012 m/z @14.71 [151020OFc1_NvH-0949-Control-10.raw]	407.20123291015625	14.710156036	3.19210069253333	99.9739495565333	96.78184886399997	1.5279674E7	1.0632114534597083E9	3	8273	29.336413161145725	12.40013097465503	43.37086816030978	407.1912536621094	407.2112121582031
343	407.2117004394531	31.2337414842667					1	DETECTED	407.2117 m/z @31.23 [151020OFc1_NvH-0949-Control-10.raw]	407.2117004394531	31.2337414842667	4.79835777146667	99.271945592	94.47358782053333	1134171.375	5.546096761715977E8	0	8273	7.6197217759150035	0.5142756771945383	155.20251553643476	407.21124267578125	407.2142333984375
344	407.2242431640625	39.2822866728					1	DETECTED	407.2242 m/z @39.28 [151020OFc1_NvH-0949-Control-10.raw]	407.2242431640625	39.2822866728	4.71484030133333	98.2549843485333	93.54014404719997	1.0657665E7	9.076363678884526E8	3	8273	15.588841963407017	0.772196442028159	0.17470159243585592	407.21429443359375	407.2342224121094
345	407.2342834472656	30.7595261914667					1	DETECTED	407.2343 m/z @30.76 [151020OFc1_NvH-0949-Control-10.raw]	407.2342834472656	30.7595261914667	4.46349718053333	47.9192356325333	43.45573845199997	504043.5625	1.884433128688173E8	3	8273	0.026396860029876734	0.9727954006039801	0.7815514057933338	407.2342529296875	407.23480224609375
346	407.2448425292969	20.1666853832					1	DETECTED	407.2448 m/z @20.17 [151020OFc1_NvH-0949-Control-10.raw]	407.2448425292969	20.1666853832	5.01502690506667	99.3815105877333	94.36648368266663	5001942.0	5.742721519519321E8	2	8273	0.2753186636379539	17.835425045038097	23.0458914390033	407.23486328125	407.25482177734375
347	407.2573547363281	34.7567010992					1	DETECTED	407.2574 m/z @34.76 [151020OFc1_NvH-0949-Control-10.raw]	407.2573547363281	34.7567010992	5.194634824	91.815421232	86.620786408	1878438.5	3.986931184751525E8	0	8273	16.37026858170838	8.531237621222818	3.529630930367741	407.2548522949219	407.2573547363281
348	407.2673645019531	30.4721401085333					1	DETECTED	407.2674 m/z @30.47 [151020OFc1_NvH-0949-Control-10.raw]	407.2673645019531	30.4721401085333	5.42862183493333	97.7020051325333	92.27338329759998	3797141.25	4.2965771152884114E8	0	8273	0.16420243597852746	1.1986931273210477	3.4181599980667916	407.25738525390625	407.27716064453125
349	407.2854309082031	20.4506157789333					1	DETECTED	407.2854 m/z @20.45 [151020OFc1_NvH-0949-Control-10.raw]	407.2854309082031	20.4506157789333	5.53509137493333	95.1483639642667	89.61327258933336	213510.703125	3.4075863159096384E8	0	8273	17.325510095004724	5.2937494068129105	9.168509778372277	407.2774963378906	407.2914733886719
350	407.30084228515625	91.8064294546667					1	DETECTED	407.3008 m/z @91.81 [151020OFc1_NvH-0949-Control-10.raw]	407.30084228515625	91.8064294546667	10.3122836930667	92.4359285338667	82.1236448408	113721.21875	3.305160803171304E8	0	8273	0.30204157484317307	0.5038622349698684	0.26013259638241154	407.29693603515625	407.3069152832031
351	407.4210205078125	46.6328984776					1	DETECTED	407.4210 m/z @46.63 [151020OFc1_NvH-0949-Control-10.raw]	407.4210205078125	46.6328984776	2.97938651466667	98.6336654210667	95.65427890640002	565584.75	3.920350227986193E8	0	8273	24.8945882376121	1.3120323117517023	2.109455378753008	407.4110412597656	407.43096923828125
352	407.44403076171875	11.5730396114667					1	DETECTED	407.4440 m/z @11.57 [151020OFc1_NvH-0949-Control-10.raw]	407.44403076171875	11.5730396114667	3.69975554613333	97.5147406381333	93.81498509199997	474603.15625	3.6716201552666384E8	0	8273	0.08867801709278034	0.8508232870677506	42.71504612113209	407.4341735839844	407.450439453125
353	407.4604797363281	32.4255344776					1	DETECTED	407.4605 m/z @32.43 [151020OFc1_NvH-0949-Control-10.raw]	407.4604797363281	32.4255344776	4.69514443413333	96.6155407474667	91.92039631333337	1195451.375	3.6620453345875365E8	0	8273	0.1427879408469508	0.5066668584334677	72.58931965371887	407.45050048828125	407.470458984375
354	407.47686767578125	33.2656556226667					1	DETECTED	407.4769 m/z @33.27 [151020OFc1_NvH-0949-Control-10.raw]	407.47686767578125	33.2656556226667	5.03514090133333	98.2275155752	93.19237467386667	881386.1875	3.80941342704083E8	0	8273	0.0724306603904239	0.5048155986110104	0.009196264667766896	407.4706115722656	407.48681640625
355	407.493408203125	19.4705204112					1	DETECTED	407.4934 m/z @19.47 [151020OFc1_NvH-0949-Control-10.raw]	407.493408203125	19.4705204112	5.53509137493333	97.4317460050667	91.89665463013337	701862.0	3.615860051271637E8	0	8273	0.1273598666962492	0.5311929568735047	78.5229711556349	407.48687744140625	407.503173828125
356	407.5166931152344	17.0102946581333					1	DETECTED	407.5167 m/z @17.01 [151020OFc1_NvH-0949-Control-10.raw]	407.5166931152344	17.0102946581333	0.4402815	95.3739322373333	94.93365073733331	541572.3125	3.426259770080896E8	0	8273	0.10304420050682594	0.5411551555564073	55.297545241611196	407.5068054199219	407.5258483886719
357	407.5358581542969	14.6920106784					1	DETECTED	407.5359 m/z @14.69 [151020OFc1_NvH-0949-Control-10.raw]	407.5358581542969	14.6920106784	2.15032325626667	99.8375515544	97.68722829813332	3769103.0	5.2119507775680023E8	3	8273	7.576076549227086	31.479405456866786	7.05680777996914	407.52587890625	407.5458068847656
358	407.5535583496094	15.8618429888					1	DETECTED	407.5536 m/z @15.86 [151020OFc1_NvH-0949-Control-10.raw]	407.5535583496094	15.8618429888	4.81719800106667	99.7280232938667	94.91082529280003	1207726.875	3.815941882890294E8	3	8273	0.14077550753467172	1.3325680745078274	8.834642860076034	407.5458984375	407.5542907714844
359	407.5643005371094	19.5124535096					1	DETECTED	407.5643 m/z @19.51 [151020OFc1_NvH-0949-Control-10.raw]	407.5643005371094	19.5124535096	5.14634374986667	94.7598440704	89.61350032053333	8974287.0	5.318305406981444E8	3	8273	0.20668580867521058	7.993571639622732	62.67321444709237	407.5543212890625	407.57427978515625
360	407.5798645019531	45.0522911722667					1	DETECTED	407.5799 m/z @45.05 [151020OFc1_NvH-0949-Control-10.raw]	407.5798645019531	45.0522911722667	0.205371675466667	96.9301975568	96.72482588133333	465040.59375	3.061848718257298E8	0	8273	0.04127586524632676	1.276651274675162	2.0586052921090254	407.57452392578125	407.58966064453125
361	407.61627197265625	25.8205536954667					1	DETECTED	407.6163 m/z @25.82 [151020OFc1_NvH-0949-Control-10.raw]	407.61627197265625	25.8205536954667	5.84308365946667	70.6800507901333	64.83696713066662	349839.5	2.708539067710016E8	0	8273	8.469134451505745	3.1347872791751263	0.006512604171023389	407.6064758300781	407.625244140625
362	407.6872253417969	11.1629589576					1	DETECTED	407.6872 m/z @11.16 [151020OFc1_NvH-0949-Control-10.raw]	407.6872253417969	11.1629589576	6.3686154448	94.8758672522667	88.5072518074667	5570458.5	4.0892411046317625E8	0	8273	0.14419279917511574	1.0850056110216177	138.3875808429287	407.67730712890625	407.6971740722656
363	407.70343017578125	43.9869743626667					1	DETECTED	407.7034 m/z @43.99 [151020OFc1_NvH-0949-Control-10.raw]	407.70343017578125	43.9869743626667	4.7240985488	98.6153219757333	93.8912234269333	4182523.0	5.287922400296062E8	0	8273	0.37430837451025667	0.5077854142290769	0.00972773956308197	407.6972351074219	407.709716796875
364	407.7197265625	13.8439803474667					1	DETECTED	407.7197 m/z @13.84 [151020OFc1_NvH-0949-Control-10.raw]	407.7197265625	13.8439803474667	4.94834816773333	99.5737708509333	94.62542268319997	9781969.0	6.167456533298007E8	2	8273	0.16955408566279928	1.266576847287494	185.54417997388182	407.70977783203125	407.7297058105469
365	407.7307434082031	28.9089789274667					1	DETECTED	407.7307 m/z @28.91 [151020OFc1_NvH-0949-Control-10.raw]	407.7307434082031	28.9089789274667	5.18508133733333	94.7321479549333	89.54706661759997	572186.625	3.543746530778866E8	0	8273	1.157757463838628	3.8099628520136886	0.017013400475673724	407.729736328125	407.7341613769531
366	407.7441711425781	32.1087587784					1	DETECTED	407.7442 m/z @32.11 [151020OFc1_NvH-0949-Control-10.raw]	407.7441711425781	32.1087587784	4.61194960106667	99.271945592	94.65999599093333	879358.5	4.4923272893924963E8	0	8273	2.682449793166967	0.8930283084893023	0.26251617815993006	407.73419189453125	407.7454528808594
367	407.7554626464844	27.3569633026667					1	DETECTED	407.7555 m/z @27.36 [151020OFc1_NvH-0949-Control-10.raw]	407.7554626464844	27.3569633026667	5.56478316666667	94.9888117408	89.42402857413333	9.0049544E7	1.7366364677365222E9	2	8273	0.18367204310863272	1.289325836142853	1.3606242971261104	407.7454833984375	407.76544189453125
368	407.7687072753906	30.4843106805333					1	DETECTED	407.7687 m/z @30.48 [151020OFc1_NvH-0949-Control-10.raw]	407.7687072753906	30.4843106805333	5.47169217253333	97.0204629957333	91.54877082319997	1189489.125	3.7497650021777576E8	0	8273	13.523615209987447	0.5508697590567617	22.203467107527516	407.7654724121094	407.7783508300781
369	407.7970886230469	19.7736604362667					1	DETECTED	407.7971 m/z @19.77 [151020OFc1_NvH-0949-Control-10.raw]	407.7970886230469	19.7736604362667	3.1273998472	94.9414039458667	91.8140040986667	187871.359375	3.541480508779749E8	0	8273	0.09779850716062555	6.960411408769777	13.608104077694147	407.7872619628906	407.80645751953125
370	407.8270568847656	19.4608994762667					1	DETECTED	407.8271 m/z @19.46 [151020OFc1_NvH-0949-Control-10.raw]	407.8270568847656	19.4608994762667	7.1805917288	94.6760927834667	87.4955010546667	397008.5625	3.282468148757404E8	0	8273	0.12905049004717029	0.5061828366361351	1.237807132274703	407.8171691894531	407.8370361328125
371	407.8501892089844	16.4642029357333					1	DETECTED	407.8502 m/z @16.46 [151020OFc1_NvH-0949-Control-10.raw]	407.8501892089844	16.4642029357333	0.2611709512	99.0621102658667	98.8009393146667	239276.125	4.0433851652167773E8	0	8273	0.6759181551485476	4.629448022177153	0.04024251769641329	407.84027099609375	407.8547058105469
372	407.86474609375	39.0748865221333					1	DETECTED	407.8647 m/z @39.07 [151020OFc1_NvH-0949-Control-10.raw]	407.86474609375	39.0748865221333	0.205371675466667	95.352426188	95.14705451253333	789618.5	3.684294731429235E8	0	8273	24.335933647157397	2.048283051670425	0.5190643052601535	407.8548278808594	407.87371826171875
373	407.8837890625	21.3140556912					1	DETECTED	407.8838 m/z @21.31 [151020OFc1_NvH-0949-Control-10.raw]	407.8837890625	21.3140556912	0.0364276626666667	99.8193306376	99.78290297493334	3006047.5	4.8091509552996916E8	3	8273	0.21919798921560485	2.5673611207048532	1.4701199254509603	407.8738098144531	407.8883972167969
374	407.8984375	19.5124535096					1	DETECTED	407.8984 m/z @19.51 [151020OFc1_NvH-0949-Control-10.raw]	407.8984375	19.5124535096	0.00790304666666667	99.1981211714667	99.19021812480003	5547865.0	5.621142124641325E8	3	8273	0.17907647938518068	0.5201256905070292	62.62497821447455	407.8884582519531	407.90826416015625
375	407.9115905761719	38.9648569834667					1	DETECTED	407.9116 m/z @38.96 [151020OFc1_NvH-0949-Control-10.raw]	407.9115905761719	38.9648569834667	0.0364276626666667	94.344852504	94.30842484133333	877051.875	3.6618982293263537E8	0	8273	6.371466180104328	1.6617116349026564	0.016545120442990457	407.9085388183594	407.921142578125
376	407.9378967285156	11.1764300330667					1	DETECTED	407.9379 m/z @11.18 [151020OFc1_NvH-0949-Control-10.raw]	407.9378967285156	11.1764300330667	0.00790304666666667	99.9922125592	99.98430951253333	4759911.5	3.8200216790808845E8	0	8273	0.13989321326334725	1.195421345491887	1.1101896494578642	407.92803955078125	407.9477844238281
377	407.9614562988281	32.3650119808					1	DETECTED	407.9615 m/z @32.37 [151020OFc1_NvH-0949-Control-10.raw]	407.9614562988281	32.3650119808	0.00790304666666667	99.8284013472	99.82049830053333	264478.875	4.2474436143658733E8	0	8273	2.450592741512015	1.9662487708679324	4.948163319229847	407.9516296386719	407.9646911621094
378	407.97479248046875	45.7740869941333					1	DETECTED	407.9748 m/z @45.77 [151020OFc1_NvH-0949-Control-10.raw]	407.97479248046875	45.7740869941333	0.00790304666666667	99.2163648090667	99.20846176240003	422731.21875	3.415422646407369E8	0	8273	31.790183616579903	1.311907030837231	2.01613054669246	407.96490478515625	407.9847106933594
379	407.9939880371094	49.5326874461333					1	DETECTED	407.9940 m/z @49.53 [151020OFc1_NvH-0949-Control-10.raw]	407.9939880371094	49.5326874461333	0.101950319466667	99.3450610826667	99.24311076320004	181651.765625	3.711683456450562E8	0	8273	79.56412632964147	1.0038603157878145	1.307648813919968	407.9849853515625	408.00396728515625
380	408.0177307128906	31.3265197461333					1	DETECTED	408.0177 m/z @31.33 [151020OFc1_NvH-0949-Control-10.raw]	408.0177307128906	31.3265197461333	0.101950319466667	100.0012933288	99.89934300933334	248159.578125	4.3053094490852374E8	0	8273	6.856795956858221	1.7407441445355414	2.4575412539376873	408.00799560546875	408.02740478515625
381	408.0346374511719	63.5536287026667					1	DETECTED	408.0346 m/z @63.55 [151020OFc1_NvH-0949-Control-10.raw]	408.0346374511719	63.5536287026667	0.0176320282666667	100.0012933288	99.98366130053334	145086.96875	3.7038610796028435E8	0	8273	56.958126384710916	0.7707551992215852	0.5424750331112956	408.02777099609375	408.0441589355469
382	408.0724792480469	47.8643920818667					1	DETECTED	408.0725 m/z @47.86 [151020OFc1_NvH-0949-Control-10.raw]	408.0724792480469	47.8643920818667	0.591906869333333	100.0012933288	99.40938645946667	120587.515625	3.2310344163729477E8	0	8273	96.98052635723263	1.0221812106635941	1.0451578899913774	408.0647277832031	408.0803527832031
383	408.1615295410156	19.4705204112					1	DETECTED	408.1615 m/z @19.47 [151020OFc1_NvH-0949-Control-10.raw]	408.1615295410156	19.4705204112	6.53805088133333	95.1669430296	88.62889214826667	181103.234375	2.72799746463292E8	0	8273	6.215918719314981	5.234256928010114	9.045348291037481	408.16143798828125	408.1713562011719
384	408.1732482910156	39.6129036664					1	DETECTED	408.1732 m/z @39.61 [151020OFc1_NvH-0949-Control-10.raw]	408.1732482910156	39.6129036664	7.9284206912	96.1170193042667	88.1885986130667	91015.2890625	3.713648905934168E8	0	8273	86.07948072986179	1.3916685760991185	1.9047848382805712	408.1717834472656	408.1781005859375
385	408.1881103515625	11.1538842981333					1	DETECTED	408.1881 m/z @11.15 [151020OFc1_NvH-0949-Control-10.raw]	408.1881103515625	11.1538842981333	4.54706271013333	99.5001096552	94.95304694506667	2240694.0	4.3745391078389764E8	2	8273	20.823817093166394	2.784319676456137	1.5166664871098274	408.1785888671875	408.1980895996094
386	408.1992492675781	39.0889322933333					1	DETECTED	408.1992 m/z @39.09 [151020OFc1_NvH-0949-Control-10.raw]	408.1992492675781	39.0889322933333	3.3488137096	95.4798334344	92.13101972480001	671876.8125	3.795013619409306E8	2	8273	22.186193270636984	1.4813948252972142	0.005081115565788292	408.1981201171875	408.2021179199219
387	408.2121276855469	19.0312611904					1	DETECTED	408.2121 m/z @19.03 [151020OFc1_NvH-0949-Control-10.raw]	408.2121276855469	19.0312611904	3.22908988666667	98.9335471045333	95.70445721786663	848176.875	4.835386124712941E8	2	8273	25.88648360881438	0.5637382807416351	1.511922664824196	408.2021789550781	408.2142028808594
388	408.2242126464844	23.1590679578667					1	DETECTED	408.2242 m/z @23.16 [151020OFc1_NvH-0949-Control-10.raw]	408.2242126464844	23.1590679578667	4.92009188853333	99.3725067408	94.45241485226667	7079292.5	8.519286125797688E8	2	8273	4.5637499291889085	0.5352511223541278	0.14275198854403925	408.2142333984375	408.2242431640625
389	408.2342529296875	29.0001361802667					1	DETECTED	408.2343 m/z @29.00 [151020OFc1_NvH-0949-Control-10.raw]	408.2342529296875	29.0001361802667	1.4785368864	97.3036101261333	95.8250732397333	2.3094478E7	1.0940538460784369E9	2	8273	0.21452474346007477	0.5522155359450074	3.298827808155845	408.2242736816406	408.2442321777344
390	408.24603271484375	39.119869628					1	DETECTED	408.2460 m/z @39.12 [151020OFc1_NvH-0949-Control-10.raw]	408.24603271484375	39.119869628	8.11274866613333	91.3794573037333	83.26670863759998	447286.6875	4.032157536784865E8	0	8273	72.40233498838825	1.8013694673349385	2.554885418466406	408.2442626953125	408.2461242675781
391	408.2561340332031	27.3569633026667					1	DETECTED	408.2561 m/z @27.36 [151020OFc1_NvH-0949-Control-10.raw]	408.2561340332031	27.3569633026667	4.91083182933333	99.8646780741333	94.95384624479996	4.021224E7	1.747430898785335E9	2	8273	18.339580156978997	2.885484488178781	12.72425989496888	408.24615478515625	408.26611328125
392	408.2774963378906	91.6400068512					1	DETECTED	408.2775 m/z @91.64 [151020OFc1_NvH-0949-Control-10.raw]	408.2774963378906	91.6400068512	4.10689535333333	99.8101327325333	95.70323737919998	688783.375	4.041396135957242E8	0	8273	1.5490468708649843	0.5058474996204694	0.014803103116126362	408.26751708984375	408.2828674316406
393	408.4092102050781	10.5878888304					1	DETECTED	408.4092 m/z @10.59 [151020OFc1_NvH-0949-Control-10.raw]	408.4092102050781	10.5878888304	6.1615326608	93.7437113506667	87.5821786898667	169444.875	3.516208543527968E8	3	8273	0.1411086309903684	0.5163439264875143	3.0533634603249666	408.39984130859375	408.419189453125
394	408.4441223144531	47.6423366738667					1	DETECTED	408.4441 m/z @47.64 [151020OFc1_NvH-0949-Control-10.raw]	408.4441223144531	47.6423366738667	0.978787790133333	97.5969297221333	96.61814193199996	4932945.0	4.266606137746258E8	0	8273	0.15303150392762177	0.5027334513305289	0.00453548554028069	408.4342956542969	408.4541015625
395	408.4576110839844	63.8569751101333					1	DETECTED	408.4576 m/z @63.86 [151020OFc1_NvH-0949-Control-10.raw]	408.4576110839844	63.8569751101333	4.854466164	99.9648377328	95.1103715688	141585.28125	4.086928551430422E8	0	8273	88.8840659793543	0.8059858238878588	0.6831036202648288	408.4541320800781	408.459228515625
396	408.51947021484375	74.3988689378667					1	DETECTED	408.5195 m/z @74.40 [151020OFc1_NvH-0949-Control-10.raw]	408.51947021484375	74.3988689378667	5.99650925866667	96.0894925114667	90.09298325280002	110902.1015625	3.505713126185641E8	0	8273	79.02567317644183	0.6650000021855232	0.3297177872419826	408.51763916015625	408.5234069824219
397	408.5334167480469	39.0093914562667					1	DETECTED	408.5334 m/z @39.01 [151020OFc1_NvH-0949-Control-10.raw]	408.5334167480469	39.0093914562667	1.76322110773333	97.7112634752	95.94804236746667	535133.6875	3.4502224796989006E8	3	8273	23.532911147639084	1.835345026436059	2.7819526114117474	408.5234375	408.5408630371094
398	408.5508728027344	8.1837931592					1	DETECTED	408.5509 m/z @8.18 [151020OFc1_NvH-0949-Control-10.raw]	408.5508728027344	8.1837931592	0.515489013333333	98.1070565482667	97.59156753493336	5790266.0	6.94751179834138E8	3	8273	21.323966763646553	56.501520979122205	126.1786541521195	408.5408935546875	408.56085205078125
399	408.5611572265625	41.7934847752					1	DETECTED	408.5612 m/z @41.79 [151020OFc1_NvH-0949-Control-10.raw]	408.5611572265625	41.7934847752	4.60258286933333	94.5921059042667	89.98952303493337	1432383.375	3.9915424781740105E8	0	8273	34.81187537922528	0.913523765754986	0.4122144726031696	408.5608825683594	408.57110595703125
400	408.57861328125	30.5610324048					1	DETECTED	408.5786 m/z @30.56 [151020OFc1_NvH-0949-Control-10.raw]	408.57861328125	30.5610324048	4.8922385648	94.7226859768	89.830447412	1124016.375	3.620710744330281E8	0	8273	0.09530733623196497	0.594432882014003	0.012964366460355765	408.57122802734375	408.58837890625
401	408.60992431640625	10.5099482485333					1	DETECTED	408.6099 m/z @10.51 [151020OFc1_NvH-0949-Control-10.raw]	408.60992431640625	10.5099482485333	6.0071220768	95.1669430296	89.1598209528	171791.046875	3.462613005161556E8	0	8273	0.1644059780251581	3.2369404569071345	4.138138599551091	408.5999755859375	408.6191101074219
402	408.6448059082031	47.6039974506667					1	DETECTED	408.6448 m/z @47.60 [151020OFc1_NvH-0949-Control-10.raw]	408.6448059082031	47.6039974506667	3.97723788853333	99.9101940552	95.93295616666667	4953654.0	4.591115733977456E8	0	8273	0.1267323154794866	0.5165260717598845	0.046649368711856105	408.6351318359375	408.6547546386719
403	408.683837890625	31.8138554408					1	DETECTED	408.6838 m/z @31.81 [151020OFc1_NvH-0949-Control-10.raw]	408.683837890625	31.8138554408	5.2133178624	98.1819103301333	92.9685924677333	924296.6875	3.649328795829196E8	0	8273	0.18165856037171224	0.559058372615432	0.10044229972524273	408.67510986328125	408.69146728515625
404	408.70166015625	33.0655623898667					1	DETECTED	408.7017 m/z @33.07 [151020OFc1_NvH-0949-Control-10.raw]	408.70166015625	33.0655623898667	4.75179611066667	97.0295690354667	92.27777292480002	1575287.75	3.685273191765907E8	2	8273	0.1569330127641848	0.5106332678571119	2.0950952227453663	408.6917419433594	408.7064208984375
405	408.7164306640625	34.1762053944					1	DETECTED	408.7164 m/z @34.18 [151020OFc1_NvH-0949-Control-10.raw]	408.7164306640625	34.1762053944	4.347905108	91.4318780669333	87.08397295893329	2807397.5	4.6288546139327806E8	2	8273	3.9413243605176866	0.5690160457518695	0.04205328122165945	408.7064514160156	408.72247314453125
406	408.73248291015625	18.2345405765333					1	DETECTED	408.7325 m/z @18.23 [151020OFc1_NvH-0949-Control-10.raw]	408.73248291015625	18.2345405765333	5.00416027706667	96.7111810314667	91.70702075440002	5924606.0	5.28047060805051E8	2	8273	0.2035716151274478	1.9632181331327698	5.437026297344035	408.7225036621094	408.7350769042969
407	408.7450866699219	28.7786424621333					1	DETECTED	408.7451 m/z @28.78 [151020OFc1_NvH-0949-Control-10.raw]	408.7450866699219	28.7786424621333	4.84511163626667	99.4909763762667	94.64586474000004	1.44523392E8	2.975751196830877E9	2	8273	0.20936843892963708	20.086080421126645	1.1237847775136953	408.735107421875	408.75506591796875
408	408.7575988769531	27.3569633026667					1	DETECTED	408.7576 m/z @27.36 [151020OFc1_NvH-0949-Control-10.raw]	408.7575988769531	27.3569633026667	1.57088126053333	94.8100094077333	93.23912814719998	1.0023678E7	9.560053630683656E8	2	8273	22.609565064934053	0.5140740223143283	1.7795399405515535	408.7552185058594	408.76751708984375
409	408.76861572265625	12.5550723232					1	DETECTED	408.7686 m/z @12.56 [151020OFc1_NvH-0949-Control-10.raw]	408.76861572265625	12.5550723232	5.954338804	98.9335471045333	92.9792083005333	371103.75	4.0767773659755945E8	2	8273	0.11662997048382451	0.5249809134482489	1.4461137658218195	408.76763916015625	408.7770080566406
410	408.8179016113281	62.0840769893333					1	DETECTED	408.8179 m/z @62.08 [151020OFc1_NvH-0949-Control-10.raw]	408.8179016113281	62.0840769893333	0.611535902666667	88.7591524602667	88.14761655760003	160789.25	3.688179920250099E8	0	8273	78.18413667118074	0.7489041857590476	0.5186697275510469	408.8080749511719	408.827880859375
411	408.8330078125	41.3105488634667					1	DETECTED	408.8330 m/z @41.31 [151020OFc1_NvH-0949-Control-10.raw]	408.8330078125	41.3105488634667	2.41968484026667	96.8757229306667	94.45603809040003	127694.6484375	2.80286932437581E8	0	8273	85.51762049248404	1.4251283192211168	1.85992673721379	408.82794189453125	408.8349914550781
412	408.8451843261719	47.5785432562667					1	DETECTED	408.8452 m/z @47.58 [151020OFc1_NvH-0949-Control-10.raw]	408.8451843261719	47.5785432562667	0.3081453824	96.2287491682667	95.9206037858667	3112300.75	4.100846105901184E8	0	8273	0.20094211880251578	0.5128800858317908	0.021925576288982215	408.83538818359375	408.85516357421875
413	408.8565673828125	61.4190617765333					1	DETECTED	408.8566 m/z @61.42 [151020OFc1_NvH-0949-Control-10.raw]	408.8565673828125	61.4190617765333	0.449433610133333	84.9726854221333	84.52325181199997	127470.2890625	3.5717744846523976E8	0	8273	67.07196461489879	0.7151221032059353	0.43348900808107355	408.8553771972656	408.8628234863281
414	408.87286376953125	18.1441522002667					1	DETECTED	408.8729 m/z @18.14 [151020OFc1_NvH-0949-Control-10.raw]	408.87286376953125	18.1441522002667	0.279912878666667	97.1020162965333	96.82210341786663	2022368.0	4.0018752266020817E8	3	8273	0.14589968153196153	3.7776172961716186	1.0947872074453409	408.8630676269531	408.87890625
415	408.888916015625	21.95970702					1	DETECTED	408.8889 m/z @21.96 [151020OFc1_NvH-0949-Control-10.raw]	408.888916015625	21.95970702	0.00790304666666667	99.7735815050667	99.76567845840003	5570054.0	5.840834730506719E8	3	8273	1.2943585105812154	0.546587645604475	0.36909813171360845	408.8789367675781	408.8988952636719
416	408.9044189453125	34.5685076669333					1	DETECTED	408.9044 m/z @34.57 [151020OFc1_NvH-0949-Control-10.raw]	408.9044189453125	34.5685076669333	0.101950319466667	97.9234607530667	97.82151043360004	531094.6875	4.1636775425859874E8	0	8273	9.743566784661859	1.9785442098400468	0.005912264835749266	408.89892578125	408.9091491699219
417	408.919189453125	25.3388028656					1	DETECTED	408.9192 m/z @25.34 [151020OFc1_NvH-0949-Control-10.raw]	408.919189453125	25.3388028656	0.00790304666666667	96.811200888	96.80329784133333	920162.75	3.7962141340534675E8	0	8273	5.24468539296981	0.6909227648668138	9.380653563547002	408.9092102050781	408.9291687011719
418	408.9439697265625	52.2375918978667					1	DETECTED	408.9440 m/z @52.24 [151020OFc1_NvH-0949-Control-10.raw]	408.9439697265625	52.2375918978667	0.0364276626666667	98.8337463597333	98.79731869706663	822270.125	3.635934807778817E8	0	8273	0.05976907860942049	1.1308269062324336	0.001181819664851135	408.93414306640625	408.9448547363281
419	408.95489501953125	18.8640251618667					1	DETECTED	408.9549 m/z @18.86 [151020OFc1_NvH-0949-Control-10.raw]	408.95489501953125	18.8640251618667	0.0270011208	99.6554366077333	99.6284354869333	2549733.0	3.8061264884229016E8	0	8273	0.09375513159070792	0.5409336564931636	1.4343622518342218	408.9449157714844	408.9647521972656
420	408.967041015625	44.7337405402667					1	DETECTED	408.9670 m/z @44.73 [151020OFc1_NvH-0949-Control-10.raw]	408.967041015625	44.7337405402667	0.0270011208	60.8668386808	60.83983756	366773.90625	2.6064239526422524E8	0	8273	15.140967167332523	0.8147243240495402	0.6061960311640011	408.9649658203125	408.9694519042969
421	408.9794616699219	24.0897321173333					1	DETECTED	408.9795 m/z @24.09 [151020OFc1_NvH-0949-Control-10.raw]	408.9794616699219	24.0897321173333	0.233173409066667	99.3540902530667	99.12091684400004	1544122.375	3.623223621461339E8	0	8273	0.18748030729047827	13.221428547531783	38.98701997717349	408.9696044921875	408.9892883300781
422	409.0149230957031	23.2430437989333					1	DETECTED	409.0149 m/z @23.24 [151020OFc1_NvH-0949-Control-10.raw]	409.0149230957031	23.2430437989333	0.0553213912	99.9101940552	99.854872664	724674.4375	3.5752960513879967E8	0	8273	0.22025082144330455	0.7466295899373185	0.06679832338886481	409.0049743652344	409.02490234375
423	409.04547119140625	47.590291228					1	DETECTED	409.0455 m/z @47.59 [151020OFc1_NvH-0949-Control-10.raw]	409.04547119140625	47.590291228	0.0646566021333333	99.9830577506667	99.91840114853336	1538816.375	4.276389446196885E8	0	8273	0.11343882704030506	0.5087991505456289	0.022869854033904104	409.03558349609375	409.0554504394531
424	409.0671691894531	53.1081592525333					1	DETECTED	409.0672 m/z @53.11 [151020OFc1_NvH-0949-Control-10.raw]	409.0671691894531	53.1081592525333	0.0458586370666667	100.0012933288	99.95543469173333	129074.125	3.3131937882817405E8	0	8273	98.7223026040965	0.9357597178164155	0.8595367091170831	409.0577392578125	409.0771484375
425	409.10308837890625	62.3449572024					1	DETECTED	409.1031 m/z @62.34 [151020OFc1_NvH-0949-Control-10.raw]	409.10308837890625	62.3449572024	0.00790304666666667	100.0012933288	99.99339028213333	143317.890625	3.583058063576478E8	0	8273	85.13850006659756	0.798014193595981	0.7054970722039017	409.0990295410156	409.1123046875
426	409.1681213378906	15.8432329272					1	DETECTED	409.1681 m/z @15.84 [151020OFc1_NvH-0949-Control-10.raw]	409.1681213378906	15.8432329272	5.26468638346667	97.8293431976	92.56465681413333	220512.0	3.7122640871052337E8	0	8273	0.08819368424577512	4.375112234533207	1.649716323559023	409.15863037109375	409.1710205078125
427	409.1810607910156	27.141925976					1	DETECTED	409.1811 m/z @27.14 [151020OFc1_NvH-0949-Control-10.raw]	409.1810607910156	27.141925976	4.84511163626667	96.2103854618667	91.36527382560003	425651.40625	3.57432819397083E8	0	8273	86.70398690374167	2.4731428589673277	3.893015403172434	409.17120361328125	409.1810607910156
428	409.1910705566406	23.6999739098667					1	DETECTED	409.1911 m/z @23.70 [151020OFc1_NvH-0949-Control-10.raw]	409.1910705566406	23.6999739098667	4.83579696266667	99.8646780741333	95.02888111146663	1606549.875	4.2963915438342935E8	3	8273	1.028047231298661	0.7263879566228013	68.75164077124258	409.18109130859375	409.2010498046875
429	409.21136474609375	19.1268391666667					1	DETECTED	409.2114 m/z @19.13 [151020OFc1_NvH-0949-Control-10.raw]	409.21136474609375	19.1268391666667	3.3488137096	99.7916996536	96.44288594400001	2371890.0	4.6712043172699195E8	3	8273	0.11943319015512444	0.8431036246750184	0.38965028412833114	409.2013854980469	409.2132568359375
430	409.2232666015625	21.9398715912					1	DETECTED	409.2233 m/z @21.94 [151020OFc1_NvH-0949-Control-10.raw]	409.2232666015625	21.9398715912	4.2270453096	98.3481289149333	94.1210836053333	4167951.25	7.176918403573736E8	3	8273	0.18266929237619678	0.6546830633968795	0.7519377716475365	409.2132873535156	409.2332458496094
431	409.2334899902344	18.2445050106667					1	DETECTED	409.2335 m/z @18.24 [151020OFc1_NvH-0949-Control-10.raw]	409.2334899902344	18.2445050106667	5.7288335856	88.8839091824	83.1550755968	2251306.0	4.50356745752606E8	2	8273	1.898777293265816	0.5541637905450716	5.378445665170223	409.2332763671875	409.23565673828125
432	409.24566650390625	28.6963897018667					1	DETECTED	409.2457 m/z @28.70 [151020OFc1_NvH-0949-Control-10.raw]	409.24566650390625	28.6963897018667	1.86263460426667	98.6244800338667	96.76184542960003	6.623996E7	1.5615047805980668E9	2	8273	0.2249193495274895	30.441786533318357	2.1190453289097038	409.2356872558594	409.2556457519531
433	409.264892578125	31.7709392576					1	DETECTED	409.2649 m/z @31.77 [151020OFc1_NvH-0949-Control-10.raw]	409.264892578125	31.7709392576	2.46600098426667	98.4500612658667	95.98406028160002	2411786.0	5.231420743997078E8	0	8273	18.090637069691095	0.5093982543790929	2.510748873301967	409.25567626953125	409.27191162109375
434	409.2762756347656	91.55648894					1	DETECTED	409.2763 m/z @91.56 [151020OFc1_NvH-0949-Control-10.raw]	409.2762756347656	91.55648894	2.06682775066667	95.3041418288	93.23731407813332	479979.0	3.157000505478539E8	0	8273	0.07541057184995736	2.9053265188464854	0.9578917654193508	409.275146484375	409.2835388183594
435	409.2967224121094	90.6229535832					1	DETECTED	409.2967 m/z @90.62 [151020OFc1_NvH-0949-Control-10.raw]	409.2967224121094	90.6229535832	10.783942776	93.9806381637333	83.1966953877333	143225.328125	3.614624027263035E8	0	8273	80.88670212855104	0.5210278443243844	0.013278627507908652	409.28704833984375	409.3063659667969
436	409.33013916015625	80.1666011061333					1	DETECTED	409.3301 m/z @80.17 [151020OFc1_NvH-0949-Control-10.raw]	409.33013916015625	80.1666011061333	33.6108452488	92.6151082237333	59.004262974933305	106706.96875	2.5311874469957915E8	0	8273	57.9365176238335	0.6336946086295703	0.2673892172591406	409.321044921875	409.33233642578125
437	409.368896484375	42.3781200626667					1	DETECTED	409.3689 m/z @42.38 [151020OFc1_NvH-0949-Control-10.raw]	409.368896484375	42.3781200626667	5.0747736704	96.5753930941333	91.5006194237333	181774.390625	3.600868722063783E8	0	8273	86.59726068897228	1.2264398274292911	1.335892708743289	409.3595275878906	409.3778381347656
438	409.40447998046875	36.8810101437333					1	DETECTED	409.4045 m/z @36.88 [151020OFc1_NvH-0949-Control-10.raw]	409.40447998046875	36.8810101437333	0.5626507456	99.0167880050667	98.4541372594667	558473.3125	4.012693537882555E8	0	8273	0.19811844594408967	1.2602008297906977	1.5150820759423353	409.3954162597656	409.4142761230469
439	409.4158020019531	23.2530684413333					1	DETECTED	409.4158 m/z @23.25 [151020OFc1_NvH-0949-Control-10.raw]	409.4158020019531	23.2530684413333	9.85627385866667	81.0975315968	71.24125773813333	396684.96875	3.467054635677123E8	0	8273	0.1509996292856819	2.6588919199488377	1.059820713915858	409.41455078125	409.41705322265625
440	409.450439453125	41.4591869266667					1	DETECTED	409.4504 m/z @41.46 [151020OFc1_NvH-0949-Control-10.raw]	409.450439453125	41.4591869266667	0.130180768266667	96.811200888	96.68102011973333	485419.5	3.989304556309849E8	0	8273	16.16532038067634	1.592028712670881	7.718879988637044E-4	409.440673828125	409.4556884765625
441	409.46575927734375	30.773363388					1	DETECTED	409.4658 m/z @30.77 [151020OFc1_NvH-0949-Control-10.raw]	409.46575927734375	30.773363388	4.38472968346667	99.7007987170667	95.31606903360003	2162737.75	4.616572922992589E8	4	8273	2.453082730242077	0.5221439303505493	0.2101914256212625	409.4557800292969	409.4757080078125
442	409.4808349609375	24.1159275362667					1	DETECTED	409.4808 m/z @24.12 [151020OFc1_NvH-0949-Control-10.raw]	409.4808349609375	24.1159275362667	5.22255133146667	94.1902649306667	88.96771359920002	1119902.375	3.679902413446695E8	0	8273	0.09215050011188453	0.6604581325736908	4.757540819059049	409.4763488769531	409.4908142089844
443	409.49371337890625	25.2879142213333					1	DETECTED	409.4937 m/z @25.29 [151020OFc1_NvH-0949-Control-10.raw]	409.49371337890625	25.2879142213333	6.19415913813333	97.5419820568	91.34782291866667	355187.21875	3.171449957574609E8	0	8273	0.06692939692473132	2.7078101803663586	0.008586407484177608	409.4908447265625	409.50335693359375
444	409.5156555175781	27.1662509941333					1	DETECTED	409.5157 m/z @27.17 [151020OFc1_NvH-0949-Control-10.raw]	409.5156555175781	27.1662509941333	7.02336200746667	69.4815898768	62.45822786933333	426619.0625	2.5412495615924722E8	0	8273	17.71391272871655	1.7032962534043532	2.3827792905867953	409.5057373046875	409.51568603515625
445	409.52569580078125	23.6594891365333					1	DETECTED	409.5257 m/z @23.66 [151020OFc1_NvH-0949-Control-10.raw]	409.52569580078125	23.6594891365333	0.0270011208	96.2560593176	96.22905819680001	1133360.5	3.743294196102088E8	0	8273	15.147928981211237	34.4296432368555	0.39416029036197875	409.5157470703125	409.5299987792969
446	409.5400085449219	27.0741875194667					1	DETECTED	409.5400 m/z @27.07 [151020OFc1_NvH-0949-Control-10.raw]	409.5400085449219	27.0741875194667	4.5841210888	95.8188373093333	91.2347162205333	4500891.0	4.659930917416778E8	3	8273	15.918309888013372	0.5970176581972919	1.4492835083003952	409.5300598144531	409.5460510253906
447	409.5560607910156	39.6899717813333					1	DETECTED	409.5561 m/z @39.69 [151020OFc1_NvH-0949-Control-10.raw]	409.5560607910156	39.6899717813333	4.1624566248	96.6430885434667	92.4806319186667	6745424.5	6.11240710838707E8	3	8273	0.28363194341108056	0.8723180673244427	0.6393210721295781	409.54608154296875	409.5660400390625
448	409.57147216796875	32.5472204690667					1	DETECTED	409.5715 m/z @32.55 [151020OFc1_NvH-0949-Control-10.raw]	409.57147216796875	32.5472204690667	4.8828091008	95.0631629842667	90.1803538834667	839468.125	3.674744179223763E8	3	8273	5.372019873302591	0.6048976269058017	0.6727855413584246	409.5660705566406	409.5792236328125
449	409.5895080566406	28.5299000781333					1	DETECTED	409.5895 m/z @28.53 [151020OFc1_NvH-0949-Control-10.raw]	409.5895080566406	28.5299000781333	4.32941706106667	79.9883028029333	75.65888574186664	1539070.5	3.608669810569381E8	0	8273	0.1624324231898413	0.6146831032329955	0.5295655461509475	409.579833984375	409.59942626953125
450	409.60479736328125	36.9398902328					1	DETECTED	409.6048 m/z @36.94 [151020OFc1_NvH-0949-Control-10.raw]	409.60479736328125	36.9398902328	7.4922567392	89.4419237658667	81.9496670266667	464677.25	4.6272930497850037E8	0	8273	0.3224511597044071	2.048539225871998	0.008077075911850841	409.5999450683594	409.6146545410156
451	409.6644592285156	48.6903095845333					1	DETECTED	409.6645 m/z @48.69 [151020OFc1_NvH-0949-Control-10.raw]	409.6644592285156	48.6903095845333	4.83579696266667	99.7370984402667	94.90130147760004	131862.25	3.461228360431741E8	0	8273	73.2502832070101	1.0820015524500504	1.1640031049001005	409.662841796875	409.6735534667969
452	409.6866760253906	22.781334484					1	DETECTED	409.6867 m/z @22.78 [151020OFc1_NvH-0949-Control-10.raw]	409.6866760253906	22.781334484	6.57517147013333	84.9219792805333	78.34680781039997	505965.125	3.374114934967953E8	0	8273	0.3199480243318469	6.262164851870531	1.2443655120572743	409.6767272949219	409.6959533691406
453	409.7059631347656	18.693956156					1	DETECTED	409.7060 m/z @18.69 [151020OFc1_NvH-0949-Control-10.raw]	409.7059631347656	18.693956156	2.42885942373333	98.7609616928	96.33210226906667	1805169.875	4.518238243231382E8	2	8273	0.2981455581035668	1.2910758706001533	0.8717003013086361	409.6960754394531	409.71429443359375
454	409.7243957519531	25.8748768088					1	DETECTED	409.7244 m/z @25.87 [151020OFc1_NvH-0949-Control-10.raw]	409.7243957519531	25.8748768088	5.03514090133333	99.1981211714667	94.16298027013336	1.4936136E8	2.637937542817417E9	2	8273	0.1978407392939765	1.3808724911755537	1.609214837287309	409.7144470214844	409.734375
455	409.73516845703125	18.2345405765333					1	DETECTED	409.7352 m/z @18.23 [151020OFc1_NvH-0949-Control-10.raw]	409.73516845703125	18.2345405765333	5.8146698864	95.1391392642667	89.3244693778667	755013.1875	3.240829276528577E8	0	8273	0.11348012528690887	0.578342219065027	3.298885899733692	409.7344055175781	409.73687744140625
456	409.74688720703125	28.6963897018667					1	DETECTED	409.7469 m/z @28.70 [151020OFc1_NvH-0949-Control-10.raw]	409.74688720703125	28.6963897018667	1.7723376296	99.919194176	98.1468565464	1.703971E7	6.909765597108142E8	2	8273	0.22198313444040707	25.471216813156573	26.014737045420485	409.7369079589844	409.7568664550781
457	409.76025390625	41.9129318016					1	DETECTED	409.7603 m/z @41.91 [151020OFc1_NvH-0949-Control-10.raw]	409.76025390625	41.9129318016	5.6139320928	92.0647682144	86.4508361216	1250717.25	3.378787536879167E8	0	8273	22.5383817776207	0.5377137133846642	0.37199289146866527	409.7569580078125	409.7696533203125
458	409.83660888671875	19.6973865312					1	DETECTED	409.8366 m/z @19.70 [151020OFc1_NvH-0949-Control-10.raw]	409.83660888671875	19.6973865312	0.3269057856	91.4177380594667	91.0908322738667	561936.4375	3.508018264360818E8	0	8273	0.13308681406469702	0.8066320711158557	0.028453892568835102	409.8267822265625	409.8465881347656
459	409.85736083984375	16.6047136586667					1	DETECTED	409.8574 m/z @16.60 [151020OFc1_NvH-0949-Control-10.raw]	409.85736083984375	16.6047136586667	0.0553213912	96.2833613808	96.2280399896	2085107.25	4.2177254731373674E8	3	8273	0.13653320063858487	1.515243828315726	0.06423826333725889	409.8481140136719	409.8639221191406
460	409.8739929199219	27.0307356338667					1	DETECTED	409.8740 m/z @27.03 [151020OFc1_NvH-0949-Control-10.raw]	409.8739929199219	27.0307356338667	0.0738272186666667	98.2456758461333	98.17184862746663	3580180.0	4.100881197677948E8	0	8273	15.880224790101524	0.5458706701791656	1.6854515332941589	409.8643493652344	409.8788757324219
461	409.8888854980469	31.0746288946667					1	DETECTED	409.8889 m/z @31.07 [151020OFc1_NvH-0949-Control-10.raw]	409.8888854980469	31.0746288946667	0.130180768266667	98.942646892	98.81246612373333	1.0786767E7	7.607174844872136E8	3	8273	0.20784050729539416	0.711084124034572	0.43892015713673144	409.87896728515625	409.8987731933594
462	409.9005126953125	24.2769443426667					1	DETECTED	409.9005 m/z @24.28 [151020OFc1_NvH-0949-Control-10.raw]	409.9005126953125	24.2769443426667	0.374111849333333	98.7881447274667	98.41403287813337	1101273.625	3.7634555795223397E8	3	8273	8.314733085042796	0.7017739711838314	1.317871368182951	409.8991394042969	409.9104919433594
463	409.9145812988281	28.8325043106667					1	DETECTED	409.9146 m/z @28.83 [151020OFc1_NvH-0949-Control-10.raw]	409.9145812988281	28.8325043106667	0.5821490656	99.2437871778667	98.66163811226669	309571.34375	3.144859201667995E8	0	8273	0.12302007729366338	2.2057623244620843	6.251729616739906E-4	409.9105224609375	409.9172668457031
464	409.9272766113281	34.9584799368					1	DETECTED	409.9273 m/z @34.96 [151020OFc1_NvH-0949-Control-10.raw]	409.9272766113281	34.9584799368	0.00790304666666667	99.5365194592	99.52861641253332	1616955.0	3.87037777785084E8	3	8273	12.836801300190409	0.5872418006824008	1.1989976095850996	409.91729736328125	409.93707275390625
465	409.9393615722656	44.1630388525333					1	DETECTED	409.9394 m/z @44.16 [151020OFc1_NvH-0949-Control-10.raw]	409.9393615722656	44.1630388525333	0.279912878666667	99.9922125592	99.71229968053333	864991.4375	3.2560982616922504E8	3	8273	0.13781254575464885	1.5787715113389182	0.04999448010474658	409.9372863769531	409.9492492675781
466	409.96832275390625	26.8552376376					1	DETECTED	409.9683 m/z @26.86 [151020OFc1_NvH-0949-Control-10.raw]	409.96832275390625	26.8552376376	0.0270011208	99.2346898536	99.20768873280001	1080604.875	3.801298602006636E8	0	8273	0.19227785404777364	2.188317869959143	0.7162888203262942	409.9583435058594	409.9783020019531
467	409.9837951660156	30.6858044170667					1	DETECTED	409.9838 m/z @30.69 [151020OFc1_NvH-0949-Control-10.raw]	409.9837951660156	30.6858044170667	0.0553213912	99.6101246213333	99.5548032301333	268821.78125	3.2997955468468785E8	0	8273	5.765807043844646	1.6295455712731008	5.386361817922444	409.97833251953125	409.9934387207031
468	409.9957275390625	0.543816025066667					1	DETECTED	409.9957 m/z @0.54 [151020OFc1_NvH-0949-Control-10.raw]	409.9957275390625	0.543816025066667	0.00790304666666667	99.5457067165333	99.53780366986663	121122.96875	4.043683394949577E8	0	8273	0.3966126491977361	2.901786666181655	3.170803671620738	409.9939270019531	410.00567626953125
469	410.04656982421875	31.4440499472					1	DETECTED	410.0466 m/z @31.44 [151020OFc1_NvH-0949-Control-10.raw]	410.04656982421875	31.4440499472	0.00790304666666667	99.9648377328	99.95693468613334	354441.40625	3.2459494221712935E8	0	8273	74.86384664013828	1.5639702198899392	2.0844596941460733	410.03662109375	410.0565490722656
470	410.06842041015625	52.5155887690667					1	DETECTED	410.0684 m/z @52.52 [151020OFc1_NvH-0949-Control-10.raw]	410.06842041015625	52.5155887690667	0.00790304666666667	99.8738529429333	99.86594989626663	113986.984375	2.9494252201851887E8	0	8273	99.63960624442703	0.9454295539422249	0.8920501109059071	410.0629577636719	410.0720520019531
471	410.0828552246094	73.3859429224					1	DETECTED	410.0829 m/z @73.39 [151020OFc1_NvH-0949-Control-10.raw]	410.0828552246094	73.3859429224	15.9817355104	100.0012933288	84.0195578184	118379.3359375	3.5593943235343045E8	0	8273	84.02416440319516	0.7117958149297685	0.46243103333001456	410.0753479003906	410.0828552246094
472	410.11016845703125	49.902467144					1	DETECTED	410.1102 m/z @49.90 [151020OFc1_NvH-0949-Control-10.raw]	410.11016845703125	49.902467144	0.00790304666666667	99.9373791701333	99.92947612346663	116887.546875	3.5822852897927994E8	0	8273	94.32877878841184	1.0051589500952587	1.0091959925396758	410.10552978515625	410.1180419921875
473	410.1451110839844	92.0362623866667					1	DETECTED	410.1451 m/z @92.04 [151020OFc1_NvH-0949-Control-10.raw]	410.1451110839844	92.0362623866667	6.77767552053333	97.79280844	91.01513291946667	599253.25	3.427179538354792E8	0	8273	0.10251083463673183	0.6192657105373337	0.2335549963115777	410.1357727050781	410.1512145996094
474	410.17193603515625	69.4579695277333					1	DETECTED	410.1719 m/z @69.46 [151020OFc1_NvH-0949-Control-10.raw]	410.17193603515625	69.4579695277333	1.29182006293333	96.8757229306667	95.58390286773337	331499.21875	3.531072962224385E8	0	8273	21.20893585597993	0.730535193442414	0.4076642091858096	410.16259765625	410.18157958984375
475	410.19158935546875	16.6242926365333					1	DETECTED	410.1916 m/z @16.62 [151020OFc1_NvH-0949-Control-10.raw]	410.19158935546875	16.6242926365333	4.67657180293333	95.7746856312	91.09811382826668	1517606.5	3.7022349390267736E8	0	8273	19.15081427935317	1.4621491637843516	146.4186454335778	410.1817626953125	410.193359375
476	410.203369140625	35.8007038474667					1	DETECTED	410.2034 m/z @35.80 [151020OFc1_NvH-0949-Control-10.raw]	410.203369140625	35.8007038474667	1.0360190968	98.8700040293333	97.8339849325333	5911044.0	5.489257349229575E8	2	8273	0.2694215670741471	0.5235211631310953	0.04120946915197207	410.19342041015625	410.2041015625
477	410.214111328125	20.6450069309333					1	DETECTED	410.2141 m/z @20.65 [151020OFc1_NvH-0949-Control-10.raw]	410.214111328125	20.6450069309333	4.2362854136	99.4546702474667	95.2183848338667	1.0930195E7	6.146273335607513E8	3	8273	0.27540009917570174	1.6870116883178514	31.948516930469648	410.2041320800781	410.2145690917969
478	410.2245788574219	25.8748768088					1	DETECTED	410.2246 m/z @25.87 [151020OFc1_NvH-0949-Control-10.raw]	410.2245788574219	25.8748768088	4.86430591306667	99.7553172	94.89101128693332	6.5844112E7	2.55245041907555E9	4	8273	0.21017769553460752	0.5503145372073374	68.02436269229749	410.214599609375	410.23455810546875
479	410.2402648925781	31.760877008					1	DETECTED	410.2403 m/z @31.76 [151020OFc1_NvH-0949-Control-10.raw]	410.2402648925781	31.760877008	4.60258286933333	97.312895116	92.71031224666667	3119343.5	6.414627746418971E8	3	8273	9.883621829458725	0.671531424161772	9.854631472606211	410.2345886230469	410.2486267089844
480	410.2586364746094	40.3275037853333					1	DETECTED	410.2586 m/z @40.33 [151020OFc1_NvH-0949-Control-10.raw]	410.2586364746094	40.3275037853333	4.6856903352	92.4622949917333	87.7766046565333	4607271.0	5.1624630186026424E8	2	8273	4.9172424139828905	0.8500547609421537	0.4256381840339919	410.2486572265625	410.2682800292969
481	410.2738342285156	44.2019825373333					1	DETECTED	410.2738 m/z @44.20 [151020OFc1_NvH-0949-Control-10.raw]	410.2738342285156	44.2019825373333	9.3037990408	94.7787826186667	85.4749835778667	822711.9375	3.3289561042345595E8	0	8273	0.1390832687301753	1.1667829566526962	0.044701056502778634	410.2691955566406	410.28363037109375
482	410.2935485839844	91.2945126522667					1	DETECTED	410.2935 m/z @91.29 [151020OFc1_NvH-0949-Control-10.raw]	410.2935485839844	91.2945126522667	11.2990386285333	96.5460332992	85.24699467066671	101228.5390625	2.897062969682019E8	0	8273	0.8945025701161171	0.5328238610435339	0.0023278814483134944	410.2848205566406	410.3000793457031
483	410.3116760253906	91.5978966616					1	DETECTED	410.3117 m/z @91.60 [151020OFc1_NvH-0949-Control-10.raw]	410.3116760253906	91.5978966616	6.81797524106667	97.4408273442667	90.62285210320002	101039.21875	3.1016661221791476E8	0	8273	0.9571354864333301	0.5344594013816316	0.06891880276326322	410.3047180175781	410.32080078125
484	410.37469482421875	23.2869205656					1	DETECTED	410.3747 m/z @23.29 [151020OFc1_NvH-0949-Control-10.raw]	410.37469482421875	23.2869205656	3.95865081226667	99.1620215992	95.20337078693333	607224.125	3.798344734941346E8	0	8273	0.5108985838134146	82.81039155056617	0.9002768193475754	410.3648376464844	410.3844299316406
485	410.4474792480469	20.3147315325333					1	DETECTED	410.4475 m/z @20.31 [151020OFc1_NvH-0949-Control-10.raw]	410.4474792480469	20.3147315325333	3.71827242826667	97.1930944514667	93.47482202320003	1685151.625	3.707810468146394E8	0	8273	0.13067242961159664	48.08800015268519	223.69237788605452	410.4375	410.4573669433594
486	410.47235107421875	36.7318551554667					1	DETECTED	410.4724 m/z @36.73 [151020OFc1_NvH-0949-Control-10.raw]	410.47235107421875	36.7318551554667	4.79835777146667	98.942646892	94.14428912053333	2.7372476E7	1.0272789184454268E9	0	8273	0.24516532883044562	0.5134510998506548	3.7792088739111787	410.4623718261719	410.4822998046875
487	410.5001220703125	15.8715259101333					1	DETECTED	410.5001 m/z @15.87 [151020OFc1_NvH-0949-Control-10.raw]	410.5001220703125	15.8715259101333	4.80778921973333	98.8155341632	94.00774494346666	181626.390625	3.5342919446471155E8	0	8273	0.02671555110175028	7.591083871324761	14.110997662650718	410.49017333984375	410.5094909667969
488	410.5133361816406	13.3709531141333					1	DETECTED	410.5133 m/z @13.37 [151020OFc1_NvH-0949-Control-10.raw]	410.5133361816406	13.3709531141333	5.41882407253333	77.7400391573333	72.32121508479997	153847.671875	2.751305839422312E8	0	8273	0.36007721222891753	0.6565101183394417	1.150421070835101	410.5101623535156	410.51470947265625
489	410.5247497558594	35.8007038474667					1	DETECTED	410.5247 m/z @35.80 [151020OFc1_NvH-0949-Control-10.raw]	410.5247497558594	35.8007038474667	4.77978333146667	96.792923892	92.01314056053333	694541.875	3.704827847903145E8	3	8273	0.09001145221437667	1.548058476827779	0.0068423988329458325	410.5147705078125	410.5251770019531
490	410.5351867675781	15.3329884965333					1	DETECTED	410.5352 m/z @15.33 [151020OFc1_NvH-0949-Control-10.raw]	410.5351867675781	15.3329884965333	4.6856903352	81.2017640424	76.51607370720001	2170462.25	3.601209926559878E8	3	8273	0.14327074018531682	0.6305404404589315	0.7753863007704388	410.52520751953125	410.5382080078125
491	410.5482177734375	20.6319077837333					1	DETECTED	410.5482 m/z @20.63 [151020OFc1_NvH-0949-Control-10.raw]	410.5482177734375	20.6319077837333	4.91083182933333	98.4876487370667	93.57681690773337	7263954.0	5.297197628914779E8	0	8273	0.17640228427370985	1.3090555320615611	0.5536642971557226	410.5382385253906	410.5581970214844
492	410.5609130859375	21.9498213434667					1	DETECTED	410.5609 m/z @21.95 [151020OFc1_NvH-0949-Control-10.raw]	410.5609130859375	21.9498213434667	4.854466164	97.6159251821333	92.7614590181333	3691641.0	4.807146405810301E8	0	8273	4.141852316911372	4.226960429037249	29.733378212260824	410.5582580566406	410.5708923339844
493	410.5809631347656	15.4079291978667					1	DETECTED	410.5810 m/z @15.41 [151020OFc1_NvH-0949-Control-10.raw]	410.5809631347656	15.4079291978667	1.72673626693333	95.6199335130667	93.89319724613337	1078499.0	3.933949537672047E8	3	8273	18.97823514944005	2.2792981394847005	11.31411391913627	410.57098388671875	410.5908508300781
494	410.5955810546875	35.0197914549333					1	DETECTED	410.5956 m/z @35.02 [151020OFc1_NvH-0949-Control-10.raw]	410.5955810546875	35.0197914549333	4.73331702613333	94.5126300277333	89.77931300159996	460747.78125	3.7764374594069576E8	0	8273	0.09295567412856087	2.0149077918702076	3.027863590370105	410.5911865234375	410.60528564453125
495	410.6195373535156	29.1923131229333					1	DETECTED	410.6195 m/z @29.19 [151020OFc1_NvH-0949-Control-10.raw]	410.6195373535156	29.1923131229333	9.8663197632	100.0012933288	90.1349735656	676312.8125	3.6152271664543724E8	0	8273	0.2940119796425087	0.505567266050337	3.368573622793675	410.609619140625	410.62872314453125
496	410.6405944824219	41.5214669432					1	DETECTED	410.6406 m/z @41.52 [151020OFc1_NvH-0949-Control-10.raw]	410.6405944824219	41.5214669432	8.12241048853333	87.9146406610667	79.79223017253337	388956.90625	3.53261549689221E8	0	8273	0.2171394339332977	1.194528208915681	3.6380223531795077	410.6309509277344	410.6487731933594
497	410.67120361328125	60.8970551224					1	DETECTED	410.6712 m/z @60.90 [151020OFc1_NvH-0949-Control-10.raw]	410.67120361328125	60.8970551224	10.0562198368	95.267242028	85.2110221912	146493.46875	3.528572835740217E8	0	8273	35.15550688910741	0.8438763392845035	0.7027935373805149	410.6615905761719	410.68109130859375
498	410.705078125	35.8505196490667					1	DETECTED	410.7051 m/z @35.85 [151020OFc1_NvH-0949-Control-10.raw]	410.705078125	35.8505196490667	0.468224901866667	98.496591932	98.02836703013334	2587553.0	5.581329018721521E8	4	8273	51.76088434500764	0.5084118296811609	0.024088727813971058	410.6950988769531	410.7150573730469
499	410.7154541015625	29.0001361802667					1	DETECTED	410.7155 m/z @29.00 [151020OFc1_NvH-0949-Control-10.raw]	410.7154541015625	29.0001361802667	8.25206110373333	53.8138469512	45.561785847466666	910793.375	3.134535177135105E8	0	8273	16.248850438146363	0.607020530458729	0.18554814169052408	410.715087890625	410.7157897949219
500	410.7257995605469	25.8748768088					1	DETECTED	410.7258 m/z @25.87 [151020OFc1_NvH-0949-Control-10.raw]	410.7257995605469	25.8748768088	4.76104578853333	99.6463721685333	94.88532637999998	1.8002888E7	1.2449476570370586E9	2	8273	16.80822122971378	1.5410867912742416	1.7320684357514569	410.7158203125	410.73577880859375
501	410.73724365234375	22.0832888306667					1	DETECTED	410.7372 m/z @22.08 [151020OFc1_NvH-0949-Control-10.raw]	410.73724365234375	22.0832888306667	5.5746142352	94.7504539685333	89.17583973333329	2174373.75	4.3062836779040414E8	0	8273	9.318286084741779	1.7503110010163057	1.1702726957032807	410.7358093261719	410.7472229003906
502	410.7501525878906	32.6548232149333					1	DETECTED	410.7502 m/z @32.65 [151020OFc1_NvH-0949-Control-10.raw]	410.7501525878906	32.6548232149333	5.79621960986667	70.2427787544	64.44655914453334	881298.3125	3.403427867745377E8	2	8273	5.385690148789919	0.5055620776440337	0.010737825082369735	410.7472839355469	410.7503356933594
503	410.7603454589844	40.3275037853333					1	DETECTED	410.7603 m/z @40.33 [151020OFc1_NvH-0949-Control-10.raw]	410.7603454589844	40.3275037853333	3.79221302373333	57.5911094429333	53.79889641919997	1601733.5	2.86642066808791E8	0	8273	4.76093143433345	0.866509832489015	0.6715886058583599	410.7503662109375	410.7694396972656
504	410.82012939453125	29.1352571746667					1	DETECTED	410.8201 m/z @29.14 [151020OFc1_NvH-0949-Control-10.raw]	410.82012939453125	29.1352571746667	1.95537295253333	96.0985676098667	94.14319465733338	994224.25	3.459076684980207E8	0	8273	0.062141544332696697	0.5395685663552784	8.824729307788601	410.8101806640625	410.8296813964844
505	410.84075927734375	41.4334871474667					1	DETECTED	410.8408 m/z @41.43 [151020OFc1_NvH-0949-Control-10.raw]	410.84075927734375	41.4334871474667	0.149111965066667	98.8700040293333	98.72089206426664	2.3341562E7	8.57364553049708E8	5	8273	0.2900460169795167	1.4274002738022942	1.4584019464682865	410.8307800292969	410.8506774902344
506	410.85809326171875	16.6146407613333					1	DETECTED	410.8581 m/z @16.61 [151020OFc1_NvH-0949-Control-10.raw]	410.85809326171875	16.6146407613333	0.8255820648	62.3449572024	61.5193751376	203282.3125	2.2392863031465688E8	0	8273	19.16936779731743	2.8933025025412844	0.30558918432891663	410.850830078125	410.8593444824219
507	410.869384765625	15.3140929837333					1	DETECTED	410.8694 m/z @15.31 [151020OFc1_NvH-0949-Control-10.raw]	410.869384765625	15.3140929837333	0.0176320282666667	97.4965432450667	97.47891121680004	1561998.875	3.5580317239079475E8	0	8273	0.15425899051001224	0.9161394794312743	0.9518874198660778	410.85943603515625	410.87237548828125
508	410.88238525390625	20.6319077837333					1	DETECTED	410.8824 m/z @20.63 [151020OFc1_NvH-0949-Control-10.raw]	410.88238525390625	20.6319077837333	0.130180768266667	99.3815105877333	99.25132981946663	2712033.25	4.7212778990552914E8	3	8273	2.716619424011796	2.6784517300496216	0.6838748604496836	410.8724060058594	410.8923645019531
509	410.8935852050781	26.0336616869333					1	DETECTED	410.8936 m/z @26.03 [151020OFc1_NvH-0949-Control-10.raw]	410.8935852050781	26.0336616869333	0.0176320282666667	96.5258854581333	96.50825342986664	1445411.625	3.6956263326941407E8	0	8273	0.08096618669844347	0.7334822608964953	1.4804944321980065	410.89239501953125	410.9018859863281
510	410.9118957519531	38.7469881634667					1	DETECTED	410.9119 m/z @38.75 [151020OFc1_NvH-0949-Control-10.raw]	410.9118957519531	38.7469881634667	0.00790304666666667	98.4032849741333	98.39538192746663	3264503.75	5.1894132241170734E8	3	8273	13.925284944415022	1.203843599719384	0.3501800528768797	410.90191650390625	410.9218444824219
511	410.93560791015625	20.2954717152					1	DETECTED	410.9356 m/z @20.30 [151020OFc1_NvH-0949-Control-10.raw]	410.93560791015625	20.2954717152	0.0553213912	99.8738529429333	99.8185315517333	277288.375	3.5415973154029024E8	0	8273	0.12963852950150567	2.4860618271483648	1.1970607859173044	410.9257507324219	410.9395751953125
512	410.9497985839844	14.1148115005333					1	DETECTED	410.9498 m/z @14.11 [151020OFc1_NvH-0949-Control-10.raw]	410.9497985839844	14.1148115005333	0.0270011208	98.0705591288	98.043558008	600707.625	3.662108216924433E8	0	8273	18.339128228645567	1.3225073354050845	57.514214854472954	410.940185546875	410.95947265625
513	410.9736022949219	36.7318551554667					1	DETECTED	410.9736 m/z @36.73 [151020OFc1_NvH-0949-Control-10.raw]	410.9736022949219	36.7318551554667	0.1679468344	98.5148818722667	98.3469350378667	5035430.0	4.53313116943706E8	0	8273	0.21442949226490526	0.520194367356159	3.1128836766623436	410.96368408203125	410.98345947265625
514	410.984619140625	37.9955384986667					1	DETECTED	410.9846 m/z @38.00 [151020OFc1_NvH-0949-Control-10.raw]	410.984619140625	37.9955384986667	0.621348112	62.6605492677333	62.0392011557333	128499.6484375	2.449686945303458E8	0	8273	56.97037728202931	0.881014191816618	0.7617526668434296	410.9836120605469	410.98541259765625
515	410.9955139160156	46.9794378					1	DETECTED	410.9955 m/z @46.98 [151020OFc1_NvH-0949-Control-10.raw]	410.9955139160156	46.9794378	0.00790304666666667	98.1456856085333	98.13778256186663	1007252.4375	3.536417585756679E8	0	8273	11.181329482614878	0.502103052841554	0.9163932276954898	410.985595703125	411.0052185058594
516	411.0200500488281	29.1464756893333					1	DETECTED	411.0201 m/z @29.15 [151020OFc1_NvH-0949-Control-10.raw]	411.0200500488281	29.1464756893333	0.177299073866667	99.8829007045333	99.70560163066664	440612.65625	3.361174365018814E8	0	8273	0.2271715225537676	1.6171691229540601	6.073660711869682	411.0101013183594	411.0296630859375
517	411.0410461425781	41.4334871474667					1	DETECTED	411.0410 m/z @41.43 [151020OFc1_NvH-0949-Control-10.raw]	411.0410461425781	41.4334871474667	0.0364276626666667	99.8829007045333	99.84647304186663	2.7713886E7	9.899189759545429E8	5	8273	0.2881745549324748	9.41103920638152	16.504531549100676	411.03125	411.051025390625
518	411.088134765625	47.6039974506667					1	DETECTED	411.0881 m/z @47.60 [151020OFc1_NvH-0949-Control-10.raw]	411.088134765625	47.6039974506667	0.00790304666666667	100.0012933288	99.99339028213333	150401.28125	3.494243519385107E8	0	8273	93.56201565392281	1.0850100160341067	1.254269694157307	411.0781555175781	411.0968017578125
519	411.102783203125	65.3248771042667					1	DETECTED	411.1028 m/z @65.32 [151020OFc1_NvH-0949-Control-10.raw]	411.102783203125	65.3248771042667	0.0646566021333333	99.3450610826667	99.28040448053336	140615.34375	3.78391845685317E8	0	8273	95.63222963574302	0.7631507973170344	0.5182430892942623	411.0984802246094	411.111328125
520	411.1224670410156	92.5322818253333					1	DETECTED	411.1225 m/z @92.53 [151020OFc1_NvH-0949-Control-10.raw]	411.1224670410156	92.5322818253333	0.101950319466667	99.2992952477333	99.19734492826663	590753.5625	3.912935594992546E8	0	8273	2.3469046101384805	1.327820263932345	0.075334379529611	411.1126708984375	411.1243591308594
521	411.1445617675781	41.4754994906667					1	DETECTED	411.1446 m/z @41.48 [151020OFc1_NvH-0949-Control-10.raw]	411.1445617675781	41.4754994906667	14.2510799490667	94.8382467008	80.58716675173329	122208.7734375	2.8350605792124647E8	0	8273	77.86675209857788	1.480052983840351	1.8592809767892426	411.13616943359375	411.154296875
522	411.182861328125	27.9915313949333					1	DETECTED	411.1829 m/z @27.99 [151020OFc1_NvH-0949-Control-10.raw]	411.182861328125	27.9915313949333	2.02064128986667	98.2456758461333	96.22503455626662	5560710.0	4.492784769294208E8	2	8273	0.18434126635319714	2.2737480297943815	0.022554473341758308	411.1728820800781	411.19281005859375
523	411.200927734375	21.5973835245333					1	DETECTED	411.2009 m/z @21.60 [151020OFc1_NvH-0949-Control-10.raw]	411.200927734375	21.5973835245333	1.70843403253333	99.3725067408	97.66407270826667	2850397.25	5.13212230625063E8	2	8273	8.072945730879027	2.841577196685263	2.320997339178192	411.19287109375	411.204833984375
524	411.2148742675781	21.1305803861333					1	DETECTED	411.2149 m/z @21.13 [151020OFc1_NvH-0949-Control-10.raw]	411.2148742675781	21.1305803861333	4.48203884533333	99.6554366077333	95.17339776239996	8601517.0	1.08034583411917E9	3	8273	25.158416714713972	1.8409997492779713	9.7770533318258	411.20489501953125	411.224853515625
525	411.22808837890625	25.8340764408					1	DETECTED	411.2281 m/z @25.83 [151020OFc1_NvH-0949-Control-10.raw]	411.22808837890625	25.8340764408	3.8935349416	94.8382467008	90.9447117592	5072184.5	6.699490207631491E8	3	8273	3.1090590729793455	0.9690938740427523	0.49495580772935915	411.2248840332031	411.2312927246094
526	411.2413024902344	41.4334871474667					1	DETECTED	411.2413 m/z @41.43 [151020OFc1_NvH-0949-Control-10.raw]	411.2413024902344	41.4334871474667	4.32941706106667	99.9557165133333	95.62629945226664	1.841757E7	1.15696076435005E9	2	8273	4.797538417823979	0.6278607173129588	0.755583717584232	411.2313232421875	411.2512512207031
527	411.2552795410156	45.1034682288					1	DETECTED	411.2553 m/z @45.10 [151020OFc1_NvH-0949-Control-10.raw]	411.2552795410156	45.1034682288	0.6608001368	99.5645793786667	98.9037792418667	520817.46875	3.8570993995814127E8	0	8273	12.497508106945041	1.3532276509094305	1.245198654096338	411.2513122558594	411.2652587890625
528	411.2657775878906	22.7500451762667					1	DETECTED	411.2658 m/z @22.75 [151020OFc1_NvH-0949-Control-10.raw]	411.2657775878906	22.7500451762667	3.36731782373333	92.4927220618667	89.12540423813337	374929.0625	3.163701868184194E8	0	8273	1.1019319845461766	11.81358771032799	21.815050640946275	411.2652893066406	411.2757263183594
529	411.29217529296875	91.6518103917333					1	DETECTED	411.2922 m/z @91.65 [151020OFc1_NvH-0949-Control-10.raw]	411.29217529296875	91.6518103917333	0.9596405864	92.3895748133333	91.4299342269333	104310.5703125	3.288523069181762E8	0	8273	0.6514731116812698	0.5040674096958071	0.008134819391614173	411.2832946777344	411.3016662597656
530	411.3103332519531	91.6518103917333					1	DETECTED	411.3103 m/z @91.65 [151020OFc1_NvH-0949-Control-10.raw]	411.3103332519531	91.6518103917333	8.01262605866667	92.6332347082667	84.62060864960003	97904.390625	3.22975653218383E8	0	8273	0.5262862729246933	0.5058670127187347	0.011734025437469353	411.3047180175781	411.3196716308594
531	411.32879638671875	90.2519078029333					1	DETECTED	411.3288 m/z @90.25 [151020OFc1_NvH-0949-Control-10.raw]	411.32879638671875	90.2519078029333	3.0903893984	92.4927220618667	89.4023326634667	94109.390625	3.207204720285557E8	0	8273	88.56039325407498	0.5128543782849981	0.025708756569996286	411.3228759765625	411.33203125
532	411.342529296875	44.9710045792					1	DETECTED	411.3425 m/z @44.97 [151020OFc1_NvH-0949-Control-10.raw]	411.342529296875	44.9710045792	5.86231106506667	94.8851691312	89.02285806613332	119556.59375	3.4803523898569727E8	0	8273	85.84513835487226	1.1381466634005777	1.1920276234636495	411.3329162597656	411.34906005859375
533	411.3704833984375	47.896383428					1	DETECTED	411.3705 m/z @47.90 [151020OFc1_NvH-0949-Control-10.raw]	411.3704833984375	47.896383428	1.3577086048	98.9062683218667	97.54855971706671	157213.734375	3.3438599892904663E8	0	8273	72.05721157617543	1.0480375739925212	0.9323851158573272	411.3631591796875	411.38043212890625
534	411.4080810546875	71.3060231184					1	DETECTED	411.4081 m/z @71.31 [151020OFc1_NvH-0949-Control-10.raw]	411.4080810546875	71.3060231184	10.0377739272	95.9313547456	85.89358081840001	122686.625	3.3036746919054425E8	0	8273	85.14517690325275	0.7009632391350996	0.4069425506751154	411.3981018066406	411.4093322753906
535	411.4413146972656	41.4462991168					1	DETECTED	411.4413 m/z @41.45 [151020OFc1_NvH-0949-Control-10.raw]	411.4413146972656	41.4462991168	3.47887679573333	99.8829007045333	96.40402390879997	8296393.5	6.295887846863502E8	5	8273	0.2637244125913085	0.557095298537979	0.16350256913964867	411.4314880371094	411.4512939453125
536	411.4515380859375	14.0745445432					1	DETECTED	411.4515 m/z @14.07 [151020OFc1_NvH-0949-Control-10.raw]	411.4515380859375	14.0745445432	5.03514090133333	84.5302110965333	79.49507019519996	279895.03125	3.262196766092884E8	0	8273	41.38192651448645	0.9613452704972862	25.736302565557757	411.451416015625	411.4611511230469
537	411.47491455078125	36.8602771216					1	DETECTED	411.4749 m/z @36.86 [151020OFc1_NvH-0949-Control-10.raw]	411.47491455078125	36.8602771216	3.44200637493333	99.29022616	95.84821978506668	562880.125	3.6061015195064265E8	0	8273	14.068721673762585	2.15643393941653	0.013457061198501728	411.4649963378906	411.48486328125
538	411.52301025390625	19.5616086770667					1	DETECTED	411.5230 m/z @19.56 [151020OFc1_NvH-0949-Control-10.raw]	411.52301025390625	19.5616086770667	6.27239161333333	98.5424577469333	92.27006613359997	325843.1875	3.47802447749493E8	0	8273	5.061722613645037	4.140686440377692	0.018599774448112807	411.51312255859375	411.5251770019531
539	411.53533935546875	21.6173940221333					1	DETECTED	411.5353 m/z @21.62 [151020OFc1_NvH-0949-Control-10.raw]	411.53533935546875	21.6173940221333	4.8828091008	98.6518920722667	93.7690829714667	2063040.125	3.8362375032748646E8	3	8273	0.2135893299064655	0.5486023060644852	16.671456362176805	411.5254211425781	411.5395202636719
540	411.549560546875	21.1647555802667					1	DETECTED	411.5496 m/z @21.16 [151020OFc1_NvH-0949-Control-10.raw]	411.549560546875	21.1647555802667	4.4032516544	97.6061353808	93.2028837264	6186426.0	6.308764918601801E8	3	8273	11.927662453902386	9.73695238174903	0.9455330628102544	411.5396423339844	411.5595397949219
541	411.5693359375	30.5406557554667					1	DETECTED	411.5693 m/z @30.54 [151020OFc1_NvH-0949-Control-10.raw]	411.5693359375	30.5406557554667	4.76104578853333	97.321776168	92.56073037946666	1189509.125	4.066505762020222E8	3	8273	18.10205697932736	1.3915624841474807	0.08627276278505812	411.5595703125	411.57025146484375
542	411.58026123046875	47.6715987194667					1	DETECTED	411.5803 m/z @47.67 [151020OFc1_NvH-0949-Control-10.raw]	411.58026123046875	47.6715987194667	5.118218888	99.0167880050667	93.8985691170667	1947643.0	4.267999198239814E8	3	8273	0.14244749059727724	0.5134262421341536	0.008130450853423893	411.5702819824219	411.5896911621094
543	411.59588623046875	28.3384649906667					1	DETECTED	411.5959 m/z @28.34 [151020OFc1_NvH-0949-Control-10.raw]	411.59588623046875	28.3384649906667	4.53778607173333	98.942646892	94.40486082026666	845617.75	4.404536224305529E8	3	8273	0.12465416661223117	0.5086748962177147	200.0487991677432	411.5904541015625	411.6042175292969
544	411.64227294921875	41.4591869266667					1	DETECTED	411.6423 m/z @41.46 [151020OFc1_NvH-0949-Control-10.raw]	411.64227294921875	41.4591869266667	6.07988944746667	99.6191667237333	93.53927727626663	3719277.0	4.287040556244605E8	5	8273	0.2926985897626153	10.283185602394713	15.663485893944316	411.6323547363281	411.652099609375
545	411.674072265625	31.6272680394667					1	DETECTED	411.6741 m/z @31.63 [151020OFc1_NvH-0949-Control-10.raw]	411.674072265625	31.6272680394667	8.1837931592	95.5890065653333	87.4052134061333	349762.84375	3.609275520835456E8	0	8273	0.9319355824826339	1.8641693232880279	0.1424336313689498	411.6644287109375	411.6748046875
546	411.6848449707031	28.010249408					1	DETECTED	411.6848 m/z @28.01 [151020OFc1_NvH-0949-Control-10.raw]	411.6848449707031	28.010249408	2.84110087466667	94.4843528474667	91.64325197280003	2351483.5	3.9534095210223264E8	0	8273	0.2372193353243084	0.5102387999327355	0.023012845680442373	411.6748962402344	411.6947937011719
547	411.70556640625	29.5533023381333					1	DETECTED	411.7056 m/z @29.55 [151020OFc1_NvH-0949-Control-10.raw]	411.70556640625	29.5533023381333	5.3497483256	94.6853799277333	89.33563160213329	857954.75	3.824380964067926E8	0	8273	13.250457871366471	0.6765841002307075	0.5247162618832406	411.6955871582031	411.7062072753906
548	411.7162170410156	21.5882379618667					1	DETECTED	411.7162 m/z @21.59 [151020OFc1_NvH-0949-Control-10.raw]	411.7162170410156	21.5882379618667	3.14592634026667	94.5716789405333	91.42575260026663	4.9922184E7	1.5334725424469502E9	2	8273	0.187645816414026	0.5736170298406373	0.1931009365672673	411.70623779296875	411.7261657714844
549	411.726806640625	20.9449764864					1	DETECTED	411.7268 m/z @20.94 [151020OFc1_NvH-0949-Control-10.raw]	411.726806640625	20.9449764864	4.50054892346667	87.6735726746667	83.17302375120003	2469919.25	5.0672573773853946E8	2	8273	15.454180304998996	1.3683141169313524	2.4467118113483886	411.7262268066406	411.7335205078125
550	411.74359130859375	36.8332290568					1	DETECTED	411.7436 m/z @36.83 [151020OFc1_NvH-0949-Control-10.raw]	411.74359130859375	36.8332290568	5.738143604	88.0630434061333	82.3248998021333	6033571.0	5.052475851191944E8	2	8273	2.1996403228084773	0.587455975254197	0.09651489650049662	411.7337951660156	411.74761962890625
551	411.75762939453125	27.4151397712					1	DETECTED	411.7576 m/z @27.42 [151020OFc1_NvH-0949-Control-10.raw]	411.75762939453125	27.4151397712	4.42656017706667	96.7385123112	92.31195213413332	7582159.0	4.430832871928019E8	2	8273	0.1724221828682424	0.510110459113918	0.014233686745488843	411.7477722167969	411.76751708984375
552	411.8421325683594	41.5527351877333					1	DETECTED	411.8421 m/z @41.55 [151020OFc1_NvH-0949-Control-10.raw]	411.8421325683594	41.5527351877333	0.130180768266667	92.3542735461333	92.22409277786663	1472869.0	3.8162300394897455E8	0	8273	0.20666419485977627	0.8428781562007498	17.994274307200012	411.8325500488281	411.8475341796875
553	411.8575744628906	24.8190568928					1	DETECTED	411.8576 m/z @24.82 [151020OFc1_NvH-0949-Control-10.raw]	411.8575744628906	24.8190568928	0.468224901866667	94.8758672522667	94.40764235040004	3270545.75	4.3607864860147905E8	3	8273	0.1663051963390565	1.4666663301561174	2.009709162945241	411.84765625	411.8631896972656
554	411.8731994628906	24.9949177445333					1	DETECTED	411.8732 m/z @24.99 [151020OFc1_NvH-0949-Control-10.raw]	411.8731994628906	24.9949177445333	0.0270011208	95.6910370498667	95.6640359290667	3.1250044E7	8.014845406648427E8	3	8273	0.16527112330215488	1.1890517969799828	0.01759868972369643	411.86322021484375	411.8831787109375
555	411.88653564453125	27.5595884338667					1	DETECTED	411.8865 m/z @27.56 [151020OFc1_NvH-0949-Control-10.raw]	411.88653564453125	27.5595884338667	0.0831979053333333	99.919194176	99.83599627066667	4698985.5	4.56878678857841E8	3	8273	0.17834909394826326	0.5331956895431182	1.7632727169140852	411.8832092285156	411.896484375
556	411.9056701660156	50.9699670834667					1	DETECTED	411.9057 m/z @50.97 [151020OFc1_NvH-0949-Control-10.raw]	411.9056701660156	50.9699670834667	0.0176320282666667	99.5001096552	99.48247762693335	1626040.125	4.8182982881784296E8	3	8273	18.127076660744507	0.504816853552615	0.017850863702964785	411.89654541015625	411.9156494140625
557	411.9300537109375	28.3143227997333					1	DETECTED	411.9301 m/z @28.31 [151020OFc1_NvH-0949-Control-10.raw]	411.9300537109375	28.3143227997333	0.0458586370666667	99.5365194592	99.49066082213332	814122.125	3.674862880655968E8	0	8273	0.10303363160125656	0.510021599064003	222.60288853978983	411.9201354980469	411.9398193359375
558	411.9418029785156	11.8309768362667					1	DETECTED	411.9418 m/z @11.83 [151020OFc1_NvH-0949-Control-10.raw]	411.9418029785156	11.8309768362667	0.00790304666666667	98.9975880314667	98.98968498480004	219407.4375	3.4938139663403416E8	0	8273	0.21682722538475296	0.5053982482981653	1.4841016073709723	411.9400634765625	411.95172119140625
559	411.9586181640625	35.0835891141333					1	DETECTED	411.9586 m/z @35.08 [151020OFc1_NvH-0949-Control-10.raw]	411.9586181640625	35.0835891141333	0.00790304666666667	99.5920212565333	99.58411820986663	176109.34375	3.5354426460168946E8	0	8273	39.27155879132986	1.4475995716850578	3.1202490670384257	411.95184326171875	411.9685974121094
560	411.9820861816406	29.890361524					1	DETECTED	411.9821 m/z @29.89 [151020OFc1_NvH-0949-Control-10.raw]	411.9820861816406	29.890361524	0.00790304666666667	99.6283578458667	99.62045479920003	613812.4375	3.695483360211152E8	0	8273	5.915231375527668	2.795383575594304	0.015650642836205084	411.9721984863281	411.99200439453125
561	412.0425109863281	41.3758187173333					1	DETECTED	412.0425 m/z @41.38 [151020OFc1_NvH-0949-Control-10.raw]	412.0425109863281	41.3758187173333	0.00790304666666667	99.9739495565333	99.96604650986663	378654.28125	4.0479989189859784E8	0	8273	3.857612172909157	1.194304167944797	1.3879631995871864	412.0328063964844	412.05230712890625
562	412.0733337402344	50.8236601378667					1	DETECTED	412.0733 m/z @50.82 [151020OFc1_NvH-0949-Control-10.raw]	412.0733337402344	50.8236601378667	0.00790304666666667	99.8375515544	99.82964850773332	2659347.75	3.9765345420892036E8	2	8273	0.31336434180845885	3.2830677484540574	0.7347114697457683	412.0634765625	412.08294677734375
563	412.0928955078125	47.78984492					1	DETECTED	412.0929 m/z @47.79 [151020OFc1_NvH-0949-Control-10.raw]	412.0928955078125	47.78984492	0.0176320282666667	100.0012933288	99.98366130053334	127417.1875	3.926098674253443E8	0	8273	92.68655445296781	1.0504788913151384	1.3202493456721132	412.0858154296875	412.10235595703125
564	412.1264343261719	92.4927220618667					1	DETECTED	412.1264 m/z @92.49 [151020OFc1_NvH-0949-Control-10.raw]	412.1264343261719	92.4927220618667	3.11812238293333	96.8847815192	93.76665913626667	151431.90625	3.942491717597128E8	0	8273	0.15046010535402843	0.5245710720557698	5.533556875164367	412.1178894042969	412.1335144042969
565	412.1612548828125	90.3732917368					1	DETECTED	412.1613 m/z @90.37 [151020OFc1_NvH-0949-Control-10.raw]	412.1612548828125	90.3732917368	0.139516445866667	97.2760537829333	97.13653733706664	1024712.3125	4.042303256989914E8	0	8273	0.1020326061762944	0.5088624204511781	15.603051534174574	412.1517333984375	412.1708679199219
566	412.19390869140625	25.1987045074667					1	DETECTED	412.1939 m/z @25.20 [151020OFc1_NvH-0949-Control-10.raw]	412.19390869140625	25.1987045074667	4.90153604533333	94.1418422704	89.24030622506667	2135295.75	4.82769343782266E8	2	8273	15.45624770630193	0.6308474833617638	0.2238913218671078	412.1839904785156	412.1968078613281
567	412.20684814453125	24.9582721090667					1	DETECTED	412.2068 m/z @24.96 [151020OFc1_NvH-0949-Control-10.raw]	412.20684814453125	24.9582721090667	2.89631505466667	98.6336654210667	95.73735036640002	2.018135E7	6.548800583994539E8	0	8273	0.14246077164211712	0.5266588828443259	0.0164517157386742	412.1968688964844	412.20721435546875
568	412.21722412109375	21.6066833458667					1	DETECTED	412.2172 m/z @21.61 [151020OFc1_NvH-0949-Control-10.raw]	412.21722412109375	21.6066833458667	0.0364276626666667	99.9373791701333	99.90095150746663	2.3430988E7	1.6005653904720237E9	2	8273	0.1897828158032162	0.5928662534986567	0.07540081514703419	412.2072448730469	412.2272033691406
569	412.2313232421875	32.1087587784					1	DETECTED	412.2313 m/z @32.11 [151020OFc1_NvH-0949-Control-10.raw]	412.2313232421875	32.1087587784	0.670541654666667	99.6463721685333	98.97583051386664	7793937.0	8.622530347019788E8	2	8273	5.912881399746947	1.3785199873756129	0.5796357329904707	412.22723388671875	412.2413024902344
570	412.24285888671875	17.208619068					1	DETECTED	412.2429 m/z @17.21 [151020OFc1_NvH-0949-Control-10.raw]	412.24285888671875	17.208619068	4.9665124256	94.629794776	89.6632823504	2187772.25	4.6952519593830216E8	0	8273	12.395159212325442	11.135813007528803	8.034265290339343	412.2413330078125	412.24951171875
571	412.259521484375	27.3707189922667					1	DETECTED	412.2595 m/z @27.37 [151020OFc1_NvH-0949-Control-10.raw]	412.259521484375	27.3707189922667	0.487262396266667	98.2825774112	97.79531501493332	3201911.5	4.910453604939319E8	2	8273	0.19424855713866762	18.055597287734063	15.280477878294912	412.2495422363281	412.2695007324219
572	412.291748046875	47.7047566498667					1	DETECTED	412.2917 m/z @47.70 [151020OFc1_NvH-0949-Control-10.raw]	412.291748046875	47.7047566498667	0.940569999466667	92.3007240930667	91.36015409360004	2838453.75	3.62578622937661E8	2	8273	0.2070982084790245	146.62887078870503	1.4224714982100197	412.281982421875	412.2986145019531
573	412.3081359863281	91.5114876402667					1	DETECTED	412.3081 m/z @91.51 [151020OFc1_NvH-0949-Control-10.raw]	412.3081359863281	91.5114876402667	3.4970786656	92.6491241669333	89.1520455013333	259982.5	3.245072901823919E8	0	8273	0.9108443910076716	0.5064627856956584	2.036166929619954	412.3019104003906	412.31304931640625
574	412.3266906738281	91.0363448149333					1	DETECTED	412.3267 m/z @91.04 [151020OFc1_NvH-0949-Control-10.raw]	412.3266906738281	91.0363448149333	24.4863837424	92.3985789928	67.9121952504	140038.515625	2.2953691368025938E8	0	8273	1.6020658409825899	0.5102346729878774	0.020469345975754772	412.32354736328125	412.33575439453125
575	412.4075927734375	50.8896679202667					1	DETECTED	412.4076 m/z @50.89 [151020OFc1_NvH-0949-Control-10.raw]	412.4075927734375	50.8896679202667	5.70057709253333	97.3954045405333	91.69482744799997	1000586.0	3.691035551273209E8	0	8273	0.13359245942546494	61.823797337291396	118.12978919114173	412.3983459472656	412.41748046875
576	412.4417419433594	52.2375918978667					1	DETECTED	412.4417 m/z @52.24 [151020OFc1_NvH-0949-Control-10.raw]	412.4417419433594	52.2375918978667	1.09354343573333	97.266756348	96.17321291226668	413925.5625	3.606208679641065E8	0	8273	0.06811313858847257	1.0775365274159276	1.327861731103119	412.4318542480469	412.45159912109375
577	412.45562744140625	42.0619922437333					1	DETECTED	412.4556 m/z @42.06 [151020OFc1_NvH-0949-Control-10.raw]	412.45562744140625	42.0619922437333	4.0606121424	98.3012028861333	94.24059074373329	181919.515625	3.36934561601065E8	0	8273	87.42545807487325	1.3975492402784402	1.8014218142528808	412.4517822265625	412.4656066894531
578	412.4831237792969	24.4998047189333					1	DETECTED	412.4831 m/z @24.50 [151020OFc1_NvH-0949-Control-10.raw]	412.4831237792969	24.4998047189333	1.1222342752	96.0894925114667	94.9672582362667	284197.75	3.592432754226697E8	0	8273	5.680858661828449	3.0429919496605193	0.19148035152723714	412.4733581542969	412.49310302734375
579	412.50384521484375	24.2146180421333					1	DETECTED	412.5038 m/z @24.21 [151020OFc1_NvH-0949-Control-10.raw]	412.50384521484375	24.2146180421333	5.758470028	96.0529222792	90.2944522512	303295.1875	3.7507565835483664E8	0	8273	12.103906647904193	3.50212433859307	0.00629694419630461	412.4940490722656	412.5137939453125
580	412.52606201171875	24.8397217581333					1	DETECTED	412.5261 m/z @24.84 [151020OFc1_NvH-0949-Control-10.raw]	412.52606201171875	24.8397217581333	1.64421599813333	81.9000582642667	80.25584226613337	762086.125	3.5621711361115736E8	0	8273	0.15629961691559657	0.5794739838812835	0.004546227461599235	412.5160827636719	412.53076171875
581	412.54095458984375	24.9582721090667					1	DETECTED	412.5410 m/z @24.96 [151020OFc1_NvH-0949-Control-10.raw]	412.54095458984375	24.9582721090667	1.89938429093333	99.3815105877333	97.48212629679998	7396769.0	4.793078918997531E8	3	8273	0.16238166236288976	0.5136143228386527	0.01642745297695601	412.531005859375	412.5450134277344
582	412.5550231933594	13.8326894128					1	DETECTED	412.5550 m/z @13.83 [151020OFc1_NvH-0949-Control-10.raw]	412.5550231933594	13.8326894128	4.5841210888	99.2437871778667	94.65966608906669	2.9040872E7	1.0626211076107844E9	3	8273	0.19470532778318272	12.348256017711012	180.21909377961398	412.54510498046875	412.56500244140625
583	412.56536865234375	26.2721025850667					1	DETECTED	412.5654 m/z @26.27 [151020OFc1_NvH-0949-Control-10.raw]	412.56536865234375	26.2721025850667	5.04458241706667	97.0569126336	92.01233021653334	3368492.5	4.540753467157538E8	3	8273	10.622529882252824	1.2646899490619472	1.294463214859912	412.5650329589844	412.5753479003906
584	412.5765380859375	37.8908487586667					1	DETECTED	412.5765 m/z @37.89 [151020OFc1_NvH-0949-Control-10.raw]	412.5765380859375	37.8908487586667	0.1114956216	69.5235788434667	69.4120832218667	1179621.625	2.9330243768739134E8	3	8273	8.429254954901705	0.5674456939715953	0.5506644024946078	412.57537841796875	412.58648681640625
585	412.58721923828125	39.9139250048					1	DETECTED	412.5872 m/z @39.91 [151020OFc1_NvH-0949-Control-10.raw]	412.58721923828125	39.9139250048	11.0081256256	77.3974282722667	66.38930264666669	169100.359375	3.105991561035204E8	0	8273	0.07883457354816414	1.1483734072830907	1.2967468145661811	412.58660888671875	412.5909118652344
586	412.6749267578125	35.4444099250667					1	DETECTED	412.6749 m/z @35.44 [151020OFc1_NvH-0949-Control-10.raw]	412.6749267578125	35.4444099250667	4.66722847253333	96.153133648	91.48590517546667	321623.40625	3.179313282303746E8	0	8273	0.08983529771053611	1.7019623011507528	2.74269474325688	412.6650695800781	412.6844482421875
587	412.6955261230469	25.2090941058667					1	DETECTED	412.6955 m/z @25.21 [151020OFc1_NvH-0949-Control-10.raw]	412.6955261230469	25.2090941058667	6.80536263866667	96.7014860309333	89.89612339226663	711682.5625	3.9083450022826755E8	0	8273	3.570371058435523	0.5477425314289156	2.151392204817387	412.6856689453125	412.69769287109375
588	412.70770263671875	17.5438573544					1	DETECTED	412.7077 m/z @17.54 [151020OFc1_NvH-0949-Control-10.raw]	412.70770263671875	17.5438573544	0.3460389056	99.9648377328	99.61879882720001	3814718.0	4.472834129752412E8	0	8273	0.272095461051439	1.0959271807833066	0.055545075450089965	412.69775390625	412.7088623046875
589	412.7188720703125	21.5973835245333					1	DETECTED	412.7189 m/z @21.60 [151020OFc1_NvH-0949-Control-10.raw]	412.7188720703125	21.5973835245333	4.7043780784	98.9243994357333	94.22002135733331	5859040.5	5.652254450595781E8	0	8273	8.508392971489304	4.486273605057358	13.75566500176841	412.7088928222656	412.7191162109375
590	412.7291259765625	21.95970702					1	DETECTED	412.7291 m/z @21.96 [151020OFc1_NvH-0949-Control-10.raw]	412.7291259765625	21.95970702	2.9148643176	99.9101940552	96.99532973759999	7.8098352E7	1.7622403379674351E9	2	8273	0.2175429449965769	5.274136921336114	2.177576041392011	412.7191467285156	412.7391052246094
591	412.7471923828125	25.2676892936					1	DETECTED	412.7472 m/z @25.27 [151020OFc1_NvH-0949-Control-10.raw]	412.7471923828125	25.2676892936	2.68395471626667	95.5338428805333	92.84988816426663	6614716.0	5.524434446244464E8	2	8273	2.372628724991415	1.8529806381647769	0.14729138150746815	412.7391357421875	412.7571716308594
592	412.7606506347656	27.4151397712					1	DETECTED	412.7607 m/z @27.42 [151020OFc1_NvH-0949-Control-10.raw]	412.7606506347656	27.4151397712	5.0543426528	55.2451299794667	50.190787326666694	898039.5625	1.8703520038739204E8	3	8273	8.244984901245566	2.1646592607211543	92.47452555524036	412.7572021484375	412.760986328125
593	412.7710876464844	11.1629589576					1	DETECTED	412.7711 m/z @11.16 [151020OFc1_NvH-0949-Control-10.raw]	412.7710876464844	11.1629589576	5.33969404026667	91.6610525026667	86.32135846240004	1697296.5	3.980212085590533E8	2	8273	0.1906653980929338	5.270559766429115	0.08535419627016087	412.7611389160156	412.78106689453125
594	412.7930603027344	47.7192499786667					1	DETECTED	412.7931 m/z @47.72 [151020OFc1_NvH-0949-Control-10.raw]	412.7930603027344	47.7192499786667	6.27239161333333	72.4896115368	66.21721992346667	1305609.75	2.81066330988948E8	0	8273	0.20070766842524534	0.5038973958931858	1.40685639907154	412.7833251953125	412.80279541015625
595	412.8287048339844	31.760877008					1	DETECTED	412.8287 m/z @31.76 [151020OFc1_NvH-0949-Control-10.raw]	412.8287048339844	31.760877008	1.2824370552	99.6010789784	98.31864192319999	6504398.0	5.691905020858624E8	0	8273	0.47006930156407023	0.5297554392905844	1.0698302496233876	412.8187561035156	412.8386535644531
596	412.8515930175781	37.4397748410667					1	DETECTED	412.8516 m/z @37.44 [151020OFc1_NvH-0949-Control-10.raw]	412.8515930175781	37.4397748410667	0.0738272186666667	99.8646780741333	99.79085085546663	365627.78125	3.3351647008820987E8	0	8273	24.468338058249167	1.6381394913444636	2.2647265022417984	412.84161376953125	412.861572265625
597	412.86419677734375	12.5830096349333					1	DETECTED	412.8642 m/z @12.58 [151020OFc1_NvH-0949-Control-10.raw]	412.86419677734375	12.5830096349333	1.64421599813333	62.5254714709333	60.881255472799964	139313.796875	2.1482940105794916E8	0	8273	5.9684154808313075	4.338959826296821	0.10483658780300366	412.8616027832031	412.864990234375
598	412.87506103515625	25.0149714432					1	DETECTED	412.8751 m/z @25.01 [151020OFc1_NvH-0949-Control-10.raw]	412.87506103515625	25.0149714432	0.411800687466667	99.2810557664	98.86925507893334	2047625.5	4.558459748597666E8	3	8273	19.6929602528107	0.64126494588213	22.012428394830394	412.86517333984375	412.878173828125
599	412.88818359375	13.8326894128					1	DETECTED	412.8882 m/z @13.83 [151020OFc1_NvH-0949-Control-10.raw]	412.88818359375	13.8326894128	0.0364276626666667	99.9557165133333	99.91928885066663	1.8838932E7	7.89446704761382E8	3	8273	0.1873538431825601	60.08183928352383	25.30829125274094	412.8782043457031	412.8946228027344
600	412.9046325683594	16.3386063944					1	DETECTED	412.9046 m/z @16.34 [151020OFc1_NvH-0949-Control-10.raw]	412.9046325683594	16.3386063944	0.00790304666666667	99.9010153906667	99.89311234400003	1.148708E8	1.8247604217488818E9	3	8273	0.17258081898030753	1.1783075964903127	1.1092616387580148	412.8946533203125	412.91412353515625
601	412.92242431640625	26.1405963989333					1	DETECTED	412.9224 m/z @26.14 [151020OFc1_NvH-0949-Control-10.raw]	412.92242431640625	26.1405963989333	0.0176320282666667	99.2437871778667	99.22615514960003	1423405.75	3.819618170211794E8	0	8273	0.068819722495153	0.5084831367324506	1.1451080342870656	412.9146423339844	412.9324035644531
602	412.9353942871094	42.9234235461333					1	DETECTED	412.9354 m/z @42.92 [151020OFc1_NvH-0949-Control-10.raw]	412.9353942871094	42.9234235461333	0.101950319466667	99.7370984402667	99.63514812080004	539963.6875	4.353820287816697E8	3	8273	35.64734769074774	1.3236409732977321	1.5851559692603001	412.93243408203125	412.9453430175781
603	412.95806884765625	11.0689250658667					1	DETECTED	412.9581 m/z @11.07 [151020OFc1_NvH-0949-Control-10.raw]	412.95806884765625	11.0689250658667	0.0831979053333333	98.5058042109333	98.42260630559997	647905.1875	3.5540231052248687E8	0	8273	0.1089709746685763	0.5177735332989863	1.1004100834505102	412.9481201171875	412.9616394042969
604	412.97174072265625	24.4863837424					1	DETECTED	412.9717 m/z @24.49 [151020OFc1_NvH-0949-Control-10.raw]	412.97174072265625	24.4863837424	0.0176320282666667	98.7426973597333	98.72506533146664	1175295.375	3.529285511701351E8	4	8273	0.0428839188070107	0.5400701112227172	0.02683697506982889	412.9618835449219	412.9817199707031
605	412.9850158691406	39.5859228005333					1	DETECTED	412.9850 m/z @39.59 [151020OFc1_NvH-0949-Control-10.raw]	412.9850158691406	39.5859228005333	0.101950319466667	99.7826499192	99.68069959973333	930119.6875	3.731356680907734E8	0	8273	0.6015324983242536	0.8577990246461481	0.9273275743954303	412.98175048828125	412.9949951171875
606	413.0051574707031	24.251786456					1	DETECTED	413.0052 m/z @24.25 [151020OFc1_NvH-0949-Control-10.raw]	413.0051574707031	24.251786456	0.0270011208	99.5274150469333	99.5004139261333	452407.53125	3.7548680094176245E8	0	8273	1.652918452677568	35.9507543149662	1.3974266493297265	412.9952697753906	413.0146484375
607	413.0302429199219	31.5747291314667					1	DETECTED	413.0302 m/z @31.57 [151020OFc1_NvH-0949-Control-10.raw]	413.0302429199219	31.5747291314667	0.00790304666666667	99.7735815050667	99.76567845840003	7346257.0	6.411739247203894E8	5	8273	0.5405132143974569	6.0375005533406085	2.718911687200535	413.02081298828125	413.03997802734375
608	413.0601806640625	56.7799047176					1	DETECTED	413.0602 m/z @56.78 [151020OFc1_NvH-0949-Control-10.raw]	413.0601806640625	56.7799047176	0.00790304666666667	99.7735815050667	99.76567845840003	121130.625	2.978456736739896E8	0	8273	99.29174262501255	0.8790299222607711	0.7584354012894405	413.0511169433594	413.0693359375
609	413.0862121582031	59.0178164490667					1	DETECTED	413.0862 m/z @59.02 [151020OFc1_NvH-0949-Control-10.raw]	413.0862121582031	59.0178164490667	0.0176320282666667	100.0012933288	99.98366130053334	149322.140625	3.6777309382816803E8	0	8273	99.48909386316758	0.8348764198147274	0.7012724054654275	413.0771484375	413.0961608886719
610	413.1453552246094	92.1111488730667					1	DETECTED	413.1454 m/z @92.11 [151020OFc1_NvH-0949-Control-10.raw]	413.1453552246094	92.1111488730667	8.13217034933333	92.4741738317333	84.34200348239996	355860.625	3.136695295583643E8	0	8273	0.11201282423380121	0.5708959721554683	0.16121558045197582	413.1369323730469	413.1552734375
611	413.170166015625	20.7246161736					1	DETECTED	413.1702 m/z @20.72 [151020OFc1_NvH-0949-Control-10.raw]	413.170166015625	20.7246161736	0.8255820648	94.9414039458667	94.1158218810667	483033.1875	3.401542661890815E8	0	8273	0.03307191785971142	6.991765307892759	0.01691863518586849	413.1606750488281	413.1800842285156
612	413.1815185546875	47.5117380645333					1	DETECTED	413.1815 m/z @47.51 [151020OFc1_NvH-0949-Control-10.raw]	413.1815185546875	47.5117380645333	6.28191218533333	94.2516971581333	87.96978497279997	239754.5625	2.725547426727134E8	0	8273	76.68007253921112	1.1208830721354859	1.556193835375383	413.18035888671875	413.1824645996094
613	413.1924743652344	39.2717135909333					1	DETECTED	413.1925 m/z @39.27 [151020OFc1_NvH-0949-Control-10.raw]	413.1924743652344	39.2717135909333	0.5342680552	98.2549843485333	97.7207162933333	2667441.75	4.4022908844688284E8	2	8273	0.16244632790496638	0.5167898983217978	0.2845897609264627	413.1824951171875	413.20245361328125
614	413.2095031738281	17.5278283245333					1	DETECTED	413.2095 m/z @17.53 [151020OFc1_NvH-0949-Control-10.raw]	413.2095031738281	17.5278283245333	3.8106648872	99.3085471816	95.4978822944	1603203.375	4.637107765467707E8	3	8273	12.531002592383661	4.496883676918398	16.45239285376305	413.2024841308594	413.21185302734375
615	413.22186279296875	13.8546219864					1	DETECTED	413.2219 m/z @13.85 [151020OFc1_NvH-0949-Control-10.raw]	413.22186279296875	13.8546219864	2.87782512613333	98.1819103301333	95.30408520399997	6948371.0	7.125885750037119E8	3	8273	6.284114415859825	2.1178380454230648	51.68498592898213	413.2118835449219	413.2257385253906
616	413.2357482910156	16.3099654448					1	DETECTED	413.2357 m/z @16.31 [151020OFc1_NvH-0949-Control-10.raw]	413.2357482910156	16.3099654448	3.84724814986667	99.7462149034667	95.89896675360002	7.3518032E7	2.539135613212184E9	3	8273	6.6136217914333315	1.4855683338285757	195.38326104216924	413.22576904296875	413.2457275390625
617	413.2535705566406	91.7853736125333					1	DETECTED	413.2536 m/z @91.79 [151020OFc1_NvH-0949-Control-10.raw]	413.2535705566406	91.7853736125333	2.26155933786667	98.1070565482667	95.84549721040003	4679418.5	5.908669010373437E8	3	8273	65.24752517813167	0.5011313829043939	0.0016688228644032685	413.2457580566406	413.2635498046875
618	413.2727966308594	11.1538842981333					1	DETECTED	413.2728 m/z @11.15 [151020OFc1_NvH-0949-Control-10.raw]	413.2727966308594	11.1538842981333	0.00790304666666667	100.0012933288	99.99339028213333	836294.75	3.744646365010585E8	0	8273	0.13339649650237462	242.77172000589266	129.21397411299714	413.2635803222656	413.281982421875
619	413.29473876953125	47.7343267474667					1	DETECTED	413.2947 m/z @47.73 [151020OFc1_NvH-0949-Control-10.raw]	413.29473876953125	47.7343267474667	5.43950084506667	92.5670061504	87.12750530533333	506504.75	3.558074324793818E8	0	8273	0.15900574148179913	1.0212482916125913	1.0538105989126176	413.285888671875	413.3046569824219
620	413.3049621582031	91.1362434509333					1	DETECTED	413.3050 m/z @91.14 [151020OFc1_NvH-0949-Control-10.raw]	413.3049621582031	91.1362434509333	50.1521908314667	92.3806689997333	42.228478168266605	227820.65625	2.4672607279873496E8	0	8273	null	0.5089043133646112	0.017743506366776074	413.3048095703125	413.3136901855469
621	413.3260803222656	91.5655784904					1	DETECTED	413.3261 m/z @91.57 [151020OFc1_NvH-0949-Control-10.raw]	413.3260803222656	91.5655784904	0.374111849333333	92.4533844056	92.07927255626667	106855.2421875	2.8303287144209355E8	0	8273	0.1375462983242386	0.504867812460427	0.00973562492085411	413.3161926269531	413.3285217285156
622	413.33868408203125	46.1270207818667					1	DETECTED	413.3387 m/z @46.13 [151020OFc1_NvH-0949-Control-10.raw]	413.33868408203125	46.1270207818667	28.4162862365333	93.1610764493333	64.7447902128	131960.609375	2.893997370828244E8	0	8273	63.888376752098495	1.8278403430155754	2.576031199686595	413.32928466796875	413.3476867675781
623	413.35369873046875	44.7122515128					1	DETECTED	413.3537 m/z @44.71 [151020OFc1_NvH-0949-Control-10.raw]	413.35369873046875	44.7122515128	0.0270011208	99.9830577506667	99.95605662986671	92052.203125	2.8616608767761266E8	0	8273	89.81548397144856	1.0961994818780056	1.187849788350681	413.34881591796875	413.3636474609375
624	413.426513671875	35.4444099250667					1	DETECTED	413.4265 m/z @35.44 [151020OFc1_NvH-0949-Control-10.raw]	413.426513671875	35.4444099250667	5.0747736704	98.7065667522667	93.63179308186669	2879721.0	4.6865145922075814E8	0	8273	4.0782674950901345	1.1656374838014703	0.0601466346148474	413.4169006347656	413.4363708496094
625	413.4374084472656	35.0927928394667					1	DETECTED	413.4374 m/z @35.09 [151020OFc1_NvH-0949-Control-10.raw]	413.4374084472656	35.0927928394667	4.5655042744	95.7569844834667	91.1914802090667	130160.1953125	3.401873974976272E8	0	8273	38.85269862721422	1.4936059587260535	2.180808890453675	413.43670654296875	413.4465637207031
626	413.4566650390625	19.4930574258667					1	DETECTED	413.4567 m/z @19.49 [151020OFc1_NvH-0949-Control-10.raw]	413.4566650390625	19.4930574258667	4.5655042744	99.6736196754667	95.1081154010667	265775.625	3.5646622225121784E8	0	8273	8.560485935882662	5.281155011053952	0.1831606156140168	413.4467468261719	413.4626770019531
627	413.4726867675781	24.4204553906667					1	DETECTED	413.4727 m/z @24.42 [151020OFc1_NvH-0949-Control-10.raw]	413.4726867675781	24.4204553906667	5.2756279464	94.1121737381333	88.8365457917333	475249.125	3.448419779126649E8	0	8273	0.1505525678885462	0.6543538215559986	0.8217694686291143	413.4627685546875	413.4763488769531
628	413.48675537109375	39.7242833538667					1	DETECTED	413.4868 m/z @39.72 [151020OFc1_NvH-0949-Control-10.raw]	413.48675537109375	39.7242833538667	4.73331702613333	98.2092033189333	93.47588629279997	493414.3125	3.861789014798084E8	0	8273	9.009359280071639	1.7274059263623267	0.005170917443016224	413.4770812988281	413.4966125488281
629	413.51416015625	14.8062383216					1	DETECTED	413.5142 m/z @14.81 [151020OFc1_NvH-0949-Control-10.raw]	413.51416015625	14.8062383216	5.461621368	99.9739495565333	94.5123281885333	200097.515625	3.6450213038847023E8	0	8273	0.16289719001315817	6.333675730744281	0.08511065594643441	413.5042419433594	413.52398681640625
630	413.5245361328125	13.0817182677333					1	DETECTED	413.5245 m/z @13.08 [151020OFc1_NvH-0949-Control-10.raw]	413.5245361328125	13.0817182677333	7.59925553493333	50.3411370770667	42.74188154213337	160301.703125	1.5022578975653505E8	0	8273	0.058344288578982884	6.647488167629371	0.03359443818453274	413.524169921875	413.5260314941406
631	413.5360412597656	44.9434698752					1	DETECTED	413.5360 m/z @44.94 [151020OFc1_NvH-0949-Control-10.raw]	413.5360412597656	44.9434698752	2.75802891253333	98.478458928	95.72043001546666	1509613.125	4.2599137461346734E8	3	8273	25.424317523882078	0.5674232991348518	0.03405205960040901	413.52606201171875	413.5460205078125
632	413.55615234375	13.8649967997333					1	DETECTED	413.5562 m/z @13.86 [151020OFc1_NvH-0949-Control-10.raw]	413.55615234375	13.8649967997333	4.55625857813333	96.4782318485333	91.92197327039997	1738254.375	4.460583797107875E8	3	8273	6.259137129566	1.1128603711469969	0.028497833212739417	413.5461730957031	413.55828857421875
633	413.56829833984375	16.3099654448					1	DETECTED	413.5683 m/z @16.31 [151020OFc1_NvH-0949-Control-10.raw]	413.56829833984375	16.3099654448	4.8922385648	97.1475949944	92.2553564296	2.769104E7	8.577435569409853E8	3	8273	0.2501056507755166	7.651286478183036	17.410025508837805	413.5583190917969	413.5782775878906
634	413.5812072753906	26.4783007736					1	DETECTED	413.5812 m/z @26.48 [151020OFc1_NvH-0949-Control-10.raw]	413.5812072753906	26.4783007736	5.42862183493333	91.2649087312	85.83628689626667	1692371.0	4.1583502791675884E8	3	8273	15.65089827082151	0.5520723369075149	1.113944077066969	413.57830810546875	413.5911865234375
635	413.6270751953125	35.4215205746667					1	DETECTED	413.6271 m/z @35.42 [151020OFc1_NvH-0949-Control-10.raw]	413.6270751953125	35.4215205746667	0.487262396266667	97.3954045405333	96.90814214426663	1950158.375	3.5743409368706435E8	0	8273	0.09652146588559418	1.3256141004699074	0.1858170713602647	413.61724853515625	413.63677978515625
636	413.64410400390625	41.8586823941333					1	DETECTED	413.6441 m/z @41.86 [151020OFc1_NvH-0949-Control-10.raw]	413.64410400390625	41.8586823941333	6.5876777896	85.5404325792	78.95275478960001	750822.9375	3.3677289122428906E8	5	8273	0.1491354476190594	1.4867151969337515	1.9475562691737962	413.6375732421875	413.6539001464844
637	413.67376708984375	25.0058552058667					1	DETECTED	413.6738 m/z @25.01 [151020OFc1_NvH-0949-Control-10.raw]	413.67376708984375	25.0058552058667	5.55494544106667	78.0566123085333	72.50166686746664	812778.25	3.093528920225026E8	0	8273	0.33691804966047556	0.5462704408937692	0.05671189123739374	413.6637878417969	413.6837463378906
638	413.68499755859375	35.3007676578667					1	DETECTED	413.6850 m/z @35.30 [151020OFc1_NvH-0949-Control-10.raw]	413.68499755859375	35.3007676578667	4.2270453096	91.4807313485333	87.2536860389333	86668.359375	2.738006950219947E8	0	8273	83.89227620358221	1.5205123226119195	2.036043509766505	413.683837890625	413.68511962890625
639	413.69512939453125	22.0019626032					1	DETECTED	413.6951 m/z @22.00 [151020OFc1_NvH-0949-Control-10.raw]	413.69512939453125	22.0019626032	3.67199359733333	99.2810557664	95.60906216906668	4322750.5	4.083534472852266E8	0	8273	0.33339241665779795	0.5131200616155212	2.000433957444156	413.6851501464844	413.7051086425781
640	413.713623046875	22.6738003973333					1	DETECTED	413.7136 m/z @22.67 [151020OFc1_NvH-0949-Control-10.raw]	413.713623046875	22.6738003973333	4.99487675226667	97.1292992373333	92.13442248506664	679439.4375	3.585967912505216E8	0	8273	0.040476631840462574	0.5709123565551227	3.6404849334485285	413.70513916015625	413.7210998535156
641	413.7311096191406	21.95970702					1	DETECTED	413.7311 m/z @21.96 [151020OFc1_NvH-0949-Control-10.raw]	413.7311096191406	21.95970702	4.73331702613333	99.5920212565333	94.85870423039997	9429017.0	7.62320380442235E8	2	8273	9.444503751541031	1.080291010308379	2.0632480685292642	413.72113037109375	413.7410583496094
642	413.74566650390625	25.2973306621333					1	DETECTED	413.7457 m/z @25.30 [151020OFc1_NvH-0949-Control-10.raw]	413.74566650390625	25.2973306621333	5.5746142352	96.7658850154667	91.19127078026669	7330433.5	6.228770212553349E8	4	8273	0.133310967291834	4.002300720601706	0.5837614850635662	413.7411193847656	413.7556457519531
643	413.7618103027344	32.5059956768					1	DETECTED	413.7618 m/z @32.51 [151020OFc1_NvH-0949-Control-10.raw]	413.7618103027344	32.5059956768	5.118218888	70.7223155770667	65.6040966890667	874188.125	3.0379218858857864E8	2	8273	0.03387737793801904	0.5032906635031894	0.0040999817092405525	413.75567626953125	413.7644958496094
644	413.7745361328125	31.456419964					1	DETECTED	413.7745 m/z @31.46 [151020OFc1_NvH-0949-Control-10.raw]	413.7745361328125	31.456419964	7.8616611808	95.4887078493333	87.6270466685333	8598473.0	6.477791288948338E8	2	8273	15.64368088436291	0.6639557565840549	0.799255675258151	413.7645568847656	413.7845153808594
645	413.796142578125	47.6316326178667					1	DETECTED	413.7961 m/z @47.63 [151020OFc1_NvH-0949-Control-10.raw]	413.796142578125	47.6316326178667	0.931078176266667	96.6722215624	95.74114338613333	118597.125	3.4447555567933136E8	0	8273	80.34754381290668	1.082786259119309	1.1647461617791612	413.78662109375	413.8060302734375
646	413.8277282714844	35.4723133874667					1	DETECTED	413.8277 m/z @35.47 [151020OFc1_NvH-0949-Control-10.raw]	413.8277282714844	35.4723133874667	2.2059803008	98.478458928	96.2724786272	645183.5	3.334913699799479E8	0	8273	3.638756572380913	5.564202580845697	0.00519638943877897	413.8182067871094	413.83380126953125
647	413.8440246582031	41.7648169232					1	DETECTED	413.8440 m/z @41.76 [151020OFc1_NvH-0949-Control-10.raw]	413.8440246582031	41.7648169232	0.591906869333333	98.7973281688	98.20542129946666	998720.375	3.669050349374142E8	0	8273	0.09198921771881174	0.5073357413039533	0.037549825360524244	413.83404541015625	413.8538513183594
648	413.8555603027344	39.3130110733333					1	DETECTED	413.8556 m/z @39.31 [151020OFc1_NvH-0949-Control-10.raw]	413.8555603027344	39.3130110733333	1.1031265456	68.9771289914667	67.8740024458667	94189.359375	2.4318893488749486E8	0	8273	54.20446026348793	0.9495160073201578	0.9278105835183051	413.854248046875	413.8604736328125
649	413.8704833984375	44.93409222					1	DETECTED	413.8705 m/z @44.93 [151020OFc1_NvH-0949-Control-10.raw]	413.8704833984375	44.93409222	0.1679468344	99.6010789784	99.433132144	1208363.0	3.735591330369107E8	0	8273	0.11274342831097783	0.5177550872129789	0.0075163973889631796	413.86053466796875	413.8748474121094
650	413.8848571777344	26.210584896					1	DETECTED	413.8849 m/z @26.21 [151020OFc1_NvH-0949-Control-10.raw]	413.8848571777344	26.210584896	0.0270011208	98.3757704696	98.3487693488	2.4557508E7	6.712157715777082E8	3	8273	0.17356817606931685	0.5411314337760436	1.36124843062964	413.8748779296875	413.89483642578125
651	413.90252685546875	16.3099654448					1	DETECTED	413.9025 m/z @16.31 [151020OFc1_NvH-0949-Control-10.raw]	413.90252685546875	16.3099654448	0.00790304666666667	99.5737708509333	99.56586780426663	6480478.5	4.5520519291988677E8	3	8273	0.1737023703345244	44.00585386622024	72.62814510952667	413.8948669433594	413.9125061035156
652	413.9152526855469	30.4443858888					1	DETECTED	413.9153 m/z @30.44 [151020OFc1_NvH-0949-Control-10.raw]	413.9152526855469	30.4443858888	0.158559496	97.9597543442667	97.8011948482667	1173971.25	4.22868144744797E8	0	8273	0.6698227416733538	0.5123059453623992	0.03053828466760786	413.9125671386719	413.9251708984375
653	413.9254150390625	31.0485895794667					1	DETECTED	413.9254 m/z @31.05 [151020OFc1_NvH-0949-Control-10.raw]	413.9254150390625	31.0485895794667	0.6509690616	99.2810557664	98.63008670480001	448929.6875	3.746246966007202E8	0	8273	0.18568111378245789	2.2268637112520504	0.10865547699994783	413.92535400390625	413.9353332519531
654	413.94769287109375	14.8764567584					1	DETECTED	413.9477 m/z @14.88 [151020OFc1_NvH-0949-Control-10.raw]	413.94769287109375	14.8764567584	0.0646566021333333	97.6360058618667	97.57134925973337	160273.765625	3.4217168983332825E8	0	8273	0.12820102578215753	7.8117512053216345	0.38494345540281194	413.9391174316406	413.9542236328125
655	413.9643859863281	22.6433882178667					1	DETECTED	413.9644 m/z @22.64 [151020OFc1_NvH-0949-Control-10.raw]	413.9643859863281	22.6433882178667	0.0738272186666667	99.9739495565333	99.90012233786663	689518.5625	3.8496250375982517E8	0	8273	11.225774201577863	0.5148341964790791	0.018269892336879735	413.9544372558594	413.974365234375
656	413.9961853027344	25.2973306621333					1	DETECTED	413.9962 m/z @25.30 [151020OFc1_NvH-0949-Control-10.raw]	413.9961853027344	25.2973306621333	0.0458586370666667	99.6826849405333	99.63682630346663	6499345.0	4.69279736060101E8	4	8273	3.940660001424593	7.958507102539776	22.560957564073146	413.98626708984375	414.0060119628906
657	414.0272216796875	35.4083995482667					1	DETECTED	414.0272 m/z @35.41 [151020OFc1_NvH-0949-Control-10.raw]	414.0272216796875	35.4083995482667	0.0831979053333333	99.7643437554667	99.68114585013336	260462.9375	3.478835303394442E8	0	8273	68.14809376873232	1.4205790188700511	1.8469564624621608	414.0173034667969	414.0340270996094
658	414.0440368652344	41.8866883733333					1	DETECTED	414.0440 m/z @41.89 [151020OFc1_NvH-0949-Control-10.raw]	414.0440368652344	41.8866883733333	0.00790304666666667	99.9648377328	99.95693468613334	740073.3125	3.62853436645445E8	0	8273	0.15664233840603714	2.2100390423627774	2.224361254242637	414.0340881347656	414.05364990234375
659	414.1403503417969	90.3490592544					1	DETECTED	414.1404 m/z @90.35 [151020OFc1_NvH-0949-Control-10.raw]	414.1403503417969	90.3490592544	5.59480536106667	97.312895116	91.71808975493333	323621.625	3.5487955189861673E8	0	8273	84.76533761531097	0.5078607561626535	0.01982432053203404	414.1319885253906	414.1490173339844
660	414.1752014160156	25.0453770165333					1	DETECTED	414.1752 m/z @25.05 [151020OFc1_NvH-0949-Control-10.raw]	414.1752014160156	25.0453770165333	6.84675574746667	97.4500497429333	90.60329399546663	413767.5625	3.5286309933927244E8	0	8273	0.07773228585122283	3.8286216565043985	6.18797711301332	414.16522216796875	414.1821594238281
661	414.1921691894531	9.25341841573333					1	DETECTED	414.1922 m/z @9.25 [151020OFc1_NvH-0949-Control-10.raw]	414.1921691894531	9.25341841573333	4.73331702613333	96.2560593176	91.52274229146667	414286.625	3.568789291852352E8	3	8273	0.10876273561208549	33.38744808441536	1.7351222575075418	414.1822204589844	414.1933898925781
662	414.2033996582031	18.0339663149333					1	DETECTED	414.2034 m/z @18.03 [151020OFc1_NvH-0949-Control-10.raw]	414.2033996582031	18.0339663149333	4.99487675226667	97.7388358112	92.74395905893334	5958910.5	5.936357329525055E8	2	8273	0.264324387423418	28.80984101750503	4.972998746612398	414.19342041015625	414.20892333984375
663	414.21893310546875	34.1762053944					1	DETECTED	414.2189 m/z @34.18 [151020OFc1_NvH-0949-Control-10.raw]	414.21893310546875	34.1762053944	1.21690029093333	97.2760537829333	96.05915349199998	3.668486E7	1.1843382681125784E9	2	8273	0.18983744302776273	0.5469620302743102	0.028886408164053346	414.2089538574219	414.2289123535156
664	414.23211669921875	40.5296285656					1	DETECTED	414.2321 m/z @40.53 [151020OFc1_NvH-0949-Control-10.raw]	414.23211669921875	40.5296285656	5.0543426528	96.3195398634667	91.2651972106667	1022086.625	4.682114975875307E8	0	8273	16.002274951467566	2.464332588842609	0.020163814812447743	414.22894287109375	414.2323303222656
665	414.2423400878906	29.1150490472					1	DETECTED	414.2423 m/z @29.12 [151020OFc1_NvH-0949-Control-10.raw]	414.2423400878906	29.1150490472	4.8922385648	99.3997941189333	94.5075555541333	2932461.5	5.3491842633327895E8	3	8273	0.1379904676177759	0.8696780800310377	0.06871589813094767	414.23236083984375	414.2425537109375
666	414.2525634765625	28.6963897018667					1	DETECTED	414.2526 m/z @28.70 [151020OFc1_NvH-0949-Control-10.raw]	414.2525634765625	28.6963897018667	4.5933104728	99.8464799936	95.2531695208	6267796.5	6.957505990708514E8	2	8273	62.11667439962389	1.96042823004698	10.776010598722175	414.2425842285156	414.2625427246094
667	414.26617431640625	33.1613073037333					1	DETECTED	414.2662 m/z @33.16 [151020OFc1_NvH-0949-Control-10.raw]	414.26617431640625	33.1613073037333	5.118218888	48.1275224605333	43.0093035725333	408854.25	1.5393369812753937E8	0	8273	15.681097307551077	0.8491782643634658	0.004036584032024019	414.2625732421875	414.26641845703125
668	414.2765197753906	15.1213416882667					1	DETECTED	414.2765 m/z @15.12 [151020OFc1_NvH-0949-Control-10.raw]	414.2765197753906	15.1213416882667	0.0458586370666667	100.0012933288	99.95543469173333	3939791.75	6.420240944984558E8	3	8273	1.0695797995722511	11.365745099704704	21.792385616502848	414.2666015625	414.2864074707031
669	414.3000183105469	91.231946408					1	DETECTED	414.3000 m/z @91.23 [151020OFc1_NvH-0949-Control-10.raw]	414.3000183105469	91.231946408	5.49291530986667	94.9414039458667	89.44848863600002	167447.078125	3.0006309076814264E8	0	8273	0.09620306486519326	0.5216322571549765	0.24922780188623775	414.29095458984375	414.30999755859375
670	414.3124084472656	47.5457416506667					1	DETECTED	414.3124 m/z @47.55 [151020OFc1_NvH-0949-Control-10.raw]	414.3124084472656	47.5457416506667	0.873716480266667	97.7746751693333	96.90095868906664	99892.828125	3.716283699807859E8	0	8273	107.35007870646925	1.0427237922238972	1.042975275034982	414.3116455078125	414.3221435546875
671	414.4087829589844	51.4501804848					1	DETECTED	414.4088 m/z @51.45 [151020OFc1_NvH-0949-Control-10.raw]	414.4087829589844	51.4501804848	4.1255530104	95.276362472	91.1508094616	485619.875	3.8781288244275814E8	0	8273	0.4066596319952538	1.1546041777652367	1.3092056284558864	414.39898681640625	414.4187316894531
672	414.44647216796875	30.4721401085333					1	DETECTED	414.4465 m/z @30.47 [151020OFc1_NvH-0949-Control-10.raw]	414.44647216796875	30.4721401085333	1.48787404586667	92.3095592317333	90.82168518586663	213989.140625	3.706092089819475E8	0	8273	33.46006585366359	1.7771807258216734	3.944222998731581	414.4365234375	414.45440673828125
673	414.4644470214844	39.7926782925333					1	DETECTED	414.4644 m/z @39.79 [151020OFc1_NvH-0949-Control-10.raw]	414.4644470214844	39.7926782925333	4.83579696266667	99.2346898536	94.39889289093333	505912.53125	3.664287730888841E8	0	8273	17.297610078922485	1.6512880654241895	0.007370721974827922	414.4546813964844	414.4725646972656
674	414.4827575683594	40.9864606936					1	DETECTED	414.4828 m/z @40.99 [151020OFc1_NvH-0949-Control-10.raw]	414.4827575683594	40.9864606936	5.04458241706667	73.1305208184	68.08593840133334	1816515.75	2.6483083124201936E8	4	8273	0.12831424560730653	0.5038549640429939	0.9387980071766047	414.4731140136719	414.4856262207031
675	414.4956970214844	42.7313904613333					1	DETECTED	414.4957 m/z @42.73 [151020OFc1_NvH-0949-Control-10.raw]	414.4956970214844	42.7313904613333	5.63426357466667	99.2529661946667	93.61870262000002	1860807.125	3.8035178635987103E8	0	8273	13.606434084384698	0.506535976641023	0.009822418340251552	414.4857482910156	414.50567626953125
676	414.5063171386719	27.1289283746667					1	DETECTED	414.5063 m/z @27.13 [151020OFc1_NvH-0949-Control-10.raw]	414.5063171386719	27.1289283746667	8.92347450693333	96.4427217069333	87.51924719999997	433385.875	3.3656912428570896E8	3	8273	0.1141400175359415	2.4036546365678815	0.010621297648315948	414.5058288574219	414.51080322265625
677	414.5208740234375	14.7009438490667					1	DETECTED	414.5209 m/z @14.70 [151020OFc1_NvH-0949-Control-10.raw]	414.5208740234375	14.7009438490667	3.85643744346667	86.0378956184	82.18145817493333	733409.8125	3.4341779540776354E8	3	8273	2.8253712426891546	11.353542364386557	0.21675152684543408	414.5110168457031	414.5274353027344
678	414.5374450683594	18.0106893021333					1	DETECTED	414.5374 m/z @18.01 [151020OFc1_NvH-0949-Control-10.raw]	414.5374450683594	18.0106893021333	0.5821490656	98.5332767202667	97.95112765466669	4306908.5	4.636217094979124E8	3	8273	0.2322968865038071	1.86185064963	60.52075654774007	414.5274658203125	414.54742431640625
679	414.5486145019531	33.2336148912					1	DETECTED	414.5486 m/z @33.23 [151020OFc1_NvH-0949-Control-10.raw]	414.5486145019531	33.2336148912	6.5566216128	46.2593189362667	39.7026973234667	373199.1875	1.4470979519319382E8	0	8273	0.21568162393112544	0.7655296940634826	0.01124861817476187	414.5474548339844	414.5494384765625
680	414.5594482421875	19.5253613106667					1	DETECTED	414.5594 m/z @19.53 [151020OFc1_NvH-0949-Control-10.raw]	414.5594482421875	19.5253613106667	4.7043780784	99.7643437554667	95.0599656770667	8610550.0	8.770632832870648E8	3	8273	22.857600972612815	1.3843111720139902	4.52272898640587	414.54949951171875	414.5694274902344
681	414.5699157714844	46.5772319178667					1	DETECTED	414.5699 m/z @46.58 [151020OFc1_NvH-0949-Control-10.raw]	414.5699157714844	46.5772319178667	4.76104578853333	94.9601973168	90.19915152826667	859538.375	3.8054816804110163E8	3	8273	10.146130754871692	0.605818007491307	0.18962542519193498	414.5694580078125	414.57989501953125
682	414.5902099609375	42.0290924744					1	DETECTED	414.5902 m/z @42.03 [151020OFc1_NvH-0949-Control-10.raw]	414.5902099609375	42.0290924744	5.0747736704	99.6463721685333	94.5715984981333	427041.875	3.5799380681992596E8	0	8273	18.426161751540736	1.4485504532734885	3.0997692487636797	414.5802307128906	414.59228515625
683	414.6023864746094	41.3105488634667					1	DETECTED	414.6024 m/z @41.31 [151020OFc1_NvH-0949-Control-10.raw]	414.6023864746094	41.3105488634667	4.8922385648	89.0859297928	84.193691228	2087485.875	3.669105851140903E8	3	8273	0.18674466379344778	0.5150083079916797	4.5453444410753185	414.5931396484375	414.6121826171875
684	414.6910095214844	22.7696785749333					1	DETECTED	414.6910 m/z @22.77 [151020OFc1_NvH-0949-Control-10.raw]	414.6910095214844	22.7696785749333	4.99487675226667	99.7735815050667	94.77870475280002	3207936.25	3.9055620725593024E8	2	8273	0.23653149174401378	0.9944831792336343	15.396836634184547	414.68157958984375	414.7009582519531
685	414.701171875	32.5609722122667					1	DETECTED	414.7012 m/z @32.56 [151020OFc1_NvH-0949-Control-10.raw]	414.701171875	32.5609722122667	4.32013388213333	94.4333285162667	90.11319463413336	1076468.625	3.7859517929445714E8	0	8273	15.482647574257154	0.6922713997022676	0.9101750535602563	414.7010498046875	414.71014404296875
686	414.7203674316406	34.1762053944					1	DETECTED	414.7204 m/z @34.18 [151020OFc1_NvH-0949-Control-10.raw]	414.7203674316406	34.1762053944	1.9740586672	98.9518161749333	96.9777575077333	1.5603232E7	7.438734162040112E8	2	8273	0.19600688106909558	0.5088107255493306	0.018041270499521585	414.7105712890625	414.7303466796875
687	414.7334899902344	40.9591299669333					1	DETECTED	414.7335 m/z @40.96 [151020OFc1_NvH-0949-Control-10.raw]	414.7334899902344	40.9591299669333	5.94536794426667	85.4022842242667	79.45691628000003	1251704.5	3.9765064268432343E8	2	8273	15.638067649592436	0.6286035679561023	0.016998740607622433	414.7303771972656	414.7339782714844
688	414.7439880371094	21.9923044149333					1	DETECTED	414.7440 m/z @21.99 [151020OFc1_NvH-0949-Control-10.raw]	414.7439880371094	21.9923044149333	5.6727314712	97.7112634752	92.038532004	3075480.25	4.459708893631952E8	0	8273	0.1569359045516059	1.901076715098041	1.3248715391326333	414.7340087890625	414.7441101074219
689	414.7541198730469	32.9784403256					1	DETECTED	414.7541 m/z @32.98 [151020OFc1_NvH-0949-Control-10.raw]	414.7541198730469	32.9784403256	3.85643744346667	97.2021631429333	93.34572569946663	9189081.0	1.001513976453431E9	2	8273	8.818459639211376	0.8046904821259069	5.992087699224112	414.744140625	414.7640686035156
690	414.7704162597656	19.72380292					1	DETECTED	414.7704 m/z @19.72 [151020OFc1_NvH-0949-Control-10.raw]	414.7704162597656	19.72380292	7.9193672216	46.7038684682667	38.7845012466667	1433975.25	1.9745960477441368E8	0	8273	0.46464623374088987	0.5471000150139529	0.0795537551550886	414.76416015625	414.7711181640625
691	414.7811279296875	17.6414202448					1	DETECTED	414.7811 m/z @17.64 [151020OFc1_NvH-0949-Control-10.raw]	414.7811279296875	17.6414202448	1.41341491333333	95.7658671461333	94.35245223279998	3843724.0	4.3024477523639834E8	2	8273	0.15303043833993968	0.5489205226687827	8.061564680110497	414.7711486816406	414.79052734375
692	414.8393249511719	27.141925976					1	DETECTED	414.8393 m/z @27.14 [151020OFc1_NvH-0949-Control-10.raw]	414.8393249511719	27.141925976	1.01698589493333	89.0859297928	88.06894389786667	311826.375	3.5601537796786666E8	0	8273	0.06265919776962292	2.5493957241813994	4.094538915142788	414.82965087890625	414.8450622558594
693	414.8550720214844	14.710156036					1	DETECTED	414.8551 m/z @14.71 [151020OFc1_NvH-0949-Control-10.raw]	414.8550720214844	14.710156036	0.0831979053333333	97.1658494901333	97.08265158479996	484395.6875	3.8533367570221025E8	0	8273	2.7725166083945396	0.7544030647643446	5.1794467916664395	414.8451843261719	414.857421875
694	414.8674621582031	13.7788215176					1	DETECTED	414.8675 m/z @13.78 [151020OFc1_NvH-0949-Control-10.raw]	414.8674621582031	13.7788215176	0.00790304666666667	99.9465290757333	99.93862602906663	2016908.125	4.346112983690647E8	3	8273	0.17152117350884843	0.7338159988357353	18.771080354785603	414.85748291015625	414.87744140625
695	414.8802490234375	22.0019626032					1	DETECTED	414.8802 m/z @22.00 [151020OFc1_NvH-0949-Control-10.raw]	414.8802490234375	22.0019626032	0.0270011208	99.9101940552	99.8831929344	438532.8125	3.557640248312736E8	0	8273	0.06762314637852285	0.5165924404625147	2.0057383802254223	414.8774719238281	414.88360595703125
696	414.89361572265625	19.5253613106667					1	DETECTED	414.8936 m/z @19.53 [151020OFc1_NvH-0949-Control-10.raw]	414.89361572265625	19.5253613106667	0.00790304666666667	99.9373791701333	99.92947612346663	5647512.0	6.610293696890662E8	3	8273	22.841934996408106	3.2454259701912247	20.619967047254182	414.8836975097656	414.9035949707031
697	414.9125061035156	37.5368624874667					1	DETECTED	414.9125 m/z @37.54 [151020OFc1_NvH-0949-Control-10.raw]	414.9125061035156	37.5368624874667	0.0176320282666667	98.5240418802667	98.50640985200003	1460328.25	4.3355204927929276E8	3	8273	9.256462164681807	0.5032916428537884	0.0073289128362979275	414.9036865234375	414.9222412109375
698	414.9373474121094	41.2971193848					1	DETECTED	414.9373 m/z @41.30 [151020OFc1_NvH-0949-Control-10.raw]	414.9373474121094	41.2971193848	0.1679468344	97.6159251821333	97.4479783477333	1519388.875	3.6438427602396894E8	0	8273	0.0779321205774437	0.5270731323523454	0.04257290174906761	414.92742919921875	414.94049072265625
699	414.95050048828125	32.4735358354667					1	DETECTED	414.9505 m/z @32.47 [151020OFc1_NvH-0949-Control-10.raw]	414.95050048828125	32.4735358354667	0.0176320282666667	99.7462149034667	99.72858287520003	1931415.375	3.657538006874512E8	3	8273	0.09535486423360595	0.7683960011794154	0.24216928738593377	414.9405212402344	414.9604797363281
700	414.9756164550781	22.8612546378667					1	DETECTED	414.9756 m/z @22.86 [151020OFc1_NvH-0949-Control-10.raw]	414.9756164550781	22.8612546378667	0.0738272186666667	99.4728531602667	99.39902594160003	1880716.0	3.858910237778623E8	0	8273	26.952506120586428	113.93912048585801	237.82449847452872	414.96600341796875	414.9855041503906
701	414.9966735839844	42.7313904613333					1	DETECTED	414.9967 m/z @42.73 [151020OFc1_NvH-0949-Control-10.raw]	414.9966735839844	42.7313904613333	0.468224901866667	99.9922125592	99.52398765733334	995597.3125	3.739255752722496E8	0	8273	0.26736622660509823	0.5111675489929745	0.020197299792528788	414.9867248535156	415.00640869140625
702	415.015625	35.649638944					1	DETECTED	415.0156 m/z @35.65 [151020OFc1_NvH-0949-Control-10.raw]	415.015625	35.649638944	0.00790304666666667	99.7099925402667	99.70208949360003	452279.4375	3.704284651282551E8	0	8273	0.323204110476361	1.3906257296178144	8.907956393038903	415.00750732421875	415.0252990722656
703	415.03717041015625	37.0604227437333					1	DETECTED	415.0372 m/z @37.06 [151020OFc1_NvH-0949-Control-10.raw]	415.03717041015625	37.0604227437333	0.0458586370666667	99.8375515544	99.79169291733332	126739.8515625	3.505622251681848E8	0	8273	96.98675519081473	1.3549864034897714	1.7059553664861815	415.0273132324219	415.03839111328125
704	415.062255859375	34.8876223146667					1	DETECTED	415.0623 m/z @34.89 [151020OFc1_NvH-0949-Control-10.raw]	415.062255859375	34.8876223146667	0.00790304666666667	99.8375515544	99.82964850773332	102322.6015625	3.2069387703656167E8	0	8273	99.47308979736454	1.442477158752378	1.883020422868844	415.05859375	415.0650329589844
705	415.0941162109375	40.1028707122667					1	DETECTED	415.0941 m/z @40.10 [151020OFc1_NvH-0949-Control-10.raw]	415.0941162109375	40.1028707122667	0.3081453824	100.0012933288	99.6931479464	131036.84375	4.112502550964885E8	0	8273	101.68714481960039	1.2558284129257857	1.5018822745429592	415.084228515625	415.1024169921875
706	415.1728210449219	27.1662509941333					1	DETECTED	415.1728 m/z @27.17 [151020OFc1_NvH-0949-Control-10.raw]	415.1728210449219	27.1662509941333	4.0328561848	98.9335471045333	94.90069091973331	584140.4375	3.013128875981458E8	0	8273	0.16520573550291573	0.5051680528815973	0.20374626824778214	415.16326904296875	415.1767883300781
707	415.1867980957031	24.5355628365333					1	DETECTED	415.1868 m/z @24.54 [151020OFc1_NvH-0949-Control-10.raw]	415.1867980957031	24.5355628365333	2.46600098426667	98.3198374802667	95.85383649600003	2145385.0	4.2039942708361727E8	2	8273	1.931168051877794	0.5225543265171588	0.02691757967430437	415.17681884765625	415.19677734375
708	415.20208740234375	13.7788215176					1	DETECTED	415.2021 m/z @13.78 [151020OFc1_NvH-0949-Control-10.raw]	415.20208740234375	13.7788215176	1.29182006293333	99.919194176	98.62737411306668	1265955.5	3.626688213886633E8	0	8273	0.12033216788660539	4.453278143839907	15.74767521940634	415.1968688964844	415.20416259765625
709	415.21417236328125	32.5609722122667					1	DETECTED	415.2142 m/z @32.56 [151020OFc1_NvH-0949-Control-10.raw]	415.21417236328125	32.5609722122667	1.94596938426667	99.9922125592	98.04624317493332	1.75965936E8	3.3056842903628764E9	2	8273	0.18448803180601203	0.5089339992585922	0.011335939483698683	415.2041931152344	415.2241516113281
710	415.23175048828125	15.0395044858667					1	DETECTED	415.2318 m/z @15.04 [151020OFc1_NvH-0949-Control-10.raw]	415.23175048828125	15.0395044858667	3.20133018506667	99.6645137474667	96.46318356240003	9054878.0	7.952200926610196E8	2	8273	32.072427842891955	17.80665507600588	37.99945588780129	415.22418212890625	415.23291015625
711	415.242919921875	30.6989348818667					1	DETECTED	415.2429 m/z @30.70 [151020OFc1_NvH-0949-Control-10.raw]	415.242919921875	30.6989348818667	4.71484030133333	98.9335471045333	94.21870680319998	1.00850616E8	2.272916053485435E9	2	8273	0.20895616461944755	0.5362953191452026	1.7770142771098978	415.2329406738281	415.2528991699219
712	415.2548828125	33.3315867437333					1	DETECTED	415.2549 m/z @33.33 [151020OFc1_NvH-0949-Control-10.raw]	415.2548828125	33.3315867437333	3.15510959013333	98.2183931397333	95.06328354959996	2.4002966E7	9.338496095116136E8	2	8273	0.1950453387098534	0.6232593926352169	1.0352384867812363	415.2529296875	415.2648620605469
713	415.2685852050781	50.7125761176					1	DETECTED	415.2686 m/z @50.71 [151020OFc1_NvH-0949-Control-10.raw]	415.2685852050781	50.7125761176	4.99487675226667	97.9143487093333	92.91947195706663	1.4490725E7	6.382540845441456E8	2	8273	0.19304519309368828	0.5102944267469599	1.0618108988976955	415.264892578125	415.278564453125
714	415.2829284667969	17.6722225130667					1	DETECTED	415.2829 m/z @17.67 [151020OFc1_NvH-0949-Control-10.raw]	415.2829284667969	17.6722225130667	6.47272862933333	97.0113404077333	90.53861177839997	1616315.875	3.94309786493792E8	2	8273	25.712958293334918	16.155118786919164	10.690297293809142	415.2785949707031	415.2923583984375
715	415.42913818359375	31.0834911509333					1	DETECTED	415.4291 m/z @31.08 [151020OFc1_NvH-0949-Control-10.raw]	415.42913818359375	31.0834911509333	1.37641103173333	95.9706004178667	94.59418938613338	599674.0625	3.851553536232891E8	0	8273	0.041747907061704836	2.9881308107161573	14.612440319586971	415.4191589355469	415.4308166503906
716	415.4409484863281	46.058529488					1	DETECTED	415.4409 m/z @46.06 [151020OFc1_NvH-0949-Control-10.raw]	415.4409484863281	46.058529488	5.56478316666667	99.7735815050667	94.20879833840003	621535.4375	3.436597875052341E8	0	8273	0.17580825414106727	1.5811796841846495	0.0027772229412704468	415.4312438964844	415.4494934082031
717	415.4595031738281	20.6917562530667					1	DETECTED	415.4595 m/z @20.69 [151020OFc1_NvH-0949-Control-10.raw]	415.4595031738281	20.6917562530667	5.37043501573333	98.9062683218667	93.53583330613337	750070.125	3.4496516853255516E8	0	8273	0.28741937462421774	0.6685846040540515	0.5891364492210016	415.4495544433594	415.4693603515625
718	415.4723815917969	49.8838314248					1	DETECTED	415.4724 m/z @49.88 [151020OFc1_NvH-0949-Control-10.raw]	415.4723815917969	49.8838314248	5.09481768826667	96.78420538	91.68938769173333	556138.625	3.570434548660633E8	0	8273	24.95564269966854	1.176602461466495	1.8223487664748672	415.4695129394531	415.4797058105469
719	415.4897766113281	42.0028822890667					1	DETECTED	415.4898 m/z @42.00 [151020OFc1_NvH-0949-Control-10.raw]	415.4897766113281	42.0028822890667	1.45996176213333	97.3588296869333	95.89886792479997	1901568.5	3.7170391748810333E8	0	8273	0.1274220635395409	0.5326413827461833	0.014419946013143916	415.47979736328125	415.4996337890625
720	415.5069580078125	27.1553345714667					1	DETECTED	415.5070 m/z @27.16 [151020OFc1_NvH-0949-Control-10.raw]	415.5069580078125	27.1553345714667	4.74258779493333	80.1531756552	75.41058786026667	359285.09375	3.3021464831500804E8	0	8273	0.1571517264084754	2.192870146537029	0.0027929209042744725	415.4999694824219	415.5150146484375
721	415.5250549316406	19.1178621296					1	DETECTED	415.5251 m/z @19.12 [151020OFc1_NvH-0949-Control-10.raw]	415.5250549316406	19.1178621296	4.63014537546667	93.4915496997333	88.86140432426663	663239.625	3.614647119752127E8	0	8273	0.08290191271219882	0.5161090791565673	0.32595058660484455	415.51519775390625	415.5350036621094
722	415.5362243652344	13.7788215176					1	DETECTED	415.5362 m/z @13.78 [151020OFc1_NvH-0949-Control-10.raw]	415.5362243652344	13.7788215176	5.38009092693333	94.7692911789333	89.38920025199997	365516.09375	3.944032183811878E8	0	8273	0.16164773393195375	0.5161740661382863	4.926098510545925	415.5350646972656	415.5403747558594
723	415.5503845214844	30.5931425410667					1	DETECTED	415.5504 m/z @30.59 [151020OFc1_NvH-0949-Control-10.raw]	415.5503845214844	30.5931425410667	4.8828091008	94.8665402578667	89.9837311570667	974831.25	4.246095991306475E8	3	8273	0.16496907414828144	0.5207778216177057	0.022769195300385212	415.5404357910156	415.5557861328125
724	415.5658264160156	46.8878643141333					1	DETECTED	415.5658 m/z @46.89 [151020OFc1_NvH-0949-Control-10.raw]	415.5658264160156	46.8878643141333	5.194634824	97.9871877192	92.79255289519999	6920712.0	5.951332112794534E8	0	8273	0.25226934446280325	0.5064429899260063	0.3208038458620494	415.55584716796875	415.5697021484375
725	415.5797119140625	34.6844601098667					1	DETECTED	415.5797 m/z @34.68 [151020OFc1_NvH-0949-Control-10.raw]	415.5797119140625	34.6844601098667	4.90153604533333	99.1620215992	94.26048555386667	6997955.5	5.6187783716903E8	3	8273	0.15280924009390873	0.9798626653980513	0.8921821830356651	415.5697326660156	415.589599609375
726	415.6265563964844	35.0463480754667					1	DETECTED	415.6266 m/z @35.05 [151020OFc1_NvH-0949-Control-10.raw]	415.6265563964844	35.0463480754667	5.6727314712	97.7566003197333	92.0838688485333	412828.03125	3.3062475320053345E8	0	8273	66.74119417407861	1.5674588200888673	38.559192333287534	415.6166076660156	415.6307678222656
727	415.6410217285156	46.0792442157333					1	DETECTED	415.6410 m/z @46.08 [151020OFc1_NvH-0949-Control-10.raw]	415.6410217285156	46.0792442157333	1.07443057306667	94.6946462141333	93.62021564106664	629151.25	3.3971724209466124E8	0	8273	0.08404725863507423	1.0401133574777253	0.4586607347970549	415.63104248046875	415.65093994140625
728	415.6732482910156	22.7500451762667					1	DETECTED	415.6732 m/z @22.75 [151020OFc1_NvH-0949-Control-10.raw]	415.6732482910156	22.7500451762667	6.86530628293333	86.8244955250667	79.95918924213336	254827.0	3.2164656710822237E8	0	8273	0.1150330183626842	2.5168556366919965	0.8263350566297133	415.6634216308594	415.6742248535156
729	415.6842346191406	23.8023705234667					1	DETECTED	415.6842 m/z @23.80 [151020OFc1_NvH-0949-Control-10.raw]	415.6842346191406	23.8023705234667	6.0071220768	99.1981211714667	93.1909990946667	1341222.125	3.9589233459943545E8	3	8273	0.8953073269483305	0.6414459964595983	11.255490852136392	415.67431640625	415.6942138671875
730	415.69769287109375	32.8618353629333					1	DETECTED	415.6977 m/z @32.86 [151020OFc1_NvH-0949-Control-10.raw]	415.69769287109375	32.8618353629333	6.5971983848	96.6903530805333	90.0931546957333	438733.9375	3.7405523923552155E8	0	8273	3.019608765052343	2.548886452645634	0.019147402017089594	415.6942443847656	415.7044372558594
731	415.7144775390625	32.5609722122667					1	DETECTED	415.7145 m/z @32.56 [151020OFc1_NvH-0949-Control-10.raw]	415.7144775390625	32.5609722122667	3.88432271546667	98.3940179928	94.50969527733334	8.5426144E7	1.9026321494727175E9	2	8273	0.17847276404045687	18.727653679434646	0.5173352842939641	415.70458984375	415.7244567871094
732	415.7333068847656	15.0395044858667					1	DETECTED	415.7333 m/z @15.04 [151020OFc1_NvH-0949-Control-10.raw]	415.7333068847656	15.0395044858667	4.7043780784	75.3203147088	70.6159366304	3772800.75	3.906035830797501E8	2	8273	1.3194617740139591	1.0521232000211773	25.14513829984292	415.7244873046875	415.7333679199219
733	415.7433776855469	30.6858044170667					1	DETECTED	415.7434 m/z @30.69 [151020OFc1_NvH-0949-Control-10.raw]	415.7433776855469	30.6858044170667	4.92009188853333	99.7553172	94.83522531146666	4.7385212E7	1.6443938289730885E9	2	8273	0.28413402860140735	0.5268148414641924	0.16733657210222125	415.7333984375	415.75335693359375
734	415.7565002441406	33.3315867437333					1	DETECTED	415.7565 m/z @33.33 [151020OFc1_NvH-0949-Control-10.raw]	415.7565002441406	33.3315867437333	7.70956732693333	50.6470494802667	42.93748215333337	1.0949163E7	4.5039718870640427E8	2	8273	0.1798542431457264	6.6266460586091105	3.0373515896624577	415.7533874511719	415.7611389160156
735	415.7711486816406	26.5506267109333					1	DETECTED	415.7711 m/z @26.55 [151020OFc1_NvH-0949-Control-10.raw]	415.7711486816406	26.5506267109333	6.22451732213333	92.6491241669333	86.42460684479997	1.7972762E7	6.685770792101039E8	2	8273	0.1538892128276821	59.973055740865874	125.63584032944499	415.76116943359375	415.7810974121094
736	415.7839050292969	17.6722225130667					1	DETECTED	415.7839 m/z @17.67 [151020OFc1_NvH-0949-Control-10.raw]	415.7839050292969	17.6722225130667	7.6086365808	64.9384006029333	57.3297640221333	403161.21875	2.2498321350256717E8	0	8273	0.13415048416942454	95.44113879271107	0.8609760792349677	415.7812194824219	415.7921447753906
737	415.83685302734375	27.1094700589333					1	DETECTED	415.8369 m/z @27.11 [151020OFc1_NvH-0949-Control-10.raw]	415.83685302734375	27.1094700589333	0.5342680552	99.5365194592	99.00225140399999	429817.375	3.699823535494971E8	0	8273	0.1317788265760811	2.922106868437582	0.34311379674829146	415.82708740234375	415.8468322753906
738	415.8575744628906	27.7218069008					1	DETECTED	415.8576 m/z @27.72 [151020OFc1_NvH-0949-Control-10.raw]	415.8575744628906	27.7218069008	0.0458586370666667	96.811200888	96.76534225093333	1190453.75	3.468601823768643E8	0	8273	0.0906032519038682	0.5101114738424404	0.010982603664583099	415.8477783203125	415.8675537109375
739	415.8787841796875	18.3320296530667					1	DETECTED	415.8788 m/z @18.33 [151020OFc1_NvH-0949-Control-10.raw]	415.8787841796875	18.3320296530667	0.139516445866667	99.3177658184	99.17824937253334	3408730.0	4.452559111776667E8	3	8273	8.91382311441428	0.668045399845561	2.108372896656035	415.868896484375	415.8887634277344
740	415.8893737792969	31.5958414314667					1	DETECTED	415.8894 m/z @31.60 [151020OFc1_NvH-0949-Control-10.raw]	415.8893737792969	31.5958414314667	0.940569999466667	54.8826528938667	53.94208289440003	111833.7734375	1.9921584999746192E8	0	8273	44.06557158782462	0.927722496201812	1.110250204974091	415.8887939453125	415.89019775390625
741	415.9002380371094	46.8878643141333					1	DETECTED	415.9002 m/z @46.89 [151020OFc1_NvH-0949-Control-10.raw]	415.9002380371094	46.8878643141333	0.0270011208	98.1549125829333	98.12791146213331	3130449.0	4.642527370704459E8	3	8273	0.27164316342246053	0.5698587217136349	0.27726492798518754	415.8902587890625	415.904296875
742	415.914306640625	34.744616012					1	DETECTED	415.9143 m/z @34.74 [151020OFc1_NvH-0949-Control-10.raw]	415.914306640625	34.744616012	0.0553213912	97.7295776586667	97.6742562674667	4390138.0	4.75838576556684E8	3	8273	0.18802247988529075	1.9414287147802511	1.0746863525467496	415.9043273925781	415.9242858886719
743	415.9607849121094	20.7364182093333					1	DETECTED	415.9608 m/z @20.74 [151020OFc1_NvH-0949-Control-10.raw]	415.9607849121094	20.7364182093333	0.00790304666666667	98.2920320229333	98.28412897626663	452975.4375	3.8113757426804185E8	0	8273	0.12896632434738464	0.5053984095754133	0.20515721612784654	415.95123291015625	415.9707336425781
744	415.972900390625	38.3638219312					1	DETECTED	415.9729 m/z @38.36 [151020OFc1_NvH-0949-Control-10.raw]	415.972900390625	38.3638219312	0.101950319466667	98.2825774112	98.18062709173333	403699.4375	3.7489127441655946E8	0	8273	13.251231880900765	1.830858316860043	3.1118611620054404	415.9708557128906	415.9809875488281
745	415.9913024902344	42.0619922437333					1	DETECTED	415.9913 m/z @42.06 [151020OFc1_NvH-0949-Control-10.raw]	415.9913024902344	42.0619922437333	0.00790304666666667	100.0012933288	99.99339028213333	917049.5625	3.970600734146481E8	0	8273	3.8372631726137527	0.5028708496080323	16.252869064180285	415.98138427734375	416.00103759765625
746	416.0283508300781	32.2753588722667					1	DETECTED	416.0284 m/z @32.28 [151020OFc1_NvH-0949-Control-10.raw]	416.0283508300781	32.2753588722667	0.139516445866667	99.9830577506667	99.84354130480004	284973.0	3.6598200544261855E8	0	8273	6.43585108195003	1.50737535085005	12.501869528194193	416.0185546875	416.0378112792969
747	416.1819152832031	39.1820420557333					1	DETECTED	416.1819 m/z @39.18 [151020OFc1_NvH-0949-Control-10.raw]	416.1819152832031	39.1820420557333	5.09481768826667	96.6155407474667	91.52072305920002	622787.4375	3.628595100249144E8	0	8273	0.18215771194999064	1.5573992642761907	4.801796292021492	416.1719665527344	416.1821594238281
748	416.19219970703125	27.7124714336					1	DETECTED	416.1922 m/z @27.71 [151020OFc1_NvH-0949-Control-10.raw]	416.19219970703125	27.7124714336	0.149111965066667	99.7735815050667	99.62446954000004	738121.6875	4.0933477088152575E8	3	8273	20.823095435719353	3.9819977481831494	1.9136534639527774	416.1822204589844	416.2021179199219
749	416.2044372558594	18.1259655949333					1	DETECTED	416.2044 m/z @18.13 [151020OFc1_NvH-0949-Control-10.raw]	416.2044372558594	18.1259655949333	5.13689184906667	68.2691973765333	63.13230552746663	315780.0	2.6796715923250896E8	0	8273	0.10388248457113747	0.6483909756576473	0.4772550750281223	416.20220947265625	416.2055358886719
750	416.215576171875	32.5609722122667					1	DETECTED	416.2156 m/z @32.56 [151020OFc1_NvH-0949-Control-10.raw]	416.215576171875	32.5609722122667	3.61661964586667	98.6793940672	95.06277442133333	2.3848782E7	9.481094698020467E8	3	8273	0.16149533237915392	0.6395305446542914	0.01351977662817737	416.2055969238281	416.2255554199219
751	416.23193359375	19.72380292					1	DETECTED	416.2319 m/z @19.72 [151020OFc1_NvH-0949-Control-10.raw]	416.23193359375	19.72380292	4.2178102488	97.9417025386667	93.7238922898667	5202484.0	7.89926468170603E8	2	8273	12.400573024345611	0.8660665115103799	2.7487806976888507	416.2255859375	416.24053955078125
752	416.25054931640625	29.7676191322667					1	DETECTED	416.2505 m/z @29.77 [151020OFc1_NvH-0949-Control-10.raw]	416.25054931640625	29.7676191322667	3.67199359733333	99.9557165133333	96.28372291599997	1.35714608E8	3.1943320025804744E9	2	8273	0.20695089146358114	15.203904230532114	35.18342378655131	416.2405700683594	416.2605285644531
753	416.26055908203125	27.6563120717333					1	DETECTED	416.2606 m/z @27.66 [151020OFc1_NvH-0949-Control-10.raw]	416.26055908203125	27.6563120717333	7.0707989768	84.8526800178667	77.7818810410667	1443590.0	4.1286325157505333E8	0	8273	18.431527537261566	1.162940978305332	7.42222831285616	416.26055908203125	416.2626953125
754	416.2727355957031	26.5506267109333					1	DETECTED	416.2727 m/z @26.55 [151020OFc1_NvH-0949-Control-10.raw]	416.2727355957031	26.5506267109333	2.41968484026667	99.7826499192	97.36296507893333	7985583.0	6.62769377182625E8	3	8273	0.15991272236983534	137.89434686044922	280.64214117884114	416.2627868652344	416.2826843261719
755	416.2859802246094	45.9715348482667					1	DETECTED	416.2860 m/z @45.97 [151020OFc1_NvH-0949-Control-10.raw]	416.2859802246094	45.9715348482667	9.61270193493333	98.8428628866667	89.23016095173337	1257603.25	3.4674078221388626E8	0	8273	18.400580963256495	1.361334911775548	0.06254859988075621	416.28289794921875	416.295654296875
756	416.3006286621094	91.3514186325333					1	DETECTED	416.3006 m/z @91.35 [151020OFc1_NvH-0949-Control-10.raw]	416.3006286621094	91.3514186325333	4.93905678666667	92.8817697704	87.94271298373333	134239.859375	3.7051532131660074E8	0	8273	1.0887645997715794	0.5088549317781429	3.5580913530698437	416.2960205078125	416.3071594238281
757	416.3414611816406	61.0168015384					1	DETECTED	416.3415 m/z @61.02 [151020OFc1_NvH-0949-Control-10.raw]	416.3414611816406	61.0168015384	6.47272862933333	94.9228852469333	88.45015661759997	199450.234375	4.7171187588074636E8	0	8273	85.21652551089912	0.8108136402378673	0.5725095127811148	416.331787109375	416.3512268066406
758	416.3648681640625	57.2444384874667					1	DETECTED	416.3649 m/z @57.24 [151020OFc1_NvH-0949-Control-10.raw]	416.3648681640625	57.2444384874667	0.572501327466667	99.7916996536	99.21919832613334	95677.84375	3.515145603365033E8	2	8273	88.97179759815154	0.8957409427104644	0.7770293919905292	416.35614013671875	416.3746032714844
759	416.4323425292969	38.9648569834667					1	DETECTED	416.4323 m/z @38.96 [151020OFc1_NvH-0949-Control-10.raw]	416.4323425292969	38.9648569834667	6.4820059792	89.4191820114667	82.9371760322667	899393.8125	3.6076309630865186E8	0	8273	4.544143660441819	0.9456070796204011	0.025690236723113123	416.42254638671875	416.4422302246094
760	416.4577941894531	17.3406577890667					1	DETECTED	416.4578 m/z @17.34 [151020OFc1_NvH-0949-Control-10.raw]	416.4577941894531	17.3406577890667	0.298862691466667	97.5419820568	97.24311936533333	349140.6875	3.057475397489145E8	0	8273	0.020586176060493955	0.5065236479538356	0.45630245928921365	416.4480285644531	416.4596862792969
761	416.4697265625	47.3863438888					1	DETECTED	416.4697 m/z @47.39 [151020OFc1_NvH-0949-Control-10.raw]	416.4697265625	47.3863438888	0.149111965066667	91.4896687405333	91.34055677546664	897238.0625	3.779657794873387E8	0	8273	22.609080966075393	1.2170568636844348	0.006089311030327143	416.4598388671875	416.4791259765625
762	416.49322509765625	43.35408558					1	DETECTED	416.4932 m/z @43.35 [151020OFc1_NvH-0949-Control-10.raw]	416.49322509765625	43.35408558	3.46025830453333	98.7790031010667	95.31874479653338	475534.8125	3.5364661505096763E8	0	8273	32.34293101969939	1.8121681383246575	0.006907918323888025	416.483642578125	416.503173828125
763	416.5059509277344	58.7249989805333					1	DETECTED	416.5060 m/z @58.72 [151020OFc1_NvH-0949-Control-10.raw]	416.5059509277344	58.7249989805333	5.48176279146667	82.4678490213333	76.98608622986663	139693.625	3.0903957067130256E8	0	8273	43.623994119308094	0.7229658801776172	0.5043782721240839	416.50323486328125	416.51226806640625
764	416.5226135253906	19.8932256242667					1	DETECTED	416.5226 m/z @19.89 [151020OFc1_NvH-0949-Control-10.raw]	416.5226135253906	19.8932256242667	0.0270011208	95.0743111192	95.04730999840001	1171228.125	4.10307379260715E8	0	8273	3.8887182091210732	0.7020492705856594	4.762076294956105	416.5128173828125	416.5325927734375
765	416.53460693359375	14.5479390869333					1	DETECTED	416.5346 m/z @14.55 [151020OFc1_NvH-0949-Control-10.raw]	416.53460693359375	14.5479390869333	5.13689184906667	97.895871932	92.75898008293333	244027.546875	3.428041978486085E8	0	8273	0.1336131414203674	6.905301278617565	210.05530113407733	416.5326232910156	416.5370178222656
766	416.5470275878906	27.7017280082667					1	DETECTED	416.5470 m/z @27.70 [151020OFc1_NvH-0949-Control-10.raw]	416.5470275878906	27.7017280082667	1.5801005952	96.1622668992	94.58216630400001	4066828.5	4.698433613395744E8	3	8273	3.406355761335348	0.5115520647077825	0.012396774758857377	416.53704833984375	416.54888916015625
767	416.55889892578125	29.7788066677333					1	DETECTED	416.5589 m/z @29.78 [151020OFc1_NvH-0949-Control-10.raw]	416.55889892578125	29.7788066677333	2.87782512613333	92.52309856	89.64527343386666	1.2482796E7	7.474002377354167E8	3	8273	14.248215256507121	0.5396467360259932	3.713524278441854	416.5489196777344	416.56878662109375
768	416.5802001953125	45.9594638205333					1	DETECTED	416.5802 m/z @45.96 [151020OFc1_NvH-0949-Control-10.raw]	416.5802001953125	45.9594638205333	4.9762228048	98.3290897736	93.3528669688	747726.6875	3.8483412824751025E8	3	8273	0.1058886250419846	1.8507263670912601	0.003398644447592566	416.5702209472656	416.5834045410156
769	416.5934753417969	40.4510320472					1	DETECTED	416.5935 m/z @40.45 [151020OFc1_NvH-0949-Control-10.raw]	416.5934753417969	40.4510320472	1.76322110773333	96.4518154938667	94.68859438613337	973991.75	4.2430160161269563E8	0	8273	13.472398006373993	0.8440212175542112	29.55342871983338	416.5835266113281	416.6033020019531
770	416.6678466796875	33.3315867437333					1	DETECTED	416.6678 m/z @33.33 [151020OFc1_NvH-0949-Control-10.raw]	416.6678466796875	33.3315867437333	3.78304405413333	98.2092033189333	94.42615926479998	416869.9375	3.6961112744307125E8	0	8273	0.07238499116017749	1.5978141503749121	527.2445993686948	416.658203125	416.6763000488281
771	416.6864929199219	19.5971757010667					1	DETECTED	416.6865 m/z @19.60 [151020OFc1_NvH-0949-Control-10.raw]	416.6864929199219	19.5971757010667	3.54293872	95.2264087893333	91.68347006933331	4948318.0	4.143917702052249E8	4	8273	0.2621545032640604	86.09078654655956	120.89019372495201	416.67742919921875	416.69647216796875
772	416.7000427246094	31.3398237018667					1	DETECTED	416.7000 m/z @31.34 [151020OFc1_NvH-0949-Control-10.raw]	416.7000427246094	31.3398237018667	4.66722847253333	79.2433948989333	74.57616642639998	640381.6875	3.1723661450472564E8	0	8273	2.9952878489684736	2.0872993181913464	0.04903950794793704	416.6965026855469	416.7072448730469
773	416.7172546386719	32.5247768728					1	DETECTED	416.7173 m/z @32.52 [151020OFc1_NvH-0949-Control-10.raw]	416.7172546386719	32.5247768728	0.601760908	94.9700991941333	94.3683382861333	3800249.75	5.436596829274464E8	2	8273	4.281482774690506	0.9911419520525643	0.8217282978974321	416.7073059082031	416.72723388671875
774	416.72869873046875	22.2589450690667					1	DETECTED	416.7287 m/z @22.26 [151020OFc1_NvH-0949-Control-10.raw]	416.72869873046875	22.2589450690667	4.5841210888	90.6229535832	86.0388324944	1105405.5	5.050088621666815E8	0	8273	27.72564095230388	0.5183808084288333	5.715217386598149	416.727294921875	416.7292175292969
775	416.7392272949219	22.7592164234667					1	DETECTED	416.7392 m/z @22.76 [151020OFc1_NvH-0949-Control-10.raw]	416.7392272949219	22.7592164234667	4.33866551066667	98.3940179928	94.05535248213333	1.313576E7	7.758190901808654E8	2	8273	0.18446474811340607	2.201548515117825	1.6175049376489221	416.729248046875	416.7412109375
776	416.751220703125	29.7788066677333					1	DETECTED	416.7512 m/z @29.78 [151020OFc1_NvH-0949-Control-10.raw]	416.751220703125	29.7788066677333	3.62582941493333	92.2260689482667	88.60023953333337	5.6135412E7	1.7161873876904488E9	2	8273	0.23361972837786027	2.099981124067991	4.2734171928382265	416.7412414550781	416.7611083984375
777	416.76190185546875	27.5906228597333					1	DETECTED	416.7619 m/z @27.59 [151020OFc1_NvH-0949-Control-10.raw]	416.76190185546875	27.5906228597333	7.99077632106667	64.657764144	56.66698782293333	506417.96875	2.5949624484050584E8	0	8273	0.08194360411421187	1.4455977425930489	672.5098223895774	416.7612609863281	416.76385498046875
778	416.7738952636719	26.487838156					1	DETECTED	416.7739 m/z @26.49 [151020OFc1_NvH-0949-Control-10.raw]	416.7738952636719	26.487838156	2.1874582192	94.4044412818667	92.2169830626667	1758673.375	3.788364416629596E8	0	8273	0.17799437553539832	100.91917918879416	145.4305109547945	416.763916015625	416.7838134765625
779	416.8432312011719	41.7234374242667					1	DETECTED	416.8432 m/z @41.72 [151020OFc1_NvH-0949-Control-10.raw]	416.8432312011719	41.7234374242667	0.223980031733333	92.5670061504	92.34302611866667	1971261.875	3.781738695019016E8	5	8273	0.2552460124819689	18.514634703967545	1.2021196158325425	416.8335266113281	416.85321044921875
780	416.8569641113281	19.9153570584					1	DETECTED	416.8570 m/z @19.92 [151020OFc1_NvH-0949-Control-10.raw]	416.8569641113281	19.9153570584	0.496718806933333	94.7598440704	94.26312526346668	681395.9375	3.042259067429639E8	0	8273	3.8641277099243005	0.7465071843791791	63.68531255941817	416.8533020019531	416.8591003417969
781	416.8691101074219	33.6108452488					1	DETECTED	416.8691 m/z @33.61 [151020OFc1_NvH-0949-Control-10.raw]	416.8691101074219	33.6108452488	0.0458586370666667	99.9465290757333	99.90067043866662	3006799.75	4.72163604343985E8	2	8273	0.1587305255128868	0.5066903793184878	0.01815766303163062	416.859130859375	416.87908935546875
782	416.8819274902344	27.6831763962667					1	DETECTED	416.8819 m/z @27.68 [151020OFc1_NvH-0949-Control-10.raw]	416.8819274902344	27.6831763962667	0.0176320282666667	99.9830577506667	99.96542572240004	2826392.0	3.346024295047455E8	0	8273	0.14818945032286734	0.5111020218580933	0.03986952720406365	416.8791809082031	416.8822937011719
783	416.8923034667969	29.7788066677333					1	DETECTED	416.8923 m/z @29.78 [151020OFc1_NvH-0949-Control-10.raw]	416.8923034667969	29.7788066677333	0.00790304666666667	99.1437303485333	99.13582730186663	8265456.5	6.042220207526562E8	3	8273	4.920212903736722	0.5085246918515246	0.16803117701309966	416.88232421875	416.90228271484375
784	416.90631103515625	21.6871307144					1	DETECTED	416.9063 m/z @21.69 [151020OFc1_NvH-0949-Control-10.raw]	416.90631103515625	21.6871307144	0.149111965066667	98.9883403773333	98.83922841226664	4781017.5	4.045207115822804E8	3	8273	0.20442267074640696	0.7721954380556566	0.45383100764273493	416.9023132324219	416.916259765625
785	416.9186706542969	33.7820723616					1	DETECTED	416.9187 m/z @33.78 [151020OFc1_NvH-0949-Control-10.raw]	416.9186706542969	33.7820723616	0.0270011208	98.4500612658667	98.4230601450667	437911.53125	3.600050662028614E8	0	8273	0.04105730714432099	1.9542992988987662	0.004291163045510399	416.9163513183594	416.9286193847656
786	416.9380187988281	64.7420611994667					1	DETECTED	416.9380 m/z @64.74 [151020OFc1_NvH-0949-Control-10.raw]	416.9380187988281	64.7420611994667	0.0458586370666667	99.518238268	99.47237963093333	426725.78125	4.0655905842418605E8	0	8273	59.72631119034794	0.8043464656035642	0.7498564227017097	416.9286804199219	416.94793701171875
787	416.9589538574219	17.3505764133333					1	DETECTED	416.9590 m/z @17.35 [151020OFc1_NvH-0949-Control-10.raw]	416.9589538574219	17.3505764133333	0.2148111032	99.7826499192	99.56783881599999	123253.9921875	3.10540487036839E8	0	8273	8.152210088271882	3.767082054687277	7.293357487099514	416.948974609375	416.95989990234375
788	416.9700622558594	23.5592113488					1	DETECTED	416.9701 m/z @23.56 [151020OFc1_NvH-0949-Control-10.raw]	416.9700622558594	23.5592113488	0.251725396266667	97.5419820568	97.29025666053333	1405871.0	3.9140086116103226E8	4	8273	18.655964543869867	0.541817916600269	3.528941991126726	416.9601745605469	416.9800109863281
789	416.98193359375	32.3991660621333					1	DETECTED	416.9819 m/z @32.40 [151020OFc1_NvH-0949-Control-10.raw]	416.98193359375	32.3991660621333	0.0270011208	99.7462149034667	99.7192137826667	568911.5625	3.0277028783171743E8	0	8273	0.07824927901186385	2.1938676118263087	1.9293206513548213	416.9800720214844	416.9919128417969
790	416.9961242675781	25.6550851533333					1	DETECTED	416.9961 m/z @25.66 [151020OFc1_NvH-0949-Control-10.raw]	416.9961242675781	25.6550851533333	0.1114956216	99.8008808528	99.6893852312	352893.1875	3.548849890585986E8	0	8273	2.6892660973838893	1.9513581892504563	0.050545480755557794	416.9919738769531	417.0058898925781
791	417.0093078613281	23.9215401946667					1	DETECTED	417.0093 m/z @23.92 [151020OFc1_NvH-0949-Control-10.raw]	417.0093078613281	23.9215401946667	1.81748084	100.0012933288	98.1838124888	224470.78125	3.129971952930061E8	0	8273	77.89868537733811	2.185019349381738	25.10447296835416	417.0061950683594	417.019287109375
792	417.0436096191406	41.7234374242667					1	DETECTED	417.0436 m/z @41.72 [151020OFc1_NvH-0949-Control-10.raw]	417.0436096191406	41.7234374242667	0.0738272186666667	99.9922125592	99.91838534053333	2767751.5	3.956293031679511E8	0	8273	0.10004244160931108	2.057832919098216	117.92289358820963	417.0336608886719	417.053466796875
793	417.1731872558594	25.8340764408					1	DETECTED	417.1732 m/z @25.83 [151020OFc1_NvH-0949-Control-10.raw]	417.1731872558594	25.8340764408	6.03383781973333	96.0803763584	90.04653853866667	999279.875	3.5547799967883337E8	3	8273	0.31038339115022495	8.196544059301285	0.02189066015608031	417.1635437011719	417.1780700683594
794	417.1881103515625	19.6270185112					1	DETECTED	417.1881 m/z @19.63 [151020OFc1_NvH-0949-Control-10.raw]	417.1881103515625	19.6270185112	5.28625920693333	96.350643844	91.06438463706667	2154702.5	4.0695243491019166E8	3	8273	0.2565887547244614	42.42139544169943	2.1495598905687197	417.17816162109375	417.193359375
795	417.2034606933594	34.6844601098667					1	DETECTED	417.2035 m/z @34.68 [151020OFc1_NvH-0949-Control-10.raw]	417.2034606933594	34.6844601098667	1.7175403752	98.3757704696	96.6582300944	9098793.0	6.443369387728473E8	3	8273	0.18535279860805787	0.7481632164759028	3.0537078131206705	417.1934814453125	417.21185302734375
796	417.22186279296875	16.1538893752					1	DETECTED	417.2219 m/z @16.15 [151020OFc1_NvH-0949-Control-10.raw]	417.22186279296875	16.1538893752	4.38472968346667	97.9508339189333	93.56610423546663	1.3409497E7	1.0356333735210978E9	2	8273	0.205783064416579	9.124654938945929	22.709496095460217	417.2118835449219	417.2318115234375
797	417.24066162109375	22.7905364456					1	DETECTED	417.2407 m/z @22.79 [151020OFc1_NvH-0949-Control-10.raw]	417.24066162109375	22.7905364456	3.3866179928	96.8484587989333	93.4618408061333	5292375.5	7.23337929991593E8	2	8273	10.118509292640343	0.6967082198765564	1.3736193666381078	417.23187255859375	417.24212646484375
798	417.25213623046875	29.7676191322667					1	DETECTED	417.2521 m/z @29.77 [151020OFc1_NvH-0949-Control-10.raw]	417.25213623046875	29.7676191322667	1.09354343573333	98.3198374802667	97.22629404453338	1.5057876E7	1.0589462015028192E9	2	8273	8.624121550753554	1.6978267590712597	0.4210411470865557	417.2421569824219	417.2615966796875
799	417.2675476074219	85.4641007448					1	DETECTED	417.2675 m/z @85.46 [151020OFc1_NvH-0949-Control-10.raw]	417.2675476074219	85.4641007448	2.354745608	98.9883403773333	96.6335947693333	1076322.75	4.273524694476079E8	0	8273	65.13150392420113	0.551476933172339	0.0038664872477911054	417.26214599609375	417.2774963378906
800	417.29010009765625	27.7354068728					1	DETECTED	417.2901 m/z @27.74 [151020OFc1_NvH-0949-Control-10.raw]	417.29010009765625	27.7354068728	6.99089155493333	98.478458928	91.48756737306667	285389.75	3.2662582361949146E8	0	8273	18.241584518846942	2.037869760763361	965.9103262482228	417.2829284667969	417.2993469238281
801	417.4438781738281	41.7234374242667					1	DETECTED	417.4439 m/z @41.72 [151020OFc1_NvH-0949-Control-10.raw]	417.4438781738281	41.7234374242667	4.273974576	99.436343276	95.1623687	776630.3125	3.8592714709952885E8	0	8273	0.16104578518493184	1.3468640032385846	0.12019018991829698	417.4339904785156	417.4537048339844
802	417.4543762207031	50.2634372816					1	DETECTED	417.4544 m/z @50.26 [151020OFc1_NvH-0949-Control-10.raw]	417.4543762207031	50.2634372816	4.7705271416	54.1618843725333	49.3913572309333	177796.53125	2.1709006183801153E8	0	8273	5.2535072077174405	0.5435458499088449	0.08707248806373101	417.454345703125	417.4619140625
803	417.47198486328125	23.5592113488					1	DETECTED	417.4720 m/z @23.56 [151020OFc1_NvH-0949-Control-10.raw]	417.47198486328125	23.5592113488	5.33969404026667	98.6793940672	93.33970002693333	698487.0625	3.6250527407752573E8	0	8273	0.1356004937466615	0.7246977554431773	0.21698398042863698	417.4620361328125	417.4810485839844
804	417.4825439453125	21.705961276					1	DETECTED	417.4825 m/z @21.71 [151020OFc1_NvH-0949-Control-10.raw]	417.4825439453125	21.705961276	7.6086365808	94.2102378186667	86.6016012378667	587361.25	7.751573875087149E8	0	8273	25.27547311114295	0.5136919409285476	0.012152961990340602	417.48199462890625	417.4902648925781
805	417.5002746582031	25.6432285610667					1	DETECTED	417.5003 m/z @25.64 [151020OFc1_NvH-0949-Control-10.raw]	417.5002746582031	25.6432285610667	6.01608824213333	66.7890626776	60.77297443546667	2403827.25	3.105431100005664E8	0	8273	0.1262092713048979	0.6690875197350934	8.587138096686555	417.4905700683594	417.5094299316406
806	417.5233154296875	17.6722225130667					1	DETECTED	417.5233 m/z @17.67 [151020OFc1_NvH-0949-Control-10.raw]	417.5233154296875	17.6722225130667	5.2133178624	63.8569751101333	58.6436572477333	287681.75	2.780261601851111E8	0	8273	9.479552578946638	3.0011875111589186	0.0038301629206462296	417.51385498046875	417.52777099609375
807	417.53778076171875	34.6619853146667					1	DETECTED	417.5378 m/z @34.66 [151020OFc1_NvH-0949-Control-10.raw]	417.53778076171875	34.6619853146667	2.577231024	98.9790884568	96.4018574328	6114959.5	5.1039536013485193E8	0	8273	0.18014531914300136	0.6029963645222629	0.009664005785135196	417.52783203125	417.5477294921875
808	417.5544128417969	12.0855423333333					1	DETECTED	417.5544 m/z @12.09 [151020OFc1_NvH-0949-Control-10.raw]	417.5544128417969	12.0855423333333	4.79835777146667	95.3041418288	90.50578405733333	3062068.0	6.170980178062041E8	3	8273	15.274097805190422	2.0414034214369967	2.248122302854726	417.54791259765625	417.5643310546875
809	417.57476806640625	17.3505764133333					1	DETECTED	417.5748 m/z @17.35 [151020OFc1_NvH-0949-Control-10.raw]	417.57476806640625	17.3505764133333	4.6856903352	99.6191667237333	94.93347638853331	8794870.0	7.587504723991555E8	3	8273	21.14701491953082	8.729025908316299	148.1680238815324	417.5647888183594	417.5847473144531
810	417.5849304199219	15.8715259101333					1	DETECTED	417.5849 m/z @15.87 [151020OFc1_NvH-0949-Control-10.raw]	417.5849304199219	15.8715259101333	6.43565878853333	75.3203147088	68.88465592026667	1181805.75	3.1737720340086174E8	0	8273	0.1930589312466484	1.2537166200538135	1.3712132684229061	417.5848083496094	417.5948791503906
811	417.6111145019531	10.5878888304					1	DETECTED	417.6111 m/z @10.59 [151020OFc1_NvH-0949-Control-10.raw]	417.6111145019531	10.5878888304	5.18508133733333	58.9405338632	53.75545252586667	135192.125	2.3747664778356722E8	3	8273	0.11761834242861191	4.974770301815317	0.5875702284318969	417.6092834472656	417.6153869628906
812	417.6253967285156	24.3994448848					1	DETECTED	417.6254 m/z @24.40 [151020OFc1_NvH-0949-Control-10.raw]	417.6253967285156	24.3994448848	10.7227744392	97.4227814370667	86.70000699786671	206613.34375	4.064708263342171E8	0	8273	0.027515641718181882	3.169631356649361	5.339262713298722	417.6157531738281	417.6352233886719
813	417.6751403808594	25.7014529274667					1	DETECTED	417.6751 m/z @25.70 [151020OFc1_NvH-0949-Control-10.raw]	417.6751403808594	25.7014529274667	10.6619543976	93.0306988714667	82.3687444738667	395399.625	4.116026228362103E8	0	8273	0.3842459548594839	2.738413927508684	2.4846216930807756	417.6651611328125	417.68011474609375
814	417.6901550292969	19.5971757010667					1	DETECTED	417.6902 m/z @19.60 [151020OFc1_NvH-0949-Control-10.raw]	417.6901550292969	19.5971757010667	5.09481768826667	98.7881447274667	93.69332703920003	549291.25	3.56782127120245E8	0	8273	4.104012824360183	0.9168754799712078	0.0088400928382533	417.6802978515625	417.6986389160156
815	417.70867919921875	14.2510799490667					1	DETECTED	417.7087 m/z @14.25 [151020OFc1_NvH-0949-Control-10.raw]	417.70867919921875	14.2510799490667	4.41734407333333	94.7414290608	90.32408498746668	1705022.0	4.9166155404671746E8	2	8273	6.3239005545643	37.29992407920636	48.47178943517565	417.6987609863281	417.7185363769531
816	417.7289733886719	23.0788395221333					1	DETECTED	417.7290 m/z @23.08 [151020OFc1_NvH-0949-Control-10.raw]	417.7289733886719	23.0788395221333	7.9284206912	94.2858993834667	86.3574786922667	7730016.0	6.970652127806209E8	2	8273	7.107970894369412	2.142913985331508	5.102486651448157	417.718994140625	417.7298278808594
817	417.7398681640625	35.2255935146667					1	DETECTED	417.7399 m/z @35.23 [151020OFc1_NvH-0949-Control-10.raw]	417.7398681640625	35.2255935146667	5.03514090133333	99.29022616	94.25508525866667	9.579564E7	1.8892491043737297E9	2	8273	0.19150766230647776	0.5148399110525458	1.4173317332432211	417.7301330566406	417.7498474121094
818	417.7536926269531	29.7676191322667					1	DETECTED	417.7537 m/z @29.77 [151020OFc1_NvH-0949-Control-10.raw]	417.7536926269531	29.7676191322667	7.74761626453333	96.4873776922667	88.73976142773337	2654180.0	4.277274787544751E8	0	8273	2.697660502396385	5.114738046806644	6.330796377608497	417.74993896484375	417.7636413574219
819	417.775390625	20.2761112344					1	DETECTED	417.7754 m/z @20.28 [151020OFc1_NvH-0949-Control-10.raw]	417.775390625	20.2761112344	4.41734407333333	91.8635896722667	87.44624559893337	237281.046875	3.7112755768256E8	0	8273	2.9849198603760065	2.8793967907439777	0.03363202828958958	417.7659606933594	417.78533935546875
820	417.8468017578125	41.7234374242667					1	DETECTED	417.8468 m/z @41.72 [151020OFc1_NvH-0949-Control-10.raw]	417.8468017578125	41.7234374242667	0.00790304666666667	98.9883403773333	98.98043733066663	164910.453125	4.0757369381018597E8	0	8273	36.36955640441382	1.4275027921590613	1.858172767070314	417.83685302734375	417.8559265136719
821	417.86602783203125	39.4057645914667					1	DETECTED	417.8660 m/z @39.41 [151020OFc1_NvH-0949-Control-10.raw]	417.86602783203125	39.4057645914667	0.7968507936	97.5329490584	96.7360982648	279302.46875	3.8270578508678937E8	0	8273	12.984506327032591	1.50457509300807	2.4154983224860374	417.8560485839844	417.8669738769531
822	417.87701416015625	47.2085809077333					1	DETECTED	417.8770 m/z @47.21 [151020OFc1_NvH-0949-Control-10.raw]	417.87701416015625	47.2085809077333	0.101950319466667	99.1709074997333	99.06895718026664	1.2641115E7	6.805043818674345E8	3	8273	0.18888920977359192	0.5129519450071939	0.015052498724601859	417.8670654296875	417.8869934082031
823	417.88861083984375	12.1061753394667					1	DETECTED	417.8886 m/z @12.11 [151020OFc1_NvH-0949-Control-10.raw]	417.88861083984375	12.1061753394667	0.233173409066667	97.1385018429333	96.90532843386663	1943037.125	4.875697185328278E8	3	8273	13.694125365849068	7.58824541762106	4.0562821898173755	417.8870544433594	417.8985900878906
824	417.90887451171875	17.3406577890667					1	DETECTED	417.9089 m/z @17.34 [151020OFc1_NvH-0949-Control-10.raw]	417.90887451171875	17.3406577890667	0.0738272186666667	99.3450610826667	99.27123386400004	6929858.0	6.046220869542974E8	3	8273	8.003555658325176	38.71676715446682	62.61548829878613	417.89892578125	417.9188537597656
825	417.91949462890625	15.8820070664					1	DETECTED	417.9195 m/z @15.88 [151020OFc1_NvH-0949-Control-10.raw]	417.91949462890625	15.8820070664	0.1114956216	99.0621102658667	98.95061464426671	500256.03125	3.80634498650869E8	0	8273	1.8156313321029334	6.005609450190312	1.158920693849247	417.91888427734375	417.9290466308594
826	417.9344787597656	58.3397740701333					1	DETECTED	417.9345 m/z @58.34 [151020OFc1_NvH-0949-Control-10.raw]	417.9344787597656	58.3397740701333	0.1208994448	99.3997941189333	99.2788946741333	110543.9453125	3.562260403821364E8	0	8273	94.29518184487655	0.8872471269786819	0.772589489021197	417.92950439453125	417.9441223144531
827	417.9542541503906	19.9727059682667					1	DETECTED	417.9543 m/z @19.97 [151020OFc1_NvH-0949-Control-10.raw]	417.9542541503906	19.9727059682667	0.158559496	98.1456856085333	97.9871261125333	424319.53125	3.5472731700564754E8	0	8273	0.1689220695246192	4.664885022458293	0.19008806669453768	417.9444885253906	417.9637756347656
828	417.9844665527344	18.4210842728					1	DETECTED	417.9845 m/z @18.42 [151020OFc1_NvH-0949-Control-10.raw]	417.9844665527344	18.4210842728	0.00790304666666667	99.9922125592	99.98430951253333	307356.96875	3.764808486822325E8	0	8273	3.3585074075788732	2.635886232171129	0.27450274710468114	417.9745178222656	417.9913635253906
829	418.0015563964844	25.6789285466667					1	DETECTED	418.0016 m/z @25.68 [151020OFc1_NvH-0949-Control-10.raw]	418.0015563964844	25.6789285466667	0.336389176266667	99.3633069432	99.02691776693334	738635.625	3.746294754219514E8	0	8273	3.8302309194411563	3.8131090052816976	0.7733696598743236	417.99163818359375	418.0113830566406
830	418.0172424316406	35.4215205746667					1	DETECTED	418.0172 m/z @35.42 [151020OFc1_NvH-0949-Control-10.raw]	418.0172424316406	35.4215205746667	0.621348112	99.9922125592	99.37086444719999	132678.046875	3.6390539583483917E8	0	8273	34.83365787312296	1.3954542018250948	1.7914003890861658	418.01177978515625	418.02435302734375
831	418.0563659667969	38.276240076					1	DETECTED	418.0564 m/z @38.28 [151020OFc1_NvH-0949-Control-10.raw]	418.0563659667969	38.276240076	0.1679468344	100.0012933288	99.8333464944	124460.6875	3.3682014762251717E8	0	8273	42.58525983684483	1.2613293429453842	1.5230669588982677	418.0465393066406	418.0652770996094
832	418.1812438964844	52.8448975778667					1	DETECTED	418.1812 m/z @52.84 [151020OFc1_NvH-0949-Control-10.raw]	418.1812438964844	52.8448975778667	2.76731808533333	94.8758672522667	92.10854916693337	407979.34375	4.1998785790111023E8	0	8273	1.4167521338384361	0.9877789062666243	0.10423453448203181	418.1712646484375	418.19122314453125
833	418.1942138671875	23.6478015538667					1	DETECTED	418.1942 m/z @23.65 [151020OFc1_NvH-0949-Control-10.raw]	418.1942138671875	23.6478015538667	5.2756279464	97.895871932	92.62024398560001	304556.5625	4.0202936467406803E8	0	8273	0.2492845939769346	3.066776066527033	0.06594546414553529	418.1912841796875	418.1966247558594
834	418.2066345214844	34.6748062298667					1	DETECTED	418.2066 m/z @34.67 [151020OFc1_NvH-0949-Control-10.raw]	418.2066345214844	34.6748062298667	4.5841210888	97.4317460050667	92.8476249162667	780379.5625	4.4840589989100474E8	0	8273	8.24552335082895	1.6188498630963286	1.1201963291657195	418.1966552734375	418.2105407714844
835	418.2205810546875	29.1923131229333					1	DETECTED	418.2206 m/z @29.19 [151020OFc1_NvH-0949-Control-10.raw]	418.2205810546875	29.1923131229333	4.76104578853333	97.8477831805333	93.08673739199997	1.705796E7	1.2081043788751533E9	2	8273	0.2754987162766547	0.5906719483993518	10.230363437285899	418.2106018066406	418.23040771484375
836	418.24041748046875	35.2473598498667					1	DETECTED	418.2404 m/z @35.25 [151020OFc1_NvH-0949-Control-10.raw]	418.24041748046875	35.2473598498667	4.75179611066667	99.1166305301333	94.36483441946663	4.2727708E7	1.7884805803456478E9	2	8273	3.0813613527168116	0.5085137257766971	0.1929951023213741	418.2304382324219	418.2503967285156
837	418.25909423828125	27.0947125397333					1	DETECTED	418.2591 m/z @27.09 [151020OFc1_NvH-0949-Control-10.raw]	418.25909423828125	27.0947125397333	4.78899546853333	94.7226859768	89.93369050826666	1092012.625	4.601364217616342E8	3	8273	18.95378229298005	0.6376944695353107	0.2197486167554512	418.25042724609375	418.26885986328125
838	418.2697448730469	39.744116492					1	DETECTED	418.2697 m/z @39.74 [151020OFc1_NvH-0949-Control-10.raw]	418.2697448730469	39.744116492	5.51323738506667	91.8930993517333	86.37986196666662	128523.5390625	3.6288232739555305E8	0	8273	79.96427031851515	1.2617242708962553	1.5145857958662068	418.2692565917969	418.2709655761719
839	418.2809753417969	89.8846916445333					1	DETECTED	418.2810 m/z @89.88 [151020OFc1_NvH-0949-Control-10.raw]	418.2809753417969	89.8846916445333	5.26468638346667	95.7480969029333	90.48341051946663	181057.515625	4.8621454039474654E8	0	8273	71.69346452581165	0.5354383538811778	0.02669503422275918	418.2710266113281	418.28125
840	418.44561767578125	27.0540542733333					1	DETECTED	418.4456 m/z @27.05 [151020OFc1_NvH-0949-Control-10.raw]	418.44561767578125	27.0540542733333	5.18508133733333	91.7257595898667	86.54067825253337	285019.46875	3.7048648955224466E8	0	8273	78.55693107139348	2.5005363652218233	6.118494020299899	418.443115234375	418.4555969238281
841	418.4601745605469	19.8530018186667					1	DETECTED	418.4602 m/z @19.85 [151020OFc1_NvH-0949-Control-10.raw]	418.4601745605469	19.8530018186667	2.06682775066667	94.5312920205333	92.46446426986662	208942.359375	4.3076081896451104E8	0	8273	16.22052732828253	3.181095739459724	5.376489269211566	418.45562744140625	418.4615478515625
842	418.4715881347656	37.7724140901333					1	DETECTED	418.4716 m/z @37.77 [151020OFc1_NvH-0949-Control-10.raw]	418.4715881347656	37.7724140901333	4.80778921973333	72.9158129088	68.10802368906667	1067965.25	3.54443282178589E8	4	8273	0.09077848984286163	3.4627277879790355	0.062162577156330355	418.461669921875	418.4751892089844
843	418.4853210449219	29.4183003218667					1	DETECTED	418.4853 m/z @29.42 [151020OFc1_NvH-0949-Control-10.raw]	418.4853210449219	29.4183003218667	5.2541845048	91.7853736125333	86.53118910773331	1409354.875	4.0094387144386375E8	0	8273	0.08354110519900715	1.404256461191912	80.11118460303499	418.4753723144531	418.49530029296875
844	418.52435302734375	61.4190617765333					1	DETECTED	418.5244 m/z @61.42 [151020OFc1_NvH-0949-Control-10.raw]	418.52435302734375	61.4190617765333	5.3071381824	99.1892004917333	93.8820623093333	165411.921875	3.9479829353913414E8	0	8273	86.23446571664553	0.8432346168847794	0.7426100516000633	418.5144348144531	418.5335693359375
845	418.54364013671875	25.5965085698667					1	DETECTED	418.5436 m/z @25.60 [151020OFc1_NvH-0949-Control-10.raw]	418.54364013671875	25.5965085698667	4.38472968346667	99.4728531602667	95.08812347680002	3967788.0	4.556664623868166E8	3	8273	0.1899607764440212	0.507978517399284	121.56963806903441	418.5337219238281	418.5529479980469
846	418.5629577636719	27.8426079189333					1	DETECTED	418.5630 m/z @27.84 [151020OFc1_NvH-0949-Control-10.raw]	418.5629577636719	27.8426079189333	4.99487675226667	99.2810557664	94.28617901413332	5506157.0	6.122724069950247E8	3	8273	27.768552619003376	0.5448967998198372	0.026396832209699097	418.552978515625	418.57281494140625
847	418.576171875	20.7885800461333					1	DETECTED	418.5762 m/z @20.79 [151020OFc1_NvH-0949-Control-10.raw]	418.576171875	20.7885800461333	4.83579696266667	94.6946462141333	89.85884925146664	2003695.0	4.2727599949242747E8	3	8273	3.4231020073085503	1.0503065071682078	0.8250136002799827	418.5729675292969	418.5860900878906
848	418.5950927734375	34.0619424256					1	DETECTED	418.5951 m/z @34.06 [151020OFc1_NvH-0949-Control-10.raw]	418.5950927734375	34.0619424256	5.03514090133333	94.7226859768	89.68754507546666	847726.875	3.82432653203995E8	0	8273	0.6628110404514516	2.3228684859163384	0.39516676464731904	418.58624267578125	418.60467529296875
849	418.68829345703125	20.7885800461333					1	DETECTED	418.6883 m/z @20.79 [151020OFc1_NvH-0949-Control-10.raw]	418.68829345703125	20.7885800461333	1.94596938426667	96.1899999669333	94.24403058266662	533914.375	3.8438595568273515E8	0	8273	2.320292655602728	2.812404521773515	0.4015573056346449	418.6783752441406	418.6883850097656
850	418.6983947753906	16.7200894205333					1	DETECTED	418.6984 m/z @16.72 [151020OFc1_NvH-0949-Control-10.raw]	418.6983947753906	16.7200894205333	3.15510959013333	98.6244800338667	95.46937044373337	621697.5	3.7145225351632226E8	0	8273	0.18966553725061175	0.9363186615943205	8.80585124721765	418.68841552734375	418.706298828125
851	418.71630859375	21.6493141925333					1	DETECTED	418.7163 m/z @21.65 [151020OFc1_NvH-0949-Control-10.raw]	418.71630859375	21.6493141925333	5.33969404026667	88.1570071765333	82.81731313626663	1.2161864E7	7.050239502264513E8	2	8273	2.5366973036980305	0.5238439430781408	0.40503275976349423	418.7063293457031	418.7190856933594
852	418.7290954589844	19.6973865312					1	DETECTED	418.7291 m/z @19.70 [151020OFc1_NvH-0949-Control-10.raw]	418.7290954589844	19.6973865312	4.38472968346667	99.8193306376	95.43460095413333	1.7663838E7	1.2310352840547917E9	4	8273	18.56780682796226	0.5661367611235023	2.617792921885349	418.7191162109375	418.73907470703125
853	418.741943359375	35.2473598498667					1	DETECTED	418.7419 m/z @35.25 [151020OFc1_NvH-0949-Control-10.raw]	418.741943359375	35.2473598498667	4.90153604533333	90.969110116	86.06757407066667	1.1726329E7	8.027794893905948E8	2	8273	0.20494444673363432	1.7913066690997055	16.64577404373043	418.7391052246094	418.7519226074219
854	418.758544921875	18.0866614882667					1	DETECTED	418.7585 m/z @18.09 [151020OFc1_NvH-0949-Control-10.raw]	418.758544921875	18.0866614882667	5.9873616984	94.4937302773333	88.5063685789333	3012711.5	4.4091728010737956E8	2	8273	0.21505628388013065	0.5269741706854534	1.5416643179956473	418.751953125	418.7664489746094
855	418.7839660644531	49.0272643173333					1	DETECTED	418.7840 m/z @49.03 [151020OFc1_NvH-0949-Control-10.raw]	418.7839660644531	49.0272643173333	3.33964309093333	71.4567321944	68.11708910346667	149819.859375	3.365382871011437E8	2	8273	65.49436546807769	0.7634817547958948	0.5245960909246736	418.7818908691406	418.7924499511719
856	418.83111572265625	32.3650119808					1	DETECTED	418.8311 m/z @32.37 [151020OFc1_NvH-0949-Control-10.raw]	418.83111572265625	32.3650119808	0.7478886816	94.4564996826667	93.7086110010667	409791.09375	3.8861566910866165E8	0	8273	0.3919090982027811	1.4819281645942435	4.5438063133048425E-4	418.8211669921875	418.8406982421875
857	418.8434143066406	50.0328401469333					1	DETECTED	418.8434 m/z @50.03 [151020OFc1_NvH-0949-Control-10.raw]	418.8434143066406	50.0328401469333	3.18285302906667	68.8478013954667	65.66494836640004	124021.25	2.9540134097207713E8	0	8273	55.49182792773053	0.7008000685378861	0.5111839967575893	418.8411560058594	418.8476867675781
858	418.85772705078125	39.0502599997333					1	DETECTED	418.8577 m/z @39.05 [151020OFc1_NvH-0949-Control-10.raw]	418.85772705078125	39.0502599997333	0.00790304666666667	77.3208934424	77.31299039573334	157485.5625	3.032679900296851E8	0	8273	61.93111273736174	1.0080010375348267	1.17574821335322	418.8477478027344	418.8677062988281
859	418.8778991699219	25.5585860634667					1	DETECTED	418.8779 m/z @25.56 [151020OFc1_NvH-0949-Control-10.raw]	418.8778991699219	25.5585860634667	0.0176320282666667	94.6015847842667	94.58395275600004	2784287.75	4.6455909836657757E8	3	8273	2.4427879981071214	0.5972172500071485	1.5053150559096262	418.867919921875	418.887451171875
860	418.8974914550781	27.8181993066667					1	DETECTED	418.8975 m/z @27.82 [151020OFc1_NvH-0949-Control-10.raw]	418.8974914550781	27.8181993066667	0.0270011208	91.7074098168	91.680408696	3407720.5	4.1750521455034876E8	3	8273	0.2135544813091741	1.1980409167632664	1.5259600862742317	418.88751220703125	418.8978576660156
861	418.9078674316406	26.5318956181333					1	DETECTED	418.9079 m/z @26.53 [151020OFc1_NvH-0949-Control-10.raw]	418.9078674316406	26.5318956181333	0.0270011208	99.1257118264	99.09871070560001	5275686.0	6.135745645676072E8	3	8273	0.3318704247915747	0.8276819768236879	40.51129501034954	418.89788818359375	418.917724609375
862	418.9180603027344	24.2286117096					1	DETECTED	418.9181 m/z @24.23 [151020OFc1_NvH-0949-Control-10.raw]	418.9180603027344	24.2286117096	0.2704045648	96.7014860309333	96.43108146613329	899060.5	4.4576289786922395E8	0	8273	0.11606534692066006	0.5104093429600279	46.590067258415665	418.9178771972656	418.92803955078125
863	418.92901611328125	34.0708361514667					1	DETECTED	418.9290 m/z @34.07 [151020OFc1_NvH-0949-Control-10.raw]	418.92901611328125	34.0708361514667	0.00790304666666667	97.5329490584	97.52504601173334	813532.875	3.84782830942431E8	0	8273	0.14040171356705855	0.5882062813969254	26.931184228555676	418.9283447265625	418.9389953613281
864	418.93994140625	28.4494362405333					1	DETECTED	418.9399 m/z @28.45 [151020OFc1_NvH-0949-Control-10.raw]	418.93994140625	28.4494362405333	0.00790304666666667	96.5258854581333	96.51798241146663	252465.5	3.4283171012111944E8	0	8273	82.63158898643093	1.7204487455942217	4.6415467457754955	418.9390563964844	418.9499206542969
865	418.96209716796875	22.0832888306667					1	DETECTED	418.9621 m/z @22.08 [151020OFc1_NvH-0949-Control-10.raw]	418.96209716796875	22.0832888306667	0.00790304666666667	99.6283578458667	99.62045479920003	1620109.25	4.155562522930481E8	0	8273	0.17590752675289778	2.9830428426561935	80.44268794708066	418.9521789550781	418.9720764160156
866	418.9745178222656	15.3239350016					1	DETECTED	418.9745 m/z @15.32 [151020OFc1_NvH-0949-Control-10.raw]	418.9745178222656	15.3239350016	0.101950319466667	99.8919339805333	99.78998366106663	888153.125	3.466292310255456E8	0	8273	22.502736341245438	4.604299375771134	124.2109620689272	418.97247314453125	418.9844970703125
867	418.9868469238281	29.3888398192					1	DETECTED	418.9868 m/z @29.39 [151020OFc1_NvH-0949-Control-10.raw]	418.9868469238281	29.3888398192	0.00790304666666667	99.2163648090667	99.20846176240003	384340.9375	3.565806907370025E8	0	8273	2.0997086825155584	1.7001297921043201	32.94091217445575	418.984619140625	418.9967041015625
868	419.01165771484375	32.6761790349333					1	DETECTED	419.0117 m/z @32.68 [151020OFc1_NvH-0949-Control-10.raw]	419.01165771484375	32.6761790349333	0.00790304666666667	99.8829007045333	99.87499765786663	193084.609375	3.6177386018676376E8	0	8273	121.80606027158902	1.5444608117397332	2.1602878682133433	419.0018615722656	419.0206604003906
869	419.0306701660156	70.5685938490667					1	DETECTED	419.0307 m/z @70.57 [151020OFc1_NvH-0949-Control-10.raw]	419.0306701660156	70.5685938490667	0.336389176266667	99.9739495565333	99.63756038026663	379219.03125	3.4252026714014405E8	0	8273	44.29447264233047	0.6940128825710941	0.7149974798199431	419.02069091796875	419.0404052734375
870	419.04278564453125	24.9255312386667					1	DETECTED	419.0428 m/z @24.93 [151020OFc1_NvH-0949-Control-10.raw]	419.04278564453125	24.9255312386667	0.0646566021333333	99.9282861949333	99.86362959279997	209145.28125	3.559494776345169E8	0	8273	24.867940906364925	1.8982738099033558	2.7985273250703315	419.0410461425781	419.0527648925781
871	419.177978515625	21.9398715912					1	DETECTED	419.1780 m/z @21.94 [151020OFc1_NvH-0949-Control-10.raw]	419.177978515625	21.9398715912	3.02574638693333	96.5460332992	93.52028691226667	218834.9375	3.4869957986911273E8	0	8273	3.0992754640232114	4.0440308505437175	0.010902510149726192	419.16845703125	419.1819763183594
872	419.1922302246094	45.6349741328					1	DETECTED	419.1922 m/z @45.63 [151020OFc1_NvH-0949-Control-10.raw]	419.1922302246094	45.6349741328	3.56126557306667	98.3849890768	94.82372350373333	534810.8125	3.6318154975397885E8	0	8273	20.334108304765895	1.252425135942136	2.1903930498501647	419.1823425292969	419.1929931640625
873	419.2030029296875	21.6871307144					1	DETECTED	419.2030 m/z @21.69 [151020OFc1_NvH-0949-Control-10.raw]	419.2030029296875	21.6871307144	5.17583917146667	97.6542766874667	92.47843751600004	1613504.0	4.919552675643801E8	0	8273	6.273011011825933	1.073232256630566	3.314544333543603	419.1930236816406	419.20660400390625
874	419.21661376953125	37.4090101229333					1	DETECTED	419.2166 m/z @37.41 [151020OFc1_NvH-0949-Control-10.raw]	419.21661376953125	37.4090101229333	1.30134117413333	98.0521096688	96.75076849466667	1.2515743E7	7.856859140253345E8	2	8273	0.2490364003916241	0.5153242864205344	0.01404784440371207	419.2066345214844	419.2167053222656
875	419.2267150878906	24.3394751245333					1	DETECTED	419.2267 m/z @24.34 [151020OFc1_NvH-0949-Control-10.raw]	419.2267150878906	24.3394751245333	4.66722847253333	100.0012933288	95.33406485626668	3.2927548E7	1.6173989642665486E9	2	8273	13.081955455049957	2.8467278922167334	2.122831720636923	419.21673583984375	419.2366638183594
876	419.2452087402344	41.9589266074667					1	DETECTED	419.2452 m/z @41.96 [151020OFc1_NvH-0949-Control-10.raw]	419.2452087402344	41.9589266074667	4.73331702613333	98.8972184264	94.16390140026667	1.4674263E7	8.450984859574245E8	3	8273	0.17208118312210274	0.9238657721175099	0.3414612195610576	419.2367248535156	419.25518798828125
877	419.2601318359375	18.0613681869333					1	DETECTED	419.2601 m/z @18.06 [151020OFc1_NvH-0949-Control-10.raw]	419.2601318359375	18.0613681869333	5.35955628133333	95.8011230424	90.44156676106667	1148854.0	4.044127271323802E8	2	8273	4.711346768307431	0.5733194068839309	93.53509566139114	419.2552490234375	419.269775390625
878	419.2839050292969	69.9967941736					1	DETECTED	419.2839 m/z @70.00 [151020OFc1_NvH-0949-Control-10.raw]	419.2839050292969	69.9967941736	5.7099331512	96.3195398634667	90.6096067122667	109684.8828125	2.731699639867586E8	0	8273	90.38346423591757	0.7067867782496738	0.41169539813086636	419.2834167480469	419.2926330566406
879	419.3154602050781	16.4642029357333					1	DETECTED	419.3155 m/z @16.46 [151020OFc1_NvH-0949-Control-10.raw]	419.3154602050781	16.4642029357333	0.00790304666666667	100.0012933288	99.99339028213333	517419.53125	4.564012328548649E8	0	8273	81.28521233798106	0.5896992684676087	5.93459016610613	419.3081359863281	419.3172912597656
880	419.3522644042969	90.2519078029333					1	DETECTED	419.3523 m/z @90.25 [151020OFc1_NvH-0949-Control-10.raw]	419.3522644042969	90.2519078029333	13.9873684493333	92.4533844056	78.4660159562667	248125.0	4.160528578577536E8	0	8273	0.061548646618646785	0.5098205361650248	0.018836813338695396	419.3452453613281	419.3612976074219
881	419.45880126953125	38.3638219312					1	DETECTED	419.4588 m/z @38.36 [151020OFc1_NvH-0949-Control-10.raw]	419.45880126953125	38.3638219312	5.64357780133333	95.1669430296	89.52336522826667	1303460.875	4.1975629335441047E8	0	8273	16.340203766751042	0.5045017919550965	0.005077914536602346	419.4488830566406	419.4687805175781
882	419.4695739746094	35.2716077149333					1	DETECTED	419.4696 m/z @35.27 [151020OFc1_NvH-0949-Control-10.raw]	419.4695739746094	35.2716077149333	7.99077632106667	98.5148818722667	90.52410555120002	369206.84375	3.485092582439758E8	0	8273	20.036747522694178	1.9358628025282252	0.005387263553996285	419.46881103515625	419.47955322265625
883	419.49322509765625	39.7926782925333					1	DETECTED	419.4932 m/z @39.79 [151020OFc1_NvH-0949-Control-10.raw]	419.49322509765625	39.7926782925333	5.3189398672	98.8883252626667	93.5693853954667	155576.53125	3.503420428199784E8	0	8273	71.41104951272871	1.3571110890414264	2.3422958323421237	419.4832458496094	419.49432373046875
884	419.52301025390625	25.2560936010667					1	DETECTED	419.5230 m/z @25.26 [151020OFc1_NvH-0949-Control-10.raw]	419.52301025390625	25.2560936010667	5.84308365946667	99.0259293485333	93.18284568906662	429411.625	3.9263499631047225E8	0	8273	30.90247818165274	3.4556540115626166	0.004488901877024668	419.51312255859375	419.5272216796875
885	419.5372314453125	21.6493141925333					1	DETECTED	419.5372 m/z @21.65 [151020OFc1_NvH-0949-Control-10.raw]	419.5372314453125	21.6493141925333	4.6392639296	94.3045380333333	89.6652741037333	1051959.75	4.354631736909433E8	3	8273	6.414821589563747	0.5618967894497048	2.5336540752812473	419.5272521972656	419.5472106933594
886	419.5482482910156	7.4922567392					1	DETECTED	419.5482 m/z @7.49 [151020OFc1_NvH-0949-Control-10.raw]	419.5482482910156	7.4922567392	5.74902862373333	53.1696184293333	47.42058980559997	379750.90625	2.3960245389973632E8	6	8273	0.09649105673596647	13.601372472387315	454.91041919722187	419.5472412109375	419.5483703613281
887	419.5583801269531	30.0568657597333					1	DETECTED	419.5584 m/z @30.06 [151020OFc1_NvH-0949-Control-10.raw]	419.5583801269531	30.0568657597333	5.48176279146667	97.9143487093333	92.43258591786663	2791943.0	5.262023641833108E8	3	8273	5.884925807505507	0.7090656195006211	0.04125406009186513	419.54840087890625	419.5657043457031
888	419.5757141113281	47.0793927130667					1	DETECTED	419.5757 m/z @47.08 [151020OFc1_NvH-0949-Control-10.raw]	419.5757141113281	47.0793927130667	4.7240985488	98.3757704696	93.6516719208	2817234.0	4.9088643511866987E8	3	8273	20.730772082870264	1.0342241359263513	0.011150455418898832	419.56573486328125	419.585693359375
889	419.5871887207031	36.8810101437333					1	DETECTED	419.5872 m/z @36.88 [151020OFc1_NvH-0949-Control-10.raw]	419.5871887207031	36.8810101437333	5.32875676346667	84.5993126813333	79.27055591786663	780501.9375	3.851160621235344E8	0	8273	1.9197296694177268	0.5069007780784225	0.03975333566860601	419.5858459472656	419.5971374511719
890	419.6790466308594	39.0647935781333					1	DETECTED	419.6790 m/z @39.06 [151020OFc1_NvH-0949-Control-10.raw]	419.6790466308594	39.0647935781333	9.18164843093333	99.518238268	90.33658983706667	488910.40625	3.19508294013596E8	0	8273	0.09756027366637454	1.5114973573243704	2.022994714648741	419.67236328125	419.68011474609375
891	419.6901550292969	32.6201381714667					1	DETECTED	419.6902 m/z @32.62 [151020OFc1_NvH-0949-Control-10.raw]	419.6901550292969	32.6201381714667	7.1142047168	90.6946424674667	83.5804377506667	1078597.875	3.906969446212819E8	2	8273	15.228466150373187	2.9389047727657434	0.0190083538777528	419.68170166015625	419.6943054199219
892	419.7043151855469	46.1270207818667					1	DETECTED	419.7043 m/z @46.13 [151020OFc1_NvH-0949-Control-10.raw]	419.7043151855469	46.1270207818667	4.14402587866667	94.8100094077333	90.66598352906664	1261133.0	4.345840253930021E8	4	8273	0.08436523827453613	0.5061421155756511	0.004518100469898107	419.69439697265625	419.7087097167969
893	419.7187194824219	37.3360588394667					1	DETECTED	419.7187 m/z @37.34 [151020OFc1_NvH-0949-Control-10.raw]	419.7187194824219	37.3360588394667	3.35803414586667	96.153133648	92.79509950213333	7709759.5	6.91768070869964E8	2	8273	12.33853636721599	0.5126712068747017	0.01296724942313863	419.7087707519531	419.7268371582031
894	419.7368469238281	22.9917026461333					1	DETECTED	419.7368 m/z @22.99 [151020OFc1_NvH-0949-Control-10.raw]	419.7368469238281	22.9917026461333	6.27239161333333	99.6917550176	93.41936340426668	1.791881E7	1.0994871758689692E9	2	8273	0.2105775237803087	13.084716728746143	0.46698556317154155	419.7268981933594	419.746826171875
895	419.7548828125	24.5238771696					1	DETECTED	419.7549 m/z @24.52 [151020OFc1_NvH-0949-Control-10.raw]	419.7548828125	24.5238771696	4.79835777146667	96.1805878453333	91.38223007386664	1.2084067E7	6.370258145185629E8	2	8273	0.19981057080490316	1.1710068361601391	9.161598587257739	419.7468566894531	419.7648010253906
896	419.7706298828125	13.399317356					1	DETECTED	419.7706 m/z @13.40 [151020OFc1_NvH-0949-Control-10.raw]	419.7706298828125	13.399317356	7.05111824853333	92.3455255248	85.29440727626667	368630.78125	3.5373427850974E8	0	8273	0.3445956928798868	0.5471937216887923	0.42031229247721696	419.764892578125	419.780029296875
897	419.7920227050781	40.0892022677333					1	DETECTED	419.7920 m/z @40.09 [151020OFc1_NvH-0949-Control-10.raw]	419.7920227050781	40.0892022677333	5.94536794426667	98.9062683218667	92.96090037760004	851592.8125	3.331099365868371E8	2	8273	0.1702174775852754	1.328520241639888	0.2706301456885151	419.7844543457031	419.8016662597656
898	419.85040283203125	50.3411370770667					1	DETECTED	419.8504 m/z @50.34 [151020OFc1_NvH-0949-Control-10.raw]	419.85040283203125	50.3411370770667	0.863927387733333	66.3239530682667	65.46002568053338	179771.375	2.9735996692694885E8	0	8273	54.646528245322585	0.7067884550390238	0.41347085460951544	419.8407287597656	419.8518371582031
899	419.8618469238281	45.4784944645333					1	DETECTED	419.8618 m/z @45.48 [151020OFc1_NvH-0949-Control-10.raw]	419.8618469238281	45.4784944645333	0.411800687466667	96.2469639752	95.83516328773334	310670.0625	4.2015101744461805E8	0	8273	32.85258805882617	1.1838574306294853	1.6478734590567166	419.8518981933594	419.8689880371094
900	419.8790588378906	41.7934847752					1	DETECTED	419.8791 m/z @41.79 [151020OFc1_NvH-0949-Control-10.raw]	419.8790588378906	41.7934847752	0.0553213912	96.8666361792	96.811314788	1091358.75	4.224006021067031E8	3	8273	0.15834396744187273	0.9715333057591312	1.2835104965636717	419.8691101074219	419.8811950683594
901	419.8912353515625	36.6527354373333					1	DETECTED	419.8912 m/z @36.65 [151020OFc1_NvH-0949-Control-10.raw]	419.8912353515625	36.6527354373333	0.00790304666666667	96.8484587989333	96.84055575226662	3811889.0	5.931538869617536E8	3	8273	0.3052839622953769	0.5401511221310215	0.13426585746040046	419.88128662109375	419.90118408203125
902	419.9100646972656	47.0312182632					1	DETECTED	419.9101 m/z @47.03 [151020OFc1_NvH-0949-Control-10.raw]	419.9100646972656	47.0312182632	0.0646566021333333	98.1456856085333	98.08102900639996	1166735.375	4.36283762441081E8	3	8273	29.963214791749458	0.5551371211444613	0.10144831251615916	419.9012451171875	419.9197998046875
903	419.9315185546875	41.7234374242667					1	DETECTED	419.9315 m/z @41.72 [151020OFc1_NvH-0949-Control-10.raw]	419.9315185546875	41.7234374242667	0.0270011208	99.4728531602667	99.4458520394667	700300.4375	4.7318638798168904E8	3	8273	16.12538793735736	1.6444610683818377	0.0026681435959276844	419.9215393066406	419.94146728515625
904	419.9544677734375	46.058529488					1	DETECTED	419.9545 m/z @46.06 [151020OFc1_NvH-0949-Control-10.raw]	419.9544677734375	46.058529488	0.0646566021333333	99.1892004917333	99.12454388959996	769680.6875	4.0949655291712683E8	0	8273	0.46798344402699144	1.2487548088120588	0.059117125704566974	419.9447326660156	419.9576110839844
905	419.968017578125	33.1378552144					1	DETECTED	419.9680 m/z @33.14 [151020OFc1_NvH-0949-Control-10.raw]	419.968017578125	33.1378552144	0.00790304666666667	99.9739495565333	99.96604650986663	1343212.25	3.797550486166469E8	0	8273	0.14735373972263233	0.5075671435239436	0.2751615076398146	419.9584655761719	419.97796630859375
906	419.98095703125	49.9674180848					1	DETECTED	419.9810 m/z @49.97 [151020OFc1_NvH-0949-Control-10.raw]	419.98095703125	49.9674180848	1.02641890133333	96.9030142424	95.87659534106668	862187.4375	4.5573393252666456E8	0	8273	0.12614669894566077	1.1717038760656653	1.0872541410569372	419.97802734375	419.9814147949219
907	419.9914855957031	29.9998325333333					1	DETECTED	419.9915 m/z @30.00 [151020OFc1_NvH-0949-Control-10.raw]	419.9914855957031	29.9998325333333	0.4213569896	99.1981211714667	98.7767641818667	1393755.0	3.337927879344753E8	0	8273	0.1227131249799207	24.46455565377489	1.9723299331537436	419.9816589355469	420.0012512207031
908	420.1146240234375	64.3870188888					1	DETECTED	420.1146 m/z @64.39 [151020OFc1_NvH-0949-Control-10.raw]	420.1146240234375	64.3870188888	1.9740586672	99.271945592	97.2978869248	778539.8125	4.141038260175697E8	0	8273	1.4796299176233418	7.7072209543668135	7.204007662193526	420.1068115234375	420.12384033203125
909	420.1893310546875	32.9358618184					1	DETECTED	420.1893 m/z @32.94 [151020OFc1_NvH-0949-Control-10.raw]	420.1893310546875	32.9358618184	4.91083182933333	95.9888290146667	91.07799718533337	821328.0625	3.756492425863115E8	2	8273	0.2636756347980338	1.6720320570975824	4.370390406853052	420.179443359375	420.19097900390625
910	420.20098876953125	25.5705902325333					1	DETECTED	420.2010 m/z @25.57 [151020OFc1_NvH-0949-Control-10.raw]	420.20098876953125	25.5705902325333	2.96092859733333	99.0167880050667	96.05585940773337	1696555.75	4.71597848255123E8	0	8273	6.644687811204417	1.7877826637513528	0.8562639738035381	420.1910095214844	420.2105407714844
911	420.2205505371094	34.1271353234667					1	DETECTED	420.2206 m/z @34.13 [151020OFc1_NvH-0949-Control-10.raw]	420.2205505371094	34.1271353234667	2.739497364	98.8064672208	96.0669698568	5.7124348E7	1.6692882051213796E9	2	8273	0.20491550703798111	0.5156371961883903	0.016772361049739157	420.2105712890625	420.23052978515625
912	420.2386474609375	22.9693177576					1	DETECTED	420.2386 m/z @22.97 [151020OFc1_NvH-0949-Control-10.raw]	420.2386474609375	22.9693177576	3.995863248	97.3495987528	93.3537355048	8374660.5	6.862547340325309E8	0	8273	0.17733196131521822	1.1952841231720144	7.314598612713852	420.2305603027344	420.2485656738281
913	420.2565002441406	24.5238771696					1	DETECTED	420.2565 m/z @24.52 [151020OFc1_NvH-0949-Control-10.raw]	420.2565002441406	24.5238771696	4.77978333146667	96.5661849437333	91.78640161226663	6564562.5	5.1245882169014305E8	3	8273	0.16132610021269755	0.5922336287867352	132.07090844940828	420.2486572265625	420.26611328125
914	420.27044677734375	29.1688215930667					1	DETECTED	420.2704 m/z @29.17 [151020OFc1_NvH-0949-Control-10.raw]	420.27044677734375	29.1688215930667	6.49132262506667	91.7257595898667	85.23443696480003	344056.875	4.376472361463187E8	0	8273	2.1195238078146303	2.470444478146553	0.006199260906467528	420.2674560546875	420.2802734375
915	420.2822265625	5.908155776					1	DETECTED	420.2822 m/z @5.91 [151020OFc1_NvH-0949-Control-10.raw]	420.2822265625	5.908155776	5.79621960986667	92.3455255248	86.54930591493333	248991.71875	2.609827098619962E8	2	8273	0.064297292623821	1.0198084754723924	1.2651515921143148	420.2807922363281	420.2829895019531
916	420.294189453125	40.0767317429333					1	DETECTED	420.2942 m/z @40.08 [151020OFc1_NvH-0949-Control-10.raw]	420.294189453125	40.0767317429333	5.5848600456	99.2254772805333	93.6406172349333	337964.34375	2.991702822361206E8	0	8273	0.04731227652477088	1.2472042315641145	1.4879500773291006	420.2881774902344	420.2996826171875
917	420.3187255859375	16.4642029357333					1	DETECTED	420.3187 m/z @16.46 [151020OFc1_NvH-0949-Control-10.raw]	420.3187255859375	16.4642029357333	0.00790304666666667	100.0012933288	99.99339028213333	118256.1015625	3.6553425149121916E8	0	8273	84.7814024024226	4.271189131699736	10.24007208761619	420.31304931640625	420.320556640625
918	420.3319091796875	91.2768171818667					1	DETECTED	420.3319 m/z @91.28 [151020OFc1_NvH-0949-Control-10.raw]	420.3319091796875	91.2768171818667	67.8353984234667	98.2736193981333	30.438220974666606	819235.125	1.1020818939520112E8	0	8273	0.28179058350067976	0.9396547224809801	0.8095679012891347	420.3262023925781	420.34039306640625
919	420.4314270019531	41.1487485336					1	DETECTED	420.4314 m/z @41.15 [151020OFc1_NvH-0949-Control-10.raw]	420.4314270019531	41.1487485336	7.1233920936	96.7385123112	89.6151202176	298559.78125	4.4090483040711844E8	0	8273	2.0098596238395885	1.3314309431616758	1.6593566254439605	420.4222106933594	420.4411315917969
920	420.4508361816406	21.216758456					1	DETECTED	420.4508 m/z @21.22 [151020OFc1_NvH-0949-Control-10.raw]	420.4508361816406	21.216758456	4.93905678666667	98.4126200053333	93.47356321866663	178088.578125	3.762578789899685E8	0	8273	24.916052499730895	3.8926627231850857	9.961828972060307	420.4414978027344	420.4605407714844
921	420.4710998535156	23.4707558957333					1	DETECTED	420.4711 m/z @23.47 [151020OFc1_NvH-0949-Control-10.raw]	420.4710998535156	23.4707558957333	5.63426357466667	76.2397272461333	70.60546367146662	527349.0	2.983789259748911E8	0	8273	0.22817237130131574	0.5011689634695633	0.0020055313219872577	420.4613952636719	420.4734802246094
922	420.4835510253906	31.7709392576					1	DETECTED	420.4836 m/z @31.77 [151020OFc1_NvH-0949-Control-10.raw]	420.4835510253906	31.7709392576	2.25228027413333	99.3725067408	97.12022646666668	679731.9375	3.7685606613871783E8	2	8273	1.7083960109821987	0.5045757862940633	0.06894031214985863	420.47357177734375	420.49346923828125
923	420.5046081542969	25.18971924					1	DETECTED	420.5046 m/z @25.19 [151020OFc1_NvH-0949-Control-10.raw]	420.5046081542969	25.18971924	7.1528694056	99.8101327325333	92.6572633269333	312664.03125	3.5960781688153493E8	0	8273	0.7328368451996674	3.865195835056321	7.122999992942233	420.49462890625	420.5144958496094
924	420.5188293457031	16.7103149674667					1	DETECTED	420.5188 m/z @16.71 [151020OFc1_NvH-0949-Control-10.raw]	420.5188293457031	16.7103149674667	6.47272862933333	50.1999091717333	43.72718054239997	119624.5859375	1.566774950039113E8	0	8273	0.12504401556252276	2.1356196225434125	3.271239245086825	420.5146789550781	420.5226745605469
925	420.53271484375	24.6638547488					1	DETECTED	420.5327 m/z @24.66 [151020OFc1_NvH-0949-Control-10.raw]	420.53271484375	24.6638547488	4.4032516544	94.7504539685333	90.3472023141333	1816541.75	4.1977300989805096E8	0	8273	0.9096367939873353	0.5069436034694155	0.05315713469616871	420.5228271484375	420.5426940917969
926	420.5451354980469	79.9577760157333					1	DETECTED	420.5451 m/z @79.96 [151020OFc1_NvH-0949-Control-10.raw]	420.5451354980469	79.9577760157333	5.4507779544	79.9883028029333	74.53752484853331	517599.4375	3.556283049072362E8	3	8273	0.1598601646745692	0.5002194741949175	5.263289125225189E-4	420.542724609375	420.548583984375
927	420.55859375	23.8539597117333					1	DETECTED	420.5586 m/z @23.85 [151020OFc1_NvH-0949-Control-10.raw]	420.55859375	23.8539597117333	4.79835777146667	93.7725428554667	88.97418508400003	2184585.0	5.607851838254553E8	0	8273	23.487877078819384	0.8152388672117064	0.14386120520770057	420.5486145019531	420.5685729980469
928	420.57635498046875	30.8539852253333					1	DETECTED	420.5764 m/z @30.85 [151020OFc1_NvH-0949-Control-10.raw]	420.57635498046875	30.8539852253333	4.80778921973333	81.4726871797333	76.66489795999996	1573314.125	3.935188310262854E8	0	8273	0.1223858356219587	0.8458164071854302	0.6571426947798739	420.5686340332031	420.5863037109375
929	420.58642578125	35.1024410616					1	DETECTED	420.5864 m/z @35.10 [151020OFc1_NvH-0949-Control-10.raw]	420.58642578125	35.1024410616	5.40934331093333	72.0995867474667	66.69024343653336	1021034.6875	3.8202504229446864E8	3	8273	21.204666600814893	0.5699617621996755	0.1769276601628624	420.5863952636719	420.5963439941406
930	420.67205810546875	35.340436164					1	DETECTED	420.6721 m/z @35.34 [151020OFc1_NvH-0949-Control-10.raw]	420.67205810546875	35.340436164	12.1534707824	96.6519901946667	84.49851941226669	492485.59375	3.9239879909961426E8	0	8273	16.79477741150137	2.1888729918153276	0.002960386696739584	420.6629638671875	420.681640625
931	420.6915283203125	33.0106235194667					1	DETECTED	420.6915 m/z @33.01 [151020OFc1_NvH-0949-Control-10.raw]	420.6915283203125	33.0106235194667	6.04278161973333	94.3045380333333	88.26175641359997	338658.9375	3.2997554051561505E8	0	8273	8.652984525094897	1.954124409098217	3.5740188263304353	420.6822204589844	420.6994934082031
932	420.70953369140625	32.1367853866667					1	DETECTED	420.7095 m/z @32.14 [151020OFc1_NvH-0949-Control-10.raw]	420.70953369140625	32.1367853866667	4.53778607173333	96.0711802266667	91.53339415493336	613022.125	3.6325060953898615E8	2	8273	23.555475810574382	2.0476610350676157	0.11387130731183912	420.6996154785156	420.7117919921875
933	420.721923828125	34.1142583922667					1	DETECTED	420.7219 m/z @34.11 [151020OFc1_NvH-0949-Control-10.raw]	420.721923828125	34.1142583922667	5.32875676346667	96.9913134168	91.66255665333333	2.4412166E7	8.890795097971492E8	2	8273	0.3144926431292987	0.5138362191433818	27.56913599312423	420.7120056152344	420.7319030761719
934	420.739990234375	22.9823055357333					1	DETECTED	420.7400 m/z @22.98 [151020OFc1_NvH-0949-Control-10.raw]	420.739990234375	22.9823055357333	4.13475520613333	97.5147406381333	93.37998543199997	1946411.375	4.8076919860329074E8	2	8273	19.522069124857197	0.6864839546173508	1.7786660047013094	420.73193359375	420.7499694824219
935	420.7500305175781	35.8007038474667					1	DETECTED	420.7500 m/z @35.80 [151020OFc1_NvH-0949-Control-10.raw]	420.7500305175781	35.8007038474667	8.95328205893333	91.2768171818667	82.32353512293338	538875.3125	3.3615278219608635E8	0	8273	11.676783819293394	2.1260722227969904	0.006994193835473647	420.7500305175781	420.75360107421875
936	420.7637939453125	27.5595884338667					1	DETECTED	420.7638 m/z @27.56 [151020OFc1_NvH-0949-Control-10.raw]	420.7637939453125	27.5595884338667	5.18508133733333	99.6010789784	94.41599764106667	3554068.25	5.0261249774954987E8	2	8273	2.539005355903832	11.424366973967736	0.014669451044209155	420.75384521484375	420.77362060546875
937	420.78662109375	37.0969784042667					1	DETECTED	420.7866 m/z @37.10 [151020OFc1_NvH-0949-Control-10.raw]	420.78662109375	37.0969784042667	5.82389647493333	97.0295690354667	91.20567256053336	7533436.5	4.84858022675027E8	2	8273	0.16564407883323895	1.37970000002875	0.6056973581602911	420.77691650390625	420.7955322265625
938	420.8672180175781	24.701041756					1	DETECTED	420.8672 m/z @24.70 [151020OFc1_NvH-0949-Control-10.raw]	420.8672180175781	24.701041756	0.0738272186666667	97.0930204181333	97.01919319946664	1103932.25	3.956822367821948E8	3	8273	4.227922415066864	1.140589938455944	0.028106238946072473	420.8573303222656	420.87396240234375
939	420.88397216796875	40.8129107770667					1	DETECTED	420.8840 m/z @40.81 [151020OFc1_NvH-0949-Control-10.raw]	420.88397216796875	40.8129107770667	0.00790304666666667	95.8011230424	95.79321999573332	7382644.5	5.38705343402512E8	3	8273	0.1767926104387385	0.8782983305705129	78.03322539207254	420.8739929199219	420.8939514160156
940	420.900146484375	47.0031314285333					1	DETECTED	420.9001 m/z @47.00 [151020OFc1_NvH-0949-Control-10.raw]	420.900146484375	47.0031314285333	0.2704045648	99.7553172	99.48491263519999	1571937.125	5.577572552932862E8	0	8273	0.203636637342278	0.5056644669154671	0.020482938400446463	420.89410400390625	420.9101257324219
941	420.9101867675781	30.8137511629333					1	DETECTED	420.9102 m/z @30.81 [151020OFc1_NvH-0949-Control-10.raw]	420.9101867675781	30.8137511629333	0.00790304666666667	99.6101246213333	99.60222157466663	563988.875	4.381305606949893E8	0	8273	3.8640483665113017	1.933632165531541	0.161369740373375	420.91015625	420.9151916503906
942	420.9252014160156	44.3039934733333					1	DETECTED	420.9252 m/z @44.30 [151020OFc1_NvH-0949-Control-10.raw]	420.9252014160156	44.3039934733333	0.00790304666666667	99.5091278832	99.50122483653332	783424.875	3.952509734567275E8	0	8273	6.4097872418568045	1.5766155497407552	0.0030101276518089337	420.91522216796875	420.9350891113281
943	420.9503479003906	19.8741139277333					1	DETECTED	420.9503 m/z @19.87 [151020OFc1_NvH-0949-Control-10.raw]	420.9503479003906	19.8741139277333	0.00790304666666667	99.4819324637333	99.47402941706663	460054.5625	3.9421538618110985E8	0	8273	0.061373348906762715	0.7090261042032227	0.32804499083780486	420.9403991699219	420.9549865722656
944	420.9651184082031	47.77368498					1	DETECTED	420.9651 m/z @47.77 [151020OFc1_NvH-0949-Control-10.raw]	420.9651184082031	47.77368498	0.0270011208	99.053244096	99.0262429752	831555.3125	3.796523701013433E8	0	8273	13.628129433629326	1.421778336676007	0.009849033882335382	420.9551696777344	420.97509765625
945	421.0037536621094	25.9033024837333					1	DETECTED	421.0038 m/z @25.90 [151020OFc1_NvH-0949-Control-10.raw]	421.0037536621094	25.9033024837333	0.00790304666666667	99.8284013472	99.82049830053333	426617.0	3.3072552569251657E8	0	8273	0.19805034979509273	3.6924609762590066	0.01474697037365618	420.9950256347656	421.0130920410156
946	421.0591735839844	18.4307049477333					1	DETECTED	421.0592 m/z @18.43 [151020OFc1_NvH-0949-Control-10.raw]	421.0591735839844	18.4307049477333	2.8133822304	97.3863192277333	94.5729369973333	865455.0	7.89659351178758E8	2	8273	2.976544115694381	1.8107553875901559	2.636763537679954	421.0499572753906	421.0622863769531
947	421.07318115234375	42.1564327416					1	DETECTED	421.0732 m/z @42.16 [151020OFc1_NvH-0949-Control-10.raw]	421.07318115234375	42.1564327416	0.0458586370666667	99.5920212565333	99.54616261946663	1799231.375	4.322987076848342E8	0	8273	0.0685209963141773	6.064615944377441	0.763326638997895	421.0640563964844	421.0809326171875
948	421.0981140136719	91.7163136666667					1	DETECTED	421.0981 m/z @91.72 [151020OFc1_NvH-0949-Control-10.raw]	421.0981140136719	91.7163136666667	0.621348112	99.9922125592	99.37086444719999	311589.75	3.890132490850043E8	0	8273	0.32506551938770656	0.5303893713224552	2.6800476155078212	421.09002685546875	421.10772705078125
949	421.14593505859375	89.1803244594667					1	DETECTED	421.1459 m/z @89.18 [151020OFc1_NvH-0949-Control-10.raw]	421.14593505859375	89.1803244594667	2.9055748024	99.5828874936	96.6773126912	1036803.1875	3.8854616719851744E8	0	8273	0.5657540138442556	2.5786579716182945	7.8145555016398385	421.13671875	421.15435791015625
950	421.18560791015625	14.4831216488					1	DETECTED	421.1856 m/z @14.48 [151020OFc1_NvH-0949-Control-10.raw]	421.18560791015625	14.4831216488	1.86263460426667	94.6210555290667	92.75842092480002	713059.75	3.909023188774621E8	3	8273	7.128773255640942	2.07207244263644	3.635751511965808	421.1756591796875	421.195556640625
951	421.19744873046875	24.3184962064					1	DETECTED	421.1974 m/z @24.32 [151020OFc1_NvH-0949-Control-10.raw]	421.19744873046875	24.3184962064	5.28625920693333	94.1033432162667	88.81708400933337	469792.0	3.787118809244449E8	0	8273	0.14656428646588182	2.364422836951296	0.008580675800276478	421.19561767578125	421.19970703125
952	421.209716796875	21.4250792053333					1	DETECTED	421.2097 m/z @21.43 [151020OFc1_NvH-0949-Control-10.raw]	421.209716796875	21.4250792053333	4.44514962	98.5699617954667	94.1248121754667	3252609.5	5.341249343220869E8	2	8273	18.963310953574357	1.9415727522708928	3.070764196427118	421.1998596191406	421.2158508300781
953	421.2258605957031	35.340436164					1	DETECTED	421.2259 m/z @35.34 [151020OFc1_NvH-0949-Control-10.raw]	421.2258605957031	35.340436164	4.4912764536	98.6336654210667	94.1423889674667	8396007.0	1.0313395789498402E9	3	8273	3.1227382137146336	0.5154257080131915	0.20059857895055971	421.21588134765625	421.23583984375
954	421.24029541015625	42.1812722744					1	DETECTED	421.2403 m/z @42.18 [151020OFc1_NvH-0949-Control-10.raw]	421.24029541015625	42.1812722744	4.7043780784	99.5457067165333	94.8413286381333	1948752.25	5.598234314257362E8	3	8273	20.287926591290518	0.5340686096186239	1.94816944713421	421.2358703613281	421.2502746582031
955	421.2606506347656	11.6457332168					1	DETECTED	421.2607 m/z @11.65 [151020OFc1_NvH-0949-Control-10.raw]	421.2606506347656	11.6457332168	5.84308365946667	92.3806689997333	86.53758534026663	1.0157271E7	6.021123542940835E8	2	8273	0.17043029113047226	1.9666356978213742	51.818564910836585	421.25067138671875	421.2706298828125
956	421.27862548828125	49.9428367717333					1	DETECTED	421.2786 m/z @49.94 [151020OFc1_NvH-0949-Control-10.raw]	421.27862548828125	49.9428367717333	3.62582941493333	92.3630546528	88.73722523786667	4886106.0	5.579132705035346E8	2	8273	0.16219414208337213	0.5088522028432793	0.01745428123973468	421.270751953125	421.2886047363281
957	421.2886657714844	37.1951497312					1	DETECTED	421.2887 m/z @37.20 [151020OFc1_NvH-0949-Control-10.raw]	421.2886657714844	37.1951497312	4.77978333146667	92.4533844056	87.67360107413333	1305826.875	4.6374581519851655E8	0	8273	17.535831031701267	0.5129020096048857	0.009181134565781722	421.28863525390625	421.2977294921875
958	421.3318786621094	91.0838627858667					1	DETECTED	421.3319 m/z @91.08 [151020OFc1_NvH-0949-Control-10.raw]	421.3318786621094	91.0838627858667	0.00790304666666667	100.0012933288	99.99339028213333	193070.828125	2.9171578058878237E8	0	8273	0.1733568427307688	0.534688855190231	10.816207595178037	421.3218994140625	421.3384704589844
959	421.4073791503906	42.0619922437333					1	DETECTED	421.4074 m/z @42.06 [151020OFc1_NvH-0949-Control-10.raw]	421.4073791503906	42.0619922437333	4.82653680773333	96.5863201829333	91.75978337519997	1696148.0	4.2905007584682834E8	0	8273	0.1972387972454186	0.7550770682385661	1.1223197523363444	421.399169921875	421.4173278808594
960	421.42022705078125	34.7217910578667					1	DETECTED	421.4202 m/z @34.72 [151020OFc1_NvH-0949-Control-10.raw]	421.42022705078125	34.7217910578667	5.18508133733333	86.5897747925333	81.40469345519998	286188.875	3.689898955607381E8	0	8273	0.05918571059709876	1.378025755499248	1.7560515109984962	421.41748046875	421.4293212890625
961	421.4527587890625	19.782568728					1	DETECTED	421.4528 m/z @19.78 [151020OFc1_NvH-0949-Control-10.raw]	421.4527587890625	19.782568728	4.66722847253333	95.64620198	90.97897350746668	158576.09375	3.680992496966265E8	0	8273	14.588965863188015	3.149476806816327	5.264134390341128	421.4501647949219	421.4607849121094
962	421.4707946777344	18.2821544962667					1	DETECTED	421.4708 m/z @18.28 [151020OFc1_NvH-0949-Control-10.raw]	421.4707946777344	18.2821544962667	5.6139320928	96.78420538	91.1702732872	6428699.5	5.420812175720516E8	4	8273	12.562836252012303	0.5431241340735209	0.046242993366642414	421.4608459472656	421.48077392578125
963	421.4808654785156	30.6026716290667					1	DETECTED	421.4809 m/z @30.60 [151020OFc1_NvH-0949-Control-10.raw]	421.4808654785156	30.6026716290667	8.6657392768	96.6063971656	87.9406578888	4167500.0	3.7249876767545396E8	0	8273	0.05888532889133913	61.150836150144265	185.38086835094734	421.4808044433594	421.4908142089844
964	421.49908447265625	47.5569584586667					1	DETECTED	421.4991 m/z @47.56 [151020OFc1_NvH-0949-Control-10.raw]	421.49908447265625	47.5569584586667	3.19210069253333	78.0059109872	74.81381029466667	559913.0	3.287121536795201E8	0	8273	0.34277093911402545	0.885258504064815	0.009606869191677577	421.49090576171875	421.5090637207031
965	421.5198974609375	14.4930213562667					1	DETECTED	421.5199 m/z @14.49 [151020OFc1_NvH-0949-Control-10.raw]	421.5198974609375	14.4930213562667	4.9762228048	98.7881447274667	93.8119219226667	549110.625	3.8202375019489306E8	0	8273	0.06692447408140545	0.6462434819153848	1.3650658984539734	421.5100402832031	421.52984619140625
966	421.53179931640625	24.2286117096					1	DETECTED	421.5318 m/z @24.23 [151020OFc1_NvH-0949-Control-10.raw]	421.53179931640625	24.2286117096	5.738143604	95.9030677338667	90.1649241298667	292553.0	3.511041152443157E8	0	8273	0.13941005697713393	2.996900461005237	0.004243199939881481	421.5299377441406	421.5339660644531
967	421.5439758300781	34.8876223146667					1	DETECTED	421.5440 m/z @34.89 [151020OFc1_NvH-0949-Control-10.raw]	421.5439758300781	34.8876223146667	1.38571686773333	94.4657514709333	93.08003460319996	3194621.5	4.665429442940695E8	3	8273	6.058989841017642	0.5044013336422312	0.1847941713028722	421.53436279296875	421.54949951171875
968	421.5596008300781	38.80500912					1	DETECTED	421.5596 m/z @38.81 [151020OFc1_NvH-0949-Control-10.raw]	421.5596008300781	38.80500912	4.6856903352	97.5785258274667	92.8928354922667	5884035.5	5.959952229226452E8	3	8273	16.738790530611574	0.9105328174333074	0.24075158303263114	421.5496826171875	421.5694885253906
969	421.5743103027344	42.0828001709333					1	DETECTED	421.5743 m/z @42.08 [151020OFc1_NvH-0949-Control-10.raw]	421.5743103027344	42.0828001709333	5.06364265733333	94.5218984664	89.45825580906667	1016066.75	4.4251268829778624E8	0	8273	0.22843924768457669	0.5136384494386064	6.555368199622489	421.5696105957031	421.58428955078125
970	421.5843505859375	18.0866614882667					1	DETECTED	421.5844 m/z @18.09 [151020OFc1_NvH-0949-Control-10.raw]	421.5843505859375	18.0866614882667	5.39953094186667	47.4177664429333	42.01823550106663	263779.21875	1.4802432848185906E8	0	8273	28.442857569681834	2.2410701758171667	3.2272095548381334	421.5843200683594	421.5884094238281
971	421.59930419921875	31.7709392576					1	DETECTED	421.5993 m/z @31.77 [151020OFc1_NvH-0949-Control-10.raw]	421.59930419921875	31.7709392576	4.78899546853333	97.6159251821333	92.82692971359997	648534.625	3.455685151871578E8	0	8273	0.09660299598675337	2.4199616292170463	0.03337156210783041	421.5894775390625	421.6090393066406
972	421.6802978515625	21.6778243565333					1	DETECTED	421.6803 m/z @21.68 [151020OFc1_NvH-0949-Control-10.raw]	421.6802978515625	21.6778243565333	4.44514962	82.7184065690667	78.2732569490667	213757.703125	3.585831782616735E8	0	8273	0.16333417426939079	2.2710710364400732	7.8626714904996895	421.6705017089844	421.6886901855469
973	421.69879150390625	23.5851068034667					1	DETECTED	421.6988 m/z @23.59 [151020OFc1_NvH-0949-Control-10.raw]	421.69879150390625	23.5851068034667	4.10689535333333	94.6115077586667	90.50461240533338	303142.3125	5.0201397353531533E8	0	8273	11.872197122818342	3.046031000637801	0.029250481272589782	421.68896484375	421.7012023925781
974	421.7113342285156	28.9693845149333					1	DETECTED	421.7113 m/z @28.97 [151020OFc1_NvH-0949-Control-10.raw]	421.7113342285156	28.9693845149333	4.73331702613333	99.7735815050667	95.04026447893337	9639098.0	7.051758396809813E8	2	8273	0.21086277192273428	1.201684236549457	0.0534994637687824	421.701416015625	421.7213134765625
975	421.7214050292969	18.31116538					1	DETECTED	421.7214 m/z @18.31 [151020OFc1_NvH-0949-Control-10.raw]	421.7214050292969	18.31116538	5.33969404026667	96.9121914698667	91.57249742960003	5940184.0	6.405432648544202E8	2	8273	17.203842966861416	1.0879010598719503	5.63258033281113	421.7213439941406	421.73138427734375
976	421.74017333984375	29.4015148605333					1	DETECTED	421.7402 m/z @29.40 [151020OFc1_NvH-0949-Control-10.raw]	421.74017333984375	29.4015148605333	5.7288335856	98.9155077450667	93.1866741594667	3999083.5	6.045180275193805E8	2	8273	14.75121422375762	1.2103594587233735	0.07969679647553056	421.7314147949219	421.74896240234375
977	421.7590637207031	27.5265115594667					1	DETECTED	421.7591 m/z @27.53 [151020OFc1_NvH-0949-Control-10.raw]	421.7590637207031	27.5265115594667	0.9120598432	99.9557165133333	99.0436566701333	2.41066912E8	5.0915263720796585E9	2	8273	0.26931337723560134	1.1757125356195526	1.0559635890123238	421.7491149902344	421.7684326171875
978	421.77008056640625	29.1572655765333					1	DETECTED	421.7701 m/z @29.16 [151020OFc1_NvH-0949-Control-10.raw]	421.77008056640625	29.1572655765333	5.68211280453333	71.1061819053333	65.42406910079997	3793560.75	4.411420998374316E8	2	8273	0.874663917916223	6.943046267655224	0.3204671483661697	421.7694091796875	421.7800598144531
979	421.7803039550781	49.8838314248					1	DETECTED	421.7803 m/z @49.88 [151020OFc1_NvH-0949-Control-10.raw]	421.7803039550781	49.8838314248	15.5466904645333	94.4937302773333	78.9470398128	2066591.0	4.1134442859182763E8	0	8273	0.20554904867206858	2.6211658542308656	1.443403287442222	421.7801208496094	421.790283203125
980	421.7904052734375	37.1122388402667					1	DETECTED	421.7904 m/z @37.11 [151020OFc1_NvH-0949-Control-10.raw]	421.7904052734375	37.1122388402667	4.64852632133333	93.8536834549333	89.20515713359997	602992.1875	3.393371586905627E8	0	8273	17.65007892805299	1.4258506938521878	3.2935154008183685	421.7904052734375	421.79949951171875
981	421.85467529296875	8.3388602528					1	DETECTED	421.8547 m/z @8.34 [151020OFc1_NvH-0949-Control-10.raw]	421.85467529296875	8.3388602528	1.88075926106667	95.2948770746667	93.41411781360003	317966.8125	3.417976223245657E8	0	8273	6.175140506984624	0.7976543053368755	1.3685555441727029	421.8452453613281	421.85467529296875
982	421.86468505859375	49.0643930858667					1	DETECTED	421.8647 m/z @49.06 [151020OFc1_NvH-0949-Control-10.raw]	421.86468505859375	49.0643930858667	0.0364276626666667	79.7865572741333	79.75012961146663	1987615.0	3.852251050545165E8	3	8273	0.1371128360996039	0.5083136453341787	0.010283286717787861	421.8547058105469	421.8744812011719
983	421.87774658203125	34.8364706949333					1	DETECTED	421.8777 m/z @34.84 [151020OFc1_NvH-0949-Control-10.raw]	421.87774658203125	34.8364706949333	0.00790304666666667	99.053244096	99.04534104933333	1959488.125	4.662742060117559E8	3	8273	6.1276680086387465	1.3560771314484743	0.5694756816828475	421.8747863769531	421.8876953125
984	421.90093994140625	22.2381593069333					1	DETECTED	421.9009 m/z @22.24 [151020OFc1_NvH-0949-Control-10.raw]	421.90093994140625	22.2381593069333	0.00790304666666667	96.7658850154667	96.75798196880002	2684568.25	4.581800669880071E8	3	8273	16.65421056303729	1.2879130083690966	16.338582134329897	421.8909606933594	421.9108581542969
985	421.9126281738281	40.1569117330667					1	DETECTED	421.9126 m/z @40.16 [151020OFc1_NvH-0949-Control-10.raw]	421.9126281738281	40.1569117330667	0.00790304666666667	95.352426188	95.34452314133333	704365.625	3.855977209776175E8	0	8273	7.157189422091648	1.748257840004665	0.03258209994809629	421.91094970703125	421.92254638671875
986	421.9335021972656	31.7395833664					1	DETECTED	421.9335 m/z @31.74 [151020OFc1_NvH-0949-Control-10.raw]	421.9335021972656	31.7395833664	0.0270011208	96.4246490666667	96.39764794586671	437251.71875	3.738598158624507E8	0	8273	0.07571135429322595	2.386267668776194	0.015881412094257082	421.9237976074219	421.93914794921875
987	421.94915771484375	29.5802150410667					1	DETECTED	421.9492 m/z @29.58 [151020OFc1_NvH-0949-Control-10.raw]	421.94915771484375	29.5802150410667	0.0646566021333333	99.1528839506667	99.08822734853337	520120.96875	3.876143068932205E8	0	8273	4.7424148426543375	2.417596390935193	3.841369180304745	421.9395446777344	421.9591369628906
988	421.9617004394531	52.6924307173333					1	DETECTED	421.9617 m/z @52.69 [151020OFc1_NvH-0949-Control-10.raw]	421.9617004394531	52.6924307173333	1.13174268213333	52.6924307173333	51.56068803519997	129220.15625	1.6372867959579378E8	0	8273	46.183455647646475	0.5	null	421.95916748046875	421.96185302734375
989	421.97186279296875	18.2923567861333					1	DETECTED	421.9719 m/z @18.29 [151020OFc1_NvH-0949-Control-10.raw]	421.97186279296875	18.2923567861333	0.1208994448	99.3725067408	99.251607296	3548684.5	4.702611171957722E8	0	8273	0.1889785932768362	4.6250029410243325	34.725927817337535	421.9618835449219	421.98175048828125
990	421.98236083984375	30.7199763050667					1	DETECTED	421.9824 m/z @30.72 [151020OFc1_NvH-0949-Control-10.raw]	421.98236083984375	30.7199763050667	3.86566822106667	96.2560593176	92.39039109653334	2000876.625	4.2896868014111406E8	0	8273	0.20093349095541058	0.5224618128424692	3.4608534169563483	421.98187255859375	421.9919738769531
991	422.04278564453125	26.8552376376					1	DETECTED	422.0428 m/z @26.86 [151020OFc1_NvH-0949-Control-10.raw]	422.04278564453125	26.8552376376	0.543816025066667	99.6736196754667	99.12980365040004	522610.0625	5.125269146893824E8	0	8273	0.4217062071223232	1.863111350753934	1.1299996365211196	422.03326416015625	422.05267333984375
992	422.05810546875	37.8194760218667					1	DETECTED	422.0581 m/z @37.82 [151020OFc1_NvH-0949-Control-10.raw]	422.05810546875	37.8194760218667	0.0738272186666667	99.9830577506667	99.90923053200004	313328.09375	3.539375137748411E8	0	8273	75.46162697773508	1.3300464856464107	3.3847411911758356	422.05364990234375	422.0675048828125
993	422.0751037597656	42.0386963093333					1	DETECTED	422.0751 m/z @42.04 [151020OFc1_NvH-0949-Control-10.raw]	422.0751037597656	42.0386963093333	23.6594891365333	100.0012933288	76.34180419226671	151237.625	3.557660845855488E8	0	8273	70.56297363269013	1.9337565366951361	3.1234626994156045	422.0694580078125	422.0848693847656
994	422.1006774902344	91.7853736125333					1	DETECTED	422.1007 m/z @91.79 [151020OFc1_NvH-0949-Control-10.raw]	422.1006774902344	91.7853736125333	0.6608001368	100.0012933288	99.340493192	350512.03125	3.6984977706834906E8	0	8273	0.0958431904617072	58.57480939572004	1.7360730583199735	422.0917663574219	422.1103515625
995	422.13031005859375	90.3732917368					1	DETECTED	422.1303 m/z @90.37 [151020OFc1_NvH-0949-Control-10.raw]	422.13031005859375	90.3732917368	20.5488266029333	97.9417025386667	77.3928759357334	1.5011682E7	3.8190576683657295E8	0	8273	0.06957391911791433	1.2520031322517362	1.218852597172737	422.1212158203125	422.1388244628906
996	422.1491394042969	89.0740902818667					1	DETECTED	422.1491 m/z @89.07 [151020OFc1_NvH-0949-Control-10.raw]	422.1491394042969	89.0740902818667	10.8892807653333	97.1201617042667	86.23088093893341	161877.234375	3.477974525068973E8	0	8273	0.28840837684202825	0.5324089272213712	0.06580688521506285	422.14141845703125	422.158935546875
997	422.1900939941406	20.2761112344					1	DETECTED	422.1901 m/z @20.28 [151020OFc1_NvH-0949-Control-10.raw]	422.1900939941406	20.2761112344	4.2178102488	97.3863192277333	93.16850897893329	2212310.25	4.194805099278167E8	3	8273	0.09928225266394719	0.5687518259996218	0.012490251473264071	422.1802062988281	422.19287109375
998	422.202880859375	90.1197345309333					1	DETECTED	422.2029 m/z @90.12 [151020OFc1_NvH-0949-Control-10.raw]	422.202880859375	90.1197345309333	5.35955628133333	97.3036101261333	91.94405384479997	3111855.5	5.75769126042226E8	3	8273	0.21539651137213411	0.5124041213486205	0.02597661292153223	422.1929016113281	422.2032165527344
999	422.2132263183594	29.0098255730667					1	DETECTED	422.2132 m/z @29.01 [151020OFc1_NvH-0949-Control-10.raw]	422.2132263183594	29.0098255730667	2.94259321386667	99.6826849405333	96.74009172666663	4630851.0	5.447987431635969E8	2	8273	0.18923908386231858	0.8254509372147958	0.29807221622775154	422.2032470703125	422.217529296875
1000	422.2275390625	27.2499041408					1	DETECTED	422.2275 m/z @27.25 [151020OFc1_NvH-0949-Control-10.raw]	422.2275390625	27.2499041408	4.347905108	100.0012933288	95.6533882208	5898945.5	8.504927004634713E8	2	8273	19.468610942199284	0.8897413967352722	0.748654436310865	422.2175598144531	422.2375183105469
1001	422.2378234863281	15.3329884965333					1	DETECTED	422.2378 m/z @15.33 [151020OFc1_NvH-0949-Control-10.raw]	422.2378234863281	15.3329884965333	4.51910915173333	95.1206583888	90.60154923706666	4819173.0	7.315354426228138E8	3	8273	0.17522613240261897	1.5117086776921091	7.636562087557072	422.237548828125	422.2477722167969
1002	422.2577819824219	27.5265115594667					1	DETECTED	422.2578 m/z @27.53 [151020OFc1_NvH-0949-Control-10.raw]	422.2577819824219	27.5265115594667	5.41882407253333	98.9883403773333	93.56951630479998	1.09629424E8	2.5928471080690594E9	2	8273	0.26468646751344593	1.0657301292910817	1.054421513902614	422.247802734375	422.26776123046875
1003	422.26873779296875	36.0605049304					1	DETECTED	422.2687 m/z @36.06 [151020OFc1_NvH-0949-Control-10.raw]	422.26873779296875	36.0605049304	5.48176279146667	94.7899890696	89.30822627813333	1.2702346E7	5.92967506519944E8	2	8273	0.19099484966348257	0.7074683053994985	1.1517277059792532	422.2677917480469	422.2787170410156
1004	422.27880859375	29.9889686288					1	DETECTED	422.2788 m/z @29.99 [151020OFc1_NvH-0949-Control-10.raw]	422.27880859375	29.9889686288	5.502848272	88.9761703704	83.4733220984	1142860.25	5.338976419464117E8	0	8273	0.10663389876008011	0.5012422384456541	2.1071324861581964	422.2787780761719	422.2886047363281
1005	422.29058837890625	17.8884863965333					1	DETECTED	422.2906 m/z @17.89 [151020OFc1_NvH-0949-Control-10.raw]	422.29058837890625	17.8884863965333	1.88075926106667	92.2546451525333	90.37388589146663	209286.84375	3.3936275112234473E8	0	8273	19.21061586006889	2.8133140305348756	414.5725552959655	422.2888488769531	422.3004150390625
1006	422.31109619140625	90.9980971261333					1	DETECTED	422.3111 m/z @91.00 [151020OFc1_NvH-0949-Control-10.raw]	422.31109619140625	90.9980971261333	2.1225254224	92.4359285338667	90.3134031114667	151896.09375	4.049449826066344E8	0	8273	0.18988970449593978	0.5080890135510262	0.010060476037695049	422.3025817871094	422.31268310546875
1007	422.3350524902344	64.5859941168					1	DETECTED	422.3351 m/z @64.59 [151020OFc1_NvH-0949-Control-10.raw]	422.3350524902344	64.5859941168	0.0646566021333333	94.2193955696	94.15473896746666	115390.8203125	3.835336699632146E8	0	8273	91.95913524585686	0.7296059253425954	0.41580719215743506	422.32537841796875	422.3418273925781
1008	422.4685974121094	20.8264629626667					1	DETECTED	422.4686 m/z @20.83 [151020OFc1_NvH-0949-Control-10.raw]	422.4685974121094	20.8264629626667	4.347905108	94.3230385661333	89.9751334581333	425488.59375	3.9031185272942656E8	0	8273	2.8406417827124884	0.5183971550866783	0.14478933661426574	422.45867919921875	422.4701232910156
1009	422.4801940917969	37.0090519968					1	DETECTED	422.4802 m/z @37.01 [151020OFc1_NvH-0949-Control-10.raw]	422.4801940917969	37.0090519968	5.62334658773333	99.7553172	94.13197061226666	1822856.625	4.20102324139538E8	0	8273	0.08092488582283863	0.5624925748391557	0.218827165082757	422.47021484375	422.4901123046875
1010	422.4903259277344	73.8494271352					1	DETECTED	422.4903 m/z @73.85 [151020OFc1_NvH-0949-Control-10.raw]	422.4903259277344	73.8494271352	8.61395302533333	95.8942263013333	87.28027327599997	203877.921875	4.823653832597492E8	0	8273	62.061299612763534	0.6746053083378518	0.3489845228734424	422.4902038574219	422.49981689453125
1011	422.5202941894531	30.5309769786667					1	DETECTED	422.5203 m/z @30.53 [151020OFc1_NvH-0949-Control-10.raw]	422.5202941894531	30.5309769786667	1.56165226106667	94.0767894154667	92.51513715440004	1106990.0	3.880520875247728E8	0	8273	0.07235218468886728	0.5117928728343979	1.3150852290913404	422.5103454589844	422.52276611328125
1012	422.5328063964844	17.4327833586667					1	DETECTED	422.5328 m/z @17.43 [151020OFc1_NvH-0949-Control-10.raw]	422.5328063964844	17.4327833586667	1.86263460426667	96.8847815192	95.02214691493333	1795672.875	4.1463424530132914E8	0	8273	0.13374813310266376	0.7098427460876784	23.86201579809728	422.5229187011719	422.54248046875
1013	422.552490234375	25.6302000861333					1	DETECTED	422.5525 m/z @25.63 [151020OFc1_NvH-0949-Control-10.raw]	422.552490234375	25.6302000861333	5.0543426528	97.5878273901333	92.5334847373333	2.5087786E7	8.966930192522005E8	3	8273	0.1563894034096549	0.5283865253724106	40.60570482890006	422.5425109863281	422.5624694824219
1014	422.5628967285156	24.6923000005333					1	DETECTED	422.5629 m/z @24.69 [151020OFc1_NvH-0949-Control-10.raw]	422.5628967285156	24.6923000005333	5.06364265733333	90.1923043624	85.12866170506666	3729319.0	4.26716600144748E8	3	8273	14.722998069733823	0.5371840848751459	1.7586335833923652	422.5625	422.56610107421875
1015	422.5761413574219	47.4000107021333					1	DETECTED	422.5761 m/z @47.40 [151020OFc1_NvH-0949-Control-10.raw]	422.5761413574219	47.4000107021333	4.78899546853333	96.8393191464	92.05032367786667	8859568.0	1.0726023997053568E9	3	8273	0.6324681623161652	0.526646200207714	0.058566088598164256	422.5661926269531	422.58612060546875
1016	422.6058349609375	29.5394237861333					1	DETECTED	422.6058 m/z @29.54 [151020OFc1_NvH-0949-Control-10.raw]	422.6058349609375	29.5394237861333	1.09354343573333	78.3997459664	77.30620253066668	404542.65625	3.24114099667288E8	0	8273	0.949603457825198	1.5048687688515376	0.019455069919485226	422.595947265625	422.6157531738281
1017	422.67852783203125	29.8065937413333					1	DETECTED	422.6785 m/z @29.81 [151020OFc1_NvH-0949-Control-10.raw]	422.67852783203125	29.8065937413333	10.8029049128	85.0727861589333	74.2698812461333	352945.5625	3.586028423452242E8	0	8273	44.7370657911343	1.9540911745150225	5.488658396730963	422.66986083984375	422.68341064453125
1018	422.69342041015625	61.2591636034667					1	DETECTED	422.6934 m/z @61.26 [151020OFc1_NvH-0949-Control-10.raw]	422.69342041015625	61.2591636034667	5.2133178624	96.9393076285333	91.7259897661333	490756.40625	3.721930250694301E8	0	8273	43.46868246621656	0.8746249030321713	0.817361093568818	422.6835632324219	422.7033996582031
1019	422.7145080566406	29.0001361802667					1	DETECTED	422.7145 m/z @29.00 [151020OFc1_NvH-0949-Control-10.raw]	422.7145080566406	29.0001361802667	2.8133822304	96.6903530805333	93.8769708501333	1077903.25	4.0121523927587056E8	4	8273	15.754283952473648	0.5409614662826694	0.5041035982124545	422.70458984375	422.72344970703125
1020	422.73345947265625	28.8588499333333					1	DETECTED	422.7335 m/z @28.86 [151020OFc1_NvH-0949-Control-10.raw]	422.73345947265625	28.8588499333333	4.7705271416	99.3997941189333	94.6292669773333	1.6597131E7	9.929124482399613E8	2	8273	5.736569101124907	0.5307282782616534	0.8584587615332728	422.7234802246094	422.7434387207031
1021	422.7435607910156	68.2691973765333					1	DETECTED	422.7436 m/z @68.27 [151020OFc1_NvH-0949-Control-10.raw]	422.7435607910156	68.2691973765333	3.81965452533333	99.0713395469333	95.25168502159997	1504012.125	6.200695838838364E8	2	8273	46.63222252026169	0.5036495251124588	0.007048155198159689	422.74346923828125	422.74847412109375
1022	422.75848388671875	27.5366133056					1	DETECTED	422.7585 m/z @27.54 [151020OFc1_NvH-0949-Control-10.raw]	422.75848388671875	27.5366133056	6.04278161973333	97.6744138306667	91.63163221093336	2.67806E7	1.9144837684971247E9	2	8273	18.059487389608478	1.1064609016192581	0.02475008880030632	422.7485046386719	422.7684631347656
1023	422.7685241699219	50.9359838749333					1	DETECTED	422.7685 m/z @50.94 [151020OFc1_NvH-0949-Control-10.raw]	422.7685241699219	50.9359838749333	6.2056716792	68.4256318290667	62.2199601498667	6237594.0	4.78597850042341E8	2	8273	15.725116027685964	0.7827635649155773	0.5428185880986368	422.76849365234375	422.7784729003906
1024	422.7796630859375	35.746518728					1	DETECTED	422.7797 m/z @35.75 [151020OFc1_NvH-0949-Control-10.raw]	422.7796630859375	35.746518728	4.4358451816	75.0414261029333	70.6055809213333	395229.09375	3.3087959255350554E8	0	8273	17.40983415993131	1.4469160528007174	2.2553640944064335	422.7785339355469	422.78936767578125
1025	422.8406066894531	48.1861287997333					1	DETECTED	422.8406 m/z @48.19 [151020OFc1_NvH-0949-Control-10.raw]	422.8406066894531	48.1861287997333	0.00790304666666667	100.0012933288	99.99339028213333	376711.8125	6.860770989308236E8	3	8273	91.45241792875933	1.1947155122663877	1.404830580995245	422.8306884765625	422.8432922363281
1026	422.85528564453125	30.5498512472					1	DETECTED	422.8553 m/z @30.55 [151020OFc1_NvH-0949-Control-10.raw]	422.85528564453125	30.5498512472	0.2148111032	98.9155077450667	98.7006966418667	691807.8125	3.7601621225248754E8	0	8273	6.329169964987791	1.8745002766750611	1.647953601540802	422.84759521484375	422.8652648925781
1027	422.8679504394531	9.49254455306667					1	DETECTED	422.8680 m/z @9.49 [151020OFc1_NvH-0949-Control-10.raw]	422.8679504394531	9.49254455306667	0.149111965066667	86.2051419482667	86.05602998320003	674192.0625	3.5550106345403755E8	3	8273	8.096047338966365	23.8923510150677	101.11470318786647	422.8653869628906	422.87664794921875
1028	422.88665771484375	25.6302000861333					1	DETECTED	422.8867 m/z @25.63 [151020OFc1_NvH-0949-Control-10.raw]	422.88665771484375	25.6302000861333	0.0364276626666667	99.6191667237333	99.58273906106663	1.7833408E7	1.0018294137738945E9	3	8273	0.15298758242701638	1.8279219093976768	0.036285089874511386	422.8766784667969	422.8966369628906
1029	422.89697265625	24.6836857568					1	DETECTED	422.8970 m/z @24.68 [151020OFc1_NvH-0949-Control-10.raw]	422.89697265625	24.6836857568	0.149111965066667	76.6730226781333	76.52391071306663	3510078.5	4.137897968423928E8	3	8273	0.20570667933994358	0.6018936568535106	18.777973087606348	422.89666748046875	422.90057373046875
1030	422.91058349609375	47.2962342794667					1	DETECTED	422.9106 m/z @47.30 [151020OFc1_NvH-0949-Control-10.raw]	422.91058349609375	47.2962342794667	0.00790304666666667	99.1709074997333	99.16300445306663	5648594.5	8.495667792140014E8	3	8273	0.6591445888642795	0.5116941570791115	0.08185484924060422	422.9006042480469	422.9205627441406
1031	422.9236145019531	44.5971488997333					1	DETECTED	422.9236 m/z @44.60 [151020OFc1_NvH-0949-Control-10.raw]	422.9236145019531	44.5971488997333	0.00790304666666667	99.8101327325333	99.80222968586664	290116.65625	3.568735747197231E8	0	8273	62.33955790605122	1.1268590798034046	1.2532213132180645	422.92059326171875	422.9283447265625
1032	422.9389953613281	53.9539282053333					1	DETECTED	422.9390 m/z @53.95 [151020OFc1_NvH-0949-Control-10.raw]	422.9389953613281	53.9539282053333	0.00790304666666667	98.5332767202667	98.52537367360003	542783.625	3.9832224897935796E8	0	8273	0.07157596303083835	1.042444656999773	0.004119806445104513	422.92913818359375	422.9488220214844
1033	422.95574951171875	16.1538893752					1	DETECTED	422.9557 m/z @16.15 [151020OFc1_NvH-0949-Control-10.raw]	422.95574951171875	16.1538893752	0.177299073866667	99.7370984402667	99.55979936640004	308649.0	3.4660183854265666E8	0	8273	0.10067929488639038	0.6618003354593023	1.0420665591868263	422.94903564453125	422.9634704589844
1034	422.9734802246094	13.3302827229333					1	DETECTED	422.9735 m/z @13.33 [151020OFc1_NvH-0949-Control-10.raw]	422.9734802246094	13.3302827229333	0.0831979053333333	99.1800921773333	99.09689427199996	459368.5	3.905841236566887E8	0	8273	0.2929887973340506	0.6019905991366014	3.578515073640531	422.96356201171875	422.98333740234375
1035	422.9933776855469	33.553483668					1	DETECTED	422.9934 m/z @33.55 [151020OFc1_NvH-0949-Control-10.raw]	422.9933776855469	33.553483668	0.186791234133333	98.8064672208	98.61967598666666	807950.625	3.865843397833101E8	0	8273	8.468901950895475	2.1450208451890815	1.0901520798935376	422.9836120605469	423.00323486328125
1036	423.0549011230469	18.8485112005333					1	DETECTED	423.0549 m/z @18.85 [151020OFc1_NvH-0949-Control-10.raw]	423.0549011230469	18.8485112005333	0.0553213912	99.9465290757333	99.8912076845333	207000.078125	3.808587263374448E8	0	8273	5.640542983697742	2.536485137114034	4.7003730418608125	423.0450439453125	423.063232421875
1037	423.0826721191406	60.7647458413333					1	DETECTED	423.0827 m/z @60.76 [151020OFc1_NvH-0949-Control-10.raw]	423.0826721191406	60.7647458413333	1.06480757546667	100.0012933288	98.93648575333333	112144.2421875	3.4721297235745037E8	0	8273	96.27088584606146	0.7787434243499483	0.6098856171960886	423.0815124511719	423.0926208496094
1038	423.0959777832031	40.2746229050667					1	DETECTED	423.0960 m/z @40.27 [151020OFc1_NvH-0949-Control-10.raw]	423.0959777832031	40.2746229050667	14.8294864274667	99.9739495565333	85.1444631290666	104451.609375	3.426434622195243E8	0	8273	76.97827764608967	1.6344322919726357	2.341223395780213	423.09307861328125	423.1038818359375
1039	423.13385009765625	90.3732917368					1	DETECTED	423.1339 m/z @90.37 [151020OFc1_NvH-0949-Control-10.raw]	423.13385009765625	90.3732917368	8.14164946986667	95.276362472	87.13471300213334	2503774.0	4.0551310479908556E8	0	8273	0.06391369298096095	1.313604580920713	1.2776815240852668	423.1246337890625	423.14208984375
1040	423.1694030761719	91.0470321970667					1	DETECTED	423.1694 m/z @91.05 [151020OFc1_NvH-0949-Control-10.raw]	423.1694030761719	91.0470321970667	9.93787108293333	94.9321287429333	84.99425765999997	406157.84375	3.6996952001284295E8	0	8273	0.08288770829385328	0.5260879774087559	7.938674721302111E-4	423.1596984863281	423.1773376464844
1041	423.1873474121094	90.5795434781333					1	DETECTED	423.1873 m/z @90.58 [151020OFc1_NvH-0949-Control-10.raw]	423.1873474121094	90.5795434781333	4.528523952	94.8665402578667	90.3380163058667	1038443.8125	4.036060497511766E8	0	8273	0.49610531021944837	0.5082923237625601	0.003530855574277759	423.1773681640625	423.1971435546875
1042	423.201904296875	30.0117723682667					1	DETECTED	423.2019 m/z @30.01 [151020OFc1_NvH-0949-Control-10.raw]	423.201904296875	30.0117723682667	4.53778607173333	97.895871932	93.35808586026667	918198.3125	4.711929473323576E8	0	8273	60.3717307930197	2.2321512495050344	0.1599310530996135	423.1973571777344	423.2103271484375
1043	423.2203369140625	25.6432285610667					1	DETECTED	423.2203 m/z @25.64 [151020OFc1_NvH-0949-Control-10.raw]	423.2203369140625	25.6432285610667	4.4358451816	98.3383939213333	93.9025487397333	7716098.0	9.220211254041055E8	4	8273	26.195155376180296	0.5152559256616159	0.7491055825378502	423.21038818359375	423.2303161621094
1044	423.2350158691406	28.8588499333333					1	DETECTED	423.2350 m/z @28.86 [151020OFc1_NvH-0949-Control-10.raw]	423.2350158691406	28.8588499333333	2.79485121493333	97.1201617042667	94.32531048933338	7586891.0	1.0427845447622842E9	2	8273	0.20178865901024068	1.3254920943453545	3.218250557713283	423.2303466796875	423.2449951171875
1045	423.2451477050781	47.2962342794667					1	DETECTED	423.2451 m/z @47.30 [151020OFc1_NvH-0949-Control-10.raw]	423.2451477050781	47.2962342794667	5.28625920693333	91.5201930805333	86.23393387359997	2457145.75	5.2960250402765924E8	0	8273	0.3216781221817371	2.126589548641694	0.0278311369042469	423.2450256347656	423.2486572265625
1046	423.2586669921875	32.8507378530667					1	DETECTED	423.2587 m/z @32.85 [151020OFc1_NvH-0949-Control-10.raw]	423.2586669921875	32.8507378530667	4.50054892346667	98.9883403773333	94.48779145386663	2.3720746E7	1.7398386717094362E9	3	8273	10.305723418613947	0.5060056967980826	27.199222988620463	423.2486877441406	423.2686462402344
1047	423.2701416015625	50.9211487266667					1	DETECTED	423.2701 m/z @50.92 [151020OFc1_NvH-0949-Control-10.raw]	423.2701416015625	50.9211487266667	2.9055748024	92.7308918122667	89.82531700986671	3263124.0	4.2731274560290825E8	0	8273	0.1684482743197222	1.1318459981898559	0.6848502471555081	423.2686767578125	423.2801208496094
1048	423.2840270996094	7.93790405653333					1	DETECTED	423.2840 m/z @7.94 [151020OFc1_NvH-0949-Control-10.raw]	423.2840270996094	7.93790405653333	7.80108299226667	92.4165287282667	84.61544573600003	193128.328125	3.3029761037215185E8	2	8273	84.39866331762032	0.9594535777412475	671.2081684605213	423.2801513671875	423.2931823730469
1049	423.3433837890625	43.0145642874667					1	DETECTED	423.3434 m/z @43.01 [151020OFc1_NvH-0949-Control-10.raw]	423.3433837890625	43.0145642874667	13.11610382	94.1724132397333	81.05630941973331	98310.0078125	3.4705663123933315E8	0	8273	78.44003445242924	1.3555264744807314	1.7110529489614625	423.3361511230469	423.3531799316406
1050	423.3906555175781	18.9460140496					1	DETECTED	423.3907 m/z @18.95 [151020OFc1_NvH-0949-Control-10.raw]	423.3906555175781	18.9460140496	2.63283872586667	96.6722215624	94.03938283653332	462455.75	4.1381954009552854E8	0	8273	0.12098401918875723	503.50058930840885	653.4051102541754	423.3815612792969	423.399169921875
1051	423.451904296875	18.8749167754667					1	DETECTED	423.4519 m/z @18.87 [151020OFc1_NvH-0949-Control-10.raw]	423.451904296875	18.8749167754667	4.528523952	98.496591932	93.96806798	344406.375	3.41759982158799E8	0	8273	2.6454840913321362	0.5117968073699631	0.28465462748611564	423.44268798828125	423.4580383300781
1052	423.4681091308594	13.399317356					1	DETECTED	423.4681 m/z @13.40 [151020OFc1_NvH-0949-Control-10.raw]	423.4681091308594	13.399317356	5.48176279146667	99.8101327325333	94.32836994106664	4041535.75	4.6265349107212317E8	0	8273	10.76184855077773	19.00405971674755	79.94631517547428	423.4581298828125	423.4778137207031
1053	423.5097351074219	16.4138304165333					1	DETECTED	423.5097 m/z @16.41 [151020OFc1_NvH-0949-Control-10.raw]	423.5097351074219	16.4138304165333	4.06981638266667	94.8382467008	90.76843031813333	346544.09375	4.0531788497659403E8	0	8273	0.13730057688927033	1.4532120000793265	2.188519320150693	423.4997863769531	423.5196838378906
1054	423.5237121582031	58.9664062288					1	DETECTED	423.5237 m/z @58.97 [151020OFc1_NvH-0949-Control-10.raw]	423.5237121582031	58.9664062288	4.5933104728	93.4915496997333	88.8982392269333	172291.265625	3.828065424159774E8	0	8273	83.6049259537589	0.8247886627852723	0.7400343333814863	423.5197448730469	423.5312194824219
1055	423.541259765625	32.7542033824					1	DETECTED	423.5413 m/z @32.75 [151020OFc1_NvH-0949-Control-10.raw]	423.541259765625	32.7542033824	4.5655042744	96.0529222792	91.4874180048	1180059.5	3.7956578919030076E8	0	8273	0.1086423990306713	0.6384667639761156	53.24354538537183	423.5312805175781	423.5419006347656
1056	423.5519104003906	23.0660603349333					1	DETECTED	423.5519 m/z @23.07 [151020OFc1_NvH-0949-Control-10.raw]	423.5519104003906	23.0660603349333	4.5841210888	95.1299015608	90.54578047199999	2421339.5	4.3657624257808185E8	3	8273	0.15805344586109626	0.7593360025282069	0.9747424988957383	423.54193115234375	423.5523986816406
1057	423.5624084472656	49.3640771184					1	DETECTED	423.5624 m/z @49.36 [151020OFc1_NvH-0949-Control-10.raw]	423.5624084472656	49.3640771184	5.00416027706667	97.0569126336	92.05275235653333	3122615.75	4.9986374445327336E8	0	8273	19.149140131079232	0.5027533297139702	0.17159040226027736	423.55242919921875	423.5723876953125
1058	423.5750427246094	17.0102946581333					1	DETECTED	423.5750 m/z @17.01 [151020OFc1_NvH-0949-Control-10.raw]	423.5750427246094	17.0102946581333	5.1042735904	92.2260689482667	87.1217953578667	724683.0625	3.5736927761374044E8	0	8273	15.159697649029326	0.9974396870405756	166.2806393040875	423.5724182128906	423.5763854980469
1059	423.58642578125	46.8306795776					1	DETECTED	423.5864 m/z @46.83 [151020OFc1_NvH-0949-Control-10.raw]	423.58642578125	46.8306795776	4.50054892346667	97.7388358112	93.23828688773334	2840967.5	4.8750529936424565E8	0	8273	0.1166607218247151	0.5297718529888966	0.039590083233350705	423.5764465332031	423.5963134765625
1060	423.5993957519531	47.1382963056					1	DETECTED	423.5994 m/z @47.14 [151020OFc1_NvH-0949-Control-10.raw]	423.5993957519531	47.1382963056	4.87355288933333	97.2299277682667	92.35637487893338	677767.1875	3.972429903285759E8	0	8273	0.08646317666249104	1.1473043997044519	0.033591525859837476	423.596435546875	423.6084899902344
1061	423.70343017578125	26.8332024762667					1	DETECTED	423.7034 m/z @26.83 [151020OFc1_NvH-0949-Control-10.raw]	423.70343017578125	26.8332024762667	5.86231106506667	97.838689256	91.97637819093333	868423.6875	3.962412899197307E8	0	8273	0.21069233993933167	0.9751091028585633	0.04239596442223515	423.6936340332031	423.70855712890625
1062	423.71856689453125	13.399317356					1	DETECTED	423.7186 m/z @13.40 [151020OFc1_NvH-0949-Control-10.raw]	423.71856689453125	13.399317356	4.4032516544	97.7295776586667	93.3263260042667	3721425.5	5.388985181778499E8	2	8273	10.736448000711343	19.558197982861508	8.904293869406738	423.7085876464844	423.7220764160156
1063	423.7320861816406	18.4210842728					1	DETECTED	423.7321 m/z @18.42 [151020OFc1_NvH-0949-Control-10.raw]	423.7320861816406	18.4210842728	4.94834816773333	82.8606096458667	77.91226147813337	5602160.0	5.002698100323781E8	2	8273	0.24708033616912317	1.201530386243815	26.84031533042533	423.72210693359375	423.73529052734375
1064	423.74530029296875	35.1121117602667					1	DETECTED	423.7453 m/z @35.11 [151020OFc1_NvH-0949-Control-10.raw]	423.74530029296875	35.1121117602667	3.8380686208	95.6815473568	91.843478736	1.3321111E7	8.33954353856902E8	2	8273	0.23553530934630373	0.5060133421086428	0.047044363568546806	423.7353210449219	423.7552795410156
1065	423.76025390625	32.793548748					1	DETECTED	423.7603 m/z @32.79 [151020OFc1_NvH-0949-Control-10.raw]	423.76025390625	32.793548748	4.44514962	95.64620198	91.20105236	1.0362564E7	9.647491949367673E8	0	8273	0.1479630197082713	1.0633486277355324	1.1677217848063628	423.7554626464844	423.7701110839844
1066	423.771484375	50.8988718869333					1	DETECTED	423.7715 m/z @50.90 [151020OFc1_NvH-0949-Control-10.raw]	423.771484375	50.8988718869333	5.8532318872	94.4937302773333	88.6404983901333	940691.625	3.755850865416641E8	0	8273	0.16994446318467027	1.1786433867879182	0.013016282432209	423.770263671875	423.7812194824219
1067	423.7921142578125	18.9820801165333					1	DETECTED	423.7921 m/z @18.98 [151020OFc1_NvH-0949-Control-10.raw]	423.7921142578125	18.9820801165333	7.84020498666667	66.7748587098667	58.934653723200036	141937.859375	2.5927423492343146E8	0	8273	11.021309359761922	2.680958033857537	4.348495284920219	423.7840881347656	423.8017272949219
1068	423.84381103515625	16.4943586245333					1	DETECTED	423.8438 m/z @16.49 [151020OFc1_NvH-0949-Control-10.raw]	423.84381103515625	16.4943586245333	0.00790304666666667	100.0012933288	99.99339028213333	287311.65625	3.93818930219326E8	0	8273	0.04899075685370846	3.518082559717776	0.030154499867750272	423.8344421386719	423.853759765625
1069	423.8559875488281	14.5616580437333					1	DETECTED	423.8560 m/z @14.56 [151020OFc1_NvH-0949-Control-10.raw]	423.8559875488281	14.5616580437333	0.0270011208	83.0127721256	82.9857710048	136226.5625	3.267075763565722E8	0	8273	0.16796128459560045	2.8778700629849054	0.027163083696862114	423.85382080078125	423.8622741699219
1070	423.8722839355469	40.6995450024					1	DETECTED	423.8723 m/z @40.70 [151020OFc1_NvH-0949-Control-10.raw]	423.8722839355469	40.6995450024	0.00790304666666667	96.4782318485333	96.47032880186663	393536.09375	3.8161547419435865E8	0	8273	20.60670460768613	1.3953450853310947	2.2519240697702907	423.8623352050781	423.8726806640625
1071	423.88275146484375	28.7347161562667					1	DETECTED	423.8828 m/z @28.73 [151020OFc1_NvH-0949-Control-10.raw]	423.88275146484375	28.7347161562667	0.00790304666666667	96.3597485461333	96.35184549946663	1775984.25	4.4424543202564377E8	3	8273	4.56088704485008	0.7412981347078473	1.8632591364952407	423.872802734375	423.8885498046875
1072	423.8985595703125	14.4377717202667					1	DETECTED	423.8986 m/z @14.44 [151020OFc1_NvH-0949-Control-10.raw]	423.8985595703125	14.4377717202667	0.158559496	96.9030142424	96.74445474640001	4887738.5	5.855781477575969E8	3	8273	4.238477961378258	2.073982605333179	3.7201463778519894	423.8885803222656	423.90850830078125
1073	423.908935546875	31.3847000504					1	DETECTED	423.9089 m/z @31.38 [151020OFc1_NvH-0949-Control-10.raw]	423.908935546875	31.3847000504	0.298862691466667	43.2672804722667	42.96841778080003	489500.0	1.8626768503287265E8	0	8273	26.287420549724	0.9113854613717295	1.0893386048285503	423.90863037109375	423.9104919433594
1074	423.9205017089844	46.8306795776					1	DETECTED	423.9205 m/z @46.83 [151020OFc1_NvH-0949-Control-10.raw]	423.9205017089844	46.8306795776	0.00790304666666667	98.2641658149333	98.25626276826664	1236156.625	5.442543027640241E8	0	8273	0.6629304980324093	0.5052036950168919	0.2189353597676298	423.9105224609375	423.93048095703125
1075	423.9341735839844	47.1048923986667					1	DETECTED	423.9342 m/z @47.10 [151020OFc1_NvH-0949-Control-10.raw]	423.9341735839844	47.1048923986667	0.0738272186666667	94.344852504	94.27102528533334	540593.3125	3.8732111363426644E8	0	8273	23.55454012243033	1.1119520395522027	0.0014050900902008911	423.9305114746094	423.9440612792969
1076	423.9485168457031	27.2095836165333					1	DETECTED	423.9485 m/z @27.21 [151020OFc1_NvH-0949-Control-10.raw]	423.9485168457031	27.2095836165333	0.0270011208	95.276362472	95.24936135120001	376138.28125	3.864790889786163E8	0	8273	10.867555868112543	2.3720265434939964	0.003958921986690345	423.9444580078125	423.95849609375
1077	423.9691467285156	13.4253900322667					1	DETECTED	423.9691 m/z @13.43 [151020OFc1_NvH-0949-Control-10.raw]	423.9691467285156	13.4253900322667	0.00790304666666667	99.053244096	99.04534104933333	1519538.75	4.12496303675868E8	0	8273	0.14587032426674185	37.838404429431456	1.0341517312254487	423.95928955078125	423.9751281738281
1078	423.9851379394531	43.6036935085333					1	DETECTED	423.9851 m/z @43.60 [151020OFc1_NvH-0949-Control-10.raw]	423.9851379394531	43.6036935085333	0.1114956216	98.8972184264	98.7857228048	2493975.5	4.089062084566987E8	4	8273	0.19493899388517377	0.5134033934910099	0.051520679016033154	423.9751892089844	423.9950866699219
1079	424.03118896484375	50.1377763701333					1	DETECTED	424.0312 m/z @50.14 [151020OFc1_NvH-0949-Control-10.raw]	424.03118896484375	50.1377763701333	0.00790304666666667	99.9922125592	99.98430951253333	122513.7421875	3.835000862208737E8	0	8273	28.346580000138783	0.992793757325811	0.9732409810935047	424.0219421386719	424.0410461425781
1080	424.0851135253906	47.1048923986667					1	DETECTED	424.0851 m/z @47.10 [151020OFc1_NvH-0949-Control-10.raw]	424.0851135253906	47.1048923986667	3.5336467696	100.0012933288	96.4676465592	144371.296875	4.226024620988107E8	0	8273	43.58811644920452	1.0453708480831598	1.2004317848831132	424.07562255859375	424.093994140625
1081	424.0987854003906	66.2822577317333					1	DETECTED	424.0988 m/z @66.28 [151020OFc1_NvH-0949-Control-10.raw]	424.0987854003906	66.2822577317333	34.9946173693333	99.271945592	64.2773282226667	144053.171875	3.262188202812722E8	0	8273	56.78513815858058	1.0271999977970876	0.8181300102950547	424.0966796875	424.105712890625
1082	424.1263122558594	90.3732917368					1	DETECTED	424.1263 m/z @90.37 [151020OFc1_NvH-0949-Control-10.raw]	424.1263122558594	90.3732917368	29.6783160533333	95.2040216464	65.52570559306669	1351097.0	3.8636184049806905E8	0	8273	0.05937302984072801	1.1301382290634698	1.5152067768570943	424.1183776855469	424.1358337402344
1083	424.1514587402344	90.2311563138667					1	DETECTED	424.1515 m/z @90.23 [151020OFc1_NvH-0949-Control-10.raw]	424.1514587402344	90.2311563138667	11.8666678016	94.1418422704	82.2751744688	235857.75	3.4212353983619124E8	0	8273	78.37399177302507	0.5249519012423666	0.049903802484733174	424.1514587402344	424.16143798828125
1084	424.1722412109375	39.119869628					1	DETECTED	424.1722 m/z @39.12 [151020OFc1_NvH-0949-Control-10.raw]	424.1722412109375	39.119869628	10.5878888304	98.6518920722667	88.0640032418667	492285.6875	3.435343334518743E8	0	8273	0.03905371923580958	1.5638482238982643	2.2913005108211277	424.1623840332031	424.1822204589844
1085	424.1995544433594	12.7162062989333					1	DETECTED	424.1996 m/z @12.72 [151020OFc1_NvH-0949-Control-10.raw]	424.1995544433594	12.7162062989333	4.4358451816	95.2355002616	90.79965508	361425.90625	4.9798199266516775E8	3	8273	4.644294506749743	0.6254882643077446	53.52685015701028	424.1896057128906	424.2011413574219
1086	424.2111511230469	26.1532773749333					1	DETECTED	424.2112 m/z @26.15 [151020OFc1_NvH-0949-Control-10.raw]	424.2111511230469	26.1532773749333	4.06981638266667	97.7020051325333	93.63218874986663	7045070.0	6.893756572692596E8	2	8273	0.20165716874490514	3.733078715548328	18.055875112985984	424.201171875	424.22113037109375
1087	424.22320556640625	26.1405963989333					1	DETECTED	424.2232 m/z @26.14 [151020OFc1_NvH-0949-Control-10.raw]	424.22320556640625	26.1405963989333	4.38472968346667	94.344852504	89.96012282053333	1575673.75	4.5971547674487877E8	3	8273	10.481349912564903	0.5083457847131689	0.0289208884008721	424.2211608886719	424.22369384765625
1088	424.23370361328125	40.2432924176					1	DETECTED	424.2337 m/z @40.24 [151020OFc1_NvH-0949-Control-10.raw]	424.23370361328125	40.2432924176	4.45427251653333	99.3633069432	94.90903442666666	1.5200854E7	1.1173549264177368E9	4	8273	0.214022568882001	0.6055567333823397	0.12643130324221974	424.2237243652344	424.24365234375
1089	424.2470703125	35.0582768181333					1	DETECTED	424.2471 m/z @35.06 [151020OFc1_NvH-0949-Control-10.raw]	424.2470703125	35.0582768181333	3.4235733688	97.3402407714667	93.91666740266669	5758748.0	5.837760888893267E8	3	8273	0.19069291631554108	0.5185346230503155	0.5579064679174718	424.24371337890625	424.2569580078125
1090	424.2688293457031	54.6361828026667					1	DETECTED	424.2688 m/z @54.64 [151020OFc1_NvH-0949-Control-10.raw]	424.2688293457031	54.6361828026667	5.92607878693333	96.802005204	90.87592641706667	2522810.0	5.1209560539139515E8	0	8273	32.216957285605346	1.0237081997551838	0.17742482873713647	424.2588806152344	424.27874755859375
1091	424.28155517578125	46.6430542162667					1	DETECTED	424.2816 m/z @46.64 [151020OFc1_NvH-0949-Control-10.raw]	424.28155517578125	46.6430542162667	7.8616611808	91.8455604181333	83.9838992373333	124542.3125	3.853870206111837E8	0	8273	66.46536062982841	1.0826956474487568	1.1663997458062356	424.2788391113281	424.2914123535156
1092	424.32733154296875	91.4425488424					1	DETECTED	424.3273 m/z @91.44 [151020OFc1_NvH-0949-Control-10.raw]	424.32733154296875	91.4425488424	10.5750761266667	92.4927220618667	81.9176459352	250733.578125	2.6652544473347163E8	0	8273	1.0173360631967938	0.5064931744754674	1.7064745495414602	424.3255615234375	424.33258056640625
1093	424.4593811035156	36.7756736554667					1	DETECTED	424.4594 m/z @36.78 [151020OFc1_NvH-0949-Control-10.raw]	424.4593811035156	36.7756736554667	4.86430591306667	97.1292992373333	92.26499332426663	641859.3125	3.593576886594855E8	0	8273	0.043612498340941386	1.982702549711301	0.003575253111134699	424.4495544433594	424.4630432128906
1094	424.4730529785156	15.7380837498667					1	DETECTED	424.4731 m/z @15.74 [151020OFc1_NvH-0949-Control-10.raw]	424.4730529785156	15.7380837498667	4.99487675226667	99.3633069432	94.36843019093334	990081.625	3.8418760207657105E8	0	8273	15.93858311657672	1.4981548969004879	3.8525003633118753	424.463623046875	424.4830017089844
1095	424.4941101074219	29.9889686288					1	DETECTED	424.4941 m/z @29.99 [151020OFc1_NvH-0949-Control-10.raw]	424.4941101074219	29.9889686288	7.08337422453333	97.79280844	90.70943421546667	5509002.0	4.4932740191845506E8	0	8273	0.1608536405531673	1.6621503135363225	82.81848246919807	424.484130859375	424.50396728515625
1096	424.50811767578125	14.6816729178667					1	DETECTED	424.5081 m/z @14.68 [151020OFc1_NvH-0949-Control-10.raw]	424.50811767578125	14.6816729178667	6.7503296424	67.7355640792	60.985234436800006	363749.28125	2.782488649293256E8	3	8273	0.7862411001768876	176.5793081055055	2.0786919120429195	424.5049133300781	424.51806640625
1097	424.5254821777344	62.3449572024					1	DETECTED	424.5255 m/z @62.34 [151020OFc1_NvH-0949-Control-10.raw]	424.5254821777344	62.3449572024	7.02336200746667	92.3895748133333	85.36621280586662	127643.890625	4.008453101369566E8	0	8273	76.17034182992407	0.771545112763532	0.5747309720762699	424.5184020996094	424.52801513671875
1098	424.5380554199219	44.8749120208					1	DETECTED	424.5381 m/z @44.87 [151020OFc1_NvH-0949-Control-10.raw]	424.5380554199219	44.8749120208	1.29182006293333	95.6815473568	94.38972729386667	525648.25	4.0622703793192786E8	0	8273	13.428234264869285	1.3704412174803169	0.0052834361499069105	424.5281066894531	424.5479736328125
1099	424.5587158203125	21.6066833458667					1	DETECTED	424.5587 m/z @21.61 [151020OFc1_NvH-0949-Control-10.raw]	424.5587158203125	21.6066833458667	4.4912764536	95.5152494952	91.0239730416	2945757.75	5.1444060012274706E8	3	8273	11.61176382619578	1.1832477858484207	0.8423973065970639	424.5487365722656	424.5686340332031
1100	424.5713806152344	25.9033024837333					1	DETECTED	424.5714 m/z @25.90 [151020OFc1_NvH-0949-Control-10.raw]	424.5713806152344	25.9033024837333	7.0036711112	57.4269092098667	50.4232380986667	471542.34375	2.4547043659268916E8	0	8273	1.4415614479168646	1.4274351967658117	0.015266517439083409	424.5687255859375	424.5716247558594
1101	424.5816650390625	43.7419020496					1	DETECTED	424.5817 m/z @43.74 [151020OFc1_NvH-0949-Control-10.raw]	424.5816650390625	43.7419020496	4.71484030133333	94.6484220456	89.93358174426668	1.06701E7	5.735618423466953E8	3	8273	0.25709701494286463	0.5201511098014915	1.091407022422999	424.57171630859375	424.59149169921875
1102	424.59906005859375	17.2452128933333					1	DETECTED	424.5991 m/z @17.25 [151020OFc1_NvH-0949-Control-10.raw]	424.59906005859375	17.2452128933333	5.92607878693333	94.7692911789333	88.84321239199997	289875.65625	3.3871899465086734E8	0	8273	0.06378183492294198	3.924470350685526	0.0419720138202215	424.5917053222656	424.6085510253906
1103	424.6877136230469	55.4546508944					1	DETECTED	424.6877 m/z @55.45 [151020OFc1_NvH-0949-Control-10.raw]	424.6877136230469	55.4546508944	2.6606322704	84.4148019061333	81.7541696357333	185084.171875	3.5975082823418593E8	0	8273	43.9140772647786	0.8357908993034594	0.6654559315304933	424.6779479980469	424.6896057128906
1104	424.7005615234375	29.3583547541333					1	DETECTED	424.7006 m/z @29.36 [151020OFc1_NvH-0949-Control-10.raw]	424.7005615234375	29.3583547541333	7.1233920936	96.2652426618667	89.14185056826669	738316.75	3.432669387845527E8	0	8273	0.10528688164881572	3.6558158375708234	0.2722903811661885	424.6906433105469	424.70086669921875
1105	424.71087646484375	27.3707189922667					1	DETECTED	424.7109 m/z @27.37 [151020OFc1_NvH-0949-Control-10.raw]	424.71087646484375	27.3707189922667	4.7043780784	82.4138061032	77.7094280248	9215286.0	7.795102512278515E8	2	8273	12.229109205335423	2.836225073360449	1.678940958236051	424.7008972167969	424.7208557128906
1106	424.7309265136719	40.7242493362667					1	DETECTED	424.7309 m/z @40.72 [151020OFc1_NvH-0949-Control-10.raw]	424.7309265136719	40.7242493362667	3.47887679573333	97.8867030981333	94.40782630239997	7.5095704E7	2.0556526632880282E9	2	8273	0.21007715709323804	0.7476706736335929	0.02384210335927232	424.720947265625	424.7408752441406
1107	424.74468994140625	29.9998325333333					1	DETECTED	424.7447 m/z @30.00 [151020OFc1_NvH-0949-Control-10.raw]	424.74468994140625	29.9998325333333	4.38472968346667	98.5240418802667	94.13931219680002	5226260.5	5.622734559199743E8	2	8273	3.5897084395219885	0.682882387484945	0.022327016159603398	424.7409362792969	424.7546691894531
1108	424.7655029296875	49.692104244					1	DETECTED	424.7655 m/z @49.69 [151020OFc1_NvH-0949-Control-10.raw]	424.7655029296875	49.692104244	3.8380686208	87.1358496034667	83.2977809826667	4402036.0	4.498757437811356E8	2	8273	0.1790165233169958	0.594023754247172	0.01340071889002544	424.7557067871094	424.77410888671875
1109	424.84271240234375	14.7009438490667					1	DETECTED	424.8427 m/z @14.70 [151020OFc1_NvH-0949-Control-10.raw]	424.84271240234375	14.7009438490667	0.00790304666666667	100.0012933288	99.99339028213333	258464.546875	3.2137986614166963E8	0	8273	0.04930150183999871	5.834672879408172	0.1311576012425224	424.8329772949219	424.8456726074219
1110	424.8561096191406	15.2920349781333					1	DETECTED	424.8561 m/z @15.29 [151020OFc1_NvH-0949-Control-10.raw]	424.8561096191406	15.2920349781333	0.00790304666666667	98.1638375754667	98.15593452880003	447963.15625	3.8672297334233284E8	0	8273	6.846705718545675	0.5453520597916279	47.510681229199285	424.8462219238281	424.8642883300781
1111	424.8742980957031	25.2469376576					1	DETECTED	424.8743 m/z @25.25 [151020OFc1_NvH-0949-Control-10.raw]	424.8742980957031	25.2469376576	0.1208994448	98.942646892	98.8217474472	609220.6875	4.630225890947204E8	3	8273	3.627686102147347	0.5935518068449647	0.11828519146319018	424.86431884765625	424.8842468261719
1112	424.8865966796875	28.7347161562667					1	DETECTED	424.8866 m/z @28.73 [151020OFc1_NvH-0949-Control-10.raw]	424.8865966796875	28.7347161562667	0.0364276626666667	94.1902649306667	94.15383726800003	300450.40625	3.0636975608617E8	0	8273	24.888095375589252	2.034840230025596	2.9450835651605	424.8843078613281	424.88818359375
1113	424.898193359375	37.7724140901333					1	DETECTED	424.8982 m/z @37.77 [151020OFc1_NvH-0949-Control-10.raw]	424.898193359375	37.7724140901333	0.00790304666666667	94.6946462141333	94.68674316746663	5353666.5	5.2899455456973356E8	3	8273	0.12116946349487279	1.2445175255967549	0.10570908518261946	424.88824462890625	424.9057922363281
1114	424.9158020019531	43.7513497162667					1	DETECTED	424.9158 m/z @43.75 [151020OFc1_NvH-0949-Control-10.raw]	424.9158020019531	43.7513497162667	0.00790304666666667	94.629794776	94.62189172933333	7034511.5	5.15506316884831E8	3	8273	0.22734525640608183	0.5079527042360942	1.0511896430101713	424.90582275390625	424.9254455566406
1115	424.9339294433594	17.2972561664					1	DETECTED	424.9339 m/z @17.30 [151020OFc1_NvH-0949-Control-10.raw]	424.9339294433594	17.2972561664	0.0176320282666667	98.4876487370667	98.47001670880005	202166.109375	4.005953699896948E8	0	8273	10.987799144632323	2.8922966133532024	0.7230740855804692	424.9263000488281	424.9436340332031
1116	424.95367431640625	13.8867028314667					1	DETECTED	424.9537 m/z @13.89 [151020OFc1_NvH-0949-Control-10.raw]	424.95367431640625	13.8867028314667	0.00790304666666667	99.2628060805333	99.25490303386663	411286.25	3.618017708496785E8	0	8273	0.08254707257117211	0.7751846967559403	13.297628372792584	424.94390869140625	424.9632873535156
1117	424.9743347167969	18.9157061261333					1	DETECTED	424.9743 m/z @18.92 [151020OFc1_NvH-0949-Control-10.raw]	424.9743347167969	18.9157061261333	0.00790304666666667	99.0167880050667	99.00888495840003	591857.375	3.924132512542989E8	4	8273	8.848744430748148	0.5385303498953651	0.023335257105153863	424.9643859863281	424.98431396484375
1118	424.99542236328125	30.0117723682667					1	DETECTED	424.9954 m/z @30.01 [151020OFc1_NvH-0949-Control-10.raw]	424.99542236328125	30.0117723682667	0.00790304666666667	99.9922125592	99.98430951253333	2505464.5	4.0685210074676055E8	0	8273	0.10466895124642406	0.5582268797818857	0.037820893540509694	424.9854736328125	425.00531005859375
1119	425.0212097167969	32.5730826621333					1	DETECTED	425.0212 m/z @32.57 [151020OFc1_NvH-0949-Control-10.raw]	425.0212097167969	32.5730826621333	0.506128937066667	100.0012933288	99.49516439173334	291158.0625	4.202170073282249E8	0	8273	19.671646980895122	1.5146282192746015	2.0303849508261926	425.0115051269531	425.0311584472656
1120	425.037841796875	43.2672804722667					1	DETECTED	425.0378 m/z @43.27 [151020OFc1_NvH-0949-Control-10.raw]	425.037841796875	43.2672804722667	0.0458586370666667	99.9922125592	99.94635392213333	134762.125	3.504698979749422E8	0	8273	98.02368911822259	1.1603907246019405	1.3555393091217691	425.0314025878906	425.0476989746094
1121	425.12933349609375	90.3839793474667					1	DETECTED	425.1293 m/z @90.38 [151020OFc1_NvH-0949-Control-10.raw]	425.12933349609375	90.3839793474667	4.69514443413333	90.4015689544	85.70642452026668	287077.03125	3.188967547194731E8	0	8273	0.05259436806653639	0.5001026365158955	2.0527303179100953E-4	425.1231689453125	425.1385498046875
1122	425.156494140625	14.745561752					1	DETECTED	425.1565 m/z @14.75 [151020OFc1_NvH-0949-Control-10.raw]	425.156494140625	14.745561752	5.00416027706667	92.2364543357333	87.23229405866662	393863.1875	3.780973261354887E8	0	8273	0.1435373604807637	97.6338362920578	0.9174566273496144	425.15478515625	425.1664733886719
1123	425.1815490722656	13.7991773712					1	DETECTED	425.1815 m/z @13.80 [151020OFc1_NvH-0949-Control-10.raw]	425.1815490722656	13.7991773712	7.90127551813333	94.4843528474667	86.58307732933336	353895.03125	3.8752912522884494E8	0	8273	32.04182308260333	0.54429440564062	0.01336442483618709	425.1724548339844	425.1875915527344
1124	425.1976318359375	21.5423195098667					1	DETECTED	425.1976 m/z @21.54 [151020OFc1_NvH-0949-Control-10.raw]	425.1976318359375	21.5423195098667	5.194634824	94.5716789405333	89.3770441165333	528306.625	3.794352228432445E8	0	8273	12.32926612084654	0.686182897249638	1.0500455983356731	425.1877136230469	425.2020263671875
1125	425.2120361328125	27.4035649330667					1	DETECTED	425.2120 m/z @27.40 [151020OFc1_NvH-0949-Control-10.raw]	425.2120361328125	27.4035649330667	1.75411286666667	99.9739495565333	98.21983668986663	3934249.0	6.823867671776814E8	2	8273	4.774521166585462	1.554819502798321	0.24944494909238774	425.2020568847656	425.2220153808594
1126	425.23211669921875	40.7242493362667					1	DETECTED	425.2321 m/z @40.72 [151020OFc1_NvH-0949-Control-10.raw]	425.23211669921875	40.7242493362667	3.48808933333333	98.9155077450667	95.42741841173337	3.5548932E7	1.512172794697198E9	2	8273	0.21380491276086389	1.1094105944544752	0.017764656739267325	425.2221374511719	425.2420959472656
1127	425.25238037109375	44.9710045792					1	DETECTED	425.2524 m/z @44.97 [151020OFc1_NvH-0949-Control-10.raw]	425.25238037109375	44.9710045792	4.7705271416	98.8700040293333	94.0994768877333	1.1037899E7	9.574565456383591E8	2	8273	22.12491539888193	0.66011879199783	0.20119129167867686	425.2424011230469	425.2623596191406
1128	425.2672424316406	49.6511423421333					1	DETECTED	425.2672 m/z @49.65 [151020OFc1_NvH-0949-Control-10.raw]	425.2672424316406	49.6511423421333	6.17419039493333	94.6115077586667	88.43731736373337	1760975.5	4.355176214977777E8	2	8273	0.20000696298952647	0.7482478453795383	0.006743341128550855	425.26239013671875	425.2772216796875
1129	425.28167724609375	56.1441764832					1	DETECTED	425.2817 m/z @56.14 [151020OFc1_NvH-0949-Control-10.raw]	425.28167724609375	56.1441764832	0.289321157066667	93.1151022589333	92.82578110186664	591844.5625	3.621482726436253E8	2	8273	0.3470953121302358	0.823661163282377	168.76059801958934	425.2777099609375	425.2907409667969
1130	425.31097412109375	90.4395911293333					1	DETECTED	425.3110 m/z @90.44 [151020OFc1_NvH-0949-Control-10.raw]	425.31097412109375	90.4395911293333	0.5626507456	99.9830577506667	99.4204070050667	404681.09375	1.659635246685064E8	0	8273	0.11349758667898868	0.5061273955806747	8.362489799358887	425.3035888671875	425.3148193359375
1131	425.35272216796875	67.3627846442667					1	DETECTED	425.3527 m/z @67.36 [151020OFc1_NvH-0949-Control-10.raw]	425.35272216796875	67.3627846442667	0.223980031733333	99.0441541005333	98.82017406879997	166979.484375	3.9579151667228216E8	0	8273	89.93353818913272	0.7362639232886288	0.36720956155194767	425.3427429199219	425.3627014160156
1132	425.45660400390625	37.2767825357333					1	DETECTED	425.4566 m/z @37.28 [151020OFc1_NvH-0949-Control-10.raw]	425.45660400390625	37.2767825357333	4.854466164	95.0743111192	90.2198449552	2191188.25	3.8712797866852623E8	0	8273	0.22774518892330775	0.5055379712483294	0.08698828627506296	425.4466552734375	425.4665832519531
1133	425.4775390625	34.3579346018667					1	DETECTED	425.4775 m/z @34.36 [151020OFc1_NvH-0949-Control-10.raw]	425.4775390625	34.3579346018667	1.76322110773333	97.4866243202667	95.72340321253337	1170880.375	4.37612192521784E8	4	8273	1.159910099802829	0.5215432039033713	0.04371327823084976	425.4675598144531	425.4875183105469
1134	425.4923400878906	46.4635670432					1	DETECTED	425.4923 m/z @46.46 [151020OFc1_NvH-0949-Control-10.raw]	425.4923400878906	46.4635670432	5.97611216426667	95.8188373093333	89.84272514506664	819193.25	3.9339456856061584E8	4	8273	16.49120493667795	1.4153349165730997	0.06839153426953386	425.48760986328125	425.50213623046875
1135	425.5096435546875	14.7647285248					1	DETECTED	425.5096 m/z @14.76 [151020OFc1_NvH-0949-Control-10.raw]	425.5096435546875	14.7647285248	5.92607878693333	94.3138716906667	88.38779290373337	277693.4375	3.730106029541488E8	0	8273	0.019245557618440046	0.5085623599784738	0.5763677737028511	425.50274658203125	425.51953125
1136	425.533203125	34.8554331725333					1	DETECTED	425.5332 m/z @34.86 [151020OFc1_NvH-0949-Control-10.raw]	425.533203125	34.8554331725333	5.3497483256	97.79280844	92.4430601144	421172.84375	4.171664251841633E8	0	8273	19.840533397265222	1.8802193051434353	0.001057865817291567	425.5232849121094	425.5404052734375
1137	425.550537109375	24.3994448848					1	DETECTED	425.5505 m/z @24.40 [151020OFc1_NvH-0949-Control-10.raw]	425.550537109375	24.3994448848	4.44514962	97.0838789064	92.63872928640001	7056553.0	5.961915249646324E8	3	8273	18.741046712267526	0.6526740098085749	0.9183519710494491	425.5405578613281	425.5604553222656
1138	425.5684509277344	38.9648569834667					1	DETECTED	425.5685 m/z @38.96 [151020OFc1_NvH-0949-Control-10.raw]	425.5684509277344	38.9648569834667	1.79941668986667	98.5058042109333	96.70638752106663	6965690.0	5.652775924542447E8	3	8273	6.430560179697046	0.5545196630824727	0.06560900636705626	425.56060791015625	425.57843017578125
1139	425.5838317871094	39.6432424810667					1	DETECTED	425.5838 m/z @39.64 [151020OFc1_NvH-0949-Control-10.raw]	425.5838317871094	39.6432424810667	5.6727314712	92.6240805605333	86.9513490893333	5045289.5	5.3147898801376253E8	3	8273	0.17642447304706366	0.6505702325929658	0.34350547673620674	425.5784606933594	425.59381103515625
1140	425.6172790527344	38.1902492698667					1	DETECTED	425.6173 m/z @38.19 [151020OFc1_NvH-0949-Control-10.raw]	425.6172790527344	38.1902492698667	8.92347450693333	97.5419820568	88.61850754986666	109861.0703125	3.3289110934963727E8	0	8273	87.36504576563352	1.5139780223084711	2.111826665755103	425.610595703125	425.62335205078125
1141	425.6632385253906	52.9986640752					1	DETECTED	425.6632 m/z @53.00 [151020OFc1_NvH-0949-Control-10.raw]	425.6632385253906	52.9986640752	2.6699690704	94.7598440704	92.089875	150349.421875	3.887061361509251E8	0	8273	80.11340445139075	0.9148843914114714	1.0884787402295406	425.65399169921875	425.6635437011719
1142	425.6737060546875	18.2821544962667					1	DETECTED	425.6737 m/z @18.28 [151020OFc1_NvH-0949-Control-10.raw]	425.6737060546875	18.2821544962667	6.24345204746667	96.2195660488	89.97611400133333	948781.25	4.161212476275454E8	0	8273	0.2558742798897704	1.6118953270604255	0.06435284408045039	425.66424560546875	425.6836853027344
1143	425.70721435546875	37.2767825357333					1	DETECTED	425.7072 m/z @37.28 [151020OFc1_NvH-0949-Control-10.raw]	425.70721435546875	37.2767825357333	5.3189398672	95.2040216464	89.8850817792	1918854.875	4.070919190736435E8	2	8273	0.21687142949098615	0.5377438678504917	0.006279089131614485	425.6972961425781	425.7087707519531
1144	425.71881103515625	20.6178612754667					1	DETECTED	425.7188 m/z @20.62 [151020OFc1_NvH-0949-Control-10.raw]	425.71881103515625	20.6178612754667	4.19031488266667	97.266756348	93.07644146533333	2.195001E7	1.1787516705437498E9	2	8273	0.2576298015655851	2.535472552823683	4.669958730651242	425.7088623046875	425.7287902832031
1145	425.737060546875	36.3598014816					1	DETECTED	425.7371 m/z @36.36 [151020OFc1_NvH-0949-Control-10.raw]	425.737060546875	36.3598014816	3.66263090133333	95.2264087893333	91.56377788799998	1.3703372E7	1.1359656151132329E9	2	8273	0.20177892715393853	0.9925483565685103	0.058518348445877694	425.72882080078125	425.7470397949219
1146	425.7542419433594	44.9889314664					1	DETECTED	425.7542 m/z @44.99 [151020OFc1_NvH-0949-Control-10.raw]	425.7542419433594	44.9889314664	5.88940413226667	93.6458063357333	87.75640220346662	4949944.0	7.342479813892766E8	2	8273	13.528578297537024	0.5065606008325527	0.017768675596846497	425.7470703125	425.7568664550781
1147	425.7669677734375	22.7696785749333					1	DETECTED	425.7670 m/z @22.77 [151020OFc1_NvH-0949-Control-10.raw]	425.7669677734375	22.7696785749333	4.04211237013333	98.8337463597333	94.79163398959997	7.875424E7	1.8693093237851412E9	2	8273	0.2169343176701588	1.383983743102736	1.1338640262637083	425.757080078125	425.7767333984375
1148	425.78387451171875	56.1003537261333					1	DETECTED	425.7839 m/z @56.10 [151020OFc1_NvH-0949-Control-10.raw]	425.78387451171875	56.1003537261333	6.22451732213333	89.1211874877333	82.89667016559997	467238.78125	3.919370659818735E8	0	8273	0.0816234196630603	0.8340521359064299	0.005711828638473562	425.7776794433594	425.79302978515625
1149	425.8140563964844	10.2212887197333					1	DETECTED	425.8141 m/z @10.22 [151020OFc1_NvH-0949-Control-10.raw]	425.8140563964844	10.2212887197333	8.49099139546667	24.8832983482667	16.392306952800027	100038.890625	3.2039037362738263E7	0	8273	0.21926977648869972	4.736846876807069	0.9430315239431369	425.8135070800781	425.81658935546875
1150	425.8402404785156	14.7009438490667					1	DETECTED	425.8402 m/z @14.70 [151020OFc1_NvH-0949-Control-10.raw]	425.8402404785156	14.7009438490667	0.680214256	99.6826849405333	99.00247068453331	175320.078125	3.234324153330928E8	0	8273	0.018792216651332794	3.53057485444589	null	425.830322265625	425.84735107421875
1151	425.85809326171875	14.4267365498667					1	DETECTED	425.8581 m/z @14.43 [151020OFc1_NvH-0949-Control-10.raw]	425.85809326171875	14.4267365498667	0.233173409066667	87.3632142674667	87.13004085840004	213646.015625	3.7290386721135694E8	3	8273	2.1467876338969862	9.502101103950915	0.0793634580391164	425.8484191894531	425.8627624511719
1152	425.8728332519531	27.0419000533333					1	DETECTED	425.8728 m/z @27.04 [151020OFc1_NvH-0949-Control-10.raw]	425.8728332519531	27.0419000533333	0.0176320282666667	80.0387921048	80.02116007653333	256778.984375	3.8327738995564044E8	0	8273	9.074916552096642	2.137329246856974	5.824574012940478	425.86322021484375	425.87445068359375
1153	425.88446044921875	24.4204553906667					1	DETECTED	425.8845 m/z @24.42 [151020OFc1_NvH-0949-Control-10.raw]	425.88446044921875	24.4204553906667	0.00790304666666667	99.9373791701333	99.92947612346663	4891518.5	6.05478114796498E8	0	8273	0.13617170100194187	2.085203967868079	0.2890170905724931	425.8744812011719	425.8944396972656
1154	425.9028625488281	38.9778943762667					1	DETECTED	425.9029 m/z @38.98 [151020OFc1_NvH-0949-Control-10.raw]	425.9028625488281	38.9778943762667	0.00790304666666667	99.9922125592	99.98430951253333	4006436.75	5.479097740679511E8	0	8273	6.354450112990669	0.5379870203552628	0.16885673902114662	425.89447021484375	425.9128112792969
1155	425.9175720214844	39.57449346					1	DETECTED	425.9176 m/z @39.57 [151020OFc1_NvH-0949-Control-10.raw]	425.9175720214844	39.57449346	0.00790304666666667	82.6701949472	82.66229190053333	3359830.25	4.192652844813173E8	0	8273	0.19952903500641384	0.6645171543300654	0.36469581902236214	425.91290283203125	425.9275207519531
1156	425.9283142089844	21.5517964037333					1	DETECTED	425.9283 m/z @21.55 [151020OFc1_NvH-0949-Control-10.raw]	425.9283142089844	21.5517964037333	0.0176320282666667	96.6338676997333	96.61623567146664	1484991.875	4.669419277188033E8	0	8273	0.16195927103306929	0.7609640872993164	2.801211255397794	425.9276123046875	425.938232421875
1157	425.9477233886719	37.0744705229333					1	DETECTED	425.9477 m/z @37.07 [151020OFc1_NvH-0949-Control-10.raw]	425.9477233886719	37.0744705229333	0.00790304666666667	99.7916996536	99.78379660693334	162615.65625	3.9255331651269126E8	0	8273	59.205918462007105	1.3227590112438243	1.620145469187706	425.9387512207031	425.9478759765625
1158	425.9580383300781	37.3076735248					1	DETECTED	425.9580 m/z @37.31 [151020OFc1_NvH-0949-Control-10.raw]	425.9580383300781	37.3076735248	0.0176320282666667	98.9335471045333	98.91591507626664	1676495.5	3.6849492011874425E8	0	8273	0.057593472492740716	0.5025411295804622	0.07457164330676987	425.9488525390625	425.968017578125
1159	425.9722900390625	89.8846916445333					1	DETECTED	425.9723 m/z @89.88 [151020OFc1_NvH-0949-Control-10.raw]	425.9722900390625	89.8846916445333	0.00790304666666667	97.7388358112	97.73093276453334	155552.8125	4.372796759455049E8	0	8273	60.57619921429759	0.5445550842032673	0.08772988070958727	425.9680480957031	425.97430419921875
1160	425.984375	37.5146275349333					1	DETECTED	425.9844 m/z @37.51 [151020OFc1_NvH-0949-Control-10.raw]	425.984375	37.5146275349333	0.0553213912	99.0802269461333	99.0249055549333	2328628.0	3.82934538061325E8	0	8273	0.21400829765528329	0.5036602662009227	0.005037045813917301	425.97442626953125	425.99420166015625
1161	425.9957580566406	26.0778285234667					1	DETECTED	425.9958 m/z @26.08 [151020OFc1_NvH-0949-Control-10.raw]	425.9957580566406	26.0778285234667	0.9023286072	97.6159251821333	96.71359657493329	465368.90625	3.839269547097281E8	0	8273	0.13603411250136688	1.920788006128997	0.5150365621302273	425.9945068359375	426.0057373046875
1162	426.0130615234375	48.989543884					1	DETECTED	426.0131 m/z @48.99 [151020OFc1_NvH-0949-Control-10.raw]	426.0130615234375	48.989543884	2.41968484026667	99.7280232938667	97.30833845360003	388996.34375	4.449556521972115E8	0	8273	46.014211308651056	1.131873648458599	1.250073901755482	426.00592041015625	426.0230407714844
1163	426.0278015136719	23.7092218208					1	DETECTED	426.0278 m/z @23.71 [151020OFc1_NvH-0949-Control-10.raw]	426.0278015136719	23.7092218208	0.844701881333333	99.9830577506667	99.13835586933337	175158.421875	3.298928751071154E8	0	8273	97.32356296168014	2.490961988011877	3.9195292689981027	426.0230712890625	426.0278015136719
1164	426.037841796875	31.4074832573333					1	DETECTED	426.0378 m/z @31.41 [151020OFc1_NvH-0949-Control-10.raw]	426.037841796875	31.4074832573333	0.392917366133333	100.0012933288	99.60837596266667	328478.71875	3.734950925609333E8	0	8273	34.24984448338581	1.5960474195914716	2.195019238792771	426.0278625488281	426.04681396484375
1165	426.054931640625	26.2958404978667					1	DETECTED	426.0549 m/z @26.30 [151020OFc1_NvH-0949-Control-10.raw]	426.054931640625	26.2958404978667	0.00790304666666667	100.0012933288	99.99339028213333	312324.96875	3.685658383229704E8	0	8273	0.12635250538354015	1.8846302536425488	1251.5390179398248	426.0492248535156	426.0646057128906
1166	426.0862731933594	47.9192356325333					1	DETECTED	426.0863 m/z @47.92 [151020OFc1_NvH-0949-Control-10.raw]	426.0862731933594	47.9192356325333	18.4307049477333	100.0012933288	81.5705883810667	165994.03125	3.525697601292526E8	0	8273	80.84881025468952	1.3685701125942495	1.7376472650160493	426.0784912109375	426.0880126953125
1167	426.10137939453125	89.3119372901333					1	DETECTED	426.1014 m/z @89.31 [151020OFc1_NvH-0949-Control-10.raw]	426.10137939453125	89.3119372901333	42.7417155965333	99.7189088386667	56.97719324213341	2105227.5	3.2346535368604136E8	2	8273	0.6321080774184935	0.8238559903207371	0.6909626817304588	426.0915832519531	426.10723876953125
1168	426.1360778808594	61.7024334125333					1	DETECTED	426.1361 m/z @61.70 [151020OFc1_NvH-0949-Control-10.raw]	426.1360778808594	61.7024334125333	0.00790304666666667	100.0012933288	99.99339028213333	185498.5	4.497194658783154E8	2	8273	89.83482271865857	0.7812401896663472	0.628068218009111	426.130615234375	426.14483642578125
1169	426.1754150390625	18.2821544962667					1	DETECTED	426.1754 m/z @18.28 [151020OFc1_NvH-0949-Control-10.raw]	426.1754150390625	18.2821544962667	6.62555856346667	98.04292798	91.41736941653333	485651.4375	3.6890748758349353E8	0	8273	3.7167324752981585	5.707100717099513	0.05433531662851043	426.1658020019531	426.1851806640625
1170	426.1895446777344	41.23209954					1	DETECTED	426.1895 m/z @41.23 [151020OFc1_NvH-0949-Control-10.raw]	426.1895446777344	41.23209954	5.20413456186667	91.9530132936	86.74887873173333	348854.75	3.5535618337044764E8	3	8273	31.24701236073883	1.3217697748367705	2.005500933660782	426.185546875	426.1961975097656
1171	426.2062072753906	52.7294283576					1	DETECTED	426.2062 m/z @52.73 [151020OFc1_NvH-0949-Control-10.raw]	426.2062072753906	52.7294283576	4.60258286933333	91.5655784904	86.96299562106667	429528.75	4.143446406766193E8	2	8273	31.814894102306592	0.9942216819581935	0.8924449725095013	426.1963195800781	426.2065734863281
1172	426.2165832519531	23.1590679578667					1	DETECTED	426.2166 m/z @23.16 [151020OFc1_NvH-0949-Control-10.raw]	426.2165832519531	23.1590679578667	3.8750659544	99.3177658184	95.442699864	1.5564033E7	1.4896982515628066E9	2	8273	2.8817013327190892	2.7890474665119895	0.25312265152449315	426.20660400390625	426.2265625
1173	426.226806640625	32.7780676909333					1	DETECTED	426.2268 m/z @32.78 [151020OFc1_NvH-0949-Control-10.raw]	426.226806640625	32.7780676909333	4.28318874026667	97.7020051325333	93.41881639226663	2057704.875	4.696107025063398E8	0	8273	15.247359415583784	0.5943921188314542	0.1831195964878896	426.2265930175781	426.22796630859375
1174	426.23797607421875	29.2081942170667					1	DETECTED	426.2380 m/z @29.21 [151020OFc1_NvH-0949-Control-10.raw]	426.23797607421875	29.2081942170667	3.00721160666667	99.7735815050667	96.76636989840003	9449184.0	1.1320629564311624E9	3	8273	15.412405057275983	1.4470377914458477	1.1226709742290024	426.2279968261719	426.2479553222656
1175	426.25146484375	39.57449346					1	DETECTED	426.2515 m/z @39.57 [151020OFc1_NvH-0949-Control-10.raw]	426.25146484375	39.57449346	5.502848272	97.2574686576	91.7546203856	1625863.375	5.129082260114648E8	2	8273	20.349091205613604	0.5040390411576349	1.280709015031101	426.24798583984375	426.2574768066406
1176	426.2674865722656	22.7696785749333					1	DETECTED	426.2675 m/z @22.77 [151020OFc1_NvH-0949-Control-10.raw]	426.2674865722656	22.7696785749333	5.48176279146667	96.0529222792	90.57115948773334	3.7389708E7	1.2875331072385821E9	2	8273	0.21796344120058464	1.07443947829979	0.5000923787227098	426.25750732421875	426.2771301269531
1177	426.2881774902344	91.7537446416					1	DETECTED	426.2882 m/z @91.75 [151020OFc1_NvH-0949-Control-10.raw]	426.2881774902344	91.7537446416	6.24345204746667	94.9414039458667	88.69795189840002	410993.34375	4.341573991954288E8	0	8273	1.082646220816514	0.504326377088681	0.9015433523189414	426.2781982421875	426.2943115234375
1178	426.3060302734375	90.6946424674667					1	DETECTED	426.3060 m/z @90.69 [151020OFc1_NvH-0949-Control-10.raw]	426.3060302734375	90.6946424674667	12.2496735424	92.3630546528	80.1133811104	190294.09375	3.575137390055477E8	0	8273	1.0023711495977352	0.510634284187983	0.009051086239710363	426.3047790527344	426.31451416015625
1179	426.3218994140625	91.8835016466667					1	DETECTED	426.3219 m/z @91.88 [151020OFc1_NvH-0949-Control-10.raw]	426.3218994140625	91.8835016466667	90.4101369952	94.6853799277333	4.275242932533288	106536.34375	6057879.068553256	0	8273	0.017490157982777532	1.4508434582971013	0.05121671102688071	426.3202819824219	426.3242492675781
1180	426.4246826171875	37.7172399106667					1	DETECTED	426.4247 m/z @37.72 [151020OFc1_NvH-0949-Control-10.raw]	426.4246826171875	37.7172399106667	6.17419039493333	96.7658850154667	90.59169462053336	1051531.625	3.8700669098448765E8	0	8273	0.12862290786338093	2.3658611620528736	0.29102597023789595	426.41473388671875	426.4340515136719
1181	426.45782470703125	21.5619878789333					1	DETECTED	426.4578 m/z @21.56 [151020OFc1_NvH-0949-Control-10.raw]	426.45782470703125	21.5619878789333	3.22908988666667	98.9608323016	95.73174241493334	3722977.75	4.4134395624223727E8	0	8273	0.254329793110049	0.7903480801501948	30.448762669157986	426.4480285644531	426.4678039550781
1182	426.47625732421875	46.5772319178667					1	DETECTED	426.4763 m/z @46.58 [151020OFc1_NvH-0949-Control-10.raw]	426.47625732421875	46.5772319178667	5.78704298053333	94.8758672522667	89.08882427173337	1027210.3125	3.846811538716363E8	0	8273	0.13433505400151802	1.5541902985181713	0.004136656920756717	426.46783447265625	426.4862060546875
1183	426.497314453125	46.5162725685333					1	DETECTED	426.4973 m/z @46.52 [151020OFc1_NvH-0949-Control-10.raw]	426.497314453125	46.5162725685333	6.5876777896	96.9821779024	90.3945001128	883551.4375	3.902802734115269E8	0	8273	0.09698772300699687	0.5031681074893152	0.006131983606295554	426.4873352050781	426.5062561035156
1184	426.5117492675781	27.0307356338667					1	DETECTED	426.5117 m/z @27.03 [151020OFc1_NvH-0949-Control-10.raw]	426.5117492675781	27.0307356338667	5.17583917146667	95.9119241517333	90.73608498026664	201408.53125	4.259839498654579E8	0	8273	85.78910401348652	2.344209806174838	4.548173184140418	426.50732421875	426.5179138183594
1185	426.5279235839844	32.2854965090667					1	DETECTED	426.5279 m/z @32.29 [151020OFc1_NvH-0949-Control-10.raw]	426.5279235839844	32.2854965090667	5.17583917146667	99.1347324050667	93.95889323360004	643597.8125	3.750291256285079E8	0	8273	0.6244323402468339	2.0762625750376182	0.002337662712299502	426.5179443359375	426.5312194824219
1186	426.54132080078125	8.48167707226667					1	DETECTED	426.5413 m/z @8.48 [151020OFc1_NvH-0949-Control-10.raw]	426.54132080078125	8.48167707226667	5.4507779544	95.6199335130667	90.1691555586667	675256.875	3.7686057293756706E8	3	8273	15.752767031532846	12.321599744604452	65.22695051469289	426.5316162109375	426.5445556640625
1187	426.5545654296875	30.4975915909333					1	DETECTED	426.5546 m/z @30.50 [151020OFc1_NvH-0949-Control-10.raw]	426.5545654296875	30.4975915909333	3.33964309093333	94.6853799277333	91.34573683679996	7675032.5	5.442549778682436E8	3	8273	0.166900317353889	0.6975181797475754	0.31529396217460914	426.5445861816406	426.5645446777344
1188	426.5679931640625	38.5510050605333					1	DETECTED	426.5680 m/z @38.55 [151020OFc1_NvH-0949-Control-10.raw]	426.5679931640625	38.5510050605333	5.13689184906667	95.0539382952	89.91704644613333	418313.34375	3.9372944395858085E8	0	8273	17.72117242025775	1.3383553678447888	0.08306264537618165	426.564697265625	426.5685119628906
1189	426.5785217285156	41.7934847752					1	DETECTED	426.5785 m/z @41.79 [151020OFc1_NvH-0949-Control-10.raw]	426.5785217285156	41.7934847752	4.7043780784	96.6246866973333	91.9203086189333	1.2542585E7	8.180713081085802E8	3	8273	12.765276908668	0.5134759425583215	0.053918949049310765	426.56854248046875	426.5885009765625
1190	426.59295654296875	38.6182672768					1	DETECTED	426.5930 m/z @38.62 [151020OFc1_NvH-0949-Control-10.raw]	426.59295654296875	38.6182672768	4.65787855653333	85.0467009589333	80.38882240239997	2266032.75	3.827242684412347E8	0	8273	0.13973004155504753	0.7056957870018281	0.42682440229422797	426.5885314941406	426.6028747558594
1191	426.6253662109375	37.670420128					1	DETECTED	426.6254 m/z @37.67 [151020OFc1_NvH-0949-Control-10.raw]	426.6253662109375	37.670420128	11.2421850848	95.9119241517333	84.6697390669333	679890.875	3.613544497932151E8	0	8273	0.11213139392696547	1.6018803171784046	1.767937459987473	426.6158752441406	426.63507080078125
1192	426.6707458496094	22.919372964					1	DETECTED	426.6707 m/z @22.92 [151020OFc1_NvH-0949-Control-10.raw]	426.6707458496094	22.919372964	11.6855240717333	94.3045380333333	82.6190139616	303203.375	3.81051571373955E8	0	8273	4.791547149627107	3.6772354138782446	0.0698223961163627	426.6618957519531	426.6800842285156
1193	426.69476318359375	30.5112873138667					1	DETECTED	426.6948 m/z @30.51 [151020OFc1_NvH-0949-Control-10.raw]	426.69476318359375	30.5112873138667	2.3082586424	90.8754382490667	88.5671796066667	294416.90625	3.695243655467657E8	0	8273	10.468594800768464	2.580746861674095	4.151645269410169	426.68499755859375	426.6979675292969
1194	426.7081298828125	21.639043856					1	DETECTED	426.7081 m/z @21.64 [151020OFc1_NvH-0949-Control-10.raw]	426.7081298828125	21.639043856	3.90287408853333	97.9689355141333	94.06606142559998	3450254.5	4.5060677643335915E8	2	8273	8.897579010609466	1.0434573656903894	6.351627407097643	426.6983642578125	426.7081298828125
1195	426.7181396484375	23.1590679578667					1	DETECTED	426.7181 m/z @23.16 [151020OFc1_NvH-0949-Control-10.raw]	426.7181396484375	23.1590679578667	4.50054892346667	97.6061353808	93.10558645733333	6880060.0	9.487606106970487E8	2	8273	6.518935131408508	1.0383124363368634	1.0099860961266856	426.7081604003906	426.7280578613281
1196	426.7398376464844	62.3127410522667					1	DETECTED	426.7398 m/z @62.31 [151020OFc1_NvH-0949-Control-10.raw]	426.7398376464844	62.3127410522667	4.41734407333333	96.4246490666667	92.00730499333338	3276172.5	5.562778784148272E8	4	8273	41.880535714520086	0.5036236101908284	0.006424752828391452	426.7298583984375	426.7425231933594
1197	426.7525329589844	50.5572176221333					1	DETECTED	426.7525 m/z @50.56 [151020OFc1_NvH-0949-Control-10.raw]	426.7525329589844	50.5572176221333	3.65345184826667	99.5274150469333	95.87396319866663	1.1128988E7	7.686068858528563E8	2	8273	0.1820236310296437	0.5057936940050615	0.007001790909932353	426.74261474609375	426.76251220703125
1198	426.76873779296875	22.7592164234667					1	DETECTED	426.7687 m/z @22.76 [151020OFc1_NvH-0949-Control-10.raw]	426.76873779296875	22.7592164234667	5.8146698864	95.352426188	89.5377563016	1.0146385E7	8.847271191622021E8	2	8273	14.310051528163083	1.620891363435921	0.6483144250669961	426.7626037597656	426.7781066894531
1199	426.786865234375	44.3845506816					1	DETECTED	426.7869 m/z @44.38 [151020OFc1_NvH-0949-Control-10.raw]	426.786865234375	44.3845506816	3.98649198026667	94.5517649146667	90.56527293440004	6800055.0	7.30728558808269E8	2	8273	0.29194896871434395	1.2619091265756899	0.6031840248452381	426.7802734375	426.79595947265625
1200	426.8609924316406	12.4015679794667					1	DETECTED	426.8610 m/z @12.40 [151020OFc1_NvH-0949-Control-10.raw]	426.8609924316406	12.4015679794667	0.0176320282666667	98.2002390749333	98.18260704666663	1222328.125	3.678203860607049E8	3	8273	0.20410305604908885	0.6399910047037272	140.58046797943817	426.85101318359375	426.8687438964844
1201	426.8787536621094	22.2589450690667					1	DETECTED	426.8788 m/z @22.26 [151020OFc1_NvH-0949-Control-10.raw]	426.8787536621094	22.2589450690667	0.101950319466667	97.4965432450667	97.39459292560004	1.091937E7	6.924422528302921E8	3	8273	0.15766419228518203	24.293944525982685	0.5333273191659688	426.8687744140625	426.88873291015625
1202	426.8888854980469	30.4721401085333					1	DETECTED	426.8889 m/z @30.47 [151020OFc1_NvH-0949-Control-10.raw]	426.8888854980469	30.4721401085333	0.543816025066667	96.0253536826667	95.48153765760004	3002999.75	4.422909378042429E8	0	8273	0.1469132352498228	0.5070450619611779	0.013638580168064575	426.8887634277344	426.89886474609375
1203	426.9024963378906	51.3628209208					1	DETECTED	426.9025 m/z @51.36 [151020OFc1_NvH-0949-Control-10.raw]	426.9024963378906	51.3628209208	0.0738272186666667	87.9696052645333	87.89577804586663	759527.25	3.930107541165268E8	0	8273	12.295646543220492	1.0519620128824756	0.14069229519157733	426.8988952636719	426.90313720703125
1204	426.91314697265625	41.9000023962667					1	DETECTED	426.9131 m/z @41.90 [151020OFc1_NvH-0949-Control-10.raw]	426.91314697265625	41.9000023962667	0.0270011208	99.8919339805333	99.8649328597333	1.1111181E7	6.37125296402012E8	3	8273	0.20658029782469356	1.0848643723450053	1.059720327994729	426.9031677246094	426.9231262207031
1205	426.9267883300781	38.6364062693333					1	DETECTED	426.9268 m/z @38.64 [151020OFc1_NvH-0949-Control-10.raw]	426.9267883300781	38.6364062693333	0.00790304666666667	99.6191667237333	99.61126367706663	819931.6875	3.86588674777053E8	0	8273	0.1791164341810756	0.5030499258667286	0.0055511301134003824	426.92315673828125	426.936767578125
1206	426.94854736328125	44.0838795410667					1	DETECTED	426.9485 m/z @44.08 [151020OFc1_NvH-0949-Control-10.raw]	426.94854736328125	44.0838795410667	0.00790304666666667	97.6360058618667	97.62810281520004	788026.9375	3.6698472783147544E8	4	8273	40.87422017975011	1.1902070123196762	0.002738396210529344	426.93890380859375	426.9486999511719
1207	426.9587097167969	21.6173940221333					1	DETECTED	426.9587 m/z @21.62 [151020OFc1_NvH-0949-Control-10.raw]	426.9587097167969	21.6173940221333	0.0176320282666667	97.5056655512	97.48803352293334	1947481.375	4.263246113824353E8	0	8273	0.24528320195524245	1.015137693152906	1.0124164102776672	426.94873046875	426.96868896484375
1208	426.971923828125	14.0153182298667					1	DETECTED	426.9719 m/z @14.02 [151020OFc1_NvH-0949-Control-10.raw]	426.971923828125	14.0153182298667	0.468224901866667	99.2163648090667	98.74813990720004	483550.53125	3.7632945232987255E8	0	8273	0.09528551322448386	0.5158149051954795	0.03563883525419999	426.9687805175781	426.9804992675781
1209	426.99053955078125	62.3306491013333					1	DETECTED	426.9905 m/z @62.33 [151020OFc1_NvH-0949-Control-10.raw]	426.99053955078125	62.3306491013333	0.0553213912	99.7462149034667	99.6908935122667	3226782.5	4.2113429132600135E8	0	8273	0.12755838749304615	1.2997787386166904	1.40145176568088	426.9805908203125	427.0003662109375
1210	427.0059509277344	26.9908132629333					1	DETECTED	427.0060 m/z @26.99 [151020OFc1_NvH-0949-Control-10.raw]	427.0059509277344	26.9908132629333	0.298862691466667	99.8008808528	99.50201816133334	1262546.25	3.7469410478315824E8	0	8273	0.06132132993121786	0.9624611357165027	1.021329515738565	427.0007019042969	427.01495361328125
1211	427.0255432128906	37.6007265202667					1	DETECTED	427.0255 m/z @37.60 [151020OFc1_NvH-0949-Control-10.raw]	427.0255432128906	37.6007265202667	0.844701881333333	100.0012933288	99.15659144746667	169589.265625	4.040997672733906E8	0	8273	64.85251681209061	1.3522399629508317	1.7189629506789814	427.0173034667969	427.0355224609375
1212	427.08575439453125	90.3839793474667					1	DETECTED	427.0858 m/z @90.38 [151020OFc1_NvH-0949-Control-10.raw]	427.08575439453125	90.3839793474667	0.205371675466667	100.0012933288	99.79592165333334	795398.9375	3.711336362934002E8	0	8273	0.07258984732312967	0.991170875261633	0.656657102706859	427.075927734375	427.0942687988281
1213	427.10491943359375	89.5573954853333					1	DETECTED	427.1049 m/z @89.56 [151020OFc1_NvH-0949-Control-10.raw]	427.10491943359375	89.5573954853333	22.3409414842667	96.6430885434667	74.3021470592	452043.3125	3.7185798639593065E8	0	8273	0.3549956670499057	0.5527080248685906	13.447361044104582	427.0963439941406	427.1141662597656
1214	427.11773681640625	91.4896687405333					1	DETECTED	427.1177 m/z @91.49 [151020OFc1_NvH-0949-Control-10.raw]	427.11773681640625	91.4896687405333	4.57477293546667	99.7553172	95.18054426453332	130448.40625	3.232312342710826E8	0	8273	0.13975308562886823	0.5475502408586265	0.0010382333318865893	427.1164245605469	427.1236572265625
[truncated: 34,456 more rows]
