# Supplementary material for: MSFC: a new feature construction method for accurate diagnosis of mass spectrometry data
Source: Sci Rep. 2023 Sep 21;13:15694. doi: 10.1038/s41598-023-42395-5 (PMC10514077; doi:10.1038/s41598-023-42395-5)
Supplement: Supplementary file 1 — Supplementary Information. [file 41598_2023_42395_MOESM1_ESM.zip › dataset/CRLM dataset/control/control11.csv]

row ID	row m/z	row retention time	row identity (main ID)	row identity (all IDs)	row identity (main ID + details)	row comment	row number of detected peaks	151020OFc1_NvH-0949-Control-11.raw Peak status	151020OFc1_NvH-0949-Control-11.raw Peak name	151020OFc1_NvH-0949-Control-11.raw Peak m/z	151020OFc1_NvH-0949-Control-11.raw Peak RT	151020OFc1_NvH-0949-Control-11.raw Peak RT start	151020OFc1_NvH-0949-Control-11.raw Peak RT end	151020OFc1_NvH-0949-Control-11.raw Peak duration time	151020OFc1_NvH-0949-Control-11.raw Peak height	151020OFc1_NvH-0949-Control-11.raw Peak area	151020OFc1_NvH-0949-Control-11.raw Peak charge	151020OFc1_NvH-0949-Control-11.raw Peak # data points	151020OFc1_NvH-0949-Control-11.raw Peak FWHM	151020OFc1_NvH-0949-Control-11.raw Peak tailing factor	151020OFc1_NvH-0949-Control-11.raw Peak asymmetry factor	151020OFc1_NvH-0949-Control-11.raw Peak m/z min	151020OFc1_NvH-0949-Control-11.raw Peak m/z max
1	400.0187072753906	27.3595455602667					1	DETECTED	400.0187 m/z @27.36 [151020OFc1_NvH-0949-Control-11.raw]	400.0187072753906	27.3595455602667	0.1337403208	99.9472525704	99.8135122496	476669.65625	3.850984883347484E8	0	8083	0.12343623222234612	1.8330681383283698	0.4351073202675893	400.0089111328125	400.0286865234375
2	400.1724548339844	46.8114570898667					1	DETECTED	400.1725 m/z @46.81 [151020OFc1_NvH-0949-Control-11.raw]	400.1724548339844	46.8114570898667	5.85221168666667	95.6557710565333	89.80355936986663	166144.390625	3.169970682680092E8	0	8083	80.50401037979465	1.0962550516476377	1.541936605223779	400.16290283203125	400.1739196777344
3	400.18414306640625	19.7943785792					1	DETECTED	400.1841 m/z @19.79 [151020OFc1_NvH-0949-Control-11.raw]	400.18414306640625	19.7943785792	5.6260284456	98.0759408786667	92.4499124330667	840481.5625	3.844639814057453E8	0	8083	2.7684426063260617	1.5295092340028078	0.29495984753423937	400.1741943359375	400.1871032714844
4	400.1971435546875	24.0470485485333					1	DETECTED	400.1971 m/z @24.05 [151020OFc1_NvH-0949-Control-11.raw]	400.1971435546875	24.0470485485333	5.0892678568	97.81769195895	92.72842410214999	4178013.5	5.132165135982608E8	3	8083	12.613810292671367	0.5138306598724874	0.32084137210519886	400.1871643066406	400.201416015625
5	400.2114562988281	22.9244776152					1	DETECTED	400.2115 m/z @22.92 [151020OFc1_NvH-0949-Control-11.raw]	400.2114562988281	22.9244776152	4.52130357493333	99.9284422933333	95.40713871839998	5.358644E7	1.8752949167554996E9	2	8083	0.249721254766758	8.35499862199626	2.3886136872311363	400.20147705078125	400.221435546875
6	400.2267761230469	20.3909193994667					1	DETECTED	400.2268 m/z @20.39 [151020OFc1_NvH-0949-Control-11.raw]	400.2267761230469	20.3909193994667	5.291686304	98.5447417058667	93.2530554018667	3.2329524E7	1.1413118034049137E9	2	8083	0.2553159903014013	1.4588418917545587	48.1659463838362	400.2214660644531	400.2306823730469
7	400.2406921386719	34.7565458722667					1	DETECTED	400.2407 m/z @34.76 [151020OFc1_NvH-0949-Control-11.raw]	400.2406921386719	34.7565458722667	0.0692367568	99.8540764309333	99.78483967413331	1.70918112E8	3.8210156497860475E9	3	8083	0.2811104381737266	1.2845817184117536	1.6386261595687635	400.230712890625	400.25067138671875
8	400.25537109375	28.5048385797333					1	DETECTED	400.2554 m/z @28.50 [151020OFc1_NvH-0949-Control-11.raw]	400.25537109375	28.5048385797333	2.92539849333333	97.9285594085333	95.00316091519997	1782087.75	3.675145136899205E8	2	8083	5.924126785565392	0.5700299852058649	6.978260875365655	400.25079345703125	400.25567626953125
9	400.26568603515625	39.6968446186667					1	DETECTED	400.2657 m/z @39.70 [151020OFc1_NvH-0949-Control-11.raw]	400.26568603515625	39.6968446186667	0.358523231733333	99.7978041074667	99.43928087573337	5781756.0	5.722912903297731E8	2	8083	0.16177661762927187	0.7380570028687837	1.2464155501461045	400.2557067871094	400.2754211425781
10	400.2774963378906	19.7410083282667					1	DETECTED	400.2775 m/z @19.74 [151020OFc1_NvH-0949-Control-11.raw]	400.2774963378906	19.7410083282667	11.5139013784	99.7978041074667	88.28390272906671	831173.375	3.324710673553044E8	0	8083	0.08737554769665223	1.0254687780662377	0.02747233734113591	400.2759094238281	400.2873840332031
11	400.2878723144531	48.5579279909333					1	DETECTED	400.2879 m/z @48.56 [151020OFc1_NvH-0949-Control-11.raw]	400.2878723144531	48.5579279909333	48.5579279909333	99.7978041074667	51.2398761165334	86110.546875	1.6089638400747532E8	0	8083	43.20903111184311	null	null	400.2875671386719	400.295654296875
12	400.3056945800781	91.709889424					1	DETECTED	400.3057 m/z @91.71 [151020OFc1_NvH-0949-Control-11.raw]	400.3056945800781	91.709889424	11.0392297546667	99.107662308	88.06843255333331	213132.34375	2.541394420845148E8	2	8083	0.09336515999819994	21.661264723044813	1.1845068778642514	400.29608154296875	400.3150939941406
13	400.3423767089844	91.709889424					1	DETECTED	400.3424 m/z @91.71 [151020OFc1_NvH-0949-Control-11.raw]	400.3423767089844	91.709889424	0.0321433869333333	99.9751226616	99.94297927466667	166163.96875	2.891656930854941E8	0	8083	9.264234563847268	0.5447586301826708	163.4164110049429	400.3330078125	400.3522644042969
14	400.3569641113281	48.0383758770667					1	DETECTED	400.3570 m/z @48.04 [151020OFc1_NvH-0949-Control-11.raw]	400.3569641113281	48.0383758770667	10.9811340416	99.8724636498667	88.8913296082667	122990.75	3.046513520827017E8	0	8083	84.03722635639545	1.1462378915533773	1.2936286265601453	400.3524475097656	400.3629455566406
15	400.37371826171875	33.6547539314667					1	DETECTED	400.3737 m/z @33.65 [151020OFc1_NvH-0949-Control-11.raw]	400.37371826171875	33.6547539314667	4.6727161472	99.8911883144	95.21847216719999	370865.90625	3.596929689930087E8	0	8083	1.0720058885474302	1.6280380708965323	269.49310815669696	400.3641662597656	400.3836669921875
16	400.3948974609375	44.7583641106667					1	DETECTED	400.3949 m/z @44.76 [151020OFc1_NvH-0949-Control-11.raw]	400.3948974609375	44.7583641106667	5.16256483386667	99.9377753048	94.77521047093333	114177.8984375	2.852998052068925E8	0	8083	76.03642127710573	1.1455614228732658	1.3691737080894322	400.38494873046875	400.40484619140625
17	400.4204406738281	27.2456074165333					1	DETECTED	400.4204 m/z @27.25 [151020OFc1_NvH-0949-Control-11.raw]	400.4204406738281	27.2456074165333	0.0515953176	99.9377753048	99.8861799872	296897.59375	3.9651022717539835E8	0	8083	15.390233594888684	2.8553275288765416	4.7122417393798885	400.4104919433594	400.430419921875
18	400.43115234375	12.9235053192					1	DETECTED	400.4312 m/z @12.92 [151020OFc1_NvH-0949-Control-11.raw]	400.43115234375	12.9235053192	12.7128897946667	99.9658774168	87.2529876221333	132245.28125	2.1758862846207753E8	0	8083	3.857015924786273	197.3486246899472	432.86373302263945	400.43048095703125	400.43316650390625
19	400.44317626953125	36.4941605901333					1	DETECTED	400.4432 m/z @36.49 [151020OFc1_NvH-0949-Control-11.raw]	400.44317626953125	36.4941605901333	4.2639131832	99.9751226616	95.7112094784	347115.4375	3.746863510823996E8	0	8083	18.73358088443375	1.6544063392499988	3.1875961669456423	400.4331970214844	400.45062255859375
20	400.460693359375	13.5663315861333					1	DETECTED	400.4607 m/z @13.57 [151020OFc1_NvH-0949-Control-11.raw]	400.460693359375	13.5663315861333	5.0981863992	99.9751226616	94.8769362624	403064.71875	3.3142409352555263E8	0	8083	0.07192419543189921	0.5591825541893195	0.06323307446789021	400.4507751464844	400.46661376953125
21	400.47662353515625	30.5629063104					1	DETECTED	400.4766 m/z @30.56 [151020OFc1_NvH-0949-Control-11.raw]	400.47662353515625	30.5629063104	6.21468199466667	99.9751226616	93.76044066693333	1413104.0	3.8090324175462246E8	4	8083	0.05515619158217433	0.9438239433453847	0.021593492142309177	400.4666442871094	400.4864501953125
22	400.49615478515625	10.563678828					1	DETECTED	400.4962 m/z @10.56 [151020OFc1_NvH-0949-Control-11.raw]	400.49615478515625	10.563678828	6.0464740952	99.9751226616	93.9286485664	544382.1875	3.6689250299684036E8	4	8083	8.9389709963826	1.862956555631562	1.77146492870755	400.4869079589844	400.5058288574219
23	400.5167236328125	32.2886908010667					1	DETECTED	400.5167 m/z @32.29 [151020OFc1_NvH-0949-Control-11.raw]	400.5167236328125	32.2886908010667	5.28244537493333	99.5050511824	94.22260580746666	456217.78125	4.063631828199726E8	0	8083	12.595403992955553	1.989705651635067	0.01304405896542176	400.5067443847656	400.5240478515625
24	400.53411865234375	36.6319465573333					1	DETECTED	400.5341 m/z @36.63 [151020OFc1_NvH-0949-Control-11.raw]	400.53411865234375	36.6319465573333	3.53897707786667	99.9938626656	96.45488558773333	1614548.625	4.954657547313254E8	0	8083	16.85843399742768	0.5034170289771671	0.14381405445802253	400.5242004394531	400.5440673828125
25	400.54522705078125	80.0946768901333					1	DETECTED	400.5452 m/z @80.09 [151020OFc1_NvH-0949-Control-11.raw]	400.54522705078125	80.0946768901333	5.41187105813333	99.715157072	94.30328601386667	431349.21875	6.241772058781097E8	0	8083	67.7519947196891	0.6150736304767214	0.22388443800146213	400.544189453125	400.5481262207031
26	400.55816650390625	47.7508629272					1	DETECTED	400.5582 m/z @47.75 [151020OFc1_NvH-0949-Control-11.raw]	400.55816650390625	47.7508629272	3.53897707786667	99.9938626656	96.45488558773333	5096361.0	5.65835264132486E8	0	8083	18.431991301058087	0.5051847843561651	1.7793053990233028	400.5481872558594	400.563232421875
27	400.5732421875	34.7880346605333					1	DETECTED	400.5732 m/z @34.79 [151020OFc1_NvH-0949-Control-11.raw]	400.5732421875	34.7880346605333	3.53897707786667	99.9938626656	96.45488558773333	1.13711344E8	2.785551999892322E9	3	8083	0.28918408034974874	1.213359745867441	1.2734101623457563	400.5632629394531	400.5832214355469
28	400.58355712890625	23.2839073229333					1	DETECTED	400.5836 m/z @23.28 [151020OFc1_NvH-0949-Control-11.raw]	400.58355712890625	23.2839073229333	3.5299519064	99.7885895424	96.258637636	5132360.0	5.377912299829828E8	0	8083	0.19126752702802818	0.5267826316974857	0.028042128585973745	400.583251953125	400.5935363769531
29	400.5965576171875	69.4599713293333					1	DETECTED	400.5966 m/z @69.46 [151020OFc1_NvH-0949-Control-11.raw]	400.5965576171875	69.4599713293333	3.53897707786667	99.8072963752	96.26831929733332	352761.0625	5.33611560618822E8	0	8083	61.299907857214286	0.7106351546909967	0.42153899997424144	400.59356689453125	400.5975341796875
30	400.6075439453125	32.1407982362667					1	DETECTED	400.6075 m/z @32.14 [151020OFc1_NvH-0949-Control-11.raw]	400.6075439453125	32.1407982362667	0.145804718933333	99.8072963752	99.66149165626666	612456.375	4.66581181442987E8	0	8083	52.90316091297299	2.019965237998681	349.1535263776715	400.5975646972656	400.6105041503906
31	400.62054443359375	80.058612744					1	DETECTED	400.6205 m/z @80.06 [151020OFc1_NvH-0949-Control-11.raw]	400.62054443359375	80.058612744	0.145804718933333	99.8167207378667	99.67091601893337	681148.6875	4.884440125884053E8	0	8083	9.177207772300221	0.6432591074586361	7.7631631202232745	400.61065673828125	400.6302185058594
32	400.6350402832031	69.4768857138667					1	DETECTED	400.6350 m/z @69.48 [151020OFc1_NvH-0949-Control-11.raw]	400.6350402832031	69.4768857138667	0.145804718933333	99.8631996592	99.71739494026667	553432.3125	4.095095474830303E8	0	8083	18.74529328830711	0.6997375073031769	0.14367864623189947	400.6307678222656	400.64263916015625
33	400.65264892578125	29.2029305205333					1	DETECTED	400.6526 m/z @29.20 [151020OFc1_NvH-0949-Control-11.raw]	400.65264892578125	29.2029305205333	3.57454957333333	99.8817764221333	96.30722684879997	718528.75	5.341542086095477E8	0	8083	75.6084973502663	1.6914834383069706	2.378082397531967	400.6427307128906	400.6624755859375
34	400.662841796875	80.0454151210667					1	DETECTED	400.6628 m/z @80.05 [151020OFc1_NvH-0949-Control-11.raw]	400.662841796875	80.0454151210667	3.521197808	99.8631996592	96.34200185120001	648531.25	7.931249078623785E8	0	8083	11.76386297378248	0.57721422700629	11.066996519946654	400.6626892089844	400.6685791015625
35	400.6785888671875	89.0030409336					1	DETECTED	400.6786 m/z @89.00 [151020OFc1_NvH-0949-Control-11.raw]	400.6785888671875	89.0030409336	1.8588356952	99.9004196490667	98.0415839538667	830139.0625	4.458013553322395E8	0	8083	11.668076454107208	0.5085702723884711	0.015597811942773604	400.6686096191406	400.6845703125
36	400.694580078125	37.7105801669333					1	DETECTED	400.6946 m/z @37.71 [151020OFc1_NvH-0949-Control-11.raw]	400.694580078125	37.7105801669333	2.77584809973333	99.9099218202667	97.13407372053338	1.5372504E7	7.107511736187061E8	2	8083	0.1906779211300318	1.218919500163212	0.01675108276487583	400.6847229003906	400.7045593261719
37	400.71246337890625	22.9476174472					1	DETECTED	400.7125 m/z @22.95 [151020OFc1_NvH-0949-Control-11.raw]	400.71246337890625	22.9476174472	0.0604701565333333	99.9472525704	99.88678241386667	1.4999753E7	7.125923990171769E8	2	8083	0.2124254569723263	1.9254865387726012	2.7974466126672763	400.70458984375	400.7178649902344
38	400.7278747558594	20.4001816821333					1	DETECTED	400.7279 m/z @20.40 [151020OFc1_NvH-0949-Control-11.raw]	400.7278747558594	20.4001816821333	2.77584809973333	99.9472525704	97.17140447066667	1.5114251E7	1.0163146131615969E9	2	8083	0.2403042391387089	1.9342966438733034	6.634037674927333	400.7180480957031	400.73785400390625
39	400.7478942871094	39.9344646810667					1	DETECTED	400.7479 m/z @39.93 [151020OFc1_NvH-0949-Control-11.raw]	400.7478942871094	39.9344646810667	1.34853479733333	99.9472525704	98.59871777306667	1.5404382E7	9.210668360790801E8	2	8083	19.242299851224026	0.858273365236004	0.011361935902190172	400.7379150390625	400.7578430175781
40	400.7601318359375	62.0867795544					1	DETECTED	400.7601 m/z @62.09 [151020OFc1_NvH-0949-Control-11.raw]	400.7601318359375	62.0867795544	0.3775981544	98.6920257698667	98.3144276154667	558166.3125	7.98427422475556E8	0	8083	16.703079693139863	0.7834476955054995	0.4291880315840859	400.7579040527344	400.7611083984375
41	400.7711181640625	21.3370087629333					1	DETECTED	400.7711 m/z @21.34 [151020OFc1_NvH-0949-Control-11.raw]	400.7711181640625	21.3370087629333	1.3397914536	99.9472525704	98.6074611168	3.7129988E7	9.357442329571015E8	2	8083	0.17518729078361872	54.87077040902754	1.1786458673158735	400.7611389160156	400.78106689453125
42	400.78448486328125	62.0659273026667					1	DETECTED	400.7845 m/z @62.07 [151020OFc1_NvH-0949-Control-11.raw]	400.78448486328125	62.0659273026667	0.367695957333333	99.9472525704	99.57955661306666	681604.4375	5.1510816419747925E8	2	8083	76.31450888789672	0.8261720459097651	0.7725449769779709	400.7811279296875	400.7944641113281
43	400.8011474609375	69.580032696					1	DETECTED	400.8011 m/z @69.58 [151020OFc1_NvH-0949-Control-11.raw]	400.8011474609375	69.580032696	1.3397914536	99.9472525704	98.6074611168	642226.9375	4.5480253282410157E8	2	8083	18.01254502789584	0.673117560275722	0.21824151212612802	400.79449462890625	400.81109619140625
44	400.8137512207031	77.9595577669333					1	DETECTED	400.8138 m/z @77.96 [151020OFc1_NvH-0949-Control-11.raw]	400.8137512207031	77.9595577669333	0.3069575256	99.9472525704	99.6402950448	556736.0	4.9583669535605776E8	0	8083	63.77768395679114	0.5882420091961722	0.22865547937718803	400.8111877441406	400.8236999511719
45	400.8340148925781	68.6771928192					1	DETECTED	400.8340 m/z @68.68 [151020OFc1_NvH-0949-Control-11.raw]	400.8340148925781	68.6771928192	0.367695957333333	99.9844708672	99.61677490986666	589067.0625	4.7971699003512895E8	0	8083	65.62326093521463	0.7100472608771805	0.3507523385140017	400.82403564453125	400.8341979980469
46	400.84423828125	68.6342621325333					1	DETECTED	400.8442 m/z @68.63 [151020OFc1_NvH-0949-Control-11.raw]	400.84423828125	68.6342621325333	0.3775981544	99.7242862653333	99.3466881109333	639697.75	5.654334712729468E8	0	8083	59.961118578438544	0.6948501874382405	0.35594146912013735	400.8342590332031	400.84619140625
47	400.856201171875	73.4970378394667					1	DETECTED	400.8562 m/z @73.50 [151020OFc1_NvH-0949-Control-11.raw]	400.856201171875	73.4970378394667	0.316134485333333	99.9844708672	99.66833638186667	650571.5	5.392048881534021E8	0	8083	57.25002343569507	0.6847020324546267	0.41492290950974003	400.8462219238281	400.8661804199219
48	400.8720397949219	68.7328239568					1	DETECTED	400.8720 m/z @68.73 [151020OFc1_NvH-0949-Control-11.raw]	400.8720397949219	68.7328239568	0.246668208	99.9844708672	99.7378026592	604066.4375	6.362691278247309E8	0	8083	67.35805868046559	0.7086556601781361	0.22862945613028055	400.8662109375	400.8774108886719
49	400.8874206542969	26.0908352626667					1	DETECTED	400.8874 m/z @26.09 [151020OFc1_NvH-0949-Control-11.raw]	400.8874206542969	26.0908352626667	0.246668208	99.9844708672	99.7378026592	5862280.5	7.25174941556328E8	3	8083	1.1555635893826697	7.573031749334983	2.9438013964095933	400.87744140625	400.8966979980469
50	400.9067077636719	34.8317823197333					1	DETECTED	400.9067 m/z @34.83 [151020OFc1_NvH-0949-Control-11.raw]	400.9067077636719	34.8317823197333	0.0052248288	99.9844708672	99.9792460384	4.4976504E7	1.5854485324814105E9	3	8083	0.2902453694132632	0.9820263153812779	55.371441256184255	400.896728515625	400.9166564941406
51	400.9175109863281	23.2627221608					1	DETECTED	400.9175 m/z @23.26 [151020OFc1_NvH-0949-Control-11.raw]	400.9175109863281	23.2627221608	0.0052248288	99.9844708672	99.9792460384	3754873.75	7.477614402868929E8	3	8083	16.158872916975763	3.278582436175353	393.84814474946694	400.9167175292969	400.927490234375
52	400.9276428222656	61.5516287069333					1	DETECTED	400.9276 m/z @61.55 [151020OFc1_NvH-0949-Control-11.raw]	400.9276428222656	61.5516287069333	0.0052248288	99.9844708672	99.9792460384	972384.75	6.997749252898978E8	0	8083	27.577207178099613	0.7948427939654519	0.43403986298828945	400.9275207519531	400.9376220703125
53	400.9402770996094	73.5873223032					1	DETECTED	400.9403 m/z @73.59 [151020OFc1_NvH-0949-Control-11.raw]	400.9402770996094	73.5873223032	0.0052248288	99.9844708672	99.9792460384	841470.8125	6.9064102352174E8	0	8083	22.881042095875372	0.690613031473915	0.2983288520263245	400.93768310546875	400.94482421875
54	400.954833984375	17.9118291986667					1	DETECTED	400.9548 m/z @17.91 [151020OFc1_NvH-0949-Control-11.raw]	400.954833984375	17.9118291986667	0.0052248288	99.9844708672	99.9792460384	3612756.0	7.37358205923914E8	3	8083	0.11573447677159265	5.49069905044773	545.7618465339331	400.9448547363281	400.9648132324219
55	400.9685363769531	71.7184979					1	DETECTED	400.9685 m/z @71.72 [151020OFc1_NvH-0949-Control-11.raw]	400.9685363769531	71.7184979	0.155698704	99.7057870298667	99.5500883258667	640784.625	8.766510868206604E8	0	8083	13.898176523839254	0.6673132135958203	0.11419946754446768	400.96484375	400.9687194824219
56	400.9787292480469	30.5989663213333					1	DETECTED	400.9787 m/z @30.60 [151020OFc1_NvH-0949-Control-11.raw]	400.9787292480469	30.5989663213333	0.155698704	99.6963575490667	99.5406588450667	767139.3125	7.339366529211756E8	4	8083	54.9144638726854	2.372082698798446	5.586198296009594	400.9687805175781	400.98870849609375
57	400.9901428222656	63.8992271306667					1	DETECTED	400.9901 m/z @63.90 [151020OFc1_NvH-0949-Control-11.raw]	400.9901428222656	63.8992271306667	0.155698704	99.6226501114667	99.4669514074667	636379.875	8.390430229768053E8	0	8083	52.818606114408894	0.7599189989719202	0.4926611959483899	400.9887390136719	400.9911193847656
58	401.0011291503906	23.5626976730667					1	DETECTED	401.0011 m/z @23.56 [151020OFc1_NvH-0949-Control-11.raw]	401.0011291503906	23.5626976730667	0.0976493573333333	99.9938626656	99.89621330826667	1059984.0	7.44906965099666E8	2	8083	59.9858586687063	2.6018781167467635	4.323402600820342	400.99114990234375	401.0111083984375
59	401.01220703125	61.6920440186667					1	DETECTED	401.0122 m/z @61.69 [151020OFc1_NvH-0949-Control-11.raw]	401.01220703125	61.6920440186667	0.155698704	99.5849276725333	99.4292289685333	741060.5625	7.491497634150398E8	0	8083	22.708872134073673	0.8039183076860573	0.10343490110969736	401.0111389160156	401.0221862792969
60	401.03302001953125	74.2125172322667					1	DETECTED	401.0330 m/z @74.21 [151020OFc1_NvH-0949-Control-11.raw]	401.03302001953125	74.2125172322667	0.0144249458666667	99.9844708672	99.97004592133334	887073.25	7.749653767457006E8	6	8083	8.383527046089085	0.6845348842612217	0.03524743537915565	401.0230407714844	401.0429992675781
61	401.04595947265625	71.9177579954667					1	DETECTED	401.0460 m/z @71.92 [151020OFc1_NvH-0949-Control-11.raw]	401.04595947265625	71.9177579954667	0.193664937333333	99.3477156245333	99.15405068719996	601433.5625	9.107049616365693E8	0	8083	18.9654617822725	0.6866520585039331	0.35851269080452086	401.04302978515625	401.0462951660156
62	401.0563049316406	61.8884520570667					1	DETECTED	401.0563 m/z @61.89 [151020OFc1_NvH-0949-Control-11.raw]	401.0563049316406	61.8884520570667	0.124409006933333	99.7885895424	99.66418053546667	688648.4375	8.134482121825076E8	3	8083	40.26860454862458	0.7852508079896429	0.470656166037422	401.04632568359375	401.0662841796875
63	401.0762939453125	74.2281147472					1	DETECTED	401.0763 m/z @74.23 [151020OFc1_NvH-0949-Control-11.raw]	401.0762939453125	74.2281147472	0.124409006933333	99.0799478528	98.95553884586667	861491.9375	7.884781737703588E8	2	8083	5.0794661883040675	0.6269629769752089	0.25706526511259054	401.06634521484375	401.0862731933594
64	401.0978088378906	89.9470470845333					1	DETECTED	401.0978 m/z @89.95 [151020OFc1_NvH-0949-Control-11.raw]	401.0978088378906	89.9470470845333	0.1066260552	91.6111757658667	91.50454971066671	788306.0625	9.038859152528508E8	0	8083	24.781724294473875	0.5054415132302825	0.05409876251868502	401.08782958984375	401.1077880859375
65	401.11199951171875	74.2563683450667					1	DETECTED	401.1120 m/z @74.26 [151020OFc1_NvH-0949-Control-11.raw]	401.11199951171875	74.2563683450667	0.4541638104	94.6412452146667	94.18708140426669	700454.0	9.9565434489771E8	0	8083	51.18869895877151	0.6268491292810843	0.005822807675451378	401.1078186035156	401.1135559082031
66	401.1235656738281	89.8238530992					1	DETECTED	401.1236 m/z @89.82 [151020OFc1_NvH-0949-Control-11.raw]	401.1235656738281	89.8238530992	0.115509515733333	98.5910245610667	98.47551504533337	1214870.75	9.359057915272411E8	3	8083	26.35152390033724	0.5081794097103647	0.01633444953269981	401.11358642578125	401.1335144042969
67	401.14312744140625	89.8485923352					1	DETECTED	401.1431 m/z @89.85 [151020OFc1_NvH-0949-Control-11.raw]	401.14312744140625	89.8485923352	0.1066260552	91.0347886608	90.92816260560001	1149795.0	9.706894674628468E8	0	8083	26.33559702413784	0.5067667244718304	0.0604498060901939	401.13360595703125	401.14874267578125
68	401.15875244140625	89.8485923352					1	DETECTED	401.1588 m/z @89.85 [151020OFc1_NvH-0949-Control-11.raw]	401.15875244140625	89.8485923352	0.0976493573333333	97.9100843085333	97.81243495119996	1269340.25	9.261228936744219E8	3	8083	20.74877835684171	0.5058701984865799	0.016870370276444002	401.1488342285156	401.1687316894531
69	401.1803894042969	14.6835768648					1	DETECTED	401.1804 m/z @14.68 [151020OFc1_NvH-0949-Control-11.raw]	401.1803894042969	14.6835768648	0.1066260552	98.5724226066667	98.46579655146671	1648830.75	8.472826765947564E8	2	8083	75.30894761114733	5.344632835592315	474.8911808509604	401.17041015625	401.186279296875
70	401.1962890625	37.7334487738667					1	DETECTED	401.1963 m/z @37.73 [151020OFc1_NvH-0949-Control-11.raw]	401.1962890625	37.7334487738667	0.0976493573333333	98.8299110989333	98.73226174159996	6414233.5	9.478299815835495E8	2	8083	0.16959552792729937	1.6375921697106706	1.1449317709236024	401.18634033203125	401.1975402832031
71	401.2075500488281	31.9071679349333					1	DETECTED	401.2076 m/z @31.91 [151020OFc1_NvH-0949-Control-11.raw]	401.2075500488281	31.9071679349333	0.0976493573333333	98.1401961424	98.04254678506666	2.0598616E7	1.289449677521284E9	2	8083	0.19044167087411878	0.5239787181260659	0.011304918724945677	401.19757080078125	401.217529296875
72	401.2216491699219	26.0791355898667					1	DETECTED	401.2216 m/z @26.08 [151020OFc1_NvH-0949-Control-11.raw]	401.2216491699219	26.0791355898667	0.0604701565333333	99.6963575490667	99.63588739253338	4632374.5	1.0462617409084845E9	2	8083	5.905549564713908	6.393828127488417	6.1986851292756855	401.2175598144531	401.2301025390625
73	401.2401123046875	38.9186122050667					1	DETECTED	401.2401 m/z @38.92 [151020OFc1_NvH-0949-Control-11.raw]	401.2401123046875	38.9186122050667	0.0144249458666667	99.7978041074667	99.78337916160004	1.2193334E7	1.4511917623832078E9	3	8083	4.996082254855878	1.7322667848159687	0.15416089665752092	401.2301330566406	401.2500915527344
74	401.250732421875	50.1567018541333					1	DETECTED	401.2507 m/z @50.16 [151020OFc1_NvH-0949-Control-11.raw]	401.250732421875	50.1567018541333	0.0144249458666667	96.9669264245333	96.95250147866663	7038200.5	1.0918682123112931E9	4	8083	0.20338104661541934	0.6332000465437205	0.679546837544514	401.2501220703125	401.2607116699219
75	401.2723693847656	21.3483942314667					1	DETECTED	401.2724 m/z @21.35 [151020OFc1_NvH-0949-Control-11.raw]	401.2723693847656	21.3483942314667	0.0144249458666667	95.9849797290667	95.97055478320003	1.660135E7	1.077380706098522E9	2	8083	0.1696246245021058	1.033114755754821	0.9773513462663411	401.26239013671875	401.28228759765625
76	401.2881774902344	89.7775300653333					1	DETECTED	401.2882 m/z @89.78 [151020OFc1_NvH-0949-Control-11.raw]	401.2881774902344	89.7775300653333	0.0144249458666667	92.3860044170667	92.37157947120004	1395187.25	9.683586039445884E8	0	8083	1.8065537082213012	0.5038686767557965	0.01051686239230078	401.2823791503906	401.29815673828125
77	401.30303955078125	89.7775300653333					1	DETECTED	401.3030 m/z @89.78 [151020OFc1_NvH-0949-Control-11.raw]	401.30303955078125	89.7775300653333	0.0144249458666667	92.4220019304	92.40757698453334	1141706.25	1.1197331336492405E9	2	8083	18.80028572073664	0.5099062318676576	0.02580908930719436	401.2981872558594	401.3130187988281
78	401.31817626953125	89.7306578682667					1	DETECTED	401.3182 m/z @89.73 [151020OFc1_NvH-0949-Control-11.raw]	401.31817626953125	89.7306578682667	0.0144249458666667	99.449295716	99.43487077013333	832454.25	1.0969110489643152E9	2	8083	17.14233938802255	0.5664354842327879	0.22353106765366695	401.3130798339844	401.3281555175781
79	401.3302917480469	66.6772783245333					1	DETECTED	401.3303 m/z @66.68 [151020OFc1_NvH-0949-Control-11.raw]	401.3302917480469	66.6772783245333	0.0144249458666667	89.7306578682667	89.71623292240004	641322.75	1.0239668433554729E9	0	8083	37.778786182563906	0.7439949056889535	0.024417550086952143	401.32818603515625	401.3339538574219
80	401.3439636230469	47.1392671562667					1	DETECTED	401.3440 m/z @47.14 [151020OFc1_NvH-0949-Control-11.raw]	401.3439636230469	47.1392671562667	0.0144249458666667	94.0887847232	94.07435977733334	666110.125	1.3448054350638852E9	0	8083	20.913977028887555	1.2228244890047317	0.1996638911996285	401.333984375	401.3443298339844
81	401.3543395996094	43.9980243986667					1	DETECTED	401.3543 m/z @44.00 [151020OFc1_NvH-0949-Control-11.raw]	401.3543395996094	43.9980243986667	0.0144249458666667	95.7911031698667	95.77667822400004	732551.875	1.1860121521231098E9	2	8083	10.345216506359371	0.5158765980360884	0.44695639407150967	401.3443603515625	401.36431884765625
82	401.36566162109375	89.5901488546667					1	DETECTED	401.3657 m/z @89.59 [151020OFc1_NvH-0949-Control-11.raw]	401.36566162109375	89.5901488546667	0.0232939181333333	94.7248838026667	94.70158988453336	682803.875	9.0458790180746E8	0	8083	53.599385380823904	0.5342482028425302	0.1139436182368993	401.3643493652344	401.3756408691406
83	401.3763427734375	72.1562242613333					1	DETECTED	401.3763 m/z @72.16 [151020OFc1_NvH-0949-Control-11.raw]	401.3763427734375	72.1562242613333	0.740185624533333	97.3061001309333	96.56591450639996	674279.6875	1.1636417442246811E9	0	8083	39.70501659479401	0.7260533302982889	0.8671641583854482	401.37567138671875	401.3856201171875
84	401.3956298828125	51.1372672821333					1	DETECTED	401.3956 m/z @51.14 [151020OFc1_NvH-0949-Control-11.raw]	401.3956298828125	51.1372672821333	0.749797966933333	95.0512154421333	94.30141747519997	721723.125	9.515877134402125E8	2	8083	31.52567008320806	0.5352931415758008	0.787574725835772	401.38568115234375	401.4056091308594
85	401.41558837890625	59.6698171128					1	DETECTED	401.4156 m/z @59.67 [151020OFc1_NvH-0949-Control-11.raw]	401.41558837890625	59.6698171128	0.771285453066667	96.4978819557333	95.72659650266664	712227.25	1.102119424798991E9	3	8083	11.885181654009685	0.9196231810209539	0.0055486795835701	401.4056396484375	401.4188537597656
86	401.4288635253906	53.5535462690667					1	DETECTED	401.4289 m/z @53.55 [151020OFc1_NvH-0949-Control-11.raw]	401.4288635253906	53.5535462690667	0.7819810448	99.7978041074667	99.0158230626667	748009.9375	9.467224070465332E8	2	8083	21.032639619054827	0.5405948248955195	0.5400077193515973	401.41888427734375	401.4327697753906
87	401.4427795410156	52.5705695533333					1	DETECTED	401.4428 m/z @52.57 [151020OFc1_NvH-0949-Control-11.raw]	401.4427795410156	52.5705695533333	0.7819810448	98.3870892848	97.60510823999999	798732.8125	7.343021875501833E8	0	8083	12.88041649973647	0.5573959408094983	0.018565135921254926	401.43280029296875	401.4457702636719
88	401.4557800292969	17.9277003157333					1	DETECTED	401.4558 m/z @17.93 [151020OFc1_NvH-0949-Control-11.raw]	401.4557800292969	17.9277003157333	0.790785076266667	98.2959985890667	97.50521351280003	1316174.875	6.963800673813521E8	2	8083	15.091691642942907	0.6710190090026074	26.192367449811158	401.44580078125	401.46575927734375
89	401.46728515625	39.6350848349333					1	DETECTED	401.4673 m/z @39.64 [151020OFc1_NvH-0949-Control-11.raw]	401.46728515625	39.6350848349333	0.800372480266667	59.7269683202667	58.92659584000003	684827.75	6.308112580933516E8	0	8083	25.29679752675882	0.941156799312946	0.7211055439705495	401.4657897949219	401.4714050292969
90	401.4814147949219	52.3949050989333					1	DETECTED	401.4814 m/z @52.39 [151020OFc1_NvH-0949-Control-11.raw]	401.4814147949219	52.3949050989333	0.800372480266667	97.1042711304	96.30389865013332	809081.9375	8.044751817370583E8	0	8083	17.32857486586302	0.5432162848508637	0.46377926474372694	401.471435546875	401.49139404296875
91	401.493408203125	39.6968446186667					1	DETECTED	401.4934 m/z @39.70 [151020OFc1_NvH-0949-Control-11.raw]	401.493408203125	39.6968446186667	0.868211533333333	97.6572540109333	96.78904247759996	807738.6875	7.243155087955141E8	0	8083	10.37834985434717	0.6765841775648265	0.34792593735637073	401.4914245605469	401.50335693359375
92	401.5049133300781	56.7374488312					1	DETECTED	401.5049 m/z @56.74 [151020OFc1_NvH-0949-Control-11.raw]	401.5049133300781	56.7374488312	0.868211533333333	90.57035896	89.70214742666666	641490.4375	6.531764647031783E8	3	8083	18.162505919107247	0.9281094238333382	8.648599909018806E-4	401.50341796875	401.514892578125
93	401.51715087890625	58.1762884322667					1	DETECTED	401.5172 m/z @58.18 [151020OFc1_NvH-0949-Control-11.raw]	401.51715087890625	58.1762884322667	1.07806948453333	58.543669504	57.46560001946667	571933.0625	4.817800041414379E8	0	8083	25.078409240001932	0.5044284610147137	0.00943273325144183	401.5149230957031	401.520263671875
94	401.5302734375	40.8458042277333					1	DETECTED	401.5303 m/z @40.85 [151020OFc1_NvH-0949-Control-11.raw]	401.5302734375	40.8458042277333	1.99029654106667	97.0310465834667	95.04075004240003	686925.25	6.767766787455286E8	3	8083	10.75311266123915	0.7446870685046134	0.3694575570934305	401.5202941894531	401.5316162109375
95	401.5416564941406	31.8691055688					1	DETECTED	401.5417 m/z @31.87 [151020OFc1_NvH-0949-Control-11.raw]	401.5416564941406	31.8691055688	1.99029654106667	95.8813542928	93.89105775173333	1.3651829E7	8.37262789669789E8	3	8083	0.18524322889660638	0.5386856562723559	0.011359774532304166	401.53167724609375	401.5516357421875
96	401.5628967285156	17.1133743917333					1	DETECTED	401.5629 m/z @17.11 [151020OFc1_NvH-0949-Control-11.raw]	401.5628967285156	17.1133743917333	1.99906097413333	96.9301893845333	94.93112841039998	1.270464E7	8.41767743107101E8	3	8083	0.19028994960934043	4.344046774680263	2.2572717192604492	401.55291748046875	401.5727844238281
97	401.57501220703125	40.3523397741333					1	DETECTED	401.5750 m/z @40.35 [151020OFc1_NvH-0949-Control-11.raw]	401.57501220703125	40.3523397741333	9.04795473733333	74.6664531568	65.61849841946668	602134.8125	6.706149647238007E8	0	8083	8.809704970784566	1.1489128965829016	0.16832179769219813	401.5729064941406	401.57513427734375
98	401.58514404296875	50.1567018541333					1	DETECTED	401.5851 m/z @50.16 [151020OFc1_NvH-0949-Control-11.raw]	401.58514404296875	50.1567018541333	1.99906097413333	99.3477156245333	97.34865465039996	3476200.0	6.685166187928357E8	0	8083	15.36173862396587	0.6048195030823905	0.20598710960389585	401.5751647949219	401.5950927734375
99	401.6034240722656	55.67789424					1	DETECTED	401.6034 m/z @55.68 [151020OFc1_NvH-0949-Control-11.raw]	401.6034240722656	55.67789424	2.00785070426667	56.7943440717333	54.786493367466626	628794.25	6.264240767876983E8	0	8083	0.7736771906687423	0.5140848734262446	0.025098447910202416	401.5952453613281	401.6048583984375
100	401.6148986816406	40.6809124672					1	DETECTED	401.6149 m/z @40.68 [151020OFc1_NvH-0949-Control-11.raw]	401.6148986816406	40.6809124672	9.140883052	94.5475463608	85.4066633088	733034.875	5.671455902373337E8	0	8083	11.189908256404507	0.6688864848729302	0.6329853419087232	401.60498046875	401.6152648925781
101	401.62530517578125	40.7428576509333					1	DETECTED	401.6253 m/z @40.74 [151020OFc1_NvH-0949-Control-11.raw]	401.62530517578125	40.7428576509333	10.2358111205333	95.0145844197333	84.7787732992	780082.125	5.1914220201040596E8	0	8083	19.189860142378336	0.7991755406571429	152.28892989229092	401.6153869628906	401.63519287109375
102	401.6398620605469	41.8175496757333					1	DETECTED	401.6399 m/z @41.82 [151020OFc1_NvH-0949-Control-11.raw]	401.6398620605469	41.8175496757333	9.36272793466667	98.0759408786667	88.71321294400003	706382.8125	7.509599955550953E8	0	8083	16.891088981510478	16.092344719030475	7.944349860935909	401.6353759765625	401.64495849609375
103	401.65496826171875	39.1425283850667					1	DETECTED	401.6550 m/z @39.14 [151020OFc1_NvH-0949-Control-11.raw]	401.65496826171875	39.1425283850667	7.08900988933333	77.8203756008	70.73136571146668	779781.0625	6.715286168609344E8	0	8083	17.546919964356583	1.3504782587010473	168.5998009928829	401.6449890136719	401.6648864746094
104	401.6685791015625	45.2490336357333					1	DETECTED	401.6686 m/z @45.25 [151020OFc1_NvH-0949-Control-11.raw]	401.6685791015625	45.2490336357333	8.697485612	96.6618405834667	87.9643549714667	641233.0625	6.520605277975502E8	0	8083	17.43947793690647	1.3995014836562178	1.8036039597012052	401.66497802734375	401.6720275878906
105	401.68206787109375	39.175438188					1	DETECTED	401.6821 m/z @39.18 [151020OFc1_NvH-0949-Control-11.raw]	401.68206787109375	39.175438188	4.91438685226667	99.4958116768	94.58142482453333	668936.875	5.1280733979059625E8	2	8083	17.191460541028086	1.7394804061472913	1.1847516516253127	401.672119140625	401.687744140625
106	401.6978454589844	37.7334487738667					1	DETECTED	401.6978 m/z @37.73 [151020OFc1_NvH-0949-Control-11.raw]	401.6978454589844	37.7334487738667	5.28244537493333	96.2976556213333	91.01521024639997	1684930.75	5.1976826738113457E8	0	8083	0.17169547066795587	0.7628035404187381	2.1452776441100996	401.6878662109375	401.70404052734375
107	401.7140808105469	39.1425283850667					1	DETECTED	401.7141 m/z @39.14 [151020OFc1_NvH-0949-Control-11.raw]	401.7140808105469	39.1425283850667	5.17339384773333	99.1536863613333	93.98029251359998	3223258.75	9.740985372303659E8	2	8083	0.2547630725765586	0.5190407551918883	0.028641052902799755	401.7041015625	401.72406005859375
108	401.731689453125	35.7350614688					1	DETECTED	401.7317 m/z @35.74 [151020OFc1_NvH-0949-Control-11.raw]	401.731689453125	35.7350614688	4.93249047306667	94.7911247093333	89.85863423626664	2647702.75	5.599811889026297E8	2	8083	21.146806809972045	0.5820357856238487	0.011518601898253624	401.7240905761719	401.7347412109375
109	401.7447509765625	31.1301082362667					1	DETECTED	401.7448 m/z @31.13 [151020OFc1_NvH-0949-Control-11.raw]	401.7447509765625	31.1301082362667	4.45903530293333	95.0326551389333	90.57361983599996	9846709.0	9.030052074898494E8	2	8083	7.798404400789597	1.794175443846381	0.8757990757230233	401.73480224609375	401.7547302246094
110	401.75506591796875	24.3734827818667					1	DETECTED	401.7551 m/z @24.37 [151020OFc1_NvH-0949-Control-11.raw]	401.75506591796875	24.3734827818667	8.46874822986667	96.039649872	87.57090164213332	1880355.125	5.0683699012509817E8	2	8083	0.05248903415843742	0.5061172826810647	0.017001634913957345	401.7547607421875	401.763427734375
111	401.7742919921875	21.3585586704					1	DETECTED	401.7743 m/z @21.36 [151020OFc1_NvH-0949-Control-11.raw]	401.7742919921875	21.3585586704	6.76754455946667	92.6219517485333	85.85440718906663	3688907.25	5.609619456038481E8	0	8083	0.16796305999855576	46.04134560769603	0.8722188216795275	401.7643127441406	401.78070068359375
112	401.8359069824219	42.0082097834667					1	DETECTED	401.8359 m/z @42.01 [151020OFc1_NvH-0949-Control-11.raw]	401.8359069824219	42.0082097834667	6.64659188186667	98.2959985890667	91.64940670720003	426234.34375	3.5889352737198436E8	0	8083	26.833956327924138	0.319907134118941	2.101387332216232	401.82598876953125	401.8456115722656
113	401.8607177734375	20.5412883642667					1	DETECTED	401.8607 m/z @20.54 [151020OFc1_NvH-0949-Control-11.raw]	401.8607177734375	20.5412883642667	2.41261052586667	99.9844708672	97.57186034133333	8313182.5	4.3685994175613344E8	3	8083	0.15865744561180506	1.4460791629403553	1.3367636539148302	401.8507995605469	401.8706970214844
114	401.8756408691406	31.8691055688					1	DETECTED	401.8756 m/z @31.87 [151020OFc1_NvH-0949-Control-11.raw]	401.8756408691406	31.8691055688	4.1975236384	99.8261393592	95.6286157208	5173620.0	4.2930646564497876E8	3	8083	0.14570798587999434	0.5057034377690096	0.028706833714989107	401.8708190917969	401.8856201171875
115	401.8867492675781	35.0899100285333					1	DETECTED	401.8867 m/z @35.09 [151020OFc1_NvH-0949-Control-11.raw]	401.8867492675781	35.0899100285333	5.4022704336	44.8384922706667	39.4362218370667	1066374.5	1.5944663190633816E8	0	8083	0.23284315646292697	0.7755160067087326	4.293148911613552	401.88568115234375	401.886962890625
116	401.89697265625	17.1238950053333					1	DETECTED	401.8970 m/z @17.12 [151020OFc1_NvH-0949-Control-11.raw]	401.89697265625	17.1238950053333	0.174550106933333	99.919249344	99.74469923706665	7622312.0	6.190033860127764E8	0	8083	3.5244297259645023	0.5253557780477248	0.7596283580768074	401.8870544433594	401.90679931640625
117	401.9114990234375	42.5037975936					1	DETECTED	401.9115 m/z @42.50 [151020OFc1_NvH-0949-Control-11.raw]	401.9114990234375	42.5037975936	1.0249761264	99.6039609914667	98.5789848650667	1529719.125	4.1741356391693544E8	3	8083	7.720387528868734	0.591189810714598	0.006179813503571695	401.906982421875	401.9214172363281
118	401.93634033203125	22.7490340424					1	DETECTED	401.9363 m/z @22.75 [151020OFc1_NvH-0949-Control-11.raw]	401.93634033203125	22.7490340424	2.06914535626667	99.1906614885333	97.12151613226662	427303.53125	3.5034463602517354E8	0	8083	2.5228409105705154	3.7628596527015423	null	401.92645263671875	401.9461975097656
119	401.948486328125	27.1890849042667					1	DETECTED	401.9485 m/z @27.19 [151020OFc1_NvH-0949-Control-11.raw]	401.948486328125	27.1890849042667	1.83261074453333	99.6595249658667	97.82691422133337	423636.53125	3.179795362488469E8	0	8083	0.0688015916735516	3.142398115703362	0.0034250478645223553	401.946533203125	401.9504699707031
120	401.9604797363281	42.4911295618667					1	DETECTED	401.9605 m/z @42.49 [151020OFc1_NvH-0949-Control-11.raw]	401.9604797363281	42.4911295618667	5.5318085128	99.9377753048	94.405966792	1026680.8125	3.7054860722513235E8	2	8083	0.13660155260618723	1.86713212532991	0.03985462190408347	401.95074462890625	401.9703369140625
121	401.9786376953125	33.6052006477333					1	DETECTED	401.9786 m/z @33.61 [151020OFc1_NvH-0949-Control-11.raw]	401.9786376953125	33.6052006477333	2.521376016	99.9377753048	97.4163992888	515028.75	3.510009777894954E8	0	8083	0.10958640248194484	2.2912203944403164	5.999547900803838	401.9709167480469	401.9885559082031
122	402.0265808105469	40.7539829394667					1	DETECTED	402.0266 m/z @40.75 [151020OFc1_NvH-0949-Control-11.raw]	402.0265808105469	40.7539829394667	0.0052248288	99.9751226616	99.9698978328	106555.1640625	2.4219228994598946E8	0	8083	99.21108798072451	1.3687354650080175	1.4776182637128672	402.0238037109375	402.0265808105469
123	402.14971923828125	20.4120066634667					1	DETECTED	402.1497 m/z @20.41 [151020OFc1_NvH-0949-Control-11.raw]	402.14971923828125	20.4120066634667	6.67413334533333	94.4534264330667	87.77929308773336	148908.140625	3.668045773526972E8	0	8083	4.5349356197296835	3.194791910472369	16.25016397356943	402.13995361328125	402.1596984863281
124	402.1805114746094	31.1413724994667					1	DETECTED	402.1805 m/z @31.14 [151020OFc1_NvH-0949-Control-11.raw]	402.1805114746094	31.1413724994667	0.0052248288	99.9938626656	99.98863783680001	288255.65625	5.613986287593453E8	3	8083	73.74505634898753	2.325976025585358	4.609784466232205	402.1708679199219	402.1841735839844
125	402.1946105957031	20.5242115088					1	DETECTED	402.1946 m/z @20.52 [151020OFc1_NvH-0949-Control-11.raw]	402.1946105957031	20.5242115088	4.6014129912	99.7057870298667	95.10437403866669	4970885.0	4.4789807483325124E8	3	8083	0.21055062159064875	1.539404421342007	134.064113678936	402.18499755859375	402.20458984375
126	402.205078125	31.9536253744					1	DETECTED	402.2051 m/z @31.95 [151020OFc1_NvH-0949-Control-11.raw]	402.205078125	31.9536253744	6.03730477706667	97.0126536858667	90.97534890880003	791879.875	4.295347472362211E8	3	8083	13.50690506737801	3.389658055529169	0.18211265550954103	402.2046203613281	402.2066345214844
127	402.2166442871094	22.0540210661333					1	DETECTED	402.2166 m/z @22.05 [151020OFc1_NvH-0949-Control-11.raw]	402.2166442871094	22.0540210661333	5.06986405573333	95.6262005101333	90.55633645439997	3535106.25	6.056270452625881E8	2	8083	0.34384367091655577	1.8263147430156659	0.5588928106301667	402.2066650390625	402.2265930175781
128	402.231201171875	17.1238950053333					1	DETECTED	402.2312 m/z @17.12 [151020OFc1_NvH-0949-Control-11.raw]	402.231201171875	17.1238950053333	4.699355748	95.0326551389333	90.33329939093329	3037486.0	5.940942297113677E8	2	8083	3.3308901089025937	1.8478922101086332	4.528068876449602	402.2266540527344	402.23651123046875
129	402.24652099609375	31.1817532837333					1	DETECTED	402.2465 m/z @31.18 [151020OFc1_NvH-0949-Control-11.raw]	402.24652099609375	31.1817532837333	4.91438685226667	98.3410736802667	93.42668682800003	3775994.5	6.016508953475426E8	2	8083	0.20929234780251704	2.877482557444662	0.08513725364383407	402.2365417480469	402.2564697265625
130	402.2568054199219	24.3734827818667					1	DETECTED	402.2568 m/z @24.37 [151020OFc1_NvH-0949-Control-11.raw]	402.2568054199219	24.3734827818667	5.9437958008	95.0603697066667	89.1165739058667	716874.375	3.3116393523671734E8	0	8083	0.09823943739430874	0.5081657342369607	0.016048969203279997	402.25653076171875	402.2655334472656
131	402.2757873535156	21.3585586704					1	DETECTED	402.2758 m/z @21.36 [151020OFc1_NvH-0949-Control-11.raw]	402.2757873535156	21.3585586704	7.610784856	92.4883038285333	84.87751897253331	814687.0	3.0939825395835793E8	0	8083	0.057917753694816554	18.194349261460744	0.04985995286722735	402.26617431640625	402.2857666015625
132	402.2904052734375	17.1791879805333					1	DETECTED	402.2904 m/z @17.18 [151020OFc1_NvH-0949-Control-11.raw]	402.2904052734375	17.1791879805333	13.7388754274667	92.1555985930667	78.4167231656	268200.0625	3.1322796232021344E8	0	8083	0.10884233931988163	11.396744039389896	0.7760228691771233	402.2857971191406	402.29302978515625
133	402.30303955078125	91.8489400930667					1	DETECTED	402.3030 m/z @91.85 [151020OFc1_NvH-0949-Control-11.raw]	402.30303955078125	91.8489400930667	2.92539849333333	99.0983185794667	96.17292008613337	333503.6875	2.8618400147014457E8	0	8083	0.05034775254328849	2.7725538532062783	3.614937291438694	402.2934875488281	402.3130187988281
134	402.3214416503906	89.8025449842667					1	DETECTED	402.3214 m/z @89.80 [151020OFc1_NvH-0949-Control-11.raw]	402.3214416503906	89.8025449842667	4.8692536616	92.4407517338667	87.5714980722667	240559.125	3.734428964755282E8	0	8083	87.03722820110018	0.5117230440084606	0.017791647951872082	402.3149108886719	402.33135986328125
135	402.41815185546875	20.6662021096					1	DETECTED	402.4182 m/z @20.67 [151020OFc1_NvH-0949-Control-11.raw]	402.41815185546875	20.6662021096	6.06475056133333	99.0429902613333	92.97823969999997	395916.9375	3.6724386617521614E8	0	8083	0.04336798740701653	4.548412674830655	1.3776470123208835	402.4085388183594	402.4281311035156
136	402.44940185546875	23.0958217629333					1	DETECTED	402.4494 m/z @23.10 [151020OFc1_NvH-0949-Control-11.raw]	402.44940185546875	23.0958217629333	3.4944566408	99.1536863613333	95.6592297205333	521844.28125	3.8688160581729484E8	0	8083	0.20301070174158298	0.5346922292882706	0.17622972714760698	402.439453125	402.4526672363281
137	402.46270751953125	12.7220140568					1	DETECTED	402.4627 m/z @12.72 [151020OFc1_NvH-0949-Control-11.raw]	402.46270751953125	12.7220140568	0.800372480266667	99.9284422933333	99.12806981306663	636181.6875	4.526545183577686E8	0	8083	17.235913490787823	0.9239120658481838	3.721671906921921	402.4527282714844	402.47265625
138	402.48016357421875	50.7875419032					1	DETECTED	402.4802 m/z @50.79 [151020OFc1_NvH-0949-Control-11.raw]	402.48016357421875	50.7875419032	6.00967615066667	95.9669550818667	89.95727893120004	525866.9375	3.700187550314794E8	0	8083	33.12859839101357	1.1850053321146825	1.377828842305819	402.47271728515625	402.4895324707031
139	402.498046875	42.8011133202667					1	DETECTED	402.4980 m/z @42.80 [151020OFc1_NvH-0949-Control-11.raw]	402.498046875	42.8011133202667	5.50105925066667	99.1906614885333	93.68960223786662	372364.09375	3.690368703331782E8	0	8083	3.0075315559268603	1.429104568685599	2.4803903431408214	402.4904479980469	402.5079040527344
140	402.5289611816406	20.5131470064					1	DETECTED	402.5290 m/z @20.51 [151020OFc1_NvH-0949-Control-11.raw]	402.5289611816406	20.5131470064	4.48560800266667	91.0917673037333	86.60615930106664	1911703.25	3.8114200710014296E8	3	8083	0.15883110463550665	1.014052222295226	1.420973063552005	402.5190734863281	402.5389404296875
141	402.54974365234375	17.6708506453333					1	DETECTED	402.5497 m/z @17.67 [151020OFc1_NvH-0949-Control-11.raw]	402.54974365234375	17.6708506453333	3.76879289253333	99.5947276429333	95.82593475039997	1681012.0	4.3281789402233464E8	0	8083	0.16843826921612504	1.0810863763494034	1.0939452045477904	402.5397644042969	402.5533447265625
142	402.5633850097656	16.318393656					1	DETECTED	402.5634 m/z @16.32 [151020OFc1_NvH-0949-Control-11.raw]	402.5633850097656	16.318393656	4.79760082746667	96.1314197397333	91.33381891226664	2439595.0	4.704897732783795E8	3	8083	0.16531246610125194	8.083504335341463	10.534676362539257	402.55340576171875	402.5733642578125
143	402.5780029296875	46.3957719576					1	DETECTED	402.5780 m/z @46.40 [151020OFc1_NvH-0949-Control-11.raw]	402.5780029296875	46.3957719576	5.06098509626667	94.715621456	89.65463635973333	769072.0625	3.4052735087599856E8	0	8083	15.135516988137052	1.2159559096848722	7.548236478758329E-4	402.5733947753906	402.5873718261719
144	402.61865234375	24.472057984					1	DETECTED	402.6187 m/z @24.47 [151020OFc1_NvH-0949-Control-11.raw]	402.61865234375	24.472057984	8.33446872453333	96.4978819557333	88.16341323119997	471310.625	3.558640125957599E8	0	8083	13.999487890616653	4.731799371754807	4.131863724798504	402.6095886230469	402.628173828125
145	402.65679931640625	36.976549428					1	DETECTED	402.6568 m/z @36.98 [151020OFc1_NvH-0949-Control-11.raw]	402.65679931640625	36.976549428	15.8924196490667	37.1636389688	21.2712193197333	166602.265625	7.09024672078615E7	0	8083	21.105854357021652	0.5044367385033585	0.008900012373019232	402.6548156738281	402.65838623046875
146	402.6708679199219	23.4338762429333					1	DETECTED	402.6709 m/z @23.43 [151020OFc1_NvH-0949-Control-11.raw]	402.6708679199219	23.4338762429333	2.1759567496	94.1661464333333	91.99018968373329	969815.3125	3.2535593198782605E8	0	8083	0.3793352438749338	0.5398792997012614	1.0296486644169844	402.6618347167969	402.6806335449219
147	402.68304443359375	21.4699632696					1	DETECTED	402.6830 m/z @21.47 [151020OFc1_NvH-0949-Control-11.raw]	402.68304443359375	21.4699632696	9.04795473733333	65.9421078666667	56.894153129333375	225748.765625	2.4608836500517237E8	0	8083	0.07044699482783656	3.756706210166786	6.579284759256624	402.68121337890625	402.6890563964844
148	402.69915771484375	25.5592330034667					1	DETECTED	402.6992 m/z @25.56 [151020OFc1_NvH-0949-Control-11.raw]	402.69915771484375	25.5592330034667	0.473253164266667	97.6665098946667	97.19325673040004	4268910.5	4.8427036124717766E8	2	8083	0.3255436777355918	0.6138885594931095	0.08092831609786637	402.6894836425781	402.7091064453125
149	402.7170715332031	21.5243482973333					1	DETECTED	402.7171 m/z @21.52 [151020OFc1_NvH-0949-Control-11.raw]	402.7170715332031	21.5243482973333	0.988864097866667	99.9377753048	98.94891120693333	3870893.25	6.171702152251166E8	2	8083	4.545366241301235	0.7396754780042566	0.9615726880782162	402.70916748046875	402.72705078125
150	402.7342529296875	32.7302606778667					1	DETECTED	402.7343 m/z @32.73 [151020OFc1_NvH-0949-Control-11.raw]	402.7342529296875	32.7302606778667	5.41187105813333	98.4883923453333	93.07652128719997	3162794.5	5.549810405096418E8	2	8083	3.168735985286041	0.5535999542974368	0.5304924509362404	402.7270812988281	402.7442321777344
151	402.74822998046875	31.1413724994667					1	DETECTED	402.7482 m/z @31.14 [151020OFc1_NvH-0949-Control-11.raw]	402.74822998046875	31.1413724994667	6.49479347573333	99.4027175069333	92.90792403119997	1350798.0	3.9790035828983164E8	2	8083	7.02974962287761	1.0183753700496059	1.3169766097300435	402.7442626953125	402.7582092285156
152	402.75823974609375	20.5412883642667					1	DETECTED	402.7582 m/z @20.54 [151020OFc1_NvH-0949-Control-11.raw]	402.75823974609375	20.5412883642667	8.76267588026667	65.9827449056	57.22006902533333	646058.375	2.453639827563421E8	0	8083	0.0686878198965708	0.5043843495856205	0.009242109808384693	402.75823974609375	402.765869140625
153	402.7720947265625	54.5754194208					1	DETECTED	402.7721 m/z @54.58 [151020OFc1_NvH-0949-Control-11.raw]	402.7720947265625	54.5754194208	6.74869304186667	87.5233190365333	80.77462599466662	114492.0703125	3.569823477710905E8	0	8083	66.27025371685477	0.8444507089476038	0.6889014178952074	402.7693176269531	402.77825927734375
154	402.8582763671875	11.7074151722667					1	DETECTED	402.8583 m/z @11.71 [151020OFc1_NvH-0949-Control-11.raw]	402.8582763671875	11.7074151722667	3.25121377146667	99.5234995250667	96.27228575360003	5454468.5	3.996277076992246E8	0	8083	0.15523455669195485	25.271334990075935	1.8722295383884004	402.8482971191406	402.86822509765625
155	402.8686218261719	26.9346834501333					1	DETECTED	402.8686 m/z @26.93 [151020OFc1_NvH-0949-Control-11.raw]	402.8686218261719	26.9346834501333	9.1819299464	51.3916978730667	42.2097679266667	393293.375	1.799921991504323E8	0	8083	9.614960840850237	1.422455048326036	0.03133753675947732	402.8682861328125	402.869873046875
156	402.8798828125	41.6810011088					1	DETECTED	402.8799 m/z @41.68 [151020OFc1_NvH-0949-Control-11.raw]	402.8798828125	41.6810011088	2.63559341946667	99.1444845885333	96.50889116906663	416962.96875	3.483613292837978E8	0	8083	83.79511909401782	1.506812505194594	2.006835812361884	402.8699035644531	402.8812561035156
157	402.8912658691406	32.5683038277333					1	DETECTED	402.8913 m/z @32.57 [151020OFc1_NvH-0949-Control-11.raw]	402.8912658691406	32.5683038277333	1.09556076666667	99.8817764221333	98.78621565546663	9060581.0	5.592204749118477E8	3	8083	0.1803629661925399	0.5145041458636389	0.47315478278932627	402.8813171386719	402.90118408203125
158	402.91204833984375	46.3957719576					1	DETECTED	402.9120 m/z @46.40 [151020OFc1_NvH-0949-Control-11.raw]	402.91204833984375	46.3957719576	0.124409006933333	99.2185066010667	99.09409759413336	609488.0625	3.3440436513921255E8	0	8083	14.590576578972481	1.2285198772120058	0.07216899771059966	402.9020690917969	402.9220275878906
159	402.9478759765625	12.6402585864					1	DETECTED	402.9479 m/z @12.64 [151020OFc1_NvH-0949-Control-11.raw]	402.9478759765625	12.6402585864	1.15672050213333	99.6226501114667	98.46592960933337	460308.4375	3.545300029614217E8	0	8083	5.618326015014755	2.013202225811401	2.4879256221967028	402.9380187988281	402.95758056640625
160	402.9618225097656	30.3211984461333					1	DETECTED	402.9618 m/z @30.32 [151020OFc1_NvH-0949-Control-11.raw]	402.9618225097656	30.3211984461333	4.2155904832	99.9751226616	95.7595321784	396396.15625	3.368693720306852E8	0	8083	25.716482766670097	2.8136001427241553	0.05477600054480334	402.9578857421875	402.9717102050781
161	402.98388671875	44.3965450952					1	DETECTED	402.9839 m/z @44.40 [151020OFc1_NvH-0949-Control-11.raw]	402.98388671875	44.3965450952	0.800372480266667	99.9099218202667	99.10954934000003	602821.0625	3.497260278173619E8	4	8083	2.4344579674922926	1.4643144406358306	0.009883085016915191	402.9739074707031	402.99383544921875
162	403.0201110839844	34.8182902352					1	DETECTED	403.0201 m/z @34.82 [151020OFc1_NvH-0949-Control-11.raw]	403.0201110839844	34.8182902352	0.0052248288	99.9938626656	99.98863783680001	408851.21875	3.4570386339634264E8	0	8083	75.03011862409743	1.4869719723727377	1.9148131312165082	403.0101623535156	403.0298156738281
163	403.1727294921875	23.4795507605333					1	DETECTED	403.1727 m/z @23.48 [151020OFc1_NvH-0949-Control-11.raw]	403.1727294921875	23.4795507605333	0.0052248288	99.9938626656	99.98863783680001	379507.75	3.8421307681409776E8	0	8083	0.15733928924893448	3.4566651802251505	4.476162408123239	403.1628112792969	403.1823425292969
164	403.1923522949219	11.7074151722667					1	DETECTED	403.1924 m/z @11.71 [151020OFc1_NvH-0949-Control-11.raw]	403.1923522949219	11.7074151722667	0.0232939181333333	99.7429177554667	99.71962383733337	3206861.0	4.9124182384233844E8	3	8083	2.8487805516713003	2.72240426418577	1.651273960141871	403.1824035644531	403.20233154296875
165	403.2041015625	30.1500568613333					1	DETECTED	403.2041 m/z @30.15 [151020OFc1_NvH-0949-Control-11.raw]	403.2041015625	30.1500568613333	5.30084876026667	99.7242862653333	94.42343750506663	1925008.5	4.794574092945318E8	3	8083	7.341493689622194	3.084485374200018	2.382114324010246	403.2023620605469	403.20916748046875
166	403.21917724609375	23.3563455872					1	DETECTED	403.2192 m/z @23.36 [151020OFc1_NvH-0949-Control-11.raw]	403.21917724609375	23.3563455872	3.90261045706667	99.8167207378667	95.91411028080003	1.5315437E7	1.193948097790836E9	2	8083	2.154397583870324	19.888737612363908	7.470568285942897	403.2091979980469	403.2291564941406
167	403.23187255859375	31.170661676					1	DETECTED	403.2319 m/z @31.17 [151020OFc1_NvH-0949-Control-11.raw]	403.23187255859375	31.170661676	0.0052248288	99.9938626656	99.98863783680001	5252782.0	6.155140969471024E8	2	8083	0.248051950814542	0.5321963859581017	0.6567573529867107	403.22918701171875	403.2418518066406
168	403.244384765625	32.9780635938667					1	DETECTED	403.2444 m/z @32.98 [151020OFc1_NvH-0949-Control-11.raw]	403.244384765625	32.9780635938667	5.17339384773333	94.8373137808	89.66391993306667	3355782.0	5.704047982578259E8	2	8083	21.755476021713754	0.9445678935571181	115.49246965682383	403.24188232421875	403.2543640136719
169	403.25567626953125	16.3842074002667					1	DETECTED	403.2557 m/z @16.38 [151020OFc1_NvH-0949-Control-11.raw]	403.25567626953125	16.3842074002667	9.3841049784	66.7448402296	57.3607352512	2028973.25	2.7913983541675544E8	0	8083	0.15080829006292973	22.603481886426003	1.3876031817606582	403.25439453125	403.264404296875
170	403.26934814453125	91.709889424					1	DETECTED	403.2693 m/z @91.71 [151020OFc1_NvH-0949-Control-11.raw]	403.26934814453125	91.709889424	5.16256483386667	92.3952167533333	87.23265191946663	338281.9375	2.8950323579081327E8	0	8083	77.22251302549921	0.7785063266198329	0.0017818612001851417	403.26568603515625	403.2757873535156
171	403.3049621582031	91.709889424					1	DETECTED	403.3050 m/z @91.71 [151020OFc1_NvH-0949-Control-11.raw]	403.3049621582031	91.709889424	1.71728704186667	96.4702281981333	94.75294115626663	88359.484375	3.1268454920678157E8	0	8083	0.6810774360269107	0.5264485004774037	1.226849546430705E-4	403.2955322265625	403.3135681152344
172	403.43121337890625	59.1612268472					1	DETECTED	403.4312 m/z @59.16 [151020OFc1_NvH-0949-Control-11.raw]	403.43121337890625	59.1612268472	5.75664362026667	99.107662308	93.35101868773333	147711.984375	3.395738195690849E8	0	8083	39.98360465376299	0.9152524816031792	0.8311445054532951	403.421875	403.43756103515625
173	403.44805908203125	36.934530728					1	DETECTED	403.4481 m/z @36.93 [151020OFc1_NvH-0949-Control-11.raw]	403.44805908203125	36.934530728	7.156642276	98.9874072418667	91.8307649658667	319000.78125	3.680117457776861E8	0	8083	32.21923052608426	1.624498466955477	2.5584986116206307	403.4381408691406	403.4579772949219
174	403.4717102050781	32.6395597592					1	DETECTED	403.4717 m/z @32.64 [151020OFc1_NvH-0949-Control-11.raw]	403.4717102050781	32.6395597592	0.183781461066667	96.6435012032	96.45971974213333	5854003.0	4.263564027226601E8	4	8083	0.12944404155005174	0.5116983077594617	0.021556683467409184	403.4617919921875	403.481689453125
175	403.48895263671875	15.1266405968					1	DETECTED	403.4890 m/z @15.13 [151020OFc1_NvH-0949-Control-11.raw]	403.48895263671875	15.1266405968	5.5213402472	99.4027175069333	93.8813772597333	1746680.625	4.535515293724349E8	4	8083	0.6118096706714482	1.9194123374037624	2.8075891366361394	403.4817199707031	403.49859619140625
176	403.5199890136719	14.4386048381333					1	DETECTED	403.5200 m/z @14.44 [151020OFc1_NvH-0949-Control-11.raw]	403.5199890136719	14.4386048381333	1.48126057573333	86.4618059296	84.98054535386667	1516782.875	3.6554896352362764E8	0	8083	2.7276408170588127	2.346622249361166	8.99340690468181	403.510009765625	403.52630615234375
177	403.53631591796875	12.4758274829333					1	DETECTED	403.5363 m/z @12.48 [151020OFc1_NvH-0949-Control-11.raw]	403.53631591796875	12.4758274829333	4.96173613573333	96.9669264245333	92.00519028879997	8077881.0	4.790617666362859E8	0	8083	0.16071041880128512	6.063711920526487	24.382812588089962	403.5263366699219	403.5462951660156
178	403.5591735839844	32.5373775154667					1	DETECTED	403.5592 m/z @32.54 [151020OFc1_NvH-0949-Control-11.raw]	403.5591735839844	32.5373775154667	4.89651159866667	95.8365862829333	90.94007468426662	1920742.75	4.967866284197879E8	3	8083	0.15832656896405695	0.8009186381668388	0.010137551438943666	403.5491943359375	403.56915283203125
179	403.57159423828125	17.1133743917333					1	DETECTED	403.5716 m/z @17.11 [151020OFc1_NvH-0949-Control-11.raw]	403.57159423828125	17.1133743917333	5.01558166213333	90.2297333872	85.21415172506667	217945.765625	2.877871479595543E8	0	8083	0.07268236039713116	5.30528298894252	0.0014385877038087826	403.5696716308594	403.5731201171875
180	403.5831298828125	35.375411616					1	DETECTED	403.5831 m/z @35.38 [151020OFc1_NvH-0949-Control-11.raw]	403.5831298828125	35.375411616	2.54775679066667	91.8788767445333	89.33111995386663	1867867.0	3.841210776191549E8	3	8083	0.23529532652273133	0.9377087698798413	1.592486561208487	403.5732421875	403.59259033203125
181	403.6045837402344	58.3734631293333					1	DETECTED	403.6046 m/z @58.37 [151020OFc1_NvH-0949-Control-11.raw]	403.6045837402344	58.3734631293333	3.1892955488	94.1973794618667	91.0080839130667	153703.078125	3.5421292644938105E8	0	8083	79.4229508656069	0.8475010829387625	0.7806660316841862	403.5948791503906	403.61407470703125
182	403.6805725097656	59.1878766365333					1	DETECTED	403.6806 m/z @59.19 [151020OFc1_NvH-0949-Control-11.raw]	403.6805725097656	59.1878766365333	3.7864800456	94.0128773221333	90.2263972765333	530745.3125	3.68968520337959E8	0	8083	40.39095305195534	0.8684611583837136	5.40693014956397E-4	403.6712951660156	403.6905517578125
183	403.6943664550781	44.8877538626667					1	DETECTED	403.6944 m/z @44.89 [151020OFc1_NvH-0949-Control-11.raw]	403.6943664550781	44.8877538626667	5.194272872	55.7434518133333	50.5491789413333	347222.28125	2.0113990523779383E8	0	8083	27.891461431549622	0.669119711819361	0.36713466326479494	403.69061279296875	403.7012634277344
184	403.7112731933594	25.9598695976					1	DETECTED	403.7113 m/z @25.96 [151020OFc1_NvH-0949-Control-11.raw]	403.7112731933594	25.9598695976	5.59865430213333	97.7626090952	92.16395479306668	2.3828412E7	1.36237488037135E9	2	8083	0.25667057269265214	1.0998009856339972	0.4057170205235842	403.7012939453125	403.72125244140625
185	403.72894287109375	21.1627295696					1	DETECTED	403.7289 m/z @21.16 [151020OFc1_NvH-0949-Control-11.raw]	403.72894287109375	21.1627295696	2.06036291573333	97.5549591552	95.49459623946666	1.7159766E7	9.026431934214244E8	2	8083	0.2205795619940787	40.63961528048894	57.2270139596919	403.7212829589844	403.73883056640625
186	403.74267578125	31.6860580197333					1	DETECTED	403.7427 m/z @31.69 [151020OFc1_NvH-0949-Control-11.raw]	403.74267578125	31.6860580197333	1.0598299552	97.4350146773333	96.3751847221333	4643880.5	5.166499984963068E8	2	8083	0.16937195371452773	0.5172883470337463	0.11180517132185251	403.7389831542969	403.7526550292969
187	403.7539978027344	57.5655833253333					1	DETECTED	403.7540 m/z @57.57 [151020OFc1_NvH-0949-Control-11.raw]	403.7539978027344	57.5655833253333	0.5631416656	98.4975376522667	97.9343959866667	1115145.375	3.266121503838259E8	0	8083	41.32914259223677	0.5095488171583075	0.008191223652963837	403.752685546875	403.7638244628906
188	403.81036376953125	23.8694334328					1	DETECTED	403.8104 m/z @23.87 [151020OFc1_NvH-0949-Control-11.raw]	403.81036376953125	23.8694334328	1.62105259413333	98.6553201165333	97.03426752239997	192928.203125	3.6554762660544395E8	0	8083	81.6048601378726	2.728397711761228	4.4646426225235	403.8003845214844	403.82012939453125
189	403.8442077636719	15.7871848490667					1	DETECTED	403.8442 m/z @15.79 [151020OFc1_NvH-0949-Control-11.raw]	403.8442077636719	15.7871848490667	5.67192841333333	98.7563228992	93.08439448586667	222314.875	4.041017298221627E8	3	8083	0.45347021553150313	7.883772997487989	1.1480803555487398	403.834228515625	403.8442687988281
190	403.8542785644531	14.4484883298667					1	DETECTED	403.8543 m/z @14.45 [151020OFc1_NvH-0949-Control-11.raw]	403.8542785644531	14.4484883298667	2.21105442906667	99.9658774168	97.75482298773333	608182.5	3.4904408132094294E8	0	8083	0.09899821370716921	0.5297368847262084	0.767844765706245	403.8443298339844	403.8604431152344
191	403.8704528808594	12.4652358554667					1	DETECTED	403.8705 m/z @12.47 [151020OFc1_NvH-0949-Control-11.raw]	403.8704528808594	12.4652358554667	3.82204027173333	99.7702776538667	95.94823738213337	5149597.5	4.437637030098957E8	3	8083	0.1497860116384615	50.778798593403366	1.9641181401076164	403.8604736328125	403.88043212890625
192	403.88397216796875	27.4728923354667					1	DETECTED	403.8840 m/z @27.47 [151020OFc1_NvH-0949-Control-11.raw]	403.88397216796875	27.4728923354667	2.94297116666667	99.6595249658667	96.71655379920003	1559445.625	3.7068774353202635E8	3	8083	10.732888177030752	0.6877021754490078	0.4918483823904979	403.8804626464844	403.8939514160156
193	403.8996276855469	21.055918032					1	DETECTED	403.8996 m/z @21.06 [151020OFc1_NvH-0949-Control-11.raw]	403.8996276855469	21.055918032	3.6364718056	98.1767334477333	94.5402616421333	479624.09375	3.4256381678210723E8	2	8083	1.6951658474437608	0.7939464487434731	0.6978502628526572	403.89404296875	403.9015808105469
194	403.9115905761719	28.7417920816					1	DETECTED	403.9116 m/z @28.74 [151020OFc1_NvH-0949-Control-11.raw]	403.9115905761719	28.7417920816	0.3874375064	99.9844708672	99.5970333608	6131258.5	4.8316369660952514E8	3	8083	0.18658012765118315	0.5096820126709195	34.469733187113924	403.901611328125	403.92156982421875
195	403.9261169433594	11.2364941984					1	DETECTED	403.9261 m/z @11.24 [151020OFc1_NvH-0949-Control-11.raw]	403.9261169433594	11.2364941984	0.124409006933333	98.2227687493333	98.09835974239996	197213.25	3.7605645977407986E8	0	8083	0.03922351384960798	4.115146087271073	34.199975504125554	403.9216003417969	403.93603515625
196	403.95184326171875	26.0344442608					1	DETECTED	403.9518 m/z @26.03 [151020OFc1_NvH-0949-Control-11.raw]	403.95184326171875	26.0344442608	2.92539849333333	99.5143328072	96.58893431386667	1612147.875	3.4461803546198106E8	0	8083	0.13051718350139652	90.22741155719778	183.64229055314917	403.94189453125	403.9618225097656
197	403.9731140136719	32.6395597592					1	DETECTED	403.9731 m/z @32.64 [151020OFc1_NvH-0949-Control-11.raw]	403.9731140136719	32.6395597592	1.19169301813333	99.8167207378667	98.62502771973337	2660101.25	3.9156739943058187E8	0	8083	0.19256051362177118	0.5085998634483021	0.04229200453086425	403.963134765625	403.98309326171875
198	403.9908142089844	15.0701915522667					1	DETECTED	403.9908 m/z @15.07 [151020OFc1_NvH-0949-Control-11.raw]	403.9908142089844	15.0701915522667	2.71433210026667	99.8817764221333	97.16744432186663	712937.8125	3.895364815926544E8	4	8083	0.30248845115048617	0.6598380792118922	0.2674774627804883	403.98345947265625	404.0007629394531
199	404.081298828125	45.8222906952					1	DETECTED	404.0813 m/z @45.82 [151020OFc1_NvH-0949-Control-11.raw]	404.081298828125	45.8222906952	0.1337403208	99.9844708672	99.8507305464	130903.78125	3.606553436865694E8	0	8083	95.02615421724487	1.0338566524060164	1.06906382729517	404.0713195800781	404.0906066894531
200	404.1197509765625	89.0944149488					1	DETECTED	404.1198 m/z @89.09 [151020OFc1_NvH-0949-Control-11.raw]	404.1197509765625	89.0944149488	0.124409006933333	98.1126923842667	97.98828337733336	1.0653734E7	8.043267879320321E8	0	8083	0.7038901519824066	1.4645020408533858	1.837161135459399	404.1101989746094	404.1285705566406
201	404.18218994140625	69.3640601274667					1	DETECTED	404.1822 m/z @69.36 [151020OFc1_NvH-0949-Control-11.raw]	404.18218994140625	69.3640601274667	0.0052248288	99.9938626656	99.98863783680001	527852.5	3.670716493568181E8	3	8083	53.5913133768761	0.7493269363490047	0.48221310461244493	404.17266845703125	404.1825866699219
202	404.1926574707031	90.0550039248					1	DETECTED	404.1927 m/z @90.06 [151020OFc1_NvH-0949-Control-11.raw]	404.1926574707031	90.0550039248	0.4249600528	99.9938626656	99.5689026128	5171733.0	4.812479469963262E8	0	8083	0.13226816312968026	0.5087227334433165	0.0066317387930945335	404.18280029296875	404.1932067871094
203	404.2032165527344	24.9505520829333					1	DETECTED	404.2032 m/z @24.95 [151020OFc1_NvH-0949-Control-11.raw]	404.2032165527344	24.9505520829333	0.215558617866667	99.3933234661333	99.17776484826663	2.4022268E7	1.2457183654980536E9	2	8083	0.26612925528067066	0.6370118525844308	0.25039637699982586	404.1932373046875	404.21319580078125
204	404.2132568359375	25.9282265869333					1	DETECTED	404.2133 m/z @25.93 [151020OFc1_NvH-0949-Control-11.raw]	404.2132568359375	25.9282265869333	3.1367230192	98.0019540794667	94.8652310602667	8737023.0	7.296901235385547E8	2	8083	2.178824012208281	1.0720492625962084	0.7891930179385471	404.2132263183594	404.2232360839844
205	404.2269592285156	28.3069447962667					1	DETECTED	404.2270 m/z @28.31 [151020OFc1_NvH-0949-Control-11.raw]	404.2269592285156	28.3069447962667	5.23266406533333	98.1859609613333	92.95329689599997	4607054.5	5.095990849813466E8	2	8083	0.1889778563914355	0.526251088975927	2.6014795831692346	404.2232666015625	404.2303161621094
206	404.2403259277344	40.5259037029333					1	DETECTED	404.2403 m/z @40.53 [151020OFc1_NvH-0949-Control-11.raw]	404.2403259277344	40.5259037029333	0.2568537784	99.7336653408	99.4768115624	1.4663443E7	1.1093003332689056E9	2	8083	19.49772473025368	11.375518403449115	0.7871526823000046	404.2303466796875	404.25030517578125
207	404.2522888183594	29.3943070109333					1	DETECTED	404.2523 m/z @29.39 [151020OFc1_NvH-0949-Control-11.raw]	404.2522888183594	29.3943070109333	4.6548288792	94.67802208	90.02319320080001	2137616.75	4.258514393954797E8	2	8083	0.19568690854840654	1.5833839038564543	2.986522919675136	404.2503356933594	404.2622375488281
208	404.2630310058594	23.9666620442667					1	DETECTED	404.2630 m/z @23.97 [151020OFc1_NvH-0949-Control-11.raw]	404.2630310058594	23.9666620442667	8.37434285973333	95.4612106450667	87.08686778533337	863799.875	3.78093642163807E8	0	8083	0.1314196580161031	3.774301151589051	6.629652045637751	404.26239013671875	404.2728271484375
209	404.3071594238281	64.0967667466667					1	DETECTED	404.3072 m/z @64.10 [151020OFc1_NvH-0949-Control-11.raw]	404.3071594238281	64.0967667466667	4.29943719173333	99.5234995250667	95.22406233333336	81773.5625	3.208277500547932E8	0	8083	86.97399180819497	0.7962233685189478	0.4654656749824014	404.2999572753906	404.3072509765625
210	404.4173583984375	46.0663316194667					1	DETECTED	404.4174 m/z @46.07 [151020OFc1_NvH-0949-Control-11.raw]	404.4173583984375	46.0663316194667	5.51234057653333	97.5829177578667	92.07057718133336	4554402.0	4.340719633496626E8	0	8083	0.1334701214061198	0.527997362446846	0.07106853761649407	404.40740966796875	404.4273376464844
211	404.4539489746094	26.0440915826667					1	DETECTED	404.4539 m/z @26.04 [151020OFc1_NvH-0949-Control-11.raw]	404.4539489746094	26.0440915826667	2.37745872666667	98.6461323264	96.26867359973332	728394.8125	3.918123565162647E8	0	8083	0.23384699686797816	0.5653368823457131	19.589550145951314	404.4440002441406	404.4637756347656
212	404.46722412109375	28.1681695909333					1	DETECTED	404.4672 m/z @28.17 [151020OFc1_NvH-0949-Control-11.raw]	404.46722412109375	28.1681695909333	4.4236503632	99.9751226616	95.5514722984	243372.046875	3.698800859860627E8	0	8083	3.836776840460672	2.725482862285819	4.332373302955947	404.46417236328125	404.4718322753906
213	404.48193359375	30.9591288752					1	DETECTED	404.4819 m/z @30.96 [151020OFc1_NvH-0949-Control-11.raw]	404.48193359375	30.9591288752	2.65314373813333	98.8668482629333	96.21370452479998	278776.4375	3.778925003353131E8	0	8083	7.66462823521648	2.24816995563192	4.3774750316214055	404.47210693359375	404.49188232421875
214	404.49224853515625	15.1175159368					1	DETECTED	404.4922 m/z @15.12 [151020OFc1_NvH-0949-Control-11.raw]	404.49224853515625	15.1175159368	8.95494656346667	96.2333246898667	87.27837812640004	201756.4375	3.504998030970848E8	0	8083	4.614094940194418	11.082142527585702	0.055097718907757685	404.491943359375	404.5022277832031
215	404.5166320800781	69.3733272656					1	DETECTED	404.5166 m/z @69.37 [151020OFc1_NvH-0949-Control-11.raw]	404.5166320800781	69.3733272656	6.5781738936	94.2663452570667	87.68817136346671	333299.21875	3.34501526355784E8	0	8083	60.66039284938647	0.7063958856626015	0.46479272455838916	404.5068359375	404.517578125
216	404.5276184082031	23.1288589485333					1	DETECTED	404.5276 m/z @23.13 [151020OFc1_NvH-0949-Control-11.raw]	404.5276184082031	23.1288589485333	5.6260284456	98.8950502701333	93.2690218245333	2289478.75	4.7070873189102525E8	3	8083	0.7742044977930931	21.749197544640474	0.10743003321217469	404.51776123046875	404.53759765625
217	404.5445556640625	22.0179109304					1	DETECTED	404.5446 m/z @22.02 [151020OFc1_NvH-0949-Control-11.raw]	404.5445556640625	22.0179109304	5.1221340584	96.3428589832	91.22072492480001	1023411.125	3.326007278104988E8	3	8083	0.13536305545679284	0.5049274633288052	1.2476808152490004	404.5376281738281	404.5459899902344
218	404.55615234375	39.685299568					1	DETECTED	404.5562 m/z @39.69 [151020OFc1_NvH-0949-Control-11.raw]	404.55615234375	39.685299568	4.87834318533333	96.4793574069333	91.60101422159997	3584274.75	4.590227183844504E8	3	8083	15.146969868844572	0.5333986979034514	0.4027398144890518	404.5461730957031	404.5661315917969
219	404.5708923339844	34.6741648776					1	DETECTED	404.5709 m/z @34.67 [151020OFc1_NvH-0949-Control-11.raw]	404.5708923339844	34.6741648776	4.8513127128	94.3537402562667	89.50242754346671	1279767.125	4.194740745262281E8	0	8083	12.320995515219671	0.5231085452158131	14.986880176734356	404.5661926269531	404.5734558105469
220	404.58349609375	32.9096917082667					1	DETECTED	404.5835 m/z @32.91 [151020OFc1_NvH-0949-Control-11.raw]	404.58349609375	32.9096917082667	1.58601847493333	96.5889704597333	95.00295198479998	9900402.0	5.529110470533725E8	3	8083	0.1766240615007746	2.9431555186781937	0.016410146256277115	404.5735168457031	404.5913391113281
221	404.6180419921875	46.0663316194667					1	DETECTED	404.6180 m/z @46.07 [151020OFc1_NvH-0949-Control-11.raw]	404.6180419921875	46.0663316194667	9.31487445306667	97.5180116672	88.20313721413333	4643377.0	4.4475237163726854E8	0	8083	0.18954359068993654	1.2554751695950428	0.044911812478107715	404.60882568359375	404.62615966796875
222	404.6758117675781	33.208688204					1	DETECTED	404.6758 m/z @33.21 [151020OFc1_NvH-0949-Control-11.raw]	404.6758117675781	33.208688204	5.194272872	98.534083216	93.339810344	312975.0625	3.6133697950617504E8	0	8083	9.632079419240263	1.9044467770824727	6.751051719545799	404.6672668457031	404.685791015625
223	404.69317626953125	22.7594983728					1	DETECTED	404.6932 m/z @22.76 [151020OFc1_NvH-0949-Control-11.raw]	404.69317626953125	22.7594983728	6.9416180936	95.4974502178667	88.5558321242667	210070.96875	3.189084713020528E8	0	8083	1.490085206633907	3.6613216347063307	6.748122377759459	404.6859436035156	404.6947021484375
224	404.7047424316406	24.9209026856					1	DETECTED	404.7047 m/z @24.92 [151020OFc1_NvH-0949-Control-11.raw]	404.7047424316406	24.9209026856	5.54253770613333	96.6710117341333	91.12847402799997	9334781.0	6.830170046879554E8	2	8083	0.2826503763993884	0.5537776845393169	0.25540431458007423	404.69482421875	404.7147216796875
225	404.7148742675781	25.9282265869333					1	DETECTED	404.7149 m/z @25.93 [151020OFc1_NvH-0949-Control-11.raw]	404.7148742675781	25.9282265869333	5.01558166213333	97.7254724906667	92.70989082853337	1899774.5	3.932452050448998E8	0	8083	2.2136503272626094	1.4648453122089142	0.8467631920727628	404.7147521972656	404.7218322753906
226	404.7318420410156	12.1242270149333					1	DETECTED	404.7318 m/z @12.12 [151020OFc1_NvH-0949-Control-11.raw]	404.7318420410156	12.1242270149333	4.98884184	65.7086315882667	60.7197897482667	2595319.0	3.873386279457308E8	2	8083	5.2186189029272025	0.8767427840249656	85.71578270679487	404.7218933105469	404.7318420410156
227	404.7418518066406	40.5162414512					1	DETECTED	404.7419 m/z @40.52 [151020OFc1_NvH-0949-Control-11.raw]	404.7418518066406	40.5162414512	1.1043794888	99.5602693746667	98.4558898858667	6160913.5	5.551941898227603E8	2	8083	18.473216590136772	0.6002616402351475	0.010029913667090872	404.73187255859375	404.7518005371094
228	404.75408935546875	29.3789099506667					1	DETECTED	404.7541 m/z @29.38 [151020OFc1_NvH-0949-Control-11.raw]	404.75408935546875	29.3789099506667	1.77852009546667	98.020375176	96.24185508053333	965198.5625	4.261230040980093E8	2	8083	3.100684645537548	1.328723510895531	0.06101927657020187	404.7519836425781	404.76385498046875
229	404.7646789550781	23.8846373064					1	DETECTED	404.7647 m/z @23.88 [151020OFc1_NvH-0949-Control-11.raw]	404.7646789550781	23.8846373064	4.69045161733333	96.5070401674667	91.81658855013337	274906.8125	3.231958163822926E8	0	8083	0.08045845917663641	2.777623110600019	4.516686771806006	404.7641296386719	404.7745666503906
230	404.8185119628906	46.0231596104					1	DETECTED	404.8185 m/z @46.02 [151020OFc1_NvH-0949-Control-11.raw]	404.8185119628906	46.0231596104	4.11756415413333	98.0667634808	93.94919932666667	3099915.25	3.743611029146395E8	0	8083	0.3669936747124538	0.5277160532639202	0.06257370625991392	404.8086242675781	404.8284912109375
231	404.82965087890625	13.7823954608					1	DETECTED	404.8297 m/z @13.78 [151020OFc1_NvH-0949-Control-11.raw]	404.82965087890625	13.7823954608	4.1975236384	99.3386535794667	95.1411299410667	348306.15625	3.323937556647069E8	0	8083	0.01925777343567958	0.5255743139131822	1.2559065680760109	404.8287353515625	404.8380432128906
232	404.8485412597656	22.4437372768					1	DETECTED	404.8485 m/z @22.44 [151020OFc1_NvH-0949-Control-11.raw]	404.8485412597656	22.4437372768	6.24247839466667	97.5920693832	91.34959098853332	799932.9375	3.459464118807348E8	0	8083	0.08178731344728973	0.5069030199973317	0.01131144566110453	404.8390808105469	404.8509826660156
233	404.8609924316406	15.6441538498667					1	DETECTED	404.8610 m/z @15.64 [151020OFc1_NvH-0949-Control-11.raw]	404.8609924316406	15.6441538498667	2.7056280232	99.7336653408	97.0280373176	1463572.375	4.6212191350955427E8	3	8083	7.719662702523012	1.3056261415415502	0.6552917727640013	404.8510437011719	404.8655700683594
234	404.8756103515625	16.9922481181333					1	DETECTED	404.8756 m/z @16.99 [151020OFc1_NvH-0949-Control-11.raw]	404.8756103515625	16.9922481181333	1.60354443413333	99.2277772754667	97.62423284133338	4105043.5	4.796018142337392E8	3	8083	0.13922450933044317	1.0037905246298169	21.01195956839715	404.86572265625	404.8855895996094
235	404.8863525390625	46.4097256858667					1	DETECTED	404.8864 m/z @46.41 [151020OFc1_NvH-0949-Control-11.raw]	404.8863525390625	46.4097256858667	5.042671144	52.4178568506667	47.3751857066667	818816.1875	1.9360024956516343E8	0	8083	0.1349775910229951	0.59225856314136	0.0020871917416193523	404.8856201171875	404.8892517089844
236	404.89935302734375	13.7049864962667					1	DETECTED	404.8994 m/z @13.70 [151020OFc1_NvH-0949-Control-11.raw]	404.89935302734375	13.7049864962667	3.9382041232	99.7519983253333	95.81379420213331	2767979.5	4.924125097127917E8	3	8083	1.9321332989383837	0.5201777454505483	5.577770537828061	404.8893737792969	404.9078369140625
237	404.9178466796875	32.8958485293333					1	DETECTED	404.9178 m/z @32.90 [151020OFc1_NvH-0949-Control-11.raw]	404.9178466796875	32.8958485293333	0.1337403208	99.9284422933333	99.7947019725333	6408123.5	4.830233917652482E8	3	8083	0.1869643706162023	0.9091196164391597	0.013261216090205976	404.9078674316406	404.9278259277344
238	404.9470520019531	21.1097446093333					1	DETECTED	404.9471 m/z @21.11 [151020OFc1_NvH-0949-Control-11.raw]	404.9470520019531	21.1097446093333	1.4006866488	99.835436872	98.4347502232	1485422.5	3.9524615461371064E8	0	8083	0.1809203920942224	0.7063196849833783	165.13083050556926	404.9373474121094	404.95697021484375
239	404.9603576660156	43.5962230082667					1	DETECTED	404.9604 m/z @43.60 [151020OFc1_NvH-0949-Control-11.raw]	404.9603576660156	43.5962230082667	5.47272387253333	99.1259830402667	93.65325916773337	114443.6484375	3.2498346364934576E8	0	8083	92.396281911022	1.2552330685415396	1.5105833307659962	404.9572448730469	404.9617919921875
240	404.9718322753906	26.9438481418667					1	DETECTED	404.9718 m/z @26.94 [151020OFc1_NvH-0949-Control-11.raw]	404.9718322753906	26.9438481418667	1.34853479733333	99.6780784786667	98.32954368133338	339527.40625	3.443413243781652E8	0	8083	1.7225312020239834	2.6406541057191912	0.17683353773321084	404.9619140625	404.9783935546875
241	405.0189208984375	46.0424422498667					1	DETECTED	405.0189 m/z @46.04 [151020OFc1_NvH-0949-Control-11.raw]	405.0189208984375	46.0424422498667	0.0052248288	99.9751226616	99.9698978328	1569759.875	3.7375086991704303E8	0	8083	0.11320796068189054	0.7357647029933722	0.6245721208227403	405.00958251953125	405.0289001464844
242	405.0357666015625	28.1959231864					1	DETECTED	405.0358 m/z @28.20 [151020OFc1_NvH-0949-Control-11.raw]	405.0357666015625	28.1959231864	0.0781076554666667	99.1906614885333	99.11255383306663	110748.5625	3.7500285005971026E8	0	8083	98.46163476289485	1.7698242036113432	2.5910671398428717	405.0289306640625	405.0357666015625
243	405.10382080078125	90.3612652496					1	DETECTED	405.1038 m/z @90.36 [151020OFc1_NvH-0949-Control-11.raw]	405.10382080078125	90.3612652496	4.76209862613333	97.3244723186667	92.56237369253336	2555681.25	4.7115176167107874E8	0	8083	0.0579707686566735	0.5006452064346036	1.1350387743707628	405.0946960449219	405.1126403808594
244	405.1232604980469	89.0645344957333					1	DETECTED	405.1233 m/z @89.06 [151020OFc1_NvH-0949-Control-11.raw]	405.1232604980469	89.0645344957333	6.1964116928	97.2786651730667	91.0822534802667	1971200.625	3.745569859393371E8	0	8083	0.7656685695323802	1.5669066354055123	1.372339537195466	405.1144714355469	405.13232421875
245	405.1473388671875	47.5490817237333					1	DETECTED	405.1473 m/z @47.55 [151020OFc1_NvH-0949-Control-11.raw]	405.1473388671875	47.5490817237333	9.933496288	98.0296372597333	88.0961409717333	95029.546875	3.09565321488287E8	0	8083	88.1540653332533	1.1711466156647021	1.3454553188524472	405.13995361328125	405.1535339355469
246	405.1637878417969	13.7388754274667					1	DETECTED	405.1638 m/z @13.74 [151020OFc1_NvH-0949-Control-11.raw]	405.1637878417969	13.7388754274667	7.8976963288	97.2139965578667	89.3163002290667	185199.1875	3.431524441122794E8	0	8083	0.04615075180597117	7.70261878232127	0.007637314966322784	405.1540832519531	405.17181396484375
247	405.181884765625	17.5115482938667					1	DETECTED	405.1819 m/z @17.51 [151020OFc1_NvH-0949-Control-11.raw]	405.181884765625	17.5115482938667	0.224810148	99.9938626656	99.7690525176	3003153.25	4.236954897651615E8	0	8083	0.13735508734903945	1.11732253217669	21.270147210770126	405.17193603515625	405.1918640136719
248	405.1983337402344	17.3054115666667					1	DETECTED	405.1983 m/z @17.31 [151020OFc1_NvH-0949-Control-11.raw]	405.1983337402344	17.3054115666667	3.57454957333333	99.0523521842667	95.47780261093337	2006845.5	5.374358455942615E8	0	8083	0.2682715432694849	18.450288462210775	0.061167681406829155	405.1919250488281	405.2008056640625
249	405.2108154296875	16.4625649032					1	DETECTED	405.2108 m/z @16.46 [151020OFc1_NvH-0949-Control-11.raw]	405.2108154296875	16.4625649032	4.1799114328	99.7978041074667	95.6178926746667	2839299.0	6.125122727695317E8	2	8083	8.66293201364472	0.5484366959611785	1.241513367616832	405.20086669921875	405.21978759765625
250	405.2298278808594	29.5136625765333					1	DETECTED	405.2298 m/z @29.51 [151020OFc1_NvH-0949-Control-11.raw]	405.2298278808594	29.5136625765333	4.93249047306667	99.7336653408	94.80117486773334	5157169.5	7.422248508800962E8	3	8083	9.456676276675317	1.1867565051444913	0.5884675155533927	405.2198486328125	405.23980712890625
251	405.2420959472656	32.04905596					1	DETECTED	405.2421 m/z @32.05 [151020OFc1_NvH-0949-Control-11.raw]	405.2420959472656	32.04905596	1.63858169013333	99.3386535794667	97.70007188933336	1834533.875	4.528081116654147E8	2	8083	8.5096619202352	0.6609183361174729	0.4836017286521173	405.2398376464844	405.2497253417969
252	405.2597351074219	62.4627744109333					1	DETECTED	405.2597 m/z @62.46 [151020OFc1_NvH-0949-Control-11.raw]	405.2597351074219	62.4627744109333	0.165110705066667	99.9658774168	99.80076671173333	4624900.0	5.910175947713754E8	2	8083	29.769744769779713	0.5058434282074403	0.008437201142885575	405.249755859375	405.2691345214844
253	405.38720703125	56.9722525725333					1	DETECTED	405.3872 m/z @56.97 [151020OFc1_NvH-0949-Control-11.raw]	405.38720703125	56.9722525725333	11.5139013784	99.4586684981333	87.94476711973331	130847.140625	3.7138426943057966E8	0	8083	87.33545367492329	0.9673114489366166	0.9478331845766952	405.3834533691406	405.3941955566406
254	405.4172668457031	27.8754459866667					1	DETECTED	405.4173 m/z @27.88 [151020OFc1_NvH-0949-Control-11.raw]	405.4172668457031	27.8754459866667	2.58283559866667	94.8098039456	92.22696834693332	380127.90625	3.684262811404193E8	0	8083	0.2176258091365071	2.4141523884429987	0.2611646395826965	405.4079895019531	405.4268493652344
255	405.43359375	29.3397435509333					1	DETECTED	405.4336 m/z @29.34 [151020OFc1_NvH-0949-Control-11.raw]	405.43359375	29.3397435509333	6.26077101653333	98.0667634808	91.80599246426668	285783.5625	3.3198463203137857E8	0	8083	30.920139330329118	1.9889531981423094	30.629985914560113	405.4272766113281	405.44342041015625
256	405.4480895996094	21.1298278816					1	DETECTED	405.4481 m/z @21.13 [151020OFc1_NvH-0949-Control-11.raw]	405.4480895996094	21.1298278816	8.49073110986667	94.2291352042667	85.73840409440002	242555.640625	3.268368813791427E8	0	8083	0.08992225146383248	3.391793165400451	5.783586330800903	405.4436340332031	405.4488830566406
257	405.4588928222656	27.1048485213333					1	DETECTED	405.4589 m/z @27.10 [151020OFc1_NvH-0949-Control-11.raw]	405.4588928222656	27.1048485213333	5.3195360744	99.3656135330667	94.0460774586667	302943.78125	3.056087799052269E8	0	8083	12.351093675127359	2.9732255360570665	0.29481878600023004	405.4489440917969	405.46484375
258	405.474853515625	23.5534973573333					1	DETECTED	405.4749 m/z @23.55 [151020OFc1_NvH-0949-Control-11.raw]	405.474853515625	23.5534973573333	4.70838884533333	91.8690895234667	87.16070067813337	1531300.625	3.7442075458200336E8	0	8083	0.07273057833505092	1.2774716361435206	1.275945060742273	405.46490478515625	405.48480224609375
259	405.49169921875	20.4001816821333					1	DETECTED	405.4917 m/z @20.40 [151020OFc1_NvH-0949-Control-11.raw]	405.49169921875	20.4001816821333	5.63512878266667	91.4084406784	85.77331189573333	833392.8125	3.438108433388621E8	0	8083	0.28772307917783735	0.5285091618370681	2.7423467921733407	405.48486328125	405.5009765625
260	405.51629638671875	17.5246548224					1	DETECTED	405.5163 m/z @17.52 [151020OFc1_NvH-0949-Control-11.raw]	405.51629638671875	17.5246548224	6.67413334533333	99.2185066010667	92.54437325573336	2150947.25	3.697475083244448E8	0	8083	0.18302758421610577	1.6444938391500852	14.68371579129709	405.5066833496094	405.52130126953125
261	405.53143310546875	20.2440865293333					1	DETECTED	405.5314 m/z @20.24 [151020OFc1_NvH-0949-Control-11.raw]	405.53143310546875	20.2440865293333	3.6364718056	95.8903765408	92.25390473520001	4364876.0	4.603850430602669E8	3	8083	0.24769365384399933	0.5624779078058094	1.6199399287801104	405.5215148925781	405.5414123535156
262	405.55120849609375	22.7490340424					1	DETECTED	405.5512 m/z @22.75 [151020OFc1_NvH-0949-Control-11.raw]	405.55120849609375	22.7490340424	4.96173613573333	93.3431686514667	88.38143251573337	1860091.625	4.3031549109040207E8	0	8083	5.816328669663761	0.5596830299945497	0.7652241391606213	405.5414733886719	405.5552062988281
263	405.5652160644531	15.7368130290667					1	DETECTED	405.5652 m/z @15.74 [151020OFc1_NvH-0949-Control-11.raw]	405.5652160644531	15.7368130290667	4.11756415413333	97.84583510455	93.72827095041667	2374625.75	4.6305420003930736E8	3	8083	11.444183928131617	2.056377266305172	7.654994170127378	405.55523681640625	405.5751647949219
264	405.5776672363281	18.8723201901333					1	DETECTED	405.5777 m/z @18.87 [151020OFc1_NvH-0949-Control-11.raw]	405.5776672363281	18.8723201901333	5.54253770613333	52.6095315970667	47.06699389093337	284901.46875	1.6619957011000717E8	0	8083	4.76390205843893	3.5605232496493193	0.014715256795010909	405.57525634765625	405.57843017578125
265	405.5884704589844	50.3627970285333					1	DETECTED	405.5885 m/z @50.36 [151020OFc1_NvH-0949-Control-11.raw]	405.5884704589844	50.3627970285333	0.145804718933333	95.1801683488	95.03436362986666	1322651.375	4.1150490433536965E8	3	8083	17.66357104450774	0.5076176783773334	0.01706606947120462	405.5785217285156	405.5978698730469
266	405.623046875	25.8387840392					1	DETECTED	405.6230 m/z @25.84 [151020OFc1_NvH-0949-Control-11.raw]	405.623046875	25.8387840392	7.87849647573333	98.7012501877333	90.82275371199997	215322.375	3.651399971558294E8	0	8083	19.980890823585355	2.5284326153202605	4.05686523064052	405.61309814453125	405.63275146484375
267	405.68243408203125	27.1162293538667					1	DETECTED	405.6824 m/z @27.12 [151020OFc1_NvH-0949-Control-11.raw]	405.68243408203125	27.1162293538667	6.14103320853333	99.5947276429333	93.45369443439996	388840.4375	3.8466921568693477E8	0	8083	4.563962331470012	2.6531941649288733	0.9254091912034987	405.6724853515625	405.68988037109375
268	405.7001953125	17.2791555045333					1	DETECTED	405.7002 m/z @17.28 [151020OFc1_NvH-0949-Control-11.raw]	405.7001953125	17.2791555045333	4.99776680186667	98.4883923453333	93.49062554346662	861772.75	3.5199419271618444E8	0	8083	8.321925406564418	0.7674712672792497	22.916607549540636	405.6902160644531	405.70318603515625
269	405.71319580078125	16.4770018722667					1	DETECTED	405.7132 m/z @16.48 [151020OFc1_NvH-0949-Control-11.raw]	405.71319580078125	16.4770018722667	5.26182275306667	92.9930534992	87.73123074613333	979934.125	4.1182812377782875E8	0	8083	8.508386288468643	42.54441693823096	3.4790928642021735	405.7032470703125	405.7153015136719
270	405.7253112792969	21.6392820064					1	DETECTED	405.7253 m/z @21.64 [151020OFc1_NvH-0949-Control-11.raw]	405.7253112792969	21.6392820064	4.28169355946667	96.2788906773333	91.99719711786662	1504444.75	4.243699911231736E8	2	8083	0.1828847431619849	0.9054278056021011	4.671357660680938	405.7153625488281	405.7294616699219
271	405.7394714355469	17.8700112789333					1	DETECTED	405.7395 m/z @17.87 [151020OFc1_NvH-0949-Control-11.raw]	405.7394714355469	17.8700112789333	6.17826791413333	97.4625373568	91.28426944266667	5883224.0	5.923930305535914E8	2	8083	0.19690895465527092	1.2061788093086763	0.9888983930084345	405.7294921875	405.7492980957031
272	405.7616882324219	62.4947928368					1	DETECTED	405.7617 m/z @62.49 [151020OFc1_NvH-0949-Control-11.raw]	405.7616882324219	62.4947928368	5.5796500632	83.3163236688	77.73667360559999	2009133.875	4.387863528663893E8	2	8083	29.456172448984965	0.5043210107627867	1.177990929193992	405.75225830078125	405.76995849609375
273	405.7759704589844	33.8123501525333					1	DETECTED	405.7760 m/z @33.81 [151020OFc1_NvH-0949-Control-11.raw]	405.7759704589844	33.8123501525333	6.6360461408	95.1335749229333	88.4975287821333	116239.328125	3.278923895407762E8	0	8083	79.52885636334973	1.628211267137811	2.256422534275622	405.77191162109375	405.7838439941406
274	405.8507385253906	17.5364023933333					1	DETECTED	405.8507 m/z @17.54 [151020OFc1_NvH-0949-Control-11.raw]	405.8507385253906	17.5364023933333	4.97082760746667	99.9284422933333	94.95761468586663	850314.5625	4.2703157679633504E8	0	8083	17.60863479031304	0.8303080946338554	13.277182949625548	405.8409118652344	405.8558349609375
275	405.8658447265625	20.2440865293333					1	DETECTED	405.8658 m/z @20.24 [151020OFc1_NvH-0949-Control-11.raw]	405.8658447265625	20.2440865293333	2.95171926773333	99.6872346098667	96.73551534213338	2703343.75	4.504691695864251E8	3	8083	1.790630380895312	0.6612954291594926	0.9340261390897161	405.85589599609375	405.8685607910156
276	405.8785705566406	14.329048148					1	DETECTED	405.8786 m/z @14.33 [151020OFc1_NvH-0949-Control-11.raw]	405.8785705566406	14.329048148	3.51223381626667	99.7429177554667	96.23068393920003	5581675.5	4.841038323159428E8	3	8083	0.149037839137371	0.5664415733876684	2.3549610590820076	405.86859130859375	405.88848876953125
277	405.8912048339844	17.6853989144					1	DETECTED	405.8912 m/z @17.69 [151020OFc1_NvH-0949-Control-11.raw]	405.8912048339844	17.6853989144	1.54242648026667	99.7885895424	98.24616306213333	4559121.5	4.637363284499092E8	0	8083	0.186202044392072	4.247229141595595	5.0645649492901565	405.8885803222656	405.901123046875
278	405.90228271484375	21.9864468176					1	DETECTED	405.9023 m/z @21.99 [151020OFc1_NvH-0949-Control-11.raw]	405.90228271484375	21.9864468176	5.55280434773333	85.3338310384	79.78102669066668	1242682.375	3.38303641466539E8	0	8083	0.10562777689460745	1.1366673306481587	0.7989417198890164	405.9012145996094	405.9050598144531
279	405.9151306152344	43.3500947482667					1	DETECTED	405.9151 m/z @43.35 [151020OFc1_NvH-0949-Control-11.raw]	405.9151306152344	43.3500947482667	1.67372089013333	99.2185066010667	97.54478571093337	2239494.0	4.0865014927117956E8	3	8083	0.15040824218311855	0.846788442629704	0.6068113116202953	405.9051513671875	405.92510986328125
280	405.9513854980469	21.9236125298667					1	DETECTED	405.9514 m/z @21.92 [151020OFc1_NvH-0949-Control-11.raw]	405.9513854980469	21.9236125298667	0.0515953176	99.9938626656	99.942267348	245606.359375	3.2436068812879634E8	0	8083	32.49411685219943	3.52905032398094	8.183687522959616	405.9414978027344	405.9553527832031
281	405.96588134765625	41.3020910648					1	DETECTED	405.9659 m/z @41.30 [151020OFc1_NvH-0949-Control-11.raw]	405.96588134765625	41.3020910648	0.0232939181333333	97.9007596589333	97.87746574079996	743697.25	3.529323672326009E8	4	8083	26.938503935564967	1.5664641002318942	0.016499588996531988	405.9560546875	405.9664306640625
282	405.9764709472656	23.5534973573333					1	DETECTED	405.9765 m/z @23.55 [151020OFc1_NvH-0949-Control-11.raw]	405.9764709472656	23.5534973573333	0.868211533333333	98.7746662856	97.90645475226667	753382.0625	3.6613888098237735E8	0	8083	0.04223375458115086	0.5230892631070125	44.42482402552466	405.9665222167969	405.9861145019531
283	405.9884338378906	33.6319113874667					1	DETECTED	405.9884 m/z @33.63 [151020OFc1_NvH-0949-Control-11.raw]	405.9884338378906	33.6319113874667	0.0232939181333333	99.5511320754667	99.52783815733336	590004.1875	3.9492089020358855E8	4	8083	13.25057909646626	2.9735602107555414	0.017804918758377388	405.986572265625	405.998291015625
284	406.11578369140625	89.0944149488					1	DETECTED	406.1158 m/z @89.09 [151020OFc1_NvH-0949-Control-11.raw]	406.11578369140625	89.0944149488	19.1732983672	97.3244723186667	78.15117395146669	1021936.5	3.349848426424057E8	0	8083	0.6537450489337573	1.860960312597576	3.77036891872507	406.1065979003906	406.1254577636719
285	406.1258239746094	89.3312437141333					1	DETECTED	406.1258 m/z @89.33 [151020OFc1_NvH-0949-Control-11.raw]	406.1258239746094	89.3312437141333	4.71727870906667	90.9208253029333	86.20354659386662	147255.625	3.340023656087019E8	0	8083	0.5999624805989328	0.5093931397063406	0.018786279412681094	406.1258239746094	406.13580322265625
286	406.1720275878906	89.9115622261333					1	DETECTED	406.1720 m/z @89.91 [151020OFc1_NvH-0949-Control-11.raw]	406.1720275878906	89.9115622261333	0.367695957333333	99.7702776538667	99.40258169653336	244225.75	3.890141608209817E8	0	8083	1.7694760752395524	0.5118715964690134	0.019315355899865834	406.1623229980469	406.17315673828125
287	406.18316650390625	27.5926849208					1	DETECTED	406.1832 m/z @27.59 [151020OFc1_NvH-0949-Control-11.raw]	406.18316650390625	27.5926849208	1.7871675384	99.9844708672	98.1973033288	648935.8125	4.034965015000786E8	0	8083	72.3715236852037	3.8775299326909756	9.589757978497024	406.1731872558594	406.189208984375
288	406.19921875	18.5151015226667					1	DETECTED	406.1992 m/z @18.52 [151020OFc1_NvH-0949-Control-11.raw]	406.19921875	18.5151015226667	3.96504971013333	98.0759408786667	94.11089116853337	1266686.25	4.6881644397066617E8	2	8083	29.06079595696235	1.7213568274727746	2.5750511621207086	406.18927001953125	406.20013427734375
289	406.21014404296875	17.4175646144					1	DETECTED	406.2101 m/z @17.42 [151020OFc1_NvH-0949-Control-11.raw]	406.21014404296875	17.4175646144	4.52130357493333	99.6872346098667	95.16593103493338	3855180.25	5.641231387045227E8	4	8083	2.1080083768866107	0.6555544471646746	5.122046865827637	406.2001647949219	406.21173095703125
290	406.22174072265625	39.2021857890667					1	DETECTED	406.2217 m/z @39.20 [151020OFc1_NvH-0949-Control-11.raw]	406.22174072265625	39.2021857890667	4.31726009493333	99.3838964845333	95.06663638959996	1.14621728E8	3.348892739729395E9	2	8083	0.32444885388034095	1.260419794737326	1.5725943507282032	406.2117614746094	406.231689453125
291	406.2346496582031	17.339966968					1	DETECTED	406.2346 m/z @17.34 [151020OFc1_NvH-0949-Control-11.raw]	406.2346496582031	17.339966968	4.88748045013333	95.7911031698667	90.90362271973338	5868812.0	6.443585343083835E8	2	8083	17.374436886020334	1.550024882568064	0.055642827790526476	406.23175048828125	406.24462890625
292	406.255126953125	23.9177103069333					1	DETECTED	406.2551 m/z @23.92 [151020OFc1_NvH-0949-Control-11.raw]	406.255126953125	23.9177103069333	5.07889531893333	98.1767334477333	93.09783812879996	5486629.0	5.555529888966454E8	2	8083	6.427296346093804	0.9921274450155559	2.9169758203635228	406.2452087402344	406.2651062011719
293	406.26776123046875	46.054004968					1	DETECTED	406.2678 m/z @46.05 [151020OFc1_NvH-0949-Control-11.raw]	406.26776123046875	46.054004968	0.145804718933333	80.4981784122667	80.35237369333336	3491994.5	3.8861946943130296E8	2	8083	0.1959879113054086	0.594593969900145	8.229471450748207	406.26513671875	406.27685546875
294	406.2854919433594	44.1965095325333					1	DETECTED	406.2855 m/z @44.20 [151020OFc1_NvH-0949-Control-11.raw]	406.2854919433594	44.1965095325333	6.24247839466667	92.4783163197333	86.23583792506662	100689.96875	3.422976150997671E8	0	8083	74.59867830008594	1.1360563731928512	1.250146180268339	406.278564453125	406.29461669921875
295	406.4530029296875	32.5115487066667					1	DETECTED	406.4530 m/z @32.51 [151020OFc1_NvH-0949-Control-11.raw]	406.4530029296875	32.5115487066667	5.4632053288	94.3055384352	88.8423331064	1151242.875	3.40864782680211E8	4	8083	0.08195069733048399	0.5733393054879996	0.0053766921005172046	406.4430236816406	406.4544372558594
296	406.4644470214844	26.4371582485333					1	DETECTED	406.4644 m/z @26.44 [151020OFc1_NvH-0949-Control-11.raw]	406.4644470214844	26.4371582485333	0.988864097866667	99.919249344	98.93038524613333	2735144.5	4.882821232234818E8	0	8083	0.38227522628700683	0.675661848179535	3.3849739798736422	406.4548034667969	406.474365234375
297	406.48931884765625	17.4577843888					1	DETECTED	406.4893 m/z @17.46 [151020OFc1_NvH-0949-Control-11.raw]	406.48931884765625	17.4577843888	5.73722743386667	96.2333246898667	90.49609725600004	431456.65625	3.003230193508894E8	0	8083	0.11884537052795352	0.5774694813112956	6.38238016303153	406.4793395996094	406.499267578125
298	406.51800537109375	35.0318628738667					1	DETECTED	406.5180 m/z @35.03 [151020OFc1_NvH-0949-Control-11.raw]	406.51800537109375	35.0318628738667	0.367695957333333	92.7438233472	92.37612738986667	389530.5	3.9461931748525774E8	3	8083	7.0413375059115	1.6837123768096443	0.008883278300002333	406.5080261230469	406.52618408203125
299	406.5362243652344	14.6482318170667					1	DETECTED	406.5362 m/z @14.65 [151020OFc1_NvH-0949-Control-11.raw]	406.5362243652344	14.6482318170667	1.05110283386667	98.0667634808	97.01566064693334	6.355182E7	1.3964857368354716E9	3	8083	0.1730290963502803	29.07115696953234	1.663168809903126	406.52642822265625	406.5461730957031
300	406.54693603515625	14.329048148					1	DETECTED	406.5469 m/z @14.33 [151020OFc1_NvH-0949-Control-11.raw]	406.54693603515625	14.329048148	5.1314839664	99.9099218202667	94.7784378538667	1561423.875	3.573545821386757E8	0	8083	17.460539711114333	1.8218046588477332	4.716253734994207	406.5462341308594	406.556884765625
301	406.568603515625	17.3300172701333					1	DETECTED	406.5686 m/z @17.33 [151020OFc1_NvH-0949-Control-11.raw]	406.568603515625	17.3300172701333	5.60761842826667	95.0236139701333	89.41599554186662	3775786.75	4.631222143472623E8	3	8083	0.16904432878424913	78.94497733385052	183.26277970575507	406.5586242675781	406.5785217285156
302	406.5828552246094	43.3238613978667					1	DETECTED	406.5829 m/z @43.32 [151020OFc1_NvH-0949-Control-11.raw]	406.5828552246094	43.3238613978667	5.0981863992	97.9285594085333	92.8303730093333	401426.0	3.6382030043819433E8	3	8083	0.11170157675245918	1.2446712294420839	1.4666194655189906	406.5786437988281	406.5923767089844
303	406.68231201171875	19.4019021738667					1	DETECTED	406.6823 m/z @19.40 [151020OFc1_NvH-0949-Control-11.raw]	406.68231201171875	19.4019021738667	7.25569331893333	95.1429018018667	87.88720848293337	411575.40625	4.188120836433277E8	0	8083	27.166209666946433	0.5219944459895555	0.04253387635051773	406.67266845703125	406.68267822265625
304	406.69268798828125	52.0961749792					1	DETECTED	406.6927 m/z @52.10 [151020OFc1_NvH-0949-Control-11.raw]	406.69268798828125	52.0961749792	5.8227535144	98.020375176	92.1976216616	461957.75	3.5678217302677333E8	0	8083	41.29102572188034	1.1192061373301543	1.6404956659936893	406.6827087402344	406.70159912109375
305	406.71160888671875	17.4316513133333					1	DETECTED	406.7116 m/z @17.43 [151020OFc1_NvH-0949-Control-11.raw]	406.71160888671875	17.4316513133333	4.8692536616	94.7339836842667	89.8647300226667	1652086.125	4.810308714678221E8	2	8083	0.2931289463550719	2.2302545246622403	2.667955372568767	406.7016296386719	406.7128601074219
306	406.7228698730469	39.2222609757333					1	DETECTED	406.7229 m/z @39.22 [151020OFc1_NvH-0949-Control-11.raw]	406.7228698730469	39.2222609757333	2.60927052933333	97.4441692122667	94.83489868293337	5.2953932E7	2.217570545972825E9	2	8083	0.31328942314207353	0.5146184280342988	0.024076049072046316	406.712890625	406.7327880859375
307	406.7347412109375	22.4328397992					1	DETECTED	406.7347 m/z @22.43 [151020OFc1_NvH-0949-Control-11.raw]	406.7347412109375	22.4328397992	5.72648564026667	99.8072963752	94.08081073493332	3636415.25	4.809862496458827E8	2	8083	12.224564660573424	0.9143730307611817	0.984677061784722	406.7328796386719	406.74468994140625
308	406.74725341796875	32.7074357034667					1	DETECTED	406.7473 m/z @32.71 [151020OFc1_NvH-0949-Control-11.raw]	406.74725341796875	32.7074357034667	3.59232240106667	96.0122416690667	92.41991926800003	2193200.0	4.272973709041708E8	2	8083	0.13822140906746938	0.6348319883988194	0.02323533698001186	406.7447814941406	406.75518798828125
309	406.76531982421875	30.3810956421333					1	DETECTED	406.7653 m/z @30.38 [151020OFc1_NvH-0949-Control-11.raw]	406.76531982421875	30.3810956421333	0.297044962933333	93.1947185394667	92.89767357653338	9515293.0	5.663261540699581E8	2	8083	0.13270713964716307	1.6670072366993804	0.9743220150572043	406.75555419921875	406.77520751953125
310	406.78338623046875	20.3775908941333					1	DETECTED	406.7834 m/z @20.38 [151020OFc1_NvH-0949-Control-11.raw]	406.78338623046875	20.3775908941333	2.11293086026667	99.7336653408	97.62073448053333	444180.625	3.544676786988704E8	0	8083	0.05050771064480486	8.41010821459816	2.727302979054828	406.77532958984375	406.792724609375
311	406.7965393066406	48.1561620565333					1	DETECTED	406.7965 m/z @48.16 [151020OFc1_NvH-0949-Control-11.raw]	406.7965393066406	48.1561620565333	6.23319498026667	93.3075502453333	87.07435526506663	202466.03125	4.42000074997215E8	0	8083	45.610397130826776	1.0385042059005531	1.0770084118011065	406.7942199707031	406.80645751953125
312	406.8437194824219	25.0560451589333					1	DETECTED	406.8437 m/z @25.06 [151020OFc1_NvH-0949-Control-11.raw]	406.8437194824219	25.0560451589333	2.19352360506667	97.3518660194667	95.15834241440002	570793.625	3.564699919360002E8	0	8083	0.15331280114837043	3.666338706621466	0.0313679556980735	406.8345947265625	406.8536376953125
313	406.8681640625	14.6627649197333					1	DETECTED	406.8682 m/z @14.66 [151020OFc1_NvH-0949-Control-11.raw]	406.8681640625	14.6627649197333	1.00700124773333	99.9377753048	98.93077405706667	4.2195824E7	1.0103213577583315E9	3	8083	0.1738395214662365	5.766711548285359	15.115251189030905	406.8581848144531	406.87811279296875
314	406.88836669921875	45.7486376912					1	DETECTED	406.8884 m/z @45.75 [151020OFc1_NvH-0949-Control-11.raw]	406.88836669921875	45.7486376912	1.4006866488	99.7336653408	98.332978692	1684379.25	4.9935232753144175E8	0	8083	32.67768783193398	0.56730651087198	0.3452574793826979	406.8783874511719	406.8983459472656
315	406.90313720703125	17.3300172701333					1	DETECTED	406.9031 m/z @17.33 [151020OFc1_NvH-0949-Control-11.raw]	406.90313720703125	17.3300172701333	2.37745872666667	99.7242862653333	97.34682753866663	1497641.625	4.399351046755332E8	0	8083	0.14017499444679515	2.9532113317316457	2.2113293099342255	406.8984375	406.91302490234375
316	406.9168395996094	38.98151554					1	DETECTED	406.9168 m/z @38.98 [151020OFc1_NvH-0949-Control-11.raw]	406.9168395996094	38.98151554	0.124409006933333	99.8261393592	99.70173035226667	170609.125	3.393718610321325E8	0	8083	6.302800768461886	1.4281752228462905	1.80393690249549	406.9133605957031	406.92633056640625
317	406.95867919921875	32.2886908010667					1	DETECTED	406.9587 m/z @32.29 [151020OFc1_NvH-0949-Control-11.raw]	406.95867919921875	32.2886908010667	0.810005509866667	99.9658774168	99.15587190693333	2456320.25	4.1508102330269074E8	4	8083	0.1383943977031521	1.3228435972303434	0.17215078123962851	406.9487609863281	406.9686279296875
318	406.9754943847656	33.1364418544					1	DETECTED	406.9755 m/z @33.14 [151020OFc1_NvH-0949-Control-11.raw]	406.9754943847656	33.1364418544	0.771285453066667	98.3688355333333	97.59755008026663	936642.0	4.1079885630146945E8	4	8083	0.10928061337682493	3.12183456780771	0.6552122979149039	406.9687805175781	406.9854431152344
319	406.99017333984375	17.4046913256					1	DETECTED	406.9902 m/z @17.40 [151020OFc1_NvH-0949-Control-11.raw]	406.99017333984375	17.4046913256	0.868211533333333	99.7702776538667	98.90206612053336	180106.203125	3.2649533336434484E8	0	8083	1.804286186243143	2.907436759163483	0.18719925721191247	406.9855041503906	406.99993896484375
320	407.0125732421875	89.7775300653333					1	DETECTED	407.0126 m/z @89.78 [151020OFc1_NvH-0949-Control-11.raw]	407.0125732421875	89.7775300653333	0.0692367568	99.3838964845333	99.3146597277333	189712.1875	3.529838173833179E8	0	8083	69.10054527414027	0.525547154162874	0.049372844155395494	407.00274658203125	407.0225524902344
321	407.0995788574219	90.3428283605333					1	DETECTED	407.0996 m/z @90.34 [151020OFc1_NvH-0949-Control-11.raw]	407.0995788574219	90.3428283605333	2.99571039733333	99.3386535794667	96.34294318213337	257898.890625	3.1160243191519517E8	0	8083	0.04107487762932749	0.5514946882547596	246.25022961411253	407.0929870605469	407.1094665527344
322	407.11932373046875	89.2542651944					1	DETECTED	407.1193 m/z @89.25 [151020OFc1_NvH-0949-Control-11.raw]	407.11932373046875	89.2542651944	2.3861988216	99.0983185794667	96.7121197578667	166726.25	3.448831876447117E8	0	8083	0.22095363654473488	0.556660944557119	0.1133218891142379	407.1101989746094	407.1290588378906
323	407.1444091796875	40.1870935424					1	DETECTED	407.1444 m/z @40.19 [151020OFc1_NvH-0949-Control-11.raw]	407.1444091796875	40.1870935424	0.1337403208	99.9938626656	99.8601223448	105587.3984375	3.31549722388931E8	0	8083	101.82263637371614	1.2956518024330774	1.4643579366834933	407.1344299316406	407.15032958984375
324	407.1752624511719	23.9568681042667					1	DETECTED	407.1753 m/z @23.96 [151020OFc1_NvH-0949-Control-11.raw]	407.1752624511719	23.9568681042667	2.18470032106667	95.8903765408	93.70567621973333	172432.40625	3.921652841501936E8	0	8083	6.423773865197557	3.51713174503403	6.05531929715183	407.166015625	407.17529296875
325	407.185302734375	26.5267845405333					1	DETECTED	407.1853 m/z @26.53 [151020OFc1_NvH-0949-Control-11.raw]	407.185302734375	26.5267845405333	2.78463359146667	98.8950502701333	96.11041667866662	990531.875	3.8741883406731695E8	0	8083	0.2175275297529673	0.5173924869619978	3.5921331668046457	407.1753234863281	407.1916809082031
326	407.2016906738281	14.6743645608					1	DETECTED	407.2017 m/z @14.67 [151020OFc1_NvH-0949-Control-11.raw]	407.2016906738281	14.6743645608	3.46789037786667	99.3386535794667	95.87076320160003	1.5873589E7	9.305945272108132E8	3	8083	0.16275052770490817	7.033966420786146	1.0714487931254104	407.1917419433594	407.211669921875
327	407.2138671875	17.4577843888					1	DETECTED	407.2139 m/z @17.46 [151020OFc1_NvH-0949-Control-11.raw]	407.2138671875	17.4577843888	4.77101967466667	94.5004327885333	89.72941311386663	435576.90625	3.926396502748966E8	0	8083	0.5796724135864224	0.5610277532728463	0.2064338104143141	407.2117004394531	407.2145080566406
328	407.2245178222656	39.2222609757333					1	DETECTED	407.2245 m/z @39.22 [151020OFc1_NvH-0949-Control-11.raw]	407.2245178222656	39.2222609757333	1.46194819813333	98.6276802434667	97.16573204533337	1.4410641E7	9.471778886920868E8	3	8083	0.30341833126317397	0.5165975459038998	0.09564884002216145	407.214599609375	407.2344970703125
329	407.24493408203125	20.086814364					1	DETECTED	407.2449 m/z @20.09 [151020OFc1_NvH-0949-Control-11.raw]	407.24493408203125	20.086814364	0.4640031432	98.5066961786667	98.0426930354667	5038439.0	6.025609848790836E8	2	8083	0.2637279996816666	3.184498346553729	3.8876943636829946	407.2349548339844	407.2549133300781
330	407.26702880859375	30.3810956421333					1	DETECTED	407.2670 m/z @30.38 [151020OFc1_NvH-0949-Control-11.raw]	407.26702880859375	30.3810956421333	5.28244537493333	92.4525787605333	87.17013338559997	4085035.25	4.3146468662842417E8	0	8083	0.1580216247192645	0.5084899915157624	26.570568383047686	407.257080078125	407.2768859863281
331	407.2816467285156	53.210116648					1	DETECTED	407.2816 m/z @53.21 [151020OFc1_NvH-0949-Control-11.raw]	407.2816467285156	53.210116648	3.22474096106667	99.3838964845333	96.15915552346662	331118.0625	3.274696502845794E8	0	8083	32.97344801394154	0.9747733441539139	1.045527524221784	407.2774353027344	407.2878112792969
332	407.30078125	91.709889424					1	DETECTED	407.3008 m/z @91.71 [151020OFc1_NvH-0949-Control-11.raw]	407.30078125	91.709889424	20.2213379749333	93.5628765650667	73.34153859013341	401726.84375	3.096833805676835E8	0	8083	1.635489769334498	0.5159551893104998	0.5724645107731582	407.2912292480469	407.3077087402344
333	407.3516540527344	91.709889424					1	DETECTED	407.3517 m/z @91.71 [151020OFc1_NvH-0949-Control-11.raw]	407.3516540527344	91.709889424	5.86104442533333	99.6502976701333	93.78925324479997	555877.75	3.9558283187704176E8	0	8083	2.4929966803226193	0.7643218201381848	0.008907583841156983	407.3439636230469	407.3594970703125
334	407.4439697265625	11.5327839434667					1	DETECTED	407.4440 m/z @11.53 [151020OFc1_NvH-0949-Control-11.raw]	407.4439697265625	11.5327839434667	6.4857790392	95.6825372930667	89.1967582538667	355220.3125	3.304368489743563E8	0	8083	0.10105733963875885	1.016655190098492	0.7350765699537902	407.4339904785156	407.44976806640625
335	407.4598083496094	32.2617683077333					1	DETECTED	407.4598 m/z @32.26 [151020OFc1_NvH-0949-Control-11.raw]	407.4598083496094	32.2617683077333	1.0249761264	94.6596656984	93.634689572	981372.0	3.4315378626130813E8	0	8083	0.13357093879520932	0.7309178588907583	1.2868252497669408	407.4498596191406	407.4697265625
336	407.47698974609375	33.1825094501333					1	DETECTED	407.4770 m/z @33.18 [151020OFc1_NvH-0949-Control-11.raw]	407.47698974609375	33.1825094501333	5.36918803493333	95.3824095826667	90.01322154773337	552362.375	3.734612966490593E8	0	8083	12.699446946754577	1.9098622786087316	0.0041926890408007286	407.4698181152344	407.4829406738281
337	407.49298095703125	19.3474756416					1	DETECTED	407.4930 m/z @19.35 [151020OFc1_NvH-0949-Control-11.raw]	407.49298095703125	19.3474756416	5.4823569656	92.2668245114667	86.78446754586669	751042.875	3.6615662759595686E8	0	8083	0.1751625220515649	1.3796502420512138	1.9212712636183078	407.4830627441406	407.50286865234375
338	407.5171203613281	16.87004966					1	DETECTED	407.5171 m/z @16.87 [151020OFc1_NvH-0949-Control-11.raw]	407.5171203613281	16.87004966	6.50398732133333	92.7655002429333	86.26151292159997	447857.375	4.2388680573343694E8	0	8083	0.10408352469313087	1.833027880521266	16.14404777401404	407.50714111328125	407.5257873535156
339	407.5357971191406	14.6627649197333					1	DETECTED	407.5358 m/z @14.66 [151020OFc1_NvH-0949-Control-11.raw]	407.5357971191406	14.6627649197333	4.43242946346667	95.2171904901333	90.78476102666663	3981255.75	4.7276586734895724E8	3	8083	7.578616359156353	1.2766025886274437	3.7045532891344064	407.52581787109375	407.54571533203125
340	407.5534973144531	15.7777080685333					1	DETECTED	407.5535 m/z @15.78 [151020OFc1_NvH-0949-Control-11.raw]	407.5534973144531	15.7777080685333	3.83994638933333	99.0150649770667	95.17511858773337	1642216.25	3.6260574163835007E8	0	8083	1.7335940611389216	1.8740617069681462	0.9277960453582129	407.5458068847656	407.55413818359375
341	407.5641784667969	19.3588920813333					1	DETECTED	407.5642 m/z @19.36 [151020OFc1_NvH-0949-Control-11.raw]	407.5641784667969	19.3588920813333	5.01558166213333	94.7818000882667	89.76621842613338	8977860.0	5.558414501494807E8	3	8083	0.1693852713547912	0.6616834858992606	43.75763035234086	407.55419921875	407.57403564453125
342	407.5805969238281	45.0411422098667					1	DETECTED	407.5806 m/z @45.04 [151020OFc1_NvH-0949-Control-11.raw]	407.5805969238281	45.0411422098667	5.38144175333333	85.754597652	80.37315589866667	591495.0625	3.2612256403552777E8	0	8083	0.13389846973659303	1.2726145087868448	0.0013437482217425211	407.5742492675781	407.590087890625
343	407.61676025390625	25.6319844032					1	DETECTED	407.6168 m/z @25.63 [151020OFc1_NvH-0949-Control-11.raw]	407.61676025390625	25.6319844032	4.8692536616	94.2663452570667	89.3970915954667	342016.9375	3.805614284215732E8	0	8083	0.09904770140343189	2.152825962732146	8.266233388617238	407.6070556640625	407.6260681152344
344	407.6874084472656	11.11576354					1	DETECTED	407.6874 m/z @11.12 [151020OFc1_NvH-0949-Control-11.raw]	407.6874084472656	11.11576354	0.124409006933333	98.4331450376	98.30873603066667	5626250.5	4.166938651969693E8	4	8083	0.14569032611050936	54.23312840049528	128.39108338261272	407.6774597167969	407.6973876953125
345	407.70343017578125	43.9146672944					1	DETECTED	407.7034 m/z @43.91 [151020OFc1_NvH-0949-Control-11.raw]	407.70343017578125	43.9146672944	5.2523891256	97.2786651730667	92.0262760474667	3730272.75	4.482588924420718E8	0	8083	0.18074260494113048	0.5050188063188518	1.127665086349439	407.69744873046875	407.7098388671875
346	407.7198791503906	13.7915395578667					1	DETECTED	407.7199 m/z @13.79 [151020OFc1_NvH-0949-Control-11.raw]	407.7198791503906	13.7915395578667	5.3195360744	99.5327113453333	94.21317527093329	8801424.0	6.292810036531597E8	2	8083	0.1724127779762643	33.45805297141822	166.14132405802852	407.70989990234375	407.7298278808594
347	407.73114013671875	28.7294006144					1	DETECTED	407.7311 m/z @28.73 [151020OFc1_NvH-0949-Control-11.raw]	407.73114013671875	28.7294006144	2.68802211546667	66.2876598717333	63.599637756266624	736937.0	2.868127244993522E8	0	8083	0.12992864431289064	0.6480555956075355	1.3201239313458906	407.7299499511719	407.7348937988281
348	407.7449035644531	32.0768573426667					1	DETECTED	407.7449 m/z @32.08 [151020OFc1_NvH-0949-Control-11.raw]	407.7449035644531	32.0768573426667	2.9341713152	99.0242464890667	96.0900751738667	780191.3125	4.539318661937693E8	2	8083	2.7844593239634463	0.509001780399724	0.4537078505902626	407.73492431640625	407.7455749511719
349	407.7555847167969	27.2456074165333					1	DETECTED	407.7556 m/z @27.25 [151020OFc1_NvH-0949-Control-11.raw]	407.7555847167969	27.2456074165333	5.9077731136	98.811423924	92.9036508104	1.27866336E8	2.3899827560843215E9	2	8083	0.1918657736616609	2.0122730331867245	1.7645107816622794	407.74560546875	407.7655334472656
350	407.76849365234375	30.3810956421333					1	DETECTED	407.7685 m/z @30.38 [151020OFc1_NvH-0949-Control-11.raw]	407.76849365234375	30.3810956421333	5.41187105813333	54.9620110856	49.55014002746667	1089797.25	2.1354136074083504E8	0	8083	13.534610820402392	0.5747195068263694	98.95925953423753	407.765625	407.7782897949219
351	407.79742431640625	19.6425637053333					1	DETECTED	407.7974 m/z @19.64 [151020OFc1_NvH-0949-Control-11.raw]	407.79742431640625	19.6425637053333	0.5631416656	99.6595249658667	99.0963833002667	335667.65625	3.435367079812688E8	0	8083	0.1465516399667024	7.509993881043322	14.011318692142936	407.7875671386719	407.80682373046875
352	407.8168640136719	25.6412448002667					1	DETECTED	407.8169 m/z @25.64 [151020OFc1_NvH-0949-Control-11.raw]	407.8168640136719	25.6412448002667	4.46789151413333	99.0614732704	94.59358175626667	574915.0	3.6368194497810644E8	0	8083	0.10399203998669648	64.19392297587427	28.179433571705	407.8069763183594	407.8268127441406
353	407.82745361328125	19.3588920813333					1	DETECTED	407.8275 m/z @19.36 [151020OFc1_NvH-0949-Control-11.raw]	407.82745361328125	19.3588920813333	4.06439400613333	54.8979470824	50.83355307626667	444338.5625	2.0284447090683135E8	0	8083	0.1916394386443585	2.5948782590891435	null	407.8269348144531	407.8374328613281
354	407.8511962890625	16.3471680949333					1	DETECTED	407.8512 m/z @16.35 [151020OFc1_NvH-0949-Control-11.raw]	407.8511962890625	16.3471680949333	2.79333354453333	99.9751226616	97.18178911706667	239917.640625	3.434163354061467E8	0	8083	0.5700681673901542	8.154374138160511	0.06652183186740862	407.84130859375	407.85528564453125
355	407.86529541015625	39.0075403973333					1	DETECTED	407.8653 m/z @39.01 [151020OFc1_NvH-0949-Control-11.raw]	407.86529541015625	39.0075403973333	4.46789151413333	99.8540764309333	95.38618491679998	740115.5625	3.916907031977168E8	3	8083	22.249192467576872	1.685791194878093	0.07765978259186396	407.8553161621094	407.86871337890625
356	407.8787841796875	13.3910441010667					1	DETECTED	407.8788 m/z @13.39 [151020OFc1_NvH-0949-Control-11.raw]	407.8787841796875	13.3910441010667	3.21592867626667	99.7429177554667	96.52698907920004	1732400.25	4.1592147138669544E8	3	8083	0.12488352204897524	19.721548040151472	8.473715684529349	407.8688049316406	407.8820495605469
357	407.8921203613281	41.6969034877333					1	DETECTED	407.8921 m/z @41.70 [151020OFc1_NvH-0949-Control-11.raw]	407.8921203613281	41.6969034877333	0.115509515733333	99.4958116768	99.38030216106667	7094645.0	6.75795494506385E8	3	8083	22.51341829305094	0.5071260534809193	1.8507301531894895	407.88214111328125	407.902099609375
358	407.9122619628906	38.8073256896					1	DETECTED	407.9123 m/z @38.81 [151020OFc1_NvH-0949-Control-11.raw]	407.9122619628906	38.8073256896	3.24228431973333	99.7242862653333	96.48200194559998	1271525.375	4.466889164643524E8	3	8083	14.109677434130816	2.2793844765040028	12.196023144716715	407.90228271484375	407.9217224121094
359	407.9378662109375	11.1067286408					1	DETECTED	407.9379 m/z @11.11 [151020OFc1_NvH-0949-Control-11.raw]	407.9378662109375	11.1067286408	1.13041673546667	99.9938626656	98.86344593013334	4135641.75	4.025568161223001E8	0	8083	0.16448923290246498	9.278908882048913	1.4853730512686785	407.9279479980469	407.9477844238281
360	407.9613342285156	32.2781034378667					1	DETECTED	407.9613 m/z @32.28 [151020OFc1_NvH-0949-Control-11.raw]	407.9613342285156	32.2781034378667	0.971282953333333	99.6595249658667	98.68824201253337	288637.5625	3.85026538955959E8	0	8083	29.98332694276408	1.9623565385165953	3.989052769016069	407.9513854980469	407.9712829589844
361	407.978271484375	13.8917218829333					1	DETECTED	407.9783 m/z @13.89 [151020OFc1_NvH-0949-Control-11.raw]	407.978271484375	13.8917218829333	4.52130357493333	99.9284422933333	95.40713871839998	205180.78125	3.5282475540762025E8	0	8083	10.630785529937565	0.5067967936220027	1.5645324865699564	407.9713439941406	407.9881896972656
362	407.9991149902344	19.5606751317333					1	DETECTED	407.9991 m/z @19.56 [151020OFc1_NvH-0949-Control-11.raw]	407.9991149902344	19.5606751317333	0.1337403208	87.0999109930667	86.9661706722667	153422.796875	3.472136737385009E8	0	8083	8.289001358350678	4.5855178688796165	8.35679377851602	407.9891662597656	408.005859375
363	408.01727294921875	25.6558898146667					1	DETECTED	408.0173 m/z @25.66 [151020OFc1_NvH-0949-Control-11.raw]	408.01727294921875	25.6558898146667	0.0321433869333333	97.9468445370667	97.91470115013337	298794.78125	3.730871110950445E8	0	8083	0.226772116036269	1.856493858390157	260.0803418238331	408.00787353515625	408.02459716796875
364	408.036376953125	41.3501258666667					1	DETECTED	408.0364 m/z @41.35 [151020OFc1_NvH-0949-Control-11.raw]	408.036376953125	41.3501258666667	0.124409006933333	99.9565631394667	99.83215413253336	167050.421875	3.404862481286011E8	0	8083	0.25791068177002785	1.15838694960425	1.3394764866741569	408.02752685546875	408.0462646484375
365	408.1607360839844	19.3588920813333					1	DETECTED	408.1607 m/z @19.36 [151020OFc1_NvH-0949-Control-11.raw]	408.1607360839844	19.3588920813333	4.99776680186667	99.1444845885333	94.14671778666663	244613.9375	3.2982983923489094E8	0	8083	0.028492828241176937	5.269999883847084	814.0353773804585	408.15081787109375	408.170654296875
366	408.1730651855469	34.6966210632					1	DETECTED	408.1731 m/z @34.70 [151020OFc1_NvH-0949-Control-11.raw]	408.1730651855469	34.6966210632	0.574004157866667	98.8668482629333	98.29284410506664	100193.734375	3.413246269072234E8	0	8083	80.50289539965746	1.6931127245741162	2.590378831957522	408.1708679199219	408.1782531738281
367	408.1882629394531	11.1247864442667					1	DETECTED	408.1883 m/z @11.12 [151020OFc1_NvH-0949-Control-11.raw]	408.1882629394531	11.1247864442667	3.58332425013333	99.6688852802667	96.08556103013336	2423839.0	4.550097140760355E8	2	8083	20.783120769059316	76.38427042940032	159.7518910661772	408.1783142089844	408.1982421875
368	408.20013427734375	17.8202698498667					1	DETECTED	408.2001 m/z @17.82 [151020OFc1_NvH-0949-Control-11.raw]	408.20013427734375	17.8202698498667	2.45668918853333	62.3042849848	59.84759579626667	516530.9375	2.5739596158694214E8	0	8083	4.821192621496337	0.7831875786119094	0.42246826443233515	408.1982727050781	408.201904296875
369	408.2119140625	18.9188737133333					1	DETECTED	408.2119 m/z @18.92 [151020OFc1_NvH-0949-Control-11.raw]	408.2119140625	18.9188737133333	5.26182275306667	99.2928164626667	94.03099370960004	1065435.5	4.7902202324478E8	3	8083	25.86419204775035	0.6516350415592076	0.7302608710980506	408.2019348144531	408.2138977050781
370	408.2239074707031	23.0444037362667					1	DETECTED	408.2239 m/z @23.04 [151020OFc1_NvH-0949-Control-11.raw]	408.2239074707031	23.0444037362667	3.54774146613333	99.715157072	96.16741560586667	5781591.5	7.588236688394529E8	2	8083	4.466578919306002	4.29925757116083	0.4582112775124886	408.21392822265625	408.22467041015625
371	408.2347106933594	28.9090378589333					1	DETECTED	408.2347 m/z @28.91 [151020OFc1_NvH-0949-Control-11.raw]	408.2347106933594	28.9090378589333	3.3132044688	98.6827839245333	95.3695794557333	3.1425882E7	1.3353766583731256E9	2	8083	0.25597548137796977	0.6958909836316792	7.861049173185117	408.2247314453125	408.2446594238281
372	408.2559814453125	27.2990168093333					1	DETECTED	408.2560 m/z @27.30 [151020OFc1_NvH-0949-Control-11.raw]	408.2559814453125	27.2990168093333	3.1892955488	98.4237998226667	95.23450427386669	5.772118E7	1.8739190193117568E9	2	8083	0.18484822954899016	2.7658696588096863	10.050299043709112	408.2460021972656	408.26593017578125
373	408.2774963378906	91.7201121152					1	DETECTED	408.2775 m/z @91.72 [151020OFc1_NvH-0949-Control-11.raw]	408.2774963378906	91.7201121152	5.27251418693333	97.6960911837333	92.42357699679997	532867.5625	4.336836371160381E8	0	8083	1.4099369844056895	0.5055608445405585	0.011854454895742609	408.2679443359375	408.2854919433594
374	408.4091491699219	10.4047952810667					1	DETECTED	408.4091 m/z @10.40 [151020OFc1_NvH-0949-Control-11.raw]	408.4091491699219	10.4047952810667	1.3572500912	99.0706810661333	97.7134309749333	126865.3984375	3.6860107537782836E8	0	8083	0.10737497845621213	0.5128217448389258	0.6036883749916899	408.39947509765625	408.418701171875
375	408.4442138671875	47.5181317728					1	DETECTED	408.4442 m/z @47.52 [151020OFc1_NvH-0949-Control-11.raw]	408.4442138671875	47.5181317728	5.3195360744	98.783863752	93.4643276776	3082605.25	4.03769409722804E8	5	8083	0.2686233293214286	1.6452271938051435	0.007992570397428487	408.4343566894531	408.45416259765625
376	408.4552307128906	47.3437338149333					1	DETECTED	408.4552 m/z @47.34 [151020OFc1_NvH-0949-Control-11.raw]	408.4552307128906	47.3437338149333	5.89877933893333	60.7010534861333	54.80227414719997	109023.4609375	2.2546324784178302E8	0	8083	49.68773267605435	0.6831175092795381	0.36628893109150956	408.4546203613281	408.4594421386719
377	408.5086364746094	45.0411422098667					1	DETECTED	408.5086 m/z @45.04 [151020OFc1_NvH-0949-Control-11.raw]	408.5086364746094	45.0411422098667	8.44724035466667	99.5849276725333	91.13768731786662	128483.859375	3.5630452717137545E8	0	8083	91.06464519162209	1.277170244537882	1.5529059092954958	408.50433349609375	408.5185852050781
378	408.5259704589844	37.3415383794667					1	DETECTED	408.5260 m/z @37.34 [151020OFc1_NvH-0949-Control-11.raw]	408.5259704589844	37.3415383794667	5.31016960933333	94.9942367725333	89.68406716319997	110913.3125	3.49199619734211E8	0	8083	88.65113304993619	1.4428451321276865	1.852731259468934	408.5189514160156	408.5275573730469
379	408.5377502441406	21.2311576944					1	DETECTED	408.5378 m/z @21.23 [151020OFc1_NvH-0949-Control-11.raw]	408.5377502441406	21.2311576944	5.042671144	96.976041328	91.933370184	485709.4375	3.9093090233783734E8	3	8083	4.448789778798428	0.5113630968601708	0.23635833518026453	408.5278625488281	408.540771484375
380	408.5508117675781	8.09637733706667					1	DETECTED	408.5508 m/z @8.10 [151020OFc1_NvH-0949-Control-11.raw]	408.5508117675781	8.09637733706667	0.0232939181333333	97.8360292360167	97.81273531788337	5151881.5	6.025967409705049E8	3	8083	21.281657802746082	4.461462101205429	103.81019810392561	408.5411071777344	408.560791015625
381	408.5610046386719	41.6810011088					1	DETECTED	408.5610 m/z @41.68 [151020OFc1_NvH-0949-Control-11.raw]	408.5610046386719	41.6810011088	5.3195360744	97.7347905061333	92.41525443173329	1835404.75	4.1296876202890235E8	0	8083	0.15746249659557066	0.8616464087768075	1.717421280056692	408.5608215332031	408.5709533691406
382	408.5784606933594	30.3683149738667					1	DETECTED	408.5785 m/z @30.37 [151020OFc1_NvH-0949-Control-11.raw]	408.5784606933594	30.3683149738667	5.0981863992	90.9888558426667	85.89066944346669	1217582.5	3.7004812308761764E8	0	8083	1.21661691570608	0.5087498907611299	0.08800771883684448	408.5710144042969	408.58770751953125
383	408.60943603515625	10.3415620016					1	DETECTED	408.6094 m/z @10.34 [151020OFc1_NvH-0949-Control-11.raw]	408.60943603515625	10.3415620016	6.26077101653333	99.4586684981333	93.19789748159998	134070.078125	3.321836626170595E8	0	8083	0.31008591550513387	524.1977968385371	5.089803336713808	408.5999755859375	408.618408203125
384	408.6444396972656	47.4832783728					1	DETECTED	408.6444 m/z @47.48 [151020OFc1_NvH-0949-Control-11.raw]	408.6444396972656	47.4832783728	2.81984558533333	94.0353527154667	91.21550713013337	3002488.25	4.345445346635349E8	0	8083	0.24113491883051807	1.2057500175951135	2.3144510689614277	408.6349792480469	408.6533203125
385	408.684326171875	31.661750208					1	DETECTED	408.6843 m/z @31.66 [151020OFc1_NvH-0949-Control-11.raw]	408.684326171875	31.661750208	6.27958356853333	94.9110672464	88.63148367786667	704092.5	3.803623586904238E8	0	8083	0.5417893591094867	0.5215032544959424	0.13453690710070626	408.6745910644531	408.6914367675781
386	408.70172119140625	33.0036095704					1	DETECTED	408.7017 m/z @33.00 [151020OFc1_NvH-0949-Control-11.raw]	408.70172119140625	33.0036095704	3.15423807573333	97.81769195895	94.66345388321666	1131720.0	4.395671079469909E8	2	8083	0.21875132182100288	0.6229184337051789	25.50622618094445	408.6921081542969	408.7062072753906
387	408.71630859375	34.0373667050667					1	DETECTED	408.7163 m/z @34.04 [151020OFc1_NvH-0949-Control-11.raw]	408.71630859375	34.0373667050667	4.07347078026667	97.7347905061333	93.66131972586662	2360926.75	4.5870420126398546E8	2	8083	3.9472518534348104	0.7481331910917971	0.015244964798156173	408.70635986328125	408.72210693359375
388	408.73211669921875	18.1131955704					1	DETECTED	408.7321 m/z @18.11 [151020OFc1_NvH-0949-Control-11.raw]	408.73211669921875	18.1131955704	3.7599743536	94.7541313168	90.9941569632	5814143.5	5.008855813594527E8	2	8083	0.21726511018326633	34.930682392270974	1.1297854142296477	408.7221374511719	408.7355041503906
389	408.7455139160156	28.5914503162667					1	DETECTED	408.7455 m/z @28.59 [151020OFc1_NvH-0949-Control-11.raw]	408.7455139160156	28.5914503162667	2.10415386773333	98.8762044136	96.77205054586666	1.465988E8	3.00288730709717E9	2	8083	0.20160350262080584	29.011255837497647	1.9003117302741275	408.73553466796875	408.7553405761719
390	408.7573547363281	27.2552549789333					1	DETECTED	408.7574 m/z @27.26 [151020OFc1_NvH-0949-Control-11.raw]	408.7573547363281	27.2552549789333	6.6360461408	52.7664878842667	46.130441743466704	1.6615713E7	6.982495130121267E8	2	8083	18.358375578588728	1.411922636246802	0.7381992722653821	408.75555419921875	408.767333984375
391	408.7686767578125	12.5256603813333					1	DETECTED	408.7687 m/z @12.53 [151020OFc1_NvH-0949-Control-11.raw]	408.7686767578125	12.5256603813333	6.3529532816	60.5753692976	54.222416016	437237.375	2.334041200766645E8	2	8083	0.16550965923559247	0.9570905156960087	1.1834071084026432	408.7674865722656	408.777587890625
392	408.80267333984375	39.6350848349333					1	DETECTED	408.8027 m/z @39.64 [151020OFc1_NvH-0949-Control-11.raw]	408.80267333984375	39.6350848349333	6.06475056133333	96.5162150738667	90.45146451253338	155057.3125	3.938145738392177E8	0	8083	86.04938474327268	1.4766060062961193	1.9433260315149865	408.79339599609375	408.8125915527344
393	408.8243103027344	68.6491787957333					1	DETECTED	408.8243 m/z @68.65 [151020OFc1_NvH-0949-Control-11.raw]	408.8243103027344	68.6491787957333	6.50398732133333	99.5849276725333	93.08094035119997	125949.71875	3.7833339798886156E8	0	8083	69.70651121279704	0.7694474977129072	0.5403273648305975	408.8148498535156	408.83404541015625
394	408.8451232910156	47.5023401528					1	DETECTED	408.8451 m/z @47.50 [151020OFc1_NvH-0949-Control-11.raw]	408.8451232910156	47.5023401528	6.87651024373333	99.8261393592	92.94962911546666	1986325.125	3.744566242261175E8	0	8083	0.22510468451350363	0.5182108941713933	1.7782849780679586	408.8351745605469	408.8551025390625
395	408.8565368652344	17.8471404061333					1	DETECTED	408.8565 m/z @17.85 [151020OFc1_NvH-0949-Control-11.raw]	408.8565368652344	17.8471404061333	3.3970665632	92.6640262754667	89.2669597122667	188608.109375	3.0998587646409285E8	0	8083	0.07423666607660451	3.7389769060880615	0.01714062373476911	408.8551330566406	408.8624572753906
396	408.8725891113281	18.0718796216					1	DETECTED	408.8726 m/z @18.07 [151020OFc1_NvH-0949-Control-11.raw]	408.8725891113281	18.0718796216	2.3074033856	99.1259830402667	96.8185796546667	2010764.0	3.7467738310865664E8	3	8083	0.18719517781809358	2.293623801322334	0.5855830409228557	408.8627014160156	408.8788146972656
397	408.8888244628906	21.8518484144					1	DETECTED	408.8888 m/z @21.85 [151020OFc1_NvH-0949-Control-11.raw]	408.8888244628906	21.8518484144	1.3658576008	99.8448016616	98.4789440608	3711774.5	5.412514074512663E8	3	8083	13.891103660307994	0.5125256412709907	0.8022294132415401	408.8788757324219	408.8987731933594
398	408.9021301269531	19.3887664434667					1	DETECTED	408.9021 m/z @19.39 [151020OFc1_NvH-0949-Control-11.raw]	408.9021301269531	19.3887664434667	0.932645852266667	79.9179312026667	78.98528535040003	183498.25	3.575931762055294E8	0	8083	0.01801100066696293	3.3538096117693996	5.686915711113274	408.8988342285156	408.90283203125
399	408.912841796875	30.3566817154667					1	DETECTED	408.9128 m/z @30.36 [151020OFc1_NvH-0949-Control-11.raw]	408.912841796875	30.3566817154667	1.174209748	98.9966763213333	97.8224665733333	973055.875	3.921389097044641E8	3	8083	4.196964254055832	0.5066839900685808	0.4118220420194046	408.9029235839844	408.9225769042969
400	408.93011474609375	19.9663329469333					1	DETECTED	408.9301 m/z @19.97 [151020OFc1_NvH-0949-Control-11.raw]	408.93011474609375	19.9663329469333	0.297044962933333	99.9938626656	99.69681770266668	174436.328125	3.550552218935178E8	0	8083	97.45117629492694	2.4738103411296337	3.94838329394599	408.9228820800781	408.9341125488281
401	408.9441223144531	52.2459257802667					1	DETECTED	408.9441 m/z @52.25 [151020OFc1_NvH-0949-Control-11.raw]	408.9441223144531	52.2459257802667	1.15672050213333	99.9004196490667	98.74369914693338	855208.625	4.124715842578232E8	0	8083	0.024056434526698922	1.327360426246951	0.0019656806388156116	408.9341735839844	408.94476318359375
402	408.9548034667969	18.6763270818667					1	DETECTED	408.9548 m/z @18.68 [151020OFc1_NvH-0949-Control-11.raw]	408.9548034667969	18.6763270818667	2.12169282373333	99.9284422933333	97.80674946959998	1461933.5	3.9870016398737603E8	0	8083	22.7630757835321	19.649335641045127	25.507317037486	408.94482421875	408.9646301269531
403	408.9793395996094	23.986148696					1	DETECTED	408.9793 m/z @23.99 [151020OFc1_NvH-0949-Control-11.raw]	408.9793395996094	23.986148696	0.2568537784	99.8631996592	99.6063458808	789741.6875	3.537163462081396E8	0	8083	0.2553781875913721	0.5275940451695277	60.59231706216051	408.9693603515625	408.98931884765625
404	409.0092468261719	19.6199455453333					1	DETECTED	409.0092 m/z @19.62 [151020OFc1_NvH-0949-Control-11.raw]	409.0092468261719	19.6199455453333	0.124409006933333	99.8261393592	99.70173035226667	674540.5	3.507764475973609E8	0	8083	3.4379290538975518	7.009375110539843	21.468049325784786	408.9994201660156	409.0191955566406
405	409.0452575683594	47.4832783728					1	DETECTED	409.0453 m/z @47.48 [151020OFc1_NvH-0949-Control-11.raw]	409.0452575683594	47.4832783728	0.1337403208	98.1126923842667	97.97895206346669	1001772.0625	3.82022514885288E8	0	8083	18.344667731256752	1.884718424018855	0.001933130155176018	409.0355224609375	409.0548095703125
406	409.111572265625	89.7212916917333					1	DETECTED	409.1116 m/z @89.72 [151020OFc1_NvH-0949-Control-11.raw]	409.111572265625	89.7212916917333	0.0052248288	99.9938626656	99.98863783680001	151286.796875	4.233974473651848E8	3	8083	92.26924597723821	0.5259529838028951	0.07184587170155482	409.10260009765625	409.1205139160156
407	409.16827392578125	15.8060352776					1	DETECTED	409.1683 m/z @15.81 [151020OFc1_NvH-0949-Control-11.raw]	409.16827392578125	15.8060352776	6.97793391733333	96.2333246898667	89.25539077253337	228979.796875	3.8141799725915205E8	0	8083	0.29582298325958867	0.7118520912650067	15.654913152374702	409.1585388183594	409.1708679199219
408	409.1809387207031	26.9652754605333					1	DETECTED	409.1809 m/z @26.97 [151020OFc1_NvH-0949-Control-11.raw]	409.1809387207031	26.9652754605333	1.05110283386667	95.2171904901333	94.16608765626664	543728.25	3.695534934206811E8	0	8083	85.80446497082715	4.108195881870625	124.84242784062451	409.1711730957031	409.1810302734375
409	409.1910400390625	23.6252676533333					1	DETECTED	409.1910 m/z @23.63 [151020OFc1_NvH-0949-Control-11.raw]	409.1910400390625	23.6252676533333	4.98884184	99.0614732704	94.0726314304	1611556.875	4.209733228200068E8	3	8083	14.287501080164075	15.124741066180516	0.2714017935871963	409.18109130859375	409.2010192871094
410	409.2110595703125	18.9916730946667					1	DETECTED	409.2111 m/z @18.99 [151020OFc1_NvH-0949-Control-11.raw]	409.2110595703125	18.9916730946667	3.6364718056	98.6827839245333	95.0463121189333	2241027.5	4.797936968526544E8	0	8083	0.433114986949132	7.559133163986937	35.535780442702674	409.20111083984375	409.2135314941406
411	409.2235412597656	21.8518484144					1	DETECTED	409.2235 m/z @21.85 [151020OFc1_NvH-0949-Control-11.raw]	409.2235412597656	21.8518484144	3.74243334533333	99.449295716	95.70686237066667	3097384.0	6.386797162974535E8	2	8083	0.20588460134499087	1.6362544592805341	3.9688289632838187	409.21356201171875	409.2335205078125
412	409.2335510253906	18.1319459205333					1	DETECTED	409.2336 m/z @18.13 [151020OFc1_NvH-0949-Control-11.raw]	409.2335510253906	18.1319459205333	5.17339384773333	54.2153884664	49.04199461866667	2259372.5	2.6503119557831073E8	2	8083	0.2288893763039006	0.5472776004760675	5.949920047135663	409.2335510253906	409.2359924316406
413	409.2460021972656	28.5914503162667					1	DETECTED	409.2460 m/z @28.59 [151020OFc1_NvH-0949-Control-11.raw]	409.2460021972656	28.5914503162667	0.0052248288	99.9658774168	99.960652588	6.4436292E7	1.5678947964842908E9	3	8083	0.22424275692992524	29.20737673627518	1.8821834198624232	409.23602294921875	409.2559814453125
414	409.265380859375	31.7098532477333					1	DETECTED	409.2654 m/z @31.71 [151020OFc1_NvH-0949-Control-11.raw]	409.265380859375	31.7098532477333	5.18436258906667	99.3205512258667	94.13618863680003	2630814.75	4.8431811500796163E8	0	8083	18.21624208160113	0.6421148955993485	0.013718383407342232	409.2560119628906	409.2752685546875
415	409.2760925292969	91.5603408754667					1	DETECTED	409.2761 m/z @91.56 [151020OFc1_NvH-0949-Control-11.raw]	409.2760925292969	91.5603408754667	8.99485735066667	97.0218865677333	88.02702921706663	189889.625	3.207520901336062E8	0	8083	0.2823678241176566	1.1526121463387053	3.5444017985524536	409.275634765625	409.2822265625
416	409.2942199707031	91.709889424					1	DETECTED	409.2942 m/z @91.71 [151020OFc1_NvH-0949-Control-11.raw]	409.2942199707031	91.709889424	5.45240531146667	97.9007596589333	92.44835434746662	123203.109375	2.8630893372052765E8	0	8083	1.2975353910110812	0.5358859889007229	0.20842470739129973	409.2868347167969	409.2982482910156
417	409.3313293457031	91.709889424					1	DETECTED	409.3313 m/z @91.71 [151020OFc1_NvH-0949-Control-11.raw]	409.3313293457031	91.709889424	31.9536253744	96.5981685864	64.644543212	509974.375	2.6502953739805645E8	0	8083	0.5931603328377548	0.967106498328742	0.7159772446179435	409.3224182128906	409.3369445800781
418	409.4039611816406	36.8557480685333					1	DETECTED	409.4040 m/z @36.86 [151020OFc1_NvH-0949-Control-11.raw]	409.4039611816406	36.8557480685333	6.50398732133333	99.4958116768	92.99182435546668	734893.5	3.806276043124863E8	0	8083	0.23192079660427112	1.3336766991901396	0.4459911763769942	409.3946533203125	409.41387939453125
419	409.4501037597656	41.3162510328					1	DETECTED	409.4501 m/z @41.32 [151020OFc1_NvH-0949-Control-11.raw]	409.4501037597656	41.3162510328	0.367695957333333	99.9565631394667	99.58886718213336	379703.71875	3.6386604178676164E8	0	8083	0.08080432153858652	1.3056946185549685	2.4028685649494745	409.44024658203125	409.455078125
420	409.4652099609375	30.610643136					1	DETECTED	409.4652 m/z @30.61 [151020OFc1_NvH-0949-Control-11.raw]	409.4652099609375	30.610643136	2.3337386704	80.0849101938667	77.75117152346671	1704499.75	3.770513393204627E8	4	8083	0.0647623402671087	1.5823657826758115	0.21125926940018255	409.4554443359375	409.47509765625
421	409.4806823730469	23.9307042829333					1	DETECTED	409.4807 m/z @23.93 [151020OFc1_NvH-0949-Control-11.raw]	409.4806823730469	23.9307042829333	3.662996584	67.2241641517333	63.56116756773331	511536.46875	2.788099544421427E8	0	8083	0.1867819632518426	0.6662977615959561	0.33220190756624146	409.4754943847656	409.4906311035156
422	409.4937744140625	25.12259394					1	DETECTED	409.4938 m/z @25.12 [151020OFc1_NvH-0949-Control-11.raw]	409.4937744140625	25.12259394	5.58858930666667	98.1859609613333	92.59737165466663	324439.71875	2.9690135867930424E8	0	8083	0.1060286880138861	2.936114414751568	0.01075826757281742	409.4906921386719	409.49591064453125
423	409.5059814453125	69.2827261005333					1	DETECTED	409.5060 m/z @69.28 [151020OFc1_NvH-0949-Control-11.raw]	409.5059814453125	69.2827261005333	4.95273607253333	99.9751226616	95.02238658906667	351661.90625	4.0418624063817906E8	3	8083	49.716722631069345	0.7559826229593657	0.5741417808746136	409.4960021972656	409.5153503417969
424	409.5253601074219	23.616232712					1	DETECTED	409.5254 m/z @23.62 [151020OFc1_NvH-0949-Control-11.raw]	409.5253601074219	23.616232712	2.00785070426667	97.6109607946667	95.60311009040002	924135.0625	4.0466935231781626E8	3	8083	9.136571770258522	0.5180648280820513	0.6009959852429582	409.5154113769531	409.5294189453125
425	409.5394287109375	26.9254253181333					1	DETECTED	409.5394 m/z @26.93 [151020OFc1_NvH-0949-Control-11.raw]	409.5394287109375	26.9254253181333	4.91438685226667	99.4680788245333	94.55369197226662	5811742.0	5.0005377387833065E8	3	8083	15.826519008064443	0.5121519018373352	1.6460965018341966	409.5294494628906	409.546142578125
426	409.5561828613281	39.5848131293333					1	DETECTED	409.5562 m/z @39.58 [151020OFc1_NvH-0949-Control-11.raw]	409.5561828613281	39.5848131293333	2.6443244664	96.865579632	94.22125516560001	6758773.5	6.065269375970237E8	3	8083	11.39372090450641	1.0420934549561127	0.01191752683337486	409.5462646484375	409.566162109375
427	409.5709533691406	32.5002505136					1	DETECTED	409.5710 m/z @32.50 [151020OFc1_NvH-0949-Control-11.raw]	409.5709533691406	32.5002505136	4.71727870906667	94.4116937362667	89.69441502720002	738047.75	4.0772336108824784E8	6	8083	2.7674178184080347	0.5939512612484626	1.22106942136976	409.5661926269531	409.5793151855469
428	409.5893249511719	28.3768690122667					1	DETECTED	409.5893 m/z @28.38 [151020OFc1_NvH-0949-Control-11.raw]	409.5893249511719	28.3768690122667	5.18436258906667	96.8203662706667	91.63600368160003	1845442.5	4.7400414980517244E8	3	8083	0.19456341482785433	0.6082148115359124	0.5141226610144058	409.579345703125	409.5989685058594
429	409.6717529296875	27.7407867421333					1	DETECTED	409.6718 m/z @27.74 [151020OFc1_NvH-0949-Control-11.raw]	409.6717529296875	27.7407867421333	0.998268064533333	92.9930534992	91.99478543466667	308143.0625	3.7001363365426075E8	0	8083	0.2902877415591085	4.143417522417215	0.03667230104476994	409.6644287109375	409.67730712890625
430	409.6874084472656	28.8558239373333					1	DETECTED	409.6874 m/z @28.86 [151020OFc1_NvH-0949-Control-11.raw]	409.6874084472656	28.8558239373333	5.00673341893333	94.1767695138667	89.17003609493337	420177.5	3.4323510862473714E8	0	8083	6.341244438922921	2.889748707587435	0.02664916249669755	409.67828369140625	409.6956787109375
431	409.7057800292969	18.5775631136					1	DETECTED	409.7058 m/z @18.58 [151020OFc1_NvH-0949-Control-11.raw]	409.7057800292969	18.5775631136	4.36179895706667	96.3790334328	92.01723447573333	2125755.5	4.449502670721218E8	2	8083	31.207699461930577	1.6206824912728803	160.18936777101305	409.69610595703125	409.7142028808594
432	409.7242431640625	25.7466160986667					1	DETECTED	409.7242 m/z @25.75 [151020OFc1_NvH-0949-Control-11.raw]	409.7242431640625	25.7466160986667	3.09274212826667	99.9751226616	96.88238053333333	1.43248192E8	2.7658805766307015E9	2	8083	0.2219985695193749	1.6993429059900849	2.0777848208610936	409.71429443359375	409.7342224121094
433	409.7349548339844	18.1430018944					1	DETECTED	409.7350 m/z @18.14 [151020OFc1_NvH-0949-Control-11.raw]	409.7349548339844	18.1430018944	8.54786223893333	94.2958365765333	85.74797433759997	563417.5	3.81028909671666E8	0	8083	1.9031036830314605	0.5200315550860072	2.040158702215328	409.7342529296875	409.737060546875
434	409.7470703125	28.5914503162667					1	DETECTED	409.7471 m/z @28.59 [151020OFc1_NvH-0949-Control-11.raw]	409.7470703125	28.5914503162667	5.44276665226667	91.2377965773333	85.79502992506663	1.7255528E7	6.899396186406621E8	2	8083	0.1860973598965785	7.178977225555112	1.8352029250641781	409.7370910644531	409.7567443847656
435	409.76568603515625	22.9476174472					1	DETECTED	409.7657 m/z @22.95 [151020OFc1_NvH-0949-Control-11.raw]	409.76568603515625	22.9476174472	5.38144175333333	96.085970204	90.70452845066667	779606.0	3.7267560558747464E8	0	8083	18.78218227355135	0.5115480782352693	103.45338348369187	409.7572021484375	409.77447509765625
436	409.8365478515625	19.6055850514667					1	DETECTED	409.8365 m/z @19.61 [151020OFc1_NvH-0949-Control-11.raw]	409.8365478515625	19.6055850514667	3.6893314872	98.8950502701333	95.2057187829333	629628.125	3.899211622910381E8	3	8083	0.16799062210370153	0.7065730455858851	0.007715904311567886	409.82672119140625	409.8465270996094
437	409.8570861816406	16.5279641274667					1	DETECTED	409.8571 m/z @16.53 [151020OFc1_NvH-0949-Control-11.raw]	409.8570861816406	16.5279641274667	4.28169355946667	99.107662308	94.82596874853333	2003635.625	3.987868738880027E8	3	8083	0.21725047463992908	1.5947712481983833	2.229586394463571	409.8475646972656	409.86370849609375
438	409.8737487792969	26.9438481418667					1	DETECTED	409.8737 m/z @26.94 [151020OFc1_NvH-0949-Control-11.raw]	409.8737487792969	26.9438481418667	2.11293086026667	99.1906614885333	97.07773062826662	4588316.5	4.4138452876626205E8	3	8083	0.13805642728052447	0.6099077087513839	0.9961459825539974	409.8638610839844	409.8787841796875
439	409.8887939453125	30.9858579925333					1	DETECTED	409.8888 m/z @30.99 [151020OFc1_NvH-0949-Control-11.raw]	409.8887939453125	30.9858579925333	2.66185345173333	99.7702776538667	97.10842420213336	8956711.0	7.395043512751783E8	3	8083	8.687524266218176	0.5186406711871302	0.021122419195798055	409.8788146972656	409.89874267578125
440	409.90081787109375	24.1985943853333					1	DETECTED	409.9008 m/z @24.20 [151020OFc1_NvH-0949-Control-11.raw]	409.90081787109375	24.1985943853333	2.0429835448	99.5050511824	97.4620676376	685833.8125	3.814404753309339E8	3	8083	15.561762409991509	0.5081003546857055	1.1497561632669095	409.8988037109375	409.91070556640625
441	409.9140930175781	28.7060066546667					1	DETECTED	409.9141 m/z @28.71 [151020OFc1_NvH-0949-Control-11.raw]	409.9140930175781	28.7060066546667	3.30431551733333	99.2741042757333	95.96978875839996	290317.59375	3.055034671750214E8	3	8083	2.5569419501308204	2.1903746482190045	5.662617245451414	409.91082763671875	409.9167175292969
442	409.9267578125	34.8644381333333					1	DETECTED	409.9268 m/z @34.86 [151020OFc1_NvH-0949-Control-11.raw]	409.9267578125	34.8644381333333	1.13041673546667	99.9472525704	98.81683583493333	1924694.75	3.992155958079089E8	3	8083	0.11899389603789245	3.387345891160069	18.787373198296674	409.91680908203125	409.9367370605469
443	409.9392395019531	44.1043228949333					1	DETECTED	409.9392 m/z @44.10 [151020OFc1_NvH-0949-Control-11.raw]	409.9392395019531	44.1043228949333	6.74869304186667	99.7519983253333	93.00330528346663	1423201.0	4.0275819058251005E8	3	8083	0.11876278960568243	1.0606978697072447	0.07525836805305505	409.936767578125	409.94921875
444	409.95166015625	42.2888358912					1	DETECTED	409.9517 m/z @42.29 [151020OFc1_NvH-0949-Control-11.raw]	409.95166015625	42.2888358912	3.70705852346667	95.1150605792	91.40800205573333	180693.265625	3.577134002154918E8	0	8083	52.96940403137552	1.4682592817206237	1.9382338034425173	409.9493408203125	409.9568176269531
445	409.9668273925781	30.6399182002667					1	DETECTED	409.9668 m/z @30.64 [151020OFc1_NvH-0949-Control-11.raw]	409.9668273925781	30.6399182002667	2.49179312053333	99.8167207378667	97.32492761733337	977773.0	3.8516190717035687E8	0	8083	4.963949568300187	0.5838563882095305	0.07787876071212757	409.9568786621094	409.9764404296875
446	409.9783935546875	24.0698125461333					1	DETECTED	409.9784 m/z @24.07 [151020OFc1_NvH-0949-Control-11.raw]	409.9783935546875	24.0698125461333	4.6280646672	96.4611159789333	91.8330513117333	309741.15625	3.7626202633923143E8	0	8083	0.03760765470847005	3.345366690405131	0.00874673224101412	409.9768371582031	409.9881591796875
447	410.0624084472656	34.9788655642667					1	DETECTED	410.0624 m/z @34.98 [151020OFc1_NvH-0949-Control-11.raw]	410.0624084472656	34.9788655642667	0.1337403208	96.2880283813333	96.1542880605333	99307.2265625	3.320039837167768E8	0	8083	95.65268669541506	1.3798447801716505	1.7972191912142428	410.0556945800781	410.06268310546875
448	410.0727844238281	46.054004968					1	DETECTED	410.0728 m/z @46.05 [151020OFc1_NvH-0949-Control-11.raw]	410.0727844238281	46.054004968	0.1337403208	99.8911883144	99.7574479936	124207.5078125	3.2167431622549564E8	0	8083	97.13809238637029	1.0354885692312545	1.0759090547490713	410.0633239746094	410.0817565917969
449	410.1090393066406	53.0656616912					1	DETECTED	410.1090 m/z @53.07 [151020OFc1_NvH-0949-Control-11.raw]	410.1090393066406	53.0656616912	0.0232939181333333	99.919249344	99.89595542586666	137489.046875	3.6507366290809983E8	0	8083	95.35302124957106	0.931650731997208	0.8572747077051034	410.1025695800781	410.1187438964844
450	410.14739990234375	92.3767899917333					1	DETECTED	410.1474 m/z @92.38 [151020OFc1_NvH-0949-Control-11.raw]	410.14739990234375	92.3767899917333	7.79128720053333	99.8911883144	92.09990111386666	206900.5	3.235371271396144E8	0	8083	0.07129139743278756	5.589223483624851	0.20222883324927224	410.1376037597656	410.1565856933594
451	410.1707458496094	19.593351988					1	DETECTED	410.1707 m/z @19.59 [151020OFc1_NvH-0949-Control-11.raw]	410.1707458496094	19.593351988	2.79333354453333	97.6869366730667	94.89360312853337	528319.0	3.946920136185123E8	0	8083	0.13170392633617567	4.253167628091846	22.528172391381823	410.1608581542969	410.18072509765625
452	410.1917419433594	16.5145576997333					1	DETECTED	410.1917 m/z @16.51 [151020OFc1_NvH-0949-Control-11.raw]	410.1917419433594	16.5145576997333	0.0232939181333333	97.7992064717333	97.77591255359997	1210327.625	3.863296135343971E8	0	8083	0.1424343867617992	2.5205602707086054	99.08005324284505	410.1817626953125	410.1930847167969
453	410.2032165527344	35.6803412581333					1	DETECTED	410.2032 m/z @35.68 [151020OFc1_NvH-0949-Control-11.raw]	410.2032165527344	35.6803412581333	5.41187105813333	97.4072591354667	91.99538807733337	5896186.5	5.460540727360734E8	2	8083	0.36512769873283446	0.511419681496891	0.0450428097655503	410.1932373046875	410.203857421875
454	410.2138671875	20.5242115088					1	DETECTED	410.2139 m/z @20.52 [151020OFc1_NvH-0949-Control-11.raw]	410.2138671875	20.5242115088	4.34408716266667	98.5724226066667	94.22833544400004	1.1196032E7	5.849991340920506E8	0	8083	0.1542658896158784	0.6385262621037198	41.52557994392311	410.2038879394531	410.2144775390625
455	410.2244873046875	25.7466160986667					1	DETECTED	410.2245 m/z @25.75 [151020OFc1_NvH-0949-Control-11.raw]	410.2244873046875	25.7466160986667	0.4640031432	99.0890941576	98.6250910144	6.5872088E7	2.6072423669219046E9	4	8083	11.063587672960505	0.5536263024553159	71.46179372232655	410.2145080566406	410.2344665527344
456	410.24066162109375	31.6860580197333					1	DETECTED	410.2407 m/z @31.69 [151020OFc1_NvH-0949-Control-11.raw]	410.24066162109375	31.6860580197333	5.07889531893333	99.3205512258667	94.24165590693336	3315164.5	7.01599341863965E8	3	8083	27.208710502541805	0.9098238805467181	3.4932026094767545	410.2344970703125	410.2506408691406
457	410.25262451171875	45.118644892					1	DETECTED	410.2526 m/z @45.12 [151020OFc1_NvH-0949-Control-11.raw]	410.25262451171875	45.118644892	5.36918803493333	94.67802208	89.30883404506667	3137701.0	4.9353972616802746E8	2	8083	4.946703800628363	0.5895124358369832	0.04296954873946534	410.250732421875	410.2625427246094
458	410.27374267578125	44.1043228949333					1	DETECTED	410.2737 m/z @44.10 [151020OFc1_NvH-0949-Control-11.raw]	410.27374267578125	44.1043228949333	4.8692536616	92.3185926472	87.44933898560001	959366.0625	3.353781094434568E8	0	8083	0.13834096939199725	1.6433507081958576	0.009444495668245456	410.26385498046875	410.2825622558594
459	410.2904968261719	91.709889424					1	DETECTED	410.2905 m/z @91.71 [151020OFc1_NvH-0949-Control-11.raw]	410.2904968261719	91.709889424	7.34943996533333	92.7203528778667	85.37091291253337	193315.8125	3.0098871363834506E8	0	8083	1.3456654282650788	0.614032278187326	0.2859392800372229	410.2864990234375	410.2955322265625
460	410.3114929199219	91.709889424					1	DETECTED	410.3115 m/z @91.71 [151020OFc1_NvH-0949-Control-11.raw]	410.3114929199219	91.709889424	4.8513127128	97.8548835778833	93.0035708650833	144373.71875	2.4618033726545787E8	0	8083	0.15388096571680876	0.6020579545338862	0.42748971679228104	410.3021240234375	410.31903076171875
461	410.3753967285156	23.0051037861333					1	DETECTED	410.3754 m/z @23.01 [151020OFc1_NvH-0949-Control-11.raw]	410.3753967285156	23.0051037861333	1.69980403173333	92.9009864917333	91.20118245999997	305538.09375	4.134079973061842E8	0	8083	0.36961719178612995	2.1403402794453785	0.8686046751566335	410.3656311035156	410.38372802734375
462	410.4476623535156	20.1857846576					1	DETECTED	410.4477 m/z @20.19 [151020OFc1_NvH-0949-Control-11.raw]	410.4476623535156	20.1857846576	4.6637252008	95.4247758069333	90.7610506061333	2246743.5	3.817580473350339E8	0	8083	0.15239668057358813	71.09967068078149	0.9378231441891552	410.43780517578125	410.4575500488281
463	410.4722900390625	36.598216412					1	DETECTED	410.4723 m/z @36.60 [151020OFc1_NvH-0949-Control-11.raw]	410.4722900390625	36.598216412	5.68135293893333	98.0110935624	92.32974062346668	3.3770536E7	1.1869726225244815E9	0	8083	0.23856150713250912	0.5348387720789414	3.563946509362397	410.46240234375	410.48211669921875
464	410.5068664550781	69.4213035448					1	DETECTED	410.5069 m/z @69.42 [151020OFc1_NvH-0949-Control-11.raw]	410.5068664550781	69.4213035448	5.0981863992	93.8898807226667	88.7916943234667	367218.84375	3.483636392240475E8	0	8083	80.55480894851581	0.7057338505808284	0.49035515415396064	410.4972229003906	410.5141906738281
465	410.52423095703125	35.6803412581333					1	DETECTED	410.5242 m/z @35.68 [151020OFc1_NvH-0949-Control-11.raw]	410.52423095703125	35.6803412581333	2.810912364	80.1470037928	77.3360914288	887349.375	3.5733591851388174E8	3	8083	0.12961845327618704	0.5031695559760522	0.010646123009393764	410.5142517089844	410.5250549316406
466	410.53509521484375	15.301221884					1	DETECTED	410.5351 m/z @15.30 [151020OFc1_NvH-0949-Control-11.raw]	410.53509521484375	15.301221884	4.61030463786667	79.0530677344	74.44276309653333	1935655.125	3.465518386401438E8	3	8083	0.1449225483656864	2.2873565643677507	0.2793881961519694	410.5251770019531	410.5380859375
467	410.548095703125	20.5242115088					1	DETECTED	410.5481 m/z @20.52 [151020OFc1_NvH-0949-Control-11.raw]	410.548095703125	20.5242115088	1.559914172	99.5234995250667	97.96358535306669	6529385.5	5.063241744038051E8	0	8083	0.15109910039135954	18.391849950693963	6.452771715911138	410.5381774902344	410.5580749511719
468	410.5605773925781	21.8777485690667					1	DETECTED	410.5606 m/z @21.88 [151020OFc1_NvH-0949-Control-11.raw]	410.5605773925781	21.8777485690667	4.91438685226667	98.6644193301333	93.75003247786663	1986496.75	4.541144607568788E8	0	8083	6.704068419415268	0.5226732326504077	1.7942796071448515	410.55810546875	410.5704345703125
469	410.58111572265625	15.3578922304					1	DETECTED	410.5811 m/z @15.36 [151020OFc1_NvH-0949-Control-11.raw]	410.58111572265625	15.3578922304	5.0515934752	99.4212270698667	94.36963359466671	1221692.25	4.1649024225468224E8	3	8083	13.19377874651554	1.663900169574168	76.86552843635083	410.5711364746094	410.5910339355469
470	410.5948791503906	34.8463464821333					1	DETECTED	410.5949 m/z @34.85 [151020OFc1_NvH-0949-Control-11.raw]	410.5948791503906	34.8463464821333	4.9439485104	50.6594166805333	45.7154681701333	585675.5	1.779972024547049E8	0	8083	19.66802748183491	0.9027001111472309	0.09127220412621896	410.59124755859375	410.6046142578125
471	410.6082763671875	44.1278897949333					1	DETECTED	410.6083 m/z @44.13 [151020OFc1_NvH-0949-Control-11.raw]	410.6082763671875	44.1278897949333	11.38375254	60.8148974853333	49.4311449453333	467610.25	2.1945894467353722E8	0	8083	0.04178316130652604	0.7548090908684102	0.6605869827718972	410.6048889160156	410.6092224121094
472	410.619384765625	28.8342428826667					1	DETECTED	410.6194 m/z @28.83 [151020OFc1_NvH-0949-Control-11.raw]	410.619384765625	28.8342428826667	10.4962414549333	96.4611159789333	85.964874524	905327.6875	3.8635818919502616E8	0	8083	0.1500291103912943	0.5087264608638958	0.009475235834444134	410.60943603515625	410.6293640136719
473	410.6968688964844	74.4325101050667					1	DETECTED	410.6969 m/z @74.43 [151020OFc1_NvH-0949-Control-11.raw]	410.6968688964844	74.4325101050667	5.83433405813333	97.6960911837333	91.86175712559996	3234588.25	4.761607391204433E8	2	8083	38.77323507457755	1.656412669004052	0.008002552944263098	410.6871643066406	410.70684814453125
474	410.70867919921875	23.1288589485333					1	DETECTED	410.7087 m/z @23.13 [151020OFc1_NvH-0949-Control-11.raw]	410.70867919921875	23.1288589485333	5.8794466496	55.4787469002667	49.5993002506667	289866.5625	2.069179489754115E8	0	8083	6.6841142425294855	1.4377098590696307	5.499430645523857	410.7069091796875	410.7091064453125
475	410.7191162109375	19.9090085570667					1	DETECTED	410.7191 m/z @19.91 [151020OFc1_NvH-0949-Control-11.raw]	410.7191162109375	19.9090085570667	4.45903530293333	99.8167207378667	95.35768543493337	1.8701994E7	1.373401645862729E9	2	8083	6.066484871970509	0.8195816325414175	39.564457194119875	410.7091369628906	410.7290954589844
476	410.73187255859375	26.7805815245333					1	DETECTED	410.7319 m/z @26.78 [151020OFc1_NvH-0949-Control-11.raw]	410.73187255859375	26.7805815245333	5.4632053288	95.4703021717333	90.0070968429333	2127609.25	5.2174451393392545E8	2	8083	4.870869659910845	0.5296639839360067	2.185424064156876	410.7291259765625	410.7418518066406
477	410.7419738769531	31.6241940037333					1	DETECTED	410.7420 m/z @31.62 [151020OFc1_NvH-0949-Control-11.raw]	410.7419738769531	31.6241940037333	5.89877933893333	72.0024072504	66.10362791146667	1303126.625	3.350832067362409E8	2	8083	0.5554498914914419	0.7466152945588137	0.0190425500643463	410.74188232421875	410.7441711425781
478	410.7541809082031	45.0989557330667					1	DETECTED	410.7542 m/z @45.10 [151020OFc1_NvH-0949-Control-11.raw]	410.7541809082031	45.0989557330667	4.9439485104	98.9042477808	93.9602992704	1461519.875	4.6534833906069213E8	0	8083	12.604235658879531	0.7687355874960862	0.4464762179245187	410.7442626953125	410.76336669921875
479	410.76800537109375	19.4352681149333					1	DETECTED	410.7680 m/z @19.44 [151020OFc1_NvH-0949-Control-11.raw]	410.76800537109375	19.4352681149333	9.477307368	93.0034474306667	83.5261400626667	274847.28125	3.075139441685143E8	0	8083	0.14953882909962601	4.193938005248203	0.008112378766320993	410.76422119140625	410.775634765625
480	410.81982421875	28.6489057669333					1	DETECTED	410.8198 m/z @28.65 [151020OFc1_NvH-0949-Control-11.raw]	410.81982421875	28.6489057669333	2.36870063626667	99.7336653408	97.36496470453334	831392.125	4.0374926972804415E8	0	8083	0.18378191507265385	0.5535708174385825	185.7778838943032	410.81005859375	410.82977294921875
481	410.84136962890625	41.3020910648					1	DETECTED	410.8414 m/z @41.30 [151020OFc1_NvH-0949-Control-11.raw]	410.84136962890625	41.3020910648	5.1314839664	99.919249344	94.7877653776	2.0494932E7	7.907940786632836E8	3	8083	0.3133017634043611	1.2753099628279967	1.5666725974093352	410.8313903808594	410.851318359375
482	410.8586120605469	35.6044273802667					1	DETECTED	410.8586 m/z @35.60 [151020OFc1_NvH-0949-Control-11.raw]	410.8586120605469	35.6044273802667	3.17180182906667	97.3336577064	94.16185587733334	334800.5625	3.415278272227197E8	0	8083	28.976575833297066	1.905833076245169	2.1336382554269795	410.8515930175781	410.8594665527344
483	410.8695373535156	15.301221884					1	DETECTED	410.8695 m/z @15.30 [151020OFc1_NvH-0949-Control-11.raw]	410.8695373535156	15.301221884	0.0781076554666667	99.9658774168	99.88776976133333	1291795.5	3.615789589678203E8	3	8083	0.14203043461684572	1.1053559878256045	0.6461708271705936	410.85955810546875	410.8727111816406
484	410.8827209472656	20.5412883642667					1	DETECTED	410.8827 m/z @20.54 [151020OFc1_NvH-0949-Control-11.raw]	410.8827209472656	20.5412883642667	4.98884184	99.5693651162667	94.58052327626669	2323537.75	4.710249999123315E8	3	8083	4.12590104490468	3.2220497429158836	0.11544635594185249	410.87274169921875	410.8927001953125
485	410.8935852050781	26.0344442608					1	DETECTED	410.8936 m/z @26.03 [151020OFc1_NvH-0949-Control-11.raw]	410.8935852050781	26.0344442608	1.22658419253333	96.902131624	95.67554743146668	1239908.375	4.1808855876101387E8	0	8083	0.1253152003361926	2.1240128592631855	0.017218541471590097	410.8927307128906	410.90155029296875
486	410.9115905761719	38.6598879128					1	DETECTED	410.9116 m/z @38.66 [151020OFc1_NvH-0949-Control-11.raw]	410.9115905761719	38.6598879128	0.0515953176	99.9658774168	99.9142820992	3900683.5	5.479152324517525E8	3	8083	0.7170083194009464	0.5446195526010406	0.031687235948711326	410.901611328125	410.92156982421875
487	410.9352722167969	20.1542517093333					1	DETECTED	410.9353 m/z @20.15 [151020OFc1_NvH-0949-Control-11.raw]	410.9352722167969	20.1542517093333	3.70705852346667	98.7654350405333	95.05837651706663	244753.09375	3.344880212431394E8	0	8083	5.459655614764609	8.341373998147997	0.013587780406402893	410.932373046875	410.93988037109375
488	410.9499206542969	14.0868047373333					1	DETECTED	410.9499 m/z @14.09 [151020OFc1_NvH-0949-Control-11.raw]	410.9499206542969	14.0868047373333	0.740185624533333	99.8167207378667	99.07653511333336	909968.4375	3.693592051942905E8	0	8083	0.13875047468933488	4.003441925379279	59.327372281107934	410.94061279296875	410.9598693847656
489	410.96209716796875	25.2881566389333					1	DETECTED	410.9621 m/z @25.29 [151020OFc1_NvH-0949-Control-11.raw]	410.96209716796875	25.2881566389333	5.55280434773333	99.9004196490667	94.34761530133338	256661.40625	3.336654701105693E8	0	8083	74.69041661255555	3.189650043946557	5.410931022384655	410.9599304199219	410.9633483886719
490	410.9734191894531	36.6639502770667					1	DETECTED	410.9734 m/z @36.66 [151020OFc1_NvH-0949-Control-11.raw]	410.9734191894531	36.6639502770667	0.434147557866667	99.7885895424	99.35444198453334	6221546.0	5.152411433044606E8	0	8083	0.1828036872858192	0.5235264576316786	1.928173650461718	410.9634704589844	410.9833679199219
491	410.9898681640625	35.7472734136					1	DETECTED	410.9899 m/z @35.75 [151020OFc1_NvH-0949-Control-11.raw]	410.9898681640625	35.7472734136	1.55117221493333	98.020375176	96.46920296106667	646893.0625	4.105907452908242E8	0	8083	0.042038651378682346	2.045744923961836	0.002371247966732359	410.9834899902344	410.9998474121094
492	411.0208435058594	28.7417920816					1	DETECTED	411.0208 m/z @28.74 [151020OFc1_NvH-0949-Control-11.raw]	411.0208435058594	28.7417920816	0.124409006933333	99.4958116768	99.37140266986667	507607.09375	3.3628551740280724E8	0	8083	0.07178694356359472	1.7933582162225314	0.935157549483946	411.0110778808594	411.0303649902344
493	411.04168701171875	41.3020910648					1	DETECTED	411.0417 m/z @41.30 [151020OFc1_NvH-0949-Control-11.raw]	411.04168701171875	41.3020910648	0.124409006933333	99.919249344	99.79484033706666	2.4255394E7	9.192403182868034E8	5	8083	0.30370908624711745	1.7755117127044229	14.072386108590246	411.0318603515625	411.0516662597656
494	411.0939025878906	58.2235459461333					1	DETECTED	411.0939 m/z @58.22 [151020OFc1_NvH-0949-Control-11.raw]	411.0939025878906	58.2235459461333	0.0052248288	99.9938626656	99.98863783680001	131775.359375	3.3073337847740555E8	0	8083	83.01433513497794	0.838997269552487	0.8160374782725471	411.084228515625	411.1009216308594
495	411.1081237792969	49.6804282717333					1	DETECTED	411.1081 m/z @49.68 [151020OFc1_NvH-0949-Control-11.raw]	411.1081237792969	49.6804282717333	0.0515953176	99.8911883144	99.8395929968	113370.609375	3.2699507340884846E8	0	8083	93.6548555593194	0.9764222736600335	1.0772005300633738	411.10516357421875	411.1121826171875
496	411.1227722167969	92.50716144					1	DETECTED	411.1228 m/z @92.51 [151020OFc1_NvH-0949-Control-11.raw]	411.1227722167969	92.50716144	0.0604701565333333	99.835436872	99.77496671546668	686531.1875	3.8138759927113247E8	0	8083	2.167926816763753	0.7248487015706485	0.05299395204753143	411.11334228515625	411.13177490234375
497	411.18304443359375	27.8922480557333					1	DETECTED	411.1830 m/z @27.89 [151020OFc1_NvH-0949-Control-11.raw]	411.18304443359375	27.8922480557333	5.16256483386667	97.6960911837333	92.53352634986663	4523598.5	4.6172261343491E8	2	8083	0.25110591368535395	0.9388637648110574	0.026381534452722104	411.17315673828125	411.1929931640625
498	411.20098876953125	21.5004960130667					1	DETECTED	411.2010 m/z @21.50 [151020OFc1_NvH-0949-Control-11.raw]	411.20098876953125	21.5004960130667	1.9201017168	99.1906614885333	97.27055977173329	3444764.75	5.181175315367187E8	2	8083	0.21135159570941298	0.6496015436686461	8.54592585713255	411.193115234375	411.2051696777344
499	411.2151794433594	21.0151579176					1	DETECTED	411.2152 m/z @21.02 [151020OFc1_NvH-0949-Control-11.raw]	411.2151794433594	21.0151579176	1.68245462053333	99.4212270698667	97.73877244933337	1.1245821E7	1.179308910399065E9	3	8083	1.1372318765756226	0.6488972325708642	3.4408153948756937	411.2052001953125	411.22515869140625
500	411.22900390625	25.6558898146667					1	DETECTED	411.2290 m/z @25.66 [151020OFc1_NvH-0949-Control-11.raw]	411.22900390625	25.6558898146667	4.51230137973333	99.4119483064	94.89964692666668	5912241.0	7.457249991551343E8	2	8083	0.3074331911533541	4.45198770000566	31.546253012778195	411.2251892089844	411.2318420410156
501	411.2418518066406	41.3327112645333					1	DETECTED	411.2419 m/z @41.33 [151020OFc1_NvH-0949-Control-11.raw]	411.2418518066406	41.3327112645333	3.9382041232	99.6963575490667	95.75815342586671	1.5862097E7	1.0524426864525173E9	2	8083	4.755438540054136	0.5133260255872248	1.7910483927634304	411.23187255859375	411.2518310546875
502	411.25555419921875	45.1694070410667					1	DETECTED	411.2556 m/z @45.17 [151020OFc1_NvH-0949-Control-11.raw]	411.25555419921875	45.1694070410667	5.4823569656	94.4442555824	88.9618986168	690077.4375	3.83339907757543E8	0	8083	11.952919864474225	1.3507237274226538	0.7541869594065923	411.2518615722656	411.2655334472656
503	411.2655944824219	22.7000262048					1	DETECTED	411.2656 m/z @22.70 [151020OFc1_NvH-0949-Control-11.raw]	411.2655944824219	22.7000262048	8.5758614496	94.6689362677333	86.0930748181333	353495.09375	3.5266834126506835E8	0	8083	3.3788054855362226	10.672781884189776	20.394908958679057	411.26556396484375	411.2753601074219
504	411.293701171875	89.5708661357333					1	DETECTED	411.2937 m/z @89.57 [151020OFc1_NvH-0949-Control-11.raw]	411.293701171875	89.5708661357333	6.39285975413333	94.5566835290667	88.16382377493338	96741.1171875	3.522731317657165E8	0	8083	85.45604134515655	0.529970767575624	0.02382393387230917	411.28607177734375	411.29901123046875
505	411.3106384277344	91.709889424					1	DETECTED	411.3106 m/z @91.71 [151020OFc1_NvH-0949-Control-11.raw]	411.3106384277344	91.709889424	0.8390989648	92.5268424592	91.6877434944	218721.421875	3.245807303220455E8	0	8083	0.7788555419106302	0.565438919293659	0.43388338026426004	411.3021545410156	411.31866455078125
506	411.3288269042969	91.709889424					1	DETECTED	411.3288 m/z @91.71 [151020OFc1_NvH-0949-Control-11.raw]	411.3288269042969	91.709889424	4.33502427946667	93.8692585632	89.53423428373334	300611.15625	3.1847949082566684E8	0	8083	1.6203317422534411	0.5665470034320378	1.9084727754024484	411.3255310058594	411.33087158203125
507	411.34686279296875	91.709889424					1	DETECTED	411.3469 m/z @91.71 [151020OFc1_NvH-0949-Control-11.raw]	411.34686279296875	91.709889424	17.5115482938667	92.4978675776	74.98631928373331	581164.0	2.730111637810482E8	0	8083	1.0893294364547188	0.6622945511206879	0.6980425975411648	411.3446350097656	411.35595703125
508	411.442138671875	41.3020910648					1	DETECTED	411.4421 m/z @41.30 [151020OFc1_NvH-0949-Control-11.raw]	411.442138671875	41.3020910648	5.0246643512	99.9938626656	94.9691983144	7533342.0	5.930230693479747E8	0	8083	0.3001371819780587	0.5644587813390789	0.13351309904875258	411.432373046875	411.4521179199219
509	411.4594421386719	15.6642283205333					1	DETECTED	411.4594 m/z @15.66 [151020OFc1_NvH-0949-Control-11.raw]	411.4594421386719	15.6642283205333	4.96173613573333	99.6502976701333	94.68856153439997	209147.875	3.3761121956746817E8	0	8083	0.18977886370199393	10.305868088051707	0.04974009878387079	411.4521789550781	411.4651794433594
510	411.4751892089844	36.598216412					1	DETECTED	411.4752 m/z @36.60 [151020OFc1_NvH-0949-Control-11.raw]	411.4751892089844	36.598216412	5.042671144	97.1223543013333	92.0796831573333	721318.8125	3.737168607367474E8	0	8083	13.9585864462037	0.5135495391264365	0.09127057415303746	411.46533203125	411.48504638671875
511	411.5231018066406	19.4352681149333					1	DETECTED	411.5231 m/z @19.44 [151020OFc1_NvH-0949-Control-11.raw]	411.5231018066406	19.4352681149333	5.17339384773333	99.0335487138667	93.86015486613337	354576.84375	3.323519934334608E8	3	8083	4.982888105182859	8.226017193452881	32.92660076327547	411.51324462890625	411.525146484375
512	411.53515625	21.5004960130667					1	DETECTED	411.5352 m/z @21.50 [151020OFc1_NvH-0949-Control-11.raw]	411.53515625	21.5004960130667	4.6727161472	98.5817100992	93.90899395199999	1874523.375	3.6589107431658477E8	3	8083	0.14636215100410865	1.2317406647051763	304.3993460887339	411.5257263183594	411.5393981933594
513	411.5494689941406	21.0058124021333					1	DETECTED	411.5495 m/z @21.01 [151020OFc1_NvH-0949-Control-11.raw]	411.5494689941406	21.0058124021333	4.8513127128	99.631752284	94.7804395712	7871194.5	6.496010397477233E8	6	8083	0.13917571827211717	2.499708449887788	0.04422206670274722	411.53948974609375	411.5594482421875
514	411.5601501464844	48.3987381410667					1	DETECTED	411.5602 m/z @48.40 [151020OFc1_NvH-0949-Control-11.raw]	411.5601501464844	48.3987381410667	4.8513127128	98.7012501877333	93.8499374749333	1546053.25	3.7883926254273367E8	3	8083	18.14608011741447	0.5626049950929012	0.009845818526131625	411.5594787597656	411.5700378417969
515	411.5802001953125	47.6791283304					1	DETECTED	411.5802 m/z @47.68 [151020OFc1_NvH-0949-Control-11.raw]	411.5802001953125	47.6791283304	5.16256483386667	95.0780715514667	89.91550671760004	2139478.25	4.694962967948024E8	0	8083	22.150968219224673	0.5062829393068236	0.0056785072886038354	411.5704040527344	411.5901794433594
516	411.5958251953125	28.1852170397333					1	DETECTED	411.5958 m/z @28.19 [151020OFc1_NvH-0949-Control-11.raw]	411.5958251953125	28.1852170397333	5.1221340584	93.9705944802667	88.84846042186669	1235796.0	3.7124753731314445E8	3	8083	0.11531941043740446	114.80325275515939	243.2344305955375	411.5902099609375	411.6058044433594
517	411.64306640625	41.3020910648					1	DETECTED	411.6431 m/z @41.30 [151020OFc1_NvH-0949-Control-11.raw]	411.64306640625	41.3020910648	8.18392035253333	97.9652774029333	89.78135705039996	2744880.25	4.426611313248866E8	0	8083	4.029209181408049	12.207453416380469	15.486536651096168	411.63311767578125	411.65185546875
518	411.6744079589844	30.85904494					1	DETECTED	411.6744 m/z @30.86 [151020OFc1_NvH-0949-Control-11.raw]	411.6744079589844	30.85904494	3.94705341573333	99.7885895424	95.84153612666667	315428.40625	3.7482871646593213E8	0	8083	0.11726456720044709	1.7806474121442462	2.5612948242884923	411.6650695800781	411.674560546875
519	411.6846008300781	27.9435863650667					1	DETECTED	411.6846 m/z @27.94 [151020OFc1_NvH-0949-Control-11.raw]	411.6846008300781	27.9435863650667	1.4725064576	95.1243606850667	93.6518542274667	2110827.25	4.06513380304734E8	0	8083	0.25471092186935707	0.6113877526142418	1.9730774946466934	411.67462158203125	411.6945495605469
520	411.705322265625	29.3943070109333					1	DETECTED	411.7053 m/z @29.39 [151020OFc1_NvH-0949-Control-11.raw]	411.705322265625	29.3943070109333	5.34999392026667	94.2958365765333	88.94584265626663	801809.25	3.432075366519205E8	0	8083	45.12253761231679	0.8239812517723983	2.9402118821866057	411.6954040527344	411.7059020996094
521	411.7159118652344	21.5426999189333					1	DETECTED	411.7159 m/z @21.54 [151020OFc1_NvH-0949-Control-11.raw]	411.7159118652344	21.5426999189333	3.3882056816	99.7336653408	96.3454596592	5.497854E7	1.6747918332230818E9	2	8083	0.20634939943738573	0.5675397366454942	0.08281297569312693	411.7059326171875	411.72589111328125
522	411.72735595703125	20.8574515930667					1	DETECTED	411.7274 m/z @20.86 [151020OFc1_NvH-0949-Control-11.raw]	411.72735595703125	20.8574515930667	7.53470871546667	74.0580671682667	66.52335845280004	3649515.5	3.753481055779703E8	2	8083	0.15982737695664184	0.5434200560481155	4.198226949557581	411.7259216308594	411.7293701171875
523	411.739501953125	34.5809125170667					1	DETECTED	411.7395 m/z @34.58 [151020OFc1_NvH-0949-Control-11.raw]	411.739501953125	34.5809125170667	4.1975236384	99.6595249658667	95.4620013274667	4627865.5	5.939265245318828E8	2	8083	2.264831760382755	2.2801294431318224	0.08521331319834524	411.7295227050781	411.74725341796875
524	411.7575988769531	27.2990168093333					1	DETECTED	411.7576 m/z @27.30 [151020OFc1_NvH-0949-Control-11.raw]	411.7575988769531	27.2990168093333	5.5213402472	99.8261393592	94.304799112	8875875.0	4.490854453968841E8	2	8083	0.17231115947822673	1.1683386348881792	0.014222880800723522	411.74761962890625	411.767578125
525	411.842041015625	41.2550770858667					1	DETECTED	411.8420 m/z @41.26 [151020OFc1_NvH-0949-Control-11.raw]	411.842041015625	41.2550770858667	1.7436844576	99.3567989392	97.61311448160001	857699.625	3.5605332037094516E8	0	8083	3.88207432650254	0.5801585624129388	29.24525716162395	411.83221435546875	411.8471984863281
526	411.85736083984375	24.6881782298667					1	DETECTED	411.8574 m/z @24.69 [151020OFc1_NvH-0949-Control-11.raw]	411.85736083984375	24.6881782298667	2.89032370826667	99.7794667232	96.88914301493334	3037430.5	4.1706570574304944E8	3	8083	0.21832349238150783	2.2931666335968406	2.0205564775386122	411.847412109375	411.8629150390625
527	411.8729248046875	24.8676555088					1	DETECTED	411.8729 m/z @24.87 [151020OFc1_NvH-0949-Control-11.raw]	411.8729248046875	24.8676555088	2.8728738512	99.9004196490667	97.02754579786671	3.4024532E7	8.610244901371853E8	3	8083	0.1643899915587106	0.513798698081122	1.6029475890033018	411.8629455566406	411.8829040527344
528	411.8866271972656	27.4478253461333					1	DETECTED	411.8866 m/z @27.45 [151020OFc1_NvH-0949-Control-11.raw]	411.8866271972656	27.4478253461333	1.498751732	99.8724636498667	98.3737119178667	4516943.5	4.8103451654064476E8	3	8083	15.693397860878289	4.865680863161555	0.04043372762061998	411.8829345703125	411.8966064453125
529	411.9031066894531	32.7302606778667					1	DETECTED	411.9031 m/z @32.73 [151020OFc1_NvH-0949-Control-11.raw]	411.9031066894531	32.7302606778667	1.61230488506667	99.9565631394667	98.34425825440003	1762353.75	3.824049257176525E8	3	8083	2.412523526704433	1.0593610152176067	0.7045163231430255	411.8966369628906	411.9130859375
530	411.9143981933594	47.7194650098667					1	DETECTED	411.9144 m/z @47.72 [151020OFc1_NvH-0949-Control-11.raw]	411.9143981933594	47.7194650098667	1.73494308666667	99.2277772754667	97.49283418880003	1386109.0	3.7025556548761815E8	0	8083	5.255786054279781	5.348101654011629	0.3391644603931242	411.91314697265625	411.9242858886719
531	411.93017578125	28.1959231864					1	DETECTED	411.9302 m/z @28.20 [151020OFc1_NvH-0949-Control-11.raw]	411.93017578125	28.1959231864	1.61230488506667	99.9844708672	98.37216598213334	805962.25	4.024424745679618E8	0	8083	0.17140950460743198	0.734253104360921	66.64425446965322	411.9245910644531	411.9400329589844
532	411.94268798828125	11.7745500882667					1	DETECTED	411.9427 m/z @11.77 [151020OFc1_NvH-0949-Control-11.raw]	411.94268798828125	11.7745500882667	0.4152952072	99.9658774168	99.5505822096	259240.6875	4.3342680655579215E8	0	8083	0.09696138381397112	0.5097651602554734	3.0512625260999178	411.9406433105469	411.9478454589844
533	411.95794677734375	34.9480516632					1	DETECTED	411.9579 m/z @34.95 [151020OFc1_NvH-0949-Control-11.raw]	411.95794677734375	34.9480516632	1.70853905813333	99.2185066010667	97.50996754293337	366926.3125	3.545232525267036E8	0	8083	2.426867948880286	1.8421527998917115	null	411.9483337402344	411.9679260253906
534	411.982421875	29.8113647717333					1	DETECTED	411.9824 m/z @29.81 [151020OFc1_NvH-0949-Control-11.raw]	411.982421875	29.8113647717333	2.73190044693333	99.1906614885333	96.45876104159997	770791.1875	3.436478594772691E8	0	8083	0.08931975707303508	0.5027513090243865	0.9479368924645237	411.9725036621094	411.9921875
535	412.02423095703125	29.3397435509333					1	DETECTED	412.0242 m/z @29.34 [151020OFc1_NvH-0949-Control-11.raw]	412.02423095703125	29.3397435509333	0.911292101866667	98.4791014656	97.56780936373333	286064.40625	4.165824955114249E8	0	8083	0.23756258434169553	1.9363902340603611	2.8692031168657883	412.0148620605469	412.03326416015625
536	412.04351806640625	41.2168629128					1	DETECTED	412.0435 m/z @41.22 [151020OFc1_NvH-0949-Control-11.raw]	412.04351806640625	41.2168629128	0.0052248288	99.3295678770667	99.3243430482667	536896.9375	3.8521467217807186E8	0	8083	0.14761146360485355	1.2181071303310544	0.04998775462367132	412.03375244140625	412.0522155761719
537	412.0919189453125	70.5851293426667					1	DETECTED	412.0919 m/z @70.59 [151020OFc1_NvH-0949-Control-11.raw]	412.0919189453125	70.5851293426667	0.0052248288	99.9938626656	99.98863783680001	118962.6640625	4.02039358010021E8	0	8083	94.10122575833336	0.6800965842214993	0.3777370936774791	412.0823974609375	412.1014709472656
538	412.12567138671875	92.4978675776					1	DETECTED	412.1257 m/z @92.50 [151020OFc1_NvH-0949-Control-11.raw]	412.12567138671875	92.4978675776	2.0341422568	99.7519983253333	97.71785606853331	207742.53125	3.6943820061481297E8	0	8083	1.6599171445212875	4.327038823808519	0.07415550488241726	412.1160583496094	412.1336669921875
539	412.1651916503906	28.3666882938667					1	DETECTED	412.1652 m/z @28.37 [151020OFc1_NvH-0949-Control-11.raw]	412.1651916503906	28.3666882938667	8.688224616	98.3779810989333	89.6897564829333	95357.2265625	3.1451505261410373E8	0	8083	82.91369247538519	2.278881063866068	3.2161670396151196	412.1554260253906	412.1658935546875
540	412.1938171386719	25.0950756466667					1	DETECTED	412.1938 m/z @25.10 [151020OFc1_NvH-0949-Control-11.raw]	412.1938171386719	25.0950756466667	1.53365208026667	94.6047435248	93.07109144453332	2627944.0	4.8358588152220094E8	4	8083	0.5924251781970611	0.5929779643146681	1.8564500780979083	412.18389892578125	412.1968688964844
541	412.2068786621094	24.8953178957333					1	DETECTED	412.2069 m/z @24.90 [151020OFc1_NvH-0949-Control-11.raw]	412.2068786621094	24.8953178957333	4.73515727226667	97.7626090952	93.02745182293333	2.1838346E7	6.68729456950327E8	0	8083	0.2082989697912403	0.5246441166105997	0.037899523070020834	412.1969299316406	412.20697021484375
542	412.21697998046875	21.5243482973333					1	DETECTED	412.2170 m/z @21.52 [151020OFc1_NvH-0949-Control-11.raw]	412.21697998046875	21.5243482973333	3.29544005466667	99.449295716	96.15385566133332	2.6928818E7	1.7317218787015216E9	2	8083	0.2032921539241883	2.091497267051031	74.84853946030465	412.2070007324219	412.2269592285156
543	412.2322082519531	32.0154605632					1	DETECTED	412.2322 m/z @32.02 [151020OFc1_NvH-0949-Control-11.raw]	412.2322082519531	32.0154605632	4.57467575253333	98.6184392008	94.04376344826667	6719611.0	8.270449414505391E8	3	8083	12.56450387873646	0.6620374016522789	1.0890148636390702	412.22698974609375	412.2421875
544	412.2427062988281	17.1364880416					1	DETECTED	412.2427 m/z @17.14 [151020OFc1_NvH-0949-Control-11.raw]	412.2427062988281	17.1364880416	4.8242983992	91.5689052912	86.744606892	3285428.75	4.1220495978882617E8	0	8083	0.14984443163701044	0.5963628022364754	38.11348994960634	412.2422180175781	412.249267578125
545	412.2593078613281	27.3158979456					1	DETECTED	412.2593 m/z @27.32 [151020OFc1_NvH-0949-Control-11.raw]	412.2593078613281	27.3158979456	0.4249600528	99.8448016616	99.4198416088	3660584.5	5.388355246252229E8	2	8083	8.29286823249954	2.2251273359221475	4.573283315860065	412.24932861328125	412.2692565917969
546	412.26971435546875	90.9490524354667					1	DETECTED	412.2697 m/z @90.95 [151020OFc1_NvH-0949-Control-11.raw]	412.26971435546875	90.9490524354667	6.84518586293333	92.6640262754667	85.81884041253336	203967.40625	3.4099712722481513E8	0	8083	1.0023441489052942	0.5019979436337741	4.089713797388406	412.2693176269531	412.2782287597656
547	412.2916259765625	47.6412947978667					1	DETECTED	412.2916 m/z @47.64 [151020OFc1_NvH-0949-Control-11.raw]	412.2916259765625	47.6412947978667	8.344043856	94.4007916184	86.05674776240001	3304679.5	4.0635873238761175E8	2	8083	0.2214745401502185	1.5919317333940561	1.552117305706247	412.2828674316406	412.2992248535156
548	412.30877685546875	91.709889424					1	DETECTED	412.3088 m/z @91.71 [151020OFc1_NvH-0949-Control-11.raw]	412.30877685546875	91.709889424	40.9451412509333	97.34270366	56.3975624090667	283749.71875	2.5773510855335826E8	0	8083	0.679150229033624	3.4036526352859644	6.192521418090477	412.3031311035156	412.318359375
549	412.3418884277344	91.709889424					1	DETECTED	412.3419 m/z @91.71 [151020OFc1_NvH-0949-Control-11.raw]	412.3418884277344	91.709889424	1.3919328464	97.1315707104	95.739637864	165691.703125	3.343630638026644E8	0	8083	1.0395727952193	16.706402498129997	1.1377861564251257	412.3329162597656	412.3515319824219
550	412.414794921875	91.709889424					1	DETECTED	412.4148 m/z @91.71 [151020OFc1_NvH-0949-Control-11.raw]	412.414794921875	91.709889424	6.80508782826667	98.4698739946667	91.66478616640003	959241.875	3.8554600184121484E8	0	8083	63.31811057199273	1.0412494633972407	0.49274839210072363	412.4049377441406	412.424560546875
551	412.4837646484375	40.9119810296					1	DETECTED	412.4838 m/z @40.91 [151020OFc1_NvH-0949-Control-11.raw]	412.4837646484375	40.9119810296	3.4944566408	94.4007916184	90.90633497760001	319847.46875	3.7543409593565035E8	0	8083	64.54313146146686	1.4507485654289904	1.8917383786055137	412.4737854003906	412.4937438964844
552	412.5044860839844	24.1531222709333					1	DETECTED	412.5045 m/z @24.15 [151020OFc1_NvH-0949-Control-11.raw]	412.5044860839844	24.1531222709333	5.39118969173333	95.3268394384	89.93564974666667	487276.25	3.704435279045165E8	3	8083	12.104732079395417	0.6826085545495144	0.2779101677900144	412.49468994140625	412.5142822265625
553	412.5263977050781	24.6346351165333					1	DETECTED	412.5264 m/z @24.63 [151020OFc1_NvH-0949-Control-11.raw]	412.5263977050781	24.6346351165333	5.17339384773333	95.935742852	90.76234900426667	761908.5	3.6689892102381855E8	0	8083	0.18917662388614787	0.55174136571999	0.1607242120605418	412.5165100097656	412.53082275390625
554	412.54083251953125	24.8676555088					1	DETECTED	412.5408 m/z @24.87 [151020OFc1_NvH-0949-Control-11.raw]	412.54083251953125	24.8676555088	0.0052248288	97.8915576464	97.8863328176	8990245.0	4.962665291996525E8	3	8083	0.2053064902838173	1.2841030524249972	1.2208320689842551	412.5308837890625	412.5453796386719
555	412.5553894042969	13.7823954608					1	DETECTED	412.5554 m/z @13.78 [151020OFc1_NvH-0949-Control-11.raw]	412.5553894042969	13.7823954608	5.07889531893333	99.6132959357333	94.53440061679997	5.0766792E7	1.2867054595646796E9	3	8083	0.18669071359415845	72.59854879220025	0.9946046675382365	412.54541015625	412.56536865234375
556	412.5656433105469	26.1212932832					1	DETECTED	412.5656 m/z @26.12 [151020OFc1_NvH-0949-Control-11.raw]	412.5656433105469	26.1212932832	5.18436258906667	78.5545420072	73.37017941813333	1456014.625	4.1582194087602735E8	3	8083	19.579187555082942	0.9725156316132326	0.1273015266629423	412.5653991699219	412.57562255859375
557	412.5759582519531	37.8383805986667					1	DETECTED	412.5760 m/z @37.84 [151020OFc1_NvH-0949-Control-11.raw]	412.5759582519531	37.8383805986667	4.89651159866667	96.0951786368	91.19866703813332	1029389.625	3.6500309636254764E8	3	8083	0.06811804483773187	0.777241002205432	0.47879078995668456	412.5756530761719	412.5859069824219
558	412.5986633300781	28.2299232688					1	DETECTED	412.5987 m/z @28.23 [151020OFc1_NvH-0949-Control-11.raw]	412.5986633300781	28.2299232688	5.5318085128	97.7992064717333	92.2673979589333	203851.0	4.3219578109203595E8	0	8083	14.832464269899884	2.5232274470826903	4.022009167921749	412.5892639160156	412.608642578125
559	412.67279052734375	60.3490511885333					1	DETECTED	412.6728 m/z @60.35 [151020OFc1_NvH-0949-Control-11.raw]	412.67279052734375	60.3490511885333	3.15423807573333	95.8545335226667	92.70029544693337	377312.6875	4.0477103689699423E8	0	8083	48.46091697852765	0.8736886440481221	0.7548887019308071	412.6634216308594	412.6826477050781
560	412.6949768066406	25.0950756466667					1	DETECTED	412.6950 m/z @25.10 [151020OFc1_NvH-0949-Control-11.raw]	412.6949768066406	25.0950756466667	5.1221340584	99.1352997928	94.01316573439999	1035441.6875	3.7870793165589666E8	0	8083	0.13929633305194855	0.5164377796335473	96.85053367928519	412.68511962890625	412.6976013183594
561	412.7076110839844	17.4425516765333					1	DETECTED	412.7076 m/z @17.44 [151020OFc1_NvH-0949-Control-11.raw]	412.7076110839844	17.4425516765333	5.18436258906667	99.9099218202667	94.72555923120004	1244121.25	3.9913822231143445E8	0	8083	6.540651351049117	8.724611538348071	2.1489158534330777	412.69769287109375	412.7089538574219
562	412.7189636230469	21.5136797696					1	DETECTED	412.7190 m/z @21.51 [151020OFc1_NvH-0949-Control-11.raw]	412.7189636230469	21.5136797696	5.38144175333333	98.1217388096	92.74029705626667	6623268.5	6.138811963658874E8	0	8083	8.389440719316646	10.879839907683504	11.374111079012645	412.708984375	412.7190246582031
563	412.7290344238281	21.8882796752					1	DETECTED	412.7290 m/z @21.89 [151020OFc1_NvH-0949-Control-11.raw]	412.7290344238281	21.8882796752	4.55692205333333	99.2277772754667	94.67085522213338	8.9607672E7	2.181416679980912E9	2	8083	0.24923017508584877	2.479025844845606	2.1500017171580414	412.71905517578125	412.7389831542969
564	412.74737548828125	25.1500312125333					1	DETECTED	412.7474 m/z @25.15 [151020OFc1_NvH-0949-Control-11.raw]	412.74737548828125	25.1500312125333	1.0598299552	96.1788003741333	95.1189704189333	5560963.5	5.477509176971557E8	2	8083	0.22791596576807294	1.0724370788940827	1.1837165575939812	412.7392272949219	412.75732421875
565	412.7608337402344	27.3158979456					1	DETECTED	412.7608 m/z @27.32 [151020OFc1_NvH-0949-Control-11.raw]	412.7608337402344	27.3158979456	10.1635561986667	73.9325852	63.76902900133331	774867.25	3.246489563162453E8	0	8083	0.10492424144537793	3.30566491960696	0.9701293825721728	412.75738525390625	412.7610168457031
566	412.77117919921875	11.11576354					1	DETECTED	412.7712 m/z @11.12 [151020OFc1_NvH-0949-Control-11.raw]	412.77117919921875	11.11576354	1.22658419253333	96.4885862514667	95.26200205893338	1980011.0	3.450928351058988E8	2	8083	0.18431323378341524	0.568248281536697	56.38302703277304	412.7612609863281	412.7795104980469
567	412.7933044433594	47.7194650098667					1	DETECTED	412.7933 m/z @47.72 [151020OFc1_NvH-0949-Control-11.raw]	412.7933044433594	47.7194650098667	2.6968052584	96.2061312013333	93.5093259429333	1713550.5	3.9042924256087387E8	0	8083	0.10730232505123638	0.5232131853172634	0.5407068054724347	412.78363037109375	412.80316162109375
568	412.8290710449219	31.4268025538667					1	DETECTED	412.8291 m/z @31.43 [151020OFc1_NvH-0949-Control-11.raw]	412.8290710449219	31.4268025538667	4.2155904832	99.6502976701333	95.4347071869333	4139361.25	4.4546101496160555E8	0	8083	0.38753830733071837	0.5176562701554481	0.030752682247491177	412.8194885253906	412.8388366699219
569	412.8431091308594	12.1023546797333					1	DETECTED	412.8431 m/z @12.10 [151020OFc1_NvH-0949-Control-11.raw]	412.8431091308594	12.1023546797333	4.31726009493333	99.0706810661333	94.75342097119997	178988.40625	3.2265604172219014E8	0	8083	0.17653812211042919	21.01743565096194	4.253790954442965	412.8391418457031	412.8480224609375
570	412.8581237792969	24.6789427509333					1	DETECTED	412.8581 m/z @24.68 [151020OFc1_NvH-0949-Control-11.raw]	412.8581237792969	24.6789427509333	2.1759567496	99.8817764221333	97.7058196725333	304448.96875	3.8440222338775855E8	3	8083	24.359093204714668	2.8989845248210853	0.0038486765675333602	412.8482360839844	412.86492919921875
571	412.87493896484375	24.8816571664					1	DETECTED	412.8749 m/z @24.88 [151020OFc1_NvH-0949-Control-11.raw]	412.87493896484375	24.8816571664	3.14549796346667	99.0983185794667	95.95282061600004	2295502.0	4.361374271685129E8	3	8083	19.682952698754033	0.6412662599120998	1.2678492007391657	412.8649597167969	412.87762451171875
572	412.88763427734375	13.7731730688					1	DETECTED	412.8876 m/z @13.77 [151020OFc1_NvH-0949-Control-11.raw]	412.88763427734375	13.7731730688	1.32231197973333	99.9938626656	98.67155068586668	3.2294266E7	1.0455898994486085E9	3	8083	0.18849932687161797	1.1332674217926428	128.65873011235408	412.8776550292969	412.8946533203125
573	412.9046630859375	16.2440218317333					1	DETECTED	412.9047 m/z @16.24 [151020OFc1_NvH-0949-Control-11.raw]	412.9046630859375	16.2440218317333	0.7819810448	99.9938626656	99.2118816208	1.32504288E8	2.121312371892039E9	3	8083	0.16903369810486168	1.8295480851318482	1.1595977080349662	412.8946838378906	412.9146423339844
574	412.9223937988281	25.9598695976					1	DETECTED	412.9224 m/z @25.96 [151020OFc1_NvH-0949-Control-11.raw]	412.9223937988281	25.9598695976	3.56549387333333	99.919249344	96.35375547066667	960555.375	3.8057877864191324E8	3	8083	0.09515388431678673	0.5102632603891374	1.717608218383987	412.91473388671875	412.932373046875
575	412.9373779296875	7.11979679786667					1	DETECTED	412.9374 m/z @7.12 [151020OFc1_NvH-0949-Control-11.raw]	412.9373779296875	7.11979679786667	3.33109015386667	99.6039609914667	96.27287083760004	477885.125	4.193355718588698E8	0	8083	0.16197233967936064	6.924234372122608	3.5614217400563595	412.9324035644531	412.9472961425781
576	412.95819091796875	11.0282481962667					1	DETECTED	412.9582 m/z @11.03 [151020OFc1_NvH-0949-Control-11.raw]	412.95819091796875	11.0282481962667	1.0598299552	98.9227231584	97.8628932032	655036.75	3.712781105799904E8	0	8083	0.15101651846536335	1.05562876764595	78.59505814643711	412.9482727050781	412.96185302734375
577	412.9719543457031	24.3064346501333					1	DETECTED	412.9720 m/z @24.31 [151020OFc1_NvH-0949-Control-11.raw]	412.9719543457031	24.3064346501333	2.7231464656	99.919249344	97.1961028784	1476133.375	3.997694560603377E8	4	8083	0.07873231601251618	0.5183018361009932	0.04929970917923734	412.9621887207031	412.9819030761719
578	412.9862365722656	39.4372370954667					1	DETECTED	412.9862 m/z @39.44 [151020OFc1_NvH-0949-Control-11.raw]	412.9862365722656	39.4372370954667	1.8414129272	99.541919772	97.7005068448	976843.4375	3.727288135324984E8	4	8083	0.3709072558344033	1.0257956352207602	0.23997759304236224	412.98199462890625	412.99609375
579	413.0062561035156	24.0698125461333					1	DETECTED	413.0063 m/z @24.07 [151020OFc1_NvH-0949-Control-11.raw]	413.0062561035156	24.0698125461333	0.1337403208	98.6827839245333	98.5490436037333	308578.34375	3.543703546938223E8	0	8083	3.93068119137358	3.695551640734361	0.004462807506976455	412.996337890625	413.015380859375
580	413.02972412109375	31.4406982901333					1	DETECTED	413.0297 m/z @31.44 [151020OFc1_NvH-0949-Control-11.raw]	413.02972412109375	31.4406982901333	0.124409006933333	99.5849276725333	99.46051866559996	4565999.0	4.7952495614158213E8	0	8083	0.30072144903290265	1.5821161240424735	1.484983161029993	413.02020263671875	413.0394592285156
581	413.08721923828125	38.3869098434667					1	DETECTED	413.0872 m/z @38.39 [151020OFc1_NvH-0949-Control-11.raw]	413.08721923828125	38.3869098434667	0.0052248288	99.9938626656	99.98863783680001	111554.7890625	3.568966558738037E8	0	8083	94.86256240271787	1.2347919566603436	1.4899415603654558	413.08502197265625	413.09588623046875
582	413.1698303222656	20.6436065085333					1	DETECTED	413.1698 m/z @20.64 [151020OFc1_NvH-0949-Control-11.raw]	413.1698303222656	20.6436065085333	4.73515727226667	97.3336577064	92.59850043413333	502516.59375	3.541573522170521E8	0	8083	0.1324001977986562	0.5695860797061834	0.01462817299093778	413.1600646972656	413.1796569824219
583	413.18145751953125	17.4577843888					1	DETECTED	413.1815 m/z @17.46 [151020OFc1_NvH-0949-Control-11.raw]	413.18145751953125	17.4577843888	7.02388562533333	84.4699139085333	77.44602828319996	240813.5625	3.282273989252036E8	0	8083	0.15241745925024475	5.002536410929095	0.012246113689363779	413.1799011230469	413.1829528808594
584	413.1929626464844	39.175438188					1	DETECTED	413.1930 m/z @39.18 [151020OFc1_NvH-0949-Control-11.raw]	413.1929626464844	39.175438188	0.266284517866667	99.3656135330667	99.09932901520004	2659492.75	4.345331380191473E8	2	8083	0.11687182593237111	0.5060518908735427	0.010884922687362412	413.1830139160156	413.20294189453125
585	413.2085266113281	44.5534095786667					1	DETECTED	413.2085 m/z @44.55 [151020OFc1_NvH-0949-Control-11.raw]	413.2085266113281	44.5534095786667	4.9439485104	97.6960911837333	92.7521426733333	1327511.5	4.4395352369112766E8	0	8083	14.718043859290617	0.5025694158806425	0.004501618857541404	413.2029724121094	413.2115173339844
586	413.2215270996094	13.7578440170667					1	DETECTED	413.2215 m/z @13.76 [151020OFc1_NvH-0949-Control-11.raw]	413.2215270996094	13.7578440170667	3.848896096	99.9938626656	96.1449665696	1.169451E7	7.902273530503049E8	3	8083	0.19711682823554	24.213071326106412	137.3122004460556	413.2115478515625	413.2254943847656
587	413.2355041503906	16.2440218317333					1	DETECTED	413.2355 m/z @16.24 [151020OFc1_NvH-0949-Control-11.raw]	413.2355041503906	16.2440218317333	4.97082760746667	99.9751226616	95.00429505413332	9.18356E7	2.7111932693840656E9	3	8083	0.16062090072406576	73.75635590189107	14.516437755826523	413.22552490234375	413.2454833984375
588	413.24713134765625	26.4465310093333					1	DETECTED	413.2471 m/z @26.45 [151020OFc1_NvH-0949-Control-11.raw]	413.24713134765625	26.4465310093333	4.8154604928	99.4865225485333	94.6710620557333	3316191.25	5.570714019035996E8	2	8083	15.822764623782113	6.727114516571359	0.8580370609847424	413.2455139160156	413.2571105957031
589	413.26312255859375	33.0167820685333					1	DETECTED	413.2631 m/z @33.02 [151020OFc1_NvH-0949-Control-11.raw]	413.26312255859375	33.0167820685333	0.0052248288	99.9938626656	99.98863783680001	2738949.0	4.040592096821575E8	2	8083	0.19825075364926192	0.512087748105912	2.393738297906595	413.25714111328125	413.2731018066406
590	413.273193359375	11.2658666253333					1	DETECTED	413.2732 m/z @11.27 [151020OFc1_NvH-0949-Control-11.raw]	413.273193359375	11.2658666253333	7.31119701733333	98.3595106312	91.04831361386667	197961.640625	3.4065023547226304E8	0	8083	3.9492437414821175	0.7074097250836773	0.415207542953517	413.2731628417969	413.2828063964844
591	413.29486083984375	47.6034849117333					1	DETECTED	413.2949 m/z @47.60 [151020OFc1_NvH-0949-Control-11.raw]	413.29486083984375	47.6034849117333	2.54775679066667	92.4525787605333	89.90482196986663	250358.515625	3.9089591375810695E8	0	8083	0.2518497541819116	0.9916597126720577	0.9687207979404487	413.28521728515625	413.29510498046875
592	413.30511474609375	91.709889424					1	DETECTED	413.3051 m/z @91.71 [151020OFc1_NvH-0949-Control-11.raw]	413.30511474609375	91.709889424	2.6968052584	93.0827660317333	90.3859607733333	329958.25	3.2492913632165635E8	0	8083	86.95711976631834	1.4201623512683659	0.8441358943422641	413.295166015625	413.314697265625
593	413.3262939453125	91.709889424					1	DETECTED	413.3263 m/z @91.71 [151020OFc1_NvH-0949-Control-11.raw]	413.3262939453125	91.709889424	16.2025908184	98.6827839245333	82.4801931061333	364083.25	3.469862208170367E8	0	8083	0.5164595458506227	12.357689243868457	0.36520093265448866	413.3165283203125	413.3359069824219
594	413.3621826171875	91.709889424					1	DETECTED	413.3622 m/z @91.71 [151020OFc1_NvH-0949-Control-11.raw]	413.3621826171875	91.709889424	0.0144249458666667	99.9938626656	99.97943771973334	289048.1875	4.2306498829982615E8	0	8083	7.76225864201426	0.5382230656013517	10.610292387079566	413.3551330566406	413.3720397949219
595	413.4310302734375	31.4268025538667					1	DETECTED	413.4310 m/z @31.43 [151020OFc1_NvH-0949-Control-11.raw]	413.4310302734375	31.4268025538667	6.855520612	99.7519983253333	92.8964777133333	1437263.125	3.8365848520082366E8	0	8083	0.18935807747851996	0.5745003059210336	0.10690616277855024	413.4212951660156	413.44091796875
596	413.4562072753906	19.3684834234667					1	DETECTED	413.4562 m/z @19.37 [151020OFc1_NvH-0949-Control-11.raw]	413.4562072753906	19.3684834234667	2.18470032106667	98.0483953693333	95.86369504826664	362031.9375	3.9427485456071305E8	0	8083	0.10584616899012644	0.50278956872869	0.007909373005925383	413.44622802734375	413.46368408203125
597	413.4737243652344	24.2883642226667					1	DETECTED	413.4737 m/z @24.29 [151020OFc1_NvH-0949-Control-11.raw]	413.4737243652344	24.2883642226667	2.06036291573333	98.4237998226667	96.36343690693336	575836.75	3.5811046483345985E8	0	8083	0.13366968448979932	0.5782253937317337	0.3699175176765549	413.4637451171875	413.4836730957031
598	413.48779296875	39.5978602229333					1	DETECTED	413.4878 m/z @39.60 [151020OFc1_NvH-0949-Control-11.raw]	413.48779296875	39.5978602229333	5.38144175333333	95.3629866746667	89.98154492133337	535334.625	3.998416461984545E8	4	8083	8.780104768402929	1.503159129451564	0.035490249184781705	413.4837341308594	413.4977722167969
599	413.504150390625	20.6436065085333					1	DETECTED	413.5042 m/z @20.64 [151020OFc1_NvH-0949-Control-11.raw]	413.504150390625	20.6436065085333	6.8667627264	69.2406184189333	62.3738556925333	173375.90625	2.6481648216291833E8	0	8083	0.13042241223272555	2.2637208013283763	4440.763521866259	413.498046875	413.5060119628906
600	413.5160217285156	17.4920951274667					1	DETECTED	413.5160 m/z @17.49 [151020OFc1_NvH-0949-Control-11.raw]	413.5160217285156	17.4920951274667	2.94297116666667	99.4773562352	96.53438506853334	197049.953125	3.800085583418204E8	0	8083	3.215858185839421	5.8647416202540965	0.5645930313729487	413.5066833496094	413.52587890625
601	413.5263366699219	28.3416988461333					1	DETECTED	413.5263 m/z @28.34 [151020OFc1_NvH-0949-Control-11.raw]	413.5263366699219	28.3416988461333	7.5639189384	34.1683873722667	26.6044684338667	90437.875	7.379294004520687E7	0	8083	5.845383553193184	0.6402144153997117	0.3082871303900604	413.5260314941406	413.5267028808594
602	413.5367126464844	44.9244997005333					1	DETECTED	413.5367 m/z @44.92 [151020OFc1_NvH-0949-Control-11.raw]	413.5367126464844	44.9244997005333	4.4414335008	97.1223543013333	92.6809208005333	1590839.25	4.2638203104039496E8	3	8083	0.15209309044406183	0.5114537237386552	0.006050855453640689	413.5267639160156	413.5453186035156
603	413.5553283691406	13.7823954608					1	DETECTED	413.5553 m/z @13.78 [151020OFc1_NvH-0949-Control-11.raw]	413.5553283691406	13.7823954608	5.151921172	97.2323116498667	92.0803904778667	3079827.0	4.738221760685049E8	3	8083	6.222639092086585	2.676869100671692	53.55654359347417	413.54534912109375	413.55792236328125
604	413.56793212890625	16.2440218317333					1	DETECTED	413.5679 m/z @16.24 [151020OFc1_NvH-0949-Control-11.raw]	413.56793212890625	16.2440218317333	4.96173613573333	99.1814613741333	94.21972523839997	3.2842676E7	9.012309926750474E8	3	8083	0.16968943927277635	6.63047819910478	1.1282487818807023	413.5579528808594	413.5779113769531
605	413.5814514160156	26.4580434562667					1	DETECTED	413.5815 m/z @26.46 [151020OFc1_NvH-0949-Control-11.raw]	413.5814514160156	26.4580434562667	1.23531535066667	77.117296664	75.88198131333333	1867455.375	3.6221674383900476E8	3	8083	15.506203436596572	1.1912896399025545	5.5887531505689365	413.57794189453125	413.5914306640625
606	413.6266174316406	33.8647330013333					1	DETECTED	413.6266 m/z @33.86 [151020OFc1_NvH-0949-Control-11.raw]	413.6266174316406	33.8647330013333	10.5429185693333	98.9691055746667	88.4261870053334	549223.3125	3.7509831473664385E8	0	8083	3.743539524749469	1.8957827501620825	0.30078293508131937	413.6166687011719	413.63311767578125
607	413.6434631347656	41.662549					1	DETECTED	413.6435 m/z @41.66 [151020OFc1_NvH-0949-Control-11.raw]	413.6434631347656	41.662549	5.4316873304	99.4865225485333	94.0548352181333	1201115.125	3.7663748991236264E8	0	8083	0.18881972559056237	1.1285901235973408	1.2054550844920324	413.6335754394531	413.6533508300781
608	413.6732482910156	24.8676555088					1	DETECTED	413.6732 m/z @24.87 [151020OFc1_NvH-0949-Control-11.raw]	413.6732482910156	24.8676555088	6.91974779333333	84.4919784557333	77.57223066239997	668657.5625	3.7584782834035087E8	0	8083	0.35194356919865655	0.532311709960172	2.6922250645278303	413.6642761230469	413.6832275390625
609	413.69482421875	21.9457291989333					1	DETECTED	413.6948 m/z @21.95 [151020OFc1_NvH-0949-Control-11.raw]	413.69482421875	21.9457291989333	4.39720085573333	98.0296372597333	93.63243640399998	3736776.5	4.2171650791713464E8	0	8083	0.18406645836731172	0.5129713349170058	39.886883603602314	413.6849670410156	413.7048034667969
610	413.7134704589844	22.5505784682667					1	DETECTED	413.7135 m/z @22.55 [151020OFc1_NvH-0949-Control-11.raw]	413.7134704589844	22.5505784682667	0.0781076554666667	94.9758017405333	94.89769408506663	753288.9375	4.169443331508759E8	0	8083	27.206985483633144	0.8024284995946319	1.1856746697347949	413.7048645019531	413.72100830078125
611	413.73101806640625	21.8882796752					1	DETECTED	413.7310 m/z @21.89 [151020OFc1_NvH-0949-Control-11.raw]	413.73101806640625	21.8882796752	0.0232939181333333	95.3723576568	95.34906373866667	1.046032E7	1.0350593688395628E9	2	8083	9.444151044134426	1.3569178414558585	70.68264215358728	413.7210388183594	413.7409973144531
612	413.7452392578125	25.1408921664					1	DETECTED	413.7452 m/z @25.14 [151020OFc1_NvH-0949-Control-11.raw]	413.7452392578125	25.1408921664	6.6268988048	97.7626090952	91.1357102904	7323035.0	5.2740938262899905E8	2	8083	0.14882938860091244	1.6273653806071973	11.71252520741383	413.74102783203125	413.7552185058594
613	413.75531005859375	35.1120348525333					1	DETECTED	413.7553 m/z @35.11 [151020OFc1_NvH-0949-Control-11.raw]	413.75531005859375	35.1120348525333	5.7000712232	95.3177914728	89.6177202496	1114473.625	3.854646523162588E8	2	8083	null	0.5185192409857072	0.0065812342625680845	413.7552490234375	413.7633972167969
614	413.7734069824219	31.3608122024					1	DETECTED	413.7734 m/z @31.36 [151020OFc1_NvH-0949-Control-11.raw]	413.7734069824219	31.3608122024	1.95525096666667	99.4305835634667	97.47533259680003	7556549.5	6.062582568365754E8	2	8083	15.689911297488628	0.9095672732501101	0.8044472546002115	413.763427734375	413.78338623046875
615	413.807861328125	40.9341303954667					1	DETECTED	413.8079 m/z @40.93 [151020OFc1_NvH-0949-Control-11.raw]	413.807861328125	40.9341303954667	4.7530464336	92.3366820354667	87.58363560186669	136832.78125	3.3010578947450566E8	0	8083	87.29362205282553	1.2224616927974277	1.4453695598765701	413.7982177734375	413.8177490234375
616	413.8437194824219	41.6496393733333					1	DETECTED	413.8437 m/z @41.65 [151020OFc1_NvH-0949-Control-11.raw]	413.8437194824219	41.6496393733333	2.83757882586667	99.3295678770667	96.49198905120002	1042238.75	3.8275111862740904E8	0	8083	0.11511380733131915	0.5043718827567856	0.08716236863313902	413.83392333984375	413.8534240722656
617	413.857666015625	14.6835768648					1	DETECTED	413.8577 m/z @14.68 [151020OFc1_NvH-0949-Control-11.raw]	413.857666015625	14.6835768648	4.0009757968	99.3567989392	95.3558231424	176757.1875	3.134093955949765E8	0	8083	1.6396172891877558	6.880660654533827	0.18268507931832142	413.8537292480469	413.8609924316406
618	413.8710632324219	44.8877538626667					1	DETECTED	413.8711 m/z @44.89 [151020OFc1_NvH-0949-Control-11.raw]	413.8710632324219	44.8877538626667	1.5249163416	99.919249344	98.39433300239999	1197280.0	4.2417639920770866E8	0	8083	1.5907369419204684	0.471879415208316	0.013709543272229424	413.8611755371094	413.8747253417969
619	413.884765625	26.1212932832					1	DETECTED	413.8848 m/z @26.12 [151020OFc1_NvH-0949-Control-11.raw]	413.884765625	26.1212932832	1.83261074453333	99.9844708672	98.15186012266668	2.317591E7	6.520371877352152E8	3	8083	0.17572859927049223	1.1165260599562117	1.1789727267474284	413.8748474121094	413.8947448730469
620	413.9018859863281	16.2641632312					1	DETECTED	413.9019 m/z @16.26 [151020OFc1_NvH-0949-Control-11.raw]	413.9018859863281	16.2641632312	4.40614653146667	99.9377753048	95.53162877333332	7154675.5	5.2040127225008804E8	3	8083	0.41540490437036937	11.82864870688361	0.8427430864595309	413.894775390625	413.911865234375
621	413.91473388671875	30.1716744042667					1	DETECTED	413.9147 m/z @30.17 [151020OFc1_NvH-0949-Control-11.raw]	413.91473388671875	30.1716744042667	4.6458059784	99.9658774168	95.32007143839999	1100887.125	3.935012305455754E8	0	8083	2.959794188555236	0.5444819365560317	0.9693563514569823	413.91204833984375	413.9247131347656
622	413.9248046875	30.8476782416					1	DETECTED	413.9248 m/z @30.85 [151020OFc1_NvH-0949-Control-11.raw]	413.9248046875	30.8476782416	4.74408226986667	99.8817764221333	95.13769415226663	608833.4375	3.509863838643583E8	0	8083	2.0785646245865443	0.5648870437976214	0.09958933695770852	413.9248046875	413.9345703125
623	413.94757080078125	14.788536508					1	DETECTED	413.9476 m/z @14.79 [151020OFc1_NvH-0949-Control-11.raw]	413.94757080078125	14.788536508	4.51230137973333	99.8817764221333	95.36947504239997	263818.5625	3.6077778622504765E8	0	8083	0.31329585468661847	0.7199316951150622	2.6730701783694677	413.9376525878906	413.9542236328125
624	413.9642333984375	22.5397736602667					1	DETECTED	413.9642 m/z @22.54 [151020OFc1_NvH-0949-Control-11.raw]	413.9642333984375	22.5397736602667	1.63858169013333	99.9658774168	98.32729572666666	905089.9375	3.747217523263299E8	0	8083	0.07842093504326186	0.6452542394359657	0.35736076296370306	413.9542541503906	413.9742126464844
625	413.9958190917969	25.1500312125333					1	DETECTED	413.9958 m/z @25.15 [151020OFc1_NvH-0949-Control-11.raw]	413.9958190917969	25.1500312125333	0.8390989648	99.9284422933333	99.0893433285333	6029988.0	5.012737629373357E8	4	8083	3.8770245048533205	1.028481182250466	7.1284981143271855	413.98583984375	414.0053405761719
626	414.0444641113281	41.6969034877333					1	DETECTED	414.0445 m/z @41.70 [151020OFc1_NvH-0949-Control-11.raw]	414.0444641113281	41.6969034877333	0.0781076554666667	96.7258274538667	96.64771979840003	851540.8125	3.868754939687778E8	0	8083	0.06257357537175068	0.5827182068784722	3.7182771993437056	414.0345764160156	414.0543212890625
627	414.1405029296875	90.3702023229333					1	DETECTED	414.1405 m/z @90.37 [151020OFc1_NvH-0949-Control-11.raw]	414.1405029296875	90.3702023229333	6.6649294512	94.344061096	87.67913164480001	216891.125	3.472077052456724E8	0	8083	0.04393311736994576	0.5237372069687658	0.0474744139375317	414.130615234375	414.1477355957031
628	414.1747131347656	24.8816571664					1	DETECTED	414.1747 m/z @24.88 [151020OFc1_NvH-0949-Control-11.raw]	414.1747131347656	24.8816571664	6.50398732133333	99.1168309552	92.61284363386667	294944.03125	3.4098252409861165E8	0	8083	6.169019620520604	3.689719195554071	6.817073835297312	414.1648254394531	414.1820373535156
629	414.1920471191406	14.9481948885333					1	DETECTED	414.1920 m/z @14.95 [151020OFc1_NvH-0949-Control-11.raw]	414.1920471191406	14.9481948885333	5.63512878266667	97.3244723186667	91.68934353600002	299901.5	3.883886853768255E8	0	8083	5.745931880060599	0.5415717783321253	4.492105442805005	414.1821594238281	414.1933898925781
630	414.2035217285156	17.9118291986667					1	DETECTED	414.2035 m/z @17.91 [151020OFc1_NvH-0949-Control-11.raw]	414.2035217285156	17.9118291986667	4.6014129912	99.631752284	95.0303392928	6581765.0	5.819343120275621E8	2	8083	0.23404807618088697	0.5429899241311498	0.9667865125423882	414.19354248046875	414.20855712890625
631	414.21856689453125	34.0476976133333					1	DETECTED	414.2186 m/z @34.05 [151020OFc1_NvH-0949-Control-11.raw]	414.21856689453125	34.0476976133333	4.70838884533333	99.9472525704	95.23886372506666	2.6896342E7	1.1053695038158665E9	2	8083	8.057864521620708	0.5590252777562509	0.08514865393032976	414.2085876464844	414.2285461425781
632	414.2320861816406	21.8777485690667					1	DETECTED	414.2321 m/z @21.88 [151020OFc1_NvH-0949-Control-11.raw]	414.2320861816406	21.8777485690667	4.7530464336	96.976041328	92.22299489439999	2209381.5	5.946976504536973E8	0	8083	8.72787986482202	1.63640451322701	1.4576792221839465	414.22857666015625	414.23223876953125
633	414.2422790527344	31.2946228989333					1	DETECTED	414.2423 m/z @31.29 [151020OFc1_NvH-0949-Control-11.raw]	414.2422790527344	31.2946228989333	4.58355483946667	98.7012501877333	94.11769534826662	4364781.5	5.682092878876109E8	3	8083	2.4156994713508197	0.9143730060820147	0.8355362341665781	414.2323303222656	414.242919921875
634	414.2529296875	28.5543673317333					1	DETECTED	414.2529 m/z @28.55 [151020OFc1_NvH-0949-Control-11.raw]	414.2529296875	28.5543673317333	1.62972757626667	99.8072963752	98.17756879893332	6576817.0	6.629472736815305E8	2	8083	62.20182765416163	0.5313818658959932	7.182755355089618	414.2429504394531	414.2629089355469
635	414.2664794921875	33.0036095704					1	DETECTED	414.2665 m/z @33.00 [151020OFc1_NvH-0949-Control-11.raw]	414.2664794921875	33.0036095704	8.11740613866667	86.2938076384	78.17640149973333	307182.59375	3.2358739484918725E8	0	8083	31.852600650560323	1.6939248462976741	3.056771721066441	414.2629699707031	414.26666259765625
636	414.27667236328125	15.0701915522667					1	DETECTED	414.2767 m/z @15.07 [151020OFc1_NvH-0949-Control-11.raw]	414.27667236328125	15.0701915522667	0.0604701565333333	99.9658774168	99.90540726026667	4297815.5	6.000912924507216E8	3	8083	0.18822093247954363	1.1631995134022308	126.20777921812864	414.2667541503906	414.2864990234375
637	414.2999572753906	91.2193597957333					1	DETECTED	414.3000 m/z @91.22 [151020OFc1_NvH-0949-Control-11.raw]	414.2999572753906	91.2193597957333	15.0492564933333	93.710668872	78.6614123786667	191423.703125	3.557220795527671E8	0	8083	0.034212980081548494	0.5163535886670394	0.8374324847963005	414.2901611328125	414.3087158203125
638	414.32135009765625	91.709889424					1	DETECTED	414.3214 m/z @91.71 [151020OFc1_NvH-0949-Control-11.raw]	414.32135009765625	91.709889424	0.0604701565333333	98.4146263744	98.35415621786667	146042.75	3.047577766657915E8	0	8083	0.42443474726569264	21.42487844443527	0.052710263681372556	414.3141784667969	414.3311462402344
639	414.4464416503906	18.0094891112					1	DETECTED	414.4464 m/z @18.01 [151020OFc1_NvH-0949-Control-11.raw]	414.4464416503906	18.0094891112	3.7776518648	99.2277772754667	95.4501254106667	523937.46875	3.535529851964252E8	0	8083	3.1384973334861748	0.7879687245553063	1.521508992868007	414.43646240234375	414.4563293457031
640	414.4653015136719	11.4438187416					1	DETECTED	414.4653 m/z @11.44 [151020OFc1_NvH-0949-Control-11.raw]	414.4653015136719	11.4438187416	5.5318085128	99.7885895424	94.2567810296	350320.40625	3.646746129207991E8	0	8083	0.1153752801077097	0.5443047898566212	0.04135592819256066	414.45660400390625	414.4735412597656
641	414.49542236328125	42.6717794186667					1	DETECTED	414.4954 m/z @42.67 [151020OFc1_NvH-0949-Control-11.raw]	414.49542236328125	42.6717794186667	0.3874375064	99.8540764309333	99.4666389245333	2354575.5	4.469874682619408E8	0	8083	13.760645208404132	0.5051103772294998	0.008941797644684635	414.48590087890625	414.5054016113281
642	414.50592041015625	27.0389409301333					1	DETECTED	414.5059 m/z @27.04 [151020OFc1_NvH-0949-Control-11.raw]	414.50592041015625	27.0389409301333	2.83757882586667	65.0206434525333	62.183064626666635	850429.125	2.2260595173089567E8	0	8083	0.08828091644577896	1.284701752710521	0.0022788349830380815	414.50543212890625	414.51092529296875
643	414.52105712890625	14.710507696					1	DETECTED	414.5211 m/z @14.71 [151020OFc1_NvH-0949-Control-11.raw]	414.52105712890625	14.710507696	2.95171926773333	98.534083216	95.58236394826667	889378.375	3.547316269983246E8	0	8083	2.6876890730377223	0.573442072566825	0.5891047829574753	414.5115966796875	414.5275573730469
644	414.5375671386719	17.8799815554667					1	DETECTED	414.5376 m/z @17.88 [151020OFc1_NvH-0949-Control-11.raw]	414.5375671386719	17.8799815554667	4.83324156613333	94.5288860530667	89.69564448693338	4158360.75	5.2474813636526424E8	3	8083	0.22952335652924205	15.290882795349651	1.6314054615441826	414.5276184082031	414.54754638671875
645	414.54852294921875	33.0823150845333					1	DETECTED	414.5485 m/z @33.08 [151020OFc1_NvH-0949-Control-11.raw]	414.54852294921875	33.0823150845333	6.96886369973333	95.2812730426667	88.31240934293336	495240.375	3.071268918895709E8	0	8083	2.056586610343615	2.3961735028113615	5.273587867797697	414.5475769042969	414.5491943359375
646	414.55926513671875	19.4019021738667					1	DETECTED	414.5593 m/z @19.40 [151020OFc1_NvH-0949-Control-11.raw]	414.55926513671875	19.4019021738667	4.98884184	98.2594034216	93.27056158159999	7989955.0	7.930094621532888E8	3	8083	22.7731621348684	1.0513581600254276	16.88840865047029	414.5492858886719	414.5692138671875
647	414.57135009765625	38.2572804573333					1	DETECTED	414.5714 m/z @38.26 [151020OFc1_NvH-0949-Control-11.raw]	414.57135009765625	38.2572804573333	5.14217765813333	94.8466679904	89.70449033226666	826901.3125	4.183081863550429E8	3	8083	0.19906166133838354	2.1021081188664863	0.007215726824858009	414.5693359375	414.5813293457031
648	414.586669921875	25.9981382181333					1	DETECTED	414.5867 m/z @26.00 [151020OFc1_NvH-0949-Control-11.raw]	414.586669921875	25.9981382181333	2.50068051546667	94.344061096	91.84338058053333	285925.75	2.729073500584197E8	0	8083	0.11916455168092455	2.17295343877874	6.626611777432762	414.58135986328125	414.5929870605469
649	414.60308837890625	41.2353289389333					1	DETECTED	414.6031 m/z @41.24 [151020OFc1_NvH-0949-Control-11.raw]	414.60308837890625	41.2353289389333	4.87834318533333	94.3916852677333	89.51334208239996	2619397.5	4.137441634396167E8	3	8083	0.4024497223668675	0.5419595799536805	0.03159274668872973	414.59320068359375	414.6129150390625
650	414.6908874511719	22.6297502976					1	DETECTED	414.6909 m/z @22.63 [151020OFc1_NvH-0949-Control-11.raw]	414.6908874511719	22.6297502976	3.9205058864	99.6688852802667	95.7483793938667	3718545.75	4.3598199423268944E8	0	8083	0.2037970305078396	0.9141564937064636	14.856272303553927	414.6816101074219	414.7008056640625
651	414.7076110839844	21.1298278816					1	DETECTED	414.7076 m/z @21.13 [151020OFc1_NvH-0949-Control-11.raw]	414.7076110839844	21.1298278816	4.806477212	98.7563228992	93.9498456872	1049455.375	3.9055882322050774E8	0	8083	0.27419168610937206	0.7472976199672199	0.04849525535611251	414.7008972167969	414.7101745605469
652	414.7201843261719	34.0618390490667					1	DETECTED	414.7202 m/z @34.06 [151020OFc1_NvH-0949-Control-11.raw]	414.7201843261719	34.0618390490667	2.96932497493333	98.3595106312	95.39018565626667	1.2321328E7	6.777154137843881E8	2	8083	0.20678023854072336	0.5514050985334423	0.019362551958747892	414.710205078125	414.73004150390625
653	414.732666015625	25.3842451442667					1	DETECTED	414.7327 m/z @25.38 [151020OFc1_NvH-0949-Control-11.raw]	414.732666015625	25.3842451442667	5.86104442533333	81.8168425482667	75.95579812293337	1348789.875	3.984469524301691E8	2	8083	8.856756038168317	0.5242221191755737	1.4134283533461949	414.730224609375	414.7342529296875
654	414.7442626953125	31.32887306					1	DETECTED	414.7443 m/z @31.33 [151020OFc1_NvH-0949-Control-11.raw]	414.7442626953125	31.32887306	5.26182275306667	97.3703096309333	92.10848687786664	1838224.875	4.2431480413662004E8	0	8083	15.715146866485618	0.7950020132634635	0.9196402711059137	414.7342834472656	414.74432373046875
655	414.75433349609375	32.8628799069333					1	DETECTED	414.7543 m/z @32.86 [151020OFc1_NvH-0949-Control-11.raw]	414.75433349609375	32.8628799069333	5.151921172	96.4339556261333	91.2820344541333	9237108.0	1.0585457619587835E9	2	8083	7.4366651177924545	0.5450685564485699	0.1140797015708842	414.7443542480469	414.7643127441406
656	414.7704772949219	19.6333862824					1	DETECTED	414.7705 m/z @19.63 [151020OFc1_NvH-0949-Control-11.raw]	414.7704772949219	19.6333862824	5.3288109472	43.8393427570667	38.510531809866706	1838249.0	1.9148967811715254E8	0	8083	0.4865362894811227	1.5058384314418407	0.22206110101442242	414.76434326171875	414.771240234375
657	414.78125	17.5593977173333					1	DETECTED	414.7812 m/z @17.56 [151020OFc1_NvH-0949-Control-11.raw]	414.78125	17.5593977173333	2.10415386773333	97.6388625192	95.53470865146667	3913573.0	5.252481906709176E8	2	8083	2.5817809913800165	90.29565789257859	11.647645113297736	414.7712707519531	414.7911376953125
658	414.84039306640625	27.0092908290667					1	DETECTED	414.8404 m/z @27.01 [151020OFc1_NvH-0949-Control-11.raw]	414.84039306640625	27.0092908290667	3.62750317306667	98.5910245610667	94.96352138800003	470638.1875	3.631232631313453E8	0	8083	0.10800695674364036	2.875591232933495	0.2124651922978733	414.8304748535156	414.8452453613281
659	414.8552551269531	14.6627649197333					1	DETECTED	414.8553 m/z @14.66 [151020OFc1_NvH-0949-Control-11.raw]	414.8552551269531	14.6627649197333	0.246668208	99.3656135330667	99.1189453250667	561310.8125	3.480748894110135E8	0	8083	2.750750920347045	3.0643399627021477	4.657009682309665	414.8453063964844	414.8573303222656
660	414.8673400878906	13.7246586789333					1	DETECTED	414.8673 m/z @13.72 [151020OFc1_NvH-0949-Control-11.raw]	414.8673400878906	13.7246586789333	1.53365208026667	99.9938626656	98.46021058533333	2267576.0	4.536843143845367E8	3	8083	4.1800793620898276	1.504580511929881	136.06241483635884	414.8573913574219	414.8773193359375
661	414.880615234375	21.8882796752					1	DETECTED	414.8806 m/z @21.89 [151020OFc1_NvH-0949-Control-11.raw]	414.880615234375	21.8882796752	0.5631416656	99.9099218202667	99.3467801546667	479350.5	4.7571246513115835E8	0	8083	9.430124208698277	5.346190639011928	0.761513649891199	414.8773498535156	414.88336181640625
662	414.89337158203125	19.4019021738667					1	DETECTED	414.8934 m/z @19.40 [151020OFc1_NvH-0949-Control-11.raw]	414.89337158203125	19.4019021738667	1.24406957786667	99.9844708672	98.74040128933333	5238770.5	6.40432656872263E8	3	8083	22.81317738572912	0.7943307742522333	0.7288947806401632	414.8833923339844	414.9033203125
663	414.9128112792969	37.3732504501333					1	DETECTED	414.9128 m/z @37.37 [151020OFc1_NvH-0949-Control-11.raw]	414.9128112792969	37.3732504501333	3.7247416232	99.4586684981333	95.7339268749333	1701017.5	4.215135141570654E8	3	8083	9.198670318903439	0.7013640752716541	0.005160903947325815	414.90338134765625	414.92279052734375
664	414.92724609375	34.3492394866667					1	DETECTED	414.9272 m/z @34.35 [151020OFc1_NvH-0949-Control-11.raw]	414.92724609375	34.3492394866667	5.0892678568	94.7248838026667	89.63561594586669	127630.8046875	2.4923014394890392E8	0	8083	0.5740860646337609	1.548118846687012	2.102237379763304	414.9228820800781	414.92724609375
665	414.93731689453125	41.205856836					1	DETECTED	414.9373 m/z @41.21 [151020OFc1_NvH-0949-Control-11.raw]	414.93731689453125	41.205856836	2.09539526773333	99.8448016616	97.74940639386668	1877450.0	3.7243348673972815E8	0	8083	0.13664227287993214	0.6884647439102768	3.7114572066049045	414.9277038574219	414.9471740722656
666	414.9498291015625	32.3908976917333					1	DETECTED	414.9498 m/z @32.39 [151020OFc1_NvH-0949-Control-11.raw]	414.9498291015625	32.3908976917333	1.53365208026667	99.449295716	97.91564363573332	592222.9375	3.864709251994628E8	0	8083	0.2350767118246253	2.832283850018745	0.08351992716602837	414.9473571777344	414.95977783203125
667	414.9759216308594	22.7594983728					1	DETECTED	414.9759 m/z @22.76 [151020OFc1_NvH-0949-Control-11.raw]	414.9759216308594	22.7594983728	0.653266265066667	98.4605985298667	97.80733226480004	2016934.125	3.88534471218887E8	4	8083	0.10994938347272054	1.7087991557781266	1.2271492315016406	414.9659423828125	414.98553466796875
668	414.9965515136719	42.6842811890667					1	DETECTED	414.9966 m/z @42.68 [151020OFc1_NvH-0949-Control-11.raw]	414.9965515136719	42.6842811890667	1.121731192	99.8261393592	98.7044081672	1221291.5	4.262137537389438E8	0	8083	0.48078094471943444	0.600908919497776	0.037253725311441395	414.987060546875	415.0061950683594
669	415.02880859375	58.6516019032					1	DETECTED	415.0288 m/z @58.65 [151020OFc1_NvH-0949-Control-11.raw]	415.02880859375	58.6516019032	0.0144249458666667	99.9844708672	99.97004592133334	143811.078125	3.5269004939606106E8	0	8083	92.87366283217398	0.816804193214897	0.6764096961991238	415.02581787109375	415.0382995605469
670	415.10089111328125	57.0905945112					1	DETECTED	415.1009 m/z @57.09 [151020OFc1_NvH-0949-Control-11.raw]	415.10089111328125	57.0905945112	0.0144249458666667	99.9844708672	99.97004592133334	131430.25	3.95811018328766E8	0	8083	95.81401735760198	0.8290963455935176	0.6568006894264548	415.09393310546875	415.1106262207031
671	415.1727600097656	27.0389409301333					1	DETECTED	415.1728 m/z @27.04 [151020OFc1_NvH-0949-Control-11.raw]	415.1727600097656	27.0389409301333	6.99605467546667	95.7911031698667	88.79504849440004	1216380.875	3.517566076730537E8	0	8083	0.07068537731538882	0.5041432759914221	0.8313111590084153	415.16314697265625	415.17681884765625
672	415.1868591308594	24.4393017485333					1	DETECTED	415.1869 m/z @24.44 [151020OFc1_NvH-0949-Control-11.raw]	415.1868591308594	24.4393017485333	2.96050864933333	99.9565631394667	96.99605449013336	2143595.5	4.6243701914495224E8	2	8083	0.25680978168416146	0.5319863504506297	0.13826287414062913	415.1768798828125	415.19683837890625
673	415.20172119140625	13.7578440170667					1	DETECTED	415.2017 m/z @13.76 [151020OFc1_NvH-0949-Control-11.raw]	415.20172119140625	13.7578440170667	4.7530464336	98.783863752	94.0308173184	1472057.5	4.0554461690511173E8	0	8083	0.0855438375384594	0.5897176350341156	3.8837059279586863	415.1968688964844	415.2035827636719
674	415.2135925292969	32.4416745496					1	DETECTED	415.2136 m/z @32.44 [151020OFc1_NvH-0949-Control-11.raw]	415.2135925292969	32.4416745496	1.92885535093333	99.8724636498667	97.94360829893337	1.8723864E8	3.4091101696904216E9	2	8083	0.183410429252163	18.220425687683527	0.011951473639117664	415.20361328125	415.22357177734375
675	415.2309875488281	46.7913988506667					1	DETECTED	415.2310 m/z @46.79 [151020OFc1_NvH-0949-Control-11.raw]	415.2309875488281	46.7913988506667	4.74408226986667	97.0310465834667	92.28696431360004	1.0565323E7	8.036124083585125E8	2	8083	31.856715885500165	0.7130269077451139	0.009978919818985988	415.2236328125	415.2323303222656
676	415.2423400878906	30.5725184482667					1	DETECTED	415.2423 m/z @30.57 [151020OFc1_NvH-0949-Control-11.raw]	415.2423400878906	30.5725184482667	4.8242983992	97.9193265090667	93.0950281098667	1.03741248E8	2.293232399510834E9	2	8083	0.2124221429610067	1.3492858063587108	1.3792190483391646	415.23236083984375	415.2523193359375
677	415.25506591796875	33.2467691184					1	DETECTED	415.2551 m/z @33.25 [151020OFc1_NvH-0949-Control-11.raw]	415.25506591796875	33.2467691184	3.40594696186667	98.5158023968	95.10985543493332	2.5845828E7	1.0703942566437168E9	3	8083	0.1957107313855886	2.3336158052613802	0.9507595429124547	415.2523498535156	415.2650451660156
678	415.2682800292969	50.6313023864					1	DETECTED	415.2683 m/z @50.63 [151020OFc1_NvH-0949-Control-11.raw]	415.2682800292969	50.6313023864	1.94650763013333	99.1259830402667	97.17947541013338	1.2858395E7	6.188099454333622E8	2	8083	0.2581616192166294	0.5063735943597768	1.8446331119268995	415.26507568359375	415.27825927734375
679	415.2828369140625	17.5786478301333					1	DETECTED	415.2828 m/z @17.58 [151020OFc1_NvH-0949-Control-11.raw]	415.2828369140625	17.5786478301333	6.08320674426667	92.7541792168	86.67097247253332	1970595.375	4.272375804529813E8	2	8083	25.96970447361145	0.5455301718231798	9.053640072374947	415.2783203125	415.2924499511719
680	415.30523681640625	91.709889424					1	DETECTED	415.3052 m/z @91.71 [151020OFc1_NvH-0949-Control-11.raw]	415.30523681640625	91.709889424	5.06986405573333	92.5702777226667	87.50041366693337	190373.484375	3.137398914866337E8	0	8083	59.32491419362288	0.500061731341702	0.014196521592655028	415.2958679199219	415.3094177246094
681	415.4290466308594	30.932544016					1	DETECTED	415.4290 m/z @30.93 [151020OFc1_NvH-0949-Control-11.raw]	415.4290466308594	30.932544016	6.32543310453333	66.10951034375	59.78407723921667	463249.71875	2.6215022879481745E8	0	8083	0.07536942550511938	1.2147723772675378	38.81977415803413	415.4190673828125	415.4305419921875
682	415.4410705566406	46.0231596104					1	DETECTED	415.4411 m/z @46.02 [151020OFc1_NvH-0949-Control-11.raw]	415.4410705566406	46.0231596104	4.45903530293333	92.4041336074667	87.94509830453337	1001490.875	3.5870192879245853E8	0	8083	0.13113411912026862	1.1820762233439985	0.1634503837808483	415.43115234375	415.4493408203125
683	415.4593505859375	20.5242115088					1	DETECTED	415.4594 m/z @20.52 [151020OFc1_NvH-0949-Control-11.raw]	415.4593505859375	20.5242115088	5.0246643512	99.9004196490667	94.8757552978667	1023622.25	3.89806994542048E8	0	8083	0.3231193402893062	3.3787483123567768	76.28295443520123	415.44940185546875	415.46929931640625
684	415.47857666015625	24.9410064624					1	DETECTED	415.4786 m/z @24.94 [151020OFc1_NvH-0949-Control-11.raw]	415.47857666015625	24.9410064624	0.6329514384	99.5234995250667	98.8905480866667	575474.0625	3.7367506710169494E8	0	8083	9.172881039732308	0.7831902257784057	0.5808584130448515	415.4693908691406	415.47943115234375
685	415.4896545410156	41.8517034064					1	DETECTED	415.4897 m/z @41.85 [151020OFc1_NvH-0949-Control-11.raw]	415.4896545410156	41.8517034064	4.91438685226667	98.8391506874667	93.92476383520003	1384398.625	3.7739636129804206E8	0	8083	0.05616761960341421	0.5218437892989055	0.022840432072436974	415.47967529296875	415.4992370605469
686	415.50689697265625	27.0812360722667					1	DETECTED	415.5069 m/z @27.08 [151020OFc1_NvH-0949-Control-11.raw]	415.50689697265625	27.0812360722667	6.91974779333333	98.3051151664	91.38536737306667	579580.6875	3.574333101722941E8	0	8083	0.1176201908663046	0.5032091764660928	0.4384552394662035	415.5001525878906	415.5144348144531
687	415.5245361328125	19.0347558901333					1	DETECTED	415.5245 m/z @19.03 [151020OFc1_NvH-0949-Control-11.raw]	415.5245361328125	19.0347558901333	3.94705341573333	99.7336653408	95.78661192506667	634940.875	3.6882903712330943E8	0	8083	0.08567806478721351	0.5497947123877284	9.35224228910869	415.5151062011719	415.5345153808594
688	415.5399475097656	26.2598371946667					1	DETECTED	415.5399 m/z @26.26 [151020OFc1_NvH-0949-Control-11.raw]	415.5399475097656	26.2598371946667	3.80415763786667	49.6114704506667	45.80731281280003	622344.6875	1.7411230012933964E8	0	8083	12.608487741554175	1.4018737479691639	0.5044240333041429	415.5345458984375	415.54010009765625
689	415.55010986328125	30.5061786117333					1	DETECTED	415.5501 m/z @30.51 [151020OFc1_NvH-0949-Control-11.raw]	415.55010986328125	30.5061786117333	4.9054989968	94.9942367725333	90.08873777573329	750660.9375	4.369165849623294E8	3	8083	8.416729380870546	0.6774338221583446	0.010086329101802205	415.5401306152344	415.55535888671875
690	415.56536865234375	46.8114570898667					1	DETECTED	415.5654 m/z @46.81 [151020OFc1_NvH-0949-Control-11.raw]	415.56536865234375	46.8114570898667	4.6191624408	79.3333310074667	74.7141685666667	7461178.5	5.0838882823437953E8	3	8083	0.12156396454751928	0.5633270021162852	0.3608952873712662	415.555419921875	415.5753479003906
691	415.5797119140625	34.6235059288					1	DETECTED	415.5797 m/z @34.62 [151020OFc1_NvH-0949-Control-11.raw]	415.5797119140625	34.6235059288	5.22322447546667	97.7901106013333	92.56688612586663	5568781.5	5.111424979071511E8	3	8083	0.17066683143870875	1.1828130622680646	0.9749604639514223	415.5754089355469	415.58953857421875
692	415.60687255859375	41.2353289389333					1	DETECTED	415.6069 m/z @41.24 [151020OFc1_NvH-0949-Control-11.raw]	415.60687255859375	41.2353289389333	3.662996584	96.7920910714667	93.1290944874667	187647.09375	3.803125917301736E8	0	8083	0.03954349000740365	1.239330760833626	1.478661521667252	415.5977783203125	415.61572265625
693	415.641845703125	45.9926389829333					1	DETECTED	415.6418 m/z @45.99 [151020OFc1_NvH-0949-Control-11.raw]	415.641845703125	45.9926389829333	9.140883052	94.3645441832	85.2236611312	697519.125	3.496531279790913E8	0	8083	0.1955142788427935	1.7335882302824617	0.002650700053682544	415.6322326660156	415.65032958984375
694	415.6841735839844	23.6820542098667					1	DETECTED	415.6842 m/z @23.68 [151020OFc1_NvH-0949-Control-11.raw]	415.6841735839844	23.6820542098667	4.6458059784	96.8293427290667	92.18353675066669	1524735.125	3.756707739595564E8	0	8083	0.7628163596473314	0.8859851981561576	13.122614064467287	415.67425537109375	415.6941223144531
695	415.69720458984375	32.7760832912					1	DETECTED	415.6972 m/z @32.78 [151020OFc1_NvH-0949-Control-11.raw]	415.69720458984375	32.7760832912	6.2238528488	96.8293427290667	90.6054898802667	719998.8125	3.6815456066192406E8	0	8083	0.1530644608002163	0.5237045237886311	0.2960815017513583	415.6941833496094	415.7038879394531
696	415.7138977050781	32.4416745496					1	DETECTED	415.7139 m/z @32.44 [151020OFc1_NvH-0949-Control-11.raw]	415.7138977050781	32.4416745496	2.74952788666667	98.3962745610667	95.64674667440003	8.30108E7	1.922504453206313E9	2	8083	0.18942506625430156	27.51863788180132	0.5163676372572079	415.70391845703125	415.723876953125
697	415.7331848144531	14.9481948885333					1	DETECTED	415.7332 m/z @14.95 [151020OFc1_NvH-0949-Control-11.raw]	415.7331848144531	14.9481948885333	4.5923464128	97.7054851133333	93.1131387005333	3794915.25	4.370021045247339E8	2	8083	27.627590011127978	11.12484434881726	10.99449504173878	415.72393798828125	415.7332458496094
698	415.7432556152344	30.5725184482667					1	DETECTED	415.7433 m/z @30.57 [151020OFc1_NvH-0949-Control-11.raw]	415.7432556152344	30.5725184482667	4.70838884533333	97.6109607946667	92.90257194933336	4.58187E7	1.6465201330988445E9	2	8083	0.23459819763129275	0.5141710267156655	0.2971236045625671	415.7332763671875	415.75323486328125
699	415.7567138671875	33.2467691184					1	DETECTED	415.7567 m/z @33.25 [151020OFc1_NvH-0949-Control-11.raw]	415.7567138671875	33.2467691184	6.8356132936	92.6521160885333	85.8165027949333	1.0923888E7	6.853759546879656E8	2	8083	5.74559932204394	0.8700445107920745	14.619034470687051	415.7532653808594	415.7611389160156
700	415.7711486816406	26.3892006122667					1	DETECTED	415.7711 m/z @26.39 [151020OFc1_NvH-0949-Control-11.raw]	415.7711486816406	26.3892006122667	7.84151150613333	97.5549591552	89.71344764906667	1.8418326E7	7.159275899236175E8	2	8083	0.18325949826817833	76.74218097302553	173.65473870987577	415.76116943359375	415.78106689453125
701	415.784423828125	17.5246548224					1	DETECTED	415.7844 m/z @17.52 [151020OFc1_NvH-0949-Control-11.raw]	415.784423828125	17.5246548224	3.42366571706667	99.6963575490667	96.27269183200004	489383.9375	3.628517566910295E8	0	8083	0.10379167985800208	1.9110069979201254	2.68957732298973	415.78118896484375	415.7926025390625
702	415.83831787109375	26.9774122805333					1	DETECTED	415.8383 m/z @26.98 [151020OFc1_NvH-0949-Control-11.raw]	415.83831787109375	26.9774122805333	5.4632053288	98.8484838712	93.3852785424	353029.4375	3.7795945861263806E8	0	8083	19.04300917840133	2.8982170537808027	0.06168527860354459	415.82855224609375	415.8472900390625
703	415.85772705078125	27.527918208					1	DETECTED	415.8577 m/z @27.53 [151020OFc1_NvH-0949-Control-11.raw]	415.85772705078125	27.527918208	4.96173613573333	99.5947276429333	94.63299150719996	2070656.125	3.829336008834703E8	0	8083	0.14369193046407247	0.5079308239170571	0.019636982428839624	415.8477478027344	415.8668212890625
704	415.8768310546875	9.39335424773333					1	DETECTED	415.8768 m/z @9.39 [151020OFc1_NvH-0949-Control-11.raw]	415.8768310546875	9.39335424773333	0.889352758133333	99.8167207378667	98.92736797973338	2096622.5	4.3463251611523885E8	3	8083	8.854533625275554	6.89401928515094	211.09581017571767	415.8669128417969	415.8868103027344
705	415.88690185546875	21.0675616973333					1	DETECTED	415.8869 m/z @21.07 [151020OFc1_NvH-0949-Control-11.raw]	415.88690185546875	21.0675616973333	6.8667627264	99.4586684981333	92.59190577173331	446982.3125	4.418063018652108E8	0	8083	2.489150949186161	4.76484881142473	35.69938336169382	415.8868408203125	415.8896789550781
706	415.8996887207031	46.7913988506667					1	DETECTED	415.8997 m/z @46.79 [151020OFc1_NvH-0949-Control-11.raw]	415.8996887207031	46.7913988506667	4.6727161472	99.9004196490667	95.2277035018667	2334215.75	4.2777638112829095E8	3	8083	0.44501598506784745	0.557121841287577	0.015904614382360918	415.8897399902344	415.9041748046875
707	415.9141845703125	34.5574664754667					1	DETECTED	415.9142 m/z @34.56 [151020OFc1_NvH-0949-Control-11.raw]	415.9141845703125	34.5574664754667	2.20225647466667	99.8631996592	97.66094318453334	4161373.5	4.9314571773006546E8	3	8083	0.1702087211561576	1.4209925516264539	7.139125676544365	415.9042053222656	415.9240417480469
708	415.9613952636719	20.5571173186667					1	DETECTED	415.9614 m/z @20.56 [151020OFc1_NvH-0949-Control-11.raw]	415.9613952636719	20.5571173186667	0.900467126933333	98.9966763213333	98.09620919439996	555283.3125	3.673121462432898E8	0	8083	0.48421866582744855	0.5117654654359186	0.8761083285504861	415.95184326171875	415.9623718261719
709	415.97247314453125	38.2404952525333					1	DETECTED	415.9725 m/z @38.24 [151020OFc1_NvH-0949-Control-11.raw]	415.97247314453125	38.2404952525333	0.889352758133333	99.8724636498667	98.98311089173338	607620.125	3.8914642289692324E8	0	8083	10.717690869661674	1.8300825011410593	0.0995456097140062	415.9629821777344	415.9813537597656
710	415.991455078125	41.8767280714667					1	DETECTED	415.9915 m/z @41.88 [151020OFc1_NvH-0949-Control-11.raw]	415.991455078125	41.8767280714667	1.4269617272	99.9938626656	98.56690093840001	635680.75	4.037695482623923E8	0	8083	11.991181067438252	2.9356530396839853	0.3233537220944774	415.9814758300781	416.0010070800781
711	416.1922302246094	27.5396352426667					1	DETECTED	416.1922 m/z @27.54 [151020OFc1_NvH-0949-Control-11.raw]	416.1922302246094	27.5396352426667	0.406320593333333	99.2370339285333	98.83071333519996	1586871.0	4.2260803133001506E8	2	8083	0.09970799934740171	1.3455880937415714	1.3572977611461505	416.18231201171875	416.2021789550781
712	416.2037658691406	38.8536381104					1	DETECTED	416.2038 m/z @38.85 [151020OFc1_NvH-0949-Control-11.raw]	416.2037658691406	38.8536381104	5.55280434773333	96.2880283813333	90.73522403359998	803267.6875	3.9694411288692653E8	0	8083	20.972159775349052	1.939435174728713	6.471319226000617	416.2022399902344	416.2050476074219
713	416.2150573730469	32.4416745496					1	DETECTED	416.2151 m/z @32.44 [151020OFc1_NvH-0949-Control-11.raw]	416.2150573730469	32.4416745496	4.8242983992	99.541919772	94.7176213728	2.1744298E7	9.347692832298486E8	3	8083	0.18548345623123197	0.8783503198097357	1.1223298960619645	416.205078125	416.2250061035156
714	416.2320251464844	19.6425637053333					1	DETECTED	416.2320 m/z @19.64 [151020OFc1_NvH-0949-Control-11.raw]	416.2320251464844	19.6425637053333	3.10148624586667	96.5162150738667	93.41472882800004	5467260.0	8.571261740626508E8	3	8083	3.625510975411437	1.9974114983518505	0.3037890585618203	416.2250671386719	416.2409362792969
715	416.2509460449219	29.7033180744					1	DETECTED	416.2509 m/z @29.70 [151020OFc1_NvH-0949-Control-11.raw]	416.2509460449219	29.7033180744	3.79531777786667	99.7242862653333	95.92896848746663	1.35596208E8	3.491156624341017E9	2	8083	0.2460275485564445	19.45171614644173	1.2247151020123492	416.240966796875	416.26092529296875
716	416.261474609375	19.593351988					1	DETECTED	416.2615 m/z @19.59 [151020OFc1_NvH-0949-Control-11.raw]	416.261474609375	19.593351988	6.99605467546667	94.3645441832	87.36848950773333	1046371.125	4.9319465231195843E8	0	8083	18.725872835766253	0.6079551326909312	11.181693826446038	416.2609558105469	416.2625427246094
717	416.2725830078125	26.3985903714667					1	DETECTED	416.2726 m/z @26.40 [151020OFc1_NvH-0949-Control-11.raw]	416.2725830078125	26.3985903714667	7.156642276	99.0614732704	91.9048309944	7821891.0	5.727304096079365E8	3	8083	0.16866903337871975	191.13444108514787	198.82751931715887	416.26263427734375	416.2823486328125
718	416.2867431640625	27.6780961170667					1	DETECTED	416.2867 m/z @27.68 [151020OFc1_NvH-0949-Control-11.raw]	416.2867431640625	27.6780961170667	9.41392685653333	92.6312055138667	83.21727865733337	1466373.125	3.452552897480914E8	0	8083	18.33416980354584	1.380884240029568	2.081392515000612	416.28265380859375	416.2962646484375
719	416.3004150390625	90.6529163328					1	DETECTED	416.3004 m/z @90.65 [151020OFc1_NvH-0949-Control-11.raw]	416.3004150390625	90.6529163328	8.7530364904	95.5606950888	86.8076585984	131580.5625	2.973535732448134E8	0	8083	1.0515370517135807	0.5054951212047447	0.010966473099780119	416.2993469238281	416.30731201171875
720	416.33697509765625	91.709889424					1	DETECTED	416.3370 m/z @91.71 [151020OFc1_NvH-0949-Control-11.raw]	416.33697509765625	91.709889424	10.9604215770667	95.3629866746667	84.4025650976	228481.890625	3.832883715046829E8	0	8083	0.7327185634991196	1.2784919252432945	2.4651244981093314	416.3269958496094	416.3461608886719
721	416.4333801269531	38.9664780781333					1	DETECTED	416.4334 m/z @38.97 [151020OFc1_NvH-0949-Control-11.raw]	416.4333801269531	38.9664780781333	6.10169166693333	98.4331450376	92.33145337066667	598424.9375	3.658300585897876E8	0	8083	0.04007985367877609	1.8418506115543214	0.698482059778898	416.4235534667969	416.4419860839844
722	416.45733642578125	17.1133743917333					1	DETECTED	416.4573 m/z @17.11 [151020OFc1_NvH-0949-Control-11.raw]	416.45733642578125	17.1133743917333	4.99776680186667	99.4212270698667	94.42346026800003	162958.421875	3.8430535746740323E8	0	8083	15.378943648812232	6.110352607028236	0.0597307870339301	416.4473571777344	416.458984375
723	416.4690856933594	47.3580292976					1	DETECTED	416.4691 m/z @47.36 [151020OFc1_NvH-0949-Control-11.raw]	416.4690856933594	47.3580292976	5.9077731136	99.4119483064	93.5041751928	1109459.875	3.910675896849511E8	0	8083	0.09378734531294697	0.9382364887011738	1.5816613340789172	416.4591064453125	416.4785461425781
724	416.4931640625	43.308951232					1	DETECTED	416.4932 m/z @43.31 [151020OFc1_NvH-0949-Control-11.raw]	416.4931640625	43.308951232	5.4022704336	99.6595249658667	94.2572545322667	375375.25	3.813568553495996E8	0	8083	21.244998876211366	1.8429666960868356	2.6745447664680935	416.4840393066406	416.50311279296875
725	416.52227783203125	19.7943785792					1	DETECTED	416.5223 m/z @19.79 [151020OFc1_NvH-0949-Control-11.raw]	416.52227783203125	19.7943785792	1.14792682	96.7920910714667	95.6441642514667	1146827.875	3.6767675524432504E8	3	8083	0.14717715704907874	0.5574590231605722	1.5712285449293308	416.5123596191406	416.5322570800781
726	416.5348205566406	39.7711817837333					1	DETECTED	416.5348 m/z @39.77 [151020OFc1_NvH-0949-Control-11.raw]	416.5348205566406	39.7711817837333	5.16256483386667	66.5039385629333	61.34137372906663	421246.6875	2.791603167200215E8	0	8083	25.398974324207934	1.0088528382300204	0.8359348705668505	416.53228759765625	416.53717041015625
727	416.54718017578125	27.5730162381333					1	DETECTED	416.5472 m/z @27.57 [151020OFc1_NvH-0949-Control-11.raw]	416.54718017578125	27.5730162381333	0.4541638104	95.7002854053333	95.2461215949333	4167941.25	4.813501993094131E8	3	8083	0.15846908573587015	0.5886334595977192	0.009851056389406993	416.5372009277344	416.5494079589844
728	416.5594177246094	29.6728563717333					1	DETECTED	416.5594 m/z @29.67 [151020OFc1_NvH-0949-Control-11.raw]	416.5594177246094	29.6728563717333	5.0515934752	99.1352997928	94.0837063176	1.6973284E7	8.65676911560405E8	3	8083	14.199015397983903	0.5090299418997346	0.9813711805739761	416.5494689941406	416.56939697265625
729	416.5751647949219	31.661750208					1	DETECTED	416.5752 m/z @31.66 [151020OFc1_NvH-0949-Control-11.raw]	416.5751647949219	31.661750208	3.9115586784	95.0145844197333	91.1030257413333	662394.0625	3.82871436786439E8	0	8083	10.173082782149738	2.4497196037136977	2.6196610091015073	416.5694274902344	416.5850524902344
730	416.58697509765625	31.2191259744					1	DETECTED	416.5870 m/z @31.22 [151020OFc1_NvH-0949-Control-11.raw]	416.58697509765625	31.2191259744	4.9054989968	67.9257181133333	63.020219116533305	133498.359375	2.6245709251392177E8	0	8083	19.91646229919977	1.4193022554249348	1.8639917954308285	416.5853271484375	416.5885314941406
731	416.59857177734375	53.9195852384					1	DETECTED	416.5986 m/z @53.92 [151020OFc1_NvH-0949-Control-11.raw]	416.59857177734375	53.9195852384	1.81325262213333	88.1278497050667	86.31459708293336	1108183.125	3.706134422585061E8	0	8083	13.549614625526488	0.502449361171155	0.012067595537742741	416.5887756347656	416.6082458496094
732	416.668212890625	33.2810581781333					1	DETECTED	416.6682 m/z @33.28 [151020OFc1_NvH-0949-Control-11.raw]	416.668212890625	33.2810581781333	5.75664362026667	95.7639989906667	90.00735537040003	361978.875	3.7899698138467216E8	0	8083	0.10414938544472818	1.63504577329285	0.001398965822701298	416.6585693359375	416.6766052246094
733	416.68670654296875	19.5502668109333					1	DETECTED	416.6867 m/z @19.55 [151020OFc1_NvH-0949-Control-11.raw]	416.68670654296875	19.5502668109333	7.0792227256	97.8360292360167	90.7568065104167	3256046.75	4.096926221679096E8	0	8083	0.2623464260917103	75.47310800537554	1.8557726043171048	416.67681884765625	416.6966857910156
734	416.705078125	29.1410334522667					1	DETECTED	416.7051 m/z @29.14 [151020OFc1_NvH-0949-Control-11.raw]	416.705078125	29.1410334522667	4.69045161733333	95.8001066965333	91.10965507919998	580342.8125	3.7571396150561637E8	0	8083	0.2920274757553827	1.933352842043028	2.5950634263513797	416.6967468261719	416.7070617675781
735	416.71710205078125	32.407672312					1	DETECTED	416.7171 m/z @32.41 [151020OFc1_NvH-0949-Control-11.raw]	416.71710205078125	32.407672312	5.30084876026667	98.6644193301333	93.36357056986662	4186129.75	5.632442455211354E8	2	8083	4.245057947497571	1.8155204563540455	1.258331220081267	416.7071228027344	416.72216796875
736	416.732177734375	32.3681065202667					1	DETECTED	416.7322 m/z @32.37 [151020OFc1_NvH-0949-Control-11.raw]	416.732177734375	32.3681065202667	4.05527961866667	95.809075296	91.75379567733333	8702566.0	8.120419142375723E8	2	8083	9.7019756246926	1.0496447945754612	0.023275374149435167	416.7221984863281	416.74151611328125
737	416.75152587890625	29.6372314394667					1	DETECTED	416.7515 m/z @29.64 [151020OFc1_NvH-0949-Control-11.raw]	416.75152587890625	29.6372314394667	5.49153043386667	97.7808883013333	92.28935786746663	6.0241888E7	1.8855807850512667E9	2	8083	0.24314130500602005	2.098232082826489	0.2688199067437105	416.7415466308594	416.7614440917969
738	416.76202392578125	27.5624975325333					1	DETECTED	416.7620 m/z @27.56 [151020OFc1_NvH-0949-Control-11.raw]	416.76202392578125	27.5624975325333	7.75909795146667	80.2013237098667	72.44222575840003	604495.1875	3.492589442364598E8	0	8083	0.09952577195974399	1.8290350972784397	73.43092875573404	416.76153564453125	416.76373291015625
739	416.7740783691406	26.3892006122667					1	DETECTED	416.7741 m/z @26.39 [151020OFc1_NvH-0949-Control-11.raw]	416.7740783691406	26.3892006122667	2.1759567496	98.085063996	95.9091072464	2257220.25	3.751849223974923E8	0	8083	0.15434444754432874	64.02599275173279	1.259180959180388	416.7641296386719	416.7830505371094
740	416.842041015625	41.6216793141333					1	DETECTED	416.8420 m/z @41.62 [151020OFc1_NvH-0949-Control-11.raw]	416.842041015625	41.6216793141333	1.69980403173333	99.631752284	97.93194825226666	2159354.75	3.887202934516211E8	5	8083	0.03856323656475524	0.9383334987814509	0.758174803277104	416.83233642578125	416.85162353515625
741	416.8570861816406	19.7943785792					1	DETECTED	416.8571 m/z @19.79 [151020OFc1_NvH-0949-Control-11.raw]	416.8570861816406	19.7943785792	1.96394888906667	99.9004196490667	97.93647076000003	866638.9375	2.925789715144837E8	0	8083	3.805881464964436	0.5787011675414062	5.530396453110525	416.85205078125	416.85906982421875
742	416.8691711425781	33.4738890285333					1	DETECTED	416.8692 m/z @33.47 [151020OFc1_NvH-0949-Control-11.raw]	416.8691711425781	33.4738890285333	1.13917901946667	99.9938626656	98.85468364613334	2717581.0	4.019425816146681E8	3	8083	0.17999272428367874	0.5065847466485212	0.007105751133527461	416.8594055175781	416.8711853027344
743	416.8811950683594	27.5926849208					1	DETECTED	416.8812 m/z @27.59 [151020OFc1_NvH-0949-Control-11.raw]	416.8811950683594	27.5926849208	2.06036291573333	99.7794667232	97.71910380746667	2925377.25	4.410378277062407E8	0	8083	0.1582395379563053	1.0705436801053716	0.1992290915520378	416.8712463378906	416.8825988769531
744	416.89263916015625	29.6372314394667					1	DETECTED	416.8926 m/z @29.64 [151020OFc1_NvH-0949-Control-11.raw]	416.89263916015625	29.6372314394667	2.3512487624	99.919249344	97.56800058159999	1.1702341E7	6.928815355404931E8	3	8083	4.9262530878555815	2.2346523957774633	0.2252098608091408	416.8826599121094	416.9026184082031
745	416.9066162109375	21.6119447552					1	DETECTED	416.9066 m/z @21.61 [151020OFc1_NvH-0949-Control-11.raw]	416.9066162109375	21.6119447552	1.174209748	99.9844708672	98.8102611192	4826739.0	4.7333284645529175E8	3	8083	0.26590522918213466	0.7342510926248179	5.576267428594034	416.90264892578125	416.91650390625
746	416.9188537597656	33.7200238053333					1	DETECTED	416.9189 m/z @33.72 [151020OFc1_NvH-0949-Control-11.raw]	416.9188537597656	33.7200238053333	1.5249163416	99.715157072	98.19024073039999	389208.09375	3.710396458644975E8	0	8083	0.13876522518059886	1.9740768470908017	2.9457035380225074	416.9166564941406	416.92462158203125
747	416.9347839355469	52.1249955061333					1	DETECTED	416.9348 m/z @52.12 [151020OFc1_NvH-0949-Control-11.raw]	416.9347839355469	52.1249955061333	2.3512487624	99.8540764309333	97.5028276685333	432760.46875	3.4817312658950466E8	0	8083	20.955797772378393	0.9794603987774866	0.08711839163351244	416.9256896972656	416.9447326660156
748	416.9488220214844	48.0104056994667					1	DETECTED	416.9488 m/z @48.01 [151020OFc1_NvH-0949-Control-11.raw]	416.9488220214844	48.0104056994667	2.4038523248	94.6596656984	92.2558133736	151125.234375	3.6154097757115346E8	0	8083	87.12609866896825	1.0793891608537218	1.1536567876177215	416.9449768066406	416.9501953125
749	416.9603576660156	42.0828794914667					1	DETECTED	416.9604 m/z @42.08 [151020OFc1_NvH-0949-Control-11.raw]	416.9603576660156	42.0828794914667	0.087051112	97.4717568010667	97.3847056890667	591074.0	3.9159249536588377E8	0	8083	0.13054214594425417	1.4490971182593015	0.0015301486869342652	416.9504089355469	416.9606628417969
750	416.97076416015625	23.4568611626667					1	DETECTED	416.9708 m/z @23.46 [151020OFc1_NvH-0949-Control-11.raw]	416.97076416015625	23.4568611626667	0.988864097866667	99.7794667232	98.79060262533334	1354420.875	3.995171551692019E8	4	8083	0.11703478516450971	0.5146113661760416	0.8205983662557277	416.9607849121094	416.980712890625
751	416.9816589355469	32.1633668962667					1	DETECTED	416.9817 m/z @32.16 [151020OFc1_NvH-0949-Control-11.raw]	416.9816589355469	32.1633668962667	0.2047211176	99.8072963752	99.6025752576	344972.1875	3.865423521361032E8	0	8083	3.0902068679851986	2.2498413204754133	3.5130918279722003	416.9809265136719	416.99163818359375
752	417.0429382324219	41.5572570853333					1	DETECTED	417.0429 m/z @41.56 [151020OFc1_NvH-0949-Control-11.raw]	417.0429382324219	41.5572570853333	0.1337403208	99.9844708672	99.8507305464	2579694.5	4.0806922700268114E8	0	8083	0.09486248370873795	39.45002023188748	138.21097532519758	417.03302001953125	417.052734375
753	417.1734619140625	25.5895097128					1	DETECTED	417.1735 m/z @25.59 [151020OFc1_NvH-0949-Control-11.raw]	417.1734619140625	25.5895097128	1.67372089013333	92.5484089144	90.87468802426667	429703.21875	3.843404015496174E8	0	8083	10.611138394347241	3.7798288838566174	6.57549841851182	417.16357421875	417.1775817871094
754	417.1876220703125	19.5216980458667					1	DETECTED	417.1876 m/z @19.52 [151020OFc1_NvH-0949-Control-11.raw]	417.1876220703125	19.5216980458667	6.27958356853333	99.0335487138667	92.75396514533337	1369587.0	3.852281838215094E8	3	8083	0.23353212095225828	0.9194300328148824	8.119983354157073	417.1780700683594	417.1935119628906
755	417.2035217285156	34.5312477981333					1	DETECTED	417.2035 m/z @34.53 [151020OFc1_NvH-0949-Control-11.raw]	417.2035217285156	34.5312477981333	2.18470032106667	99.7336653408	97.54896501973333	1.218048E7	7.636898433629823E8	3	8083	0.19116563008645215	0.6483905269647883	0.012549431411731551	417.19354248046875	417.2135009765625
756	417.2215270996094	16.0802465474667					1	DETECTED	417.2215 m/z @16.08 [151020OFc1_NvH-0949-Control-11.raw]	417.2215270996094	16.0802465474667	4.04613558853333	99.7429177554667	95.69678216693337	1.0077045E7	1.0797710318136086E9	2	8083	0.21805842877065018	22.547741604281203	59.44081454221024	417.2135314941406	417.23150634765625
757	417.2406311035156	22.6876036608					1	DETECTED	417.2406 m/z @22.69 [151020OFc1_NvH-0949-Control-11.raw]	417.2406311035156	22.6876036608	3.10148624586667	97.5829177578667	94.48143151200003	3792815.25	6.967442721807876E8	2	8083	0.18335552942884448	0.509816116870594	2.3055847845905575	417.2315673828125	417.24261474609375
758	417.25262451171875	29.6862647344					1	DETECTED	417.2526 m/z @29.69 [151020OFc1_NvH-0949-Control-11.raw]	417.25262451171875	29.6862647344	0.583673149066667	95.2171904901333	94.63351734106664	1.5399176E7	1.1477039329574955E9	3	8083	8.691841067011783	2.5141406112086813	6.571750905311628	417.2426452636719	417.26251220703125
759	417.2676696777344	90.4196023856					1	DETECTED	417.2677 m/z @90.42 [151020OFc1_NvH-0949-Control-11.raw]	417.2676696777344	90.4196023856	6.77688267546667	95.809075296	89.03219262053334	375755.4375	4.031176583071326E8	0	8083	1.2170486932345455	0.5098084341125838	0.02832091527503814	417.26263427734375	417.2765197753906
760	417.2785949707031	56.3293097565333					1	DETECTED	417.2786 m/z @56.33 [151020OFc1_NvH-0949-Control-11.raw]	417.2785949707031	56.3293097565333	56.236100768	94.8559844621333	38.61988369413331	181122.328125	1.7451505179299214E8	0	8083	0.09105230045464197	207.16823721532242	413.33647443064484	417.2779846191406	417.27911376953125
761	417.289794921875	27.6405131762667					1	DETECTED	417.2898 m/z @27.64 [151020OFc1_NvH-0949-Control-11.raw]	417.289794921875	27.6405131762667	3.68061725466667	92.3952167533333	88.71459949866663	331402.96875	3.311479077352147E8	0	8083	18.252066015955247	1.8449316005018526	575.4501001926247	417.28106689453125	417.29925537109375
762	417.4437561035156	41.5688506154667					1	DETECTED	417.4438 m/z @41.57 [151020OFc1_NvH-0949-Control-11.raw]	417.4437561035156	41.5688506154667	4.15294702613333	95.0034889370667	90.85054191093337	632577.4375	3.915936864648839E8	0	8083	0.0744362196936521	1.4840788641894445	0.1897864525969678	417.43377685546875	417.4534606933594
763	417.4620666503906	42.1159979178667					1	DETECTED	417.4621 m/z @42.12 [151020OFc1_NvH-0949-Control-11.raw]	417.4620666503906	42.1159979178667	4.8692536616	94.4007916184	89.53153795680001	136715.125	3.47735314353527E8	0	8083	76.16744716495305	1.2104421132982135	1.6885758561876467	417.4537658691406	417.46221923828125
764	417.4727478027344	23.4478176650667					1	DETECTED	417.4727 m/z @23.45 [151020OFc1_NvH-0949-Control-11.raw]	417.4727478027344	23.4478176650667	7.3405025856	94.6139897237333	87.27348713813329	542304.8125	3.9904873660643524E8	0	8083	0.04584850515909267	3.6244386123281758	0.014092415182552942	417.4631042480469	417.48272705078125
765	417.48291015625	21.5902887066667					1	DETECTED	417.4829 m/z @21.59 [151020OFc1_NvH-0949-Control-11.raw]	417.48291015625	21.5902887066667	6.58975339413333	59.4215929936	52.83183959946667	381730.59375	2.4900422428449422E8	0	8083	3.424031972181716	1.7609984743452514	11.875266054849265	417.4827880859375	417.4903869628906
766	417.50042724609375	25.4870068085333					1	DETECTED	417.5004 m/z @25.49 [151020OFc1_NvH-0949-Control-11.raw]	417.50042724609375	25.4870068085333	2.1759567496	99.5327113453333	97.35675459573329	3157759.0	3.9237648910449386E8	0	8083	0.16055830214755318	0.6929555862275104	16.90572697182677	417.4908142089844	417.51007080078125
767	417.5270080566406	62.0417001376					1	DETECTED	417.5270 m/z @62.04 [151020OFc1_NvH-0949-Control-11.raw]	417.5270080566406	62.0417001376	5.194272872	96.4611159789333	91.2668431069333	401270.125	3.41118709587969E8	0	8083	43.12456815400415	0.8292358523323994	0.637384223444139	417.5174560546875	417.5274963378906
768	417.5375671386719	34.5966080144					1	DETECTED	417.5376 m/z @34.60 [151020OFc1_NvH-0949-Control-11.raw]	417.5375671386719	34.5966080144	5.03356641173333	99.6411329264	94.60756651466667	8864272.0	5.751780351361257E8	3	8083	0.19018797601425774	0.5073512412786823	0.007796116440893796	417.52777099609375	417.54754638671875
769	417.5543518066406	12.032742676					1	DETECTED	417.5544 m/z @12.03 [151020OFc1_NvH-0949-Control-11.raw]	417.5543518066406	12.032742676	4.806477212	94.4534264330667	89.64694922106669	3395042.75	6.644030879954362E8	3	8083	15.631424624489364	5.358704064471359	3.5062031335666006	417.547607421875	417.5643310546875
770	417.57476806640625	17.2231080645333					1	DETECTED	417.5748 m/z @17.22 [151020OFc1_NvH-0949-Control-11.raw]	417.57476806640625	17.2231080645333	0.998268064533333	92.7655002429333	91.76723217839996	1.106898E7	8.739721668696296E8	3	8083	8.097891495514805	2.403405231902661	63.373435694914626	417.5647888183594	417.5847473144531
771	417.5848388671875	15.8156390122667					1	DETECTED	417.5848 m/z @15.82 [151020OFc1_NvH-0949-Control-11.raw]	417.5848388671875	15.8156390122667	5.54253770613333	83.0069604762667	77.46442277013337	1869682.0	3.851623153148008E8	0	8083	0.14041395332222883	78.21819047247945	0.8740430250608227	417.58477783203125	417.5946960449219
772	417.6111145019531	10.4852710098667					1	DETECTED	417.6111 m/z @10.49 [151020OFc1_NvH-0949-Control-11.raw]	417.6111145019531	10.4852710098667	8.95494656346667	96.251634928	87.29668836453334	127053.9765625	3.5969991008015597E8	0	8083	0.15097867590373149	0.8483488309915994	13.03424814510956	417.60931396484375	417.61444091796875
773	417.6981201171875	37.7684648042667					1	DETECTED	417.6981 m/z @37.77 [151020OFc1_NvH-0949-Control-11.raw]	417.6981201171875	37.7684648042667	5.11310094693333	94.7248838026667	89.61178285573337	732184.875	3.904878695115054E8	0	8083	18.36810456817448	1.3755354125540333	0.017085921261338604	417.6881408691406	417.6987609863281
774	417.7087707519531	14.1897893474667					1	DETECTED	417.7088 m/z @14.19 [151020OFc1_NvH-0949-Control-11.raw]	417.7087707519531	14.1897893474667	4.36179895706667	95.1243606850667	90.76256172800004	1618616.25	4.8979172157408035E8	2	8083	41.605136725801536	2.2554090925630415	240.53870705513947	417.6988220214844	417.7181091308594
775	417.72821044921875	22.9803381608					1	DETECTED	417.7282 m/z @22.98 [151020OFc1_NvH-0949-Control-11.raw]	417.72821044921875	22.9803381608	2.44786446986667	98.2503224168	95.80245794693333	7889521.0	7.327555214160616E8	2	8083	7.147419452956971	5.724231990690988	0.8165410536747794	417.71826171875	417.7381591796875
776	417.73944091796875	25.2789736725333					1	DETECTED	417.7394 m/z @25.28 [151020OFc1_NvH-0949-Control-11.raw]	417.73944091796875	25.2789736725333	5.78575805493333	97.1682059245333	91.38244786959997	6444356.5	6.070249871820022E8	2	8083	0.21895255771102384	2.391857868934559	1.558797697240581	417.73822021484375	417.7494201660156
777	417.74981689453125	39.6123414696					1	DETECTED	417.7498 m/z @39.61 [151020OFc1_NvH-0949-Control-11.raw]	417.74981689453125	39.6123414696	6.61753157813333	84.3799691213333	77.76243754319998	3666118.5	5.398652820368525E8	0	8083	12.712007313739175	0.7792352859316849	0.13153320355632106	417.74945068359375	417.7596435546875
778	417.7623596191406	38.7248875658667					1	DETECTED	417.7624 m/z @38.72 [151020OFc1_NvH-0949-Control-11.raw]	417.7623596191406	38.7248875658667	11.5233198042667	78.5678169133333	67.0444971090666	353891.78125	3.343849478296553E8	0	8083	25.26610109551919	1.2939969279516719	1.57462203691395	417.7598876953125	417.7652893066406
779	417.7759704589844	20.2213379749333					1	DETECTED	417.7760 m/z @20.22 [151020OFc1_NvH-0949-Control-11.raw]	417.7759704589844	20.2213379749333	6.17826791413333	74.3806858736	68.20241795946667	360260.125	3.1880006415700126E8	0	8083	0.08376747499830017	6.94538010501802	0.4275409371242258	417.7663879394531	417.78594970703125
780	417.86163330078125	62.0867795544					1	DETECTED	417.8616 m/z @62.09 [151020OFc1_NvH-0949-Control-11.raw]	417.86163330078125	62.0867795544	5.16256483386667	99.6411329264	94.47856809253334	472943.4375	6.497673135520062E8	0	8083	16.285971911982962	0.8576632951712474	3.3747264740941385E-4	417.8519592285156	417.8664855957031
781	417.8764953613281	47.1257864834667					1	DETECTED	417.8765 m/z @47.13 [151020OFc1_NvH-0949-Control-11.raw]	417.8764953613281	47.1257864834667	1.4269617272	99.7336653408	98.3067036136	2.1056268E7	7.150926444349157E8	3	8083	0.13616837672653048	0.5082155557848934	0.015433664605772522	417.86651611328125	417.886474609375
782	417.888671875	12.0227575093333					1	DETECTED	417.8887 m/z @12.02 [151020OFc1_NvH-0949-Control-11.raw]	417.888671875	12.0227575093333	5.151921172	99.7057870298667	94.5538658578667	2393662.25	5.465883475594721E8	3	8083	0.11777081746731888	5.562284913509596	6.478536689028775	417.88653564453125	417.8986511230469
783	417.908935546875	17.2231080645333					1	DETECTED	417.9089 m/z @17.22 [151020OFc1_NvH-0949-Control-11.raw]	417.908935546875	17.2231080645333	1.33102038053333	99.7242862653333	98.39326588479997	7770361.0	6.798705106469622E8	3	8083	8.098098830169011	2.3092619897598707	72.49003638389496	417.8989562988281	417.9189147949219
784	417.9190673828125	15.8060352776					1	DETECTED	417.9191 m/z @15.81 [151020OFc1_NvH-0949-Control-11.raw]	417.9190673828125	15.8060352776	1.57736790933333	99.9472525704	98.36988466106666	816603.25	3.8506661385021925E8	3	8083	0.1231481967955883	21.706166342221486	64.78420339953335	417.9189453125	417.9283752441406
785	417.9316711425781	36.0642807341333					1	DETECTED	417.9317 m/z @36.06 [151020OFc1_NvH-0949-Control-11.raw]	417.9316711425781	36.0642807341333	1.174209748	99.3933234661333	98.2191137181333	116610.8828125	3.4096987083666325E8	0	8083	81.19341405489196	1.5206675570760826	2.040820402959728	417.93023681640625	417.9410095214844
786	417.9544677734375	19.8049368592					1	DETECTED	417.9545 m/z @19.80 [151020OFc1_NvH-0949-Control-11.raw]	417.9544677734375	19.8049368592	0.729496204533333	99.0890941576	98.35959795306667	423499.21875	3.954940140953091E8	0	8083	0.19892764905803517	0.6522983622047618	0.04912706759052076	417.9444885253906	417.96429443359375
787	417.9748840332031	36.733305996					1	DETECTED	417.9749 m/z @36.73 [151020OFc1_NvH-0949-Control-11.raw]	417.9748840332031	36.733305996	1.174209748	99.9938626656	98.81965291760001	306537.0	3.7750768735052603E8	0	8083	78.26969528211357	1.7452137088520403	2.406247490995993	417.9649963378906	417.9847717285156
788	418.0015563964844	25.4611800493333					1	DETECTED	418.0016 m/z @25.46 [151020OFc1_NvH-0949-Control-11.raw]	418.0015563964844	25.4611800493333	0.662263637333333	99.5234995250667	98.86123588773336	626669.75	4.077875005508346E8	0	8083	0.1398147056951089	2.4425109111455146	15.576028169794201	417.9917297363281	418.01092529296875
789	418.1816101074219	56.5630946896					1	DETECTED	418.1816 m/z @56.56 [151020OFc1_NvH-0949-Control-11.raw]	418.1816101074219	56.5630946896	5.0892678568	95.5793488856	90.49008102879999	406264.5625	4.5657959866826415E8	2	8083	3.913086456218039	0.9674369335536603	0.8578892639864879	418.1717224121094	418.1915588378906
790	418.1944274902344	23.4795507605333					1	DETECTED	418.1944 m/z @23.48 [151020OFc1_NvH-0949-Control-11.raw]	418.1944274902344	23.4795507605333	1.0249761264	73.9671367613333	72.94216063493329	381611.1875	3.500624897442429E8	3	8083	0.3397444305714181	2.8914926057296726	0.008124057018538931	418.191650390625	418.2003479003906
791	418.2103576660156	47.2884469669333					1	DETECTED	418.2104 m/z @47.29 [151020OFc1_NvH-0949-Control-11.raw]	418.2103576660156	47.2884469669333	1.76109058426667	94.8838346061333	93.12274402186664	2629470.75	4.699918093040124E8	0	8083	13.671518153494844	0.5072504125919955	0.025292537809151493	418.20037841796875	418.21044921875
792	418.220458984375	29.0488074208					1	DETECTED	418.2205 m/z @29.05 [151020OFc1_NvH-0949-Control-11.raw]	418.220458984375	29.0488074208	5.06986405573333	98.1584418088	93.08857775306667	1.781185E7	1.219286217869557E9	3	8083	0.2540485577077014	0.5595254305680091	0.9763992554918319	418.2104797363281	418.2269592285156
793	418.23699951171875	38.0918593704					1	DETECTED	418.2370 m/z @38.09 [151020OFc1_NvH-0949-Control-11.raw]	418.23699951171875	38.0918593704	4.77101967466667	94.8190576002667	90.04803792560003	2.3010554E7	1.3279765968480551E9	2	8083	0.20984091867151733	0.6659415999714682	0.011887146665645923	418.22705078125	418.2469787597656
794	418.2494201660156	30.2540767674667					1	DETECTED	418.2494 m/z @30.25 [151020OFc1_NvH-0949-Control-11.raw]	418.2494201660156	30.2540767674667	4.77101967466667	92.5484089144	87.77738923973332	1819106.25	4.770483897083776E8	2	8083	9.486460832565786	0.6566291729353542	0.591015504304831	418.24700927734375	418.2593994140625
795	418.2595520019531	26.9959374914667					1	DETECTED	418.2596 m/z @27.00 [151020OFc1_NvH-0949-Control-11.raw]	418.2595520019531	26.9959374914667	4.93249047306667	92.3767899917333	87.44429951866664	940076.9375	3.8260226171608454E8	2	8083	16.393971776817608	0.5120130700887221	0.019433412520560234	418.2594299316406	418.2694396972656
796	418.2799072265625	89.8993809061333					1	DETECTED	418.2799 m/z @89.90 [151020OFc1_NvH-0949-Control-11.raw]	418.2799072265625	89.8993809061333	5.3195360744	92.5163864688	87.19685039439999	135729.703125	3.465757378297608E8	0	8083	71.39720170173482	0.5154706216822286	0.021557397561196966	418.2701721191406	418.2873840332031
797	418.3163146972656	91.709889424					1	DETECTED	418.3163 m/z @91.71 [151020OFc1_NvH-0949-Control-11.raw]	418.3163146972656	91.709889424	44.4069947554667	94.8280761909333	50.421081435466604	98135.71875	2.1466278477232805E8	0	8083	1.93607952628534	0.5329597880719927	15.597900670580696	418.3104248046875	418.3193664550781
798	418.446044921875	26.3985903714667					1	DETECTED	418.4460 m/z @26.40 [151020OFc1_NvH-0949-Control-11.raw]	418.446044921875	26.3985903714667	5.1314839664	99.8448016616	94.7133176952	350242.75	3.869048530341455E8	0	8083	12.118803897029341	2.7855539456671705	null	418.4365539550781	418.4560241699219
799	418.45947265625	19.8049368592					1	DETECTED	418.4595 m/z @19.80 [151020OFc1_NvH-0949-Control-11.raw]	418.45947265625	19.8049368592	5.44276665226667	97.6960911837333	92.25332453146663	310388.84375	3.791889665785831E8	0	8083	92.19243296646019	3.2450617212669286	5.536739326688976	418.4560546875	418.46124267578125
800	418.471435546875	37.623607996					1	DETECTED	418.4714 m/z @37.62 [151020OFc1_NvH-0949-Control-11.raw]	418.471435546875	37.623607996	4.93249047306667	98.1584418088	93.22595133573334	1130480.125	4.066414995884592E8	0	8083	0.0968736048434593	2.5591784017312325	0.0323586409887769	418.4614562988281	418.4813537597656
801	418.4857482910156	28.0586145416					1	DETECTED	418.4857 m/z @28.06 [151020OFc1_NvH-0949-Control-11.raw]	418.4857482910156	28.0586145416	6.0464740952	98.0759408786667	92.0294667834667	1089272.0	4.2340366706949496E8	0	8083	0.11978535345732055	0.5104430272189555	0.013018514487913519	418.4815673828125	418.49554443359375
802	418.534423828125	22.2959960069333					1	DETECTED	418.5344 m/z @22.30 [151020OFc1_NvH-0949-Control-11.raw]	418.534423828125	22.2959960069333	5.72648564026667	85.4779773109333	79.75149167066662	153211.890625	3.7868783339247406E8	0	8083	49.19063126570334	2.493206510439192	3.968050271922474	418.5245666503906	418.5347595214844
803	418.5447692871094	47.1110429282667					1	DETECTED	418.5448 m/z @47.11 [151020OFc1_NvH-0949-Control-11.raw]	418.5447692871094	47.1110429282667	5.0246643512	95.7911031698667	90.7664388186667	4733048.5	4.7196392442624277E8	0	8083	21.71798268227698	0.5075424834735198	1.7115420915622706	418.5348205566406	418.5530090332031
804	418.5630187988281	27.7076394184					1	DETECTED	418.5630 m/z @27.71 [151020OFc1_NvH-0949-Control-11.raw]	418.5630187988281	27.7076394184	4.6548288792	98.1859609613333	93.5311320821333	7452032.5	6.332428000816218E8	3	8083	0.22428776426380637	0.5485224130247034	2.592669370040936	418.55303955078125	418.5728759765625
805	418.5760192871094	20.6336858221333					1	DETECTED	418.5760 m/z @20.63 [151020OFc1_NvH-0949-Control-11.raw]	418.5760192871094	20.6336858221333	3.68061725466667	70.4830895416	66.80247228693332	2199517.25	3.6899628926641667E8	3	8083	3.5028813258887865	3.2430706851649216	1.7405441516890927	418.57305908203125	418.5859680175781
806	418.594482421875	33.9168174272					1	DETECTED	418.5945 m/z @33.92 [151020OFc1_NvH-0949-Control-11.raw]	418.594482421875	33.9168174272	2.27247852693333	94.4821071434667	92.20962861653338	791112.625	3.84877392202997E8	0	8083	0.6706737654576216	2.018845805605735	0.47440673851509546	418.5860595703125	418.604248046875
807	418.6876525878906	20.6336858221333					1	DETECTED	418.6877 m/z @20.63 [151020OFc1_NvH-0949-Control-11.raw]	418.6876525878906	20.6336858221333	3.46789037786667	77.445181776	73.97729139813333	456482.09375	3.1468934257257795E8	0	8083	0.17270093316999535	12.020766466902996	1.0156464991361283	418.6777038574219	418.6938171386719
808	418.703857421875	15.3939292322667					1	DETECTED	418.7039 m/z @15.39 [151020OFc1_NvH-0949-Control-11.raw]	418.703857421875	15.3939292322667	5.11310094693333	98.9966763213333	93.88357537439997	516144.96875	4.100785495774458E8	4	8083	16.289813279123923	0.5188420798963299	4.7069391748533835	418.69390869140625	418.7062072753906
809	418.7162170410156	21.5521228397333					1	DETECTED	418.7162 m/z @21.55 [151020OFc1_NvH-0949-Control-11.raw]	418.7162170410156	21.5521228397333	0.662263637333333	98.2043764797333	97.54211284239996	1.0958029E7	7.367400338939582E8	2	8083	2.710863780758043	0.5253041991703961	0.3553348326860143	418.7062683105469	418.7189636230469
810	418.7289733886719	19.6425637053333					1	DETECTED	418.7290 m/z @19.64 [151020OFc1_NvH-0949-Control-11.raw]	418.7289733886719	19.6425637053333	5.27251418693333	96.3158215389333	91.04330735199997	1.4084348E7	1.2235709569957087E9	4	8083	18.667457272472202	3.3115876766764303	84.07986260538375	418.718994140625	418.73895263671875
811	418.7440490722656	30.44153516					1	DETECTED	418.7440 m/z @30.44 [151020OFc1_NvH-0949-Control-11.raw]	418.7440490722656	30.44153516	4.88748045013333	96.1314197397333	91.24393928959998	4009422.0	5.635377464390844E8	2	8083	3.4333723308987985	0.7228785929992496	0.24364424373753654	418.7389831542969	418.7539367675781
812	418.7586669921875	17.9872433930667					1	DETECTED	418.7587 m/z @17.99 [151020OFc1_NvH-0949-Control-11.raw]	418.7586669921875	17.9872433930667	6.4293925952	95.8180275429333	89.3886349477333	3333574.25	4.1732002337518215E8	2	8083	0.19623463237530814	0.5585880802689881	74.67414116946232	418.7543029785156	418.7677001953125
813	418.77093505859375	31.3733300504					1	DETECTED	418.7709 m/z @31.37 [151020OFc1_NvH-0949-Control-11.raw]	418.77093505859375	31.3733300504	6.95057581066667	58.85655372	51.90597790933333	316453.53125	2.153776107113706E8	0	8083	8.87914298094773	1.062656107493552	1.1253122149871042	418.7700500488281	418.77783203125
814	418.84698486328125	13.1654653221333					1	DETECTED	418.8470 m/z @13.17 [151020OFc1_NvH-0949-Control-11.raw]	418.84698486328125	13.1654653221333	2.06914535626667	99.9284422933333	97.85929693706663	175482.453125	3.657255573081854E8	0	8083	0.275410722399112	3.0290721650146897	0.005161624621057716	418.8379211425781	418.8564758300781
815	418.8779602050781	25.4090616997333					1	DETECTED	418.8780 m/z @25.41 [151020OFc1_NvH-0949-Control-11.raw]	418.8779602050781	25.4090616997333	2.810912364	96.7258274538667	93.9149150898667	2987530.25	5.136781681023414E8	3	8083	2.4244688097145293	0.9912814373491027	3.2418973778050857	418.8680114746094	418.8874206542969
816	418.8974304199219	27.7407867421333					1	DETECTED	418.8974 m/z @27.74 [151020OFc1_NvH-0949-Control-11.raw]	418.8974304199219	27.7407867421333	1.99029654106667	99.7610401850667	97.77074364400004	5261502.5	4.927147270326263E8	3	8083	0.14978314208817167	0.5101950080735737	0.20983536165945188	418.887451171875	418.89764404296875
817	418.90765380859375	26.2168087752					1	DETECTED	418.9077 m/z @26.22 [151020OFc1_NvH-0949-Control-11.raw]	418.90765380859375	26.2168087752	2.57408797973333	99.2928164626667	96.71872848293337	6679094.5	6.738250921959922E8	3	8083	0.2684141090229524	1.153219244485621	5.2018987188422035	418.8976745605469	418.9176330566406
818	418.918212890625	24.0698125461333					1	DETECTED	418.9182 m/z @24.07 [151020OFc1_NvH-0949-Control-11.raw]	418.918212890625	24.0698125461333	3.982951076	96.8383638269333	92.8554127509333	899731.125	4.245170547434502E8	0	8083	10.083303015801256	0.5064006845106603	39.668117132347206	418.91766357421875	418.9281311035156
819	418.9288024902344	33.9991546632					1	DETECTED	418.9288 m/z @34.00 [151020OFc1_NvH-0949-Control-11.raw]	418.9288024902344	33.9991546632	5.11310094693333	99.7794667232	94.66636577626667	885458.625	3.9643217196064115E8	0	8083	0.3300556827426533	1.6386171455977903	0.20430536702081456	418.9283752441406	418.9386291503906
820	418.9618835449219	21.9772287232					1	DETECTED	418.9619 m/z @21.98 [151020OFc1_NvH-0949-Control-11.raw]	418.9618835449219	21.9772287232	2.81984558533333	99.9377753048	97.11792971946667	1691205.875	4.3700296404809844E8	4	8083	0.14884595146495627	11.252429851815878	65.45919093675786	418.9522705078125	418.97186279296875
821	418.9742126464844	15.4029185648					1	DETECTED	418.9742 m/z @15.40 [151020OFc1_NvH-0949-Control-11.raw]	418.9742126464844	15.4029185648	5.17339384773333	99.9751226616	94.80172881386667	773748.375	4.4190052724028385E8	2	8083	0.2717348421932524	0.8766790085172974	36.32733263975617	418.97198486328125	418.984130859375
822	419.0299377441406	70.4830895416					1	DETECTED	419.0299 m/z @70.48 [151020OFc1_NvH-0949-Control-11.raw]	419.0299377441406	70.4830895416	0.124409006933333	99.3205512258667	99.19614221893336	428188.0	4.6395687029661256E8	0	8083	28.942630896676988	0.7043770273739018	0.6504627890044079	419.02008056640625	419.0398864746094
823	419.1839294433594	14.6482318170667					1	DETECTED	419.1839 m/z @14.65 [151020OFc1_NvH-0949-Control-11.raw]	419.1839294433594	14.6482318170667	2.1584717856	94.3055384352	92.1470666496	510299.5625	3.755923573139857E8	0	8083	10.649666732685555	2.250844264099551	4.48742158522132	419.1739807128906	419.19390869140625
824	419.20635986328125	27.8754459866667					1	DETECTED	419.2064 m/z @27.88 [151020OFc1_NvH-0949-Control-11.raw]	419.20635986328125	27.8754459866667	4.24614621546667	99.8072963752	95.56115015973333	1514275.125	4.4605830195237947E8	0	8083	14.019132861670439	0.7256016298442077	2.124431324664115	419.19647216796875	419.2065734863281
825	419.2165832519531	37.237221088					1	DETECTED	419.2166 m/z @37.24 [151020OFc1_NvH-0949-Control-11.raw]	419.2165832519531	37.237221088	3.0663485992	99.1628263290667	96.0964777298667	1.4645114E7	8.071828367513452E8	2	8083	0.2790720631035555	0.5080233803004497	0.014316332569284149	419.20660400390625	419.2165832519531
826	419.2265930175781	24.2336398968					1	DETECTED	419.2266 m/z @24.23 [151020OFc1_NvH-0949-Control-11.raw]	419.2265930175781	24.2336398968	3.59232240106667	99.2185066010667	95.62618420000003	2.925817E7	1.4605452914927008E9	2	8083	13.11627179507277	1.8287462413189128	4.639427792651257	419.21661376953125	419.236572265625
827	419.24481201171875	41.8631908213333					1	DETECTED	419.2448 m/z @41.86 [151020OFc1_NvH-0949-Control-11.raw]	419.24481201171875	41.8631908213333	0.0427269016	99.6595249658667	99.61679806426669	1.9734928E7	9.340769060273734E8	3	8083	0.17007983782522018	0.5100020098057192	1.4009502923519668	419.2366027832031	419.2547912597656
828	419.2604064941406	17.9972697933333					1	DETECTED	419.2604 m/z @18.00 [151020OFc1_NvH-0949-Control-11.raw]	419.2604064941406	17.9972697933333	5.20481676666667	97.9652774029333	92.76046063626663	1564997.0	4.140415866996271E8	2	8083	4.717099947783339	1.693987058043168	2.3431297371813065	419.2548522949219	419.2702331542969
829	419.3155212402344	91.709889424					1	DETECTED	419.3155 m/z @91.71 [151020OFc1_NvH-0949-Control-11.raw]	419.3155212402344	91.709889424	0.0052248288	99.9938626656	99.98863783680001	2641434.0	4.6142240990088665E8	2	8083	0.9360489796880387	0.9655060138056536	0.008062380839373565	419.30645751953125	419.3226013183594
830	419.4587097167969	38.3159751037333					1	DETECTED	419.4587 m/z @38.32 [151020OFc1_NvH-0949-Control-11.raw]	419.4587097167969	38.3159751037333	2.89032370826667	99.6132959357333	96.72297222746664	885719.125	4.1086157460319155E8	0	8083	16.395673337938714	0.5031962319189608	0.0061809997912825295	419.4490966796875	419.46868896484375
831	419.4707946777344	35.1755319824					1	DETECTED	419.4708 m/z @35.18 [151020OFc1_NvH-0949-Control-11.raw]	419.4707946777344	35.1755319824	6.52226423626667	94.9665804488	88.44431621253334	346213.3125	3.684562500810928E8	0	8083	19.971368640970354	1.6126271862396249	2.728389836782952	419.4687194824219	419.48077392578125
832	419.51849365234375	14.6168861130667					1	DETECTED	419.5185 m/z @14.62 [151020OFc1_NvH-0949-Control-11.raw]	419.51849365234375	14.6168861130667	5.03356641173333	82.9908461445333	77.95727973279996	313367.03125	3.411873932031503E8	0	8083	0.2087168847798253	0.5341275608245704	71.7814920056238	419.51043701171875	419.52740478515625
833	419.53741455078125	17.4175646144					1	DETECTED	419.5374 m/z @17.42 [151020OFc1_NvH-0949-Control-11.raw]	419.53741455078125	17.4175646144	6.49479347573333	94.239881164	87.74508768826666	1225437.0	4.329144419596341E8	3	8083	4.196459229549006	0.6079841081341392	3.0949477668781884	419.52752685546875	419.5406799316406
834	419.5506896972656	19.8998915256					1	DETECTED	419.5507 m/z @19.90 [151020OFc1_NvH-0949-Control-11.raw]	419.5506896972656	19.8998915256	0.729496204533333	49.1814942426667	48.45199803813337	1372728.625	2.3147352980860382E8	3	8083	0.16325325679814284	1.215752349132388	0.08597146249732861	419.5408020019531	419.55267333984375
835	419.56268310546875	35.6963016613333					1	DETECTED	419.5627 m/z @35.70 [151020OFc1_NvH-0949-Control-11.raw]	419.56268310546875	35.6963016613333	4.1975236384	97.4901433821333	93.2926197437333	2898124.0	4.594363139971257E8	0	8083	0.1705819436812135	0.5728654319256674	0.40071719409417805	419.5527038574219	419.5650329589844
836	419.5750427246094	46.9647734544					1	DETECTED	419.5750 m/z @46.96 [151020OFc1_NvH-0949-Control-11.raw]	419.5750427246094	46.9647734544	4.16192201573333	91.3608577477333	87.19893573199998	3618971.0	5.091879489221228E8	3	8083	20.72123205261566	0.5063599592678956	0.8635967389052143	419.5650634765625	419.5849914550781
837	419.5872802734375	36.7986653818667					1	DETECTED	419.5873 m/z @36.80 [151020OFc1_NvH-0949-Control-11.raw]	419.5872802734375	36.7986653818667	5.07889531893333	76.6342498261333	71.55535450719997	691752.625	3.1911701175656366E8	0	8083	1.9025656921859238	1.5659513803807248	0.010899765245835245	419.58514404296875	419.59722900390625
838	419.6092224121094	41.3020910648					1	DETECTED	419.6092 m/z @41.30 [151020OFc1_NvH-0949-Control-11.raw]	419.6092224121094	41.3020910648	5.14217765813333	90.866801068	85.72462340986667	163359.328125	3.882792256981988E8	0	8083	38.26160893453263	1.18447170747752	1.3605188395823753	419.60028076171875	419.61761474609375
839	419.6890869140625	32.4781737554667					1	DETECTED	419.6891 m/z @32.48 [151020OFc1_NvH-0949-Control-11.raw]	419.6890869140625	32.4781737554667	1.00700124773333	92.0043632434667	90.99736199573337	1367482.625	4.406109358482497E8	2	8083	15.056992894332264	0.51875114188912	2.4772457456853303	419.6791076660156	419.6989440917969
840	419.70428466796875	46.0946418789333					1	DETECTED	419.7043 m/z @46.09 [151020OFc1_NvH-0949-Control-11.raw]	419.70428466796875	46.0946418789333	6.27024844693333	75.6529672626667	69.38271881573337	1025674.5	3.304286239251889E8	4	8083	22.066609293449105	1.0023704363834731	0.03342022222776011	419.6991271972656	419.7080383300781
841	419.71807861328125	37.2092525706667					1	DETECTED	419.7181 m/z @37.21 [151020OFc1_NvH-0949-Control-11.raw]	419.71807861328125	37.2092525706667	3.0663485992	97.7808883013333	94.71453970213331	7083738.5	6.956495120555233E8	2	8083	12.343953054848892	0.7251793207205345	0.018022801054294085	419.7080993652344	419.7272033691406
842	419.7372131347656	22.8883322973333					1	DETECTED	419.7372 m/z @22.89 [151020OFc1_NvH-0949-Control-11.raw]	419.7372131347656	22.8883322973333	4.77101967466667	98.6001057752	93.82908610053333	2.1729174E7	1.1884223726900644E9	2	8083	1.4814235954191908	3.7270132805084373	1.8858105109918957	419.72723388671875	419.7471008300781
843	419.755126953125	24.4393017485333					1	DETECTED	419.7551 m/z @24.44 [151020OFc1_NvH-0949-Control-11.raw]	419.755126953125	24.4393017485333	4.699355748	99.0799478528	94.3805921048	1.1770577E7	5.425081794006072E8	2	8083	0.20912107631981414	17.866849787519346	0.9440778194794257	419.7472229003906	419.76507568359375
844	419.77032470703125	13.3158368442667					1	DETECTED	419.7703 m/z @13.32 [151020OFc1_NvH-0949-Control-11.raw]	419.77032470703125	13.3158368442667	8.436777732	97.9926584416	89.5558807096	518378.78125	3.684467949762337E8	0	8083	0.25304308845235823	0.7064818729777594	0.14759827746502577	419.7652587890625	419.7799377441406
845	419.79217529296875	40.0652218418667					1	DETECTED	419.7922 m/z @40.07 [151020OFc1_NvH-0949-Control-11.raw]	419.79217529296875	40.0652218418667	5.78575805493333	99.2091885125333	93.42343045759998	777133.875	3.3317537713338375E8	2	8083	0.2758510441867372	1.3626734513451035	42.47441664934164	419.782958984375	419.8011474609375
846	419.8592224121094	35.0782275141333					1	DETECTED	419.8592 m/z @35.08 [151020OFc1_NvH-0949-Control-11.raw]	419.8592224121094	35.0782275141333	3.65421322453333	99.7429177554667	96.08870453093337	159026.046875	3.535957491184271E8	0	8083	74.44249463080465	1.8257685210643169	2.6615132648353583	419.84942626953125	419.86346435546875
847	419.8735046386719	32.0026937082667					1	DETECTED	419.8735 m/z @32.00 [151020OFc1_NvH-0949-Control-11.raw]	419.8735046386719	32.0026937082667	1.53365208026667	99.7610401850667	98.22738810480003	1278387.0	3.7761420990464634E8	3	8083	24.373810657697682	0.5217265714701596	0.05711018665715018	419.863525390625	419.8809509277344
848	419.8910217285156	36.5164520429333					1	DETECTED	419.8910 m/z @36.52 [151020OFc1_NvH-0949-Control-11.raw]	419.8910217285156	36.5164520429333	2.8991427768	99.7885895424	96.8894467656	4370904.0	6.539527505790734E8	3	8083	0.40722173061354994	0.9602525052005477	2.838029894382792	419.8810729980469	419.9009094238281
849	419.9098205566406	46.9744275882667					1	DETECTED	419.9098 m/z @46.97 [151020OFc1_NvH-0949-Control-11.raw]	419.9098205566406	46.9744275882667	1.73494308666667	98.6920257698667	96.95708268320003	1497095.25	4.505550771660004E8	3	8083	0.10398063844684202	0.5201826411616106	0.011750346208223275	419.9010925292969	419.9197998046875
850	419.9304504394531	41.5572570853333					1	DETECTED	419.9305 m/z @41.56 [151020OFc1_NvH-0949-Control-11.raw]	419.9304504394531	41.5572570853333	1.559914172	98.0390830608	96.47916888879999	690564.9375	4.0680244968946E8	3	8083	0.10312205412505193	1.563464479016647	3.634329108574523	419.9205322265625	419.9397277832031
851	419.9438171386719	65.4369095962667					1	DETECTED	419.9438 m/z @65.44 [151020OFc1_NvH-0949-Control-11.raw]	419.9438171386719	65.4369095962667	0.0692367568	99.5050511824	99.4358144256	195090.671875	3.831296936589381E8	0	8083	90.78243196136306	0.7513006073604533	0.5889114593148789	419.9407043457031	419.94976806640625
852	419.9601135253906	38.2144166096					1	DETECTED	419.9601 m/z @38.21 [151020OFc1_NvH-0949-Control-11.raw]	419.9601135253906	38.2144166096	2.46535779466667	99.9099218202667	97.44456402560003	767686.0625	4.1200418796231675E8	0	8083	7.806927989450784	1.794754033219447	0.009166747016876807	419.9501953125	419.9700927734375
853	419.9806823730469	49.8373156986667					1	DETECTED	419.9807 m/z @49.84 [151020OFc1_NvH-0949-Control-11.raw]	419.9806823730469	49.8373156986667	3.3882056816	99.7242862653333	96.3360805837333	666495.3125	3.815734658224748E8	0	8083	25.597731495356925	1.198042231528602	0.0037757189690567554	419.970703125	419.9814453125
854	419.99163818359375	29.8547414037333					1	DETECTED	419.9916 m/z @29.85 [151020OFc1_NvH-0949-Control-11.raw]	419.99163818359375	29.8547414037333	1.44441925173333	99.4865225485333	98.04210329679997	1222431.125	3.791123801363533E8	0	8083	0.1575152035136469	0.512519917737552	3.502481484823771	419.9817810058594	420.0010986328125
855	420.11419677734375	63.828881932					1	DETECTED	420.1142 m/z @63.83 [151020OFc1_NvH-0949-Control-11.raw]	420.11419677734375	63.828881932	53.1324301370667	95.6352503242667	42.50282018720001	449752.46875	2.08713294294249E8	0	8083	0.10723291803942914	1.986771922224375	2.640983182153003	420.10601806640625	420.1176452636719
856	420.1907043457031	32.4781737554667					1	DETECTED	420.1907 m/z @32.48 [151020OFc1_NvH-0949-Control-11.raw]	420.1907043457031	32.4781737554667	7.1832213424	94.9566767949333	87.7734554525333	614775.625	4.190828619319267E8	0	8083	0.4263704645427353	2.0458509188204568	3.54865888026815	420.1807861328125	420.1913146972656
857	420.2013244628906	25.4611800493333					1	DETECTED	420.2013 m/z @25.46 [151020OFc1_NvH-0949-Control-11.raw]	420.2013244628906	25.4611800493333	5.31016960933333	97.4810601448	92.17089053546667	2011085.5	4.837317056557854E8	3	8083	0.1475969179115566	0.8470910032151873	0.019280687567685178	420.19134521484375	420.2100524902344
858	420.2200622558594	34.0150268290667					1	DETECTED	420.2201 m/z @34.02 [151020OFc1_NvH-0949-Control-11.raw]	420.2200622558594	34.0150268290667	4.54810725973333	96.921127352	92.37302009226667	5.7684872E7	1.6335142633382115E9	2	8083	0.18243523179400967	0.6196774701897793	0.016155350651379456	420.2100830078125	420.23004150390625
859	420.23870849609375	22.8999930592					1	DETECTED	420.2387 m/z @22.90 [151020OFc1_NvH-0949-Control-11.raw]	420.23870849609375	22.8999930592	4.57467575253333	99.8817764221333	95.30710066959998	1.0180373E7	7.843027202197615E8	0	8083	0.2082220611919574	2.579995313846435	37.80639425587862	420.2300720214844	420.2486267089844
860	420.2566833496094	24.3882403421333					1	DETECTED	420.2567 m/z @24.39 [151020OFc1_NvH-0949-Control-11.raw]	420.2566833496094	24.3882403421333	4.71727870906667	99.8631996592	95.14592095013333	5197129.0	4.9785539457670295E8	3	8083	0.19267362975416447	1.6660259509410478	134.44523293385936	420.24871826171875	420.2666320800781
861	420.27069091796875	26.986562288					1	DETECTED	420.2707 m/z @26.99 [151020OFc1_NvH-0949-Control-11.raw]	420.27069091796875	26.986562288	6.06475056133333	98.0296372597333	91.96488669839998	409695.53125	4.172508107219223E8	0	8083	2.281052931867805	2.890492459297442	4.618107751422599	420.2666931152344	420.28033447265625
862	420.2822570800781	5.77677672213333					1	DETECTED	420.2823 m/z @5.78 [151020OFc1_NvH-0949-Control-11.raw]	420.2822570800781	5.77677672213333	5.68135293893333	11.5650482082667	5.883695269333371	161425.1875	4978389.134209529	2	8083	0.08076922999703307	1.1011738268620281	1.1439204790481836	420.2809143066406	420.2829284667969
863	420.2940979003906	39.9974535850667					1	DETECTED	420.2941 m/z @40.00 [151020OFc1_NvH-0949-Control-11.raw]	420.2940979003906	39.9974535850667	0.525423516533333	92.5802773706667	92.05485385413337	618352.9375	3.51480317457473E8	0	8083	0.0677956876429846	1.1551734242024434	1.3164644062543795	420.2862854003906	420.3013916015625
864	420.319091796875	91.709889424					1	DETECTED	420.3191 m/z @91.71 [151020OFc1_NvH-0949-Control-11.raw]	420.319091796875	91.709889424	0.0052248288	99.9938626656	99.98863783680001	744819.1875	3.3931309250496274E8	0	8083	88.85230453513608	0.5377500885487868	0.08135548287784304	420.3094787597656	420.32025146484375
865	420.45672607421875	46.1057688333333					1	DETECTED	420.4567 m/z @46.11 [151020OFc1_NvH-0949-Control-11.raw]	420.45672607421875	46.1057688333333	5.00673341893333	95.1893513994667	90.18261798053337	298058.125	3.736839582049525E8	0	8083	18.69264737047733	1.1743766814417023	1.3541683510844982	420.4468688964844	420.46087646484375
866	420.47088623046875	23.1644623021333					1	DETECTED	420.4709 m/z @23.16 [151020OFc1_NvH-0949-Control-11.raw]	420.47088623046875	23.1644623021333	9.07893706133333	78.8260891493333	69.74715208799996	435563.75	3.226087487094009E8	0	8083	0.07458026204006174	2.5823925267166143	0.0121610814082438	420.4610290527344	420.472900390625
867	420.4930114746094	29.7949295138667					1	DETECTED	420.4930 m/z @29.79 [151020OFc1_NvH-0949-Control-11.raw]	420.4930114746094	29.7949295138667	6.5130500024	91.8368459757333	85.32379597333329	553006.625	3.879554069328234E8	0	8083	1.988490167634808	2.4660809439745237	0.010144995178322026	420.4832458496094	420.5022277832031
868	420.50433349609375	24.8816571664					1	DETECTED	420.5043 m/z @24.88 [151020OFc1_NvH-0949-Control-11.raw]	420.50433349609375	24.8816571664	7.62992476826667	76.1196075413333	68.48968277306662	469717.65625	3.4674465656954765E8	0	8083	0.09412221776277718	1.9850088441111378	0.7162229590933932	420.50311279296875	420.5141296386719
869	420.5189514160156	16.7216262853333					1	DETECTED	420.5190 m/z @16.72 [151020OFc1_NvH-0949-Control-11.raw]	420.5189514160156	16.7216262853333	8.03939506213333	74.3226077245333	66.28321266239996	169901.046875	2.992320888565205E8	0	8083	0.0988255103890694	3.817176193446865	0.005005650979580563	420.51458740234375	420.5223693847656
870	420.53271484375	24.5980772509333					1	DETECTED	420.5327 m/z @24.60 [151020OFc1_NvH-0949-Control-11.raw]	420.53271484375	24.5980772509333	0.988864097866667	95.9176743634667	94.92881026560003	2036399.5	4.272653954817106E8	3	8083	5.014645319146382	0.5776037807447988	0.09175597403905968	420.5227355957031	420.5426940917969
871	420.5511779785156	52.1092978186667					1	DETECTED	420.5512 m/z @52.11 [151020OFc1_NvH-0949-Control-11.raw]	420.5511779785156	52.1092978186667	5.30084876026667	95.7371804424	90.43633168213333	828476.875	4.4650955114914393E8	3	8083	17.035307346863917	1.0602697197117292	0.0032460632979849913	420.542724609375	420.5530700683594
872	420.5630798339844	28.5819272208					1	DETECTED	420.5631 m/z @28.58 [151020OFc1_NvH-0949-Control-11.raw]	420.5630798339844	28.5819272208	1.54242648026667	98.6553201165333	97.11289363626663	2166556.25	5.636401620158436E8	0	8083	1.4379169372558849	1.2327189673568162	1.1310871026130194	420.5531005859375	420.57305908203125
873	420.57635498046875	30.6709907770667					1	DETECTED	420.5764 m/z @30.67 [151020OFc1_NvH-0949-Control-11.raw]	420.57635498046875	30.6709907770667	5.4022704336	95.7550531656	90.35278273200001	1159486.125	4.400730749962161E8	0	8083	0.1625152431085226	0.513697963424454	5.628545447912451	420.5731201171875	420.5863037109375
874	420.5905456542969	44.3324895989333					1	DETECTED	420.5905 m/z @44.33 [151020OFc1_NvH-0949-Control-11.raw]	420.5905456542969	44.3324895989333	5.5707334192	94.715621456	89.1448880368	1106099.5	3.973303064823386E8	3	8083	7.60735277770339	0.6409826482563832	0.19683466768395716	420.58636474609375	420.60040283203125
875	420.6781311035156	18.6529518976					1	DETECTED	420.6781 m/z @18.65 [151020OFc1_NvH-0949-Control-11.raw]	420.6781311035156	18.6529518976	12.2297076013333	83.4286243642667	71.1989167629334	265661.4375	3.5063773968553996E8	0	8083	16.67813364640307	5.542286224759926	0.1840911386916937	420.66845703125	420.6809997558594
876	420.69110107421875	32.8094701138667					1	DETECTED	420.6911 m/z @32.81 [151020OFc1_NvH-0949-Control-11.raw]	420.69110107421875	32.8094701138667	5.77677672213333	72.5568591413333	66.78008241919997	316437.96875	3.1864730000326896E8	0	8083	15.271641337195234	1.4506188118116539	2.968356121832356	420.68115234375	420.700439453125
877	420.7104797363281	31.9828982981333					1	DETECTED	420.7105 m/z @31.98 [151020OFc1_NvH-0949-Control-11.raw]	420.7104797363281	31.9828982981333	4.97082760746667	96.6710117341333	91.70018412666663	727185.3125	3.99464314456913E8	0	8083	0.11361169012807082	0.543542062304988	0.1624326478643122	420.70050048828125	420.71160888671875
878	420.72161865234375	34.0259040392					1	DETECTED	420.7216 m/z @34.03 [151020OFc1_NvH-0949-Control-11.raw]	420.72161865234375	34.0259040392	4.69045161733333	91.4478112749333	86.75735965759998	2.383657E7	9.211982928930494E8	2	8083	0.33744682460696396	0.5095052825787995	0.30359832542813037	420.7116394042969	420.7315979003906
879	420.740234375	22.8883322973333					1	DETECTED	420.7402 m/z @22.89 [151020OFc1_NvH-0949-Control-11.raw]	420.740234375	22.8883322973333	5.42236870933333	96.3339462277333	90.91157751839998	2851858.0	4.769901380364117E8	2	8083	19.629070893873124	4.8178573626447525	46.273074281801584	420.73162841796875	420.7502136230469
880	420.758056640625	24.4085564986667					1	DETECTED	420.7581 m/z @24.41 [151020OFc1_NvH-0949-Control-11.raw]	420.758056640625	24.4085564986667	4.99776680186667	95.0326551389333	90.03488833706662	1521973.625	4.4121588228448635E8	0	8083	0.3152487559336059	0.5707478060481164	0.08834641492946282	420.750244140625	420.75872802734375
881	420.76885986328125	27.5491830133333					1	DETECTED	420.7689 m/z @27.55 [151020OFc1_NvH-0949-Control-11.raw]	420.76885986328125	27.5491830133333	6.88697265893333	99.5693651162667	92.68239245733336	3340845.0	5.304181746296246E8	2	8083	2.5307948784657555	0.5058973263847376	0.03342524715663756	420.7588806152344	420.77691650390625
882	420.78692626953125	36.9922950341333					1	DETECTED	420.7869 m/z @36.99 [151020OFc1_NvH-0949-Control-11.raw]	420.78692626953125	36.9922950341333	5.7000712232	97.7992064717333	92.0991352485333	5937057.5	4.703259564711233E8	2	8083	0.29312458102177175	1.4399413626303392	1.8870204462650784	420.778076171875	420.79437255859375
883	420.8535461425781	16.7117411410667					1	DETECTED	420.8535 m/z @16.71 [151020OFc1_NvH-0949-Control-11.raw]	420.8535461425781	16.7117411410667	4.6458059784	98.9507222792	94.30491630079999	143618.765625	3.6439111193771154E8	0	8083	0.17670533271484246	7.50059762820508	12.015325760367793	420.84393310546875	420.8567810058594
884	420.8672180175781	24.5693337253333					1	DETECTED	420.8672 m/z @24.57 [151020OFc1_NvH-0949-Control-11.raw]	420.8672180175781	24.5693337253333	1.15672050213333	98.1401961424	96.98347564026668	1503953.625	4.2355235433114874E8	0	8083	4.1253944582969915	0.601609492639359	0.5321108332334182	420.8578796386719	420.8745422363281
885	420.8845520019531	40.7113601301333					1	DETECTED	420.8846 m/z @40.71 [151020OFc1_NvH-0949-Control-11.raw]	420.8845520019531	40.7113601301333	1.58601847493333	99.9658774168	98.37985894186667	5058074.0	5.151578433948392E8	3	8083	0.15210040017419146	1.1656202823632198	0.4486418703202204	420.87457275390625	420.89447021484375
886	420.8974609375	28.5819272208					1	DETECTED	420.8975 m/z @28.58 [151020OFc1_NvH-0949-Control-11.raw]	420.8974609375	28.5819272208	3.27779295066667	99.6688852802667	96.39109232960003	1473891.0	3.9830118779382575E8	0	8083	18.49863906372167	0.5373865025821718	0.07796855949304993	420.89459228515625	420.9072265625
887	420.9110412597656	63.2293496656					1	DETECTED	420.9110 m/z @63.23 [151020OFc1_NvH-0949-Control-11.raw]	420.9110412597656	63.2293496656	3.1629810336	99.2554919429333	96.0925109093333	501322.40625	4.443086904499008E8	3	8083	32.59847036809498	0.818764065026748	3.885811915390644E-4	420.90753173828125	420.9155578613281
888	420.9255676269531	44.2866645472					1	DETECTED	420.9256 m/z @44.29 [151020OFc1_NvH-0949-Control-11.raw]	420.9255676269531	44.2866645472	0.0144249458666667	99.2185066010667	99.20408165520003	700551.8125	3.923063328185325E8	0	8083	9.237488226605578	1.1751780667295952	0.0016751225321196056	420.9156188964844	420.9354248046875
889	420.95062255859375	19.7532334493333					1	DETECTED	420.9506 m/z @19.75 [151020OFc1_NvH-0949-Control-11.raw]	420.95062255859375	19.7532334493333	0.124409006933333	99.7885895424	99.66418053546667	319463.65625	3.498066841677538E8	0	8083	0.7268164173650682	5.105529118521255	9.494580154047611	420.94073486328125	420.954345703125
890	420.9644470214844	35.5217285333333					1	DETECTED	420.9644 m/z @35.52 [151020OFc1_NvH-0949-Control-11.raw]	420.9644470214844	35.5217285333333	0.6329514384	99.9844708672	99.3515194288	655657.875	4.0940570581595486E8	0	8083	12.22000741810816	1.750796570349207	0.009560230279555172	420.95452880859375	420.974365234375
891	420.988525390625	47.3938709768					1	DETECTED	420.9885 m/z @47.39 [151020OFc1_NvH-0949-Control-11.raw]	420.988525390625	47.3938709768	0.1337403208	99.6595249658667	99.5257846450667	736848.5	4.3389529695982796E8	0	8083	0.06722189038284654	1.2802997094763646	0.010024910240765976	420.97857666015625	420.9984436035156
892	421.00408935546875	25.6999315482667					1	DETECTED	421.0041 m/z @25.70 [151020OFc1_NvH-0949-Control-11.raw]	421.00408935546875	25.6999315482667	0.2761640032	99.5511320754667	99.2749680722667	373543.5625	3.8457770604980135E8	0	8083	1.0053384472818934	2.252304469203877	0.5521515215822226	420.99859619140625	421.0134582519531
893	421.0591735839844	18.241139924					1	DETECTED	421.0592 m/z @18.24 [151020OFc1_NvH-0949-Control-11.raw]	421.0591735839844	18.241139924	1.95525096666667	96.4153747818667	94.46012381520003	574086.875	4.748028856975909E8	2	8083	4.845414804399319	1.2537511634182608	29.95932694985846	421.04974365234375	421.0621643066406
894	421.0729675292969	41.9570670216					1	DETECTED	421.0730 m/z @41.96 [151020OFc1_NvH-0949-Control-11.raw]	421.0729675292969	41.9570670216	0.1337403208	91.5514973365333	91.4177570157333	1293652.375	3.775306276380774E8	0	8083	0.30613970054338324	null	6.340470571390248	421.06317138671875	421.0815734863281
895	421.098876953125	91.8966642048					1	DETECTED	421.0989 m/z @91.90 [151020OFc1_NvH-0949-Control-11.raw]	421.098876953125	91.8966642048	0.1337403208	99.9658774168	99.832137096	128213.484375	3.5745037556536055E8	0	8083	0.3025923609470027	0.5158026933052987	40.11268390138	421.09454345703125	421.1083679199219
896	421.1462097167969	89.1084735192					1	DETECTED	421.1462 m/z @89.11 [151020OFc1_NvH-0949-Control-11.raw]	421.1462097167969	89.1084735192	12.8169440666667	93.2453301829333	80.42838611626661	560452.3125	3.3355921867576283E8	0	8083	0.3035042807775028	4.175927669692351	2.528640978556076	421.1405944824219	421.1561279296875
897	421.185546875	14.3951530426667					1	DETECTED	421.1855 m/z @14.40 [151020OFc1_NvH-0949-Control-11.raw]	421.185546875	14.3951530426667	3.7599743536	97.5087875253333	93.7488131717333	701069.3125	3.974248399716499E8	0	8083	6.176680188556729	18.538926339858445	47.920564366444225	421.1756591796875	421.1955261230469
898	421.1974182128906	24.2516416392					1	DETECTED	421.1974 m/z @24.25 [151020OFc1_NvH-0949-Control-11.raw]	421.1974182128906	24.2516416392	5.5707334192	90.57035896	84.9996255408	422220.09375	3.708525188755553E8	0	8083	0.2520781939639569	3.113672800252229	0.003708940373461246	421.195556640625	421.19976806640625
899	421.20977783203125	21.3483942314667					1	DETECTED	421.2098 m/z @21.35 [151020OFc1_NvH-0949-Control-11.raw]	421.20977783203125	21.3483942314667	4.699355748	99.9844708672	95.2851151192	3702902.5	6.285313995463713E8	2	8083	18.988794067797645	2.277452522283809	1.211338027882852	421.1997985839844	421.21612548828125
900	421.2261962890625	35.2568083434667					1	DETECTED	421.2262 m/z @35.26 [151020OFc1_NvH-0949-Control-11.raw]	421.2261962890625	35.2568083434667	2.89032370826667	98.960026696	96.06970298773334	7704535.0	9.955058071174695E8	2	8083	12.834102531606455	1.1829324182297667	0.3195456933318719	421.2162170410156	421.2361755371094
901	421.2401428222656	42.0389805824					1	DETECTED	421.2401 m/z @42.04 [151020OFc1_NvH-0949-Control-11.raw]	421.2401428222656	42.0389805824	5.194272872	97.8085687400167	92.6142958680167	2199282.5	5.649136319423916E8	2	8083	26.005399229548907	1.4705963543304845	2.8814043149591884	421.2362060546875	421.2500915527344
902	421.26068115234375	11.6219286514667					1	DETECTED	421.2607 m/z @11.62 [151020OFc1_NvH-0949-Control-11.raw]	421.26068115234375	11.6219286514667	6.72984507333333	94.6963298957333	87.96648482239996	6650625.5	5.649519907304262E8	2	8083	0.16595471478495938	1.5466675187557355	51.801767531223426	421.2507019042969	421.2706298828125
903	421.2786865234375	49.8646276648					1	DETECTED	421.2787 m/z @49.86 [151020OFc1_NvH-0949-Control-11.raw]	421.2786865234375	49.8646276648	5.74778352666667	97.1773012242667	91.42951769760003	4169029.5	5.606149104950703E8	2	8083	0.15810412837870302	0.5099174572497082	0.06304740628371708	421.27069091796875	421.2886657714844
904	421.28875732421875	36.976549428					1	DETECTED	421.2888 m/z @36.98 [151020OFc1_NvH-0949-Control-11.raw]	421.28875732421875	36.976549428	3.02233045813333	92.3767899917333	89.35445953359998	3023435.0	5.517187714847202E8	0	8083	0.7297180020896192	0.5776628865445134	14.772853742830657	421.2886962890625	421.2973937988281
905	421.3313293457031	91.709889424					1	DETECTED	421.3313 m/z @91.71 [151020OFc1_NvH-0949-Control-11.raw]	421.3313293457031	91.709889424	0.0321433869333333	99.9938626656	99.96171927866668	277975.40625	2.6703648513090283E8	0	8083	1.1597809712277325	0.5008847272581377	0.03203397759596705	421.32135009765625	421.338134765625
906	421.40704345703125	42.0233303730667					1	DETECTED	421.4070 m/z @42.02 [151020OFc1_NvH-0949-Control-11.raw]	421.40704345703125	42.0233303730667	5.11310094693333	94.8745445733333	89.76144362639997	1643571.0	4.469795930765045E8	0	8083	0.10904674914505108	13.987946636960634	3.5476608891626227	421.3983154296875	421.41693115234375
907	421.45196533203125	34.2106119429333					1	DETECTED	421.4520 m/z @34.21 [151020OFc1_NvH-0949-Control-11.raw]	421.45196533203125	34.2106119429333	5.291686304	96.9577853536	91.6660990496	346641.34375	3.6770376300090665E8	0	8083	14.460128968654171	1.887913815584136	4.5770527227252895	421.442138671875	421.4604187011719
908	421.4704895019531	18.1319459205333					1	DETECTED	421.4705 m/z @18.13 [151020OFc1_NvH-0949-Control-11.raw]	421.4704895019531	18.1319459205333	5.30084876026667	86.7933670365333	81.49251827626662	7397704.0	5.729712568100702E8	0	8083	0.19946987988572573	22.753458846710107	0.023961793500056353	421.46051025390625	421.48046875
909	421.4988708496094	47.3089008957333					1	DETECTED	421.4989 m/z @47.31 [151020OFc1_NvH-0949-Control-11.raw]	421.4988708496094	47.3089008957333	0.9432376192	99.5693651162667	98.62612749706669	542448.125	3.806787410528149E8	0	8083	21.9834603324169	1.2398905880383575	2.398113441171151	421.49078369140625	421.50885009765625
910	421.51995849609375	14.4068300792					1	DETECTED	421.5200 m/z @14.41 [151020OFc1_NvH-0949-Control-11.raw]	421.51995849609375	14.4068300792	2.521376016	93.2708836837333	90.7495076677333	509505.8125	3.799701366598116E8	0	8083	0.22947365688227706	0.671120051365471	2.7675815244838136	421.5100402832031	421.5299377441406
911	421.5310974121094	24.0284420026667					1	DETECTED	421.5311 m/z @24.03 [151020OFc1_NvH-0949-Control-11.raw]	421.5310974121094	24.0284420026667	5.69086298293333	46.3846098136	40.69374683066667	275084.15625	1.512488407155386E8	0	8083	8.034775007217483	1.3597030315497556	1.7208713119332268	421.52996826171875	421.5332946777344
912	421.5436096191406	34.7565458722667					1	DETECTED	421.5436 m/z @34.76 [151020OFc1_NvH-0949-Control-11.raw]	421.5436096191406	34.7565458722667	4.8692536616	94.9474082938667	90.0781546322667	3192782.0	4.371863002971132E8	3	8083	0.13867731138553552	0.5077073128650933	0.1588971831180759	421.5337829589844	421.5499572753906
913	421.5599670410156	38.7599427976					1	DETECTED	421.5600 m/z @38.76 [151020OFc1_NvH-0949-Control-11.raw]	421.5599670410156	38.7599427976	5.3383127576	97.7163933770667	92.3780806194667	4562062.5	5.473698485020375E8	3	8083	16.590664527749333	0.5473998652382408	0.04158986950415013	421.5500183105469	421.5697937011719
914	421.57891845703125	39.1076035016					1	DETECTED	421.5789 m/z @39.11 [151020OFc1_NvH-0949-Control-11.raw]	421.57891845703125	39.1076035016	5.22322447546667	95.9669550818667	90.74373060640004	826152.6875	4.61932612041145E8	3	8083	3.200907777304991	0.5498126612873381	0.20472491130736356	421.5699768066406	421.5875549316406
915	421.5997009277344	31.661750208					1	DETECTED	421.5997 m/z @31.66 [151020OFc1_NvH-0949-Control-11.raw]	421.5997009277344	31.661750208	4.29943719173333	94.6870137424	90.38757655066667	1068206.0	3.9426567427213097E8	3	8083	0.05923653020592923	0.5125233744870171	0.004796386930101683	421.58990478515625	421.6096496582031
916	421.6985168457031	23.5347916968					1	DETECTED	421.6985 m/z @23.53 [151020OFc1_NvH-0949-Control-11.raw]	421.6985168457031	23.5347916968	5.0246643512	92.2775724410667	87.2529080898667	384287.3125	3.9179842253087854E8	0	8083	0.05339354072287961	6.166897596618592	0.04227384491084506	421.6885681152344	421.7010192871094
917	421.7113952636719	28.8943674922667					1	DETECTED	421.7114 m/z @28.89 [151020OFc1_NvH-0949-Control-11.raw]	421.7113952636719	28.8943674922667	4.24614621546667	99.9004196490667	95.65427343360004	1.1938807E7	8.307147455212336E8	2	8083	10.922691869271418	0.8109062156530527	0.052131486199203755	421.701416015625	421.72137451171875
918	421.7214660644531	18.2188801728					1	DETECTED	421.7215 m/z @18.22 [151020OFc1_NvH-0949-Control-11.raw]	421.7214660644531	18.2188801728	5.54253770613333	66.4398190442667	60.89728133813337	4779148.0	5.48342115117078E8	4	8083	12.367405821268296	1.8426391864979865	66.09084978883776	421.7214050292969	421.7314453125
919	421.7401428222656	29.2447152461333					1	DETECTED	421.7401 m/z @29.24 [151020OFc1_NvH-0949-Control-11.raw]	421.7401428222656	29.2447152461333	5.5213402472	97.1682059245333	91.6468656773333	3833868.25	6.204386136393847E8	2	8083	0.39721883761612276	2.1801029280090116	0.5157375871758254	421.7314758300781	421.7486877441406
920	421.75872802734375	27.4478253461333					1	DETECTED	421.7587 m/z @27.45 [151020OFc1_NvH-0949-Control-11.raw]	421.75872802734375	27.4478253461333	3.4944566408	99.6595249658667	96.1650683250667	1.5018064E8	3.2366832947004023E9	2	8083	0.26352969567809126	0.9981506018080961	0.8660733361994147	421.7489318847656	421.7685546875
921	421.7705078125	29.0355178133333					1	DETECTED	421.7705 m/z @29.04 [151020OFc1_NvH-0949-Control-11.raw]	421.7705078125	29.0355178133333	5.5707334192	97.7163933770667	92.1456599578667	4221753.5	6.345812920852959E8	2	8083	0.8828967459756427	1.4450665846309423	1.7245294667159916	421.768798828125	421.7804870605469
922	421.7807922363281	49.8476382872					1	DETECTED	421.7808 m/z @49.85 [151020OFc1_NvH-0949-Control-11.raw]	421.7807922363281	49.8476382872	8.58864258853333	98.1859609613333	89.59731837279996	1389542.875	6.315711660766221E8	2	8083	32.14491417302172	0.5143208088763552	0.007664764824638183	421.78057861328125	421.790771484375
923	421.79083251953125	37.0262544581333					1	DETECTED	421.7908 m/z @37.03 [151020OFc1_NvH-0949-Control-11.raw]	421.79083251953125	37.0262544581333	6.03730477706667	39.6504617336	33.613156956533324	587715.6875	2.5964950361137536E8	0	8083	19.935471461033135	0.5430148401176467	0.15151486310088477	421.79083251953125	421.7992858886719
924	421.8644104003906	49.0010669344					1	DETECTED	421.8644 m/z @49.00 [151020OFc1_NvH-0949-Control-11.raw]	421.8644104003906	49.0010669344	1.61230488506667	99.5234995250667	97.91119464000003	1545801.25	4.099985709924995E8	3	8083	0.2174247167147101	0.5066557750934084	0.016883179210708622	421.8544616699219	421.8679504394531
925	421.87799072265625	34.7565458722667					1	DETECTED	421.8780 m/z @34.76 [151020OFc1_NvH-0949-Control-11.raw]	421.87799072265625	34.7565458722667	1.498751732	99.1906614885333	97.69190975653329	1885965.5	4.6010173510771585E8	3	8083	0.16451196619556185	0.5753286259245602	0.20817485815779452	421.8680114746094	421.88787841796875
926	421.90087890625	22.1394349768					1	DETECTED	421.9009 m/z @22.14 [151020OFc1_NvH-0949-Control-11.raw]	421.90087890625	22.1394349768	3.662996584	96.976041328	93.313044744	1947098.625	4.6883853704629403E8	3	8083	16.736518310524623	35.780971627556745	1.8345949432097743	421.8908996582031	421.9108581542969
927	421.9130554199219	39.1425283850667					1	DETECTED	421.9131 m/z @39.14 [151020OFc1_NvH-0949-Control-11.raw]	421.9130554199219	39.1425283850667	3.3399895336	99.3656135330667	96.0256239994667	760300.0625	3.903673609978701E8	3	8083	20.073370136656347	1.9193933690459988	0.9757221746799174	421.910888671875	421.9229736328125
928	421.9337463378906	31.6143024714667					1	DETECTED	421.9337 m/z @31.61 [151020OFc1_NvH-0949-Control-11.raw]	421.9337463378906	31.6143024714667	0.124409006933333	99.7610401850667	99.63663117813337	690222.5625	3.909199304531866E8	0	8083	0.06543242506190339	2.458025078950709	0.007575050897650271	421.92376708984375	421.9433898925781
929	421.9496765136719	29.4173072418667					1	DETECTED	421.9497 m/z @29.42 [151020OFc1_NvH-0949-Control-11.raw]	421.9496765136719	29.4173072418667	0.1337403208	99.5327113453333	99.3989710245333	503875.875	3.9122297624710435E8	0	8083	18.209808845164552	2.312682128339241	5.032522118649292	421.94403076171875	421.95965576171875
930	421.9602966308594	39.8726803618667					1	DETECTED	421.9603 m/z @39.87 [151020OFc1_NvH-0949-Control-11.raw]	421.9602966308594	39.8726803618667	5.8227535144	97.6481248856	91.82537137119999	89183.7734375	3.465860498493589E8	0	8083	91.29406762235037	1.3664401305802576	1.7280215834790493	421.959716796875	421.9618835449219
931	421.9718933105469	18.1795703272					1	DETECTED	421.9719 m/z @18.18 [151020OFc1_NvH-0949-Control-11.raw]	421.9718933105469	18.1795703272	5.23266406533333	99.835436872	94.60277280666668	3512187.5	5.083367792025523E8	0	8083	12.389903013522733	0.5188028832350245	4.415745983583125	421.9619140625	421.98187255859375
932	421.9819030761719	30.3211984461333					1	DETECTED	421.9819 m/z @30.32 [151020OFc1_NvH-0949-Control-11.raw]	421.9819030761719	30.3211984461333	3.7158583456	98.2685489154667	94.5526905698667	2380792.5	4.117737563901139E8	0	8083	6.242588221070502	68.06456014504174	0.05443847086305874	421.9819030761719	421.99163818359375
933	422.0430908203125	26.3685861946667					1	DETECTED	422.0431 m/z @26.37 [151020OFc1_NvH-0949-Control-11.raw]	422.0430908203125	26.3685861946667	0.246668208	99.7978041074667	99.5511358994667	278955.8125	3.847275615955683E8	0	8083	4.343254326753392	1.9055096940102207	1.1096547610870333	422.033447265625	422.0527648925781
934	422.0569152832031	37.9518756357333					1	DETECTED	422.0569 m/z @37.95 [151020OFc1_NvH-0949-Control-11.raw]	422.0569152832031	37.9518756357333	0.124409006933333	99.107662308	98.98325330106667	145426.875	3.070557264853433E8	0	8083	80.30289138683014	1.3245658917910375	1.6483844289013985	422.05401611328125	422.065673828125
935	422.08050537109375	50.0605922184					1	DETECTED	422.0805 m/z @50.06 [151020OFc1_NvH-0949-Control-11.raw]	422.08050537109375	50.0605922184	0.0052248288	99.9844708672	99.9792460384	148513.03125	3.857795721161368E8	0	8083	97.83664022696492	0.9747856441434587	0.949231991951738	422.0706787109375	422.0890808105469
936	422.1003112792969	91.7876757328					1	DETECTED	422.1003 m/z @91.79 [151020OFc1_NvH-0949-Control-11.raw]	422.1003112792969	91.7876757328	0.124409006933333	99.9377753048	99.81336629786666	183638.75	4.1329418923186564E8	0	8083	0.07683296058529265	0.5172772606752555	36.40224910294043	422.0909729003906	422.1041564941406
937	422.13043212890625	90.3612652496					1	DETECTED	422.1304 m/z @90.36 [151020OFc1_NvH-0949-Control-11.raw]	422.13043212890625	90.3612652496	23.3267336792	95.2538406282667	71.9271069490667	8528143.0	3.2974663492888075E8	0	8083	0.06924332643575326	1.1866132016372983	1.138878332419915	422.1218566894531	422.1402587890625
938	422.1903381347656	20.1394242352					1	DETECTED	422.1903 m/z @20.14 [151020OFc1_NvH-0949-Control-11.raw]	422.1903381347656	20.1394242352	5.00673341893333	94.8190576002667	89.81232418133337	1736038.0	4.006725967885143E8	3	8083	0.15865812183124461	0.5289553895568081	0.02554483136224846	422.1804504394531	422.19293212890625
939	422.20294189453125	90.1008909453333					1	DETECTED	422.2029 m/z @90.10 [151020OFc1_NvH-0949-Control-11.raw]	422.20294189453125	90.1008909453333	1.91138730933333	98.149500372	96.23811306266667	2966475.25	6.147466825947028E8	3	8083	72.87468333450445	0.512139846471741	0.009620314424059202	422.1930847167969	422.2030944824219
940	422.2131042480469	28.8675740904					1	DETECTED	422.2131 m/z @28.87 [151020OFc1_NvH-0949-Control-11.raw]	422.2131042480469	28.8675740904	1.93764943706667	99.6872346098667	97.74958517280004	5622404.5	5.731398678240646E8	3	8083	61.37057620807256	0.5148776367031621	2.308546060655447	422.203125	422.2178039550781
941	422.2278137207031	27.0812360722667					1	DETECTED	422.2278 m/z @27.08 [151020OFc1_NvH-0949-Control-11.raw]	422.2278137207031	27.0812360722667	1.06925718106667	99.2741042757333	98.20484709466662	6873170.0	9.202541884946755E8	2	8083	0.21251541861797563	1.185287270503183	0.7002678895464044	422.21783447265625	422.23779296875
942	422.24127197265625	68.2277252858667					1	DETECTED	422.2413 m/z @68.23 [151020OFc1_NvH-0949-Control-11.raw]	422.24127197265625	68.2277252858667	4.9439485104	99.9284422933333	94.9844937829333	5961379.5	7.604189725882629E8	3	8083	0.17492031986230927	0.5027888312853137	0.006035249253582456	422.2378234863281	422.2488098144531
943	422.25885009765625	27.4478253461333					1	DETECTED	422.2589 m/z @27.45 [151020OFc1_NvH-0949-Control-11.raw]	422.25885009765625	27.4478253461333	4.2155904832	98.7563228992	94.540732416	6.7507232E7	1.9720673608599951E9	2	8083	0.2616800471802101	14.568018678990885	31.605142818098738	422.2488708496094	422.2688293457031
944	422.2720947265625	29.0488074208					1	DETECTED	422.2721 m/z @29.05 [151020OFc1_NvH-0949-Control-11.raw]	422.2720947265625	29.0488074208	5.3288109472	94.344061096	89.0152501488	2209587.25	5.441285519108863E8	2	8083	0.7152478123973616	0.9468078370341154	0.13703183417844136	422.26885986328125	422.2817687988281
945	422.2821044921875	49.914573092					1	DETECTED	422.2821 m/z @49.91 [151020OFc1_NvH-0949-Control-11.raw]	422.2821044921875	49.914573092	3.68061725466667	91.8788767445333	88.19825948986663	518613.53125	4.735294284413658E8	0	8083	74.06726616242007	1.0270339845986178	1.302509830574542	422.2821044921875	422.2915344238281
946	422.2960205078125	35.0036156813333					1	DETECTED	422.2960 m/z @35.00 [151020OFc1_NvH-0949-Control-11.raw]	422.2960205078125	35.0036156813333	6.3163061864	92.1225641162667	85.8062579298667	83592.5390625	3.148605869101253E8	0	8083	85.47550457539961	1.4955438387315765	1.9788080277817617	422.2924499511719	422.2996520996094
947	422.3116455078125	91.709889424					1	DETECTED	422.3116 m/z @91.71 [151020OFc1_NvH-0949-Control-11.raw]	422.3116455078125	91.709889424	2.7231464656	93.0947940672	90.3716476016	71437.53125	1.2240898192699215E8	0	8083	0.7481910591344416	0.5077815222647682	0.01556304452953655	422.30670166015625	422.31671142578125
948	422.4665832519531	22.4887998176					1	DETECTED	422.4666 m/z @22.49 [151020OFc1_NvH-0949-Control-11.raw]	422.4665832519531	22.4887998176	5.4022704336	94.7541313168	89.3518608832	487864.0625	3.8195529944339806E8	0	8083	12.905412551189075	0.5266720584140272	0.06013246092237373	422.4566955566406	422.4703674316406
949	422.48040771484375	36.871758412					1	DETECTED	422.4804 m/z @36.87 [151020OFc1_NvH-0949-Control-11.raw]	422.48040771484375	36.871758412	2.80209780026667	95.5703573098667	92.76825950960003	1751970.375	4.3221945405314255E8	0	8083	0.19721402225375328	2.092235793635342	0.17785097221502583	422.4704895019531	422.49029541015625
950	422.491455078125	35.9409195709333					1	DETECTED	422.4915 m/z @35.94 [151020OFc1_NvH-0949-Control-11.raw]	422.491455078125	35.9409195709333	5.1221340584	74.67978298	69.55764892159999	166200.515625	2.923021146457175E8	0	8083	0.15132969966632714	1.2648174331015858	1.530424419651813	422.4905090332031	422.50115966796875
951	422.5202331542969	30.3810956421333					1	DETECTED	422.5202 m/z @30.38 [151020OFc1_NvH-0949-Control-11.raw]	422.5202331542969	30.3810956421333	6.45836050213333	95.4792457746667	89.02088527253336	701703.375	4.2445353370448095E8	0	8083	6.253225418910169	2.5003041896955267	0.3201181689531147	422.5102844238281	422.52276611328125
952	422.5328063964844	17.339966968					1	DETECTED	422.5328 m/z @17.34 [151020OFc1_NvH-0949-Control-11.raw]	422.5328063964844	17.339966968	4.39720085573333	99.5327113453333	95.13551048959997	1289241.0	4.4404328278277683E8	3	8083	2.5238618309676433	1.2488216353917183	0.05667196832961644	422.5228271484375	422.5423278808594
953	422.5523376464844	25.517562476					1	DETECTED	422.5523 m/z @25.52 [151020OFc1_NvH-0949-Control-11.raw]	422.5523376464844	25.517562476	5.03356641173333	96.7550312704	91.72146485866666	2.4370406E7	8.787739477251153E8	3	8083	0.15128610037621826	1.3009157405214598	43.19542305447398	422.5423583984375	422.56231689453125
954	422.5627136230469	24.5606816602667					1	DETECTED	422.5627 m/z @24.56 [151020OFc1_NvH-0949-Control-11.raw]	422.5627136230469	24.5606816602667	1.24406957786667	94.2488497765333	93.00478019866664	5374976.0	4.822047113404061E8	3	8083	0.13065936961976377	55.90410604762409	2.6714493002127537	422.5623474121094	422.5658874511719
955	422.5759582519531	47.3437338149333					1	DETECTED	422.5760 m/z @47.34 [151020OFc1_NvH-0949-Control-11.raw]	422.5759582519531	47.3437338149333	4.96173613573333	97.9007596589333	92.93902352319996	6755227.5	8.476566987576914E8	3	8083	24.563698778617493	0.9368419869127577	1.0456131122430088	422.56597900390625	422.5859069824219
956	422.59307861328125	54.7119971605333					1	DETECTED	422.5931 m/z @54.71 [151020OFc1_NvH-0949-Control-11.raw]	422.59307861328125	54.7119971605333	5.194272872	95.4338781328	90.2396052608	185637.34375	3.774375888298829E8	0	8083	52.402099285370845	0.9136362251205632	0.9445397022979967	422.5860290527344	422.595947265625
957	422.6060485839844	29.5136625765333					1	DETECTED	422.6060 m/z @29.51 [151020OFc1_NvH-0949-Control-11.raw]	422.6060485839844	29.5136625765333	5.17339384773333	83.4684779533333	78.29508410559998	312018.28125	3.377849945397152E8	0	8083	0.11921211764938278	1.924344431455381	0.02559626307399486	422.5960693359375	422.61602783203125
958	422.6757507324219	74.5052283608					1	DETECTED	422.6758 m/z @74.51 [151020OFc1_NvH-0949-Control-11.raw]	422.6757507324219	74.5052283608	1.54242648026667	95.5606950888	94.01826860853333	489858.96875	4.496689592431315E8	2	8083	0.1889753764042723	0.6442890499358527	0.4682838537803839	422.66778564453125	422.6854553222656
959	422.6881103515625	16.6527877618667					1	DETECTED	422.6881 m/z @16.65 [151020OFc1_NvH-0949-Control-11.raw]	422.6881103515625	16.6527877618667	3.9382041232	80.9861292965333	77.04792517333331	263631.5625	3.750472989588701E8	0	8083	3.3364028674108024	10.143963449265677	0.34354426142191574	422.685791015625	422.6980895996094
960	422.7048034667969	35.9019531592					1	DETECTED	422.7048 m/z @35.90 [151020OFc1_NvH-0949-Control-11.raw]	422.7048034667969	35.9019531592	5.50105925066667	71.7483811397333	66.24732188906663	174786.65625	2.852855959444022E8	0	8083	16.552441926865225	1.0895620715690773	1.9629626773624347	422.6981506347656	422.70526123046875
961	422.71527099609375	28.8342428826667					1	DETECTED	422.7153 m/z @28.83 [151020OFc1_NvH-0949-Control-11.raw]	422.71527099609375	28.8342428826667	4.0823627856	97.2786651730667	93.1963023874667	1238378.375	4.230048889105033E8	4	8083	15.792912526325082	0.530107662823048	0.02436887396982116	422.70538330078125	422.72344970703125
962	422.73345947265625	28.7544728192					1	DETECTED	422.7335 m/z @28.75 [151020OFc1_NvH-0949-Control-11.raw]	422.73345947265625	28.7544728192	4.83324156613333	97.6014732072	92.76823164106668	1.7858036E7	9.953897917887231E8	2	8083	0.22242766786533608	1.6288034009603167	2.919368500478874	422.7235412597656	422.7434387207031
963	422.7514953613281	29.2944605016					1	DETECTED	422.7515 m/z @29.29 [151020OFc1_NvH-0949-Control-11.raw]	422.7514953613281	29.2944605016	3.521197808	94.5004327885333	90.9792349805333	1.3814618E7	7.076609953743109E8	2	8083	0.17823754889687748	0.524402305112351	7.141272352171373	422.7434997558594	422.7564392089844
964	422.7664489746094	32.0768573426667					1	DETECTED	422.7664 m/z @32.08 [151020OFc1_NvH-0949-Control-11.raw]	422.7664489746094	32.0768573426667	6.21468199466667	94.3055384352	88.09085644053334	2.6012066E7	1.6519193790657206E9	2	8083	18.10429343772081	1.0212322340406121	0.21879932128721868	422.7564697265625	422.7760925292969
965	422.779052734375	35.6803412581333					1	DETECTED	422.7791 m/z @35.68 [151020OFc1_NvH-0949-Control-11.raw]	422.779052734375	35.6803412581333	0.2047211176	76.6342498261333	76.4295287085333	331999.125	3.546067260358652E8	0	8083	27.357113412690886	1.422319445485684	1.9736034658558987	422.7774963378906	422.7887268066406
966	422.7919616699219	17.8202698498667					1	DETECTED	422.7920 m/z @17.82 [151020OFc1_NvH-0949-Control-11.raw]	422.7919616699219	17.8202698498667	10.2680669973333	72.0732832677333	61.8052162704	91456.3984375	2.425021794202176E8	0	8083	54.262543805108585	4.091866802125642	7.183733604251284	422.78924560546875	422.7972106933594
967	422.8079833984375	42.9301283413333					1	DETECTED	422.8080 m/z @42.93 [151020OFc1_NvH-0949-Control-11.raw]	422.8079833984375	42.9301283413333	1.4269617272	97.5829177578667	96.1559560306667	167298.734375	3.54283206033186E8	0	8083	87.14133736039784	1.3385204422029222	1.681027937554442	422.79815673828125	422.8173522949219
968	422.8406982421875	32.9203644424					1	DETECTED	422.8407 m/z @32.92 [151020OFc1_NvH-0949-Control-11.raw]	422.8406982421875	32.9203644424	0.0052248288	99.9938626656	99.98863783680001	303635.46875	6.422358935147765E8	2	8083	93.75477673851915	1.424983847298274	4.327583621999028	422.83111572265625	422.84344482421875
969	422.8548583984375	30.4292472653333					1	DETECTED	422.8549 m/z @30.43 [151020OFc1_NvH-0949-Control-11.raw]	422.8548583984375	30.4292472653333	0.0692367568	99.9284422933333	99.85920553653331	526315.0625	3.80519080486856E8	0	8083	10.295594666308464	2.889683093470812	0.012269554050049607	422.846435546875	422.857666015625
970	422.867919921875	9.4435041272					1	DETECTED	422.8679 m/z @9.44 [151020OFc1_NvH-0949-Control-11.raw]	422.867919921875	9.4435041272	3.357746464	99.3567989392	95.9990524752	850448.25	3.6530708244335705E8	3	8083	7.957350750468914	1.7015381378064	2.666292908266494	422.8579406738281	422.8764343261719
971	422.8864440917969	25.517562476					1	DETECTED	422.8864 m/z @25.52 [151020OFc1_NvH-0949-Control-11.raw]	422.8864440917969	25.517562476	1.44441925173333	99.9844708672	98.54005161546667	1.7114806E7	8.259716163555108E8	3	8083	4.756826729489649	1.0612668879706704	0.3217912456736266	422.87646484375	422.89642333984375
972	422.8968811035156	24.5980772509333					1	DETECTED	422.8969 m/z @24.60 [151020OFc1_NvH-0949-Control-11.raw]	422.8968811035156	24.5980772509333	1.32231197973333	99.3838964845333	98.06158450479997	3362382.0	4.413238965838876E8	3	8083	0.14633390907362198	2.9574759645266813	11.707508938458872	422.8964538574219	422.90020751953125
973	422.9102478027344	47.2996655805333					1	DETECTED	422.9102 m/z @47.30 [151020OFc1_NvH-0949-Control-11.raw]	422.9102478027344	47.2996655805333	0.0052248288	99.6132959357333	99.60807110693331	5517002.5	6.811213525241579E8	3	8083	15.671981420465858	0.5142885880803539	0.05924301992139663	422.9002685546875	422.92022705078125
974	422.9303283691406	29.6862647344					1	DETECTED	422.9303 m/z @29.69 [151020OFc1_NvH-0949-Control-11.raw]	422.9303283691406	29.6862647344	0.124409006933333	99.4305835634667	99.30617455653336	310959.28125	3.6377872319383526E8	0	8083	24.337118929047268	2.3693942114553455	3.6318342127095726	422.9303283691406	422.9400939941406
975	422.9556579589844	16.0802465474667					1	DETECTED	422.9557 m/z @16.08 [151020OFc1_NvH-0949-Control-11.raw]	422.9556579589844	16.0802465474667	2.89032370826667	99.6039609914667	96.71363728320004	339632.25	3.774823950154586E8	0	8083	0.12673645436392889	0.5200400727624517	0.07026217191042321	422.94598388671875	422.9630126953125
976	422.9731140136719	13.3282214949333					1	DETECTED	422.9731 m/z @13.33 [151020OFc1_NvH-0949-Control-11.raw]	422.9731140136719	13.3282214949333	0.711056747466667	99.1628263290667	98.45176958160003	799006.375	4.1075777604210794E8	0	8083	9.285112014465659	0.5504827595775397	244.72141342816468	422.963134765625	422.98291015625
977	422.993408203125	33.3875153488					1	DETECTED	422.9934 m/z @33.39 [151020OFc1_NvH-0949-Control-11.raw]	422.993408203125	33.3875153488	2.0341422568	79.0221165845333	76.9879743277333	544479.125	3.3961008306550944E8	0	8083	0.026399344838509364	1.6634781995054528	0.018366915995516597	422.98345947265625	422.9945373535156
978	423.00469970703125	41.090274408					1	DETECTED	423.0047 m/z @41.09 [151020OFc1_NvH-0949-Control-11.raw]	423.00469970703125	41.090274408	0.087051112	74.9390314258667	74.8519803138667	750370.4375	3.1618901121268487E8	0	8083	16.69625197496348	1.6418138505279671	0.0010377994974006637	422.9952087402344	423.01434326171875
979	423.054931640625	18.8368167512					1	DETECTED	423.0549 m/z @18.84 [151020OFc1_NvH-0949-Control-11.raw]	423.054931640625	18.8368167512	0.124409006933333	96.6435012032	96.51909219626667	176004.890625	3.532689352733014E8	0	8083	9.351193830657554	2.5789225964646305	83.99493785393892	423.04571533203125	423.0617980957031
980	423.0855407714844	48.2057861869333					1	DETECTED	423.0855 m/z @48.21 [151020OFc1_NvH-0949-Control-11.raw]	423.0855407714844	48.2057861869333	0.124409006933333	99.9938626656	99.86945365866667	148584.625	3.6710721765092814E8	0	8083	95.24376494978196	1.0241877482953758	0.9752216764963691	423.08258056640625	423.0899353027344
981	423.10150146484375	49.324450964					1	DETECTED	423.1015 m/z @49.32 [151020OFc1_NvH-0949-Control-11.raw]	423.10150146484375	49.324450964	17.3054115666667	99.9844708672	82.67905930053331	203727.609375	4.148967368329306E8	0	8083	74.61746385722259	1.2126761010646525	1.3269874040535303	423.09503173828125	423.1101989746094
982	423.13360595703125	90.3516885061333					1	DETECTED	423.1336 m/z @90.35 [151020OFc1_NvH-0949-Control-11.raw]	423.13360595703125	90.3516885061333	10.6428047104	91.0742487842667	80.4314440738667	1473388.75	3.7163128677239007E8	0	8083	0.07357745844294072	1.3273804681831658	1.4681032150903528	423.1240234375	423.1419677734375
983	423.1778564453125	74.58526916					1	DETECTED	423.1779 m/z @74.59 [151020OFc1_NvH-0949-Control-11.raw]	423.1778564453125	74.58526916	8.37434285973333	92.1131323856	83.73878952586666	349760.78125	3.580297930080563E8	0	8083	16.59555103930805	0.6248371203218567	0.24721712349333322	423.16845703125	423.18267822265625
984	423.1927795410156	27.2223220328					1	DETECTED	423.1928 m/z @27.22 [151020OFc1_NvH-0949-Control-11.raw]	423.1927795410156	27.2223220328	1.81325262213333	94.7634627933333	92.95021017119997	536196.4375	4.177623278559427E8	0	8083	6.954120535771626	2.6180666261817302	0.048630354366979746	423.1828308105469	423.2005615234375
985	423.2105712890625	24.0378253546667					1	DETECTED	423.2106 m/z @24.04 [151020OFc1_NvH-0949-Control-11.raw]	423.2105712890625	24.0378253546667	3.9382041232	98.8391506874667	94.9009465642667	4780530.0	5.2931832027359617E8	2	8083	20.598035097228532	0.7093080956113896	1.4245214325866922	423.2005920410156	423.2106018066406
986	423.22064208984375	25.517562476					1	DETECTED	423.2206 m/z @25.52 [151020OFc1_NvH-0949-Control-11.raw]	423.22064208984375	25.517562476	0.183781461066667	96.1970085338667	96.01322707280002	6659352.5	6.955131480287882E8	4	8083	1.4109324260206542	0.6970662473051372	3.0256638269631475	423.210693359375	423.2250061035156
987	423.2350158691406	28.7417920816					1	DETECTED	423.2350 m/z @28.74 [151020OFc1_NvH-0949-Control-11.raw]	423.2350158691406	28.7417920816	3.68061725466667	99.8072963752	96.12667912053332	8465825.0	1.1815724516280434E9	2	8083	20.6865571598633	1.253549516503996	106.14645303539449	423.22503662109375	423.2449951171875
988	423.2450256347656	47.2996655805333					1	DETECTED	423.2450 m/z @47.30 [151020OFc1_NvH-0949-Control-11.raw]	423.2450256347656	47.2996655805333	5.151921172	75.27537776	70.123456588	1608866.25	4.153559593905463E8	0	8083	40.890565051813326	1.3657642412082127	3.318897646788661	423.2450256347656	423.2482604980469
989	423.2582702636719	32.7180857525333					1	DETECTED	423.2583 m/z @32.72 [151020OFc1_NvH-0949-Control-11.raw]	423.2582702636719	32.7180857525333	2.57408797973333	98.4975376522667	95.92344967253337	2.5646044E7	1.862309139196568E9	3	8083	22.687934814228832	0.879392792584468	4.167620335412204	423.248291015625	423.26824951171875
990	423.2682800292969	32.0154605632					1	DETECTED	423.2683 m/z @32.02 [151020OFc1_NvH-0949-Control-11.raw]	423.2682800292969	32.0154605632	5.291686304	94.8373137808	89.54562747680001	8510352.0	1.1502693536611018E9	0	8083	18.911075669803324	1.1993320357367339	47.19861241127376	423.2682800292969	423.2773132324219
991	423.28387451171875	7.8003831936					1	DETECTED	423.2839 m/z @7.80 [151020OFc1_NvH-0949-Control-11.raw]	423.28387451171875	7.8003831936	5.5318085128	99.4865225485333	93.9547140357333	305729.125	2.4432631642901003E8	2	8083	0.1023696305553603	1.157256896058542	74.56278634466128	423.2786865234375	423.29345703125
992	423.31048583984375	91.709889424					1	DETECTED	423.3105 m/z @91.71 [151020OFc1_NvH-0949-Control-11.raw]	423.31048583984375	91.709889424	4.29943719173333	92.4883038285333	88.18886663679997	114389.71875	3.27084920558506E8	0	8083	0.290981710731927	0.5044526391561556	0.6148396350162256	423.30322265625	423.3179626464844
993	423.3293151855469	91.709889424					1	DETECTED	423.3293 m/z @91.71 [151020OFc1_NvH-0949-Control-11.raw]	423.3293151855469	91.709889424	0.155698704	92.4316184568	92.2759197528	211663.0	4.226236726111691E8	0	8083	2.1185094321269133	27.87826820676817	0.48084625969990147	423.3282470703125	423.33251953125
994	423.34649658203125	91.709889424					1	DETECTED	423.3465 m/z @91.71 [151020OFc1_NvH-0949-Control-11.raw]	423.34649658203125	91.709889424	5.34999392026667	99.0706810661333	93.72068714586663	356666.5625	3.3191852441769046E8	0	8083	1.0562546811916036	1.3596254697997885	0.4327270249689359	423.33673095703125	423.3561096191406
995	423.3832092285156	91.709889424					1	DETECTED	423.3832 m/z @91.71 [151020OFc1_NvH-0949-Control-11.raw]	423.3832092285156	91.709889424	8.98540703546667	93.5628765650667	84.57746952960004	714801.75	3.6913373561939824E8	0	8083	73.20101859360189	0.5008545638300193	0.00200160914366519	423.3737487792969	423.3926696777344
996	423.4516296386719	18.7914464896					1	DETECTED	423.4516 m/z @18.79 [151020OFc1_NvH-0949-Control-11.raw]	423.4516296386719	18.7914464896	1.00700124773333	98.960026696	97.95302544826667	288821.21875	3.859174234566066E8	0	8083	2.8307284183260464	3.9169089644109425	0.2917201090315771	423.4417724609375	423.4580993652344
997	423.46820068359375	13.3504983117333					1	DETECTED	423.4682 m/z @13.35 [151020OFc1_NvH-0949-Control-11.raw]	423.46820068359375	13.3504983117333	0.183781461066667	99.4773562352	99.29357477413333	3640439.5	4.766654127091709E8	0	8083	0.12985749946705738	1.0232988484583379	69.98797110835424	423.45831298828125	423.4781494140625
998	423.4942321777344	30.44153516					1	DETECTED	423.4942 m/z @30.44 [151020OFc1_NvH-0949-Control-11.raw]	423.4942321777344	30.44153516	8.6489133328	96.865579632	88.2166662992	316540.90625	3.753256788064374E8	0	8083	0.03706625251979645	2.024003054765403	3.048006109530806	423.4930419921875	423.495361328125
999	423.505615234375	41.0601893810833					1	DETECTED	423.5056 m/z @41.06 [151020OFc1_NvH-0949-Control-11.raw]	423.505615234375	41.0601893810833	5.61703460693333	99.9377753048	94.32074069786667	389353.5625	3.698708860872769E8	0	8083	83.59175247694007	1.700278121418726	2.403713475758718	423.4956359863281	423.51544189453125
1000	423.5229797363281	34.1844479642667					1	DETECTED	423.5230 m/z @34.18 [151020OFc1_NvH-0949-Control-11.raw]	423.5229797363281	34.1844479642667	4.61030463786667	94.1661464333333	89.55584179546662	129296.703125	3.9415218760315853E8	0	8083	81.94722341947332	1.5500701735401599	2.484857571415983	423.5156555175781	423.5311584472656
1001	423.541259765625	32.6505076805333					1	DETECTED	423.5413 m/z @32.65 [151020OFc1_NvH-0949-Control-11.raw]	423.541259765625	32.6505076805333	4.63691040586667	99.2185066010667	94.58159619520002	1274692.5	4.4124838330893713E8	0	8083	3.529754521042584	0.8435537256778347	0.5396820583114251	423.53143310546875	423.5418395996094
1002	423.5518493652344	22.9699130933333					1	DETECTED	423.5518 m/z @22.97 [151020OFc1_NvH-0949-Control-11.raw]	423.5518493652344	22.9699130933333	5.34999392026667	94.2576829416	88.90768902133333	1949168.625	5.286765616415348E8	3	8083	10.292201181050999	0.6362541217387264	7.381151762225387	423.5418701171875	423.5528259277344
1003	423.5628356933594	49.3019992794667					1	DETECTED	423.5628 m/z @49.30 [151020OFc1_NvH-0949-Control-11.raw]	423.5628356933594	49.3019992794667	5.06098509626667	95.809075296	90.74809019973333	3689609.0	5.726169191032968E8	0	8083	23.891954803137722	0.5728410169583237	0.00977131663118613	423.5528564453125	423.57281494140625
1004	423.57525634765625	16.9121322554667					1	DETECTED	423.5753 m/z @16.91 [151020OFc1_NvH-0949-Control-11.raw]	423.57525634765625	16.9121322554667	5.0892678568	84.17445304	79.0851851832	759413.1875	4.031153084641774E8	0	8083	0.06834653661586643	1.0597745707517698	76.33409794879904	423.5728759765625	423.5759582519531
1005	423.5859680175781	46.7819985922667					1	DETECTED	423.5860 m/z @46.78 [151020OFc1_NvH-0949-Control-11.raw]	423.5859680175781	46.7819985922667	3.57454957333333	99.4773562352	95.90280666186668	2412932.0	4.573792981000227E8	3	8083	0.15690801707215485	0.5133297018258732	0.024396826439275526	423.5760192871094	423.594970703125
1006	423.6882019042969	36.934530728					1	DETECTED	423.6882 m/z @36.93 [151020OFc1_NvH-0949-Control-11.raw]	423.6882019042969	36.934530728	8.557291492	67.9402555634667	59.38296407146671	176462.390625	2.9554839948390317E8	0	8083	36.509766083640045	1.0463132720136523	1.0926265440273044	423.6835021972656	423.69317626953125
1007	423.70318603515625	26.7463988405333					1	DETECTED	423.7032 m/z @26.75 [151020OFc1_NvH-0949-Control-11.raw]	423.70318603515625	26.7463988405333	5.67192841333333	91.7201121152	86.04818370186666	1100390.5	4.1557185267728114E8	0	8083	3.341058765575994	0.9332801279344345	0.2850167169025442	423.6932678222656	423.70855712890625
1008	423.7185974121094	13.3282214949333					1	DETECTED	423.7186 m/z @13.33 [151020OFc1_NvH-0949-Control-11.raw]	423.7185974121094	13.3282214949333	4.171001364	95.9849797290667	91.81397836506669	3813936.25	5.0646486226236224E8	2	8083	10.767495804742538	16.508996902455518	42.17538863984262	423.7086181640625	423.72198486328125
1009	423.73199462890625	18.3223497178667					1	DETECTED	423.7320 m/z @18.32 [151020OFc1_NvH-0949-Control-11.raw]	423.73199462890625	18.3223497178667	3.96504971013333	95.5065892328	91.54153952266667	4273056.0	5.2626605366502243E8	2	8083	0.2831661617838108	1.328407066618076	32.10358667086293	423.7220153808594	423.7351989746094
1010	423.7452087402344	34.9788655642667					1	DETECTED	423.7452 m/z @34.98 [151020OFc1_NvH-0949-Control-11.raw]	423.7452087402344	34.9788655642667	4.48560800266667	96.4702281981333	91.98462019546663	1.8551312E7	8.635974948061557E8	2	8083	0.230860055901438	4.173981087047923	10.864810305007893	423.7352294921875	423.75518798828125
1011	423.7597961425781	32.7180857525333					1	DETECTED	423.7598 m/z @32.72 [151020OFc1_NvH-0949-Control-11.raw]	423.7597961425781	32.7180857525333	5.7946790896	97.7717900424	91.9771109528	1.0692043E7	8.448408074764092E8	0	8083	32.23455250274275	2.6180743668428863	1.1967306009369625	423.7552185058594	423.769775390625
1012	423.7698974609375	32.0026937082667					1	DETECTED	423.7699 m/z @32.00 [151020OFc1_NvH-0949-Control-11.raw]	423.7698974609375	32.0026937082667	7.83253082506667	99.9658774168	92.13334659173333	1595100.125	8.774441655239555E8	0	8083	18.89913766919599	0.6459126729630448	1.4283100914932394	423.7698669433594	423.77899169921875
1013	423.7911682128906	18.7387343701333					1	DETECTED	423.7912 m/z @18.74 [151020OFc1_NvH-0949-Control-11.raw]	423.7911682128906	18.7387343701333	2.81984558533333	98.4514989768	95.63165339146667	211921.484375	3.560438736572568E8	0	8083	10.974171165965814	4.191825131856541	0.020051685819222034	423.78118896484375	423.80108642578125
1014	423.84356689453125	30.546631256					1	DETECTED	423.8436 m/z @30.55 [151020OFc1_NvH-0949-Control-11.raw]	423.84356689453125	30.546631256	0.0052248288	99.9938626656	99.98863783680001	336133.09375	3.862445681578289E8	0	8083	15.467462152090409	1.7573298713251446	4.435282749471983	423.8338928222656	423.8535461425781
1015	423.86065673828125	27.7298224141333					1	DETECTED	423.8607 m/z @27.73 [151020OFc1_NvH-0949-Control-11.raw]	423.86065673828125	27.7298224141333	5.28244537493333	87.3519375893333	82.06949221439997	195107.9375	3.896627732927927E8	0	8083	15.67775296047316	2.224634992127298	3.6878750478016067	423.85357666015625	423.8625183105469
1016	423.8725280761719	40.6355467805333					1	DETECTED	423.8725 m/z @40.64 [151020OFc1_NvH-0949-Control-11.raw]	423.8725280761719	40.6355467805333	2.71433210026667	99.4865225485333	96.77219044826663	422504.53125	3.6612159129689044E8	0	8083	20.66405910371889	1.45393649899123	1.8880029401175136	423.86260986328125	423.87286376953125
1017	423.8829040527344	28.5914503162667					1	DETECTED	423.8829 m/z @28.59 [151020OFc1_NvH-0949-Control-11.raw]	423.8829040527344	28.5914503162667	1.0336802576	99.7610401850667	98.72735992746671	1067073.5	4.689588252531744E8	0	8083	9.626985034477517	0.5106986931845356	0.04757240063386049	423.8729248046875	423.88848876953125
1018	423.8985290527344	14.3484245530667					1	DETECTED	423.8985 m/z @14.35 [151020OFc1_NvH-0949-Control-11.raw]	423.8985290527344	14.3484245530667	4.87834318533333	99.9658774168	95.08753423146666	6202759.0	6.229137805889255E8	3	8083	4.007252587749283	2.2967559444956094	2.740777713589742	423.8885498046875	423.90850830078125
1019	423.9126892089844	47.1939024624					1	DETECTED	423.9127 m/z @47.19 [151020OFc1_NvH-0949-Control-11.raw]	423.9126892089844	47.1939024624	4.57467575253333	98.4605985298667	93.88592277733338	1986508.125	4.489388618100982E8	0	8083	0.14358246087312665	0.517912110952836	0.8433200227904536	423.9085693359375	423.92266845703125
1020	423.9232177734375	39.0314251605333					1	DETECTED	423.9232 m/z @39.03 [151020OFc1_NvH-0949-Control-11.raw]	423.9232177734375	39.0314251605333	7.38736676586667	95.0326551389333	87.64528837306662	394143.71875	3.910126042120976E8	0	8083	77.06714388727941	1.4145321331446439	2.655949724437064	423.9227294921875	423.932861328125
1021	423.9486083984375	27.0092908290667					1	DETECTED	423.9486 m/z @27.01 [151020OFc1_NvH-0949-Control-11.raw]	423.9486083984375	27.0092908290667	0.124409006933333	99.6595249658667	99.53511595893336	560639.375	3.5227943767410713E8	0	8083	10.863868007428788	3.453503123875186	0.6878210315047923	423.938720703125	423.95849609375
1022	423.96942138671875	13.3504983117333					1	DETECTED	423.9694 m/z @13.35 [151020OFc1_NvH-0949-Control-11.raw]	423.96942138671875	13.3504983117333	3.3970665632	99.5602693746667	96.1632028114667	1747109.875	3.8055973337686837E8	0	8083	0.13566751923403153	0.9782024014931127	83.41243553743189	423.95977783203125	423.97509765625
1023	423.985107421875	43.4374472472					1	DETECTED	423.9851 m/z @43.44 [151020OFc1_NvH-0949-Control-11.raw]	423.985107421875	43.4374472472	6.64659188186667	97.2509210592	90.60432917733333	3284719.0	4.4887861885086167E8	4	8083	0.21254376606852077	2.582481954847	0.034367764785089905	423.9751892089844	423.9949645996094
1024	424.03948974609375	40.9543489789333					1	DETECTED	424.0395 m/z @40.95 [151020OFc1_NvH-0949-Control-11.raw]	424.03948974609375	40.9543489789333	0.0427269016	99.919249344	99.87652244239999	105455.53125	3.560900445092708E8	0	8083	95.2757069809169	1.1593474007878082	1.3429126492955104	424.02972412109375	424.0414733886719
1025	424.07928466796875	43.5759352104					1	DETECTED	424.0793 m/z @43.58 [151020OFc1_NvH-0949-Control-11.raw]	424.07928466796875	43.5759352104	0.124409006933333	99.9565631394667	99.83215413253336	139966.5	3.743773794167316E8	0	8083	52.99539420992949	1.0872465568834506	1.1728818566838426	424.0694274902344	424.08795166015625
1026	424.09844970703125	30.5989663213333					1	DETECTED	424.0984 m/z @30.60 [151020OFc1_NvH-0949-Control-11.raw]	424.09844970703125	30.5989663213333	22.6060960797333	99.0614732704	76.4553771906667	115808.1953125	3.4751989557488984E8	0	8083	69.18747573054345	4.782723532326605	7.6578010442606965	424.0893859863281	424.1070556640625
1027	424.1260986328125	90.3428283605333					1	DETECTED	424.1261 m/z @90.34 [151020OFc1_NvH-0949-Control-11.raw]	424.1260986328125	90.3428283605333	13.5567903237333	90.5300047464	76.9732144226667	706125.375	3.8541152708808804E8	0	8083	0.058584043911380945	0.5012859800338533	1.7706011652598492	424.11962890625	424.1342468261719
1028	424.1727600097656	39.0551001045333					1	DETECTED	424.1728 m/z @39.06 [151020OFc1_NvH-0949-Control-11.raw]	424.1727600097656	39.0551001045333	2.538986032	99.2741042757333	96.7351182437333	499384.71875	3.8002652581565E8	0	8083	0.6763777179851047	1.5640855767415218	2.1318071209299783	424.1631774902344	424.18267822265625
1029	424.1994934082031	12.6807502013333					1	DETECTED	424.1995 m/z @12.68 [151020OFc1_NvH-0949-Control-11.raw]	424.1994934082031	12.6807502013333	4.7888753184	96.3700292357333	91.5811539173333	376540.71875	4.1754597144201213E8	0	8083	4.578510095929531	0.794219117009952	1.3894050841755836	424.18951416015625	424.2012939453125
1030	424.2113342285156	26.0116756448					1	DETECTED	424.2113 m/z @26.01 [151020OFc1_NvH-0949-Control-11.raw]	424.2113342285156	26.0116756448	3.662996584	99.9938626656	96.3308660816	6439037.0	6.848281434739453E8	2	8083	0.21206056938843432	0.7860817854967018	0.8819699888231812	424.20135498046875	424.2213134765625
1031	424.2238464355469	25.9598695976					1	DETECTED	424.2238 m/z @25.96 [151020OFc1_NvH-0949-Control-11.raw]	424.2238464355469	25.9598695976	5.1221340584	93.0731507261333	87.95101666773331	2904051.25	5.226293893725657E8	3	8083	12.69456648377248	0.8309326740801143	0.016758001447057348	424.2213439941406	424.2238464355469
1032	424.2338562011719	40.1247606608					1	DETECTED	424.2339 m/z @40.12 [151020OFc1_NvH-0949-Control-11.raw]	424.2338562011719	40.1247606608	4.54810725973333	99.7336653408	95.18555808106667	2.2128918E7	1.3099926137827082E9	2	8083	0.19289711161277978	0.6116635899241308	0.01014979790285121	424.223876953125	424.2438049316406
1033	424.2469177246094	35.0036156813333					1	DETECTED	424.2469 m/z @35.00 [151020OFc1_NvH-0949-Control-11.raw]	424.2469177246094	35.0036156813333	3.7247416232	96.3158215389333	92.5910799157333	7652014.5	5.966425517838286E8	2	8083	0.20370137389198817	17.779879968927762	0.6550481645897073	424.2438659667969	424.25689697265625
1034	424.26910400390625	54.6787166106667					1	DETECTED	424.2691 m/z @54.68 [151020OFc1_NvH-0949-Control-11.raw]	424.26910400390625	54.6787166106667	4.33502427946667	99.3567989392	95.02177465973334	3216044.75	5.3317568054108566E8	0	8083	22.038167393659776	0.5033570731299994	0.007284306650158019	424.2591552734375	424.27899169921875
1035	424.2793884277344	17.2231080645333					1	DETECTED	424.2794 m/z @17.22 [151020OFc1_NvH-0949-Control-11.raw]	424.2793884277344	17.2231080645333	7.710646912	75.5784282232	67.8677813112	109267.5390625	2.90561180053703E8	0	8083	9.499652754707585	3.569560173620238	6.160045951319051	424.27911376953125	424.2874755859375
1036	424.2975769042969	91.709889424					1	DETECTED	424.2976 m/z @91.71 [151020OFc1_NvH-0949-Control-11.raw]	424.2975769042969	91.709889424	7.69198604773333	92.1466532826667	84.45466723493337	158288.40625	2.792381630336076E8	0	8083	1.2367099921581826	0.5026030328854207	0.6291694167689419	424.2876281738281	424.30657958984375
1037	424.32708740234375	91.709889424					1	DETECTED	424.3271 m/z @91.71 [151020OFc1_NvH-0949-Control-11.raw]	424.32708740234375	91.709889424	80.2013237098667	96.7258274538667	16.524503744	498006.3125	6.479767182139953E7	0	8083	0.956450298120771	3.65110065031789	1.1247155183000512	424.3175048828125	424.32818603515625
1038	424.3619689941406	91.709889424					1	DETECTED	424.3620 m/z @91.71 [151020OFc1_NvH-0949-Control-11.raw]	424.3619689941406	91.709889424	26.0116756448	95.7182973248	69.70662168000001	131146.578125	3.564190912447257E8	0	8083	1.1760991221797212	0.5305062167616275	1.5693993371438553	424.3534851074219	424.3719482421875
1039	424.459228515625	36.6319465573333					1	DETECTED	424.4592 m/z @36.63 [151020OFc1_NvH-0949-Control-11.raw]	424.459228515625	36.6319465573333	6.16898347893333	78.32807874	72.15909526106667	740543.25	3.356544039740729E8	0	8083	0.19731460916171528	1.5038977730538698	0.47723154034900656	424.4493713378906	424.4625549316406
1040	424.472900390625	15.5136113408					1	DETECTED	424.4729 m/z @15.51 [151020OFc1_NvH-0949-Control-11.raw]	424.472900390625	15.5136113408	6.30696453493333	99.7610401850667	93.45407565013338	1231346.875	4.29251539977434E8	0	8083	0.13299250867357237	1.1224105313203527	103.55110031508202	424.4632873535156	424.4828186035156
1041	424.4943542480469	29.8113647717333					1	DETECTED	424.4944 m/z @29.81 [151020OFc1_NvH-0949-Control-11.raw]	424.4943542480469	29.8113647717333	4.98884184	97.8268292288167	92.8379873888167	5407513.5	5.0267838846132284E8	0	8083	0.19539072648332834	0.5108456562063639	100.04673595209097	424.48443603515625	424.5042419433594
1042	424.50787353515625	14.6266254994667					1	DETECTED	424.5079 m/z @14.63 [151020OFc1_NvH-0949-Control-11.raw]	424.50787353515625	14.6266254994667	5.07889531893333	98.3503061664	93.27141084746667	503061.8125	4.954700828592967E8	0	8083	0.1404614547688361	1.7939683438792666	2.3816869840632418	424.50439453125	424.5178527832031
1043	424.51922607421875	16.2130739704					1	DETECTED	424.5192 m/z @16.21 [151020OFc1_NvH-0949-Control-11.raw]	424.51922607421875	16.2130739704	10.0355077893333	54.4291758554667	44.3936680661334	118806.78125	1.95855869567447E8	0	8083	0.02591688789645019	3.583875600693206	6.189843906605788	424.5182800292969	424.5221252441406
1044	424.5325012207031	40.2409201818667					1	DETECTED	424.5325 m/z @40.24 [151020OFc1_NvH-0949-Control-11.raw]	424.5325012207031	40.2409201818667	5.60761842826667	91.0104954709333	85.40287704266662	376759.59375	3.9102505801878744E8	0	8083	27.626525551699267	1.4408864442459814	1.9703786249168775	424.5228271484375	424.5368957519531
1045	424.5469055175781	33.4371395874667					1	DETECTED	424.5469 m/z @33.44 [151020OFc1_NvH-0949-Control-11.raw]	424.5469055175781	33.4371395874667	5.9077731136	94.7818000882667	88.8740269746667	659464.0625	3.667392789533156E8	0	8083	4.4906388939274215	1.7223482945411406	0.23372261056616633	424.53692626953125	424.5488586425781
1046	424.5588684082031	21.5651894986667					1	DETECTED	424.5589 m/z @21.57 [151020OFc1_NvH-0949-Control-11.raw]	424.5588684082031	21.5651894986667	1.18302011573333	94.67802208	93.49500196426668	3562756.0	5.422698023238822E8	3	8083	11.267321146944434	1.3296852493007771	1.4745424507759197	424.549072265625	424.5688171386719
1047	424.5711975097656	25.7928884146667					1	DETECTED	424.5712 m/z @25.79 [151020OFc1_NvH-0949-Control-11.raw]	424.5711975097656	25.7928884146667	5.54253770613333	99.9658774168	94.42333971066667	805455.6875	4.554561242688145E8	0	8083	8.334617285968367	0.5532479692027048	2.438752691755779	424.5688781738281	424.5715637207031
1048	424.5815734863281	43.6833423826667					1	DETECTED	424.5816 m/z @43.68 [151020OFc1_NvH-0949-Control-11.raw]	424.5815734863281	43.6833423826667	4.74408226986667	95.9267905808	91.18270831093334	1.0838596E7	5.456743021832005E8	3	8083	0.17670143043604014	0.6213600101892603	1.408667771383344	424.57159423828125	424.59136962890625
1049	424.5992431640625	16.9830941762667					1	DETECTED	424.5992 m/z @16.98 [151020OFc1_NvH-0949-Control-11.raw]	424.5992431640625	16.9830941762667	6.6557791248	94.3537402562667	87.6979611314667	228535.796875	3.423921893791784E8	0	8083	23.2263656679877	4.245922618532476	0.775746238236064	424.5915832519531	424.60906982421875
1050	424.6867980957031	55.2311703016					1	DETECTED	424.6868 m/z @55.23 [151020OFc1_NvH-0949-Control-11.raw]	424.6867980957031	55.2311703016	6.3163061864	82.5362093696	76.2199031832	390404.1875	3.430454284403746E8	0	8083	24.248206998461878	0.8101325363368697	0.621465905427946	424.6768493652344	424.68994140625
1051	424.7001647949219	29.1889078050667					1	DETECTED	424.7002 m/z @29.19 [151020OFc1_NvH-0949-Control-11.raw]	424.7001647949219	29.1889078050667	5.8137951288	99.3477156245333	93.5339204957333	889594.5625	3.598059046642478E8	0	8083	0.1607794131590765	3.4186099359308963	116.54443784987241	424.6910400390625	424.7008361816406
1052	424.7108459472656	27.3158979456					1	DETECTED	424.7108 m/z @27.32 [151020OFc1_NvH-0949-Control-11.raw]	424.7108459472656	27.3158979456	5.30084876026667	97.0855484498667	91.78469968960003	9435089.0	8.810038783700202E8	2	8083	0.3653726160471784	0.5577764261153872	1.821006154268748	424.7008972167969	424.7208251953125
1053	424.7314758300781	40.5981513125333					1	DETECTED	424.7315 m/z @40.60 [151020OFc1_NvH-0949-Control-11.raw]	424.7314758300781	40.5981513125333	3.25121377146667	98.2685489154667	95.01733514400003	7.4124872E7	2.163375124606468E9	2	8083	0.21184452521985975	0.5198943753347837	0.6674734892269911	424.7215270996094	424.7414245605469
1054	424.7450256347656	29.841452196					1	DETECTED	424.7450 m/z @29.84 [151020OFc1_NvH-0949-Control-11.raw]	424.7450256347656	29.841452196	2.92539849333333	98.149500372	95.22410187866667	4679576.5	5.525595821501194E8	2	8083	3.615411051671593	0.5117827594995168	0.3550988636105314	424.74151611328125	424.7550048828125
1055	424.7652893066406	49.6649867314667					1	DETECTED	424.7653 m/z @49.66 [151020OFc1_NvH-0949-Control-11.raw]	424.7652893066406	49.6649867314667	4.23337313573333	94.5566835290667	90.32331039333337	4812344.0	5.2681899291818696E8	2	8083	0.19512738721538625	0.5032944323752053	0.006047726017460888	424.7555236816406	424.7749328613281
1056	424.8424377441406	14.6968688738667					1	DETECTED	424.8424 m/z @14.70 [151020OFc1_NvH-0949-Control-11.raw]	424.8424377441406	14.6968688738667	0.0052248288	99.9938626656	99.98863783680001	297017.6875	3.949177688824476E8	0	8083	0.09421247723115123	4.620687667495756	0.4893107392104415	424.83306884765625	424.8454895019531
1057	424.8559875488281	15.1805795146667					1	DETECTED	424.8560 m/z @15.18 [151020OFc1_NvH-0949-Control-11.raw]	424.8559875488281	15.1805795146667	1.15672050213333	99.2277772754667	98.07105677333338	415775.28125	4.0870448356601834E8	3	8083	0.18291292112110646	0.7933190860017822	0.9979109233606649	424.84600830078125	424.86334228515625
1058	424.8735046386719	25.1317630501333					1	DETECTED	424.8735 m/z @25.13 [151020OFc1_NvH-0949-Control-11.raw]	424.8735046386719	25.1317630501333	2.43015013813333	99.9377753048	97.50762516666667	519157.15625	4.1753003219025123E8	3	8083	14.493338704763339	3.337649590450962	0.1066907224522603	424.863525390625	424.88336181640625
1059	424.88397216796875	43.8820985514667					1	DETECTED	424.8840 m/z @43.88 [151020OFc1_NvH-0949-Control-11.raw]	424.88397216796875	43.8820985514667	5.39118969173333	99.9751226616	94.58393296986667	337624.25	3.947700626406562E8	0	8083	81.50039736073468	1.333138304932603	1.4985207553230788	424.8835144042969	424.8877868652344
1060	424.8977966308594	37.6718428858667					1	DETECTED	424.8978 m/z @37.67 [151020OFc1_NvH-0949-Control-11.raw]	424.8977966308594	37.6718428858667	0.0052248288	99.9938626656	99.98863783680001	5214011.5	5.613309699962419E8	3	8083	0.2104949555108675	0.5461016607968031	0.009967783292056803	424.8878173828125	424.9058837890625
1061	424.9159240722656	43.6710907730667					1	DETECTED	424.9159 m/z @43.67 [151020OFc1_NvH-0949-Control-11.raw]	424.9159240722656	43.6710907730667	1.76109058426667	99.6595249658667	97.89843438160003	8487507.0	5.329588300654671E8	3	8083	0.16352125280294416	0.5075633015292891	1.4064634502275524	424.90594482421875	424.9258728027344
1062	424.95367431640625	13.8222747893333					1	DETECTED	424.9537 m/z @13.82 [151020OFc1_NvH-0949-Control-11.raw]	424.95367431640625	13.8222747893333	3.51223381626667	99.7794667232	96.26723290693333	440910.875	3.825888867161713E8	0	8083	0.10658142956738814	0.8036746035659502	4.386336057369895	424.9436950683594	424.9636535644531
1063	424.9745788574219	18.7269217784					1	DETECTED	424.9746 m/z @18.73 [151020OFc1_NvH-0949-Control-11.raw]	424.9745788574219	18.7269217784	1.68245462053333	97.5829177578667	95.90046313733336	1223395.625	4.2758021126365167E8	4	8083	0.07721463072365253	1.125683581334614	3.9081006260296602	424.96484375	424.9844665527344
1064	424.995849609375	29.841452196					1	DETECTED	424.9958 m/z @29.84 [151020OFc1_NvH-0949-Control-11.raw]	424.995849609375	29.841452196	0.1337403208	97.5365551610667	97.4028148402667	2815408.25	4.047932200645628E8	4	8083	0.17905242937263566	0.5514204971029513	8.24685845689767	424.9858703613281	425.0050354003906
1065	425.01190185546875	49.9264104458667					1	DETECTED	425.0119 m/z @49.93 [151020OFc1_NvH-0949-Control-11.raw]	425.01190185546875	49.9264104458667	0.0052248288	99.6872346098667	99.68200978106671	203062.625	3.114515692011244E8	0	8083	66.11148198094497	1.0051367076712554	1.0142009764781286	425.0060729980469	425.0218505859375
1066	425.03912353515625	73.5530182053333					1	DETECTED	425.0391 m/z @73.55 [151020OFc1_NvH-0949-Control-11.raw]	425.03912353515625	73.5530182053333	0.0144249458666667	99.9565631394667	99.94213819360003	161154.78125	4.322049846900024E8	0	8083	94.8315899054972	0.6482715650113364	0.29694322461654965	425.0294494628906	425.0482482910156
1067	425.13446044921875	40.2188682658667					1	DETECTED	425.1345 m/z @40.22 [151020OFc1_NvH-0949-Control-11.raw]	425.13446044921875	40.2188682658667	7.069887408	94.7911247093333	87.7212373013333	151119.59375	4.097318612214878E8	0	8083	83.29633396108778	1.277511556410207	1.5547422935536672	425.12493896484375	425.1441345214844
1068	425.17547607421875	14.6968688738667					1	DETECTED	425.1755 m/z @14.70 [151020OFc1_NvH-0949-Control-11.raw]	425.17547607421875	14.6968688738667	4.10875590186667	98.5631209645333	94.45436506266662	473621.3125	3.76514731085245E8	0	8083	0.1274901661251686	44.630931260902074	88.13173017651356	425.1659851074219	425.1854553222656
1069	425.1908264160156	33.5494675341333					1	DETECTED	425.1908 m/z @33.55 [151020OFc1_NvH-0949-Control-11.raw]	425.1908264160156	33.5494675341333	8.00168282346667	98.8668482629333	90.86516543946664	381363.0	3.6672657073925674E8	0	8083	18.38042292314568	1.956896369141571	4.0923176387248885	425.18548583984375	425.1908874511719
1070	425.2008972167969	39.1892260186667					1	DETECTED	425.2009 m/z @39.19 [151020OFc1_NvH-0949-Control-11.raw]	425.2008972167969	39.1892260186667	5.22322447546667	95.2993396957333	90.07611522026663	508630.5	4.158855913829414E8	3	8083	4.273562340195596	1.5419129125160598	2.2489035693160826	425.19097900390625	425.2019958496094
1071	425.2120666503906	27.3691558208					1	DETECTED	425.2121 m/z @27.37 [151020OFc1_NvH-0949-Control-11.raw]	425.2120666503906	27.3691558208	0.653266265066667	99.6872346098667	99.03396834480004	4209982.5	7.025383031064912E8	2	8083	9.517034094649958	0.606805174209341	2.282056857811436	425.20208740234375	425.2220458984375
1072	425.2223205566406	30.2402398528					1	DETECTED	425.2223 m/z @30.24 [151020OFc1_NvH-0949-Control-11.raw]	425.2223205566406	30.2402398528	5.54253770613333	94.4442555824	88.90171787626667	4141093.75	6.080303517569658E8	0	8083	0.19299353169272848	0.5174151289772391	0.02180226999901583	425.2220764160156	425.22271728515625
1073	425.23272705078125	40.6113464178667					1	DETECTED	425.2327 m/z @40.61 [151020OFc1_NvH-0949-Control-11.raw]	425.23272705078125	40.6113464178667	3.40594696186667	99.0890941576	95.68314719573333	3.4978276E7	1.5028469956869807E9	2	8083	0.19364355653355148	0.514648102191269	0.017437711487530573	425.2227478027344	425.2427062988281
1074	425.2529296875	44.8877538626667					1	DETECTED	425.2529 m/z @44.89 [151020OFc1_NvH-0949-Control-11.raw]	425.2529296875	44.8877538626667	4.37072862666667	99.3656135330667	94.99488490640003	1.0134224E7	9.933066426367252E8	2	8083	13.62454022429101	0.5066392486026486	4.260763094991084	425.24298095703125	425.2629089355469
1075	425.26708984375	49.6649867314667					1	DETECTED	425.2671 m/z @49.66 [151020OFc1_NvH-0949-Control-11.raw]	425.26708984375	49.6649867314667	7.9169879936	92.3274173277333	84.4104293341333	2160464.0	4.3546980722419536E8	0	8083	27.39120724985318	1.2080221293182272	0.005641262101549332	425.262939453125	425.276611328125
1076	425.28143310546875	56.1188310226667					1	DETECTED	425.2814 m/z @56.12 [151020OFc1_NvH-0949-Control-11.raw]	425.28143310546875	56.1188310226667	18.7269217784	97.1864176074667	78.4594958290667	451827.84375	3.286741235391708E8	2	8083	0.15367860197262218	0.9706236979752016	0.9327525954673126	425.2782287597656	425.291015625
1077	425.30523681640625	91.709889424					1	DETECTED	425.3052 m/z @91.71 [151020OFc1_NvH-0949-Control-11.raw]	425.30523681640625	91.709889424	0.0232939181333333	99.9099218202667	99.88662790213337	811504.5625	4.6261034815203285E8	0	8083	1.8980302425185869	0.6609709364920664	0.2907867229081109	425.2977600097656	425.3139953613281
1078	425.3445129394531	91.709889424					1	DETECTED	425.3445 m/z @91.71 [151020OFc1_NvH-0949-Control-11.raw]	425.3445129394531	91.709889424	4.16192201573333	93.5628765650667	89.40095454933338	371155.875	4.940031940056531E8	0	8083	1.5875332568514011	0.7803090491165804	0.6419070271664213	425.3368835449219	425.3504638671875
1079	425.4560852050781	37.1023744744					1	DETECTED	425.4561 m/z @37.10 [151020OFc1_NvH-0949-Control-11.raw]	425.4560852050781	37.1023744744	4.45022503493333	99.3021620986667	94.85193706373337	2196171.0	4.226803910775108E8	0	8083	0.18653166174745195	0.8343121066527122	0.08938281007435307	425.4461669921875	425.466064453125
1080	425.4746398925781	11.7745500882667					1	DETECTED	425.4746 m/z @11.77 [151020OFc1_NvH-0949-Control-11.raw]	425.4746398925781	11.7745500882667	5.28244537493333	99.3838964845333	94.10145110959996	1338736.875	4.3837468709402144E8	4	8083	22.596609624861564	4.3239138549339025	14.160695155203388	425.4660949707031	425.484619140625
1081	425.4848327636719	27.0389409301333					1	DETECTED	425.4848 m/z @27.04 [151020OFc1_NvH-0949-Control-11.raw]	425.4848327636719	27.0389409301333	4.29061259973333	70.2636918808	65.97307928106666	1102646.75	3.241473976198448E8	0	8083	20.571360294437447	0.7429036844466043	20.305887860424175	425.4846496582031	425.4947814941406
1082	425.4968566894531	29.9580258088					1	DETECTED	425.4969 m/z @29.96 [151020OFc1_NvH-0949-Control-11.raw]	425.4968566894531	29.9580258088	6.32543310453333	95.9085286976	89.58309559306667	328972.1875	4.0311365852320963E8	0	8083	76.89289677448241	1.8953294019427074	443.1934262247556	425.49493408203125	425.5063171386719
1083	425.50946044921875	14.6627649197333					1	DETECTED	425.5095 m/z @14.66 [151020OFc1_NvH-0949-Control-11.raw]	425.50946044921875	14.6627649197333	7.81388300426667	99.0429902613333	91.22910725706663	273540.15625	3.755556161422248E8	0	8083	30.916956669038214	300.2195455413456	0.1656999998722455	425.50726318359375	425.51934814453125
1084	425.5326232910156	17.9277003157333					1	DETECTED	425.5326 m/z @17.93 [151020OFc1_NvH-0949-Control-11.raw]	425.5326232910156	17.9277003157333	3.96504971013333	99.631752284	95.66670257386667	387088.09375	4.130797289096881E8	0	8083	0.09289545947673616	6.21465062089118	0.3649861259081628	425.52264404296875	425.5410461425781
1085	425.55108642578125	24.2883642226667					1	DETECTED	425.5511 m/z @24.29 [151020OFc1_NvH-0949-Control-11.raw]	425.55108642578125	24.2883642226667	4.0823627856	98.8299110989333	94.7475483133333	7561968.0	5.169017932278477E8	3	8083	0.13697920712706235	6.297215555669953	73.30063466994153	425.5411071777344	425.5610656738281
1086	425.56817626953125	38.6041489042667					1	DETECTED	425.5682 m/z @38.60 [151020OFc1_NvH-0949-Control-11.raw]	425.56817626953125	38.6041489042667	5.0981863992	94.5381317989333	89.4399453997333	6256790.5	5.776777886843548E8	6	8083	6.174877367182404	0.5777191625140109	0.17951934861885133	425.56109619140625	425.5781555175781
1087	425.5838928222656	39.4708890368					1	DETECTED	425.5839 m/z @39.47 [151020OFc1_NvH-0949-Control-11.raw]	425.5838928222656	39.4708890368	5.5318085128	94.0128773221333	88.48106880933331	5512250.0	5.1902860931176615E8	3	8083	0.16587564293396895	0.5071045121349652	1.086243659771718	425.57818603515625	425.5938720703125
1088	425.6141052246094	10.1443079976					1	DETECTED	425.6141 m/z @10.14 [151020OFc1_NvH-0949-Control-11.raw]	425.6141052246094	10.1443079976	0.800372480266667	94.6963298957333	93.89595741546663	190618.9375	4.597890033884362E8	0	8083	0.14588542441171448	1.72966484892874	4.188987557975657	425.60498046875	425.623779296875
1089	425.6739196777344	18.2188801728					1	DETECTED	425.6739 m/z @18.22 [151020OFc1_NvH-0949-Control-11.raw]	425.6739196777344	18.2188801728	1.89388947626667	94.1370550117333	92.24316553546663	1106268.5	4.2587790054932576E8	0	8083	0.1946564747389914	1.1974879417129545	1.3949594206175437	425.6639404296875	425.6837158203125
1090	425.70684814453125	37.1121929168					1	DETECTED	425.7068 m/z @37.11 [151020OFc1_NvH-0949-Control-11.raw]	425.70684814453125	37.1121929168	2.4391120176	86.3353075677333	83.8961955501333	2093951.875	4.1639468143585813E8	0	8083	0.07760715889961034	0.5445162871004117	0.006303577875042579	425.6968688964844	425.70892333984375
1091	425.71893310546875	20.5412883642667					1	DETECTED	425.7189 m/z @20.54 [151020OFc1_NvH-0949-Control-11.raw]	425.71893310546875	20.5412883642667	5.56176902	94.4724865568	88.91071753680001	1.7738298E7	1.109982209691051E9	2	8083	12.15606243634804	1.69536795753257	0.33695680957513335	425.70904541015625	425.7289123535156
1092	425.73675537109375	36.2085645045333					1	DETECTED	425.7368 m/z @36.21 [151020OFc1_NvH-0949-Control-11.raw]	425.73675537109375	36.2085645045333	5.151921172	94.3055384352	89.1536172632	1.770629E7	1.1866708642638679E9	2	8083	0.20365757224364245	0.5159612275311022	0.14927575258371226	425.72894287109375	425.7467346191406
1093	425.75445556640625	44.8647959437333					1	DETECTED	425.7545 m/z @44.86 [151020OFc1_NvH-0949-Control-11.raw]	425.75445556640625	44.8647959437333	7.1480735528	94.3243676234667	87.1762940706667	4912980.0	5.59374154013769E8	2	8083	13.607732353254097	0.5068057610061952	0.011013381722823753	425.74676513671875	425.7565612792969
1094	425.76678466796875	22.6678828536					1	DETECTED	425.7668 m/z @22.67 [151020OFc1_NvH-0949-Control-11.raw]	425.76678466796875	22.6678828536	2.8815531896	99.7057870298667	96.8242338402667	8.7560576E7	2.0388260091697056E9	2	8083	0.22854143883450107	1.663823879719521	1.6965904160878205	425.75689697265625	425.7751159667969
1095	425.7845153808594	19.6055850514667					1	DETECTED	425.7845 m/z @19.61 [151020OFc1_NvH-0949-Control-11.raw]	425.7845153808594	19.6055850514667	6.47649390533333	98.8484838712	92.37198996586667	219407.390625	3.5817971298711914E8	0	8083	18.71445001433623	3.517836419052929	1559.446337884457	425.7770080566406	425.7938537597656
1096	425.8147888183594	10.1443079976					1	DETECTED	425.8148 m/z @10.14 [151020OFc1_NvH-0949-Control-11.raw]	425.8147888183594	10.1443079976	9.923667748	99.3021620986667	89.3784943506667	250758.484375	3.971789072033571E8	0	8083	0.15772813281623854	2.3440745272575514	4.192878713943338	425.8060302734375	425.8244934082031
1097	425.8408203125	14.6168861130667					1	DETECTED	425.8408 m/z @14.62 [151020OFc1_NvH-0949-Control-11.raw]	425.8408203125	14.6168861130667	2.74952788666667	99.7429177554667	96.99338986880004	231311.796875	3.793238007153083E8	0	8083	0.01907637928182737	4.086561980282575	5.2699268389662715	425.8309020996094	425.84747314453125
1098	425.8577880859375	14.3388689218667					1	DETECTED	425.8578 m/z @14.34 [151020OFc1_NvH-0949-Control-11.raw]	425.8577880859375	14.3388689218667	0.367695957333333	99.0614732704	98.69377731306666	331085.15625	3.938582499919339E8	3	8083	4.4314314602437594	0.5887911662017096	0.08750289623226139	425.8480224609375	425.8650817871094
1099	425.8751525878906	20.6436065085333					1	DETECTED	425.8752 m/z @20.64 [151020OFc1_NvH-0949-Control-11.raw]	425.8751525878906	20.6436065085333	1.5162560816	99.5947276429333	98.07847156133329	1389433.0	4.218588170309935E8	3	8083	0.08685410395759874	1.8087318642671752	0.0874676537327945	425.8653564453125	425.87811279296875
1100	425.8881530761719	22.7093490349333					1	DETECTED	425.8882 m/z @22.71 [151020OFc1_NvH-0949-Control-11.raw]	425.8881530761719	22.7093490349333	2.62670846586667	99.7336653408	97.10695687493333	6636103.0	5.820665941147537E8	0	8083	0.14708159260917242	0.8445641447330804	1.0937068255696663	425.878173828125	425.89813232421875
1101	425.9022521972656	38.6354989578667					1	DETECTED	425.9023 m/z @38.64 [151020OFc1_NvH-0949-Control-11.raw]	425.9022521972656	38.6354989578667	3.99201200746667	99.5849276725333	95.59291566506663	4420697.0	5.1273904082721126E8	0	8083	0.2142026862420039	0.5132276807677801	0.026720757480971833	425.8981628417969	425.908203125
1102	425.918212890625	39.5305487965333					1	DETECTED	425.9182 m/z @39.53 [151020OFc1_NvH-0949-Control-11.raw]	425.918212890625	39.5305487965333	0.0427269016	99.9751226616	99.93239575999999	4985389.5	5.348324545577774E8	0	8083	0.16242689434355384	1.1089219226669869	0.0526529924200415	425.9082336425781	425.9281921386719
1103	425.9473876953125	23.7685366437333					1	DETECTED	425.9474 m/z @23.77 [151020OFc1_NvH-0949-Control-11.raw]	425.9473876953125	23.7685366437333	1.27009635226667	99.9938626656	98.72376631333333	89826.2421875	2.9239605272810245E8	0	8083	96.43914819393272	2.2717068160701888	3.673893847846059	425.93853759765625	425.9473876953125
1104	425.9576416015625	37.0262544581333					1	DETECTED	425.9576 m/z @37.03 [151020OFc1_NvH-0949-Control-11.raw]	425.9576416015625	37.0262544581333	0.8575737184	99.7702776538667	98.9127039354667	1054311.125	4.273654982604353E8	0	8083	12.894274557971876	0.5497786002627046	0.06904438155357409	425.9476623535156	425.9676208496094
1105	425.9843444824219	37.3885942808					1	DETECTED	425.9843 m/z @37.39 [151020OFc1_NvH-0949-Control-11.raw]	425.9843444824219	37.3885942808	1.31370032373333	99.8911883144	98.57748799066667	2165400.0	4.132102100924401E8	0	8083	0.20942157056722266	1.0974271516189018	0.1851678112919967	425.974365234375	425.99432373046875
1106	425.994873046875	25.9499948952					1	DETECTED	425.9949 m/z @25.95 [151020OFc1_NvH-0949-Control-11.raw]	425.994873046875	25.9499948952	4.32616184373333	94.2488497765333	89.92268793279997	544419.0625	2.995784187916535E8	0	8083	9.872393212471525	2.0792494956554624	1.3408135083600203	425.9943542480469	426.0046691894531
1107	426.0156555175781	38.4450942928					1	DETECTED	426.0157 m/z @38.45 [151020OFc1_NvH-0949-Control-11.raw]	426.0156555175781	38.4450942928	0.0144249458666667	99.8911883144	99.87676336853333	287631.5625	3.6597891596375555E8	0	8083	28.626044440089743	1.3017494586698668	2.2220343697207894	426.0057678222656	426.0249938964844
1108	426.05584716796875	26.1828358805333					1	DETECTED	426.0558 m/z @26.18 [151020OFc1_NvH-0949-Control-11.raw]	426.05584716796875	26.1828358805333	0.124409006933333	80.7917127165333	80.66730370959996	586549.25	3.363415262689523E8	0	8083	0.08012579787866514	1.5776405322277571	3.980199402765903	426.0471496582031	426.0627746582031
1109	426.1018371582031	89.3854849384					1	DETECTED	426.1018 m/z @89.39 [151020OFc1_NvH-0949-Control-11.raw]	426.1018371582031	89.3854849384	31.1301082362667	98.0942051197333	66.9640968834666	1657284.0	3.6905902148968554E8	0	8083	0.541507731373045	4.192189113665037	0.4301244413635818	426.09197998046875	426.1092834472656
1110	426.137451171875	61.6498114128					1	DETECTED	426.1375 m/z @61.65 [151020OFc1_NvH-0949-Control-11.raw]	426.137451171875	61.6498114128	0.0144249458666667	99.9938626656	99.97943771973334	167391.40625	3.8340214326323134E8	0	8083	95.38345538566399	0.8064606850254694	0.5457956504572059	426.1278076171875	426.1453857421875
1111	426.1759948730469	18.2734022749333					1	DETECTED	426.1760 m/z @18.27 [151020OFc1_NvH-0949-Control-11.raw]	426.1759948730469	18.2734022749333	7.6416014608	96.5616520498667	88.92005058906669	396155.3125	3.6909829104513854E8	0	8083	6.5186045254116145	0.5106569196218345	0.05768128543886691	426.1661682128906	426.1859130859375
1112	426.1867980957031	21.5243482973333					1	DETECTED	426.1868 m/z @21.52 [151020OFc1_NvH-0949-Control-11.raw]	426.1867980957031	21.5243482973333	3.7864800456	92.1555985930667	88.3691185474667	254019.625	3.613031684645944E8	3	8083	54.66667362316343	3.64139165951375	9.722272155885616	426.1861572265625	426.1961669921875
1113	426.2061767578125	25.9282265869333					1	DETECTED	426.2062 m/z @25.93 [151020OFc1_NvH-0949-Control-11.raw]	426.2061767578125	25.9282265869333	5.44276665226667	99.9472525704	94.50448591813333	278025.15625	4.0905676141453505E8	3	8083	40.86649271233712	2.3954131556365823	5.908016945820633	426.19622802734375	426.2065734863281
1114	426.2165832519531	23.0828675994667					1	DETECTED	426.2166 m/z @23.08 [151020OFc1_NvH-0949-Control-11.raw]	426.2165832519531	23.0828675994667	3.1892955488	99.9284422933333	96.7391467445333	2.1299568E7	1.6026667956123445E9	2	8083	0.37680012412248587	0.5573805707069899	0.4843467039219696	426.20660400390625	426.2265625
1115	426.22833251953125	20.9726336730667					1	DETECTED	426.2283 m/z @20.97 [151020OFc1_NvH-0949-Control-11.raw]	426.22833251953125	20.9726336730667	5.17339384773333	62.6028501786667	57.42945633093337	4625636.5	4.2318756850889766E8	0	8083	3.2270927767825164	0.5241055916755875	0.07618458439520114	426.2265930175781	426.2284240722656
1116	426.2384338378906	36.2385386741333					1	DETECTED	426.2384 m/z @36.24 [151020OFc1_NvH-0949-Control-11.raw]	426.2384338378906	36.2385386741333	4.68158917333333	96.1970085338667	91.51541936053336	8035528.0	1.1165925082217333E9	2	8083	3.8944651574122346	0.6308059281328566	0.4311696416377744	426.22845458984375	426.2484130859375
1117	426.2528076171875	39.4824621669333					1	DETECTED	426.2528 m/z @39.48 [151020OFc1_NvH-0949-Control-11.raw]	426.2528076171875	39.4824621669333	5.4823569656	91.4478112749333	85.9654543093333	2227801.25	5.2561337081667566E8	2	8083	5.522913441331745	0.9190442078627372	0.8886961877051993	426.2484436035156	426.25732421875
1118	426.267333984375	22.6876036608					1	DETECTED	426.2673 m/z @22.69 [151020OFc1_NvH-0949-Control-11.raw]	426.267333984375	22.6876036608	4.83324156613333	99.5693651162667	94.73612355013337	4.12646E7	1.3638657952564716E9	2	8083	0.22787785962469442	2.1425005756550526	0.05507572883657763	426.2573547363281	426.2772216796875
1119	426.2886047363281	91.7506260629333					1	DETECTED	426.2886 m/z @91.75 [151020OFc1_NvH-0949-Control-11.raw]	426.2886047363281	91.7506260629333	6.05566570053333	92.8177663277333	86.76210062719997	318337.125	4.2585527596358216E8	0	8083	0.21848723681650029	0.502971803754836	0.3758667066963198	426.2787170410156	426.291748046875
1120	426.313232421875	91.709889424					1	DETECTED	426.3132 m/z @91.71 [151020OFc1_NvH-0949-Control-11.raw]	426.313232421875	91.709889424	1.0336802576	94.6047435248	93.5710632672	793723.5	2.9901200412550086E8	0	8083	1.4242348336691464	0.5618030966785914	0.25883391713047127	426.3045349121094	426.3220520019531
1121	426.4242858886719	37.5096642901333					1	DETECTED	426.4243 m/z @37.51 [151020OFc1_NvH-0949-Control-11.raw]	426.4242858886719	37.5096642901333	2.96050864933333	97.9285594085333	94.96805075919997	1047995.5625	3.7811391514264464E8	0	8083	0.08944041313716156	2.4123382745883095	0.011131970244925328	426.4144592285156	426.43292236328125
1122	426.4508056640625	37.5745002264					1	DETECTED	426.4508 m/z @37.57 [151020OFc1_NvH-0949-Control-11.raw]	426.4508056640625	37.5745002264	4.87834318533333	99.9377753048	95.05943211946666	457003.625	3.609305870854219E8	0	8083	83.538428255669	1.8930430220562768	3.313332265220469	426.441162109375	426.4607849121094
1123	426.4762878417969	46.5478760685333					1	DETECTED	426.4763 m/z @46.55 [151020OFc1_NvH-0949-Control-11.raw]	426.4762878417969	46.5478760685333	6.54091167946667	97.6481248856	91.10721320613332	779783.125	4.286160400785867E8	0	8083	0.03441342811646564	1.1420995330815282	0.0024877407277842344	426.4663391113281	426.48626708984375
1124	426.4911804199219	28.5543673317333					1	DETECTED	426.4912 m/z @28.55 [151020OFc1_NvH-0949-Control-11.raw]	426.4911804199219	28.5543673317333	6.15970134266667	74.2125172322667	68.05281588960004	709101.125	3.4874696906838435E8	0	8083	0.06249232993617326	1.034356655521357	207.66269864903637	426.486328125	426.5011291503906
1125	426.5136413574219	48.9639235266667					1	DETECTED	426.5136 m/z @48.96 [151020OFc1_NvH-0949-Control-11.raw]	426.5136413574219	48.9639235266667	1.0598299552	99.6688852802667	98.60905532506669	205003.71875	3.9771385592226577E8	0	8083	65.62577596698361	1.1574852774465854	1.304373599282813	426.503662109375	426.5171813964844
1126	426.5271911621094	32.2265119213333					1	DETECTED	426.5272 m/z @32.23 [151020OFc1_NvH-0949-Control-11.raw]	426.5271911621094	32.2265119213333	1.19169301813333	96.5524690570667	95.36077603893337	859419.6875	4.354457307435349E8	0	8083	9.67491839934955	0.5052970572078308	0.02581391906878195	426.5172119140625	426.53717041015625
1127	426.5494689941406	35.4233505373333					1	DETECTED	426.5495 m/z @35.42 [151020OFc1_NvH-0949-Control-11.raw]	426.5494689941406	35.4233505373333	5.28244537493333	97.6388625192	92.35641714426667	3608277.5	5.358774293315814E8	3	8083	4.992872248140394	0.5529278982918148	0.03306725949558729	426.5395202636719	426.559326171875
1128	426.56781005859375	48.2248075221333					1	DETECTED	426.5678 m/z @48.22 [151020OFc1_NvH-0949-Control-11.raw]	426.56781005859375	48.2248075221333	4.9439485104	96.1314197397333	91.1874712293333	622180.25	4.029938918895081E8	3	8083	24.47078827306195	1.1903164573341514	0.0036522449304238333	426.5594787597656	426.5682678222656
1129	426.57830810546875	41.7399465453333					1	DETECTED	426.5783 m/z @41.74 [151020OFc1_NvH-0949-Control-11.raw]	426.57830810546875	41.7399465453333	5.31016960933333	99.7057870298667	94.39561742053337	1.3054226E7	7.946881075326525E8	3	8083	0.27914319456674974	0.5111779354833582	0.021725303871305897	426.5683288574219	426.5882873535156
1130	426.5932312011719	38.5113022458667					1	DETECTED	426.5932 m/z @38.51 [151020OFc1_NvH-0949-Control-11.raw]	426.5932312011719	38.5113022458667	5.18436258906667	95.4338781328	90.24951554373334	3223202.25	4.1602537894149375E8	0	8083	0.2340581709956453	0.7092388400732863	1.2479853707668163	426.58831787109375	426.60308837890625
1131	426.62530517578125	37.5618317882667					1	DETECTED	426.6253 m/z @37.56 [151020OFc1_NvH-0949-Control-11.raw]	426.62530517578125	37.5618317882667	7.52559630373333	97.34270366	89.81710735626666	513588.90625	3.8479634983718395E8	0	8083	0.1778865803620775	1.495145878093085	0.0022685364176927717	426.6154479980469	426.6341857910156
1132	426.6703186035156	22.9803381608					1	DETECTED	426.6703 m/z @22.98 [151020OFc1_NvH-0949-Control-11.raw]	426.6703186035156	22.9803381608	2.394925296	98.8299110989333	96.4349858029333	224953.15625	4.430148268692023E8	0	8083	0.1737548423166082	2.3423136187817777	0.008957142915851517	426.66033935546875	426.6797790527344
1133	426.70489501953125	26.1315994258667					1	DETECTED	426.7049 m/z @26.13 [151020OFc1_NvH-0949-Control-11.raw]	426.70489501953125	26.1315994258667	2.50068051546667	86.7126241493333	84.21194363386662	1209981.125	4.3021604209526575E8	0	8083	8.873909541362192	0.6924183006608556	0.7267378258358745	426.6949157714844	426.7078857421875
1134	426.7178955078125	23.1193985957333					1	DETECTED	426.7179 m/z @23.12 [151020OFc1_NvH-0949-Control-11.raw]	426.7178955078125	23.1193985957333	4.76209862613333	99.0706810661333	94.30858243999998	9563162.0	9.901143687561183E8	2	8083	0.3459036978653991	0.5696283690069972	1.4862113898317877	426.7079162597656	426.7278747558594
1135	426.7395935058594	62.2487063704					1	DETECTED	426.7396 m/z @62.25 [151020OFc1_NvH-0949-Control-11.raw]	426.7395935058594	62.2487063704	3.34882688133333	95.4974502178667	92.14862333653338	3610504.0	5.464247627045939E8	4	8083	26.02802277302287	0.4953489159080026	0.008900414297721697	426.7296142578125	426.74249267578125
1136	426.75250244140625	50.5721928157333					1	DETECTED	426.7525 m/z @50.57 [151020OFc1_NvH-0949-Control-11.raw]	426.75250244140625	50.5721928157333	3.25121377146667	95.2902897744	92.03907600293333	1.3745229E7	8.005714971205792E8	2	8083	0.18028918504644764	0.5064366405809704	0.004962312495782205	426.74261474609375	426.7624816894531
1137	426.7685546875	22.6297502976					1	DETECTED	426.7686 m/z @22.63 [151020OFc1_NvH-0949-Control-11.raw]	426.7685546875	22.6297502976	5.87000284746667	98.960026696	93.09002384853333	1.0413739E7	9.161180658598752E8	2	8083	11.883976638809056	0.8191822977703231	0.6453371939123654	426.76251220703125	426.7783508300781
1138	426.7869567871094	44.2531093122667					1	DETECTED	426.7870 m/z @44.25 [151020OFc1_NvH-0949-Control-11.raw]	426.7869567871094	44.2531093122667	10.563678828	96.6618405834667	86.09816175546669	8168582.5	4.623408656577715E8	2	8083	0.2129406863614065	1.0648350717207757	1.2030855886109626	426.778564453125	426.7964172363281
1139	426.8473815917969	39.2736435768					1	DETECTED	426.8474 m/z @39.27 [151020OFc1_NvH-0949-Control-11.raw]	426.8473815917969	39.2736435768	2.3512487624	98.9414869325333	96.59023817013329	125691.0859375	3.8808276148422366E8	0	8083	88.85836002653694	1.5908538267130907	2.043147806776214	426.8375549316406	426.8510437011719
1140	426.8610534667969	12.3052000842667					1	DETECTED	426.8611 m/z @12.31 [151020OFc1_NvH-0949-Control-11.raw]	426.8610534667969	12.3052000842667	0.554143735466667	98.9507222792	98.39657854373333	1251492.875	4.538429845901473E8	3	8083	0.13832365219950837	5.146836841574202	15.877239370985786	426.8512268066406	426.86883544921875
1141	426.87884521484375	22.1394349768					1	DETECTED	426.8788 m/z @22.14 [151020OFc1_NvH-0949-Control-11.raw]	426.87884521484375	22.1394349768	2.71433210026667	99.8448016616	97.13046956133333	1.057316E7	6.750063392543334E8	3	8083	5.3286915425491514	0.9791517765587776	44.63979803948376	426.8688659667969	426.8888244628906
1142	426.8890075683594	30.4292472653333					1	DETECTED	426.8890 m/z @30.43 [151020OFc1_NvH-0949-Control-11.raw]	426.8890075683594	30.4292472653333	1.55117221493333	99.8724636498667	98.32129143493337	998192.75	4.0529814408761466E8	0	8083	7.851316919948218	0.5023360892862767	0.022008260052546167	426.88885498046875	426.8989562988281
1143	426.90240478515625	51.3070283842667					1	DETECTED	426.9024 m/z @51.31 [151020OFc1_NvH-0949-Control-11.raw]	426.90240478515625	51.3070283842667	5.16256483386667	89.7091895645333	84.54662473066664	676697.25	4.4423769679176563E8	0	8083	41.44642695243563	1.0765117338664327	1.442278956787118	426.8991394042969	426.9024658203125
1144	426.9124755859375	41.7675835626667					1	DETECTED	426.9125 m/z @41.77 [151020OFc1_NvH-0949-Control-11.raw]	426.9124755859375	41.7675835626667	0.174550106933333	99.7610401850667	99.58649007813337	8873196.0	6.785942345516958E8	3	8083	0.23106788456814087	1.5057820573741925	1.0786888300275286	426.9024963378906	426.92230224609375
1145	426.9273986816406	38.5275376424					1	DETECTED	426.9274 m/z @38.53 [151020OFc1_NvH-0949-Control-11.raw]	426.9273986816406	38.5275376424	0.1337403208	99.6780784786667	99.5443381578667	1306137.25	4.258676237612319E8	0	8083	0.044384452880166236	0.5040494187967997	1.198429551205989	426.9224853515625	426.9373474121094
1146	426.94842529296875	44.1161771325333					1	DETECTED	426.9484 m/z @44.12 [151020OFc1_NvH-0949-Control-11.raw]	426.94842529296875	44.1161771325333	1.75243664986667	99.9565631394667	98.20412648960003	651793.0625	3.737012058451438E8	0	8083	0.1537265404648025	1.5683904534929212	0.003767574345599066	426.9385681152344	426.9583740234375
1147	426.97198486328125	13.9307084488					1	DETECTED	426.9720 m/z @13.93 [151020OFc1_NvH-0949-Control-11.raw]	426.97198486328125	13.9307084488	0.1337403208	98.9874072418667	98.8536669210667	457591.3125	3.771530960446179E8	0	8083	0.0595111537381694	0.5438844305230691	0.034534439855300296	426.9620361328125	426.9800109863281
1148	426.99041748046875	62.2219607749333					1	DETECTED	426.9904 m/z @62.22 [151020OFc1_NvH-0949-Control-11.raw]	426.99041748046875	62.2219607749333	1.8500923072	99.9658774168	98.1157851096	2905675.25	4.641892277861152E8	2	8083	2.3396198421878864	0.5116060307462654	1.3981975653323282	426.9805603027344	427.0002136230469
1149	427.0054016113281	26.7622733869333					1	DETECTED	427.0054 m/z @26.76 [151020OFc1_NvH-0949-Control-11.raw]	427.0054016113281	26.7622733869333	0.0321433869333333	94.5660375952	94.53389420826667	1266033.625	3.6752739020282924E8	0	8083	0.9304569952635582	0.5095787858829686	1.3946099443555946	427.00067138671875	427.015380859375
1150	427.025634765625	37.499845032					1	DETECTED	427.0256 m/z @37.50 [151020OFc1_NvH-0949-Control-11.raw]	427.025634765625	37.499845032	0.0144249458666667	99.7794667232	99.76504177733334	294969.28125	3.85342528786321E8	0	8083	99.13799592715654	1.3500698057575236	1.6989733701996415	427.0157165527344	427.0352783203125
1151	427.08563232421875	90.3516885061333					1	DETECTED	427.0856 m/z @90.35 [151020OFc1_NvH-0949-Control-11.raw]	427.08563232421875	90.3516885061333	0.124409006933333	99.9377753048	99.81336629786666	458964.46875	3.932148136626617E8	0	8083	0.22908209519755474	0.5293554523108298	0.12315954024375594	427.07574462890625	427.0951843261719
1152	427.10491943359375	88.9732727397333					1	DETECTED	427.1049 m/z @88.97 [151020OFc1_NvH-0949-Control-11.raw]	427.10491943359375	88.9732727397333	39.8617722386667	95.2265467586667	55.36477452	210106.703125	2.854832563902216E8	0	8083	0.23852379426710968	0.5636640497147668	0.12732809942953358	427.0959167480469	427.11151123046875
1153	427.1174011230469	91.5603408754667					1	DETECTED	427.1174 m/z @91.56 [151020OFc1_NvH-0949-Control-11.raw]	427.1174011230469	91.5603408754667	4.46789151413333	99.4119483064	94.94405679226668	126673.8671875	2.6077714928797558E8	0	8083	0.07343924733700646	0.5280028771952796	1.1358416110324594	427.11614990234375	427.1265869140625
1154	427.13763427734375	58.3395200538667					1	DETECTED	427.1376 m/z @58.34 [151020OFc1_NvH-0949-Control-11.raw]	427.13763427734375	58.3395200538667	0.0321433869333333	99.9658774168	99.93373402986667	123935.0703125	3.4289471806020135E8	0	8083	92.82871159134282	0.8866293860052026	0.7115224750088742	427.1327819824219	427.1422424316406
1155	427.18896484375	14.0660217765333					1	DETECTED	427.1890 m/z @14.07 [151020OFc1_NvH-0949-Control-11.raw]	427.18896484375	14.0660217765333	4.58355483946667	99.8817764221333	95.29822158266663	8976607.0	5.96774917559496E8	3	8083	0.18113678598349914	4.923372583796422	0.3844023891855717	427.1789855957031	427.1989440917969
1156	427.19927978515625	44.2230382696					1	DETECTED	427.1993 m/z @44.22 [151020OFc1_NvH-0949-Control-11.raw]	427.19927978515625	44.2230382696	5.58858930666667	84.0993333365333	78.51074402986663	672679.8125	3.826598239079141E8	3	8083	40.06602307902978	1.0947803060040378	1.5891998342509297	427.198974609375	427.2029113769531
1157	427.2129211425781	22.1720507538667					1	DETECTED	427.2129 m/z @22.17 [151020OFc1_NvH-0949-Control-11.raw]	427.2129211425781	22.1720507538667	4.1799114328	99.6780784786667	95.49816704586671	7287151.5	6.018716305815179E8	0	8083	5.312588774874154	0.5472729079254931	0.7057600140928696	427.20294189453125	427.2167663574219
1158	427.2267761230469	28.2418333336					1	DETECTED	427.2268 m/z @28.24 [151020OFc1_NvH-0949-Control-11.raw]	427.2267761230469	28.2418333336	0.800372480266667	99.8817764221333	99.08140394186663	1.1156434E7	1.1637827265531182E9	2	8083	1.3039950570123082	1.0205555169561498	0.563818316870922	427.216796875	427.23675537109375
1159	427.2430419921875	41.6216793141333					1	DETECTED	427.2430 m/z @41.62 [151020OFc1_NvH-0949-Control-11.raw]	427.2430419921875	41.6216793141333	3.1805164304	97.6014732072	94.4209567768	6967216.5	6.162944995056179E8	3	8083	0.5327341962179091	0.5178364414292018	0.9770785339748119	427.2367858886719	427.2439270019531
1160	427.2539367675781	50.5244519389333					1	DETECTED	427.2539 m/z @50.52 [151020OFc1_NvH-0949-Control-11.raw]	427.2539367675781	50.5244519389333	5.23266406533333	99.3477156245333	94.11505155919997	7178688.5	7.704959802640201E8	2	8083	8.844478737649503	0.6179532167120333	0.006573004436357724	427.24395751953125	427.2560729980469
1161	427.2660827636719	29.4638083706667					1	DETECTED	427.2661 m/z @29.46 [151020OFc1_NvH-0949-Control-11.raw]	427.2660827636719	29.4638083706667	1.92885535093333	97.1042711304	95.17541577946666	2.9772918E7	1.075789977163035E9	2	8083	0.1702306350794025	0.5154231156008733	8.487916537887857	427.256103515625	427.2751159667969
1162	427.28875732421875	44.2866645472					1	DETECTED	427.2888 m/z @44.29 [151020OFc1_NvH-0949-Control-11.raw]	427.28875732421875	44.2866645472	2.41261052586667	92.4783163197333	90.06570579386663	4462642.0	4.381943787472391E8	2	8083	0.17347188379005019	0.5036576933307749	0.008893968067687757	427.2787780761719	427.2972106933594
1163	427.3155822753906	91.709889424					1	DETECTED	427.3156 m/z @91.71 [151020OFc1_NvH-0949-Control-11.raw]	427.3155822753906	91.709889424	17.2137477658667	92.3274173277333	75.1136695618666	199531.421875	3.529931776204012E8	0	8083	0.442008309851019	0.6123364711349205	4.042093420661707	427.30560302734375	427.3250427246094
1164	427.42767333984375	32.3526133866667					1	DETECTED	427.4277 m/z @32.35 [151020OFc1_NvH-0949-Control-11.raw]	427.42767333984375	32.3526133866667	4.15294702613333	98.3595106312	94.20656360506666	3022349.25	4.502771747578948E8	0	8083	0.31327767857189315	1.2942459432757007	0.9292406584133582	427.4178466796875	427.43743896484375
1165	427.4495544433594	44.1531849194667					1	DETECTED	427.4496 m/z @44.15 [151020OFc1_NvH-0949-Control-11.raw]	427.4495544433594	44.1531849194667	4.77101967466667	96.8566510378667	92.08563136320002	881121.4375	3.990961385962449E8	4	8083	35.000402025226634	1.2488903939251659	3.4920980726030673E-4	427.4397888183594	427.4595031738281
1166	427.4601745605469	9.35349268453333					1	DETECTED	427.4602 m/z @9.35 [151020OFc1_NvH-0949-Control-11.raw]	427.4601745605469	9.35349268453333	5.06986405573333	99.4119483064	94.34208425066667	669632.0	3.807460281647317E8	0	8083	0.3065421868711642	6.905576374741325	4.642773038376796	427.4595642089844	427.4701232910156
1167	427.4714050292969	74.5255366968					1	DETECTED	427.4714 m/z @74.53 [151020OFc1_NvH-0949-Control-11.raw]	427.4714050292969	74.5255366968	6.46740450666667	74.7179075178667	68.25050301120004	468844.375	3.7369842375987846E8	2	8083	60.68526290237947	0.5015909137526869	0.0031758836195829726	427.4704284667969	427.4742431640625
1168	427.484619140625	13.7246586789333					1	DETECTED	427.4846 m/z @13.72 [151020OFc1_NvH-0949-Control-11.raw]	427.484619140625	13.7246586789333	5.06986405573333	97.8548835778833	92.78501952214997	1188661.5	4.634899431569939E8	0	8083	0.21282384285075473	0.9950129961693659	0.933295599055682	427.47515869140625	427.4851989746094
1169	427.495361328125	41.1050168194667					1	DETECTED	427.4954 m/z @41.11 [151020OFc1_NvH-0949-Control-11.raw]	427.495361328125	41.1050168194667	5.41187105813333	97.0581364424	91.64626538426667	1545501.125	4.458986885942406E8	0	8083	0.15161480030313612	1.6272110347868036	153.7233919204547	427.4853820800781	427.4959716796875
1170	427.50604248046875	26.8452575517333					1	DETECTED	427.5060 m/z @26.85 [151020OFc1_NvH-0949-Control-11.raw]	427.50604248046875	26.8452575517333	5.39118969173333	98.9966763213333	93.60548662959997	3462932.5	4.1766044806385887E8	4	8083	0.1999931039103373	1.3418344174238483	1.5405056631974647	427.4963684082031	427.5130310058594
1171	427.5230712890625	14.0660217765333					1	DETECTED	427.5231 m/z @14.07 [151020OFc1_NvH-0949-Control-11.raw]	427.5230712890625	14.0660217765333	5.042671144	98.6369781418667	93.59430699786671	6401198.0	5.275148726586109E8	0	8083	0.19221570205425564	2.9969597853632997	3.403963389390335	427.51312255859375	427.5330505371094
1172	427.54736328125	22.1518367930667					1	DETECTED	427.5474 m/z @22.15 [151020OFc1_NvH-0949-Control-11.raw]	427.54736328125	22.1518367930667	4.48560800266667	99.0429902613333	94.55738225866664	3004686.0	4.845947198348755E8	0	8083	0.10363511243396673	0.5126011464502124	0.2574090847525282	427.5373840332031	427.55279541015625
1173	427.56280517578125	48.5468887733333					1	DETECTED	427.5628 m/z @48.55 [151020OFc1_NvH-0949-Control-11.raw]	427.56280517578125	48.5468887733333	4.72626146533333	94.7541313168	90.02786985146668	1.156803E7	7.560079189557108E8	3	8083	19.26379845192507	0.5095830181573583	0.007259956497502404	427.5528259277344	427.5727233886719
1174	427.5775451660156	41.6096147221333					1	DETECTED	427.5775 m/z @41.61 [151020OFc1_NvH-0949-Control-11.raw]	427.5775451660156	41.6096147221333	4.6548288792	95.1429018018667	90.4880729226667	4456138.0	4.859614868200077E8	3	8083	0.6483090402140803	0.6157181673418726	2.2268677642724817	427.5728759765625	427.5874328613281
1175	427.5901794433594	20.7414011866667					1	DETECTED	427.5902 m/z @20.74 [151020OFc1_NvH-0949-Control-11.raw]	427.5901794433594	20.7414011866667	4.8602682936	97.81769195895	92.95742366534999	535628.875	3.779795074190377E8	3	8083	14.682819567192642	0.5298803160707474	0.09146848440266109	427.5875549316406	427.5999450683594
1176	427.6282653808594	32.2781034378667					1	DETECTED	427.6283 m/z @32.28 [151020OFc1_NvH-0949-Control-11.raw]	427.6282653808594	32.2781034378667	3.47677734426667	97.8825016021333	94.40572425786664	3004686.25	4.712030964122354E8	0	8083	0.30335443156459263	1.4405903545013536	2.000858684963104	427.61834716796875	427.636962890625
1177	427.6781311035156	20.7414011866667					1	DETECTED	427.6781 m/z @20.74 [151020OFc1_NvH-0949-Control-11.raw]	427.6781311035156	20.7414011866667	4.7530464336	88.8564927890667	84.1034463554667	336969.875	3.856610799726187E8	0	8083	2.2551429126458444	3.7731875258196963	0.5169287075016297	427.668701171875	427.6880798339844
1178	427.7046203613281	18.2885725765333					1	DETECTED	427.7046 m/z @18.29 [151020OFc1_NvH-0949-Control-11.raw]	427.7046203613281	18.2885725765333	2.0341422568	98.6827839245333	96.6486416677333	3.1158072E7	7.46303362232376E8	0	8083	0.14918129263811153	1.1789839811238174	1.133166353983269	427.6947326660156	427.714599609375
1179	427.7256774902344	28.9218026288					1	DETECTED	427.7257 m/z @28.92 [151020OFc1_NvH-0949-Control-11.raw]	427.7256774902344	28.9218026288	5.36918803493333	99.835436872	94.46624883706667	1.6715496E7	1.096739012954975E9	2	8083	20.087061760093512	0.6254328074584239	0.526123782356217	427.7158203125	427.7356262207031
1180	427.7398681640625	47.5181317728					1	DETECTED	427.7399 m/z @47.52 [151020OFc1_NvH-0949-Control-11.raw]	427.7398681640625	47.5181317728	5.99902640906667	98.8668482629333	92.86782185386663	4291311.5	5.768749586128744E8	2	8083	29.182585238582096	0.5405161924879934	0.006586683918262233	427.7356872558594	427.7479248046875
1181	427.7579650878906	41.5476635088					1	DETECTED	427.7580 m/z @41.55 [151020OFc1_NvH-0949-Control-11.raw]	427.7579650878906	41.5476635088	5.51234057653333	94.1973794618667	88.68503888533337	2.230794E7	9.490331518151182E8	2	8083	0.1954662764391344	1.325155849341429	0.019699064364292522	427.7480163574219	427.7671813964844
1182	427.7771911621094	39.6350848349333					1	DETECTED	427.7772 m/z @39.64 [151020OFc1_NvH-0949-Control-11.raw]	427.7771911621094	39.6350848349333	6.76754455946667	99.5234995250667	92.75595496560003	8.2879352E7	1.888081981545426E9	2	8083	0.2001660431524357	0.520759158271175	0.024768207650714587	427.7672119140625	427.787109375
1183	427.7903137207031	44.273188272					1	DETECTED	427.7903 m/z @44.27 [151020OFc1_NvH-0949-Control-11.raw]	427.7903137207031	44.273188272	5.60761842826667	97.2048116210667	91.59719319280002	1207627.25	3.6521700889984506E8	0	8083	8.257875037020035	0.5060218005178803	0.02832457557463802	427.7872314453125	427.7993469238281
1184	427.8130798339844	28.6489057669333					1	DETECTED	427.8131 m/z @28.65 [151020OFc1_NvH-0949-Control-11.raw]	427.8130798339844	28.6489057669333	8.5758614496	98.149500372	89.57363892240001	6437367.0	4.5185334620995164E8	2	8083	0.14709007153639675	1.2637871450854044	1.3320310928478516	427.8037109375	427.82293701171875
1185	427.8288269042969	32.2414015978667					1	DETECTED	427.8288 m/z @32.24 [151020OFc1_NvH-0949-Control-11.raw]	427.8288269042969	32.2414015978667	6.89639537386667	97.2139965578667	90.31760118400003	2155604.0	4.441568717318171E8	0	8083	0.1258385871020593	5.688596076139867	0.21259489576178026	427.8231506347656	427.8385314941406
1186	427.84674072265625	49.3939608053333					1	DETECTED	427.8467 m/z @49.39 [151020OFc1_NvH-0949-Control-11.raw]	427.84674072265625	49.3939608053333	9.33354853946667	97.6203023848	88.28675384533332	208479.28125	3.590325998755127E8	0	8083	30.309867526706032	1.1051675011685476	1.2095534357348436	427.8388977050781	427.84674072265625
1187	427.8568420410156	14.0456931664					1	DETECTED	427.8568 m/z @14.05 [151020OFc1_NvH-0949-Control-11.raw]	427.8568420410156	14.0456931664	3.45909058213333	99.4865225485333	96.02743196639997	2634218.75	4.341882464193759E8	0	8083	0.15864411017616753	2.20723293831531	3.487234048952417	427.846923828125	427.8668212890625
1188	427.8699951171875	12.6509126626667					1	DETECTED	427.8700 m/z @12.65 [151020OFc1_NvH-0949-Control-11.raw]	427.8699951171875	12.6509126626667	3.4503339736	99.2091885125333	95.7588545389333	586570.6875	3.762781205567947E8	3	8083	0.1413694271162722	5.2039582386663445	1.9503882523006328	427.86688232421875	427.87005615234375
1189	427.88006591796875	46.7819985922667					1	DETECTED	427.8801 m/z @46.78 [151020OFc1_NvH-0949-Control-11.raw]	427.88006591796875	46.7819985922667	1.93764943706667	99.7702776538667	97.83262821680003	1052827.5	4.318833853418905E8	0	8083	25.20981078846333	1.2203009495590513	8.864627185002905E-4	427.8700866699219	427.8869934082031
1190	427.89703369140625	48.5328971906667					1	DETECTED	427.8970 m/z @48.53 [151020OFc1_NvH-0949-Control-11.raw]	427.89703369140625	48.5328971906667	3.1892955488	99.8631996592	96.6739041104	8217706.5	5.813847504051307E8	3	8083	0.13132748618811263	0.6687697261846393	0.3314878686682303	427.88714599609375	427.906982421875
1191	427.9114685058594	41.6496393733333					1	DETECTED	427.9115 m/z @41.65 [151020OFc1_NvH-0949-Control-11.raw]	427.9114685058594	41.6496393733333	0.980068365333333	99.6688852802667	98.68881691493335	1797449.0	4.794765590350341E8	3	8083	0.49805926922876154	0.508874493952533	0.10545496439138795	427.9071350097656	427.9213562011719
1192	427.93121337890625	30.7639832152					1	DETECTED	427.9312 m/z @30.76 [151020OFc1_NvH-0949-Control-11.raw]	427.93121337890625	30.7639832152	1.174209748	99.9938626656	98.81965291760001	405280.5	4.1692110668626165E8	3	8083	10.392288611082634	1.8177572167223257	0.01513249167118934	427.9215087890625	427.9410095214844
1193	427.9542236328125	18.2885725765333					1	DETECTED	427.9542 m/z @18.29 [151020OFc1_NvH-0949-Control-11.raw]	427.9542236328125	18.2885725765333	4.54810725973333	99.9844708672	95.43636360746667	2.537454E7	7.145883587625848E8	4	8083	0.15155631507944278	3.336734900453708	8.960913941919424	427.94464111328125	427.964111328125
1194	427.9772644042969	29.3510869154667					1	DETECTED	427.9773 m/z @29.35 [151020OFc1_NvH-0949-Control-11.raw]	427.9772644042969	29.3510869154667	0.337798564533333	99.5050511824	99.16725261786667	1.2764189E7	7.476123905751014E8	2	8083	0.17248927955171212	0.5105188524694818	170.3230362500781	427.96734619140625	427.9872131347656
1195	427.9973449707031	30.44153516					1	DETECTED	427.9973 m/z @30.44 [151020OFc1_NvH-0949-Control-11.raw]	427.9973449707031	30.44153516	1.3397914536	99.8072963752	98.4675049216	542966.875	3.7694687070667213E8	0	8083	15.937156795949072	2.6882000360090106	1.1351324565536085	427.9874572753906	427.99749755859375
1196	428.00750732421875	26.8746887021333					1	DETECTED	428.0075 m/z @26.87 [151020OFc1_NvH-0949-Control-11.raw]	428.00750732421875	26.8746887021333	0.682552777866667	99.9377753048	99.25522252693334	1349747.125	4.4295449920792633E8	4	8083	0.18777012350394529	0.5230901972616946	0.9211538829233683	427.9975280761719	428.01739501953125
1197	428.0259704589844	35.9409195709333					1	DETECTED	428.0260 m/z @35.94 [151020OFc1_NvH-0949-Control-11.raw]	428.0259704589844	35.9409195709333	0.124409006933333	99.8631996592	99.73879065226667	1327457.875	4.373797893198037E8	0	8083	3.7817606563669486	0.4979354857457659	0.1018401332883706	428.0177917480469	428.03558349609375
1198	428.0975646972656	89.2001161664					1	DETECTED	428.0976 m/z @89.20 [151020OFc1_NvH-0949-Control-11.raw]	428.0975646972656	89.2001161664	0.124409006933333	99.9844708672	99.86006186026667	145144.0625	3.895078428792479E8	0	8083	1.260648572256713	0.5339867785908564	0.062300372298505616	428.0877990722656	428.1062316894531
1199	428.15625	90.2624223752					1	DETECTED	428.1562 m/z @90.26 [151020OFc1_NvH-0949-Control-11.raw]	428.15625	90.2624223752	1.65621932986667	97.7347905061333	96.07857117626662	274404.1875	4.1270348266333807E8	0	8083	0.009664645834845942	0.5084406909433065	0.019059562804481345	428.146484375	428.1661376953125
1200	428.1795654296875	16.6433026208					1	DETECTED	428.1796 m/z @16.64 [151020OFc1_NvH-0949-Control-11.raw]	428.1795654296875	16.6433026208	6.47649390533333	91.5071167368	85.03062283146667	191974.90625	3.6509883595136184E8	0	8083	0.10448426646057385	5.696336652551376	0.006394881384288706	428.1705322265625	428.1807861328125
1201	428.1911315917969	14.0660217765333					1	DETECTED	428.1911 m/z @14.07 [151020OFc1_NvH-0949-Control-11.raw]	428.1911315917969	14.0660217765333	5.03356641173333	99.5693651162667	94.53579870453336	734231.1875	3.9851807393007696E8	0	8083	0.6175387543001669	4.345785382854675	1.790451440672861	428.18115234375	428.1940612792969
1202	428.20428466796875	18.2885725765333					1	DETECTED	428.2043 m/z @18.29 [151020OFc1_NvH-0949-Control-11.raw]	428.20428466796875	18.2885725765333	5.01558166213333	97.6388625192	92.62328085706667	1.3440003E7	5.799451160853312E8	0	8083	0.15019804490121302	4.477486526600469	8.658731987646778	428.1947326660156	428.2142639160156
1203	428.2171630859375	18.0718796216					1	DETECTED	428.2172 m/z @18.07 [151020OFc1_NvH-0949-Control-11.raw]	428.2171630859375	18.0718796216	4.0823627856	92.2043209189333	88.12195813333331	1587777.875	4.727289496473264E8	0	8083	4.519128003576618	0.6027452527242542	0.3871257499820764	428.21429443359375	428.2177429199219
1204	428.2277526855469	29.3510869154667					1	DETECTED	428.2278 m/z @29.35 [151020OFc1_NvH-0949-Control-11.raw]	428.2277526855469	29.3510869154667	4.95273607253333	97.0763336861333	92.12359761359997	1.021166E7	9.061766383501589E8	2	8083	19.573416797994124	0.7151953524588093	0.23498695843358902	428.2177734375	428.2281494140625
1205	428.2381591796875	19.1839049464					1	DETECTED	428.2382 m/z @19.18 [151020OFc1_NvH-0949-Control-11.raw]	428.2381591796875	19.1839049464	4.6727161472	98.9414869325333	94.26877078533329	1.2493938E7	9.642996577057172E8	2	8083	0.21750602374129713	0.9300434537116039	9.858380288754754	428.2281799316406	428.2481384277344
1206	428.2494201660156	26.9346834501333					1	DETECTED	428.2494 m/z @26.93 [151020OFc1_NvH-0949-Control-11.raw]	428.2494201660156	26.9346834501333	6.91974779333333	93.8692585632	86.94951076986668	2176063.75	5.648218246239665E8	0	8083	8.995533452734517	1.0194774356751606	1.0041293350430354	428.2481689453125	428.2494201660156
1207	428.2594299316406	41.5688506154667					1	DETECTED	428.2594 m/z @41.57 [151020OFc1_NvH-0949-Control-11.raw]	428.2594299316406	41.5688506154667	4.72626146533333	97.81769195895	93.09143049361666	1.0032243E7	7.536600751059314E8	2	8083	0.23024805593989583	0.7578627463494798	0.013667511687523254	428.24945068359375	428.2684020996094
1208	428.2784118652344	39.6350848349333					1	DETECTED	428.2784 m/z @39.64 [151020OFc1_NvH-0949-Control-11.raw]	428.2784118652344	39.6350848349333	5.17339384773333	97.3518660194667	92.17847217173338	3.9422188E7	1.1133999782154117E9	2	8083	0.18905371674534877	0.5171556817927174	1.491362343992448	428.2684326171875	428.2881164550781
1209	428.3144226074219	28.692282748					1	DETECTED	428.3144 m/z @28.69 [151020OFc1_NvH-0949-Control-11.raw]	428.3144226074219	28.692282748	6.59915077973333	91.709889424	85.11073864426666	2516903.0	3.735267054331845E8	0	8083	0.16963770850512816	0.970704280159223	0.78630450442606	428.3079528808594	428.322265625
1210	428.33673095703125	91.709889424					1	DETECTED	428.3367 m/z @91.71 [151020OFc1_NvH-0949-Control-11.raw]	428.33673095703125	91.709889424	1.8588356952	92.4621848069333	90.6033491117333	188262.484375	3.285246492705047E8	0	8083	0.856883062876193	0.632974891000719	0.4641169076399386	428.3302307128906	428.3450927734375
1211	428.4206848144531	37.8383805986667					1	DETECTED	428.4207 m/z @37.84 [151020OFc1_NvH-0949-Control-11.raw]	428.4206848144531	37.8383805986667	6.8356132936	98.2868219261333	91.4512086325333	2029088.25	4.117093795246703E8	0	8083	0.2177885007335547	1.0014915511459195	1.3799949724924938	428.4111022949219	428.4305114746094
1212	428.45477294921875	18.2885725765333					1	DETECTED	428.4548 m/z @18.29 [151020OFc1_NvH-0949-Control-11.raw]	428.45477294921875	18.2885725765333	7.00531518026667	97.2139965578667	90.20868137760002	4825884.5	4.363335558193656E8	0	8083	0.19000897396907845	4.507416919698853	0.7982342364170161	428.4450378417969	428.4646301269531
1213	428.4785461425781	29.4079407826667					1	DETECTED	428.4785 m/z @29.41 [151020OFc1_NvH-0949-Control-11.raw]	428.4785461425781	29.4079407826667	6.4857790392	96.0213732997333	89.5355942605333	4501651.5	5.188200068571573E8	0	8083	19.550991146063648	24.810024560170515	1.4896288689610775	428.4685974121094	428.488525390625
1214	428.48992919921875	21.9864468176					1	DETECTED	428.4899 m/z @21.99 [151020OFc1_NvH-0949-Control-11.raw]	428.48992919921875	21.9864468176	8.93472819333333	94.5381317989333	85.60340360559998	945040.8125	4.2303895803653157E8	4	8083	8.549606280009446	0.571287132108104	0.012041825883020585	428.48858642578125	428.4998779296875
1215	428.5155334472656	51.2849699992					1	DETECTED	428.5155 m/z @51.28 [151020OFc1_NvH-0949-Control-11.raw]	428.5155334472656	51.2849699992	6.74869304186667	94.4534264330667	87.70473339120002	902710.8125	4.532309350440506E8	0	8083	0.22214314152891745	1.0822859298517729	0.12284933846700277	428.5057373046875	428.5255126953125
1216	428.5324401855469	36.2793359154667					1	DETECTED	428.5324 m/z @36.28 [151020OFc1_NvH-0949-Control-11.raw]	428.5324401855469	36.2793359154667	5.18436258906667	93.7834841608	88.59912157173333	301008.03125	4.142879070270331E8	0	8083	23.68007142480044	1.6883543803344867	1.8533609512875289	428.52557373046875	428.5406799316406
1217	428.5508117675781	12.4133279477333					1	DETECTED	428.5508 m/z @12.41 [151020OFc1_NvH-0949-Control-11.raw]	428.5508117675781	12.4133279477333	5.1221340584	92.0770142072	86.95488014879999	3315980.75	4.3043061678592306E8	0	8083	0.18119886191089485	7.33596916591568	173.08958524040676	428.5408935546875	428.56072998046875
1218	428.5658264160156	48.5579279909333					1	DETECTED	428.5658 m/z @48.56 [151020OFc1_NvH-0949-Control-11.raw]	428.5658264160156	48.5579279909333	4.91438685226667	68.7220240152	63.80763716293333	1018124.625	3.4387772054895556E8	0	8083	11.714499843149682	0.9110299300518409	0.03313606061702683	428.56085205078125	428.5758056640625
[truncated: 34,808 more rows]
