# Supplementary material for: MSFC: a new feature construction method for accurate diagnosis of mass spectrometry data
Source: Sci Rep. 2023 Sep 21;13:15694. doi: 10.1038/s41598-023-42395-5 (PMC10514077; doi:10.1038/s41598-023-42395-5)
Supplement: Supplementary file 1 — Supplementary Information. [file 41598_2023_42395_MOESM1_ESM.zip › dataset/CRLM dataset/control/control12.csv]

row ID	row m/z	row retention time	row identity (main ID)	row identity (all IDs)	row identity (main ID + details)	row comment	row number of detected peaks	151020OFc1_NvH-0949-Control-12.raw Peak status	151020OFc1_NvH-0949-Control-12.raw Peak name	151020OFc1_NvH-0949-Control-12.raw Peak m/z	151020OFc1_NvH-0949-Control-12.raw Peak RT	151020OFc1_NvH-0949-Control-12.raw Peak RT start	151020OFc1_NvH-0949-Control-12.raw Peak RT end	151020OFc1_NvH-0949-Control-12.raw Peak duration time	151020OFc1_NvH-0949-Control-12.raw Peak height	151020OFc1_NvH-0949-Control-12.raw Peak area	151020OFc1_NvH-0949-Control-12.raw Peak charge	151020OFc1_NvH-0949-Control-12.raw Peak # data points	151020OFc1_NvH-0949-Control-12.raw Peak FWHM	151020OFc1_NvH-0949-Control-12.raw Peak tailing factor	151020OFc1_NvH-0949-Control-12.raw Peak asymmetry factor	151020OFc1_NvH-0949-Control-12.raw Peak m/z min	151020OFc1_NvH-0949-Control-12.raw Peak m/z max
1	399.999755859375	46.1787525730667					1	DETECTED	399.9998 m/z @46.18 [151020OFc1_NvH-0949-Control-12.raw]	399.999755859375	46.1787525730667	2.01987619066667	99.9812298245333	97.96135363386664	417919.875	3.9796293579984564E8	0	7920	42.19161996106531	1.0009821775014696	1.7664906255691089	399.9960021972656	400.0094909667969
2	400.01959228515625	52.6525862997333					1	DETECTED	400.0196 m/z @52.65 [151020OFc1_NvH-0949-Control-12.raw]	400.01959228515625	52.6525862997333	4.26090906853333	99.9719611984	95.71105212986666	512794.6875	3.970312000167715E8	0	7920	37.05456504315614	1.165826716213138	1.6192121883349229	400.0096740722656	400.01995849609375
3	400.030029296875	52.6525862997333					1	DETECTED	400.0300 m/z @52.65 [151020OFc1_NvH-0949-Control-12.raw]	400.030029296875	52.6525862997333	0.6318043872	99.9627593634667	99.3309549762667	539377.25	3.9533607824586743E8	0	7920	34.30504364758827	1.160892306781068	4.400509294360671	400.02008056640625	400.03741455078125
4	400.0474548339844	52.6525862997333					1	DETECTED	400.0475 m/z @52.65 [151020OFc1_NvH-0949-Control-12.raw]	400.0474548339844	52.6525862997333	0.744874099733333	99.9261242218667	99.18125012213336	587969.125	4.202697820729046E8	0	7920	36.82563477164854	0.8957053176201353	20.14484317090088	400.0374755859375	400.05743408203125
5	400.06915283203125	36.8975569378667					1	DETECTED	400.0692 m/z @36.90 [151020OFc1_NvH-0949-Control-12.raw]	400.06915283203125	36.8975569378667	1.97451021573333	99.9168410997333	97.94233088399997	489041.28125	4.8296704165573037E8	0	7920	44.164596851788176	1.308127175262005	1.3179186406853305	400.0592346191406	400.0791015625
6	400.0882873535156	46.1545357488					1	DETECTED	400.0883 m/z @46.15 [151020OFc1_NvH-0949-Control-12.raw]	400.0882873535156	46.1545357488	0.912921960266667	99.7339661802667	98.82104422000003	485626.84375	5.059759233762221E8	2	7920	48.13615220474145	1.0140515889965358	4.529195980404903	400.07916259765625	400.0954284667969
7	400.1054992675781	72.3883199384					1	DETECTED	400.1055 m/z @72.39 [151020OFc1_NvH-0949-Control-12.raw]	400.1054992675781	72.3883199384	0.136685181333333	99.7339661802667	99.59728099893337	640738.3125	4.981725605591777E8	0	7920	34.02419632607082	0.6290347688538667	0.3078138570441277	400.0955505371094	400.115478515625
8	400.1192932128906	47.5668360176					1	DETECTED	400.1193 m/z @47.57 [151020OFc1_NvH-0949-Control-12.raw]	400.1192932128906	47.5668360176	0.363217644266667	99.3378855173333	98.97466787306664	572239.875	4.127177005354564E8	0	7920	47.91844802515643	0.9763775189518381	36.38103402986254	400.1155090332031	400.1292419433594
9	400.1406555175781	47.7889960626667					1	DETECTED	400.1407 m/z @47.79 [151020OFc1_NvH-0949-Control-12.raw]	400.1406555175781	47.7889960626667	0.363217644266667	98.4716459274667	98.10842828320003	588942.25	4.365204523306701E8	0	7920	36.87199397114019	1.1819372103676349	2.1539172981484396	400.13079833984375	400.150634765625
10	400.1618347167969	47.5554777408					1	DETECTED	400.1618 m/z @47.56 [151020OFc1_NvH-0949-Control-12.raw]	400.1618347167969	47.5554777408	0.353624571733333	98.4530393656	98.09941479386667	577221.125	4.394815377777837E8	3	7920	36.31963795929174	1.0884244584397929	0.7422083538379868	400.15185546875	400.1633605957031
11	400.17340087890625	47.6262727832					1	DETECTED	400.1734 m/z @47.63 [151020OFc1_NvH-0949-Control-12.raw]	400.17340087890625	47.6262727832	0.353624571733333	98.6763432890667	98.32271871733336	604495.75	4.96281631161035E8	0	7920	20.081030288376965	1.1741460416834093	3.4769768696102017	400.1634216308594	400.1742858886719
12	400.184326171875	20.0478827677333					1	DETECTED	400.1843 m/z @20.05 [151020OFc1_NvH-0949-Control-12.raw]	400.184326171875	20.0478827677333	0.353624571733333	98.4530393656	98.09941479386667	1023797.0625	4.714177454030884E8	0	7920	29.881888155552037	348.63741189337054	6.586182120366623	400.1743469238281	400.1871337890625
13	400.1971435546875	24.2993187426667					1	DETECTED	400.1971 m/z @24.30 [151020OFc1_NvH-0949-Control-12.raw]	400.1971435546875	24.2993187426667	0.259187374933333	98.8058354584	98.54664808346666	4617200.5	5.835526543128294E8	3	7920	0.13649152202251003	0.6192648461035822	32.11698789181854	400.1871643066406	400.20166015625
14	400.211669921875	23.1685484765333					1	DETECTED	400.2117 m/z @23.17 [151020OFc1_NvH-0949-Control-12.raw]	400.211669921875	23.1685484765333	0.1273224272	99.1567727205333	99.0294502933333	4.1497872E7	1.7236517807864785E9	3	7920	0.2629718069096256	1.5422448382710172	14.403835831443159	400.20172119140625	400.2216491699219
15	400.2266540527344	20.5962451053333					1	DETECTED	400.2267 m/z @20.60 [151020OFc1_NvH-0949-Control-12.raw]	400.2266540527344	20.5962451053333	0.136685181333333	99.706722396	99.57003721466667	3.1519984E7	1.240975691844921E9	2	7920	0.2984466208925447	37.14472756859969	153.9992378374156	400.2216796875	400.2308654785156
16	400.2408752441406	35.0245598429333					1	DETECTED	400.2409 m/z @35.02 [151020OFc1_NvH-0949-Control-12.raw]	400.2408752441406	35.0245598429333	0.0240554450666667	99.9904381149333	99.96638266986663	1.74794896E8	4.046717708331402E9	3	7920	0.2833171309353091	1.075829840202916	1.0744683296384965	400.23089599609375	400.2508239746094
17	400.2520751953125	50.5917890024					1	DETECTED	400.2521 m/z @50.59 [151020OFc1_NvH-0949-Control-12.raw]	400.2520751953125	50.5917890024	0.146070154666667	99.4392657712	99.29319561653332	634184.1875	6.806505117104931E8	0	7920	31.569975085441712	1.1806282773132875	1.355844750519954	400.2508850097656	400.2548522949219
18	400.2648620605469	39.9228240088					1	DETECTED	400.2649 m/z @39.92 [151020OFc1_NvH-0949-Control-12.raw]	400.2648620605469	39.9228240088	0.0898456874666667	98.4161941005333	98.32634841306664	5212816.5	6.803341423975202E8	2	7920	51.373312839878544	7.018020797741881	2.14021458942413	400.2548828125	400.2748107910156
19	400.2774963378906	19.9694020269333					1	DETECTED	400.2775 m/z @19.97 [151020OFc1_NvH-0949-Control-12.raw]	400.2774963378906	19.9694020269333	0.0991558989333333	97.6707815850667	97.57162568613337	706235.5	6.277312744882408E8	0	7920	26.044947922007033	6.444902181025893	299.9553095952973	400.2748718261719	400.2874755859375
20	400.2895812988281	46.8926798896					1	DETECTED	400.2896 m/z @46.89 [151020OFc1_NvH-0949-Control-12.raw]	400.2895812988281	46.8926798896	0.108474855733333	97.6520573165333	97.54358246079997	562261.1875	6.535710409760462E8	0	7920	45.59139468701354	0.9819168489939316	1.434379376715787	400.2875061035156	400.2904968261719
21	400.3005065917969	62.3530868768					1	DETECTED	400.3005 m/z @62.35 [151020OFc1_NvH-0949-Control-12.raw]	400.3005065917969	62.3530868768	0.0898456874666667	97.6520573165333	97.56221162906664	625221.9375	6.284094134997851E8	3	7920	33.51547830459332	0.846253875356656	0.9738017724904002	400.29052734375	400.306884765625
22	400.31689453125	74.3799282493333					1	DETECTED	400.3169 m/z @74.38 [151020OFc1_NvH-0949-Control-12.raw]	400.31689453125	74.3799282493333	0.0804335250666667	97.6520573165333	97.57162379146664	697804.4375	7.610765016457815E8	0	7920	17.32373151071416	0.6532468323693709	0.4850943770470256	400.3070373535156	400.3268737792969
23	400.3344421386719	69.5748878666667					1	DETECTED	400.3344 m/z @69.57 [151020OFc1_NvH-0949-Control-12.raw]	400.3344421386719	69.5748878666667	0.0804335250666667	95.41652426	95.33609073493334	596638.875	6.547342535256884E8	4	7920	12.201192043201644	0.7327517600891187	0.4842216133781112	400.326904296875	400.3393249511719
24	400.349365234375	38.0018962122667					1	DETECTED	400.3494 m/z @38.00 [151020OFc1_NvH-0949-Control-12.raw]	400.349365234375	38.0018962122667	0.00473203386666667	99.9904381149333	99.98570608106662	783125.6875	6.631066263608307E8	0	7920	12.871504110394717	1.8605011879406943	5.630143284305031	400.3393859863281	400.3593444824219
25	400.36492919921875	69.5895188298667					1	DETECTED	400.3649 m/z @69.59 [151020OFc1_NvH-0949-Control-12.raw]	400.36492919921875	69.5895188298667	0.545015805333333	94.8588016210667	94.31378581573337	669047.75	7.011809479782524E8	2	7920	36.292785137188346	0.6779818702315513	0.2891499771538948	400.359375	400.3749084472656
26	400.37872314453125	61.7108214650667					1	DETECTED	400.3787 m/z @61.71 [151020OFc1_NvH-0949-Control-12.raw]	400.37872314453125	61.7108214650667	0.6700183608	94.8588016210667	94.1887832602667	655905.9375	8.049166512419771E8	0	7920	22.745843933051844	0.8552283111924708	0.16157857408611054	400.37493896484375	400.38079833984375
27	400.39080810546875	89.8759073293333					1	DETECTED	400.3908 m/z @89.88 [151020OFc1_NvH-0949-Control-12.raw]	400.39080810546875	89.8759073293333	0.545015805333333	99.7613719021333	99.21635609679997	748620.25	7.851845673706903E8	3	7920	40.036717077957	0.5132906769898453	0.48871673206523153	400.3808288574219	400.4007873535156
28	400.4096984863281	37.9748199277333					1	DETECTED	400.4097 m/z @37.97 [151020OFc1_NvH-0949-Control-12.raw]	400.4096984863281	37.9748199277333	0.0710544784	94.3147790381333	94.2437245597333	675892.1875	8.047202549876484E8	0	7920	35.46009222690607	1.685881196725721	1.09591568424815	400.40081787109375	400.4196472167969
29	400.4228820800781	55.8035417464					1	DETECTED	400.4229 m/z @55.80 [151020OFc1_NvH-0949-Control-12.raw]	400.4228820800781	55.8035417464	0.5546094528	99.7249200722667	99.1703106194667	616078.25	8.294183713380258E8	0	7920	42.68211861657141	0.8464066361780259	0.7204058939784858	400.4197082519531	400.425537109375
30	400.435546875	39.8942474648					1	DETECTED	400.4355 m/z @39.89 [151020OFc1_NvH-0949-Control-12.raw]	400.435546875	39.8942474648	0.0710544784	95.1006260586667	95.0295715802667	783071.875	8.293422349067843E8	2	7920	16.980150212860266	1.2928675842730113	25.409622856377734	400.4255676269531	400.4455261230469
31	400.44610595703125	39.9035745730667					1	DETECTED	400.4461 m/z @39.90 [151020OFc1_NvH-0949-Control-12.raw]	400.44610595703125	39.9035745730667	0.0522168650666667	92.2705691946667	92.21835232960004	780692.875	8.850111479422092E8	2	7920	32.31851945960114	2.2659228934437645	0.19786559096052128	400.445556640625	400.4505615234375
32	400.4605712890625	89.8515590541333					1	DETECTED	400.4606 m/z @89.85 [151020OFc1_NvH-0949-Control-12.raw]	400.4605712890625	89.8515590541333	0.0240554450666667	95.9240899453333	95.90003450026663	837899.9375	1.0138898047876498E9	3	7920	46.162681649963154	0.5409125848442814	0.13139100130128342	400.45062255859375	400.4671936035156
33	400.4772033691406	30.7503922461333					1	DETECTED	400.4772 m/z @30.75 [151020OFc1_NvH-0949-Control-12.raw]	400.4772033691406	30.7503922461333	0.0146489904	99.0920299448	99.0773809544	1219058.875	9.253011592788299E8	3	7920	40.61526674997424	0.9023037917054941	0.8714895557031545	400.46722412109375	400.4871826171875
34	400.488525390625	59.8439991389333					1	DETECTED	400.4885 m/z @59.84 [151020OFc1_NvH-0949-Control-12.raw]	400.488525390625	59.8439991389333	0.0146489904	97.6800877418667	97.6654387514667	620279.9375	9.162516274229519E8	0	7920	38.64269736104835	0.643424412721508	0.06754763116984405	400.4872131347656	400.4951171875
35	400.505126953125	61.331675976					1	DETECTED	400.5051 m/z @61.33 [151020OFc1_NvH-0949-Control-12.raw]	400.505126953125	61.331675976	0.00473203386666667	98.4902679133333	98.48553587946662	706664.1875	8.692866505876893E8	4	7920	38.68904856175908	0.5903222613847924	0.09125595565834628	400.4951477050781	400.5151062011719
36	400.51654052734375	61.8730867269333					1	DETECTED	400.5165 m/z @61.87 [151020OFc1_NvH-0949-Control-12.raw]	400.51654052734375	61.8730867269333	0.00473203386666667	89.8273035512	89.82257151733333	698478.6875	9.09761383641411E8	3	7920	23.275240585476183	0.6972409173420263	0.7301443062751057	400.51513671875	400.52178955078125
37	400.53179931640625	24.2509901744					1	DETECTED	400.5318 m/z @24.25 [151020OFc1_NvH-0949-Control-12.raw]	400.53179931640625	24.2509901744	0.00473203386666667	89.8273035512	89.82257151733333	1285253.5	9.86109597861581E8	3	7920	50.40941574207448	0.5118298271047823	1.553106117663592	400.5218200683594	400.5417785644531
38	400.5466613769531	89.8273035512					1	DETECTED	400.5467 m/z @89.83 [151020OFc1_NvH-0949-Control-12.raw]	400.5466613769531	89.8273035512	0.268614798133333	97.9390308858667	97.67041608773337	1029957.875	1.0904077502598362E9	3	7920	38.16084983410448	0.5647098378773552	0.26764128239512847	400.54180908203125	400.5481872558594
39	400.5581970214844	47.9141450536					1	DETECTED	400.5582 m/z @47.91 [151020OFc1_NvH-0949-Control-12.raw]	400.5581970214844	47.9141450536	0.268614798133333	94.9761254485333	94.70751065039997	3492786.25	1.0434538974083912E9	0	7920	18.357572960398706	0.6671546903065717	1.5544931435140934	400.5482482910156	400.5630798339844
40	400.5730895996094	35.0245598429333					1	DETECTED	400.5731 m/z @35.02 [151020OFc1_NvH-0949-Control-12.raw]	400.5730895996094	35.0245598429333	0.268614798133333	99.9075032736	99.63888847546667	1.182206E8	3.1560919375612288E9	3	7920	0.2908808618458636	1.082460939337039	1.0732436779606784	400.5631408691406	400.58306884765625
41	400.5830993652344	23.4789511373333					1	DETECTED	400.5831 m/z @23.48 [151020OFc1_NvH-0949-Control-12.raw]	400.5830993652344	23.4789511373333	0.268614798133333	99.9261242218667	99.65750942373337	3671129.75	1.1701568240412493E9	2	7920	0.17882988157123947	7.879692858453737	84.62248743534163	400.5830993652344	400.59307861328125
42	400.6045227050781	89.8011582349333					1	DETECTED	400.6045 m/z @89.80 [151020OFc1_NvH-0949-Control-12.raw]	400.6045227050781	89.8011582349333	0.268614798133333	97.466319784	97.19770498586668	1049419.5	1.2401718135459232E9	0	7920	44.525164460196926	0.5550927873225887	0.12636793549241124	400.59454345703125	400.614501953125
43	400.6169128417969	61.2054001917333					1	DETECTED	400.6169 m/z @61.21 [151020OFc1_NvH-0949-Control-12.raw]	400.6169128417969	61.2054001917333	0.268614798133333	94.7534735173333	94.48485871919998	661301.5625	1.0055635520619527E9	0	7920	35.864907551344125	0.8559666614304059	0.04347844746705092	400.6145324707031	400.6204528808594
44	400.6304626464844	89.7776286912					1	DETECTED	400.6305 m/z @89.78 [151020OFc1_NvH-0949-Control-12.raw]	400.6304626464844	89.7776286912	0.268614798133333	89.7776286912	89.50901389306667	978395.5	1.0022498165946108E9	0	7920	48.07448419227227	0.5	null	400.6204833984375	400.64044189453125
45	400.6461486816406	41.9689508354667					1	DETECTED	400.6461 m/z @41.97 [151020OFc1_NvH-0949-Control-12.raw]	400.6461486816406	41.9689508354667	0.268614798133333	94.7718150266667	94.50320022853337	925483.4375	1.0363269389809257E9	3	7920	27.350526146001883	0.8890038970254343	0.7150103074468399	400.6405029296875	400.6561279296875
46	400.66119384765625	41.9689508354667					1	DETECTED	400.6612 m/z @41.97 [151020OFc1_NvH-0949-Control-12.raw]	400.66119384765625	41.9689508354667	0.268614798133333	92.3074412056	92.03882640746667	878352.25	1.0041351325173993E9	0	7920	19.046308267063317	1.1858474457119148	2.3007436359243147	400.6561584472656	400.6711730957031
47	400.67413330078125	61.4524228781333					1	DETECTED	400.6741 m/z @61.45 [151020OFc1_NvH-0949-Control-12.raw]	400.67413330078125	61.4524228781333	0.325259858666667	98.3020911450667	97.97683128640003	600952.5625	8.562945073137854E8	3	7920	34.567447254464035	0.877348491016264	0.29108733389211155	400.67120361328125	400.6841125488281
48	400.6947021484375	37.9060555933333					1	DETECTED	400.6947 m/z @37.91 [151020OFc1_NvH-0949-Control-12.raw]	400.6947021484375	37.9060555933333	0.325259858666667	99.9812298245333	99.65596996586663	1.0695521E7	8.319003761714995E8	2	7920	0.2166283777533735	1.1956261958069028	0.014577538949112371	400.68475341796875	400.7028503417969
49	400.7128601074219	23.1786258965333					1	DETECTED	400.7129 m/z @23.18 [151020OFc1_NvH-0949-Control-12.raw]	400.7128601074219	23.1786258965333	0.325259858666667	97.317989764	96.99272990533333	1.1512278E7	8.5841186181408E8	2	7920	0.2427597758564417	3.0877678708361778	1.30464868796634	400.702880859375	400.7180480957031
50	400.7280578613281	20.6453233522667					1	DETECTED	400.7281 m/z @20.65 [151020OFc1_NvH-0949-Control-12.raw]	400.7280578613281	20.6453233522667	0.688968346666667	97.0058724952	96.31690414853333	1.5084855E7	1.2422738136343582E9	2	7920	0.2351803923735467	3.81631436728233	2.5614043741369987	400.71807861328125	400.7370300292969
51	400.7470397949219	40.0701537717333					1	DETECTED	400.7470 m/z @40.07 [151020OFc1_NvH-0949-Control-12.raw]	400.7470397949219	40.0701537717333	0.0427962336	98.2085818357333	98.1657856021333	1.6486048E7	1.2504419260200264E9	2	7920	0.180146705227628	0.5470848829058292	0.011297179619141166	400.7370910644531	400.75701904296875
52	400.7572021484375	22.83616912					1	DETECTED	400.7572 m/z @22.84 [151020OFc1_NvH-0949-Control-12.raw]	400.7572021484375	22.83616912	0.7170452304	74.3110894781333	73.5940442477333	744102.0	6.413845766692991E8	0	7920	34.297956216538935	0.5929401723684317	0.06031162715476296	400.7570495605469	400.7613830566406
53	400.77142333984375	21.5960499154667					1	DETECTED	400.7714 m/z @21.60 [151020OFc1_NvH-0949-Control-12.raw]	400.77142333984375	21.5960499154667	0.0427962336	99.9996024013333	99.9568061677333	4.1533956E7	1.0034800376920273E9	2	7920	0.15585911027096344	1.1742162675573007	1.2901870723815596	400.7614440917969	400.7814025878906
54	400.78363037109375	13.8402543778667					1	DETECTED	400.7836 m/z @13.84 [151020OFc1_NvH-0949-Control-12.raw]	400.78363037109375	13.8402543778667	0.0427962336	74.2929415653333	74.2501453317333	541306.8125	1.0291656106174052E9	0	7920	27.70142260420723	0.5579778902414164	4.5765528721590485	400.78143310546875	400.7886962890625
55	400.7987060546875	40.8075101112					1	DETECTED	400.7987 m/z @40.81 [151020OFc1_NvH-0949-Control-12.raw]	400.7987060546875	40.8075101112	0.0427962336	94.5426095538667	94.4998133202667	548046.375	7.584774733071256E8	0	7920	18.938066733218655	1.7063560241722722	0.018105978617484992	400.7887268066406	400.8086853027344
56	400.8176574707031	40.7670788576					1	DETECTED	400.8177 m/z @40.77 [151020OFc1_NvH-0949-Control-12.raw]	400.8176574707031	40.7670788576	0.0427962336	98.0311777728	97.9883815392	493410.34375	5.869065881005232E8	0	7920	12.982283413090165	1.380414167732015	0.527381547963974	400.8087158203125	400.82269287109375
57	400.83270263671875	40.6505892136					1	DETECTED	400.8327 m/z @40.65 [151020OFc1_NvH-0949-Control-12.raw]	400.83270263671875	40.6505892136	0.0427962336	98.8697051258667	98.8269088922667	507078.5625	5.1351786657060206E8	0	7920	17.235737114812242	1.339760116886797	0.8008980518807681	400.8227233886719	400.8384704589844
58	400.8485107421875	57.4496307845333					1	DETECTED	400.8485 m/z @57.45 [151020OFc1_NvH-0949-Control-12.raw]	400.8485107421875	57.4496307845333	0.0427962336	99.5683535901333	99.5255573565333	522708.21875	5.340434511958994E8	0	7920	31.694500457387715	0.9657281121470871	0.0012392011710863973	400.83856201171875	400.8528747558594
59	400.8628845214844	24.3352537837333					1	DETECTED	400.8629 m/z @24.34 [151020OFc1_NvH-0949-Control-12.raw]	400.8628845214844	24.3352537837333	0.0240554450666667	99.9536861066667	99.92963066160003	586820.5	4.6455393088313895E8	3	7920	3.162005381991289	0.5589035931553824	0.06354822152573551	400.8529052734375	400.87286376953125
60	400.8754577636719	40.4606889701333					1	DETECTED	400.8755 m/z @40.46 [151020OFc1_NvH-0949-Control-12.raw]	400.8754577636719	40.4606889701333	0.0427962336	57.7158755184	57.6730792848	565828.6875	2.6589416853667232E8	0	7920	33.45684271749664	0.7567211233173802	0.04248329257744135	400.8729248046875	400.8774719238281
61	400.8874816894531	26.3211935416					1	DETECTED	400.8875 m/z @26.32 [151020OFc1_NvH-0949-Control-12.raw]	400.8874816894531	26.3211935416	0.2497647208	99.586663392	99.3368986712	4701373.0	5.489036179741298E8	3	7920	0.1300525435792217	0.7828846081624721	0.019161648224568107	400.8775329589844	400.896484375
62	400.9065246582031	35.0245598429333					1	DETECTED	400.9065 m/z @35.02 [151020OFc1_NvH-0949-Control-12.raw]	400.9065246582031	35.0245598429333	0.0616319282666667	99.9812298245333	99.91959789626664	4.4866124E7	1.361323583255551E9	3	7920	0.273133604742398	1.0660890359734914	57.47405101663928	400.89654541015625	400.91650390625
63	400.9173278808594	23.4971182301333					1	DETECTED	400.9173 m/z @23.50 [151020OFc1_NvH-0949-Control-12.raw]	400.9173278808594	23.4971182301333	0.00473203386666667	99.9536861066667	99.94895407280002	3079630.0	6.869090720029382E8	3	7920	16.01196700718536	60.3309407376468	1.1021316756207293	400.9165344238281	400.92730712890625
64	400.9317626953125	57.6783634426667					1	DETECTED	400.9318 m/z @57.68 [151020OFc1_NvH-0949-Control-12.raw]	400.9317626953125	57.6783634426667	0.0804335250666667	99.2921064621333	99.21167293706664	618730.75	4.435573471860187E8	0	7920	33.44059482508138	0.9682973353464345	0.8993916407277294	400.9273376464844	400.94171142578125
65	400.9425048828125	32.4380021525333					1	DETECTED	400.9425 m/z @32.44 [151020OFc1_NvH-0949-Control-12.raw]	400.9425048828125	32.4380021525333	0.574096979466667	99.8892829509333	99.31518597146663	454922.96875	3.6473140618639493E8	0	7920	22.9626742695884	2.00625796689722	0.008532989474498107	400.9417724609375	400.9446105957031
66	400.9546203613281	18.1323756424					1	DETECTED	400.9546 m/z @18.13 [151020OFc1_NvH-0949-Control-12.raw]	400.9546203613281	18.1323756424	0.0710544784	99.8709416824	99.799887204	2731131.0	4.3071936646571153E8	2	7920	0.1496249534379963	135.38817087787763	66.35929874306755	400.9446716308594	400.96453857421875
67	400.9684143066406	57.5405400778667					1	DETECTED	400.9684 m/z @57.54 [151020OFc1_NvH-0949-Control-12.raw]	400.9684143066406	57.5405400778667	0.363217644266667	98.6763432890667	98.31312564480002	378567.0	6.809485502082475E8	0	7920	79.0804005644718	0.9008373409422886	1.0880362254503175	400.9646301269531	400.96905517578125
68	400.97906494140625	25.3081817650667					1	DETECTED	400.9791 m/z @25.31 [151020OFc1_NvH-0949-Control-12.raw]	400.97906494140625	25.3081817650667	0.363217644266667	99.8616643904	99.49844674613333	661942.5	3.8526909322115403E8	0	7920	1.1753856116509382	0.5662903412014503	0.16632312142673478	400.9690856933594	400.9888000488281
69	401.00128173828125	23.8204055122667					1	DETECTED	401.0013 m/z @23.82 [151020OFc1_NvH-0949-Control-12.raw]	401.00128173828125	23.8204055122667	0.0240554450666667	99.4852458936	99.46119044853333	1140559.0	3.60242706584993E8	0	7920	0.20961892811158123	0.864221913559558	2.5885297946577737	400.9913024902344	401.0112609863281
70	401.0212707519531	57.5550651413333					1	DETECTED	401.0213 m/z @57.56 [151020OFc1_NvH-0949-Control-12.raw]	401.0212707519531	57.5550651413333	0.0898456874666667	99.9352224072	99.84537671973334	475242.84375	5.839223445869609E8	0	7920	29.996876556726793	0.9617076739856197	0.0014910298243898195	401.01129150390625	401.03125
71	401.0415344238281	27.5704226672					1	DETECTED	401.0415 m/z @27.57 [151020OFc1_NvH-0949-Control-12.raw]	401.0415344238281	27.5704226672	1.35405642266667	99.8163047706667	98.46224834800003	440958.0	4.347770475586947E8	0	7920	30.074329984646983	2.224123644893034	3.948137603855783	401.03155517578125	401.0513610839844
72	401.0563659667969	57.5683549493333					1	DETECTED	401.0564 m/z @57.57 [151020OFc1_NvH-0949-Control-12.raw]	401.0563659667969	57.5683549493333	0.00473203386666667	96.8587305949333	96.85399856106663	405171.90625	8.079059058743029E8	0	7920	29.96535796628001	0.9223790384636125	0.8346170393853533	401.05157470703125	401.0564270019531
73	401.06646728515625	57.5944419152					1	DETECTED	401.0665 m/z @57.59 [151020OFc1_NvH-0949-Control-12.raw]	401.06646728515625	57.5944419152	6.11161340906667	97.7452477	91.63363429093333	518264.0625	3.5960072827935725E8	0	7920	30.003102115347673	0.919007106039789	0.7963183928575427	401.05657958984375	401.0758361816406
74	401.0848083496094	57.5944419152					1	DETECTED	401.0848 m/z @57.59 [151020OFc1_NvH-0949-Control-12.raw]	401.0848083496094	57.5944419152	0.2497647208	94.2369295072	93.9871647864	464769.34375	4.514822869819672E8	0	7920	30.008403373016716	0.8755158361050918	0.7265396066499937	401.07647705078125	401.0936584472656
75	401.0975341796875	57.6060127125333					1	DETECTED	401.0975 m/z @57.61 [151020OFc1_NvH-0949-Control-12.raw]	401.0975341796875	57.6060127125333	7.17388237893333	98.2364663856	91.06258400666667	364620.09375	7.727160997707452E8	0	7920	29.924442443564395	0.9160612252029207	0.831871939065433	401.09564208984375	401.10699462890625
76	401.1134338378906	27.6159408485333					1	DETECTED	401.1134 m/z @27.62 [151020OFc1_NvH-0949-Control-12.raw]	401.1134338378906	27.6159408485333	7.1301934184	92.5683132613333	85.4381198429333	217419.421875	5.496394107616519E8	0	7920	49.02974795714453	2.221636167577819	3.4430215579433887	401.1076354980469	401.1197814941406
77	401.14111328125	89.8011582349333					1	DETECTED	401.1411 m/z @89.80 [151020OFc1_NvH-0949-Control-12.raw]	401.14111328125	89.8011582349333	0.0146489904	94.1603286146667	94.14567962426669	198531.953125	4.515772978800125E8	0	7920	74.56784304530964	0.5242751968887732	0.062051542915317344	401.1407165527344	401.1507263183594
78	401.1685485839844	15.2868791581333					1	DETECTED	401.1685 m/z @15.29 [151020OFc1_NvH-0949-Control-12.raw]	401.1685485839844	15.2868791581333	4.6571553928	96.1641347226667	91.50697932986671	118314.65625	3.0275611938193357E8	0	7920	3.1488132544425866	6.615957370060474	11.066796379092205	401.15875244140625	401.1701965332031
79	401.1802978515625	14.7574269706667					1	DETECTED	401.1803 m/z @14.76 [151020OFc1_NvH-0949-Control-12.raw]	401.1802978515625	14.7574269706667	4.71327945653333	97.7819261365333	93.06864667999997	1491459.875	3.338980429463816E8	2	7920	0.14651038039298214	2.1491231704252525	194.49119352584816	401.170654296875	401.1862487792969
80	401.1963195800781	37.9060555933333					1	DETECTED	401.1963 m/z @37.91 [151020OFc1_NvH-0949-Control-12.raw]	401.1963195800781	37.9060555933333	4.92198110853333	92.1470661677333	87.22508505919997	4193977.75	4.2231565664518005E8	3	7920	0.21483491222083018	0.5053888740424176	0.011483603390757791	401.1864318847656	401.19708251953125
81	401.20709228515625	32.0216900413333					1	DETECTED	401.2071 m/z @32.02 [151020OFc1_NvH-0949-Control-12.raw]	401.20709228515625	32.0216900413333	3.31368684453333	98.3683025970667	95.05461575253337	1.660558E7	7.321188394304308E8	3	7920	0.17477428353037538	0.5155304462715977	0.030444600560675335	401.1971130371094	401.2170715332031
82	401.22210693359375	26.2985212104					1	DETECTED	401.2221 m/z @26.30 [151020OFc1_NvH-0949-Control-12.raw]	401.22210693359375	26.2985212104	2.33803942186667	97.0705301538667	94.73249073200003	4153162.0	5.72137504803439E8	3	7920	0.1848275783179254	0.5118529996059749	0.46033100122094484	401.21710205078125	401.23077392578125
83	401.24078369140625	35.0245598429333					1	DETECTED	401.2408 m/z @35.02 [151020OFc1_NvH-0949-Control-12.raw]	401.24078369140625	35.0245598429333	2.73918309466667	99.4668605477333	96.72767745306663	1.1604487E7	1.0697116834953991E9	3	7920	5.161864433756705	0.5091904498827267	0.2947933156527558	401.2308044433594	401.2507629394531
84	401.2547607421875	21.072830896					1	DETECTED	401.2548 m/z @21.07 [151020OFc1_NvH-0949-Control-12.raw]	401.2547607421875	21.072830896	6.6654093496	94.4608644461333	87.7954550965333	2531250.0	4.602564830458572E8	2	7920	12.051338923865972	1.5260775334824161	1.1741346349222306	401.25079345703125	401.26263427734375
85	401.27264404296875	21.5960499154667					1	DETECTED	401.2726 m/z @21.60 [151020OFc1_NvH-0949-Control-12.raw]	401.27264404296875	21.5960499154667	2.18298919786667	99.9261242218667	97.74313502400003	1.7787426E7	5.184508377609861E8	2	7920	0.1559245951104593	1.1441880514440543	1.2748694805502867	401.2626647949219	401.2823791503906
86	401.28741455078125	17.3183408984					1	DETECTED	401.2874 m/z @17.32 [151020OFc1_NvH-0949-Control-12.raw]	401.28741455078125	17.3183408984	0.468664152266667	92.6530873613333	92.18442320906664	1035329.8125	3.317302752674857E8	0	7920	12.00955563292031	7.1764883499336705	3.9043752133453054	401.28411865234375	401.2972717285156
87	401.3149108886719	74.3799282493333					1	DETECTED	401.3149 m/z @74.38 [151020OFc1_NvH-0949-Control-12.raw]	401.3149108886719	74.3799282493333	8.99432458426667	92.6436631056	83.64933852133333	99609.5859375	3.580076159789692E8	0	7920	82.66186208920851	0.6396617438130682	0.2714456745477137	401.305908203125	401.3149108886719
88	401.3263854980469	91.2922071389333					1	DETECTED	401.3264 m/z @91.29 [151020OFc1_NvH-0949-Control-12.raw]	401.3263854980469	91.2922071389333	0.791252498133333	92.5121932293333	91.72094073119997	274582.84375	2.8782678917865354E8	0	7920	1.70794240329883	1.6138078931380024	1.943475003989496	401.3165283203125	401.3343200683594
89	401.4349060058594	30.1793218866667					1	DETECTED	401.4349 m/z @30.18 [151020OFc1_NvH-0949-Control-12.raw]	401.4349060058594	30.1793218866667	5.27059590906667	99.7339661802667	94.46337027120003	272580.75	3.2003241834766674E8	0	7920	14.737142927243633	2.1388699590808975	4.682694293311691	401.4249572753906	401.44488525390625
90	401.45574951171875	18.1490465264					1	DETECTED	401.4557 m/z @18.15 [151020OFc1_NvH-0949-Control-12.raw]	401.45574951171875	18.1490465264	5.13959771413333	98.8423554928	93.70275777866667	1245280.0	3.4777959793160623E8	0	7920	9.253862333226266	0.7723909456042818	0.7931548659998772	401.44580078125	401.4656982421875
91	401.50775146484375	33.3280438056					1	DETECTED	401.5078 m/z @33.33 [151020OFc1_NvH-0949-Control-12.raw]	401.50775146484375	33.3280438056	3.90466106053333	84.0147620845333	80.11010102399997	444837.375	2.966238654740405E8	0	7920	0.6202646281628361	1.9617406466140477	0.014968666392408484	401.4977722167969	401.5176086425781
92	401.5286865234375	14.7133149778667					1	DETECTED	401.5287 m/z @14.71 [151020OFc1_NvH-0949-Control-12.raw]	401.5286865234375	14.7133149778667	5.20174882	96.2649065352	91.06315771519999	159967.4375	2.7757455958131754E8	0	7920	11.035104032160104	7.071611500938507	0.35024731231598044	401.5187072753906	401.53131103515625
93	401.5413513183594	32.0354210165333					1	DETECTED	401.5414 m/z @32.04 [151020OFc1_NvH-0949-Control-12.raw]	401.5413513183594	32.0354210165333	4.86443821946667	99.1291148874667	94.26467666800002	1.0932603E7	4.7087995776029223E8	3	7920	0.16857303085921416	1.7805048970522908	1.5133673332882904	401.53143310546875	401.55133056640625
94	401.5628967285156	17.2853435109333					1	DETECTED	401.5629 m/z @17.29 [151020OFc1_NvH-0949-Control-12.raw]	401.5628967285156	17.2853435109333	4.61115981706667	97.9851864352	93.37402661813334	1.4989196E7	6.250807236008108E8	3	7920	0.19699927192190358	4.4226963906406445	0.054585133925863796	401.55291748046875	401.5727844238281
95	401.57708740234375	42.6904424261333					1	DETECTED	401.5771 m/z @42.69 [151020OFc1_NvH-0949-Control-12.raw]	401.57708740234375	42.6904424261333	4.32470868426667	99.19385982	94.86915113573333	3706212.5	4.4472216249386513E8	0	7920	7.769034389669393	0.7091998648109438	0.03243102100938739	401.57293701171875	401.5868225097656
96	401.5898132324219	20.9032703570667					1	DETECTED	401.5898 m/z @20.90 [151020OFc1_NvH-0949-Control-12.raw]	401.5898132324219	20.9032703570667	1.47407864293333	94.8864953530667	93.41241671013337	220533.984375	3.3542765918892264E8	0	7920	24.469496722329048	6.206886143051174	11.538971336880442	401.58709716796875	401.599609375
97	401.62664794921875	15.9414777656					1	DETECTED	401.6266 m/z @15.94 [151020OFc1_NvH-0949-Control-12.raw]	401.62664794921875	15.9414777656	1.27973031306667	98.199071032	96.91934071893334	254851.875	3.455741229114243E8	0	7920	0.1826287682033474	0.5462732747769069	0.09854965783036909	401.6167297363281	401.6365051269531
98	401.6579895019531	16.4575532029333					1	DETECTED	401.6580 m/z @16.46 [151020OFc1_NvH-0949-Control-12.raw]	401.6579895019531	16.4575532029333	1.26167438746667	95.2892405797333	94.02756619226663	351121.8125	3.247755807838047E8	0	7920	0.44059744578701654	0.7255681957392234	0.10697285130257479	401.6480712890625	401.6673278808594
99	401.68218994140625	14.808212064					1	DETECTED	401.6822 m/z @14.81 [151020OFc1_NvH-0949-Control-12.raw]	401.68218994140625	14.808212064	5.1705056672	99.7339661802667	94.5634605130667	554288.25	2.994113767752053E8	0	7920	15.473455161555101	1.306659002546287	42.91105611146336	401.6724853515625	401.6878662109375
100	401.6980285644531	37.8714814456					1	DETECTED	401.6980 m/z @37.87 [151020OFc1_NvH-0949-Control-12.raw]	401.6980285644531	37.8714814456	5.12967312853333	99.0090870341333	93.87941390559998	1128875.0	3.5866949420529443E8	0	7920	10.730112926959286	1.7432438693691334	0.010542963066837704	401.6884460449219	401.7037658691406
101	401.71380615234375	39.3149436261333					1	DETECTED	401.7138 m/z @39.31 [151020OFc1_NvH-0949-Control-12.raw]	401.71380615234375	39.3149436261333	3.4410643088	97.7359771754667	94.2949128666667	2390194.25	4.2291345337115026E8	2	7920	28.505478715525285	0.505239622890804	0.020320524828016218	401.7038269042969	401.7237854003906
102	401.7247009277344	14.7133149778667					1	DETECTED	401.7247 m/z @14.71 [151020OFc1_NvH-0949-Control-12.raw]	401.7247009277344	14.7133149778667	4.787589116	72.6847358973333	67.89714678133329	2115140.75	3.699185027214906E8	2	7920	0.21394391809502977	1.3146072457890416	13.565078157970953	401.72381591796875	401.73468017578125
103	401.74481201171875	31.3232483448					1	DETECTED	401.7448 m/z @31.32 [151020OFc1_NvH-0949-Control-12.raw]	401.74481201171875	31.3232483448	3.41390209493333	99.9536861066667	96.53978401173336	7797552.0	7.174047485664324E8	2	7920	7.832560687026682	1.0875463062161672	1.1218650759306596	401.73504638671875	401.7547912597656
104	401.7554016113281	24.6236566162667					1	DETECTED	401.7554 m/z @24.62 [151020OFc1_NvH-0949-Control-12.raw]	401.7554016113281	24.6236566162667	0.334686952	70.6501773589333	70.3154904069333	1888982.25	3.483723466078573E8	2	7920	0.08237087306560298	0.5068472292760527	2.9671998053845727	401.75482177734375	401.7640075683594
105	401.7741394042969	21.5960499154667					1	DETECTED	401.7741 m/z @21.60 [151020OFc1_NvH-0949-Control-12.raw]	401.7741394042969	21.5960499154667	1.27069518533333	97.633431708	96.36273652266668	4062777.5	3.472405651511617E8	0	7920	0.20593223631361113	1.1452248862641154	1.1714871023689841	401.76422119140625	401.7838134765625
106	401.82720947265625	15.6722330962667					1	DETECTED	401.8272 m/z @15.67 [151020OFc1_NvH-0949-Control-12.raw]	401.82720947265625	15.6722330962667	1.14286549973333	99.7431825898667	98.60031709013337	190538.75	2.9538527876224023E8	0	7920	0.29268176620652575	3.393138635767564	1.8011654805512385	401.8252258300781	401.8371276855469
107	401.86077880859375	20.7852425418667					1	DETECTED	401.8608 m/z @20.79 [151020OFc1_NvH-0949-Control-12.raw]	401.86077880859375	20.7852425418667	0.912921960266667	99.6880411845333	98.77511922426663	6998799.5	4.2607971679507214E8	3	7920	0.16901405042760942	1.1992937927559126	1.1797759884163723	401.850830078125	401.8707580566406
108	401.8751525878906	32.0354210165333					1	DETECTED	401.8752 m/z @32.04 [151020OFc1_NvH-0949-Control-12.raw]	401.8751525878906	32.0354210165333	0.259187374933333	97.7081584493333	97.44897107439996	4261436.5	3.90961984138134E8	3	7920	0.2117274607374462	0.5231046135287449	0.01619527526073351	401.8708190917969	401.8851318359375
109	401.88677978515625	35.3039544178667					1	DETECTED	401.8868 m/z @35.30 [151020OFc1_NvH-0949-Control-12.raw]	401.88677978515625	35.3039544178667	1.3172131496	98.7687835168	97.4515703672	980729.5625	3.3976724977998614E8	0	7920	13.866249771410288	2.513448012551489	null	401.8851623535156	401.8869323730469
110	401.8969421386719	17.2761185992					1	DETECTED	401.8969 m/z @17.28 [151020OFc1_NvH-0949-Control-12.raw]	401.8969421386719	17.2761185992	0.438689730666667	99.8163047706667	99.37761504000004	9136695.0	5.587263926645994E8	0	7920	0.18637590573979423	0.8775039551244902	0.05123676813347938	401.886962890625	401.9068908691406
111	401.9114074707031	42.7026251906667					1	DETECTED	401.9114 m/z @42.70 [151020OFc1_NvH-0949-Control-12.raw]	401.9114074707031	42.7026251906667	0.2497647208	99.9444759994667	99.6947112786667	1514384.375	3.526059374366516E8	3	7920	7.628346723801577	0.7332536357969022	0.9994132814297028	401.906982421875	401.9212341308594
112	401.9225158691406	45.3824012408					1	DETECTED	401.9225 m/z @45.38 [151020OFc1_NvH-0949-Control-12.raw]	401.9225158691406	45.3824012408	0.155503213866667	98.9634123685333	98.80790915466663	109635.3046875	2.9850245317214036E8	0	7920	78.05886972780627	1.092357794423851	1.1847155888477021	401.9214172363281	401.9258117675781
113	401.9360656738281	22.8591022181333					1	DETECTED	401.9361 m/z @22.86 [151020OFc1_NvH-0949-Control-12.raw]	401.9360656738281	22.8591022181333	0.202517130933333	98.1522761693333	97.94975903839997	422269.21875	2.950682928123498E8	0	7920	0.05758860413650879	null	3.110064544066522	401.9266357421875	401.946044921875
114	401.9484558105469	27.3140485610667					1	DETECTED	401.9485 m/z @27.31 [151020OFc1_NvH-0949-Control-12.raw]	401.9484558105469	27.3140485610667	5.10870006453333	99.4114448770667	94.30274481253338	313256.6875	2.941589530908611E8	0	7920	0.13763050685190237	2.99862762833253	5.02002011151282	401.9461364746094	401.950439453125
115	401.96051025390625	42.6904424261333					1	DETECTED	401.9605 m/z @42.69 [151020OFc1_NvH-0949-Control-12.raw]	401.96051025390625	42.6904424261333	0.2309318976	99.9904381149333	99.7595062173333	1435650.875	3.562142082405287E8	3	7920	0.442071364629399	1.203083441605825	0.010088439184136436	401.95062255859375	401.97027587890625
116	401.9791259765625	33.7550599429333					1	DETECTED	401.9791 m/z @33.76 [151020OFc1_NvH-0949-Control-12.raw]	401.9791259765625	33.7550599429333	0.277997859733333	99.9627593634667	99.68476150373337	503616.875	3.138918389972045E8	0	7920	0.12927735097696313	2.1867017148811203	0.0011739612457541593	401.9709777832031	401.98858642578125
117	402.15985107421875	24.6335382738667					1	DETECTED	402.1599 m/z @24.63 [151020OFc1_NvH-0949-Control-12.raw]	402.15985107421875	24.6335382738667	2.5660681296	97.6988105213333	95.1327423917333	107825.375	2.6351321213773662E8	0	7920	79.38400219190054	2.088320515440642	3.1816087095426515	402.1499328613281	402.1628112792969
118	402.173095703125	18.5358499216					1	DETECTED	402.1731 m/z @18.54 [151020OFc1_NvH-0949-Control-12.raw]	402.173095703125	18.5358499216	0.00473203386666667	99.9996024013333	99.99487036746663	306690.0625	4.941872388665689E8	3	7920	78.95370771502925	10.105583934937048	0.2102982339913208	402.16351318359375	402.1824951171875
119	402.1950378417969	20.7734032634667					1	DETECTED	402.1950 m/z @20.77 [151020OFc1_NvH-0949-Control-12.raw]	402.1950378417969	20.7734032634667	3.41390209493333	99.7795600168	96.36565792186667	4977160.5	3.9891749408598244E8	3	7920	0.15218910927000806	1.1969044306700287	121.52618558929888	402.1851501464844	402.20501708984375
120	402.2060852050781	26.1616240106667					1	DETECTED	402.2061 m/z @26.16 [151020OFc1_NvH-0949-Control-12.raw]	402.2060852050781	26.1616240106667	6.15077548373333	51.8683182789333	45.717542795199975	531271.5625	2.3331014007101792E8	3	7920	5.525314928066862	0.5054394352434249	0.05590784980443851	402.2050476074219	402.2063293457031
121	402.2163391113281	22.2266800984					1	DETECTED	402.2163 m/z @22.23 [151020OFc1_NvH-0949-Control-12.raw]	402.2163391113281	22.2266800984	4.8532608872	98.1147662008	93.26150531360001	3522492.75	5.2870283324752253E8	2	7920	0.3121210874105209	0.8628349553506112	0.09440954191743373	402.20635986328125	402.2210388183594
122	402.2310791015625	17.3062894954667					1	DETECTED	402.2311 m/z @17.31 [151020OFc1_NvH-0949-Control-12.raw]	402.2310791015625	17.3062894954667	0.903776748533333	99.2396654152	98.33588866666666	3738436.0	5.478454495097274E8	3	7920	3.5497008907404073	1.2886873315548648	1.5271589346777967	402.2210998535156	402.2408752441406
123	402.2467041015625	31.3232483448					1	DETECTED	402.2467 m/z @31.32 [151020OFc1_NvH-0949-Control-12.raw]	402.2467041015625	31.3232483448	4.82445112666667	96.8956326954667	92.07118156880003	3429204.5	4.974416847777762E8	2	7920	0.16106503738065925	4.919257937932189	5.688847259906491	402.2411193847656	402.2566833496094
124	402.25689697265625	24.5802658778667					1	DETECTED	402.2569 m/z @24.58 [151020OFc1_NvH-0949-Control-12.raw]	402.25689697265625	24.5802658778667	1.89230512506667	92.2326256346667	90.34032050960003	716497.0	3.354025934808639E8	0	7920	0.12300424029074719	2.741688788114553	4.357366407337766	402.2567138671875	402.265625
125	402.27569580078125	21.5864625032					1	DETECTED	402.2757 m/z @21.59 [151020OFc1_NvH-0949-Control-12.raw]	402.27569580078125	21.5864625032	0.459093905333333	97.2265991298667	96.76750522453337	803705.5	2.9416429341862696E8	0	7920	2.450145651272379	17.755720517232458	29.082160513455996	402.26739501953125	402.2856750488281
126	402.2906188964844	17.2243129976					1	DETECTED	402.2906 m/z @17.22 [151020OFc1_NvH-0949-Control-12.raw]	402.2906188964844	17.2243129976	0.6318043872	95.188035252	94.5562308648	223121.71875	3.038287920721235E8	0	7920	0.27982697907765086	2.8493651287163777	2.638405729287181	402.28570556640625	402.29638671875
127	402.30352783203125	91.8351238738667					1	DETECTED	402.3035 m/z @91.84 [151020OFc1_NvH-0949-Control-12.raw]	402.30352783203125	91.8351238738667	2.34717453386667	96.8223266530667	94.47515211920003	136286.3125	2.5860876239077702E8	0	7920	0.10829502031893412	0.5278652199317454	7.9667695450067235	402.3013000488281	402.3133239746094
128	402.3275451660156	40.1883602866667					1	DETECTED	402.3275 m/z @40.19 [151020OFc1_NvH-0949-Control-12.raw]	402.3275451660156	40.1883602866667	0.0522168650666667	93.1987105656	93.14649370053333	107270.4609375	3.074397815818661E8	0	7920	91.60540873237859	1.1603817128379699	1.2955549782019857	402.318359375	402.3367614746094
129	402.41790771484375	27.3537068136					1	DETECTED	402.4179 m/z @27.35 [151020OFc1_NvH-0949-Control-12.raw]	402.41790771484375	27.3537068136	4.15192797893333	95.4348223109333	91.28289433199997	500419.40625	3.36196629212751E8	0	7920	6.48016999696776	0.5177128834697262	0.03496533967119299	402.4081115722656	402.4278869628906
130	402.4497985839844	23.3746463138667					1	DETECTED	402.4498 m/z @23.37 [151020OFc1_NvH-0949-Control-12.raw]	402.4497985839844	23.3746463138667	0.0333946136	93.3813934168	93.3479988032	343654.5	3.0713074500791574E8	0	7920	0.26218783048470584	4.312408848226534	0.09196441901154732	402.4401550292969	402.4525146484375
131	402.4625244140625	42.5676147218667					1	DETECTED	402.4625 m/z @42.57 [151020OFc1_NvH-0949-Control-12.raw]	402.4625244140625	42.5676147218667	1.78343515706667	98.3304866346667	96.54705147760002	615849.4375	3.704353160836794E8	0	7920	0.3248084461855214	1.526510772775538	0.1661135598569858	402.4525451660156	402.4724426269531
132	402.4798889160156	50.9647826306667					1	DETECTED	402.4799 m/z @50.96 [151020OFc1_NvH-0949-Control-12.raw]	402.4798889160156	50.9647826306667	2.18298919786667	99.3378855173333	97.15489631946663	512822.90625	3.4392929160133743E8	4	7920	33.33483976749711	1.2490027328632356	9.42877065838594E-4	402.4725341796875	402.4897766113281
133	402.4978942871094	42.9858492277333					1	DETECTED	402.4979 m/z @42.99 [151020OFc1_NvH-0949-Control-12.raw]	402.4978942871094	42.9858492277333	6.09133462453333	95.4348223109333	89.34348768639997	304992.0625	3.302607334008636E8	0	7920	22.822697984667393	1.2107963561424786	2.310095693797797	402.489990234375	402.5078430175781
134	402.5292663574219	20.7852425418667					1	DETECTED	402.5293 m/z @20.79 [151020OFc1_NvH-0949-Control-12.raw]	402.5292663574219	20.7852425418667	4.47105281466667	94.2264443405333	89.75539152586663	1862931.25	3.2619102171075636E8	3	7920	0.1216128982475908	8.162762163861844	0.024336720902795612	402.5193786621094	402.53924560546875
135	402.5496826171875	17.8682702901333					1	DETECTED	402.5497 m/z @17.87 [151020OFc1_NvH-0949-Control-12.raw]	402.5496826171875	17.8682702901333	5.02762822133333	99.64207782	94.61444959866667	1594319.5	3.9020255368979156E8	3	7920	0.18407268354225437	0.6469875746746251	0.38363729089647397	402.539794921875	402.552978515625
136	402.56304931640625	16.5331921042667					1	DETECTED	402.5630 m/z @16.53 [151020OFc1_NvH-0949-Control-12.raw]	402.56304931640625	16.5331921042667	4.66637756533333	98.0037237413333	93.33734617599997	2235462.75	4.3288612800233275E8	3	7920	0.18973024726611243	56.35370471471022	22.180710358914993	402.5530700683594	402.5729675292969
137	402.57415771484375	31.5519082264					1	DETECTED	402.5742 m/z @31.55 [151020OFc1_NvH-0949-Control-12.raw]	402.57415771484375	31.5519082264	4.83371545386667	84.7060079661333	79.87229251226663	549786.625	3.135281906529669E8	0	7920	13.032340348960098	1.926546125461177	0.0020572401747278863	402.57305908203125	402.5836486816406
138	402.6182861328125	24.5164585810667					1	DETECTED	402.6183 m/z @24.52 [151020OFc1_NvH-0949-Control-12.raw]	402.6182861328125	24.5164585810667	11.1414389333333	93.0055918861333	81.8641529528	453353.21875	3.367278556667285E8	0	7920	1.2930934617101393	0.657034868775527	0.7154579567527412	402.609619140625	402.62701416015625
139	402.67059326171875	23.5219191512					1	DETECTED	402.6706 m/z @23.52 [151020OFc1_NvH-0949-Control-12.raw]	402.67059326171875	23.5219191512	5.41480503813333	86.3633762224	80.94857118426668	292304.78125	2.9689662967538935E8	0	7920	5.16529314063709	6.589464525595719	12.145198758755633	402.6606140136719	402.6802673339844
140	402.6989440917969	25.6931044925333					1	DETECTED	402.6989 m/z @25.69 [151020OFc1_NvH-0949-Control-12.raw]	402.6989440917969	25.6931044925333	2.25596724773333	91.4392935728	89.18332632506667	4516909.5	4.3615990176548576E8	2	7920	0.2929149213618345	0.5739595565247351	1.4910376328352823	402.68896484375	402.7088928222656
141	402.7110290527344	17.0025388429333					1	DETECTED	402.7110 m/z @17.00 [151020OFc1_NvH-0949-Control-12.raw]	402.7110290527344	17.0025388429333	5.86301851866667	54.384837156	48.52181863733333	692738.5625	2.0114110052526045E8	0	7920	12.77854041550011	0.5150734385297971	5.029204119642195	402.7089538574219	402.71331787109375
142	402.7233581542969	26.5571009205333					1	DETECTED	402.7234 m/z @26.56 [151020OFc1_NvH-0949-Control-12.raw]	402.7233581542969	26.5571009205333	3.6320288552	94.7809544861333	91.14892563093329	3364145.5	5.418726716548971E8	2	7920	0.49625973521317235	0.7059138178279809	23.728519141136893	402.71337890625	402.73333740234375
143	402.7362365722656	27.1378877506667					1	DETECTED	402.7362 m/z @27.14 [151020OFc1_NvH-0949-Control-12.raw]	402.7362365722656	27.1378877506667	5.93764465626667	98.7040259133333	92.76638125706663	3001829.5	4.5894765255884886E8	4	7920	1.0368074108208987	0.9584262986652146	0.10924450178275047	402.7333679199219	402.7461242675781
144	402.75787353515625	23.0397792642667					1	DETECTED	402.7579 m/z @23.04 [151020OFc1_NvH-0949-Control-12.raw]	402.75787353515625	23.0397792642667	6.12269018933333	87.7645899861333	81.64189979679998	1159182.875	3.587361624125276E8	2	7920	3.6325674144619384	34.86032314605858	61.86383636091218	402.7478942871094	402.7651672363281
145	402.8188171386719	27.2835635282667					1	DETECTED	402.8188 m/z @27.28 [151020OFc1_NvH-0949-Control-12.raw]	402.8188171386719	27.2835635282667	0.641337710133333	99.7158582277333	99.07452051759998	291318.46875	3.192950565348967E8	0	7920	0.04679955243764766	1.8593514144408942	2.7187028288817885	402.80908203125	402.8287658691406
146	402.8583984375	11.816656408					1	DETECTED	402.8584 m/z @11.82 [151020OFc1_NvH-0949-Control-12.raw]	402.8583984375	11.816656408	0.6508978064	99.586663392	98.93576558560001	4054419.75	4.212889115873488E8	3	7920	0.1632551674578142	1.9337929460426173	1.2706250694242993	402.8484191894531	402.86834716796875
147	402.8708190917969	33.257175708					1	DETECTED	402.8708 m/z @33.26 [151020OFc1_NvH-0949-Control-12.raw]	402.8708190917969	33.257175708	1.16124631333333	99.1197044762667	97.95845816293337	334743.40625	3.4399709779410595E8	3	7920	17.806311541368018	1.818945982476563	0.061740316093032786	402.868408203125	402.88079833984375
148	402.89154052734375	32.7073238					1	DETECTED	402.8915 m/z @32.71 [151020OFc1_NvH-0949-Control-12.raw]	402.89154052734375	32.7073238	0.4103859496	99.9536861066667	99.5433001570667	7116975.5	5.047481241064644E8	3	7920	0.21913933295331134	0.5231007471604835	0.014368054506262218	402.8815612792969	402.9014892578125
149	402.9125671386719	46.6261762432					1	DETECTED	402.9126 m/z @46.63 [151020OFc1_NvH-0949-Control-12.raw]	402.9125671386719	46.6261762432	0.0898456874666667	99.9444759994667	99.85463031200004	445605.875	3.18577494005905E8	0	7920	27.038751224256348	1.1185755852667392	0.0011916120722849492	402.902587890625	402.92236328125
150	402.95257568359375	18.3394608976					1	DETECTED	402.9526 m/z @18.34 [151020OFc1_NvH-0949-Control-12.raw]	402.95257568359375	18.3394608976	0.0898456874666667	99.7704656957333	99.68062000826663	444225.875	3.3277507043531805E8	0	7920	5.681853086864606	1.061211286723892	64.9597457692262	402.9426574707031	402.9625549316406
151	402.96295166015625	29.7212936722667					1	DETECTED	402.9630 m/z @29.72 [151020OFc1_NvH-0949-Control-12.raw]	402.96295166015625	29.7212936722667	1.25256608506667	98.7502335634667	97.49766747840002	334923.1875	3.376083221567669E8	0	7920	30.56577673822578	2.116720678965186	0.001153251090527149	402.9626159667969	402.972900390625
152	402.9833984375	44.6152949330667					1	DETECTED	402.9834 m/z @44.62 [151020OFc1_NvH-0949-Control-12.raw]	402.9833984375	44.6152949330667	0.459093905333333	99.3470954074667	98.88800150213336	737268.375	3.23284170717098E8	0	7920	0.1459730837192268	1.4455565735038347	2.3042873059160804	402.9734191894531	402.9932556152344
153	403.1710510253906	19.6571038981333					1	DETECTED	403.1711 m/z @19.66 [151020OFc1_NvH-0949-Control-12.raw]	403.1710510253906	19.6571038981333	6.2091955128	99.2122054821333	93.0030099693333	120737.125	2.4274870287952727E8	0	7920	11.228189884582669	3.457898704558593	7.754930938999877	403.1661376953125	403.171630859375
154	403.1816711425781	89.8011582349333					1	DETECTED	403.1817 m/z @89.80 [151020OFc1_NvH-0949-Control-12.raw]	403.1816711425781	89.8011582349333	0.00473203386666667	99.9996024013333	99.99487036746663	193449.015625	3.535315472339076E8	0	7920	40.74153916041429	0.5306284669091105	0.05847911797522541	403.17181396484375	403.18267822265625
155	403.19268798828125	11.7737799672					1	DETECTED	403.1927 m/z @11.77 [151020OFc1_NvH-0949-Control-12.raw]	403.19268798828125	11.7737799672	0.3157598624	99.0735860773333	98.7578262149333	2507683.25	4.032314718953053E8	3	7920	2.948010646699279	66.01286700222961	27.74169539287554	403.1827392578125	403.1944580078125
156	403.2045593261719	30.2940870957333					1	DETECTED	403.2046 m/z @30.29 [151020OFc1_NvH-0949-Control-12.raw]	403.2045593261719	30.2940870957333	2.17398921573333	99.852458108	97.67846889226666	2693116.75	4.250264437969143E8	3	7920	4.746454957617161	1.3828588660418446	0.9571967210334711	403.194580078125	403.2093200683594
157	403.2193298339844	23.565664728					1	DETECTED	403.2193 m/z @23.57 [151020OFc1_NvH-0949-Control-12.raw]	403.2193298339844	23.565664728	1.78343515706667	99.3838969493333	97.60046179226663	1.7508812E7	1.1464814398574243E9	2	7920	2.393374285161606	2.093989922994525	55.97164047456041	403.2093505859375	403.22930908203125
158	403.2320251464844	31.3833908685333					1	DETECTED	403.2320 m/z @31.38 [151020OFc1_NvH-0949-Control-12.raw]	403.2320251464844	31.3833908685333	0.00473203386666667	99.9904381149333	99.98570608106662	5234328.0	5.662631144040467E8	2	7920	0.2633697788418168	7.377816224000166	6.033145875925181	403.2293395996094	403.24200439453125
159	403.2445983886719	54.6065821296					1	DETECTED	403.2446 m/z @54.61 [151020OFc1_NvH-0949-Control-12.raw]	403.2445983886719	54.6065821296	4.92198110853333	99.4114448770667	94.48946376853337	4022628.25	4.8440082844473505E8	2	7920	21.454966583018354	0.5496530409463751	0.31362744601447434	403.2420349121094	403.2545471191406
160	403.25579833984375	16.5331921042667					1	DETECTED	403.2558 m/z @16.53 [151020OFc1_NvH-0949-Control-12.raw]	403.25579833984375	16.5331921042667	1.13371344106667	91.3063035493333	90.17259010826662	2056703.0	3.4055733961031395E8	0	7920	0.11910043192532882	1.3200221669828052	58.45616014924904	403.2546691894531	403.2655334472656
161	403.2691955566406	91.2922071389333					1	DETECTED	403.2692 m/z @91.29 [151020OFc1_NvH-0949-Control-12.raw]	403.2691955566406	91.2922071389333	5.1593014864	96.7952815629333	91.6359800765333	207520.296875	2.746544188795087E8	0	7920	77.04737618700752	2.652077164059499	2.8946158474837937	403.2662048339844	403.2771911621094
162	403.2879638671875	47.4823583250667					1	DETECTED	403.2880 m/z @47.48 [151020OFc1_NvH-0949-Control-12.raw]	403.2879638671875	47.4823583250667	5.41480503813333	96.2832702762667	90.86846523813338	84772.25	2.9097891312272376E8	0	7920	85.06957825061819	1.08003031003895	1.068750312277576	403.28045654296875	403.29620361328125
163	403.30560302734375	91.2922071389333					1	DETECTED	403.3056 m/z @91.29 [151020OFc1_NvH-0949-Control-12.raw]	403.30560302734375	91.2922071389333	0.5163034792	98.8790095821333	98.3627061029333	82258.5390625	2.719314868992844E8	0	7920	1.1782480270861129	0.5417886362863352	0.007932709326558476	403.3001403808594	403.31304931640625
164	403.44500732421875	45.0369527154667					1	DETECTED	403.4450 m/z @45.04 [151020OFc1_NvH-0949-Control-12.raw]	403.44500732421875	45.0369527154667	1.72874836933333	99.9996024013333	98.27085403199997	344315.15625	3.088404054421383E8	0	7920	87.25715792551534	1.2828687973855506	2.066137916022621	403.4350280761719	403.4549255371094
165	403.47216796875	32.8290264149333					1	DETECTED	403.4722 m/z @32.83 [151020OFc1_NvH-0949-Control-12.raw]	403.47216796875	32.8290264149333	5.35146202586667	94.4973264816	89.14586445573333	4352159.0	3.8181577520166904E8	4	7920	0.1561379655982762	0.5141488154449707	0.01635627833467517	403.4622497558594	403.4820861816406
166	403.4892578125	15.2045011141333					1	DETECTED	403.4893 m/z @15.20 [151020OFc1_NvH-0949-Control-12.raw]	403.4892578125	15.2045011141333	1.3172131496	98.5089678773333	97.19175472773331	1274212.0	3.910843217537377E8	4	7920	0.45461841928129587	2.1411328350159855	2.6722762055964537	403.48272705078125	403.4991149902344
167	403.51971435546875	14.5901832109333					1	DETECTED	403.5197 m/z @14.59 [151020OFc1_NvH-0949-Control-12.raw]	403.51971435546875	14.5901832109333	1.2256143704	87.5227114669333	86.2970970965333	1345068.375	3.1621167712161565E8	0	7920	0.15002637350463743	2.777603753533835	0.0679663406168204	403.5099792480469	403.5263977050781
168	403.5364074707031	12.5508250634667					1	DETECTED	403.5364 m/z @12.55 [151020OFc1_NvH-0949-Control-12.raw]	403.5364074707031	12.5508250634667	3.64111409253333	98.8609364370667	95.21982234453337	7630818.0	4.620162684043579E8	2	7920	0.15214172061037878	0.7181918811283848	0.2814875417689311	403.5264892578125	403.54638671875
169	403.5471496582031	20.3746598104					1	DETECTED	403.5471 m/z @20.37 [151020OFc1_NvH-0949-Control-12.raw]	403.5471496582031	20.3746598104	4.9031419512	64.7231082773333	59.8199663261333	493681.3125	2.503817184338438E8	0	7920	0.06444912202512398	0.5679136624163442	14.04559566321957	403.5464172363281	403.55047607421875
170	403.56048583984375	32.7166484368					1	DETECTED	403.5605 m/z @32.72 [151020OFc1_NvH-0949-Control-12.raw]	403.56048583984375	32.7166484368	4.67548613146667	97.0613116856	92.38582555413333	1670951.0	3.907780104090641E8	3	7920	3.9242863290529613	0.5289846418011621	0.007257825690970561	403.5505065917969	403.5704650878906
171	403.5713806152344	17.4299355453333					1	DETECTED	403.5714 m/z @17.43 [151020OFc1_NvH-0949-Control-12.raw]	403.5713806152344	17.4299355453333	6.160369068	96.6572141357333	90.4968450677333	189524.609375	2.896518366546464E8	0	7920	0.1914758479517218	0.5063930483992465	0.01544164801891327	403.570556640625	403.5732116699219
172	403.5832214355469	35.5869427341333					1	DETECTED	403.5832 m/z @35.59 [151020OFc1_NvH-0949-Control-12.raw]	403.5832214355469	35.5869427341333	4.22450133893333	98.4436809410667	94.21917960213337	2000445.375	3.801057109881921E8	3	7920	0.15390192669372027	1.638251325541643	1.0947469038788604	403.5732727050781	403.5924072265625
173	403.6022644042969	14.8799383664					1	DETECTED	403.6023 m/z @14.88 [151020OFc1_NvH-0949-Control-12.raw]	403.6022644042969	14.8799383664	2.5298184888	99.2735212341333	96.7437027453333	124387.1015625	2.920243614537862E8	0	7920	0.07127062076340707	5.670175203136518	30.404550197569325	403.5936584472656	403.6116027832031
174	403.684326171875	34.8789114213333					1	DETECTED	403.6843 m/z @34.88 [151020OFc1_NvH-0949-Control-12.raw]	403.684326171875	34.8789114213333	4.94241664373333	89.1945251008	84.25210845706668	392080.09375	3.1944570551295006E8	0	7920	15.898066469811752	1.7667348810808712	3.4536212109735462	403.6744689941406	403.6913146972656
175	403.7013244628906	25.7182025421333					1	DETECTED	403.7013 m/z @25.72 [151020OFc1_NvH-0949-Control-12.raw]	403.7013244628906	25.7182025421333	2.01084090346667	97.5120437802667	95.50120287680002	428797.65625	3.510628128779492E8	0	7920	27.900846284998963	2.9491234727396267	0.27094574291263773	403.69140625	403.70147705078125
176	403.71148681640625	26.1378163074667					1	DETECTED	403.7115 m/z @26.14 [151020OFc1_NvH-0949-Control-12.raw]	403.71148681640625	26.1378163074667	4.99033700266667	95.4625756445333	90.47223864186664	2.0940412E7	1.179153401553772E9	2	7920	0.25152253888390064	1.1608242936770197	2.865065555657638	403.7015075683594	403.7214660644531
177	403.7295227050781	21.3733068157333					1	DETECTED	403.7295 m/z @21.37 [151020OFc1_NvH-0949-Control-12.raw]	403.7295227050781	21.3733068157333	5.0975710456	98.7687835168	93.6712124712	1.4853544E7	7.653532315987232E8	2	7920	0.23445682700177528	2.1902344569329144	60.67585988089138	403.72149658203125	403.7394714355469
178	403.7423400878906	31.8563297261333					1	DETECTED	403.7423 m/z @31.86 [151020OFc1_NvH-0949-Control-12.raw]	403.7423400878906	31.8563297261333	5.89161844	99.852458108	93.96083966799999	5042510.5	4.848557164354175E8	2	7920	0.15394066040639132	0.5086836855287077	0.09066894638018744	403.7395324707031	403.7523193359375
179	403.7543029785156	57.7475733064					1	DETECTED	403.7543 m/z @57.75 [151020OFc1_NvH-0949-Control-12.raw]	403.7543029785156	57.7475733064	7.76682588426667	98.7410485624	90.97422267813333	930437.4375	4.4298120075216913E8	2	7920	37.742206893729175	0.5027247923224213	0.00682020657903818	403.75238037109375	403.76373291015625
180	403.81317138671875	36.9705732354667					1	DETECTED	403.8132 m/z @36.97 [151020OFc1_NvH-0949-Control-12.raw]	403.81317138671875	36.9705732354667	4.69383981413333	96.5478340829333	91.85399426879998	106206.1953125	3.193160801802915E8	0	7920	79.36547546334775	1.4229134198581708	1.8458268397163415	403.8031921386719	403.8136901855469
181	403.8541564941406	14.6411555325333					1	DETECTED	403.8542 m/z @14.64 [151020OFc1_NvH-0949-Control-12.raw]	403.8541564941406	14.6411555325333	1.3264884032	98.7040259133333	97.3775375101333	485246.625	3.268129056566488E8	0	7920	4.1095828675082835	0.6674351229263774	0.05614177518272361	403.84417724609375	403.8604431152344
182	403.8704833984375	12.5715995645333					1	DETECTED	403.8705 m/z @12.57 [151020OFc1_NvH-0949-Control-12.raw]	403.8704833984375	12.5715995645333	0.0333946136	99.852458108	99.8190634944	4586508.5	4.06202949356049E8	3	7920	0.18104874643528213	0.5348625586377328	1.483326936903902	403.86053466796875	403.88043212890625
183	403.88360595703125	27.6536887482667					1	DETECTED	403.8836 m/z @27.65 [151020OFc1_NvH-0949-Control-12.raw]	403.88360595703125	27.6536887482667	0.0898456874666667	99.7795600168	99.68971432933334	1096899.125	3.455889663522853E8	0	7920	15.413854255527736	0.7749291260581291	1.0812926437660026	403.8804931640625	403.8935852050781
184	403.8988952636719	44.7185127205333					1	DETECTED	403.8989 m/z @44.72 [151020OFc1_NvH-0949-Control-12.raw]	403.8988952636719	44.7185127205333	0.574096979466667	98.908262948	98.33416596853333	488076.84375	3.2679211850829846E8	0	7920	23.481069948549056	1.4264217566188446	0.012521892821605941	403.89361572265625	403.9015197753906
185	403.9115905761719	28.9606381125333					1	DETECTED	403.9116 m/z @28.96 [151020OFc1_NvH-0949-Control-12.raw]	403.9115905761719	28.9606381125333	0.0898456874666667	99.3103790714667	99.22053338400003	4669564.5	4.3598904567477846E8	3	7920	0.2611588555970812	0.5113560755909426	15.060057372505959	403.90167236328125	403.92156982421875
186	403.93212890625	59.3365425496					1	DETECTED	403.9321 m/z @59.34 [151020OFc1_NvH-0949-Control-12.raw]	403.93212890625	59.3365425496	0.202517130933333	99.6975143362667	99.49499720533338	199983.96875	3.2080101564898086E8	0	7920	88.30001235915849	0.94353773884432	0.9067227306170585	403.92218017578125	403.9421081542969
187	403.9521484375	26.2023220762667					1	DETECTED	403.9521 m/z @26.20 [151020OFc1_NvH-0949-Control-12.raw]	403.9521484375	26.2023220762667	0.174153430933333	99.8436689029333	99.66951547199997	1695329.75	3.804516494875047E8	0	7920	0.1843038786048261	2.5066105154040503	184.03077623314005	403.9421691894531	403.9621276855469
188	403.9734191894531	32.7578900064					1	DETECTED	403.9734 m/z @32.76 [151020OFc1_NvH-0949-Control-12.raw]	403.9734191894531	32.7578900064	0.155503213866667	99.9996024013333	99.84409918746664	1601561.75	3.2770890909950095E8	0	7920	0.165936338763764	0.734588797985827	0.9866481948439166	403.9635925292969	403.9833984375
189	403.99041748046875	15.0944000997333					1	DETECTED	403.9904 m/z @15.09 [151020OFc1_NvH-0949-Control-12.raw]	403.99041748046875	15.0944000997333	0.641337710133333	98.1428555818667	97.50151787173337	558008.875	3.8018178786839575E8	4	7920	4.102676736252478	0.7508569011336416	0.07093253621811339	403.98345947265625	404.0003967285156
190	404.11932373046875	89.1945251008					1	DETECTED	404.1193 m/z @89.19 [151020OFc1_NvH-0949-Control-12.raw]	404.11932373046875	89.1945251008	1.1153885056	99.852458108	98.7370696024	9516853.0	6.999137622905053E8	0	7920	0.7261013433022754	1.2601124018106846	1.5552789660299238	404.11279296875	404.1278076171875
191	404.1541442871094	44.1723296701333					1	DETECTED	404.1541 m/z @44.17 [151020OFc1_NvH-0949-Control-12.raw]	404.1541442871094	44.1723296701333	7.26309644613333	97.8930000256	90.62990357946667	100251.1328125	3.0133740466219586E8	0	7920	83.37333010816953	1.2277402652804938	1.2591161275471545	404.1511535644531	404.1563415527344
192	404.1663513183594	40.1497487794667					1	DETECTED	404.1664 m/z @40.15 [151020OFc1_NvH-0949-Control-12.raw]	404.1663513183594	40.1497487794667	0.344118397333333	99.9996024013333	99.65548400399997	149181.828125	3.0828786933336544E8	0	7920	81.9822446500651	1.398447493113071	1.799574876219141	404.15643310546875	404.1719665527344
193	404.1821594238281	69.5119323789333					1	DETECTED	404.1822 m/z @69.51 [151020OFc1_NvH-0949-Control-12.raw]	404.1821594238281	69.5119323789333	0.00473203386666667	99.9996024013333	99.99487036746663	417079.75	3.5646459876560867E8	3	7920	83.77208034707888	0.741772007918866	0.4895846814905372	404.17218017578125	404.1825866699219
194	404.192626953125	90.0454676309333					1	DETECTED	404.1926 m/z @90.05 [151020OFc1_NvH-0949-Control-12.raw]	404.192626953125	90.0454676309333	0.0146489904	99.9996024013333	99.9849534109333	4149600.0	4.475678499085044E8	0	7920	74.0393030420483	0.5035223081370609	0.009447388738479995	404.1827087402344	404.19342041015625
195	404.2034912109375	25.0713953677333					1	DETECTED	404.2035 m/z @25.07 [151020OFc1_NvH-0949-Control-12.raw]	404.2034912109375	25.0713953677333	4.24278056666667	99.9996024013333	95.75682183466664	1.9781726E7	1.1801592283679585E9	2	7920	0.3203773857623986	0.6453469085761462	0.6827296685310467	404.1935119628906	404.2134704589844
196	404.2135009765625	26.0308389330667					1	DETECTED	404.2135 m/z @26.03 [151020OFc1_NvH-0949-Control-12.raw]	404.2135009765625	26.0308389330667	4.45258443626667	96.0708126882667	91.61822825200002	4195733.5	5.729678908925318E8	2	7920	14.227034345523013	0.5407798219518837	0.1991023741191104	404.2135009765625	404.2234802246094
197	404.2269287109375	28.4701015992					1	DETECTED	404.2269 m/z @28.47 [151020OFc1_NvH-0949-Control-12.raw]	404.2269287109375	28.4701015992	5.01825529386667	99.7704656957333	94.75221040186662	3529987.25	4.2133253464068085E8	2	7920	0.16965283475251525	0.8842029417779255	0.08835234093015172	404.2235107421875	404.2294616699219
198	404.2394714355469	40.7557226264					1	DETECTED	404.2395 m/z @40.76 [151020OFc1_NvH-0949-Control-12.raw]	404.2394714355469	40.7557226264	0.174153430933333	99.7795600168	99.60540658586667	1.2894304E7	9.975184163507872E8	3	7920	19.412408564989832	0.6932396265437344	0.02363793514268182	404.2295227050781	404.24945068359375
199	404.2525329589844	29.6282966042667					1	DETECTED	404.2525 m/z @29.63 [151020OFc1_NvH-0949-Control-12.raw]	404.2525329589844	29.6282966042667	6.24689102293333	95.6886816477333	89.44179062479998	2105397.0	3.616135781201376E8	2	7920	0.15763253254484155	0.7246138689089754	0.24362802082171686	404.2494812011719	404.262451171875
200	404.2635192871094	24.183665964					1	DETECTED	404.2635 m/z @24.18 [151020OFc1_NvH-0949-Control-12.raw]	404.2635192871094	24.183665964	9.9419069224	93.8753233013333	83.9334163789333	677604.375	3.499998789044403E8	0	7920	0.14175386066335705	404.559344225352	818.4625692416862	404.2625732421875	404.2727966308594
201	404.3002014160156	91.9807515544					1	DETECTED	404.3002 m/z @91.98 [151020OFc1_NvH-0949-Control-12.raw]	404.3002014160156	91.9807515544	19.416519236	92.6867145954667	73.2701953594667	60270.84765625	2.1771100314548495E8	0	7920	1.6586461139812911	0.5048644009487281	0.009728801897456105	404.2968444824219	404.3023681640625
202	404.31903076171875	91.2922071389333					1	DETECTED	404.3190 m/z @91.29 [151020OFc1_NvH-0949-Control-12.raw]	404.31903076171875	91.2922071389333	8.49819666266667	92.5121932293333	84.01399656666663	120959.8046875	2.820269690114183E8	0	7920	1.9879874862239006	0.5073675987150648	2.6565459183748694	404.3137512207031	404.326171875
203	404.4175109863281	46.2593779896					1	DETECTED	404.4175 m/z @46.26 [151020OFc1_NvH-0949-Control-12.raw]	404.4175109863281	46.2593779896	8.01205839146667	99.2122054821333	91.20014709066663	4437068.5	3.558682324228635E8	5	7920	0.2121105303498183	0.5292860154724326	2.0821282979300038	404.4075927734375	404.427490234375
204	404.446044921875	17.6692143005333					1	DETECTED	404.4460 m/z @17.67 [151020OFc1_NvH-0949-Control-12.raw]	404.446044921875	17.6692143005333	2.38373914746667	70.4478023482667	68.06406320080004	528163.9375	2.8082924273662907E8	0	7920	11.136423929632357	0.6471277695300186	12.51195199501116	404.4364013671875	404.451416015625
205	404.46148681640625	26.4651541330667					1	DETECTED	404.4615 m/z @26.47 [151020OFc1_NvH-0949-Control-12.raw]	404.46148681640625	26.4651541330667	4.92198110853333	96.5024886306667	91.58050752213337	938944.0625	3.306074840914018E8	0	7920	0.09811303663830628	0.9281321715320755	0.006713321655657206	404.45159912109375	404.4713439941406
206	404.4766540527344	24.2342890274667					1	DETECTED	404.4767 m/z @24.23 [151020OFc1_NvH-0949-Control-12.raw]	404.4766540527344	24.2342890274667	5.8520266808	98.1522761693333	92.30024948853331	298044.59375	3.2623715981371623E8	0	7920	8.73302464346844	3.2106695063262993	1.1952452435286243	404.4715270996094	404.48663330078125
207	404.49517822265625	11.042025704					1	DETECTED	404.4952 m/z @11.04 [151020OFc1_NvH-0949-Control-12.raw]	404.49517822265625	11.042025704	3.04920633786667	74.8912349109333	71.84202857306664	195589.046875	2.645214316153713E8	0	7920	30.17421761116165	0.5612650350749323	2.299134799103436	404.48681640625	404.50506591796875
208	404.5161437988281	69.493921888					1	DETECTED	404.5161 m/z @69.49 [151020OFc1_NvH-0949-Control-12.raw]	404.5161437988281	69.493921888	5.1593014864	94.8402977093333	89.6809962229333	170328.625	3.2664446848648596E8	0	7920	79.9275915217762	0.7092975893742322	0.4419451213092913	404.5066223144531	404.5176696777344
209	404.5276794433594	23.3746463138667					1	DETECTED	404.5277 m/z @23.37 [151020OFc1_NvH-0949-Control-12.raw]	404.5276794433594	23.3746463138667	5.04805099786667	96.0061423325333	90.95809133466663	2010117.625	4.4592147815462434E8	3	7920	0.858055525082662	0.5735275028277779	0.1376458421536601	404.517822265625	404.5376281738281
210	404.5447082519531	22.2722860624					1	DETECTED	404.5447 m/z @22.27 [151020OFc1_NvH-0949-Control-12.raw]	404.5447082519531	22.2722860624	3.76875889868333	97.4297113242667	93.66095242558337	1158651.75	3.2642726893676287E8	3	7920	0.2001501831998702	0.7290184742535835	1.2255969711221135	404.5377502441406	404.5456237792969
211	404.5556335449219	39.9623342930667					1	DETECTED	404.5556 m/z @39.96 [151020OFc1_NvH-0949-Control-12.raw]	404.5556335449219	39.9623342930667	2.42925528213333	94.9308444186667	92.50158913653337	2925721.75	4.1897837844299865E8	3	7920	15.184602457691408	0.698739806885657	0.42255864996504316	404.545654296875	404.5655822753906
212	404.5706481933594	34.9264984624					1	DETECTED	404.5706 m/z @34.93 [151020OFc1_NvH-0949-Control-12.raw]	404.5706481933594	34.9264984624	5.3192910936	94.9155404744	89.5962493808	1628070.375	3.934039353065573E8	3	7920	1.180849559379979	0.5258253451213536	0.057493284470860856	404.5656433105469	404.57373046875
213	404.583740234375	33.0642947584					1	DETECTED	404.5837 m/z @33.06 [151020OFc1_NvH-0949-Control-12.raw]	404.583740234375	33.0642947584	4.92198110853333	99.2122054821333	94.29022437359997	9405218.0	5.700583608905966E8	3	7920	0.23654456408196012	0.5159018141421506	0.023372468679692258	404.5737609863281	404.5936279296875
214	404.6178894042969	46.2254040234667					1	DETECTED	404.6179 m/z @46.23 [151020OFc1_NvH-0949-Control-12.raw]	404.6178894042969	46.2254040234667	2.3746453328	94.1894823469333	91.8148370141333	4645381.5	3.6666923808431166E8	0	7920	0.22014674450850436	0.5566534880546123	2.0865124294519273	404.6081848144531	404.6277770996094
215	404.6358337402344	45.1237076650667					1	DETECTED	404.6358 m/z @45.12 [151020OFc1_NvH-0949-Control-12.raw]	404.6358337402344	45.1237076650667	4.5927472056	94.0609086565333	89.4681614509333	486468.90625	3.5877030253321654E8	0	7920	0.37597817828559243	1.103701472117921	0.0042474789147356464	404.6281433105469	404.6452941894531
216	404.66845703125	23.8657721850667					1	DETECTED	404.6685 m/z @23.87 [151020OFc1_NvH-0949-Control-12.raw]	404.66845703125	23.8657721850667	6.03310804293333	73.4790908437333	67.44598280079997	335229.53125	2.5874171621975398E8	0	7920	9.727667419258637	3.302159969983295	0.005928570048178553	404.658935546875	404.67828369140625
217	404.6950988769531	47.5420576208					1	DETECTED	404.6951 m/z @47.54 [151020OFc1_NvH-0949-Control-12.raw]	404.6950988769531	47.5420576208	5.01825529386667	94.9761254485333	89.95787015466662	347991.34375	3.218290302810937E8	0	7920	75.50181798328914	1.1690983260667056	1.2341588435442092	404.6851501464844	404.69512939453125
218	404.70513916015625	25.1249261157333					1	DETECTED	404.7051 m/z @25.12 [151020OFc1_NvH-0949-Control-12.raw]	404.70513916015625	25.1249261157333	4.9313581552	98.7225276768	93.7911695216	8801038.0	6.479343040544006E8	2	7920	0.2971552261841417	0.8540078709317763	0.20780850787245325	404.6951904296875	404.7150573730469
219	404.7184753417969	21.3618193928					1	DETECTED	404.7185 m/z @21.36 [151020OFc1_NvH-0949-Control-12.raw]	404.7184753417969	21.3618193928	7.53250792026667	98.2364663856	90.70395846533333	320828.84375	3.5663717601898414E8	0	7920	9.956074954480746	5.280760379533819	0.4348604176662775	404.71514892578125	404.71856689453125
220	404.72857666015625	28.512251668					1	DETECTED	404.7286 m/z @28.51 [151020OFc1_NvH-0949-Control-12.raw]	404.72857666015625	28.512251668	4.72268772933333	94.5517321410667	89.82904441173336	1583635.625	4.1745399077320087E8	2	7920	11.096090675710851	0.6581660030717436	0.674102148835421	404.7186279296875	404.7311706542969
221	404.7411804199219	40.6912441765333					1	DETECTED	404.7412 m/z @40.69 [151020OFc1_NvH-0949-Control-12.raw]	404.7411804199219	40.6912441765333	0.0616319282666667	98.8883676986667	98.82673577040003	4875778.5	5.408250182887905E8	2	7920	28.57409546749313	0.5559998722756733	0.009674525644931788	404.731201171875	404.7510986328125
222	404.75433349609375	29.5889391389333					1	DETECTED	404.7543 m/z @29.59 [151020OFc1_NvH-0949-Control-12.raw]	404.75433349609375	29.5889391389333	1.91971706826667	92.5385722525333	90.61885518426664	1140919.125	3.4063208034772205E8	2	7920	0.16700511276951602	0.5628661687227465	0.04600902342130259	404.7513427734375	404.76422119140625
223	404.76495361328125	24.183665964					1	DETECTED	404.7650 m/z @24.18 [151020OFc1_NvH-0949-Control-12.raw]	404.76495361328125	24.183665964	0.707741108266667	98.2364663856	97.52872527733334	270796.21875	2.8588378818648124E8	0	7920	0.09774220480637652	2.0772073065635728	3.1544146131271456	404.7645263671875	404.7749328613281
224	404.818359375	46.2900802573333					1	DETECTED	404.8184 m/z @46.29 [151020OFc1_NvH-0949-Control-12.raw]	404.818359375	46.2900802573333	0.837687529866667	98.2929538365333	97.45526630666663	2494848.0	3.761047096081248E8	0	7920	0.21855813000941282	0.5325281917943859	0.06204160239971271	404.8087158203125	404.82830810546875
225	404.83544921875	45.1341576421333					1	DETECTED	404.8354 m/z @45.13 [151020OFc1_NvH-0949-Control-12.raw]	404.83544921875	45.1341576421333	0.800648642933333	98.5742708997333	97.77362225679997	403629.90625	3.1990531989949673E8	0	7920	76.10129133047127	1.4163903951560795	2.361720889950829	404.8284606933594	404.83868408203125
226	404.8487243652344	22.5907308517333					1	DETECTED	404.8487 m/z @22.59 [151020OFc1_NvH-0949-Control-12.raw]	404.8487243652344	22.5907308517333	1.4371662896	99.6237420456	98.186575756	703273.0625	2.746192278032077E8	0	7920	0.14566868889140494	0.5117030885792384	0.013193210293407143	404.8388671875	404.8519287109375
227	404.8619689941406	23.3639237568					1	DETECTED	404.8620 m/z @23.36 [151020OFc1_NvH-0949-Control-12.raw]	404.8619689941406	23.3639237568	0.641337710133333	99.8616643904	99.22032668026667	1504707.25	4.0184535804910123E8	3	7920	11.705028232141355	0.5632055026409929	2.0733862800251135	404.8520202636719	404.8652038574219
228	404.8752136230469	17.1534697546667					1	DETECTED	404.8752 m/z @17.15 [151020OFc1_NvH-0949-Control-12.raw]	404.8752136230469	17.1534697546667	0.525943002133333	99.9904381149333	99.46449511279997	4726932.0	4.424721393795723E8	3	7920	0.16873670683599684	0.7731270507023331	0.7696283768756831	404.865234375	404.88519287109375
229	404.8896484375	39.9351822466667					1	DETECTED	404.8896 m/z @39.94 [151020OFc1_NvH-0949-Control-12.raw]	404.8896484375	39.9351822466667	0.0427962336	98.3977000946667	98.3549038610667	2162840.0	4.201935571896555E8	3	7920	11.042609748730637	0.5359380449864715	0.15536373825550825	404.8852233886719	404.8996276855469
230	404.9031066894531	15.7745528157333					1	DETECTED	404.9031 m/z @15.77 [151020OFc1_NvH-0949-Control-12.raw]	404.9031066894531	15.7745528157333	0.221450937066667	99.577634624	99.35618368693333	1223537.0	3.741346725265636E8	3	7920	0.19526733342242153	52.956894454748564	1.042770189831212	404.899658203125	404.9080505371094
231	404.9181213378906	33.0242829570667					1	DETECTED	404.9181 m/z @33.02 [151020OFc1_NvH-0949-Control-12.raw]	404.9181213378906	33.0242829570667	0.183534508533333	99.9719611984	99.78842668986667	5674908.5	4.21183896952577E8	0	7920	0.15299666714896176	0.5154226284346458	1.9023851141982162	404.90814208984375	404.927978515625
232	404.9469909667969	21.4064836442667					1	DETECTED	404.9470 m/z @21.41 [151020OFc1_NvH-0949-Control-12.raw]	404.9469909667969	21.4064836442667	0.0804335250666667	99.0273783248	98.94694479973333	2108666.0	3.537644336112177E8	0	7920	0.0984123982134939	4.117671475932229	0.06503169796323596	404.93719482421875	404.9566345214844
233	404.96319580078125	26.4297190677333					1	DETECTED	404.9632 m/z @26.43 [151020OFc1_NvH-0949-Control-12.raw]	404.96319580078125	26.4297190677333	0.660624596	99.1847661194667	98.5241415234667	451354.53125	2.8132569478791475E8	0	7920	0.03899530688349273	0.5013569100372424	0.005003636481854814	404.9570007324219	404.97283935546875
234	404.9768981933594	29.2412844936					1	DETECTED	404.9769 m/z @29.24 [151020OFc1_NvH-0949-Control-12.raw]	404.9768981933594	29.2412844936	4.91247694053333	94.7997250922667	89.88724815173337	204709.546875	2.9849990508478E8	0	7920	0.04731039906592116	2.2121866779640076	3.4077118129033113	404.9736633300781	404.9775695800781
235	405.0188293457031	46.3053866373333					1	DETECTED	405.0188 m/z @46.31 [151020OFc1_NvH-0949-Control-12.raw]	405.0188293457031	46.3053866373333	1.2346062656	98.3776569210667	97.14305065546671	1108288.5	3.789919583968189E8	0	7920	0.14908283590027338	0.5029560361221299	0.8501401507658006	405.0091552734375	405.0284729003906
236	405.1036071777344	90.3623786597333					1	DETECTED	405.1036 m/z @90.36 [151020OFc1_NvH-0949-Control-12.raw]	405.1036071777344	90.3623786597333	21.1906399296	98.7502335634667	77.5595936338667	1299376.875	3.0207138112629294E8	0	7920	0.06224818387262587	1.3911768302672476	1.2810594902216619	405.09381103515625	405.11273193359375
237	405.12286376953125	89.2388745368					1	DETECTED	405.1229 m/z @89.24 [151020OFc1_NvH-0949-Control-12.raw]	405.12286376953125	89.2388745368	1.0603701928	97.5679682904	96.50759809760001	1707159.625	3.780929704679927E8	0	7920	0.571357908127041	1.2541797209572454	1.7870221418608674	405.113525390625	405.1326599121094
238	405.161865234375	89.8011582349333					1	DETECTED	405.1619 m/z @89.80 [151020OFc1_NvH-0949-Control-12.raw]	405.161865234375	89.8011582349333	3.35021132213333	98.3868379082667	95.03662658613337	260494.21875	3.780928830104624E8	0	7920	77.33547869223753	0.5083074807462855	0.016990680528280164	405.15228271484375	405.1716613769531
239	405.1817321777344	17.7103993757333					1	DETECTED	405.1817 m/z @17.71 [151020OFc1_NvH-0949-Control-12.raw]	405.1817321777344	17.7103993757333	0.0240554450666667	99.9996024013333	99.97554695626664	1802686.875	3.6440778119134533E8	0	7920	0.13935616010547847	1.0869550764542688	9.083200070363548	405.1718444824219	405.1882019042969
240	405.1982116699219	17.4555789213333					1	DETECTED	405.1982 m/z @17.46 [151020OFc1_NvH-0949-Control-12.raw]	405.1982116699219	17.4555789213333	3.3774195248	98.0220589986667	94.64463947386669	2131367.5	4.4962617592686784E8	2	7920	0.2404581613710235	1.0305715036304224	2.1561636474607013	405.188232421875	405.19940185546875
241	405.20941162109375	17.1534697546667					1	DETECTED	405.2094 m/z @17.15 [151020OFc1_NvH-0949-Control-12.raw]	405.20941162109375	17.1534697546667	3.86853058906667	99.9168410997333	96.04831051066664	3211733.0	5.063158838455087E8	2	7920	8.452257740019391	1.6048050896441444	34.73898718387354	405.1994323730469	405.2131652832031
242	405.2231750488281	21.8822238978667					1	DETECTED	405.2232 m/z @21.88 [151020OFc1_NvH-0949-Control-12.raw]	405.2231750488281	21.8822238978667	0.136685181333333	99.7980654074667	99.66138022613336	6326074.5	7.065984347102687E8	3	7920	14.256043326559908	1.9833132385020953	15.154417449575378	405.2132263183594	405.233154296875
243	405.2348937988281	10.3429444434667					1	DETECTED	405.2349 m/z @10.34 [151020OFc1_NvH-0949-Control-12.raw]	405.2348937988281	10.3429444434667	0.0427962336	95.2616470405333	95.2188508069333	1606983.125	4.686759596206603E8	2	7920	30.50574495169279	40.06846870045721	7.2987964356444675	405.2331848144531	405.244873046875
244	405.2457275390625	91.3152652450667					1	DETECTED	405.2457 m/z @91.32 [151020OFc1_NvH-0949-Control-12.raw]	405.2457275390625	91.3152652450667	4.99033700266667	95.4348223109333	90.44448530826664	724604.375	3.643559987601197E8	0	7920	47.05994043287609	0.6529262535540703	0.11639053793782905	405.2449035644531	405.2503356933594
245	405.2603759765625	62.5935972845333					1	DETECTED	405.2604 m/z @62.59 [151020OFc1_NvH-0949-Control-12.raw]	405.2603759765625	62.5935972845333	0.0522168650666667	98.7687835168	98.71656665173333	4958429.0	4.822758977308413E8	2	7920	0.19127832733198602	0.5048145787521547	0.011079291030467897	405.2504577636719	405.2696838378906
246	405.2843017578125	90.6243608845333					1	DETECTED	405.2843 m/z @90.62 [151020OFc1_NvH-0949-Control-12.raw]	405.2843017578125	90.6243608845333	0.108474855733333	95.6240512717333	95.51557641599996	206569.3125	3.269063572170311E8	0	7920	0.1352425716541319	0.5033929779616825	0.7826637549118479	405.27838134765625	405.2900390625
247	405.30230712890625	55.3754338077333					1	DETECTED	405.3023 m/z @55.38 [151020OFc1_NvH-0949-Control-12.raw]	405.30230712890625	55.3754338077333	0.00473203386666667	99.9719611984	99.96722916453332	63671.625	2.2527018164765468E8	0	7920	88.9581774956865	0.8895804110246753	0.7797863161596359	405.29644775390625	405.30743408203125
248	405.3968505859375	58.9957651034667					1	DETECTED	405.3969 m/z @59.00 [151020OFc1_NvH-0949-Control-12.raw]	405.3968505859375	58.9957651034667	0.0240554450666667	99.1847661194667	99.16071067440004	122345.4921875	3.272746415775091E8	0	7920	87.02646779114731	0.9289045318032364	0.8578302172841001	405.38720703125	405.4062194824219
249	405.4164733886719	28.013436032					1	DETECTED	405.4165 m/z @28.01 [151020OFc1_NvH-0949-Control-12.raw]	405.4164733886719	28.013436032	1.3818626408	96.9875625421333	95.60569990133331	442443.5625	3.478460732771379E8	0	7920	0.2652598001327391	1.7949690485227727	0.15270697705093836	405.406494140625	405.42645263671875
250	405.43310546875	29.4594984784					1	DETECTED	405.4331 m/z @29.46 [151020OFc1_NvH-0949-Control-12.raw]	405.43310546875	29.4594984784	1.4555906424	99.4578631424	98.0022725	396398.125	3.298961310640723E8	0	7920	24.61517276267735	1.749796369027016	0.23897507591629194	405.4267272949219	405.44305419921875
251	405.44830322265625	21.3733068157333					1	DETECTED	405.4483 m/z @21.37 [151020OFc1_NvH-0949-Control-12.raw]	405.44830322265625	21.3733068157333	2.12883973626667	95.0527222928	92.92388255653333	359148.40625	3.050118266414446E8	0	7920	0.13666584655337033	5.18381127068061	0.02962849143732934	405.44342041015625	405.4582824707031
252	405.4608154296875	14.0649326165333					1	DETECTED	405.4608 m/z @14.06 [151020OFc1_NvH-0949-Control-12.raw]	405.4608154296875	14.0649326165333	4.67548613146667	98.8333850725333	94.15789894106663	173696.171875	3.149215783538022E8	0	7920	14.510435614411973	0.48242049039214135	4.304993440641905	405.4584045410156	405.46551513671875
253	405.4756164550781	23.8809424170667					1	DETECTED	405.4756 m/z @23.88 [151020OFc1_NvH-0949-Control-12.raw]	405.4756164550781	23.8809424170667	0.5163034792	97.6615023912	97.145198912	2000230.5	3.325844994855562E8	0	7920	0.122718863587707	20.623897324533893	0.37118958392709145	405.4656677246094	405.4855651855469
254	405.491943359375	20.8005177864					1	DETECTED	405.4919 m/z @20.80 [151020OFc1_NvH-0949-Control-12.raw]	405.491943359375	20.8005177864	1.4648284992	80.7058204725333	79.24099197333331	889007.125	2.8505353555802804E8	4	7920	0.19404722175636735	0.51281264524048	0.4089930710028688	405.4856262207031	405.5016784667969
255	405.5162658691406	17.7223388416					1	DETECTED	405.5163 m/z @17.72 [151020OFc1_NvH-0949-Control-12.raw]	405.5162658691406	17.7223388416	4.6019326552	99.2122054821333	94.6102728269333	1105794.25	3.146600299514282E8	0	7920	0.20516594987141445	0.5142980557211349	0.2811721454955745	405.5068664550781	405.5212707519531
256	405.5313415527344	20.5043169936					1	DETECTED	405.5313 m/z @20.50 [151020OFc1_NvH-0949-Control-12.raw]	405.5313415527344	20.5043169936	3.40485252693333	93.680106828	90.27525430106668	4255477.0	3.968746956547124E8	3	7920	0.16176337685332243	0.5345045012385965	0.13313364162397667	405.5213928222656	405.54132080078125
257	405.55096435546875	23.0304123517333					1	DETECTED	405.5510 m/z @23.03 [151020OFc1_NvH-0949-Control-12.raw]	405.55096435546875	23.0304123517333	4.77827442693333	94.4698688744	89.69159444746667	1670698.25	3.856960157419625E8	0	7920	5.932498109195713	0.9708663358130382	0.04480077794996342	405.5413513183594	405.55535888671875
258	405.5654296875	15.8590120304					1	DETECTED	405.5654 m/z @15.86 [151020OFc1_NvH-0949-Control-12.raw]	405.5654296875	15.8590120304	4.61115981706667	98.5277279216	93.91656810453334	2301292.25	3.9781581405853164E8	3	7920	11.41356473217255	2.7860933846608207	5.217463773854509	405.5554504394531	405.5754089355469
259	405.57745361328125	19.0687770328					1	DETECTED	405.5775 m/z @19.07 [151020OFc1_NvH-0949-Control-12.raw]	405.57745361328125	19.0687770328	5.5046201888	50.3206174370667	44.815997248266704	206920.03125	1.3693311421346617E8	0	7920	4.690748192340784	1.6520008491383198	6.779313175951633	405.57568359375	405.578125
260	405.588134765625	50.6379401845333					1	DETECTED	405.5881 m/z @50.64 [151020OFc1_NvH-0949-Control-12.raw]	405.588134765625	50.6379401845333	5.4360689512	94.4698688744	89.03379992320001	910073.5	3.429839660940883E8	3	7920	0.14824431270326954	1.309910641533139	0.011621885687140825	405.57818603515625	405.5978088378906
261	405.6011047363281	44.1898434722667					1	DETECTED	405.6011 m/z @44.19 [151020OFc1_NvH-0949-Control-12.raw]	405.6011047363281	44.1898434722667	7.7574765008	96.4474986282667	88.6900221274667	378287.5	2.756517304358675E8	0	7920	0.07878943103835212	1.2171872087933162	0.0012463964658938715	405.5982666015625	405.61083984375
262	405.61767578125	27.9625955642667					1	DETECTED	405.6177 m/z @27.96 [151020OFc1_NvH-0949-Control-12.raw]	405.61767578125	27.9625955642667	7.15648484	99.2122054821333	92.0557206421333	289909.75	3.103757309868496E8	0	7920	0.10181879142536943	4.115032449240004	0.0014930599822002726	405.6111145019531	405.6275939941406
263	405.6827087402344	27.2835635282667					1	DETECTED	405.6827 m/z @27.28 [151020OFc1_NvH-0949-Control-12.raw]	405.6827087402344	27.2835635282667	2.93990331306667	97.3842932066667	94.44438989360003	287516.21875	3.127162851736399E8	0	7920	0.05292239872273541	2.6505075242907394	0.006602891052272592	405.6727600097656	405.6898193359375
264	405.69989013671875	17.492741624					1	DETECTED	405.6999 m/z @17.49 [151020OFc1_NvH-0949-Control-12.raw]	405.69989013671875	17.492741624	5.10870006453333	98.5371114117333	93.42841134719998	851311.0625	3.431430194617834E8	0	7920	0.17681808080248373	0.7511873312729194	0.9682826994908162	405.6899719238281	405.7098693847656
265	405.7129211425781	16.6853420946667					1	DETECTED	405.7129 m/z @16.69 [151020OFc1_NvH-0949-Control-12.raw]	405.7129211425781	16.6853420946667	6.72238780666667	92.4828623016	85.76047449493332	760095.5625	3.2842073807437724E8	0	7920	9.34903123364452	0.9648081795555582	5.348004998246911	405.70989990234375	405.7149353027344
266	405.7249450683594	21.8913778877333					1	DETECTED	405.7249 m/z @21.89 [151020OFc1_NvH-0949-Control-12.raw]	405.7249450683594	21.8913778877333	4.17922099946667	97.3934510936	93.21423009413334	3238385.75	4.113177150552873E8	2	7920	0.16245721897778864	2.531715728087248	4.202386929675928	405.71502685546875	405.7297668457031
267	405.7398376464844	18.016235276					1	DETECTED	405.7398 m/z @18.02 [151020OFc1_NvH-0949-Control-12.raw]	405.7398376464844	18.016235276	5.2308655008	96.7860958674667	91.5552303666667	5565797.5	4.905290894570872E8	2	7920	0.24491012552197589	0.5372018131533358	1.5404559929416306	405.7298583984375	405.7496643066406
268	405.7618103027344	62.5831660368					1	DETECTED	405.7618 m/z @62.58 [151020OFc1_NvH-0949-Control-12.raw]	405.7618103027344	62.5831660368	2.59338219413333	88.5270332592	85.93365106506667	1929082.125	3.700591536725617E8	2	7920	27.197221966719482	0.5061825691619701	0.010397760704017142	405.7524108886719	405.7700500488281
269	405.8357238769531	33.4222593029333					1	DETECTED	405.8357 m/z @33.42 [151020OFc1_NvH-0949-Control-12.raw]	405.8357238769531	33.4222593029333	1.15198567146667	99.706722396	98.55473672453333	225869.296875	2.9805083793371034E8	0	7920	0.5005477233193716	2.074392820734897	3.141528255371661	405.8258361816406	405.84033203125
270	405.8503723144531	35.226247212					1	DETECTED	405.8504 m/z @35.23 [151020OFc1_NvH-0949-Control-12.raw]	405.8503723144531	35.226247212	1.17046332053333	99.9261242218667	98.75566090133337	522305.65625	3.405747892302266E8	0	7920	17.613413753359872	2.0104778442255755	0.46128237682931283	405.8404541015625	405.855712890625
271	405.8657531738281	20.4948151922667					1	DETECTED	405.8658 m/z @20.49 [151020OFc1_NvH-0949-Control-12.raw]	405.8657531738281	20.4948151922667	0.5067577384	99.4852458936	98.9784881552	2753167.25	3.843724418346076E8	3	7920	0.12717130463760995	0.5372449635573155	0.8620055852093537	405.85577392578125	405.8685607910156
272	405.8785705566406	14.4593094344					1	DETECTED	405.8786 m/z @14.46 [151020OFc1_NvH-0949-Control-12.raw]	405.8785705566406	14.4593094344	0.0522168650666667	99.8616643904	99.80944752533333	5265344.5	4.55193528430126E8	3	7920	0.13989826025350993	0.795668433633107	0.5867087219479998	405.86859130859375	405.8885192871094
273	405.8911437988281	17.9075014288					1	DETECTED	405.8911 m/z @17.91 [151020OFc1_NvH-0949-Control-12.raw]	405.8911437988281	17.9075014288	0.00473203386666667	99.3932679837333	99.38853594986662	3416988.25	4.086464872183539E8	3	7920	0.22452314257698447	0.7843062762631047	4.341732232262457	405.8885803222656	405.901123046875
274	405.9020690917969	22.2398632226667					1	DETECTED	405.9021 m/z @22.24 [151020OFc1_NvH-0949-Control-12.raw]	405.9020690917969	22.2398632226667	3.19510896933333	99.0458864858667	95.85077751653337	1266670.125	3.281341118165401E8	0	7920	0.09940791894455359	0.5773627681971374	1.5811703246796736	405.9011535644531	405.9047546386719
275	405.914794921875	43.5370264666667					1	DETECTED	405.9148 m/z @43.54 [151020OFc1_NvH-0949-Control-12.raw]	405.914794921875	43.5370264666667	0.4199087064	99.6880411845333	99.26813247813331	1538723.5	3.42038809880937E8	3	7920	0.10648181407699298	0.5280795258984015	0.09540582686990019	405.90496826171875	405.9245300292969
276	405.9512939453125	22.1020045493333					1	DETECTED	405.9513 m/z @22.10 [151020OFc1_NvH-0949-Control-12.raw]	405.9512939453125	22.1020045493333	0.0427962336	99.9904381149333	99.9476418813333	282824.78125	3.176835075076539E8	0	7920	9.659519844794337	3.374543849785334	0.18158487052529101	405.9413146972656	405.95458984375
277	405.964599609375	41.5767508370667					1	DETECTED	405.9646 m/z @41.58 [151020OFc1_NvH-0949-Control-12.raw]	405.964599609375	41.5767508370667	4.415924708	94.3651344485333	89.94920974053329	1074003.625	3.587167463324039E8	4	7920	0.07507031500470873	2.7428209776899717	0.003181879428401592	405.9547119140625	405.9744567871094
278	405.9768371582031	23.8204055122667					1	DETECTED	405.9768 m/z @23.82 [151020OFc1_NvH-0949-Control-12.raw]	405.9768371582031	23.8204055122667	0.660624596	99.7704656957333	99.10984109973329	809836.8125	3.0161108459359556E8	0	7920	0.13154757539345852	0.5200155911167579	37.44896867783491	405.9746398925781	405.98651123046875
279	405.98822021484375	33.8617314330667					1	DETECTED	405.9882 m/z @33.86 [151020OFc1_NvH-0949-Control-12.raw]	405.98822021484375	33.8617314330667	4.87494608693333	99.4852458936	94.61029980666666	653631.125	3.285071011659553E8	4	7920	0.1076904885512775	3.0320531647471247	0.7389282013312147	405.98699951171875	405.9981689453125
280	406.1153564453125	89.3055221848					1	DETECTED	406.1154 m/z @89.31 [151020OFc1_NvH-0949-Control-12.raw]	406.1153564453125	89.3055221848	1.26167438746667	99.5037501498667	98.24207576240003	848192.0	3.675495316596493E8	0	7920	0.45236839987001076	1.2819161351440698	2.0049948955366337	406.105712890625	406.1249694824219
281	406.170654296875	89.9281230325333					1	DETECTED	406.1707 m/z @89.93 [151020OFc1_NvH-0949-Control-12.raw]	406.170654296875	89.9281230325333	4.53533577146667	97.2996567685333	92.76432099706662	111660.796875	3.04787911966402E8	0	7920	58.52067646385886	0.5102368331153546	0.022537031491201908	406.16375732421875	406.1722106933594
282	406.1822204589844	90.0327427269333					1	DETECTED	406.1822 m/z @90.03 [151020OFc1_NvH-0949-Control-12.raw]	406.1822204589844	90.0327427269333	0.0146489904	99.8709416824	99.856292692	1335431.75	4.3398045831830883E8	2	7920	65.69822891582024	0.5007530855724153	0.005213198057977984	406.1723937988281	406.19219970703125
283	406.1986083984375	18.6762590936					1	DETECTED	406.1986 m/z @18.68 [151020OFc1_NvH-0949-Control-12.raw]	406.1986083984375	18.6762590936	3.5230596872	91.2195876666667	87.6965279794667	1026354.5	3.9006216904998124E8	2	7920	9.411731849387639	0.5816485833968449	0.7074964531107675	406.1922302246094	406.20037841796875
284	406.21038818359375	17.5975464525333					1	DETECTED	406.2104 m/z @17.60 [151020OFc1_NvH-0949-Control-12.raw]	406.21038818359375	17.5975464525333	3.95181702346667	97.8097885394667	93.85797151600002	3091318.25	5.203318229861963E8	3	7920	8.543651948829456	1.5246416431986791	128.76036249608026	406.2004089355469	406.2108154296875
285	406.2208251953125	39.3774554344					1	DETECTED	406.2208 m/z @39.38 [151020OFc1_NvH-0949-Control-12.raw]	406.2208251953125	39.3774554344	0.603073458133333	99.706722396	99.10364893786667	8.756428E7	2.700791778688234E9	2	7920	0.34024884054731075	1.3786268209206347	1.7779240523209563	406.2108459472656	406.23077392578125
286	406.2392578125	34.7374966005333					1	DETECTED	406.2393 m/z @34.74 [151020OFc1_NvH-0949-Control-12.raw]	406.2392578125	34.7374966005333	3.14086336853333	96.9786065208	93.83774315226667	4298258.0	5.826407897354424E8	3	7920	17.426160191484648	0.8285038772087333	0.023336568777683035	406.2308349609375	406.2451171875
287	406.2551574707031	24.1418121674667					1	DETECTED	406.2552 m/z @24.14 [151020OFc1_NvH-0949-Control-12.raw]	406.2551574707031	24.1418121674667	4.8937861168	97.5309585624	92.6371724456	4881496.0	5.3407792863669217E8	2	7920	6.4552167672303575	0.7557876421058386	7.44302378046448	406.2452392578125	406.26513671875
288	406.2676086425781	46.0898684277333					1	DETECTED	406.2676 m/z @46.09 [151020OFc1_NvH-0949-Control-12.raw]	406.2676086425781	46.0898684277333	5.08639244453333	91.6755527541333	86.58916030959998	2692936.75	3.613535718993148E8	2	7920	0.16823077680091814	0.8617219211206062	0.28891866984252357	406.2651672363281	406.27593994140625
289	406.2861328125	44.4549179056					1	DETECTED	406.2861 m/z @44.45 [151020OFc1_NvH-0949-Control-12.raw]	406.2861328125	44.4549179056	0.155503213866667	94.4882099008	94.33270668693334	115250.2109375	2.936433210308279E8	0	7920	75.68538240766347	1.0647173031897492	1.6660072554393295	406.27801513671875	406.2960510253906
290	406.3088073730469	54.1051024770667					1	DETECTED	406.3088 m/z @54.11 [151020OFc1_NvH-0949-Control-12.raw]	406.3088073730469	54.1051024770667	0.4010050232	99.1197044762667	98.7186994530667	93746.2265625	3.0502414430388844E8	0	7920	91.44303008526607	0.9190983941017609	0.6967311797084821	406.3022155761719	406.3172607421875
291	406.45391845703125	32.5856712288					1	DETECTED	406.4539 m/z @32.59 [151020OFc1_NvH-0949-Control-12.raw]	406.45391845703125	32.5856712288	5.6969222824	96.3379429096	90.6410206272	849645.9375	2.643997726152467E8	0	7920	0.11356732932040359	0.503526462491596	0.006944206076504462	406.44403076171875	406.4543762207031
292	406.4643859863281	26.6280003725333					1	DETECTED	406.4644 m/z @26.63 [151020OFc1_NvH-0949-Control-12.raw]	406.4643859863281	26.6280003725333	4.83371545386667	99.4206422232	94.58692676933333	2109297.75	4.209551182025623E8	2	7920	0.5656465548586027	0.7342348713062323	0.3592405774542579	406.4544372558594	406.4743347167969
293	406.4888916015625	17.5238430976					1	DETECTED	406.4889 m/z @17.52 [151020OFc1_NvH-0949-Control-12.raw]	406.4888916015625	17.5238430976	5.04805099786667	98.161751052	93.11370005413333	321146.09375	3.198952737884004E8	0	7920	16.360404777657468	0.5270919449340992	3.7529255816841176	406.4789123535156	406.49853515625
294	406.5179443359375	35.2096906888					1	DETECTED	406.5179 m/z @35.21 [151020OFc1_NvH-0949-Control-12.raw]	406.5179443359375	35.2096906888	3.88651575653333	96.1549304693333	92.26841471279997	606892.375	3.304045065581034E8	0	7920	0.15930655366575053	2.2359194343706523	0.013536858860405654	406.50799560546875	406.52587890625
295	406.53594970703125	14.7782101754667					1	DETECTED	406.5359 m/z @14.78 [151020OFc1_NvH-0949-Control-12.raw]	406.53594970703125	14.7782101754667	4.70384795866667	99.7431825898667	95.03933463120003	5.7329156E7	1.1737279713414795E9	3	7920	0.1718547498369336	27.568864985549542	1.6296645589330727	406.5260925292969	406.5459289550781
296	406.5472717285156	14.4273431114667					1	DETECTED	406.5473 m/z @14.43 [151020OFc1_NvH-0949-Control-12.raw]	406.5472717285156	14.4273431114667	4.94241664373333	67.5712587776	62.62884213386666	1189084.625	3.623718704059514E8	0	7920	18.67930079137915	0.8242324625479607	0.4358816556518088	406.5460205078125	406.5572204589844
297	406.55853271484375	23.2874948501333					1	DETECTED	406.5585 m/z @23.29 [151020OFc1_NvH-0949-Control-12.raw]	406.55853271484375	23.2874948501333	5.5513344592	67.6631489125333	62.1118144533333	339366.65625	2.685073061785845E8	0	7920	0.09759697618880736	1.7509938195271615	403.9088862496641	406.5572814941406	406.5589294433594
298	406.5689392089844	17.5044078117333					1	DETECTED	406.5689 m/z @17.50 [151020OFc1_NvH-0949-Control-12.raw]	406.5689392089844	17.5044078117333	4.13355440133333	98.9268902528	94.79333585146668	2281951.25	4.2290571178737473E8	3	7920	5.505854524923798	26.691489032726775	4.5266500140804204	406.5589599609375	406.578857421875
299	406.5834045410156	43.4654913768					1	DETECTED	406.5834 m/z @43.47 [151020OFc1_NvH-0949-Control-12.raw]	406.5834045410156	43.4654913768	1.1153885056	91.8755339368	90.7601454312	407304.03125	3.137781568638753E8	3	7920	4.393813786142815	1.147791319424907	1.2943969346605928	406.5789489746094	406.5933532714844
300	406.6819152832031	19.5750231077333					1	DETECTED	406.6819 m/z @19.58 [151020OFc1_NvH-0949-Control-12.raw]	406.6819152832031	19.5750231077333	4.5541246752	94.4608644461333	89.9067397709333	312056.46875	3.183922327648885E8	0	7920	0.16304429830439915	0.5265198768131414	0.11600836694149619	406.6719665527344	406.6898498535156
301	406.6998596191406	23.1483193816					1	DETECTED	406.6999 m/z @23.15 [151020OFc1_NvH-0949-Control-12.raw]	406.6998596191406	23.1483193816	5.12967312853333	91.2695055778667	86.13983244933337	881984.625	3.150471996097637E8	0	7920	13.509004218720074	1.4356200237968186	31.454287079752866	406.6899108886719	406.70166015625
302	406.711669921875	17.6091716754667					1	DETECTED	406.7117 m/z @17.61 [151020OFc1_NvH-0949-Control-12.raw]	406.711669921875	17.6091716754667	5.2308655008	95.1006260586667	89.8697605578667	1359363.125	4.1818472582479435E8	2	7920	15.124146414512058	1.4651453039368458	43.5456950093575	406.70172119140625	406.7119445800781
303	406.7219543457031	39.4058716898667					1	DETECTED	406.7220 m/z @39.41 [151020OFc1_NvH-0949-Control-12.raw]	406.7219543457031	39.4058716898667	4.42496574266667	99.852458108	95.42749236533332	4.1146312E7	1.534581672047639E9	2	7920	0.3390775680441038	0.5154305821869287	0.10917962092940546	406.71197509765625	406.7318420410156
304	406.73577880859375	22.62443414					1	DETECTED	406.7358 m/z @22.62 [151020OFc1_NvH-0949-Control-12.raw]	406.73577880859375	22.62443414	4.9313581552	96.5846462482667	91.65328809306669	4625543.0	4.7584933992609316E8	2	7920	0.21463893862611627	0.5176508538470005	0.9737219264588597	406.7322082519531	406.7456970214844
305	406.74774169921875	32.8860722512					1	DETECTED	406.7477 m/z @32.89 [151020OFc1_NvH-0949-Control-12.raw]	406.74774169921875	32.8860722512	5.91886762	94.5707888370667	88.6519212170667	1555895.625	4.5524402030084753E8	2	7920	0.21803617782190798	0.7054092927894162	3.066207687824503	406.7459411621094	406.75579833984375
306	406.7658386230469	30.5567360456					1	DETECTED	406.7658 m/z @30.56 [151020OFc1_NvH-0949-Control-12.raw]	406.7658386230469	30.5567360456	1.2892614128	97.6615023912	96.3722409784	8217979.0	4.851813877392612E8	2	7920	0.17865803269796388	1.7491808975440006	0.02802518370312541	406.7559509277344	406.7755126953125
307	406.7834167480469	37.8284817226667					1	DETECTED	406.7834 m/z @37.83 [151020OFc1_NvH-0949-Control-12.raw]	406.7834167480469	37.8284817226667	2.11056903946667	99.2210863274667	97.11051728800003	339253.40625	3.017454742092291E8	2	7920	17.129538052026536	1.4844846890118466	3.139397781545617	406.7763671875	406.7933654785156
308	406.8442687988281	25.1964353205333					1	DETECTED	406.8443 m/z @25.20 [151020OFc1_NvH-0949-Control-12.raw]	406.8442687988281	25.1964353205333	1.06953736346667	99.0458864858667	97.97634912240004	702786.9375	3.260470231417401E8	0	7920	0.3095253056440619	0.5245800862138246	1.8376650364597433	406.8346862792969	406.8541259765625
309	406.8678894042969	14.7782101754667					1	DETECTED	406.8679 m/z @14.78 [151020OFc1_NvH-0949-Control-12.raw]	406.8678894042969	14.7782101754667	0.574096979466667	99.9996024013333	99.42550542186663	3.8281836E7	8.762798587589521E8	3	7920	0.16227545586753145	7.683431569463346	1.530332252856418	406.85791015625	406.87786865234375
310	406.8882751464844	45.8680141341333					1	DETECTED	406.8883 m/z @45.87 [151020OFc1_NvH-0949-Control-12.raw]	406.8882751464844	45.8680141341333	0.164828110666667	99.0458864858667	98.88105837520004	1460090.75	3.9158863391759145E8	3	7920	5.245624608199726	0.512680008429177	0.008950249492310196	406.8782958984375	406.89813232421875
311	406.90264892578125	17.492741624					1	DETECTED	406.9026 m/z @17.49 [151020OFc1_NvH-0949-Control-12.raw]	406.90264892578125	17.492741624	0.164828110666667	98.4436809410667	98.27885283040004	992928.375	3.685247187015932E8	3	7920	12.163458684156556	0.9814821147358415	12.41783030212394	406.8982849121094	406.9126281738281
312	406.91400146484375	42.0249331717333					1	DETECTED	406.9140 m/z @42.02 [151020OFc1_NvH-0949-Control-12.raw]	406.91400146484375	42.0249331717333	0.574096979466667	99.706722396	99.13262541653333	141214.6875	2.8607199444046026E8	0	7920	72.34733663974257	1.3006918879204838	1.6035547007338866	406.9128723144531	406.9239807128906
313	406.9393005371094	48.2153516818667					1	DETECTED	406.9393 m/z @48.22 [151020OFc1_NvH-0949-Control-12.raw]	406.9393005371094	48.2153516818667	0.0991558989333333	99.6328947290667	99.53373883013337	317293.53125	3.2063453680504036E8	0	7920	0.20581464385662684	1.1637278080380327	1.5328147553331772	406.9293212890625	406.9492492675781
314	406.9593811035156	32.4506121554667					1	DETECTED	406.9594 m/z @32.45 [151020OFc1_NvH-0949-Control-12.raw]	406.9593811035156	32.4506121554667	2.31984175653333	99.19385982	96.87401806346666	2187842.0	3.344627301527631E8	4	7920	0.21584969941140741	0.5131138906273124	0.0276953441628608	406.9494934082031	406.9693298339844
315	406.9761047363281	33.3164023538667					1	DETECTED	406.9761 m/z @33.32 [151020OFc1_NvH-0949-Control-12.raw]	406.9761047363281	33.3164023538667	0.0427962336	99.5683535901333	99.5255573565333	575454.5	3.645022774783756E8	0	7920	0.07134892369928991	1.7053428846977425	0.06104653539906571	406.96942138671875	406.986083984375
316	407.1188659667969	89.1945251008					1	DETECTED	407.1189 m/z @89.19 [151020OFc1_NvH-0949-Control-12.raw]	407.1188659667969	89.1945251008	0.4103859496	98.3115179368	97.9011319872	206253.59375	3.1027412285219437E8	0	7920	0.04427252829128747	0.5513435897625458	0.10268717952509165	407.1092834472656	407.1261901855469
317	407.1321105957031	49.3938530224					1	DETECTED	407.1321 m/z @49.39 [151020OFc1_NvH-0949-Control-12.raw]	407.1321105957031	49.3938530224	0.0898456874666667	99.9996024013333	99.90975671386664	84480.625	2.6399385073889032E8	0	7920	79.10301165457233	1.0551280086448944	1.0827898677201717	407.132080078125	407.1360778808594
318	407.1461486816406	61.3176947608					1	DETECTED	407.1461 m/z @61.32 [151020OFc1_NvH-0949-Control-12.raw]	407.1461486816406	61.3176947608	0.6508978064	97.6054700048	96.9545721984	109212.5625	3.146719460901992E8	0	7920	91.76325379913219	0.7990744284000653	0.5122320499933715	407.1361999511719	407.15594482421875
319	407.1741943359375	38.6354913797333					1	DETECTED	407.1742 m/z @38.64 [151020OFc1_NvH-0949-Control-12.raw]	407.1741943359375	38.6354913797333	5.00899262666667	97.466319784	92.45732715733334	141983.453125	3.123207555000801E8	0	7920	52.01673442964934	1.6122084956131033	1.9775927946730198	407.1645202636719	407.17510986328125
320	407.1851501464844	26.7224509421333					1	DETECTED	407.1852 m/z @26.72 [151020OFc1_NvH-0949-Control-12.raw]	407.1851501464844	26.7224509421333	2.511478912	99.2921064621333	96.7806275501333	909804.5625	3.911641691028576E8	0	7920	0.1827213391360516	0.6875597991611339	0.07659904520010868	407.1752624511719	407.191650390625
321	407.20166015625	14.7685745712					1	DETECTED	407.2017 m/z @14.77 [151020OFc1_NvH-0949-Control-12.raw]	407.20166015625	14.7685745712	1.87410922986667	99.9261242218667	98.05201499200003	1.4979209E7	8.506489106672477E8	3	7920	29.351092108032233	1.2024494311346263	62.84890111409107	407.1917419433594	407.2116394042969
322	407.2136535644531	17.0025388429333					1	DETECTED	407.2137 m/z @17.00 [151020OFc1_NvH-0949-Control-12.raw]	407.2136535644531	17.0025388429333	5.3626495136	92.1940946456	86.831445132	718390.25	3.771063730890828E8	2	7920	0.4361576932223876	0.9939452577563008	9.232898632341232	407.211669921875	407.2140197753906
323	407.2240295410156	39.3149436261333					1	DETECTED	407.2240 m/z @39.31 [151020OFc1_NvH-0949-Control-12.raw]	407.2240295410156	39.3149436261333	1.75637925973333	99.6880411845333	97.93166192479997	1.0521505E7	7.877471833631026E8	3	7920	0.343905175738044	0.5397751736811932	0.12462319600354539	407.21405029296875	407.2340087890625
324	407.2345886230469	18.9019331370667					1	DETECTED	407.2346 m/z @18.90 [151020OFc1_NvH-0949-Control-12.raw]	407.2345886230469	18.9019331370667	5.56072822026667	92.2984164906667	86.73768827040003	567685.8125	2.967585503535232E8	3	7920	2.4358039711535824	0.522353085420427	0.272636290652239	407.2340393066406	407.23486328125
325	407.244873046875	20.3041211850667					1	DETECTED	407.2449 m/z @20.30 [151020OFc1_NvH-0949-Control-12.raw]	407.244873046875	20.3041211850667	2.01987619066667	94.6966848736	92.67680868293334	5064717.0	5.45648114082287E8	2	7920	0.22606423674344356	0.9880993891539473	78.9183686910121	407.2348937988281	407.2548522949219
326	407.25738525390625	34.8648681165333					1	DETECTED	407.2574 m/z @34.86 [151020OFc1_NvH-0949-Control-12.raw]	407.25738525390625	34.8648681165333	6.84438438506667	37.8599040656	31.01551968053333	1344034.625	1.0971314594756669E8	0	7920	0.30169138291358877	0.5059143160873046	0.03695807977233719	407.2548828125	407.2575378417969
327	407.2675476074219	30.5416110008					1	DETECTED	407.2675 m/z @30.54 [151020OFc1_NvH-0949-Control-12.raw]	407.2675476074219	30.5416110008	2.511478912	97.1717540664	94.6602751544	3654239.0	3.970692365684216E8	0	7920	0.1486043711919791	1.1125050374417624	0.12191040613707678	407.257568359375	407.2773742675781
328	407.28509521484375	37.8714814456					1	DETECTED	407.2851 m/z @37.87 [151020OFc1_NvH-0949-Control-12.raw]	407.28509521484375	37.8714814456	0.212059075466667	92.442342232	92.23028315653333	150657.796875	3.449812008181208E8	0	7920	53.2310052247392	1.2618910965391663	2.1488867701146748	407.2777099609375	407.28924560546875
329	407.3009948730469	91.2922071389333					1	DETECTED	407.3010 m/z @91.29 [151020OFc1_NvH-0949-Control-12.raw]	407.3009948730469	91.2922071389333	1.6092557688	93.3813934168	91.772137648	581166.8125	3.1390249350764483E8	0	7920	1.3365531007249274	1.1408138471798759	0.4651365096356319	407.2932434082031	407.3097229003906
330	407.315185546875	91.2922071389333					1	DETECTED	407.3152 m/z @91.29 [151020OFc1_NvH-0949-Control-12.raw]	407.315185546875	91.2922071389333	1.06953736346667	96.7028159253333	95.63327856186663	123599.0859375	2.786132724934846E8	0	7920	0.9257998346394061	0.5014610196598419	0.5628233281768222	407.3111267089844	407.32452392578125
331	407.3518981933594	91.2922071389333					1	DETECTED	407.3519 m/z @91.29 [151020OFc1_NvH-0949-Control-12.raw]	407.3518981933594	91.2922071389333	1.21655587733333	93.3813934168	92.16483753946666	353819.21875	3.7743979272797865E8	0	7920	1.3174765728775952	0.5238210902718421	3.8553556416614576	407.34283447265625	407.36065673828125
332	407.4211730957031	46.6981001114667					1	DETECTED	407.4212 m/z @46.70 [151020OFc1_NvH-0949-Control-12.raw]	407.4211730957031	46.6981001114667	1.97451021573333	97.7359771754667	95.76146695973337	828197.125	3.513275148448849E8	0	7920	24.802662567135496	0.5022473942064748	0.002764084151878379	407.41119384765625	407.4310607910156
333	407.4438781738281	11.5979386874667					1	DETECTED	407.4439 m/z @11.60 [151020OFc1_NvH-0949-Control-12.raw]	407.4438781738281	11.5979386874667	0.0146489904	99.2735212341333	99.2588722437333	355554.09375	3.297513565700415E8	0	7920	30.053964448077352	9.08374616180671	3.0370228265600816	407.4340515136719	407.4511413574219
334	407.46124267578125	32.4704016069333					1	DETECTED	407.4612 m/z @32.47 [151020OFc1_NvH-0949-Control-12.raw]	407.46124267578125	32.4704016069333	3.31368684453333	99.8800286128	96.56634176826667	848514.3125	3.2841927612155885E8	0	7920	0.12389676559841689	0.5224759103187216	20.130896394833186	407.4512939453125	407.4711608886719
335	407.4753723144531	20.6453233522667					1	DETECTED	407.4754 m/z @20.65 [151020OFc1_NvH-0949-Control-12.raw]	407.4753723144531	20.6453233522667	5.19164321813333	98.0684149005333	92.87677168239996	416612.8125	3.152374025002874E8	0	7920	5.871179963944023	0.5079548146087266	0.8874452083132287	407.47125244140625	407.48297119140625
336	407.49298095703125	19.5750231077333					1	DETECTED	407.4930 m/z @19.58 [151020OFc1_NvH-0949-Control-12.raw]	407.49298095703125	19.5750231077333	5.12967312853333	96.3289490448	91.19927591626667	1007891.25	3.220951887031964E8	0	7920	0.09167388113449704	0.5502529663776767	2.2323012010061567	407.4830627441406	407.5028076171875
337	407.5167236328125	17.1261579178667					1	DETECTED	407.5167 m/z @17.13 [151020OFc1_NvH-0949-Control-12.raw]	407.5167236328125	17.1261579178667	1.73793769653333	98.5463316888	96.80839399226666	498902.28125	3.3987173046301496E8	0	7920	0.11792436039024778	0.7595798873237702	0.4410760149445547	407.5071716308594	407.52569580078125
338	407.5357360839844	14.7782101754667					1	DETECTED	407.5357 m/z @14.78 [151020OFc1_NvH-0949-Control-12.raw]	407.5357360839844	14.7782101754667	3.96087934213333	76.7775280538667	72.81664871173338	3369504.25	4.0960674191785556E8	3	7920	7.8777440085748704	2.141815146771203	7.5665311303955605	407.52581787109375	407.545654296875
339	407.55078125	17.6828891861333					1	DETECTED	407.5508 m/z @17.68 [151020OFc1_NvH-0949-Control-12.raw]	407.55078125	17.6828891861333	5.12967312853333	96.7952815629333	91.66560843439997	1572997.625	4.005760538237295E8	0	7920	0.13550806338472654	1.7322919059958268	10.216226148509469	407.5457458496094	407.5543518066406
340	407.5643615722656	19.6139333917333					1	DETECTED	407.5644 m/z @19.61 [151020OFc1_NvH-0949-Control-12.raw]	407.5643615722656	19.6139333917333	3.64111409253333	96.4841522272	92.84303813466667	7201227.0	4.892688423844433E8	3	7920	0.21213012329226544	5.021677468013461	51.70763959190722	407.55450439453125	407.5743408203125
341	407.5801696777344	45.1496365642667					1	DETECTED	407.5802 m/z @45.15 [151020OFc1_NvH-0949-Control-12.raw]	407.5801696777344	45.1496365642667	4.684667196	84.9319452304	80.2472780344	396279.0625	3.009905280324662E8	0	7920	0.12696929543432134	1.0939541161939872	1.5684700353776992	407.5743713378906	407.59014892578125
342	407.6163635253906	25.8082701994667					1	DETECTED	407.6164 m/z @25.81 [151020OFc1_NvH-0949-Control-12.raw]	407.6163635253906	25.8082701994667	2.38373914746667	74.725461616	72.34172246853333	370455.6875	2.756484922059873E8	0	7920	0.062315958619869605	2.391626047926199	1.2078429650207712	407.6064453125	407.6263427734375
343	407.6875305175781	11.2021803357333					1	DETECTED	407.6875 m/z @11.20 [151020OFc1_NvH-0949-Control-12.raw]	407.6875305175781	11.2021803357333	5.5230078384	97.0798068752	91.5567990368	6254142.5	3.796458924031627E8	4	7920	0.13502390800595698	1.3876625075043527	1.2241091264316135	407.6776123046875	407.6974792480469
344	407.7030944824219	44.1248177621333					1	DETECTED	407.7031 m/z @44.12 [151020OFc1_NvH-0949-Control-12.raw]	407.7030944824219	44.1248177621333	4.3975683976	98.7131904845333	94.3156220869333	3924556.75	4.48810842082321E8	0	7920	21.02096131069218	0.5341418395590125	0.64658289685557	407.6976318359375	407.70989990234375
345	407.71990966796875	13.9145949658667					1	DETECTED	407.7199 m/z @13.91 [151020OFc1_NvH-0949-Control-12.raw]	407.71990966796875	13.9145949658667	3.65932868933333	98.2741993496	94.61487066026666	7979482.5	5.57106955551973E8	2	7920	0.17786298491163777	7.669276774731711	158.00783851374138	407.7099304199219	407.7298278808594
346	407.7305603027344	28.9441886472					1	DETECTED	407.7306 m/z @28.94 [151020OFc1_NvH-0949-Control-12.raw]	407.7305603027344	28.9441886472	4.97134513306667	61.3586130448	56.38726791173333	644398.125	2.4327085701823875E8	0	7920	12.219920491275264	0.6587703068887266	0.015353994761353013	407.72991943359375	407.7342834472656
347	407.7442932128906	32.1670109792					1	DETECTED	407.7443 m/z @32.17 [151020OFc1_NvH-0949-Control-12.raw]	407.7442932128906	32.1670109792	4.5541246752	99.3932679837333	94.8391433085333	837416.0625	3.7473379675921243E8	0	7920	15.43707524195661	0.591546493676908	0.3011656851046781	407.73431396484375	407.745361328125
348	407.75537109375	27.4380739794667					1	DETECTED	407.7554 m/z @27.44 [151020OFc1_NvH-0949-Control-12.raw]	407.75537109375	27.4380739794667	3.386373136	98.7596400789333	95.3732669429333	1.0639804E8	2.0894242894565897E9	2	7920	0.20830965983106609	1.432392996345915	1.6688646720553484	407.7453918457031	407.7653503417969
349	407.7688903808594	30.5220431034667					1	DETECTED	407.7689 m/z @30.52 [151020OFc1_NvH-0949-Control-12.raw]	407.7688903808594	30.5220431034667	1.30803244026667	99.19385982	97.88582737973333	1120987.125	3.6010994210767376E8	0	7920	0.1389462872239271	0.5059572939330451	0.0958108319254228	407.7654113769531	407.77777099609375
350	407.7974853515625	19.8732571944					1	DETECTED	407.7975 m/z @19.87 [151020OFc1_NvH-0949-Control-12.raw]	407.7974853515625	19.8732571944	1.0144254616	98.5277279216	97.51330246	329838.34375	3.0412792585712963E8	0	7920	0.14754755289281718	2.5853484415580508	2.0352131975440617	407.7879943847656	407.8069763183594
351	407.8175048828125	25.8443055352					1	DETECTED	407.8175 m/z @25.84 [151020OFc1_NvH-0949-Control-12.raw]	407.8175048828125	25.8443055352	1.17968988746667	97.9944428144	96.81475292693334	722798.125	3.276353373347556E8	0	7920	6.2089315721197735	0.6727239293112179	0.813610700932767	407.8075866699219	407.8274841308594
352	407.85101318359375	17.0794561552					1	DETECTED	407.8510 m/z @17.08 [151020OFc1_NvH-0949-Control-12.raw]	407.85101318359375	17.0794561552	0.564255369866667	99.7613719021333	99.19711653226663	383794.875	3.591697701008038E8	0	7920	7.7728691528769005	0.6164317397968373	2.9334331807976053	407.841064453125	407.85443115234375
353	407.864501953125	39.2193194154667					1	DETECTED	407.8645 m/z @39.22 [151020OFc1_NvH-0949-Control-12.raw]	407.864501953125	39.2193194154667	0.478168705333333	99.9075032736	99.42933456826667	653813.5	3.0520487444190294E8	0	7920	19.015509962467874	1.8285892663484957	2.1042743222517073	407.8545837402344	407.8687744140625
354	407.8787841796875	13.51317471015					1	DETECTED	407.8788 m/z @13.51 [151020OFc1_NvH-0949-Control-12.raw]	407.8787841796875	13.51317471015	0.0427962336	99.8892829509333	99.8464867173333	1352246.75	3.719672248123613E8	3	7920	8.898589881830995	54.549175080051114	4.275031342500131	407.8688049316406	407.8819885253906
355	407.8919982910156	41.9212119624					1	DETECTED	407.8920 m/z @41.92 [151020OFc1_NvH-0949-Control-12.raw]	407.8919982910156	41.9212119624	0.259187374933333	99.3470954074667	99.08790803253336	7888895.5	6.460790098001121E8	3	7920	22.437494218994082	1.8303765587402812	0.015573991807966838	407.88201904296875	407.9019775390625
356	407.9022521972656	36.3068633762667					1	DETECTED	407.9023 m/z @36.31 [151020OFc1_NvH-0949-Control-12.raw]	407.9022521972656	36.3068633762667	0.622218966933333	98.9724853021333	98.35026633519996	876997.5625	3.831711215558588E8	3	7920	13.924650279320169	0.5812197151464414	0.02387180052278841	407.9020080566406	407.91217041015625
357	407.9158935546875	32.6308477648					1	DETECTED	407.9159 m/z @32.63 [151020OFc1_NvH-0949-Control-12.raw]	407.9158935546875	32.6308477648	1.3172131496	99.4206422232	98.10342907360001	311337.46875	3.517336918916197E8	0	7920	31.326361003637913	1.5664650603347634	2.1329301206695264	407.9122619628906	407.9255676269531
358	407.9378967285156	11.2021803357333					1	DETECTED	407.9379 m/z @11.20 [151020OFc1_NvH-0949-Control-12.raw]	407.9378967285156	11.2021803357333	0.0898456874666667	99.9996024013333	99.90975671386664	4451915.5	3.296373065499595E8	3	7920	0.15668396579036425	1.3506321300494117	1.374717098076801	407.9280090332031	407.9477233886719
359	407.9622497558594	32.4380021525333					1	DETECTED	407.9622 m/z @32.44 [151020OFc1_NvH-0949-Control-12.raw]	407.9622497558594	32.4380021525333	0.438689730666667	99.3197001314667	98.88101040080004	237770.640625	3.153480001344925E8	0	7920	42.241213119443216	1.9495761923930939	3.80172227742756	407.95233154296875	407.9678955078125
360	407.9779357910156	14.1017903957333					1	DETECTED	407.9779 m/z @14.10 [151020OFc1_NvH-0949-Control-12.raw]	407.9779357910156	14.1017903957333	0.0522168650666667	99.9812298245333	99.92901295946663	249050.15625	3.3585891731204593E8	0	7920	0.15801685610286853	0.5205444667719884	2.382473264298145	407.96795654296875	407.9873046875
361	407.99786376953125	19.9306924242667					1	DETECTED	407.9979 m/z @19.93 [151020OFc1_NvH-0949-Control-12.raw]	407.99786376953125	19.9306924242667	1.78343515706667	99.2210863274667	97.43765117040002	242107.5625	2.97876526074978E8	0	7920	0.030629452085314313	5.297998928413943	0.06215210003425826	407.9880065917969	408.007080078125
362	408.01715087890625	25.8082701994667					1	DETECTED	408.0172 m/z @25.81 [151020OFc1_NvH-0949-Control-12.raw]	408.01715087890625	25.8082701994667	2.5298184888	99.7795600168	97.249741528	470410.28125	3.1741435634419066E8	0	7920	23.32298888333522	2.088836120562048	0.002669467595890698	408.00762939453125	408.0265197753906
363	408.1299743652344	55.5008911722667					1	DETECTED	408.1300 m/z @55.50 [151020OFc1_NvH-0949-Control-12.raw]	408.1299743652344	55.5008911722667	0.593479979466667	99.9996024013333	99.40612242186664	80256.359375	2.850100564116027E8	0	7920	91.85917188481527	0.904077183440492	0.808476328149393	408.12310791015625	408.1393737792969
364	408.1504821777344	90.5240658906667					1	DETECTED	408.1505 m/z @90.52 [151020OFc1_NvH-0949-Control-12.raw]	408.1504821777344	90.5240658906667	9.48147516906667	93.4294183890667	83.94794322000003	92637.6796875	2.727927815589861E8	0	7920	81.12431705695029	0.5179248495916212	0.008858494026705358	408.1409912109375	408.1507568359375
365	408.160888671875	19.6139333917333					1	DETECTED	408.1609 m/z @19.61 [151020OFc1_NvH-0949-Control-12.raw]	408.160888671875	19.6139333917333	1.0328683912	99.706722396	98.6738540048	193904.1875	3.0785641512911135E8	0	7920	3.766512320913492	2.4391340812858044	17.335328356431038	408.1510314941406	408.1707458496094
366	408.1737060546875	28.6151581781333					1	DETECTED	408.1737 m/z @28.62 [151020OFc1_NvH-0949-Control-12.raw]	408.1737060546875	28.6151581781333	6.5874828136	90.3713658210667	83.7838830074667	104518.6875	3.455078399229554E8	0	7920	80.2946972512296	1.9017867664412493	3.344084011830535	408.1714782714844	408.1781005859375
367	408.1882019042969	11.2021803357333					1	DETECTED	408.1882 m/z @11.20 [151020OFc1_NvH-0949-Control-12.raw]	408.1882019042969	11.2021803357333	3.91363852773333	97.4571089165333	93.54347038879997	2719895.0	3.9978406957239616E8	2	7920	20.660376513709355	3.190336497886082	104.03299360807117	408.17822265625	408.19818115234375
368	408.2049865722656	44.0860308208					1	DETECTED	408.2050 m/z @44.09 [151020OFc1_NvH-0949-Control-12.raw]	408.2049865722656	44.0860308208	4.5541246752	96.9692208904	92.4150962152	1205597.625	3.95366898081737E8	3	7920	20.87446506082064	0.5054373862759891	0.00819419496629978	408.1982116699219	408.2142333984375
369	408.2242431640625	23.2593414213333					1	DETECTED	408.2242 m/z @23.26 [151020OFc1_NvH-0949-Control-12.raw]	408.2242431640625	23.2593414213333	4.28814428933333	94.3451309514667	90.05698666213337	4826550.5	6.54960327680792E8	2	7920	12.128398999662673	0.5690855298399492	8.07183070436534	408.2142639160156	408.22454833984375
370	408.23455810546875	29.0514469349333					1	DETECTED	408.2346 m/z @29.05 [151020OFc1_NvH-0949-Control-12.raw]	408.23455810546875	29.0514469349333	3.36828438826667	99.4668605477333	96.09857615946663	2.5583244E7	1.1593728464940774E9	2	7920	0.2620551061766605	33.53491009592886	9.344072511013417	408.2245788574219	408.2445373535156
371	408.2447509765625	27.4975340144					1	DETECTED	408.2448 m/z @27.50 [151020OFc1_NvH-0949-Control-12.raw]	408.2447509765625	27.4975340144	5.07676518453333	94.4100842834667	89.33331909893337	4576531.5	5.963143922743627E8	0	7920	11.798468772583064	13.214331796177774	34.74077449388798	408.24462890625	408.2461242675781
372	408.2561340332031	27.4213741058667					1	DETECTED	408.2561 m/z @27.42 [151020OFc1_NvH-0949-Control-12.raw]	408.2561340332031	27.4213741058667	5.1593014864	97.5120437802667	92.3527422938667	5.0074564E7	1.5613597041567748E9	2	7920	0.18462777616326775	2.855040963247607	6.683478372706444	408.24615478515625	408.26605224609375
373	408.27734375	91.5277940114667					1	DETECTED	408.2773 m/z @91.53 [151020OFc1_NvH-0949-Control-12.raw]	408.27734375	91.5277940114667	3.54132780133333	96.9692208904	93.42789308906667	597297.875	3.780541804629033E8	0	7920	1.9811528538864565	0.5072551899611295	0.017527007510795813	408.26751708984375	408.2869873046875
374	408.4095764160156	10.604226776					1	DETECTED	408.4096 m/z @10.60 [151020OFc1_NvH-0949-Control-12.raw]	408.4095764160156	10.604226776	1.1153885056	96.6662516869333	95.5508631813333	182329.625	3.1388201769155407E8	0	7920	0.11282681285029561	0.9445781081798276	2.953819193529773	408.3997497558594	408.41943359375
375	408.4438171386719	47.7379300421333					1	DETECTED	408.4438 m/z @47.74 [151020OFc1_NvH-0949-Control-12.raw]	408.4438171386719	47.7379300421333	0.949763226933333	99.1011421024	98.15137887546668	2324374.75	3.6145068797742563E8	5	7920	0.136521013143728	2.0834476076860735	1.2154394316951989	408.433837890625	408.4537658691406
376	408.4605407714844	48.0856265578667					1	DETECTED	408.4605 m/z @48.09 [151020OFc1_NvH-0949-Control-12.raw]	408.4605407714844	48.0856265578667	4.92198110853333	99.0553638786667	94.13338277013337	460524.84375	3.3916606027225566E8	0	7920	77.05178376811568	1.188699124874409	1.377013022167822	408.4538269042969	408.470458984375
377	408.4843444824219	37.4902626069333					1	DETECTED	408.4843 m/z @37.49 [151020OFc1_NvH-0949-Control-12.raw]	408.4843444824219	37.4902626069333	7.10024793386667	94.8496124378667	87.74936450400003	314813.40625	3.15564802379049E8	0	7920	60.98112467134521	1.7279165950015856	2.4435077545773933	408.47467041015625	408.4942932128906
378	408.5035400390625	43.2034340109333					1	DETECTED	408.5035 m/z @43.20 [151020OFc1_NvH-0949-Control-12.raw]	408.5035400390625	43.2034340109333	5.1705056672	95.8061448186667	90.63563915146669	176429.96875	3.34044135473073E8	0	7920	59.57470465364417	1.3083240107921743	1.635621502398316	408.494384765625	408.5130920410156
379	408.5211181640625	27.0201037141333					1	DETECTED	408.5211 m/z @27.02 [151020OFc1_NvH-0949-Control-12.raw]	408.5211181640625	27.0201037141333	5.1593014864	98.6856951941333	93.5263937077333	144286.1875	3.03168292805951E8	0	7920	92.35286378913271	2.2896105814979677	4.782916709023195	408.51373291015625	408.52777099609375
380	408.5378112792969	21.5304402661333					1	DETECTED	408.5378 m/z @21.53 [151020OFc1_NvH-0949-Control-12.raw]	408.5378112792969	21.5304402661333	5.34021184746667	96.1549304693333	90.81471862186662	536875.375	3.2335227555299354E8	0	7920	0.09402769042605996	0.5915021893034319	0.8150433295310223	408.52789306640625	408.5406799316406
381	408.55072021484375	8.12633627253333					1	DETECTED	408.5507 m/z @8.13 [151020OFc1_NvH-0949-Control-12.raw]	408.55072021484375	8.12633627253333	3.1136182136	99.7795600168	96.6659418032	3682383.5	5.134746861022579E8	0	7920	7.470446352173454	2.0093249802104505	60.17947733316095	408.540771484375	408.5606994628906
382	408.5609436035156	41.9409360941333					1	DETECTED	408.5609 m/z @41.94 [151020OFc1_NvH-0949-Control-12.raw]	408.5609436035156	41.9409360941333	4.7597602384	80.5301496090667	75.77038937066669	1933225.25	3.4285038623114556E8	3	7920	0.15232879025609236	1.5682635755288852	0.7611760488272014	408.56072998046875	408.5709228515625
383	408.57904052734375	30.5101304528					1	DETECTED	408.5790 m/z @30.51 [151020OFc1_NvH-0949-Control-12.raw]	408.57904052734375	30.5101304528	4.72268772933333	97.5961967893333	92.87350905999998	1525958.375	3.579999024354233E8	0	7920	0.16202497944770755	0.5093465541411341	0.019079193454007225	408.5709533691406	408.5885925292969
384	408.60296630859375	39.9228240088					1	DETECTED	408.6030 m/z @39.92 [151020OFc1_NvH-0949-Control-12.raw]	408.60296630859375	39.9228240088	4.7503768672	96.4659807450667	91.7156038778667	151215.4375	3.1354487952520216E8	0	7920	85.71922228278173	1.4749980419028235	1.9442262615474262	408.593017578125	408.61224365234375
385	408.6443176269531	47.772015264					1	DETECTED	408.6443 m/z @47.77 [151020OFc1_NvH-0949-Control-12.raw]	408.6443176269531	47.772015264	8.91829578346667	95.6240512717333	86.70575548826662	2749546.0	3.652891415018948E8	0	7920	0.09737725579303458	0.5192366220065778	0.03711058672695911	408.6343688964844	408.6536560058594
386	408.6845397949219	31.8306089530667					1	DETECTED	408.6845 m/z @31.83 [151020OFc1_NvH-0949-Control-12.raw]	408.6845397949219	31.8306089530667	4.6019326552	94.8311104794667	90.2291778242667	594951.625	3.404231167246134E8	0	7920	20.753123409658336	0.5141666113351531	0.28367593295036403	408.6746826171875	408.6917724609375
387	408.7020568847656	33.1235981962667					1	DETECTED	408.7021 m/z @33.12 [151020OFc1_NvH-0949-Control-12.raw]	408.7020568847656	33.1235981962667	1.82879966853333	93.9393500013333	92.11055033279996	1413846.5	3.307966519458947E8	2	7920	19.277727823679967	0.5209400104872659	0.23053660362403963	408.6922912597656	408.7062683105469
388	408.71630859375	34.1956899184					1	DETECTED	408.7163 m/z @34.20 [151020OFc1_NvH-0949-Control-12.raw]	408.71630859375	34.1956899184	3.59570294373333	99.586663392	95.99096044826668	1427809.0	4.0316379823653644E8	2	7920	0.9398918704000323	0.8335296063754181	0.05878416286579719	408.70635986328125	408.72210693359375
389	408.73211669921875	18.330369412					1	DETECTED	408.7321 m/z @18.33 [151020OFc1_NvH-0949-Control-12.raw]	408.73211669921875	18.330369412	4.6294676464	90.6700391816	86.0405715352	6057067.5	4.7462408699588114E8	2	7920	0.1756839095825491	1.099587850533729	1.1324959524308835	408.7221374511719	408.73480224609375
390	408.74481201171875	28.7968518970667					1	DETECTED	408.7448 m/z @28.80 [151020OFc1_NvH-0949-Control-12.raw]	408.74481201171875	28.7968518970667	4.52607535973333	99.9261242218667	95.40004886213337	1.07374664E8	2.3920625126260586E9	2	7920	0.22522767814483657	24.701868890790823	1.5158256476936434	408.7348327636719	408.7547912597656
391	408.75732421875	27.4380739794667					1	DETECTED	408.7573 m/z @27.44 [151020OFc1_NvH-0949-Control-12.raw]	408.75732421875	27.4380739794667	3.84120570053333	97.6054700048	93.76426430426666	1.2661595E7	8.433407479496671E8	2	7920	0.1820464177148402	1.4215481105547314	1.7761114790957246	408.75482177734375	408.76727294921875
392	408.76873779296875	12.6067787010667					1	DETECTED	408.7687 m/z @12.61 [151020OFc1_NvH-0949-Control-12.raw]	408.76873779296875	12.6067787010667	6.15077548373333	87.2810221314667	81.13024664773337	357376.9375	3.237765855934982E8	3	7920	0.12100214817835564	1.3137434434878417	1.275087364104217	408.767333984375	408.77825927734375
393	408.8077087402344	34.8789114213333					1	DETECTED	408.8077 m/z @34.88 [151020OFc1_NvH-0949-Control-12.raw]	408.8077087402344	34.8789114213333	4.7503768672	98.2553872266667	93.5050103594667	114080.2109375	3.2159946553226143E8	0	7920	87.53518763838537	1.798832970516544	2.6227258416933457	408.7989196777344	408.816650390625
394	408.8271179199219	64.00251626					1	DETECTED	408.8271 m/z @64.00 [151020OFc1_NvH-0949-Control-12.raw]	408.8271179199219	64.00251626	0.438689730666667	99.5683535901333	99.12966385946663	141759.03125	3.544566660807523E8	0	7920	88.17554888728874	0.83840443870715	0.6721987053983323	408.8174133300781	408.8351135253906
395	408.8451843261719	47.8251690488					1	DETECTED	408.8452 m/z @47.83 [151020OFc1_NvH-0949-Control-12.raw]	408.8451843261719	47.8251690488	0.3157598624	99.706722396	99.3909625336	1487650.625	3.3781025201226574E8	0	7920	0.1461411828070709	0.5062830913607426	0.020878336406616457	408.8352355957031	408.85516357421875
396	408.8624572753906	16.69482724					1	DETECTED	408.8625 m/z @16.69 [151020OFc1_NvH-0949-Control-12.raw]	408.8624572753906	16.69482724	0.155503213866667	99.4114448770667	99.25594166320003	134177.75	2.9702681060263056E8	0	7920	7.795141461312944	4.60023531509293	0.010500343810734301	408.8551940917969	408.8625183105469
397	408.8725891113281	18.2613926189333					1	DETECTED	408.8726 m/z @18.26 [151020OFc1_NvH-0949-Control-12.raw]	408.8725891113281	18.2613926189333	0.372611081333333	99.19385982	98.82124873866667	2544045.0	3.551831880220906E8	3	7920	0.14410568722038875	0.5186233821103956	16.299305656027183	408.8626403808594	408.87872314453125
398	408.8887634277344	22.0922153272					1	DETECTED	408.8888 m/z @22.09 [151020OFc1_NvH-0949-Control-12.raw]	408.8887634277344	22.0922153272	0.00473203386666667	99.9168410997333	99.91210906586663	3654900.5	4.6160717915437585E8	3	7920	21.38940518337551	1.4412495496140258	1.1855573046153831	408.8788146972656	408.89862060546875
399	408.91363525390625	30.5416110008					1	DETECTED	408.9136 m/z @30.54 [151020OFc1_NvH-0949-Control-12.raw]	408.91363525390625	30.5416110008	0.0427962336	99.6604999136	99.61770368	1047360.5625	3.393279984630144E8	3	7920	9.08134375687926	14.72641515519009	0.9204027288044749	408.9037780761719	408.9233703613281
400	408.9295349121094	20.1788185834667					1	DETECTED	408.9295 m/z @20.18 [151020OFc1_NvH-0949-Control-12.raw]	408.9295349121094	20.1788185834667	0.912921960266667	99.9719611984	99.05903923813332	99230.4140625	3.0383798295858526E8	0	7920	7.948839400721514	2.4841142202433897	9.103075385637784	408.9239807128906	408.9339294433594
401	408.9440002441406	52.3092962157333					1	DETECTED	408.9440 m/z @52.31 [151020OFc1_NvH-0949-Control-12.raw]	408.9440002441406	52.3092962157333	0.448283706933333	96.0431627696	95.59487906266666	657528.625	3.228206371661842E8	0	7920	24.109043317075216	1.0318371621575082	0.003264781635851825	408.93402099609375	408.9445495605469
402	408.95458984375	18.9125936445333					1	DETECTED	408.9546 m/z @18.91 [151020OFc1_NvH-0949-Control-12.raw]	408.95458984375	18.9125936445333	0.0240554450666667	99.9719611984	99.94790575333333	1789895.0	3.5558597197001165E8	0	7920	0.14693330209300015	1.9371782808511275	2.1536846292861442	408.94464111328125	408.9645080566406
403	408.9794616699219	24.2239786928					1	DETECTED	408.9795 m/z @24.22 [151020OFc1_NvH-0949-Control-12.raw]	408.9794616699219	24.2239786928	0.117851641333333	99.8800286128	99.76217697146667	1128592.25	3.277095744107327E8	0	7920	0.22190451099243802	0.8183229742478001	0.3955630770510941	408.969482421875	408.9892272949219
404	409.0152282714844	23.0959867946667					1	DETECTED	409.0152 m/z @23.10 [151020OFc1_NvH-0949-Control-12.raw]	409.0152282714844	23.0959867946667	4.46192605333333	99.9627593634667	95.50083331013337	450928.46875	3.1610805424291414E8	0	7920	0.21686709872244592	4.70214319100045	0.07412574250728886	409.0059509277344	409.0250244140625
405	409.0454406738281	47.8251690488					1	DETECTED	409.0454 m/z @47.83 [151020OFc1_NvH-0949-Control-12.raw]	409.0454406738281	47.8251690488	9.75242638373333	95.0434498024	85.29102341866667	909687.0	3.3139102127921695E8	0	7920	0.2553938681156538	1.4560509873300862	0.004885047562592192	409.03558349609375	409.0553894042969
406	409.11053466796875	99.5404557808					1	DETECTED	409.1105 m/z @99.54 [151020OFc1_NvH-0949-Control-12.raw]	409.11053466796875	99.5404557808	0.00473203386666667	99.9996024013333	99.99487036746663	180847.484375	3.476121876894541E8	3	7920	1.740174400134478	0.5019746112217041	0.003456999619213761	409.10498046875	409.11962890625
407	409.1683044433594	15.9322736096					1	DETECTED	409.1683 m/z @15.93 [151020OFc1_NvH-0949-Control-12.raw]	409.1683044433594	15.9322736096	0.136685181333333	99.1754182968	99.03873311546667	445366.25	3.1771284696394026E8	3	7920	0.05679779959956299	0.5716352454053854	1.055306647224435	409.1583557128906	409.17828369140625
408	409.1913757324219	23.8308364533333					1	DETECTED	409.1914 m/z @23.83 [151020OFc1_NvH-0949-Control-12.raw]	409.1913757324219	23.8308364533333	1.6648470168	99.6975143362667	98.03266731946671	1735257.75	3.9109027557213604E8	3	7920	11.140926620593724	0.9469247940861804	15.941706749758417	409.181396484375	409.20135498046875
409	409.21148681640625	19.2310133301333					1	DETECTED	409.2115 m/z @19.23 [151020OFc1_NvH-0949-Control-12.raw]	409.21148681640625	19.2310133301333	2.766426272	99.0553638786667	96.28893760666669	2518934.25	4.2269405532490075E8	2	7920	0.14685169310359925	11.705765487814547	10.674820098869239	409.2015075683594	409.21356201171875
410	409.22357177734375	22.06770954					1	DETECTED	409.2236 m/z @22.07 [151020OFc1_NvH-0949-Control-12.raw]	409.22357177734375	22.06770954	0.344118397333333	99.9536861066667	99.60956770933336	3124381.25	5.857675797698077E8	2	7920	0.19199008779798987	2.2536391334173578	7.038122719927949	409.2135925292969	409.2335510253906
411	409.2336120605469	18.2726798437333					1	DETECTED	409.2336 m/z @18.27 [151020OFc1_NvH-0949-Control-12.raw]	409.2336120605469	18.2726798437333	6.01437361813333	98.6576072946667	92.64323367653337	1855855.125	4.053476167923079E8	2	7920	0.26211473268394414	1.3389308417738306	0.1757768944221208	409.23358154296875	409.2357482910156
412	409.2457580566406	28.7710254048					1	DETECTED	409.2458 m/z @28.77 [151020OFc1_NvH-0949-Control-12.raw]	409.2457580566406	28.7710254048	4.8059866408	96.721005352	91.9150187112	4.847524E7	1.3124069879713798E9	3	7920	0.22571608174152402	28.024940204650992	1.8144325448264644	409.23583984375	409.2557373046875
413	409.2590026855469	27.4483218864					1	DETECTED	409.2590 m/z @27.45 [151020OFc1_NvH-0949-Control-12.raw]	409.2590026855469	27.4483218864	5.04805099786667	99.8163047706667	94.76825377280004	2288357.0	4.6102052257634944E8	0	7920	22.460040101889128	0.7213122261047912	0.028117213627493868	409.2557678222656	409.2687683105469
414	409.2772216796875	91.5277940114667					1	DETECTED	409.2772 m/z @91.53 [151020OFc1_NvH-0949-Control-12.raw]	409.2772216796875	91.5277940114667	0.497393548533333	99.2396654152	98.74227186666666	292616.0	3.4181438347173226E8	0	7920	79.06193983828197	0.5038011938056413	1.1143389625428444	409.2690124511719	409.2833251953125
415	409.29425048828125	90.7365467762667					1	DETECTED	409.2943 m/z @90.74 [151020OFc1_NvH-0949-Control-12.raw]	409.29425048828125	90.7365467762667	64.5221286674667	98.8609364370667	34.338807769599995	82941.9921875	1.1912968069242837E8	0	7920	1.7050199846994616	0.6549603280736697	0.03447035516926809	409.2917175292969	409.29815673828125
416	409.33123779296875	91.2922071389333					1	DETECTED	409.3312 m/z @91.29 [151020OFc1_NvH-0949-Control-12.raw]	409.33123779296875	91.2922071389333	1.04208724453333	94.0819729786667	93.03988573413336	303510.90625	2.3545731103466424E8	0	7920	1.0348215247837231	2.1704069623552167	3.2449969075663705	409.3216247558594	409.3406982421875
417	409.36767578125	91.2922071389333					1	DETECTED	409.3677 m/z @91.29 [151020OFc1_NvH-0949-Control-12.raw]	409.36767578125	91.2922071389333	2.2104847656	94.0340300506667	91.8235452850667	661822.5	2.9571228343378943E8	0	7920	0.8505373591577836	1.3752796946586197	3.3164161419799156	409.36083984375	409.3775939941406
418	409.4040222167969	91.2922071389333					1	DETECTED	409.4040 m/z @91.29 [151020OFc1_NvH-0949-Control-12.raw]	409.4040222167969	91.2922071389333	0.4103859496	99.7704656957333	99.3600797461333	769813.3125	3.500272004015904E8	0	7920	54.883641097816565	2.8859867848882885	0.02909278024891264	409.3941650390625	409.4129333496094
419	409.42706298828125	22.9375993701333					1	DETECTED	409.4271 m/z @22.94 [151020OFc1_NvH-0949-Control-12.raw]	409.42706298828125	22.9375993701333	7.2418171616	99.8709416824	92.6291245208	413477.875	3.1154556672654605E8	0	7920	4.3804991179068296	3.7056664350954853	14.400025632082908	409.4171447753906	409.43682861328125
420	409.449462890625	41.5574659330667					1	DETECTED	409.4495 m/z @41.56 [151020OFc1_NvH-0949-Control-12.raw]	409.449462890625	41.5574659330667	0.459093905333333	99.852458108	99.39336420266666	363726.25	3.3149758195790845E8	0	7920	16.2188692497113	1.5570284362677025	2.675835942904581	409.4394836425781	409.45550537109375
421	409.4655456542969	30.7829023578667					1	DETECTED	409.4655 m/z @30.78 [151020OFc1_NvH-0949-Control-12.raw]	409.4655456542969	30.7829023578667	5.19164321813333	98.8058354584	93.61419224026666	1520789.75	3.4978605393994737E8	4	7920	14.264323379816624	0.6193202576093144	0.11391036105365791	409.4555969238281	409.4753112792969
422	409.4807434082031	24.2034467805333					1	DETECTED	409.4807 m/z @24.20 [151020OFc1_NvH-0949-Control-12.raw]	409.4807434082031	24.2034467805333	4.99963903813333	97.9576113378667	92.95797229973337	747337.625	3.9433184508898056E8	0	7920	0.11513650070964232	0.8702962710878313	4.786463430115864	409.475830078125	409.49072265625
423	409.492919921875	25.4085142317333					1	DETECTED	409.4929 m/z @25.41 [151020OFc1_NvH-0949-Control-12.raw]	409.492919921875	25.4085142317333	4.63864050613333	99.0365759842667	94.39793547813338	328312.84375	3.213378530425442E8	0	7920	9.576457819623428	3.1285843705417404	0.0014055899198982904	409.49078369140625	409.5028991699219
424	409.510986328125	19.9306924242667					1	DETECTED	409.5110 m/z @19.93 [151020OFc1_NvH-0949-Control-12.raw]	409.510986328125	19.9306924242667	5.6969222824	93.4797966810667	87.7828743986667	241501.703125	3.2479089827974373E8	0	7920	4.1090523696083405	5.129235565807569	17.915551076720227	409.50299072265625	409.515380859375
425	409.525390625	23.8308364533333					1	DETECTED	409.5254 m/z @23.83 [151020OFc1_NvH-0949-Control-12.raw]	409.525390625	23.8308364533333	4.81515106693333	66.5566058106667	61.741454743733364	1180257.125	2.716281603542468E8	3	7920	3.4196512944846873	0.7084538201427677	0.7997891343384079	409.5154113769531	409.5299377441406
426	409.5399475097656	27.1378877506667					1	DETECTED	409.5399 m/z @27.14 [151020OFc1_NvH-0949-Control-12.raw]	409.5399475097656	27.1378877506667	1.10616207386667	99.8800286128	98.77386653893333	7847191.0	4.4445744098213243E8	3	7920	0.1469638322857314	0.5373961782174012	0.019557427310899857	409.530029296875	409.5499267578125
427	409.555419921875	39.7924343018667					1	DETECTED	409.5554 m/z @39.79 [151020OFc1_NvH-0949-Control-12.raw]	409.555419921875	39.7924343018667	3.59570294373333	96.7028159253333	93.10711298159997	5973501.5	5.461821250387659E8	3	7920	11.317812312986625	0.8090302897121097	1.1438350545333498	409.54998779296875	409.56536865234375
428	409.5733642578125	30.2661585165333					1	DETECTED	409.5734 m/z @30.27 [151020OFc1_NvH-0949-Control-12.raw]	409.5733642578125	30.2661585165333	5.0975710456	99.5037501498667	94.4061791042667	993622.9375	3.8065867502436036E8	3	7920	2.5033382369318744	0.7082137219720289	0.39265259801143687	409.5654296875	409.5735168457031
429	409.58355712890625	38.5585548424					1	DETECTED	409.5836 m/z @38.56 [151020OFc1_NvH-0949-Control-12.raw]	409.58355712890625	38.5585548424	4.0518845752	99.3103790714667	95.25849449626669	1327537.75	4.364893072563695E8	3	7920	19.33452419769573	0.5059847293224778	0.5173377713118137	409.5735778808594	409.5933532714844
430	409.604736328125	37.1074815261333					1	DETECTED	409.6047 m/z @37.11 [151020OFc1_NvH-0949-Control-12.raw]	409.604736328125	37.1074815261333	2.18298919786667	99.3560810917333	97.17309189386663	479668.625	3.4175806528735083E8	0	7920	0.05220565582093428	1.3911883239490672	5.838015286987468	409.5949401855469	409.6146240234375
431	409.67144775390625	27.9625955642667					1	DETECTED	409.6714 m/z @27.96 [151020OFc1_NvH-0949-Control-12.raw]	409.67144775390625	27.9625955642667	3.62285634053333	89.6938715381333	86.07101519759996	1152722.125	3.333943776044053E8	0	7920	0.32072822442679083	0.7186731997283616	0.5592507542933141	409.6617126464844	409.6812744140625
432	409.6872863769531	29.0050997013333					1	DETECTED	409.6873 m/z @29.01 [151020OFc1_NvH-0949-Control-12.raw]	409.6872863769531	29.0050997013333	4.92198110853333	98.6668597605333	93.74487865199997	321482.65625	3.335359987351475E8	0	7920	6.295551322349091	2.906543737229941	0.018566241301867455	409.6820068359375	409.6957702636719
433	409.70599365234375	18.7192148085333					1	DETECTED	409.7060 m/z @18.72 [151020OFc1_NvH-0949-Control-12.raw]	409.70599365234375	18.7192148085333	2.6846355048	99.2304156504	96.5457801456	1780515.375	3.943596557317707E8	2	7920	19.44856731233906	1.2208669778693855	2.3279368538860394	409.696044921875	409.7144775390625
434	409.7244873046875	25.9469477776					1	DETECTED	409.7245 m/z @25.95 [151020OFc1_NvH-0949-Control-12.raw]	409.7244873046875	25.9469477776	4.97134513306667	99.4668605477333	94.49551541466664	1.68768E8	3.23204954611128E9	2	7920	0.23191760041762421	1.6151999308302476	1.9338161572301387	409.7145080566406	409.7344665527344
435	409.73504638671875	18.330369412					1	DETECTED	409.7350 m/z @18.33 [151020OFc1_NvH-0949-Control-12.raw]	409.73504638671875	18.330369412	5.3192910936	95.0638784314667	89.7445873378667	541049.8125	3.2904503059065956E8	0	7920	0.10607872847162625	0.5759010525194309	0.04965862528210161	409.7344970703125	409.73681640625
436	409.7469482421875	28.7968518970667					1	DETECTED	409.7469 m/z @28.80 [151020OFc1_NvH-0949-Control-12.raw]	409.7469482421875	28.7968518970667	3.57757162426667	99.2827024168	95.70513079253334	1.2676254E7	6.000726324777153E8	2	7920	0.2196948178530711	0.9935764375768604	16.96878999784711	409.7370300292969	409.7568054199219
437	409.7598571777344	41.9689508354667					1	DETECTED	409.7599 m/z @41.97 [151020OFc1_NvH-0949-Control-12.raw]	409.7598571777344	41.9689508354667	2.30171097386667	91.7677162045333	89.46600523066662	729663.875	3.414097903529625E8	0	7920	3.7584260116830492	1.3792507192342516	0.20333845888597593	409.7569885253906	409.76971435546875
438	409.7708435058594	39.2639069725333					1	DETECTED	409.7708 m/z @39.26 [151020OFc1_NvH-0949-Control-12.raw]	409.7708435058594	39.2639069725333	9.09613591973333	43.2174303773333	34.12129445759997	82654.421875	1.0220481390625578E8	0	7920	30.662284795956733	0.5655256133752888	0.13105122675057768	409.7708435058594	409.77227783203125
439	409.8365173339844	19.7864276018667					1	DETECTED	409.8365 m/z @19.79 [151020OFc1_NvH-0949-Control-12.raw]	409.8365173339844	19.7864276018667	0.641337710133333	99.5221267384	98.88078902826668	1404901.25	3.711976397945517E8	3	7920	0.15749219459434016	0.507936884399763	13.200496712936408	409.82672119140625	409.84649658203125
440	409.8574523925781	16.6853420946667					1	DETECTED	409.8575 m/z @16.69 [151020OFc1_NvH-0949-Control-12.raw]	409.8574523925781	16.6853420946667	0.487756452533333	99.9168410997333	99.42908464719997	1888088.75	3.5017902448888147E8	3	7920	0.14390591064078606	3.1481093077102997	0.08667751200671925	409.8475341796875	409.8643493652344
441	409.8743591308594	27.110677688					1	DETECTED	409.8744 m/z @27.11 [151020OFc1_NvH-0949-Control-12.raw]	409.8743591308594	27.110677688	0.593479979466667	99.8072965482667	99.21381656880004	4967738.0	4.255829383781079E8	3	7920	0.1418791426008923	1.4225240719972443	8.504154169217111	409.8644714355469	409.8790588378906
442	409.8890686035156	31.1991292394667					1	DETECTED	409.8891 m/z @31.20 [151020OFc1_NvH-0949-Control-12.raw]	409.8890686035156	31.1991292394667	0.296779169066667	99.7704656957333	99.47368652666663	6222061.5	6.20938928234774E8	3	7920	19.332741357905572	0.5164322140699552	1.6318214534341091	409.87908935546875	409.8990478515625
443	409.90081787109375	24.3476742984					1	DETECTED	409.9008 m/z @24.35 [151020OFc1_NvH-0949-Control-12.raw]	409.90081787109375	24.3476742984	1.20734812613333	99.7431825898667	98.53583446373338	748352.6875	3.458433192032876E8	3	7920	15.641226361209853	0.5419203465347904	0.628512743521349	409.8990783691406	409.91058349609375
444	409.9145812988281	28.9289762514667					1	DETECTED	409.9146 m/z @28.93 [151020OFc1_NvH-0949-Control-12.raw]	409.9145812988281	28.9289762514667	0.478168705333333	99.9444759994667	99.46630729413337	239798.09375	3.24821899207717E8	3	7920	2.5191507020140627	2.2147923090377466	3.4024655274296185	409.91082763671875	409.916748046875
445	409.9269714355469	35.0541470317333					1	DETECTED	409.9270 m/z @35.05 [151020OFc1_NvH-0949-Control-12.raw]	409.9269714355469	35.0541470317333	0.117851641333333	99.9996024013333	99.88175075999997	1710463.625	3.749467654783052E8	3	7920	12.875792995800403	0.5722087876313044	2.169311634105429	409.9173583984375	409.9367980957031
446	409.9391784667969	44.3516043248					1	DETECTED	409.9392 m/z @44.35 [151020OFc1_NvH-0949-Control-12.raw]	409.9391784667969	44.3516043248	0.344118397333333	99.9352224072	99.59110400986667	834280.5	3.544067301485165E8	3	7920	0.11273506791293642	0.5048617750757828	0.6386247438418302	409.9371032714844	409.94903564453125
447	409.9671936035156	30.7503922461333					1	DETECTED	409.9672 m/z @30.75 [151020OFc1_NvH-0949-Control-12.raw]	409.9671936035156	30.7503922461333	0.1273224272	99.577634624	99.4503121968	896604.375	3.4547383699171245E8	0	7920	3.9017252947930743	0.5543827622864718	0.03869988421882566	409.95721435546875	409.9771423339844
448	409.984375	30.3823818010667					1	DETECTED	409.9844 m/z @30.38 [151020OFc1_NvH-0949-Control-12.raw]	409.984375	30.3823818010667	0.0146489904	99.9627593634667	99.9481103730667	814544.875	3.605905211997635E8	0	7920	0.08291695288504641	0.5065913005665762	0.05788878107798507	409.9772033691406	409.9943542480469
449	410.0011901855469	65.2728041058667					1	DETECTED	410.0012 m/z @65.27 [151020OFc1_NvH-0949-Control-12.raw]	410.0011901855469	65.2728041058667	0.00473203386666667	99.7613719021333	99.75663986826663	104650.4453125	3.230012005604028E8	0	7920	75.64856606683364	0.7654589841064803	0.5307817181676611	409.99456787109375	410.01068115234375
450	410.1170959472656	50.8344779608					1	DETECTED	410.1171 m/z @50.83 [151020OFc1_NvH-0949-Control-12.raw]	410.1170959472656	50.8344779608	0.0146489904	99.9904381149333	99.97578912453329	74904.28125	2.750758475709152E8	0	7920	96.64307767111318	0.9455646206879285	0.9524102491434848	410.10833740234375	410.1270751953125
451	410.1468505859375	92.4134800384					1	DETECTED	410.1469 m/z @92.41 [151020OFc1_NvH-0949-Control-12.raw]	410.1468505859375	92.4134800384	3.86853058906667	93.9033485170667	90.03481792800004	211102.875	3.065141408844113E8	0	7920	0.7995036546445107	1.4726718596159576	0.30314143569723806	410.1368713378906	410.1566467285156
452	410.1708068847656	19.7864276018667					1	DETECTED	410.1708 m/z @19.79 [151020OFc1_NvH-0949-Control-12.raw]	410.1708068847656	19.7864276018667	4.48937565466667	99.9996024013333	95.51022674666663	891701.0	3.454893132440087E8	0	7920	8.316417093450475	22.166862333379477	0.8527955959691462	410.162109375	410.1807861328125
453	410.1917419433594	16.69482724					1	DETECTED	410.1917 m/z @16.69 [151020OFc1_NvH-0949-Control-12.raw]	410.1917419433594	16.69482724	4.86443821946667	99.1474560584	94.28301783893332	1415506.25	3.21125917193924E8	0	7920	0.13515012126693193	1.2002687854067795	149.97000611405775	410.1819152832031	410.19342041015625
454	410.20343017578125	35.8744266981333					1	DETECTED	410.2034 m/z @35.87 [151020OFc1_NvH-0949-Control-12.raw]	410.20343017578125	35.8744266981333	4.58339159093333	98.4530393656	93.86964777466667	5676232.5	4.950023254006825E8	2	7920	0.36189419910792253	0.5098799169099308	3.160174071097341	410.1934509277344	410.2037048339844
455	410.2137145996094	20.7276952554667					1	DETECTED	410.2137 m/z @20.73 [151020OFc1_NvH-0949-Control-12.raw]	410.2137145996094	20.7276952554667	5.02762822133333	99.6697502898667	94.64212206853337	1.0568044E7	5.2185300631238943E8	0	7920	0.1649100138598243	4.365081528200167	3.253311738550822	410.2037353515625	410.2142639160156
456	410.2242736816406	25.9469477776					1	DETECTED	410.2243 m/z @25.95 [151020OFc1_NvH-0949-Control-12.raw]	410.2242736816406	25.9469477776	4.66637756533333	99.6697502898667	95.00337272453336	7.6226312E7	2.706514471824773E9	4	7920	0.22951125448874876	31.45275942581744	67.47816049066309	410.21429443359375	410.2342224121094
457	410.2390441894531	22.0324391509333					1	DETECTED	410.2390 m/z @22.03 [151020OFc1_NvH-0949-Control-12.raw]	410.2390441894531	22.0324391509333	4.97134513306667	99.9536861066667	94.98234097360003	3425095.5	6.45395316724533E8	3	7920	27.19220844360332	3.495725122605764	9.288309009596288	410.2342834472656	410.2490234375
458	410.2521057128906	45.2342775402667					1	DETECTED	410.2521 m/z @45.23 [151020OFc1_NvH-0949-Control-12.raw]	410.2521057128906	45.2342775402667	4.5927472056	98.9634123685333	94.37066516293329	2461504.25	4.361728132261803E8	2	7920	10.31223854499742	0.6587476047743218	0.08224184371240453	410.2490539550781	410.2620849609375
459	410.26220703125	35.226247212					1	DETECTED	410.2622 m/z @35.23 [151020OFc1_NvH-0949-Control-12.raw]	410.26220703125	35.226247212	4.3703251784	91.9629869522667	87.59266177386671	255582.078125	3.421855236111841E8	0	7920	36.57830017603728	1.430833192005154	1.8608337061586853	410.26214599609375	410.2650146484375
460	410.2750244140625	89.8759073293333					1	DETECTED	410.2750 m/z @89.88 [151020OFc1_NvH-0949-Control-12.raw]	410.2750244140625	89.8759073293333	4.3975683976	98.124169668	93.7266012704	865396.75	3.647455543449939E8	0	7920	45.60692129751536	0.5067211544554098	0.001571515750328198	410.2650451660156	410.28363037109375
461	410.2890930175781	37.9748199277333					1	DETECTED	410.2891 m/z @37.97 [151020OFc1_NvH-0949-Control-12.raw]	410.2890930175781	37.9748199277333	0.7264096328	99.5037501498667	98.7773405170667	119246.1796875	2.864981285883399E8	0	7920	90.35548395890717	1.325926928625231	1.4405054573749123	410.2850341796875	410.2989807128906
462	410.3109436035156	91.5490273933333					1	DETECTED	410.3109 m/z @91.55 [151020OFc1_NvH-0949-Control-12.raw]	410.3109436035156	91.5490273933333	0.277997859733333	96.419708636	96.14171077626666	141661.515625	2.8816515006583315E8	0	7920	0.2435679572069347	0.5004978876921908	0.6316974002107286	410.3011779785156	410.318359375
463	410.3745422363281	22.8082631269333					1	DETECTED	410.3745 m/z @22.81 [151020OFc1_NvH-0949-Control-12.raw]	410.3745422363281	22.8082631269333	0.574096979466667	99.2396654152	98.66556843573332	436848.0	3.332213497343543E8	0	7920	0.18380385017306722	2.052963221037023	16.620883938468836	410.366455078125	410.38385009765625
464	410.4474182128906	20.4079635648					1	DETECTED	410.4474 m/z @20.41 [151020OFc1_NvH-0949-Control-12.raw]	410.4474182128906	20.4079635648	3.15888253413333	99.3838969493333	96.22501441519998	1352560.25	3.485997708695281E8	0	7920	0.05709006874419842	1.6654585605438186	null	410.4374694824219	410.4568786621094
465	410.471923828125	36.8629011042667					1	DETECTED	410.4719 m/z @36.86 [151020OFc1_NvH-0949-Control-12.raw]	410.471923828125	36.8629011042667	2.6755001352	99.1847661194667	96.5092659842667	2.9175144E7	9.4472873717133E8	0	7920	0.2651321895782246	2.625543749763464	2.2699414724704656	410.46197509765625	410.48187255859375
466	410.48638916015625	30.4810138965333					1	DETECTED	410.4864 m/z @30.48 [151020OFc1_NvH-0949-Control-12.raw]	410.48638916015625	30.4810138965333	4.99963903813333	99.0365759842667	94.03693694613338	382062.84375	3.051747283238757E8	0	7920	8.67872423009105	1.9140660864842127	2.8366855362474266	410.4820556640625	410.4963684082031
467	410.505615234375	19.7756550397333					1	DETECTED	410.5056 m/z @19.78 [151020OFc1_NvH-0949-Control-12.raw]	410.505615234375	19.7756550397333	4.9313581552	99.825329844	94.8939716888	279943.0625	3.3572166877433985E8	0	7920	0.14182090042064033	6.8810452427121875	55.39376036422115	410.4964294433594	410.5146789550781
468	410.52471923828125	35.8592895925333					1	DETECTED	410.5247 m/z @35.86 [151020OFc1_NvH-0949-Control-12.raw]	410.52471923828125	35.8592895925333	2.33803942186667	94.7442176722667	92.40617825040003	524709.8125	3.11820914657663E8	3	7920	0.15573406768336895	1.5037068950279635	0.011771203701553018	410.5147705078125	410.5251159667969
469	410.5351257324219	15.3904557304					1	DETECTED	410.5351 m/z @15.39 [151020OFc1_NvH-0949-Control-12.raw]	410.5351257324219	15.3904557304	3.49579344533333	94.3451309514667	90.84933750613337	2154194.75	3.5878083866262126E8	3	7920	0.16749789281941574	0.6055077519433147	0.12222579437200697	410.525146484375	410.5381164550781
470	410.54815673828125	20.7393494109333					1	DETECTED	410.5482 m/z @20.74 [151020OFc1_NvH-0949-Control-12.raw]	410.54815673828125	20.7393494109333	4.83371545386667	99.1474560584	94.31374060453332	6514923.0	4.6329790851539916E8	0	7920	0.1517966428715809	33.09162937081005	2.5315002509060567	410.5382080078125	410.5581359863281
471	410.5606384277344	22.0922153272					1	DETECTED	410.5606 m/z @22.09 [151020OFc1_NvH-0949-Control-12.raw]	410.5606384277344	22.0922153272	3.00363831546667	99.2921064621333	96.28846814666663	1732887.5	4.037803172913987E8	0	7920	6.536096969331428	3.727830401770326	5.264073161186702	410.55816650390625	410.57061767578125
472	410.58099365234375	15.4611605597333					1	DETECTED	410.5810 m/z @15.46 [151020OFc1_NvH-0949-Control-12.raw]	410.58099365234375	15.4611605597333	4.5927472056	95.9513520010667	91.35860479546669	1362892.0	3.800721226554452E8	3	7920	30.540730109917092	10.65014636931818	158.74437202851954	410.5710144042969	410.5909729003906
473	410.5955505371094	35.0402491488					1	DETECTED	410.5956 m/z @35.04 [151020OFc1_NvH-0949-Control-12.raw]	410.5955505371094	35.0402491488	0.0616319282666667	61.5856961741333	61.52406424586663	624625.0625	2.142654863601188E8	0	7920	0.0898985696336112	1.217266454061829	0.006501986698554848	410.59100341796875	410.60540771484375
474	410.6083068847656	44.4549179056					1	DETECTED	410.6083 m/z @44.45 [151020OFc1_NvH-0949-Control-12.raw]	410.6083068847656	44.4549179056	9.80570684986667	66.0114159869333	56.205709137066634	153278.328125	2.4593938290568876E8	0	7920	21.72189695293266	0.8110676610595784	0.6221353221191567	410.60589599609375	410.6095886230469
475	410.6195983886719	29.0514469349333					1	DETECTED	410.6196 m/z @29.05 [151020OFc1_NvH-0949-Control-12.raw]	410.6195983886719	29.0514469349333	4.5927472056	99.6880411845333	95.0952939789333	740433.625	3.3545902931954306E8	0	7920	0.3407749599135421	0.5016108805889744	2.926986034653259	410.6097717285156	410.62957763671875
476	410.671142578125	60.0379282898667					1	DETECTED	410.6711 m/z @60.04 [151020OFc1_NvH-0949-Control-12.raw]	410.671142578125	60.0379282898667	5.4360689512	92.8144860352	87.378417084	169633.5625	3.5052852046889234E8	0	7920	37.38742557818556	0.8001414067425572	0.6808898531303214	410.6618347167969	410.68109130859375
477	410.69732666015625	74.5749971056					1	DETECTED	410.6973 m/z @74.57 [151020OFc1_NvH-0949-Control-12.raw]	410.69732666015625	74.5749971056	0.0898456874666667	97.8004444434667	97.71059875600004	2588573.5	4.2470612683972025E8	2	7920	38.820763567212275	0.5026640805558623	0.005639757056167325	410.6874084472656	410.7073059082031
478	410.7110290527344	24.6335382738667					1	DETECTED	410.7110 m/z @24.63 [151020OFc1_NvH-0949-Control-12.raw]	410.7110290527344	24.6335382738667	4.8532608872	94.5063743757333	89.65311348853331	1136789.75	3.7181082178145725E8	2	7920	11.320690342236162	0.5524227368149964	0.6201544472915994	410.70733642578125	410.71539306640625
479	410.72540283203125	25.9469477776					1	DETECTED	410.7254 m/z @25.95 [151020OFc1_NvH-0949-Control-12.raw]	410.72540283203125	25.9469477776	4.3610872472	99.7249200722667	95.3638328250667	2.048347E7	1.2951520216806512E9	2	7920	5.867150115028426	0.9796967444410444	0.04845346203119315	410.7154235839844	410.7353515625
480	410.74212646484375	31.8306089530667					1	DETECTED	410.7421 m/z @31.83 [151020OFc1_NvH-0949-Control-12.raw]	410.74212646484375	31.8306089530667	3.56852114186667	97.6800877418667	94.11156660000003	1455899.625	4.2055024551943356E8	2	7920	10.580914759809573	0.5904489830650029	3.800213597774569	410.73553466796875	410.7521057128906
481	410.7540283203125	45.2758315906667					1	DETECTED	410.7540 m/z @45.28 [151020OFc1_NvH-0949-Control-12.raw]	410.7540283203125	45.2758315906667	4.73182900906667	94.2655898525333	89.53376084346662	1212301.875	3.275494933636841E8	4	7920	4.8425082067362055	0.5067757947196005	0.7726450857694157	410.75213623046875	410.7625427246094
482	410.7682189941406	19.6667494333333					1	DETECTED	410.7682 m/z @19.67 [151020OFc1_NvH-0949-Control-12.raw]	410.7682189941406	19.6667494333333	1.49914883706667	88.5697764181333	87.07062758106663	404870.21875	2.804063683675568E8	0	7920	0.1665484678543656	222.40152208577283	0.8456453346474914	410.7647705078125	410.7774963378906
483	410.82025146484375	29.0243913896					1	DETECTED	410.8203 m/z @29.02 [151020OFc1_NvH-0949-Control-12.raw]	410.82025146484375	29.0243913896	0.622218966933333	99.0273783248	98.40515935786667	794821.0625	3.810392568704396E8	0	7920	0.20022785590708736	2.725717658442637	0.016219501776859664	410.8106384277344	410.8302307128906
484	410.84039306640625	41.5574659330667					1	DETECTED	410.8404 m/z @41.56 [151020OFc1_NvH-0949-Control-12.raw]	410.84039306640625	41.5574659330667	0.363217644266667	99.2396654152	98.87644777093332	1.6600852E7	6.933411402406201E8	0	7920	0.3585619955377979	1.6676351751050542	2.121532431783211	410.8304138183594	410.8503723144531
485	410.8590393066406	35.7523722469333					1	DETECTED	410.8590 m/z @35.75 [151020OFc1_NvH-0949-Control-12.raw]	410.8590393066406	35.7523722469333	0.4010050232	99.494489408	99.0934843848	163657.890625	2.9382364808097786E8	0	7920	4.742749543307813	1.5975123593451837	2.6297570810926523	410.8504333496094	410.8594055175781
486	410.8694152832031	15.4152171912					1	DETECTED	410.8694 m/z @15.42 [151020OFc1_NvH-0949-Control-12.raw]	410.8694152832031	15.4152171912	0.00473203386666667	99.2304156504	99.22568361653333	1307949.125	4.1306660353533244E8	3	7920	0.17752610773588096	0.8302961704571191	0.512762988958966	410.85943603515625	410.8730773925781
487	410.88311767578125	20.7636554504					1	DETECTED	410.8831 m/z @20.76 [151020OFc1_NvH-0949-Control-12.raw]	410.88311767578125	20.7636554504	0.0240554450666667	99.9812298245333	99.95717437946664	2496929.25	4.2879693092878276E8	3	7920	0.22649570549451425	1.681315202868843	2.499572214178624	410.8731384277344	410.8930969238281
488	410.89349365234375	26.1048312976					1	DETECTED	410.8935 m/z @26.10 [151020OFc1_NvH-0949-Control-12.raw]	410.89349365234375	26.1048312976	1.50839246933333	99.3013272941333	97.79293482479997	953534.875	3.334573060172371E8	0	7920	16.001486575038253	0.6192402586888434	0.2868340161834278	410.89312744140625	410.90130615234375
489	410.9114074707031	38.8608882552					1	DETECTED	410.9114 m/z @38.86 [151020OFc1_NvH-0949-Control-12.raw]	410.9114074707031	38.8608882552	0.00473203386666667	99.9627593634667	99.95802732960003	3890083.75	5.082882249045789E8	3	7920	13.886385279711455	0.507946603995977	0.07449530355881585	410.9014587402344	410.9212951660156
490	410.93548583984375	20.4269343077333					1	DETECTED	410.9355 m/z @20.43 [151020OFc1_NvH-0949-Control-12.raw]	410.93548583984375	20.4269343077333	1.8559257456	99.6512167749333	97.7952910293333	333071.5	3.07210048801194E8	0	7920	19.69856226905811	8.46269242200482	0.39880311555085296	410.925537109375	410.93988037109375
491	410.9499816894531	14.2118585781333					1	DETECTED	410.9500 m/z @14.21 [151020OFc1_NvH-0949-Control-12.raw]	410.9499816894531	14.2118585781333	0.221450937066667	99.6790795672	99.45762863013334	768349.5625	3.425774820626101E8	0	7920	0.04622029886819767	1.0584349484515883	1.1749169539908983	410.9400329589844	410.9598693847656
492	410.9629821777344	25.335614896					1	DETECTED	410.9630 m/z @25.34 [151020OFc1_NvH-0949-Control-12.raw]	410.9629821777344	25.335614896	1.4371662896	98.5834540197333	97.1462877301333	287745.4375	3.3071223331301785E8	0	7920	23.391227039551527	2.638448107231574	4.2641111220471934	410.96002197265625	410.9633483886719
493	410.9733581542969	36.8629011042667					1	DETECTED	410.9734 m/z @36.86 [151020OFc1_NvH-0949-Control-12.raw]	410.9733581542969	36.8629011042667	0.940557178933333	99.706722396	98.76616521706667	4989869.0	4.271235815208091E8	0	7920	0.21083199643667427	2.1309123302869732	2.6771895609646887	410.96337890625	410.9832763671875
494	410.9901123046875	35.9151225389333					1	DETECTED	410.9901 m/z @35.92 [151020OFc1_NvH-0949-Control-12.raw]	410.9901123046875	35.9151225389333	0.136685181333333	98.1335137010667	97.99682851973337	718845.125	3.178028166348199E8	0	7920	0.11854757236868352	2.0286789159770007	0.005061145164902055	410.98345947265625	411.0000915527344
495	411.0207214355469	29.0901297605333					1	DETECTED	411.0207 m/z @29.09 [151020OFc1_NvH-0949-Control-12.raw]	411.0207214355469	29.0901297605333	1.33561520933333	99.1291148874667	97.79349967813337	774137.0	3.107868997907375E8	0	7920	0.13380915244257352	0.5926017624371194	3.1414737868997276	411.0113220214844	411.0306701660156
496	411.0408630371094	41.5429391013333					1	DETECTED	411.0409 m/z @41.54 [151020OFc1_NvH-0949-Control-12.raw]	411.0408630371094	41.5429391013333	5.04805099786667	99.7339661802667	94.68591518240004	1.950483E7	7.635029969788783E8	5	7920	0.3008065671029243	1.629025076898113	2.199475611823022	411.03106689453125	411.0507507324219
497	411.0928039550781	68.0418445301333					1	DETECTED	411.0928 m/z @68.04 [151020OFc1_NvH-0949-Control-12.raw]	411.0928039550781	68.0418445301333	0.429329596266667	99.5496077922667	99.12027819600003	90144.53125	2.928338124402469E8	0	7920	95.13796241140292	0.7503301647227321	0.49569649666095206	411.0903015136719	411.0960998535156
498	411.1073303222656	62.8116629986667					1	DETECTED	411.1073 m/z @62.81 [151020OFc1_NvH-0949-Control-12.raw]	411.1073303222656	62.8116629986667	0.0146489904	99.9812298245333	99.9665808341333	142054.390625	3.1005511814110816E8	0	7920	97.55804666877161	0.7749160624302119	0.6103238906803475	411.097412109375	411.1123962402344
499	411.1228332519531	92.4828623016					1	DETECTED	411.1228 m/z @92.48 [151020OFc1_NvH-0949-Control-12.raw]	411.1228332519531	92.4828623016	0.583728151733333	99.9627593634667	99.37903121173336	804386.875	3.5433118970004547E8	0	7920	0.13918446195388867	0.7398812397424263	0.19608065601901006	411.11322021484375	411.1309509277344
500	411.1590270996094	13.6259692584					1	DETECTED	411.1590 m/z @13.63 [151020OFc1_NvH-0949-Control-12.raw]	411.1590270996094	13.6259692584	2.73003072853333	92.4828623016	89.75283157306666	152334.3125	3.4317329518180346E8	0	7920	0.12981196155597097	4.118637019062044	285.10377818784775	411.1490478515625	411.1689453125
501	411.1822814941406	28.1267059525333					1	DETECTED	411.1823 m/z @28.13 [151020OFc1_NvH-0949-Control-12.raw]	411.1822814941406	28.1267059525333	0.459093905333333	99.9812298245333	99.52213591919997	4394532.0	4.1025863390282196E8	3	7920	0.2797614904430574	0.7273405795486403	0.021456153653134816	411.17230224609375	411.1922607421875
502	411.2006530761719	21.7262444098667					1	DETECTED	411.2007 m/z @21.73 [151020OFc1_NvH-0949-Control-12.raw]	411.2006530761719	21.7262444098667	2.9944488784	99.6880411845333	96.6935923061333	3044566.75	4.3945405222787505E8	2	7920	7.964212926303706	0.5976477401673285	2.0715304464546334	411.1922912597656	411.2051086425781
503	411.21514892578125	21.2506330717333					1	DETECTED	411.2151 m/z @21.25 [151020OFc1_NvH-0949-Control-12.raw]	411.21514892578125	21.2506330717333	4.20622497466667	99.9352224072	95.72899743253333	8873291.0	1.0296228011387373E9	3	7920	15.000780219239982	1.3017889338548618	3.3826006951709595	411.2051696777344	411.22509765625
504	411.2281799316406	25.8815176946667					1	DETECTED	411.2282 m/z @25.88 [151020OFc1_NvH-0949-Control-12.raw]	411.2281799316406	25.8815176946667	4.44351555653333	94.8200732533333	90.37655769679998	6670295.5	6.029975077520792E8	3	7920	10.77652566787058	4.168628663474623	48.330363467880986	411.2252197265625	411.231201171875
505	411.2412109375	41.6213444210667					1	DETECTED	411.2412 m/z @41.62 [151020OFc1_NvH-0949-Control-12.raw]	411.2412109375	41.6213444210667	1.59999535786667	99.8072965482667	98.20730119040003	1.2973279E7	8.958526818692614E8	2	7920	4.8024958992953515	0.6461749781336643	0.07735697851433089	411.2312316894531	411.25115966796875
506	411.2550048828125	45.2342775402667					1	DETECTED	411.2550 m/z @45.23 [151020OFc1_NvH-0949-Control-12.raw]	411.2550048828125	45.2342775402667	4.787589116	99.6050886824	94.81749956639999	493402.75	3.267481913564395E8	0	7920	12.538373499366415	1.2852824894104407	2.1611866333099057	411.251220703125	411.2646789550781
507	411.2663269042969	22.9826671562667					1	DETECTED	411.2663 m/z @22.98 [151020OFc1_NvH-0949-Control-12.raw]	411.2663269042969	22.9826671562667	4.42496574266667	94.4517625973333	90.02679685466663	304447.03125	3.1308035228910995E8	0	7920	3.3432850162754733	2.34322515602237	19.946347189085532	411.26507568359375	411.27569580078125
508	411.2943420410156	47.5554777408					1	DETECTED	411.2943 m/z @47.56 [151020OFc1_NvH-0949-Control-12.raw]	411.2943420410156	47.5554777408	28.0751523469333	94.4882099008	66.41305755386671	99079.0625	2.5792586609662366E8	0	7920	63.1250758511075	1.7046187938620518	2.290723202448901	411.28558349609375	411.2979736328125
509	411.3102111816406	92.5121932293333					1	DETECTED	411.3102 m/z @92.51 [151020OFc1_NvH-0949-Control-12.raw]	411.3102111816406	92.5121932293333	1.42789966106667	92.6961493402667	91.26824967920003	139608.234375	2.8590160483400023E8	0	7920	1.5937390105180498	0.6098654161358732	0.5625699040441257	411.30224609375	411.3183898925781
510	411.3291015625	91.4242787781333					1	DETECTED	411.3291 m/z @91.42 [151020OFc1_NvH-0949-Control-12.raw]	411.3291015625	91.4242787781333	0.459093905333333	92.5595389328	92.10044502746666	223119.6875	2.778914323182246E8	0	7920	0.4538939322277429	3.030657088332916	1.4450784591616355	411.3199768066406	411.3341369628906
511	411.3470458984375	91.2922071389333					1	DETECTED	411.3470 m/z @91.29 [151020OFc1_NvH-0949-Control-12.raw]	411.3470458984375	91.2922071389333	1.15198567146667	99.4206422232	98.26865655173333	409302.03125	2.862076701312713E8	0	7920	0.9148850710446084	1.4480269970204291	3.6149396494388055	411.3380126953125	411.3559875488281
512	411.4413757324219	41.5574659330667					1	DETECTED	411.4414 m/z @41.56 [151020OFc1_NvH-0949-Control-12.raw]	411.4413757324219	41.5574659330667	0.2497647208	99.6790795672	99.4293148464	5696531.0	4.773639858287461E8	4	7920	0.33254140182209824	0.5582009983370955	39.32923015267525	411.431396484375	411.4513244628906
513	411.4516906738281	14.253388972					1	DETECTED	411.4517 m/z @14.25 [151020OFc1_NvH-0949-Control-12.raw]	411.4516906738281	14.253388972	4.92198110853333	99.8072965482667	94.88531543973338	323798.84375	3.2984727214352894E8	0	7920	0.026675911950754028	0.7258772150745447	11.551101037018562	411.4513854980469	411.4616394042969
514	411.4737854003906	23.0090338498667					1	DETECTED	411.4738 m/z @23.01 [151020OFc1_NvH-0949-Control-12.raw]	411.4737854003906	23.0090338498667	4.81515106693333	96.0909997997333	91.27584873279997	534655.125	3.275341643163736E8	0	7920	2.907098490027117	0.5300834680358133	9.40130895346824	411.46380615234375	411.4836730957031
515	411.49102783203125	35.9571096704					1	DETECTED	411.4910 m/z @35.96 [151020OFc1_NvH-0949-Control-12.raw]	411.49102783203125	35.9571096704	5.14924344666667	97.7727891488	92.62354570213333	365921.71875	3.2878785689665556E8	0	7920	11.20645495875651	1.8781435870017535	3.191467954684091	411.484130859375	411.50091552734375
516	411.52197265625	27.1619299074667					1	DETECTED	411.5220 m/z @27.16 [151020OFc1_NvH-0949-Control-12.raw]	411.52197265625	27.1619299074667	3.86853058906667	98.7596400789333	94.89110948986664	300639.5	2.7253380268320024E8	0	7920	12.6413027405908	2.869189153534787	0.41400608015404067	411.51202392578125	411.52508544921875
517	411.53509521484375	21.7262444098667					1	DETECTED	411.5351 m/z @21.73 [151020OFc1_NvH-0949-Control-12.raw]	411.53509521484375	21.7262444098667	0.240398470133333	95.5426351717333	95.30223670159997	2021479.0	3.580567242479214E8	3	7920	0.12598918883724153	1.6113122823339192	342.9651310917486	411.5251159667969	411.5395202636719
518	411.5495300292969	21.2506330717333					1	DETECTED	411.5495 m/z @21.25 [151020OFc1_NvH-0949-Control-12.raw]	411.5495300292969	21.2506330717333	2.44757956933333	99.4300135813333	96.98243401199997	6431884.0	5.674085439595389E8	3	7920	6.50382284357763	0.6837120747356285	0.5574142503995566	411.53955078125	411.55950927734375
519	411.5601501464844	48.5721477898667					1	DETECTED	411.5602 m/z @48.57 [151020OFc1_NvH-0949-Control-12.raw]	411.5601501464844	48.5721477898667	4.94241664373333	96.7484609653333	91.80604432159997	1423285.875	3.715019811773E8	3	7920	18.012889250870096	0.5890540833606619	0.40167547141887594	411.5595397949219	411.5697937011719
520	411.5798034667969	47.8475518501333					1	DETECTED	411.5798 m/z @47.85 [151020OFc1_NvH-0949-Control-12.raw]	411.5798034667969	47.8475518501333	4.3884744568	95.3074383437333	90.9189638869333	2555186.25	4.0301327739811945E8	3	7920	5.122749408363163	0.5068358487896885	0.007678716016546446	411.56982421875	411.5897521972656
521	411.5957336425781	28.4085734186667					1	DETECTED	411.5957 m/z @28.41 [151020OFc1_NvH-0949-Control-12.raw]	411.5957336425781	28.4085734186667	1.35405642266667	94.8105776722667	93.45652124960003	1373621.875	3.228632723645431E8	3	7920	0.05606082686650993	84.78126664502906	0.816812733322364	411.59002685546875	411.60565185546875
522	411.641845703125	41.636966876					1	DETECTED	411.6418 m/z @41.64 [151020OFc1_NvH-0949-Control-12.raw]	411.641845703125	41.636966876	5.6969222824	99.2031222698667	93.5061999874667	2317039.5	3.673825168408913E8	0	7920	0.13702070103056485	9.236028202836026	27.088751281336435	411.63189697265625	411.65081787109375
523	411.68402099609375	28.1267059525333					1	DETECTED	411.6840 m/z @28.13 [151020OFc1_NvH-0949-Control-12.raw]	411.68402099609375	28.1267059525333	2.79392787466667	99.9352224072	97.14129453253334	1910800.5	3.7335981682924974E8	0	7920	0.22816356487267697	0.5110875869032805	0.01396037575625346	411.674072265625	411.6939392089844
524	411.70574951171875	29.5729036786667					1	DETECTED	411.7057 m/z @29.57 [151020OFc1_NvH-0949-Control-12.raw]	411.70574951171875	29.5729036786667	3.00363831546667	98.2085818357333	95.20494352026662	818575.6875	3.4543667199238163E8	0	7920	9.99498717206922	0.5939898560436906	2.087307643934807	411.696044921875	411.70599365234375
525	411.71600341796875	21.8051145498667					1	DETECTED	411.7160 m/z @21.81 [151020OFc1_NvH-0949-Control-12.raw]	411.71600341796875	21.8051145498667	3.3229177096	99.6880411845333	96.3651234749333	5.244228E7	1.5472209741531725E9	2	7920	0.19754428046352146	0.5476962621729798	0.07693979273300353	411.7060546875	411.7259521484375
526	411.7267150878906	21.0965934434667					1	DETECTED	411.7267 m/z @21.10 [151020OFc1_NvH-0949-Control-12.raw]	411.7267150878906	21.0965934434667	6.6466970472	91.69404832	85.0473512728	3037955.5	4.515815472785072E8	2	7920	0.19671698482295596	0.5407047521813431	0.05016969649893787	411.72601318359375	411.7294921875
527	411.7395324707031	34.7784794408					1	DETECTED	411.7395 m/z @34.78 [151020OFc1_NvH-0949-Control-12.raw]	411.7395324707031	34.7784794408	3.45934742106667	96.0909997997333	92.63165237866663	5176595.5	5.505065020306326E8	2	7920	2.269881024263171	0.5748349168372109	0.9593512445170621	411.72955322265625	411.7475891113281
528	411.75762939453125	27.4975340144					1	DETECTED	411.7576 m/z @27.50 [151020OFc1_NvH-0949-Control-12.raw]	411.75762939453125	27.4975340144	3.80487918135	98.9175940898667	95.1127149085167	6592396.5	3.889460129628419E8	2	7920	0.194281037305025	0.5102711858068399	0.016523804047505246	411.7476501464844	411.7675476074219
529	411.768310546875	22.9972088602667					1	DETECTED	411.7683 m/z @23.00 [151020OFc1_NvH-0949-Control-12.raw]	411.768310546875	22.9972088602667	3.40485252693333	53.1686782949333	49.76382576799997	108631.609375	1.483321747509605E8	0	7920	30.255477829718295	1.6508151244227156	2.2997281781335155	411.7677001953125	411.77606201171875
530	411.8420715332031	41.4837980552					1	DETECTED	411.8421 m/z @41.48 [151020OFc1_NvH-0949-Control-12.raw]	411.8420715332031	41.4837980552	0.0146489904	99.6144362432	99.5997872528	926726.1875	3.554034919679988E8	0	7920	0.06859268963038545	0.6140844044676471	27.393783638115636	411.8321533203125	411.84765625
531	411.8576965332031	24.8882975042667					1	DETECTED	411.8577 m/z @24.89 [151020OFc1_NvH-0949-Control-12.raw]	411.8576965332031	24.8882975042667	0.0804335250666667	98.9816959034667	98.90126237840003	2601196.0	3.866206688293442E8	3	7920	0.15450190251743834	0.5493028085417683	0.04605224447319568	411.8478088378906	411.8630676269531
532	411.8730773925781	25.0859888341333					1	DETECTED	411.8731 m/z @25.09 [151020OFc1_NvH-0949-Control-12.raw]	411.8730773925781	25.0859888341333	0.0522168650666667	99.6975143362667	99.64529747120004	2.8527602E7	7.221826736686498E8	3	7920	0.1748906004544324	0.5139357870646277	1.5039039071662053	411.8631591796875	411.883056640625
533	411.8860778808594	27.6159408485333					1	DETECTED	411.8861 m/z @27.62 [151020OFc1_NvH-0949-Control-12.raw]	411.8860778808594	27.6159408485333	0.0146489904	99.6237420456	99.60909305519999	3853988.25	4.668616364773718E8	3	7920	6.4077941890572205	0.8750217609448064	6.736160025814869	411.8830871582031	411.89605712890625
534	411.9034423828125	32.9316797192					1	DETECTED	411.9034 m/z @32.93 [151020OFc1_NvH-0949-Control-12.raw]	411.9034423828125	32.9316797192	0.468664152266667	99.9996024013333	99.53093824906664	1469693.875	3.7442233719179046E8	3	7920	2.438999223172093	0.5163626590106833	1.7091797473360386	411.8960876464844	411.9041442871094
535	411.9141845703125	47.8251690488					1	DETECTED	411.9142 m/z @47.83 [151020OFc1_NvH-0949-Control-12.raw]	411.9141845703125	47.8251690488	0.0522168650666667	99.7704656957333	99.71824883066662	2087838.625	3.733615551959372E8	0	7920	0.04314911529172605	0.5639095665415773	0.010851258447397275	411.9042053222656	411.924072265625
536	411.9297180175781	28.3658175946667					1	DETECTED	411.9297 m/z @28.37 [151020OFc1_NvH-0949-Control-12.raw]	411.9297180175781	28.3658175946667	0.00473203386666667	99.7889154146667	99.78418338080003	703430.5625	3.349673388629041E8	0	7920	0.16192489154591527	0.5137751078991512	18.097728833162744	411.9241943359375	411.9395446777344
537	411.9432678222656	11.816656408					1	DETECTED	411.9433 m/z @11.82 [151020OFc1_NvH-0949-Control-12.raw]	411.9432678222656	11.816656408	0.0898456874666667	99.852458108	99.76261242053333	216734.71875	3.181855944443716E8	0	7920	0.11268066402253041	0.5298546116436329	0.0420922712665568	411.9397888183594	411.94805908203125
538	411.9580993652344	35.0691216530667					1	DETECTED	411.9581 m/z @35.07 [151020OFc1_NvH-0949-Control-12.raw]	411.9580993652344	35.0691216530667	0.325259858666667	99.9536861066667	99.62842624800003	478440.53125	3.788168129916284E8	0	7920	14.659944564354504	2.40085683589266	0.7441969192272228	411.9481201171875	411.96807861328125
539	411.98199462890625	29.9398351106667					1	DETECTED	411.9820 m/z @29.94 [151020OFc1_NvH-0949-Control-12.raw]	411.98199462890625	29.9398351106667	0.603073458133333	99.9352224072	99.33214894906666	692350.3125	3.424432412770743E8	0	7920	0.2059386085331063	0.506049265799275	0.048504569329083806	411.9722900390625	411.99188232421875
540	412.0890808105469	43.2485885728					1	DETECTED	412.0891 m/z @43.25 [151020OFc1_NvH-0949-Control-12.raw]	412.0890808105469	43.2485885728	0.372611081333333	99.6880411845333	99.31543010319997	106268.8828125	2.783392280562541E8	0	7920	93.05382349074813	1.1370724382650366	1.4012118469446642	412.0890808105469	412.0964660644531
541	412.1262512207031	92.4828623016					1	DETECTED	412.1263 m/z @92.48 [151020OFc1_NvH-0949-Control-12.raw]	412.1262512207031	92.4828623016	6.96421610746667	98.7596400789333	91.79542397146663	216479.578125	2.8779806269856775E8	0	7920	0.07689836776677339	4.196817813807048	0.47178142688782876	412.1166687011719	412.1351013183594
542	412.14923095703125	34.1706965797333					1	DETECTED	412.1492 m/z @34.17 [151020OFc1_NvH-0949-Control-12.raw]	412.14923095703125	34.1706965797333	2.83041705093333	94.6484082466667	91.81799119573337	104335.1640625	2.9984193524624187E8	0	7920	89.53193620608391	1.4648559709136888	1.9297119418273776	412.1392517089844	412.15777587890625
543	412.1680603027344	37.3229563722667					1	DETECTED	412.1681 m/z @37.32 [151020OFc1_NvH-0949-Control-12.raw]	412.1680603027344	37.3229563722667	6.8742359848	92.4530981298667	85.57886214506671	128840.921875	2.9298595183083415E8	0	7920	84.82855758167307	1.4052948868795923	1.788399192215944	412.1586608886719	412.17034912109375
544	412.19390869140625	25.2897782472					1	DETECTED	412.1939 m/z @25.29 [151020OFc1_NvH-0949-Control-12.raw]	412.19390869140625	25.2897782472	2.73918309466667	99.4023786816	96.66319558693333	2221128.0	4.3145163258294743E8	2	7920	0.159440300627832	0.92711159500793	0.0328944061480688	412.1840515136719	412.1972351074219
545	412.2072448730469	25.0713953677333					1	DETECTED	412.2072 m/z @25.07 [151020OFc1_NvH-0949-Control-12.raw]	412.2072448730469	25.0713953677333	0.660624596	96.1824404338667	95.5218158378667	1.8713932E7	6.041513727942048E8	3	7920	0.3473178121843894	0.52347192298953	0.04012705135729117	412.197265625	412.20745849609375
546	412.21746826171875	21.7597981354667					1	DETECTED	412.2175 m/z @21.76 [151020OFc1_NvH-0949-Control-12.raw]	412.21746826171875	21.7597981354667	2.38373914746667	99.4300135813333	97.04627443386663	2.574749E7	1.372615324265635E9	2	7920	0.18245476316174702	2.537847976105815	173.92869434648972	412.2074890136719	412.2274475097656
547	412.2316589355469	32.1405157202667					1	DETECTED	412.2317 m/z @32.14 [151020OFc1_NvH-0949-Control-12.raw]	412.2316589355469	32.1405157202667	4.29726941066667	99.9075032736	95.61023386293333	5200606.0	7.424159536977613E8	3	7920	5.9035403263540225	0.5400400035266686	0.6036374649628531	412.22747802734375	412.24163818359375
548	412.2427062988281	17.3062894954667					1	DETECTED	412.2427 m/z @17.31 [151020OFc1_NvH-0949-Control-12.raw]	412.2427062988281	17.3062894954667	4.6294676464	98.8790095821333	94.2495419357333	3941572.25	4.614225975182238E8	0	7920	0.13735050622111444	4.1966399268380075	1.4577861196640656	412.2416687011719	412.2526550292969
549	412.2593994140625	27.4743859786667					1	DETECTED	412.2594 m/z @27.47 [151020OFc1_NvH-0949-Control-12.raw]	412.2593994140625	27.4743859786667	1.400291836	97.0150705272	95.6147786912	2969842.75	4.937433453533845E8	2	7920	2.608493869728594	1.8188913295747466	0.1272606483290404	412.2527770996094	412.26934814453125
550	412.2913818359375	47.7889960626667					1	DETECTED	412.2914 m/z @47.79 [151020OFc1_NvH-0949-Control-12.raw]	412.2913818359375	47.7889960626667	2.9034662752	97.2722653072	94.368799032	2946567.25	3.2897772670273083E8	3	7920	0.1788292546500827	102.92591732360665	1.5882970597191004	412.281494140625	412.3013000488281
551	412.3088684082031	90.4583274213333					1	DETECTED	412.3089 m/z @90.46 [151020OFc1_NvH-0949-Control-12.raw]	412.3088684082031	90.4583274213333	3.42292927093333	96.1549304693333	92.73200119839997	230487.515625	3.214103410779703E8	0	7920	0.7513458731073825	0.5072045445038315	3.6442902360353817	412.30316162109375	412.3171081542969
552	412.3258972167969	39.1829324818667					1	DETECTED	412.3259 m/z @39.18 [151020OFc1_NvH-0949-Control-12.raw]	412.3258972167969	39.1829324818667	14.0366668101333	98.7965642074667	84.7598973973334	81218.7890625	2.884657253266197E8	0	7920	77.08306538734251	1.6853376661134007	2.0609166134751793	412.3197326660156	412.3338928222656
553	412.3458557128906	61.6806888874667					1	DETECTED	412.3459 m/z @61.68 [151020OFc1_NvH-0949-Control-12.raw]	412.3458557128906	61.6806888874667	0.866414386666667	99.0001286234667	98.13371423680003	102326.1875	3.2425764173771745E8	0	7920	90.54854837694363	0.8068312500834738	0.498883820004835	412.3361511230469	412.3546447753906
554	412.4149169921875	92.5121932293333					1	DETECTED	412.4149 m/z @92.51 [151020OFc1_NvH-0949-Control-12.raw]	412.4149169921875	92.5121932293333	1.15198567146667	99.6144362432	98.46245057173333	844411.125	3.713004989414187E8	0	7920	7.756949835048587	18.911899210212532	43.38866954713756	412.4049377441406	412.42486572265625
555	412.4411315917969	52.2955923885333					1	DETECTED	412.4411 m/z @52.30 [151020OFc1_NvH-0949-Control-12.raw]	412.4411315917969	52.2955923885333	3.4866534928	98.1147662008	94.628112708	432369.59375	3.489337071101362E8	2	7920	30.637322073822848	1.1249678468999416	0.001207701657665311	412.4311828613281	412.45111083984375
556	412.48333740234375	24.6425772013333					1	DETECTED	412.4833 m/z @24.64 [151020OFc1_NvH-0949-Control-12.raw]	412.48333740234375	24.6425772013333	5.00899262666667	89.5635832341333	84.55459060746664	384479.90625	3.307560255004177E8	0	7920	16.74529103662589	3.218306774158782	0.34775311739987314	412.4733581542969	412.4930114746094
557	412.5039978027344	24.3736303181333					1	DETECTED	412.5040 m/z @24.37 [151020OFc1_NvH-0949-Control-12.raw]	412.5039978027344	24.3736303181333	6.85389015946667	99.2396654152	92.38577525573332	280370.53125	3.115456609617168E8	3	7920	12.164395973830462	3.494528785487626	0.0026668600193132633	412.4942626953125	412.51397705078125
558	412.52618408203125	24.8997533341333					1	DETECTED	412.5262 m/z @24.90 [151020OFc1_NvH-0949-Control-12.raw]	412.52618408203125	24.8997533341333	4.61115981706667	95.7794284496	91.16826863253334	797293.0	3.486620934255313E8	3	7920	11.793139911266081	0.781118759756923	0.48396924848063355	412.5162048339844	412.53106689453125
559	412.54107666015625	25.0859888341333					1	DETECTED	412.5411 m/z @25.09 [151020OFc1_NvH-0949-Control-12.raw]	412.54107666015625	25.0859888341333	4.3155110768	96.9413919885333	92.6258809117333	7478353.5	4.463916801703786E8	3	7920	0.14307004648902577	0.5140019545572913	0.03028013293531552	412.5310974121094	412.5456237792969
560	412.5556335449219	13.8639620677333					1	DETECTED	412.5556 m/z @13.86 [151020OFc1_NvH-0949-Control-12.raw]	412.5556335449219	13.8639620677333	5.12967312853333	99.9812298245333	94.85155669599997	5.3246036E7	1.3298531716983554E9	3	7920	0.19414733020777852	81.13536526328333	1.4676758621952797	412.5456848144531	412.56561279296875
561	412.5656433105469	26.2985212104					1	DETECTED	412.5656 m/z @26.30 [151020OFc1_NvH-0949-Control-12.raw]	412.5656433105469	26.2985212104	4.9313581552	94.5335364512	89.602178296	2081861.25	3.872176397219639E8	0	7920	10.680431545369153	0.8021249754593139	0.02993940102349691	412.5656433105469	412.57562255859375
562	412.57598876953125	38.0018962122667					1	DETECTED	412.5760 m/z @38.00 [151020OFc1_NvH-0949-Control-12.raw]	412.57598876953125	38.0018962122667	4.684667196	97.7819261365333	93.0972589405333	1567459.875	3.312016266858348E8	3	7920	0.10170160545150253	0.8278489339940327	1.4712719744184735	412.5757141113281	412.5859069824219
563	412.5911560058594	34.2358123984					1	DETECTED	412.5912 m/z @34.24 [151020OFc1_NvH-0949-Control-12.raw]	412.5911560058594	34.2358123984	4.76903321146667	99.8072965482667	95.03826333680004	150670.40625	2.784979568079242E8	0	7920	0.03964774957557893	1.909916580583652	2.8297411648206654	412.58612060546875	412.59356689453125
564	412.66583251953125	13.353218408					1	DETECTED	412.6658 m/z @13.35 [151020OFc1_NvH-0949-Control-12.raw]	412.66583251953125	13.353218408	5.08639244453333	71.2213852586667	66.13499281413337	116248.3359375	2.482733633917702E8	0	7920	0.07481227773674348	4.00002329227697	1556.6917330540025	412.6565856933594	412.671630859375
565	412.6957702636719	25.2805134165333					1	DETECTED	412.6958 m/z @25.28 [151020OFc1_NvH-0949-Control-12.raw]	412.6957702636719	25.2805134165333	4.25186986533333	98.1522761693333	93.90040630399997	943969.625	3.541123428176664E8	0	7920	0.10292214478971573	0.969137710348683	359.7809346022181	412.6858215332031	412.70562744140625
566	412.7077941894531	17.6091716754667					1	DETECTED	412.7078 m/z @17.61 [151020OFc1_NvH-0949-Control-12.raw]	412.7077941894531	17.6091716754667	4.060913876	82.8485833789333	78.7876695029333	936316.4375	3.2936056562364036E8	0	7920	0.22670202346024482	1.507900479299053	0.5646551460616286	412.705810546875	412.70855712890625
567	412.71856689453125	21.7779165570667					1	DETECTED	412.7186 m/z @21.78 [151020OFc1_NvH-0949-Control-12.raw]	412.71856689453125	21.7779165570667	5.05754623653333	90.4873100704	85.42976383386667	6126253.5	5.2171416544735056E8	0	7920	0.18156719753385175	0.897973597922131	2.2769524472257507	412.7085876464844	412.718994140625
568	412.72900390625	22.0821630757333					1	DETECTED	412.7290 m/z @22.08 [151020OFc1_NvH-0949-Control-12.raw]	412.72900390625	22.0821630757333	5.12967312853333	99.1567727205333	94.02709959199997	9.1806656E7	2.197819974432204E9	2	7920	0.25069593018389114	1.9286980226868184	2.708286612216092	412.7190246582031	412.73895263671875
569	412.74749755859375	25.3568729914667					1	DETECTED	412.7475 m/z @25.36 [151020OFc1_NvH-0949-Control-12.raw]	412.74749755859375	25.3568729914667	3.9973980648	93.5406338693333	89.54323580453331	6569398.0	5.1171172718452996E8	2	7920	0.24281457504710602	0.5633517666492781	1.5632975525553126	412.7391357421875	412.7574768066406
570	412.7605895996094	27.4483218864					1	DETECTED	412.7606 m/z @27.45 [151020OFc1_NvH-0949-Control-12.raw]	412.7605895996094	27.4483218864	4.88407733546667	96.6480831722667	91.76400583680002	756752.75	3.150806784589521E8	0	7920	0.21474372145464216	0.5077048289247549	1.4380200935826177	412.75750732421875	412.7610778808594
571	412.77117919921875	11.2214129082667					1	DETECTED	412.7712 m/z @11.22 [151020OFc1_NvH-0949-Control-12.raw]	412.77117919921875	11.2214129082667	1.44635758986667	98.9268902528	97.48053266293334	1649869.375	3.295143506191886E8	2	7920	0.18781862443136	0.5503855843109196	1.0025505648966382	412.7613830566406	412.7807312011719
572	412.79315185546875	47.8576433914667					1	DETECTED	412.7932 m/z @47.86 [151020OFc1_NvH-0949-Control-12.raw]	412.79315185546875	47.8576433914667	1.00512949653333	99.8800286128	98.87489911626668	1542650.0	3.2300631633345187E8	0	7920	0.14005323877731968	0.52823231326489	0.8870548555258081	412.7833251953125	412.80291748046875
573	412.8062438964844	24.1541832661333					1	DETECTED	412.8062 m/z @24.15 [151020OFc1_NvH-0949-Control-12.raw]	412.8062438964844	24.1541832661333	1.91052752613333	96.3198739778667	94.40934645173337	174039.234375	3.320773138622975E8	0	7920	5.762940948912522	2.1221634509016525	8.210777897685539	412.8033447265625	412.8155822753906
574	412.8288879394531	31.7421306389333					1	DETECTED	412.8289 m/z @31.74 [151020OFc1_NvH-0949-Control-12.raw]	412.8288879394531	31.7421306389333	0.1273224272	99.4023786816	99.2750562544	3426005.25	3.820133674615847E8	0	7920	0.293322072433142	0.5171319657397764	2.025172363322296	412.8197021484375	412.8388366699219
575	412.851806640625	37.5684867616					1	DETECTED	412.8518 m/z @37.57 [151020OFc1_NvH-0949-Control-12.raw]	412.851806640625	37.5684867616	0.5546094528	99.7613719021333	99.20676244933331	533644.375	3.2506555710232913E8	0	7920	24.42931651120758	1.707310939975141	0.3107825266186663	412.84185791015625	412.8617858886719
576	412.8619689941406	16.2534454194667					1	DETECTED	412.8620 m/z @16.25 [151020OFc1_NvH-0949-Control-12.raw]	412.8619689941406	16.2534454194667	1.6740778616	98.2364663856	96.562388524	125821.921875	2.79643448340452E8	3	7920	85.65004312723869	4.4300615266504595	19.779737918861006	412.8619384765625	412.8653259277344
577	412.8753967285156	25.1121780922667					1	DETECTED	412.8754 m/z @25.11 [151020OFc1_NvH-0949-Control-12.raw]	412.8753967285156	25.1121780922667	0.1273224272	99.7889154146667	99.6615929874667	1953310.5	3.7407090694149953E8	3	7920	19.677776377680246	1.2351246228695356	0.25554292603164025	412.865478515625	412.8775939941406
578	412.8876037597656	13.8752040618667					1	DETECTED	412.8876 m/z @13.88 [151020OFc1_NvH-0949-Control-12.raw]	412.8876037597656	13.8752040618667	0.4010050232	99.9996024013333	99.5985973781333	3.4508304E7	1.0422572320327703E9	3	7920	0.18953603246068695	15.712635406904342	132.10261963552838	412.87762451171875	412.89471435546875
579	412.90472412109375	16.4008557261333					1	DETECTED	412.9047 m/z @16.40 [151020OFc1_NvH-0949-Control-12.raw]	412.90472412109375	16.4008557261333	0.0804335250666667	99.9996024013333	99.91916887626664	1.3097456E8	1.944516360385122E9	3	7920	0.15654592636934694	1.1450522650255535	1.1160102733843773	412.8947448730469	412.9147033691406
580	412.9225769042969	26.2985212104					1	DETECTED	412.9226 m/z @26.30 [151020OFc1_NvH-0949-Control-12.raw]	412.9225769042969	26.2985212104	0.202517130933333	99.7339661802667	99.53144904933338	856374.3125	3.834064711947684E8	3	7920	0.13401606916975695	0.5091333278907612	1.6216995008576227	412.9147644042969	412.93255615234375
581	412.9373474121094	7.1112521432					1	DETECTED	412.9373 m/z @7.11 [151020OFc1_NvH-0949-Control-12.raw]	412.9373474121094	7.1112521432	0.00473203386666667	99.9627593634667	99.95802732960003	370214.78125	3.4609489055583787E8	3	7920	0.471830281648951	0.8261894334661433	0.9662666542511096	412.9325866699219	412.94732666015625
582	412.9581604003906	11.1322664986667					1	DETECTED	412.9582 m/z @11.13 [151020OFc1_NvH-0949-Control-12.raw]	412.9581604003906	11.1322664986667	1.25256608506667	99.5960550725333	98.34348898746663	522129.46875	3.583741176746526E8	0	7920	0.1158894378379447	0.8693540764614915	67.28633162287136	412.9482421875	412.9617004394531
583	412.9718322753906	24.5164585810667					1	DETECTED	412.9718 m/z @24.52 [151020OFc1_NvH-0949-Control-12.raw]	412.9718322753906	24.5164585810667	1.6462074176	98.5928774170667	96.9466699994667	1142955.375	3.500192139921669E8	0	7920	0.1863711146742979	0.5710913110778394	0.5839997061418323	412.9618835449219	412.9817199707031
584	412.985107421875	39.8275581928					1	DETECTED	412.9851 m/z @39.83 [151020OFc1_NvH-0949-Control-12.raw]	412.985107421875	39.8275581928	1.56318548293333	99.7158582277333	98.15267274479997	971562.5625	3.5904345458633405E8	2	7920	0.15631967776353406	1.155624702468669	0.04711800549275029	412.9818420410156	412.9945983886719
585	413.019287109375	35.0245598429333					1	DETECTED	413.0193 m/z @35.02 [151020OFc1_NvH-0949-Control-12.raw]	413.019287109375	35.0245598429333	5.0975710456	45.3083662584	40.2107952128	99508.25	1.2909364271518257E8	0	7920	34.6514838087713	0.7097673030868239	0.4222527078315508	413.0167541503906	413.019287109375
586	413.0295715332031	31.7112023976					1	DETECTED	413.0296 m/z @31.71 [151020OFc1_NvH-0949-Control-12.raw]	413.0295715332031	31.7112023976	3.5321678144	99.3745683544	95.84240054	4673003.5	4.070572189269224E8	5	7920	0.18743731015533882	1.4691863053252028	1.537143997612341	413.0201110839844	413.0392761230469
587	413.0969543457031	52.0341227456					1	DETECTED	413.0970 m/z @52.03 [151020OFc1_NvH-0949-Control-12.raw]	413.0969543457031	52.0341227456	0.468664152266667	99.3560810917333	98.88741693946663	102015.8828125	3.2861409550136226E8	0	7920	88.95553834745822	0.9177550245092239	0.8796677816402705	413.0882568359375	413.09869384765625
588	413.10870361328125	63.01399202					1	DETECTED	413.1087 m/z @63.01 [151020OFc1_NvH-0949-Control-12.raw]	413.10870361328125	63.01399202	22.5442061472	98.6856951941333	76.1414890469333	124382.234375	2.809334508043699E8	0	7920	69.11462625433178	0.8551536338312166	0.7167379688636043	413.09954833984375	413.1186828613281
589	413.1700744628906	20.9223224072					1	DETECTED	413.1701 m/z @20.92 [151020OFc1_NvH-0949-Control-12.raw]	413.1700744628906	20.9223224072	0.00473203386666667	99.9352224072	99.93049037333333	461783.78125	3.332155110280704E8	0	7920	5.936295385030377	6.977595507786433	0.006776814155356514	413.1601257324219	413.1800537109375
590	413.1817626953125	47.4132272877333					1	DETECTED	413.1818 m/z @47.41 [151020OFc1_NvH-0949-Control-12.raw]	413.1817626953125	47.4132272877333	5.723886628	94.7349683	89.011081672	443699.71875	4.2265900043529886E8	0	7920	29.816237635229847	1.2938778832739866	1.5914374291841595	413.1800842285156	413.1822204589844
591	413.1922302246094	39.2863255042667					1	DETECTED	413.1922 m/z @39.29 [151020OFc1_NvH-0949-Control-12.raw]	413.1922302246094	39.2863255042667	3.5139595632	99.9261242218667	96.4121646586667	1930742.375	3.693944684425284E8	2	7920	0.16182512322077258	0.506316921552718	2.4470662633157687	413.182373046875	413.20220947265625
592	413.2077331542969	44.6768023978667					1	DETECTED	413.2077 m/z @44.68 [151020OFc1_NvH-0949-Control-12.raw]	413.2077331542969	44.6768023978667	1.07865971733333	96.4382353202667	95.35957560293338	763992.5	3.731964010909988E8	2	7920	27.09054208117194	0.5022489666395146	0.028767594910137546	413.2022399902344	413.2109680175781
593	413.2209777832031	13.8937221408					1	DETECTED	413.2210 m/z @13.89 [151020OFc1_NvH-0949-Control-12.raw]	413.2209777832031	13.8937221408	4.67548613146667	99.4668605477333	94.79137441626663	1.3258746E7	7.743840369921963E8	3	7920	0.1909912464778607	1.1712482372596054	121.12340179380492	413.21099853515625	413.2255554199219
594	413.2355651855469	16.4099060792					1	DETECTED	413.2356 m/z @16.41 [151020OFc1_NvH-0949-Control-12.raw]	413.2355651855469	16.4099060792	3.4410643088	99.8343338394667	96.3932695306667	8.6330328E7	2.4600629760043216E9	3	7920	5.788903486161832	67.32396625391004	36.58675686007586	413.2255859375	413.24554443359375
595	413.2493591308594	25.3469231165333					1	DETECTED	413.2494 m/z @25.35 [151020OFc1_NvH-0949-Control-12.raw]	413.2493591308594	25.3469231165333	3.58659608373333	98.9175940898667	95.33099800613337	3380990.0	4.938360701119944E8	3	7920	1.326950426624709	2.6426748659451804	190.66648599579395	413.2455749511719	413.25927734375
596	413.26361083984375	33.2270511850667					1	DETECTED	413.2636 m/z @33.23 [151020OFc1_NvH-0949-Control-12.raw]	413.26361083984375	33.2270511850667	0.00473203386666667	99.9996024013333	99.99487036746663	2134214.25	3.4799003723247814E8	2	7920	0.19272474065991219	1.798253009784562	0.34971839195344023	413.25946044921875	413.2735595703125
597	413.2838439941406	31.6143054949333					1	DETECTED	413.2838 m/z @31.61 [151020OFc1_NvH-0949-Control-12.raw]	413.2838439941406	31.6143054949333	1.73793769653333	91.6755527541333	89.93761505759997	68428.2421875	2.5644493369814408E8	0	7920	83.13379191659547	1.8031241161291267	2.6069008063004424	413.27386474609375	413.2838439941406
598	413.29473876953125	47.8034340621333					1	DETECTED	413.2947 m/z @47.80 [151020OFc1_NvH-0949-Control-12.raw]	413.29473876953125	47.8034340621333	0.7170452304	99.8343338394667	99.11728860906669	416889.75	2.9991537725397533E8	0	7920	0.17859834162970145	1.0083875793587562	1.0122858282359746	413.2849426269531	413.3046875
599	413.3048400878906	91.2922071389333					1	DETECTED	413.3048 m/z @91.29 [151020OFc1_NvH-0949-Control-12.raw]	413.3048400878906	91.2922071389333	1.6462074176	92.5771131450667	90.93090572746671	396617.375	2.0971452063037196E8	0	7920	0.7029244433005317	0.6793227407812359	2.3245038534155196	413.3048400878906	413.31365966796875
600	413.32672119140625	91.2922071389333					1	DETECTED	413.3267 m/z @91.29 [151020OFc1_NvH-0949-Control-12.raw]	413.32672119140625	91.2922071389333	2.06521973386667	95.1652605373333	93.10004080346663	274670.15625	2.828617498384743E8	0	7920	1.1216194430146942	1.397224583176181	0.2797166613608579	413.3171081542969	413.3346862792969
601	413.3446960449219	91.2922071389333					1	DETECTED	413.3447 m/z @91.29 [151020OFc1_NvH-0949-Control-12.raw]	413.3446960449219	91.2922071389333	0.7170452304	98.2364663856	97.51942115519999	323223.9375	3.007649095652932E8	0	7920	1.4206024683579699	0.8460903463587587	6.325631865507674	413.3379211425781	413.3538818359375
602	413.36273193359375	91.2922071389333					1	DETECTED	413.3627 m/z @91.29 [151020OFc1_NvH-0949-Control-12.raw]	413.36273193359375	91.2922071389333	0.00473203386666667	99.9996024013333	99.99487036746663	248810.28125	3.730611445706584E8	0	7920	1.1584706040762995	0.5311026885243744	2.988054981454213	413.3553466796875	413.3724365234375
603	413.4303894042969	31.6543215117333					1	DETECTED	413.4304 m/z @31.65 [151020OFc1_NvH-0949-Control-12.raw]	413.4303894042969	31.6543215117333	2.3289625184	99.6697502898667	97.3407877714667	1246672.875	3.8022572703839225E8	0	7920	0.1611332937036849	9.334756505088645	45.58990810049569	413.42059326171875	413.4396667480469
604	413.44622802734375	20.3502169514667					1	DETECTED	413.4462 m/z @20.35 [151020OFc1_NvH-0949-Control-12.raw]	413.44622802734375	20.3502169514667	2.4659778168	97.1529727917333	94.6869949749333	222921.671875	3.0804592226596427E8	0	7920	0.25235662851883234	2.6472189915922284	244.9981603924741	413.4405212402344	413.4466857910156
605	413.456787109375	19.6667494333333					1	DETECTED	413.4568 m/z @19.67 [151020OFc1_NvH-0949-Control-12.raw]	413.456787109375	19.6667494333333	6.00504173093333	95.8332426021333	89.82820087119997	287937.96875	3.4843679159225386E8	0	7920	0.11233976779615418	5.350972619226262	0.028685161314877604	413.4468994140625	413.46343994140625
606	413.4735412597656	24.5164585810667					1	DETECTED	413.4735 m/z @24.52 [151020OFc1_NvH-0949-Control-12.raw]	413.4735412597656	24.5164585810667	1.00512949653333	95.8781734104	94.87304391386667	487594.03125	3.4101854901030624E8	0	7920	3.3172010594291166	0.5964434090196792	0.18313093904081046	413.4635925292969	413.478515625
607	413.4885559082031	30.9542737634667					1	DETECTED	413.4886 m/z @30.95 [151020OFc1_NvH-0949-Control-12.raw]	413.4885559082031	30.9542737634667	5.6698204496	97.4571089165333	91.7872884669333	559603.6875	3.386231388474625E8	0	7920	0.10382125015108556	0.5045688593105795	0.046692776883687746	413.4788818359375	413.49835205078125
608	413.50421142578125	20.8634460616					1	DETECTED	413.5042 m/z @20.86 [151020OFc1_NvH-0949-Control-12.raw]	413.50421142578125	20.8634460616	6.2754929184	94.9670439906667	88.69155107226669	193426.15625	3.0155475453530794E8	0	7920	21.256711751574183	3.0398901820441204	12.2277162399546	413.4986572265625	413.5141906738281
609	413.5250244140625	13.178269896					1	DETECTED	413.5250 m/z @13.18 [151020OFc1_NvH-0949-Control-12.raw]	413.5250244140625	13.178269896	4.86443821946667	88.9832485050667	84.11881028560003	159056.640625	3.0421142804888666E8	0	7920	20.947354500234248	14.301005077568147	1.3725069349316892	413.5150451660156	413.5263366699219
610	413.5363464355469	45.0920686837333					1	DETECTED	413.5363 m/z @45.09 [151020OFc1_NvH-0949-Control-12.raw]	413.5363464355469	45.0920686837333	0.9866815344	97.2176621581333	96.23098062373329	1648158.125	3.750591471810202E8	3	7920	1.6342537045609546	0.5870054355797801	0.015232827269020047	413.52642822265625	413.5448913574219
611	413.5549011230469	13.8844826338667					1	DETECTED	413.5549 m/z @13.88 [151020OFc1_NvH-0949-Control-12.raw]	413.5549011230469	13.8844826338667	1.83784332373333	99.4485485242667	97.61070520053337	3228070.0	4.3640226956494796E8	3	7920	13.012151682021582	2.7500884521187694	4.8402670044195135	413.544921875	413.5578918457031
612	413.5679016113281	16.4099060792					1	DETECTED	413.5679 m/z @16.41 [151020OFc1_NvH-0949-Control-12.raw]	413.5679016113281	16.4099060792	4.24278056666667	96.4382353202667	92.19545475360003	3.0265556E7	7.790228469161214E8	3	7920	0.1721013686365609	1.142682155806495	13.251009066132477	413.55792236328125	413.57781982421875
613	413.5808410644531	26.5571009205333					1	DETECTED	413.5808 m/z @26.56 [151020OFc1_NvH-0949-Control-12.raw]	413.5808410644531	26.5571009205333	4.82445112666667	85.6718866352	80.84743550853332	1065547.25	4.033025387128435E8	3	7920	15.662690297421376	38.24498457965475	15.353024497361234	413.57794189453125	413.5908203125
614	413.5911865234375	31.0848797296					1	DETECTED	413.5912 m/z @31.08 [151020OFc1_NvH-0949-Control-12.raw]	413.5911865234375	31.0848797296	3.79585613575	97.7545599576	93.95870382185	678019.75	3.460428143115849E8	0	7920	0.09105381143679381	2.571014549654461	623.8954024793704	413.5909118652344	413.6009826660156
615	413.62750244140625	34.109084572					1	DETECTED	413.6275 m/z @34.11 [151020OFc1_NvH-0949-Control-12.raw]	413.62750244140625	34.109084572	7.9460905144	97.2722653072	89.3261747928	655590.125	3.321301651195589E8	0	7920	3.592537514105583	2.171139619383842	0.5419476221040137	413.6178894042969	413.6362609863281
616	413.64349365234375	41.9689508354667					1	DETECTED	413.6435 m/z @41.97 [151020OFc1_NvH-0949-Control-12.raw]	413.64349365234375	41.9689508354667	9.3584953864	98.9816959034667	89.6232005170667	639051.25	3.2256456427084684E8	0	7920	0.039016676346783186	1.3741482491259056	0.0012907019697446778	413.6380920410156	413.6533203125
617	413.673583984375	25.1663837002667					1	DETECTED	413.6736 m/z @25.17 [151020OFc1_NvH-0949-Control-12.raw]	413.673583984375	25.1663837002667	4.7503768672	79.7267696133333	74.9763927461333	522741.53125	3.179137320008576E8	0	7920	0.19742389093078216	0.5214189867691561	0.05306049934093888	413.6640319824219	413.6835632324219
618	413.6841735839844	33.0915342082667					1	DETECTED	413.6842 m/z @33.09 [151020OFc1_NvH-0949-Control-12.raw]	413.6841735839844	33.0915342082667	5.61182302906667	33.0915342082667	27.47971117920003	112718.5078125	7.336370608443698E7	0	7920	2.531143367637771	0.5	null	413.6836242675781	413.68505859375
619	413.695068359375	22.1296666176					1	DETECTED	413.6951 m/z @22.13 [151020OFc1_NvH-0949-Control-12.raw]	413.695068359375	22.1296666176	4.45258443626667	99.7795600168	95.32697558053333	3730189.5	4.040618915019645E8	0	7920	0.6747803305164162	1.1529845832697039	49.644544422237715	413.6850891113281	413.7050476074219
620	413.7135009765625	22.7856111013333					1	DETECTED	413.7135 m/z @22.79 [151020OFc1_NvH-0949-Control-12.raw]	413.7135009765625	22.7856111013333	4.21529746426667	77.2102771746667	72.99497971040003	549357.8125	3.162391220084831E8	0	7920	9.069073724428716	0.5547242609772695	0.07545809326609913	413.70513916015625	413.72088623046875
621	413.73089599609375	22.1020045493333					1	DETECTED	413.7309 m/z @22.10 [151020OFc1_NvH-0949-Control-12.raw]	413.73089599609375	22.1020045493333	1.14286549973333	91.3152652450667	90.17239974533337	1.1927592E7	7.960155286666644E8	2	7920	0.2472551387519033	0.9404457075334827	118.89234833198593	413.7209167480469	413.7408752441406
622	413.7455139160156	25.3469231165333					1	DETECTED	413.7455 m/z @25.35 [151020OFc1_NvH-0949-Control-12.raw]	413.7455139160156	25.3469231165333	0.679493492266667	97.9482908370667	97.26879734480002	6810728.0	4.806291021694485E8	2	7920	0.14959422497998176	2.285815670582125	0.08641564735500315	413.74090576171875	413.7554931640625
623	413.7619323730469	32.5301049858667					1	DETECTED	413.7619 m/z @32.53 [151020OFc1_NvH-0949-Control-12.raw]	413.7619323730469	32.5301049858667	6.31302204426667	97.9204118898667	91.60738984560003	876463.375	3.822252918947599E8	2	7920	21.98380746789168	1.9788832041998923	0.008482228435463897	413.7555236816406	413.76361083984375
624	413.77362060546875	31.5044735216					1	DETECTED	413.7736 m/z @31.50 [151020OFc1_NvH-0949-Control-12.raw]	413.77362060546875	31.5044735216	1.44635758986667	97.7727891488	96.32643155893334	7167252.5	5.236471068129456E8	2	7920	15.532937663530536	0.9129629817230411	0.01811626036996803	413.7637023925781	413.7835388183594
625	413.8440246582031	41.9531198706667					1	DETECTED	413.8440 m/z @41.95 [151020OFc1_NvH-0949-Control-12.raw]	413.8440246582031	41.9531198706667	0.174153430933333	98.9450629229333	98.77090949199997	889523.5625	3.134654005102524E8	0	7920	0.23503287048467314	1.722171109012795	0.166982388534801	413.8341369628906	413.8539123535156
626	413.8579406738281	14.7574269706667					1	DETECTED	413.8579 m/z @14.76 [151020OFc1_NvH-0949-Control-12.raw]	413.8579406738281	14.7574269706667	3.33188452186667	99.3197001314667	95.98781560960003	175053.34375	3.147935132219762E8	0	7920	1.6616034332750047	9.229615862098907	0.03404159786380652	413.8540344238281	413.8601379394531
627	413.8704528808594	45.1025308954667					1	DETECTED	413.8705 m/z @45.10 [151020OFc1_NvH-0949-Control-12.raw]	413.8704528808594	45.1025308954667	0.468664152266667	99.8616643904	99.39300023813333	1023579.0	3.8047622681097734E8	0	7920	22.459197418282198	0.5171338967093335	0.028282565783416078	413.8605041503906	413.8746337890625
628	413.8846740722656	26.3211935416					1	DETECTED	413.8847 m/z @26.32 [151020OFc1_NvH-0949-Control-12.raw]	413.8846740722656	26.3211935416	0.4010050232	99.9996024013333	99.5985973781333	2.0971424E7	6.171767207296989E8	3	7920	0.16028301525169297	1.1743565167780083	1.0547164404780474	413.87469482421875	413.8946533203125
629	413.9021301269531	16.3522003893333					1	DETECTED	413.9021 m/z @16.35 [151020OFc1_NvH-0949-Control-12.raw]	413.9021301269531	16.3522003893333	0.325259858666667	99.9719611984	99.64670133973333	7775096.5	4.58555818486635E8	3	7920	0.16504035336990341	1.4933057803950092	184.23382443189627	413.8946838378906	413.91204833984375
630	413.9211730957031	27.3903183386667					1	DETECTED	413.9212 m/z @27.39 [151020OFc1_NvH-0949-Control-12.raw]	413.9211730957031	27.3903183386667	0.221450937066667	99.706722396	99.48527145893334	789204.8125	3.7592893937547237E8	0	7920	3.9516899330027684	4.33111976852873	0.00534445681439818	413.9121398925781	413.930908203125
631	413.94708251953125	14.9266147525333					1	DETECTED	413.9471 m/z @14.93 [151020OFc1_NvH-0949-Control-12.raw]	413.94708251953125	14.9266147525333	0.4103859496	99.7431825898667	99.33279664026671	153363.5625	3.3201763748229194E8	0	7920	5.354757326321076	6.988953391905742	0.257058317455785	413.9373779296875	413.9540710449219
632	413.9641418457031	11.5223309666667					1	DETECTED	413.9641 m/z @11.52 [151020OFc1_NvH-0949-Control-12.raw]	413.9641418457031	11.5223309666667	0.240398470133333	99.706722396	99.46632392586667	756001.0	3.411687247712954E8	0	7920	0.20984841850301628	1.0744550475738772	6.202428196426706	413.9542541503906	413.97412109375
633	413.9745178222656	25.3661211765333					1	DETECTED	413.9745 m/z @25.37 [151020OFc1_NvH-0949-Control-12.raw]	413.9745178222656	25.3661211765333	1.5266444144	99.3103790714667	97.7837346570667	218142.140625	3.16082647095252E8	0	7920	21.063570900628335	2.485036379755893	7.127672522739168	413.9741516113281	413.984375
634	413.99603271484375	25.3568729914667					1	DETECTED	413.9960 m/z @25.36 [151020OFc1_NvH-0949-Control-12.raw]	413.99603271484375	25.3568729914667	5.00899262666667	99.5221267384	94.51313411173334	6005109.0	4.4817959190211594E8	4	7920	0.14010886232764364	19.2487760166699	17.489861292206964	413.9862365722656	414.0059509277344
635	414.1437072753906	56.1686417570667					1	DETECTED	414.1437 m/z @56.17 [151020OFc1_NvH-0949-Control-12.raw]	414.1437072753906	56.1686417570667	9.9815946128	92.5595389328	82.57794432	96123.9765625	3.309069341452097E8	0	7920	80.35881425157056	0.893951328627539	0.787902657255078	414.1347351074219	414.15155029296875
636	414.17767333984375	38.3597022842833					1	DETECTED	414.1777 m/z @38.36 [151020OFc1_NvH-0949-Control-12.raw]	414.17767333984375	38.3597022842833	5.20174882	94.3651344485333	89.16338562853329	327192.4375	3.3516690759103715E8	0	7920	13.310900599542872	1.5374013289089632	2.739929102532047	414.1678161621094	414.1823425292969
637	414.1924133300781	15.1194081808					1	DETECTED	414.1924 m/z @15.12 [151020OFc1_NvH-0949-Control-12.raw]	414.1924133300781	15.1194081808	4.61115981706667	96.6120735514667	92.00091373440003	331200.46875	3.299563519564555E8	0	7920	4.604733507017267	0.7905136779920929	13.400266683387185	414.1824951171875	414.1935119628906
638	414.2035217285156	18.1118553077333					1	DETECTED	414.2035 m/z @18.11 [151020OFc1_NvH-0949-Control-12.raw]	414.2035217285156	18.1118553077333	2.25596724773333	98.7687835168	96.51281626906668	5904864.0	5.46672799199583E8	2	7920	3.3036793106835454	0.7460350520040405	16.139845056428065	414.19354248046875	414.20880126953125
639	414.21881103515625	34.2268313234667					1	DETECTED	414.2188 m/z @34.23 [151020OFc1_NvH-0949-Control-12.raw]	414.21881103515625	34.2268313234667	1.2346062656	99.2921064621333	98.05750019653331	2.7175254E7	1.0225106100614338E9	3	7920	8.011665119149185	0.5208631946474662	0.0315254805212455	414.2088317871094	414.2287902832031
640	414.23248291015625	22.0821630757333					1	DETECTED	414.2325 m/z @22.08 [151020OFc1_NvH-0949-Control-12.raw]	414.23248291015625	22.0821630757333	3.06825603306667	95.6053348090667	92.53707877600003	2081785.625	5.000838753708115E8	4	7920	5.774714886904949	1.156679677984016	2.901521769630694	414.2289123535156	414.2424621582031
641	414.2525329589844	28.7037661157333					1	DETECTED	414.2525 m/z @28.70 [151020OFc1_NvH-0949-Control-12.raw]	414.2525329589844	28.7037661157333	4.00653502346667	99.3652413389333	95.35870631546663	4849780.0	5.83922666698028E8	2	7920	3.483030662002779	0.6469895108004766	0.29277568790780595	414.2425537109375	414.2624816894531
642	414.26263427734375	32.4704016069333					1	DETECTED	414.2626 m/z @32.47 [151020OFc1_NvH-0949-Control-12.raw]	414.26263427734375	32.4704016069333	7.17388237893333	91.7677162045333	84.59383382559997	295882.53125	3.661803624324353E8	0	7920	21.932430037395406	1.9554219595594449	0.03359202350764454	414.2625427246094	414.2665100097656
643	414.2765197753906	15.2270503424					1	DETECTED	414.2765 m/z @15.23 [151020OFc1_NvH-0949-Control-12.raw]	414.2765197753906	15.2270503424	0.0522168650666667	99.9904381149333	99.93822124986663	4256937.5	5.35546531767951E8	3	7920	16.337005769666096	94.77524932172672	5.591588430341141	414.26654052734375	414.2863464355469
644	414.3004150390625	91.1925395562667					1	DETECTED	414.3004 m/z @91.19 [151020OFc1_NvH-0949-Control-12.raw]	414.3004150390625	91.1925395562667	1.6648470168	94.5980817389333	92.9332347221333	134120.59375	3.098413035483786E8	0	7920	0.7759227991678159	0.5190194904284243	0.0012731551008364618	414.29254150390625	414.3097839355469
645	414.32086181640625	91.6573843682667					1	DETECTED	414.3209 m/z @91.66 [151020OFc1_NvH-0949-Control-12.raw]	414.32086181640625	91.6573843682667	0.6508978064	99.5313912653333	98.8804934589333	89287.1484375	2.8130686516182625E8	0	7920	1.3327767725008925	0.5433269511491973	0.43073786613919895	414.3128662109375	414.3301696777344
646	414.35772705078125	91.2922071389333					1	DETECTED	414.3577 m/z @91.29 [151020OFc1_NvH-0949-Control-12.raw]	414.35772705078125	91.2922071389333	0.0333946136	99.9627593634667	99.9293647498667	144966.96875	3.425288253738051E8	0	7920	5.861822609243973	0.5002812415342198	1.1572127668800236	414.3483581542969	414.3673095703125
647	414.4462890625	18.3085384792					1	DETECTED	414.4463 m/z @18.31 [151020OFc1_NvH-0949-Control-12.raw]	414.4462890625	18.3085384792	4.7503768672	98.161751052	93.4113741848	336168.0	3.405361599267623E8	0	7920	3.2932338189519648	0.5102144463730177	0.3654507136051965	414.4365234375	414.45416259765625
648	414.46417236328125	39.9138243272					1	DETECTED	414.4642 m/z @39.91 [151020OFc1_NvH-0949-Control-12.raw]	414.46417236328125	39.9138243272	4.06994508426667	98.3495407576	94.27959567333333	383501.25	3.5278574306605625E8	0	7920	28.499615713158878	1.4628094699771612	0.1421883038398188	414.4543151855469	414.4740295410156
649	414.484375	43.2174303773333					1	DETECTED	414.4844 m/z @43.22 [151020OFc1_NvH-0949-Control-12.raw]	414.484375	43.2174303773333	0.800648642933333	98.3495407576	97.54889211466666	431408.40625	3.373208214971717E8	0	7920	15.156693941981324	1.4582359408304657	0.49589281834406623	414.47454833984375	414.4851989746094
650	414.49530029296875	43.0214819312					1	DETECTED	414.4953 m/z @43.02 [151020OFc1_NvH-0949-Control-12.raw]	414.49530029296875	43.0214819312	0.2309318976	99.1754182968	98.9444863992	2030968.875	3.7580334192835337E8	0	7920	17.807327159794582	0.5157506698739938	0.008202780834779043	414.4853210449219	414.5051574707031
651	414.5057373046875	27.1619299074667					1	DETECTED	414.5057 m/z @27.16 [151020OFc1_NvH-0949-Control-12.raw]	414.5057373046875	27.1619299074667	5.86301851866667	95.9969175754667	90.13389905680003	812632.0	3.8587874546480733E8	3	7920	0.1696486842166287	0.5133867363507431	1.2332204701814073	414.5054016113281	414.5102233886719
652	414.5204772949219	14.7782101754667					1	DETECTED	414.5205 m/z @14.78 [151020OFc1_NvH-0949-Control-12.raw]	414.5204772949219	14.7782101754667	4.09721350346667	78.046780588	73.94956708453333	1011800.0625	3.352761325395905E8	3	7920	1.0308498574217069	1.2721922492908166	0.670232122473586	414.5109558105469	414.527587890625
653	414.53759765625	18.1323756424					1	DETECTED	414.5376 m/z @18.13 [151020OFc1_NvH-0949-Control-12.raw]	414.53759765625	18.1323756424	4.98092211546667	99.9075032736	94.92658115813333	3631200.5	3.982906148849697E8	3	7920	0.24438272001846784	2.3380394844469374	55.09627342520546	414.52764892578125	414.542724609375
654	414.552734375	26.3331347242667					1	DETECTED	414.5527 m/z @26.33 [151020OFc1_NvH-0949-Control-12.raw]	414.552734375	26.3331347242667	4.70384795866667	99.4578631424	94.75401518373333	5508436.0	4.4720661439978296E8	0	7920	0.1430881757897815	0.9038373916242942	32.35366684882238	414.5427551269531	414.55743408203125
655	414.56744384765625	19.2898456808					1	DETECTED	414.5674 m/z @19.29 [151020OFc1_NvH-0949-Control-12.raw]	414.56744384765625	19.2898456808	4.82445112666667	98.5557048117333	93.73125368506663	7685081.0	6.996825807668189E8	3	7920	0.17012465114489572	1.3978098828256766	38.15224316928528	414.5574951171875	414.57733154296875
656	414.5829772949219	30.3823818010667					1	DETECTED	414.5830 m/z @30.38 [151020OFc1_NvH-0949-Control-12.raw]	414.5829772949219	30.3823818010667	1.810578736	94.1710805784	92.3605018424	388306.1875	3.2653493482159144E8	3	7920	4.320429283960756	1.7820473605046012	0.0030579833988983915	414.57757568359375	414.5924987792969
657	414.6025695800781	41.4454837922667					1	DETECTED	414.6026 m/z @41.45 [151020OFc1_NvH-0949-Control-12.raw]	414.6025695800781	41.4454837922667	4.5541246752	94.6876079650667	90.1334832898667	1747917.625	3.4850263903585225E8	3	7920	0.37477202849113667	0.5472146126864829	0.023049279040703002	414.59271240234375	414.6122131347656
658	414.6743469238281	17.2853435109333					1	DETECTED	414.6743 m/z @17.29 [151020OFc1_NvH-0949-Control-12.raw]	414.6743469238281	17.2853435109333	7.34098718346667	88.2564452445333	80.91545806106663	276124.25	3.4652567602143776E8	0	7920	0.3266157034410888	0.515599422290951	0.4645128488646123	414.66436767578125	414.6800231933594
659	414.6905212402344	22.8682001685333					1	DETECTED	414.6905 m/z @22.87 [151020OFc1_NvH-0949-Control-12.raw]	414.6905212402344	22.8682001685333	5.07676518453333	86.4963810741333	81.41961588959997	3971391.0	3.745396375482894E8	4	7920	0.1707401173224845	0.5174366668698395	0.46247821134604045	414.680908203125	414.7004699707031
660	414.70745849609375	21.3294220186667					1	DETECTED	414.7075 m/z @21.33 [151020OFc1_NvH-0949-Control-12.raw]	414.70745849609375	21.3294220186667	3.0862395976	97.8930000256	94.806760428	1283526.75	3.655042031484303E8	0	7920	11.308370017827137	0.5481360019877215	2.318440540238995	414.7005615234375	414.71038818359375
661	414.72039794921875	34.2123710456					1	DETECTED	414.7204 m/z @34.21 [151020OFc1_NvH-0949-Control-12.raw]	414.72039794921875	34.2123710456	1.6648470168	99.5683535901333	97.9035065733333	1.2144453E7	6.051036275877417E8	2	7920	0.18709725392094612	0.5151465593594108	0.016887529489917483	414.7104187011719	414.7301940917969
662	414.7320251464844	25.5223941018667					1	DETECTED	414.7320 m/z @25.52 [151020OFc1_NvH-0949-Control-12.raw]	414.7320251464844	25.5223941018667	2.83041705093333	97.9666573624	95.13624031146666	1541118.0	4.331501701512246E8	2	7920	8.845326554888064	0.5142230973521402	2.3114910490053155	414.7305603027344	414.7403869628906
663	414.7503967285156	26.5473925218667					1	DETECTED	414.7504 m/z @26.55 [151020OFc1_NvH-0949-Control-12.raw]	414.7503967285156	26.5473925218667	6.6466970472	98.3868379082667	91.74014086106669	7860563.5	8.416109372078762E8	2	7920	8.695117647565858	2.2442511420331948	0.3497977122885038	414.7404479980469	414.7603759765625
664	414.76190185546875	72.926842864					1	DETECTED	414.7619 m/z @72.93 [151020OFc1_NvH-0949-Control-12.raw]	414.76190185546875	72.926842864	5.5046201888	96.8131601482667	91.3085399594667	2240995.0	5.372313468636814E8	2	7920	54.5855235471799	0.5033468353045777	0.005737855186254214	414.7604064941406	414.7711486816406
665	414.7811584472656	17.7636570874667					1	DETECTED	414.7812 m/z @17.76 [151020OFc1_NvH-0949-Control-12.raw]	414.7811584472656	17.7636570874667	1.08781366666667	94.1415787722667	93.05376510560002	3232791.0	4.391065428369016E8	2	7920	1.658286176229307	3.4854551841705157	9.719767467755771	414.77117919921875	414.7911376953125
666	414.8401794433594	27.1873268954667					1	DETECTED	414.8402 m/z @27.19 [151020OFc1_NvH-0949-Control-12.raw]	414.8401794433594	27.1873268954667	0.459093905333333	88.5466346693333	88.08754076399997	616347.75	3.239204269202293E8	0	7920	0.15839569437596168	2.1930258871903985	0.020306886441722686	414.83050537109375	414.8447570800781
667	414.85498046875	14.7685745712					1	DETECTED	414.8550 m/z @14.77 [151020OFc1_NvH-0949-Control-12.raw]	414.85498046875	14.7685745712	0.7170452304	99.2210863274667	98.50404109706669	624993.5	3.30099941572309E8	0	7920	14.686723960741842	2.191786980782946	4.24437191127018	414.8451843261719	414.8568420410156
668	414.86688232421875	13.8402543778667					1	DETECTED	414.8669 m/z @13.84 [151020OFc1_NvH-0949-Control-12.raw]	414.86688232421875	13.8402543778667	0.487756452533333	99.9904381149333	99.50268166239997	2072591.875	4.098180098028463E8	3	7920	4.302470684844909	1.4612385339131742	190.25901698670444	414.8570861816406	414.8768615722656
669	414.8792419433594	40.4979735936					1	DETECTED	414.8792 m/z @40.50 [151020OFc1_NvH-0949-Control-12.raw]	414.8792419433594	40.4979735936	0.754078445066667	99.9996024013333	99.24552395626664	627187.875	2.982484698231332E8	3	7920	18.316170316880363	1.6299526247834661	3.837479609553642	414.87689208984375	414.8837585449219
670	414.8937683105469	19.6472165066667					1	DETECTED	414.8938 m/z @19.65 [151020OFc1_NvH-0949-Control-12.raw]	414.8937683105469	19.6472165066667	0.00473203386666667	99.9904381149333	99.98570608106662	5219120.5	5.742233387488714E8	0	7920	22.931739499794613	0.633126397426604	1.9171807914885475	414.8837890625	414.9036865234375
671	414.91259765625	37.5948263021333					1	DETECTED	414.9126 m/z @37.59 [151020OFc1_NvH-0949-Control-12.raw]	414.91259765625	37.5948263021333	0.136685181333333	99.9168410997333	99.78015591839997	1452836.25	3.532170376410052E8	3	7920	0.14284850504592583	0.6792825393570794	0.4891539793776245	414.9037780761719	414.92254638671875
672	414.93701171875	41.4454837922667					1	DETECTED	414.9370 m/z @41.45 [151020OFc1_NvH-0949-Control-12.raw]	414.93701171875	41.4454837922667	0.334686952	99.9904381149333	99.6557511629333	1310644.375	3.449412832682816E8	0	7920	0.09943506704647831	0.5074876876197382	0.05662168970599837	414.9271240234375	414.9466247558594
673	414.9519958496094	32.6194582869333					1	DETECTED	414.9520 m/z @32.62 [151020OFc1_NvH-0949-Control-12.raw]	414.9519958496094	32.6194582869333	0.344118397333333	98.8991466256	98.55502822826666	654292.6875	3.5364656687629265E8	0	7920	4.872516354661137	2.813786896589203	0.6788783424743982	414.9471740722656	414.96197509765625
674	414.9761047363281	22.9972088602667					1	DETECTED	414.9761 m/z @23.00 [151020OFc1_NvH-0949-Control-12.raw]	414.9761047363281	22.9972088602667	0.3916115592	99.6697502898667	99.2781387306667	1803851.5	3.5757803743703556E8	0	7920	0.08636618046389088	1.1687380740374422	1.1444264345962119	414.96612548828125	414.9860534667969
675	414.996826171875	43.0458279730667					1	DETECTED	414.9968 m/z @43.05 [151020OFc1_NvH-0949-Control-12.raw]	414.996826171875	43.0458279730667	5.18045325226667	97.373305868	92.19285261573333	869530.75	3.45182846762724E8	0	7920	0.15769001350470546	0.5577236129021029	1.1397853796203512	414.9869384765625	415.006591796875
676	415.043701171875	50.99441356					1	DETECTED	415.0437 m/z @50.99 [151020OFc1_NvH-0949-Control-12.raw]	415.043701171875	50.99441356	0.00473203386666667	99.9904381149333	99.98570608106662	101924.8828125	3.128351048662986E8	0	7920	69.27303732572514	0.9697380704900821	0.9846947464072968	415.0345153808594	415.0437316894531
677	415.12213134765625	56.5626058725333					1	DETECTED	415.1221 m/z @56.56 [151020OFc1_NvH-0949-Control-12.raw]	415.12213134765625	56.5626058725333	3.15888253413333	95.8872814922667	92.72839895813337	112676.765625	2.719731260848373E8	0	7920	89.11684128647644	0.8681829015043319	0.6692238967339319	415.11273193359375	415.13128662109375
678	415.17279052734375	27.1975189696					1	DETECTED	415.1728 m/z @27.20 [151020OFc1_NvH-0949-Control-12.raw]	415.17279052734375	27.1975189696	4.96145364693333	91.6128952736	86.65144162666667	768537.25	3.0940929724062616E8	0	7920	0.18199405032572713	0.5053828094859006	0.01070429052460475	415.1628723144531	415.1768493652344
679	415.1868896484375	24.6335382738667					1	DETECTED	415.1869 m/z @24.63 [151020OFc1_NvH-0949-Control-12.raw]	415.1868896484375	24.6335382738667	3.20413370906667	99.8709416824	96.66680797333333	2088449.125	3.865956107363108E8	2	7920	1.9556670834324983	0.5128200997544162	0.08396157871654959	415.17694091796875	415.19451904296875
680	415.2045593261719	39.121470736					1	DETECTED	415.2046 m/z @39.12 [151020OFc1_NvH-0949-Control-12.raw]	415.2045593261719	39.121470736	2.59338219413333	97.8561687578667	95.26278656373337	9980099.0	5.1006909955778044E8	2	7920	0.33502330780004996	1.2055253146716733	0.009939584467468813	415.194580078125	415.2046203613281
681	415.2146301269531	32.5856712288					1	DETECTED	415.2146 m/z @32.59 [151020OFc1_NvH-0949-Control-12.raw]	415.2146301269531	32.5856712288	0.382163285866667	99.9812298245333	99.59906653866663	1.74067792E8	3.104070711827555E9	2	7920	0.18418865891506897	0.6773333239220649	0.01242858957592261	415.20465087890625	415.224609375
682	415.23095703125	46.9310869688					1	DETECTED	415.2310 m/z @46.93 [151020OFc1_NvH-0949-Control-12.raw]	415.23095703125	46.9310869688	3.88651575653333	99.8800286128	95.99351285626668	9436616.0	7.165514524705508E8	2	7920	32.018053099506076	0.5906111563712458	0.022828096484596733	415.2246398925781	415.23284912109375
683	415.24285888671875	30.7254343152					1	DETECTED	415.2429 m/z @30.73 [151020OFc1_NvH-0949-Control-12.raw]	415.24285888671875	30.7254343152	0.497393548533333	99.7613719021333	99.26397835359997	8.207672E7	1.9173487107667527E9	3	7920	0.20391450461849558	37.67232207760654	1.4242462428304314	415.2328796386719	415.2528381347656
684	415.25555419921875	33.3992155888					1	DETECTED	415.2556 m/z @33.40 [151020OFc1_NvH-0949-Control-12.raw]	415.25555419921875	33.3992155888	1.49914883706667	98.5463316888	97.04718285173333	2.2551218E7	9.34732092237931E8	2	7920	0.20059355982217397	2.4541251274321287	0.5407793229702405	415.25286865234375	415.2655334472656
685	415.2677917480469	50.8007367208					1	DETECTED	415.2678 m/z @50.80 [151020OFc1_NvH-0949-Control-12.raw]	415.2677917480469	50.8007367208	3.94270521066667	99.3013272941333	95.35862208346663	1.193692E7	5.2516282616873497E8	2	7920	0.16250756314033765	0.5040526770635675	0.0068949303571511225	415.26556396484375	415.27777099609375
686	415.2804870605469	52.9797987589333					1	DETECTED	415.2805 m/z @52.98 [151020OFc1_NvH-0949-Control-12.raw]	415.2804870605469	52.9797987589333	4.86443821946667	97.2357970376	92.37135881813333	471219.5625	4.2058597238933253E8	2	7920	76.00633992364382	0.9621338728876301	0.8776612371097717	415.27789306640625	415.2811584472656
687	415.291259765625	43.4432960192					1	DETECTED	415.2913 m/z @43.44 [151020OFc1_NvH-0949-Control-12.raw]	415.291259765625	43.4432960192	5.91886762	95.9240899453333	90.00522232533329	1426699.875	4.091046913374978E8	0	7920	0.26458132162650116	1.4550719343958811	1.9003677284163598	415.28131103515625	415.29962158203125
688	415.305419921875	91.2922071389333					1	DETECTED	415.3054 m/z @91.29 [151020OFc1_NvH-0949-Control-12.raw]	415.305419921875	91.2922071389333	3.14086336853333	92.6530873613333	89.51222399279997	145257.203125	3.06715583130592E8	0	7920	1.6354867474089474	0.5033107464560416	0.7802983150235828	415.3014831542969	415.31207275390625
689	415.322998046875	91.2922071389333					1	DETECTED	415.3230 m/z @91.29 [151020OFc1_NvH-0949-Control-12.raw]	415.322998046875	91.2922071389333	6.8840279888	99.0001286234667	92.1161006346667	110515.8125	2.9057952255398446E8	0	7920	0.6758231675974002	0.5456586172225302	2.2020498880295936	415.3163146972656	415.3309326171875
690	415.4292297363281	31.027785036					1	DETECTED	415.4292 m/z @31.03 [151020OFc1_NvH-0949-Control-12.raw]	415.4292297363281	31.027785036	0.212059075466667	95.8872814922667	95.67522241680003	383127.0625	3.332658657925277E8	0	7920	0.2070132733349901	1.5523765777793825	0.0075930787468131925	415.41943359375	415.43115234375
691	415.44146728515625	46.0898684277333					1	DETECTED	415.4415 m/z @46.09 [151020OFc1_NvH-0949-Control-12.raw]	415.44146728515625	46.0898684277333	1.6092557688	99.1197044762667	97.51044870746671	905885.0625	3.264049141496071E8	0	7920	0.054406351037414424	1.8098064297006804	0.08402487192827464	415.43182373046875	415.4490966796875
692	415.4593200683594	20.8228004666667					1	DETECTED	415.4593 m/z @20.82 [151020OFc1_NvH-0949-Control-12.raw]	415.4593200683594	20.8228004666667	4.48937565466667	99.9536861066667	95.46431045200002	1867701.0	3.581473826306553E8	0	7920	0.20909031298725012	38.35087647644863	0.5838608819944466	415.44940185546875	415.4692687988281
693	415.47894287109375	25.2060269570667					1	DETECTED	415.4789 m/z @25.21 [151020OFc1_NvH-0949-Control-12.raw]	415.47894287109375	25.2060269570667	3.60476235386667	88.8892018877333	85.28443953386662	501507.8125	3.2723182563921934E8	0	7920	2.21658736505756	0.7105661010083159	1.7866675328607906	415.4693603515625	415.4794006347656
694	415.4894104003906	42.1130222210667					1	DETECTED	415.4894 m/z @42.11 [151020OFc1_NvH-0949-Control-12.raw]	415.4894104003906	42.1130222210667	0.1273224272	97.7452477	97.6179252728	919866.8125	3.301755138400883E8	0	7920	0.02794969702044625	2.8508964266814494	0.02330069307386934	415.4795837402344	415.4992980957031
695	415.506591796875	27.1873268954667					1	DETECTED	415.5066 m/z @27.19 [151020OFc1_NvH-0949-Control-12.raw]	415.506591796875	27.1873268954667	0.800648642933333	98.6297894077333	97.82914076479996	558463.4375	3.094371435918654E8	0	7920	0.16997833444565202	3.541885631237013	0.03079571811781913	415.4994201660156	415.5164794921875
696	415.5242614746094	19.1987298586667					1	DETECTED	415.5243 m/z @19.20 [151020OFc1_NvH-0949-Control-12.raw]	415.5242614746094	19.1987298586667	5.4360689512	97.4297113242667	91.9936423730667	552936.4375	3.099209572027341E8	3	7920	0.16869258031670498	0.556926898727293	0.029407224892633303	415.5166015625	415.5342102050781
697	415.5354919433594	13.8402543778667					1	DETECTED	415.5355 m/z @13.84 [151020OFc1_NvH-0949-Control-12.raw]	415.5354919433594	13.8402543778667	5.0975710456	98.6297894077333	93.53221836213329	501555.75	3.0642535857885075E8	0	7920	12.735625959604898	0.6219288501398916	1.1721993988118777	415.5343017578125	415.54058837890625
698	415.5506286621094	30.6953113666667					1	DETECTED	415.5506 m/z @30.70 [151020OFc1_NvH-0949-Control-12.raw]	415.5506286621094	30.6953113666667	4.33372521013333	98.9816959034667	94.64797069333338	706559.8125	3.646511074521005E8	3	7920	1.2440713158381307	0.5298221833310423	0.18395720345273406	415.54071044921875	415.5554504394531
699	415.5654602050781	46.9550972525333					1	DETECTED	415.5655 m/z @46.96 [151020OFc1_NvH-0949-Control-12.raw]	415.5654602050781	46.9550972525333	5.0671063784	97.4297113242667	92.3626049458667	7288184.0	4.839869466645887E8	3	7920	0.14957252825075784	0.6586962123049604	0.319263492287221	415.55548095703125	415.5754089355469
700	415.5800476074219	34.7501152573333					1	DETECTED	415.5800 m/z @34.75 [151020OFc1_NvH-0949-Control-12.raw]	415.5800476074219	34.7501152573333	2.93990331306667	58.186636948	55.24673363493333	5341604.5	3.3518747730759513E8	3	7920	10.668362392358638	0.7173103129448941	0.704432861283437	415.5754699707031	415.58917236328125
701	415.6415710449219	46.1260441469333					1	DETECTED	415.6416 m/z @46.13 [151020OFc1_NvH-0949-Control-12.raw]	415.6415710449219	46.1260441469333	1.97451021573333	98.0593981549333	96.08488793919997	484864.78125	3.247198388726055E8	0	7920	null	1.0881262708666726	11.829782659993176	415.63165283203125	415.65155029296875
702	415.6883850097656	24.6147149938667					1	DETECTED	415.6884 m/z @24.61 [151020OFc1_NvH-0949-Control-12.raw]	415.6883850097656	24.6147149938667	1.91971706826667	97.8004444434667	95.88072737520004	1296230.125	3.4787544579542863E8	0	7920	0.7916935488289774	0.5608247515844288	16.361318896195794	415.6788330078125	415.6983642578125
703	415.7049560546875	23.0716438488					1	DETECTED	415.7050 m/z @23.07 [151020OFc1_NvH-0949-Control-12.raw]	415.7049560546875	23.0716438488	5.19164321813333	95.9604430837333	90.76879986559996	354855.71875	3.265602088840758E8	0	7920	4.609553536651724	2.798051088185331	0.23195131248513884	415.6983947753906	415.7049560546875
704	415.7149658203125	32.5856712288					1	DETECTED	415.7150 m/z @32.59 [151020OFc1_NvH-0949-Control-12.raw]	415.7149658203125	32.5856712288	1.87410922986667	99.852458108	97.97834887813332	7.9055384E7	1.7803647557687893E9	2	7920	0.22907251409278473	0.760520753138633	0.524317601190209	415.7049865722656	415.7249450683594
705	415.73333740234375	15.1099496277333					1	DETECTED	415.7333 m/z @15.11 [151020OFc1_NvH-0949-Control-12.raw]	415.73333740234375	15.1099496277333	2.29262926506667	98.7687835168	96.47615425173333	3860728.75	4.813954001173265E8	2	7920	0.7116501298408373	0.8939296213283239	29.669529925573734	415.7250671386719	415.73388671875
706	415.743896484375	30.7254343152					1	DETECTED	415.7439 m/z @30.73 [151020OFc1_NvH-0949-Control-12.raw]	415.743896484375	30.7254343152	1.94701468346667	97.7912560157333	95.84424133226662	3.6852308E7	1.372624421544984E9	2	7920	0.21465599259776624	0.7490893570970875	0.29928173880755266	415.7339172363281	415.75384521484375
707	415.7571105957031	33.3820747352					1	DETECTED	415.7571 m/z @33.38 [151020OFc1_NvH-0949-Control-12.raw]	415.7571105957031	33.3820747352	3.0954394248	92.6039920021333	89.50855257733329	1.072265E7	5.775822587951763E8	2	7920	0.17404638731917288	9.677215383846317	13.710633925318772	415.75390625	415.76055908203125
708	415.7705993652344	26.6188437066667					1	DETECTED	415.7706 m/z @26.62 [151020OFc1_NvH-0949-Control-12.raw]	415.7705993652344	26.6188437066667	3.96087934213333	96.1824404338667	92.22156109173338	1.6409031E7	6.067779646216785E8	2	7920	0.1850419325762509	1.2612532478777896	124.03878252114323	415.7606201171875	415.78057861328125
709	415.78448486328125	17.7636570874667					1	DETECTED	415.7845 m/z @17.76 [151020OFc1_NvH-0949-Control-12.raw]	415.78448486328125	17.7636570874667	0.9866815344	98.5371114117333	97.5504298773333	484817.53125	3.236135415210604E8	0	7920	0.041314462891133275	0.9605505017969843	0.01049918325287196	415.7806091308594	415.79412841796875
710	415.83807373046875	27.1619299074667					1	DETECTED	415.8381 m/z @27.16 [151020OFc1_NvH-0949-Control-12.raw]	415.83807373046875	27.1619299074667	0.00473203386666667	98.6482474813333	98.64351544746663	679340.4375	2.985237952087676E8	0	7920	0.16056582452099022	0.5169457087108911	22.64158355337205	415.8282165527344	415.8473205566406
711	415.8575439453125	27.7694479349333					1	DETECTED	415.8575 m/z @27.77 [151020OFc1_NvH-0949-Control-12.raw]	415.8575439453125	27.7694479349333	0.0710544784	99.6604999136	99.5894454352	1639254.5	3.5930999384214735E8	0	7920	1.7516246080693385	3.785628896133948	0.017992224285813492	415.84765625	415.8674621582031
712	415.8769226074219	9.4629230504					1	DETECTED	415.8769 m/z @9.46 [151020OFc1_NvH-0949-Control-12.raw]	415.8769226074219	9.4629230504	0.353624571733333	99.9996024013333	99.64597782959997	1406198.375	4.026079731117328E8	3	7920	0.15537563889684236	0.6207959447087593	7.728210726250874	415.8675842285156	415.88690185546875
713	415.8884582519531	23.8445704008					1	DETECTED	415.8885 m/z @23.84 [151020OFc1_NvH-0949-Control-12.raw]	415.8884582519531	23.8445704008	0.277997859733333	74.4369005882667	74.15890272853336	261175.734375	2.7921210744323826E8	3	7920	13.152915694988266	2.6046970444048214	0.04119230807253199	415.8869323730469	415.88958740234375
714	415.89959716796875	46.9550972525333					1	DETECTED	415.8996 m/z @46.96 [151020OFc1_NvH-0949-Control-12.raw]	415.89959716796875	46.9550972525333	0.0710544784	99.9075032736	99.8364487952	2756712.25	4.056171399866484E8	3	7920	0.4100613585499957	0.57042883059508	0.290133199789895	415.8896179199219	415.904296875
715	415.914306640625	34.7904311493333					1	DETECTED	415.9143 m/z @34.79 [151020OFc1_NvH-0949-Control-12.raw]	415.914306640625	34.7904311493333	0.277997859733333	99.706722396	99.42872453626667	3230519.0	4.059023015267643E8	3	7920	0.39390781799495755	1.1828550766567023	6.032229683966422	415.90435791015625	415.9242248535156
716	415.9618225097656	20.7636554504					1	DETECTED	415.9618 m/z @20.76 [151020OFc1_NvH-0949-Control-12.raw]	415.9618225097656	20.7636554504	0.155503213866667	97.4389889218667	97.28348570800003	748824.6875	3.3208860057909346E8	0	7920	0.25358608126945015	0.9090304942590618	5.44470477724701	415.9518737792969	415.96240234375
717	415.972412109375	38.5039529258667					1	DETECTED	415.9724 m/z @38.50 [151020OFc1_NvH-0949-Control-12.raw]	415.972412109375	38.5039529258667	4.97134513306667	99.9812298245333	95.00988469146662	887880.1875	3.277340222116613E8	0	7920	10.6733996846514	0.5039699022994403	0.031740416137935615	415.9624328613281	415.9820556640625
718	415.9910888671875	42.213981348					1	DETECTED	415.9911 m/z @42.21 [151020OFc1_NvH-0949-Control-12.raw]	415.9910888671875	42.213981348	0.0240554450666667	99.9996024013333	99.97554695626664	641089.0	3.109370220103691E8	2	7920	0.06641280654664428	1.867816162777777	0.37776095205901833	415.9825439453125	416.0009460449219
719	416.1817932128906	39.3149436261333					1	DETECTED	416.1818 m/z @39.31 [151020OFc1_NvH-0949-Control-12.raw]	416.1817932128906	39.3149436261333	0.593479979466667	96.7952815629333	96.20180158346663	563845.125	3.093691479339872E8	0	7920	69.63358450895953	1.7591701272402325	4.724886612212714	416.1718444824219	416.1817932128906
720	416.1918029785156	27.7095874272					1	DETECTED	416.1918 m/z @27.71 [151020OFc1_NvH-0949-Control-12.raw]	416.1918029785156	27.7095874272	0.136685181333333	99.8343338394667	99.69764865813336	968999.75	3.851890812695648E8	2	7920	20.821012350849497	6.305398865050063	724.4212852339577	416.18182373046875	416.2017822265625
721	416.20257568359375	39.0736172010667					1	DETECTED	416.2026 m/z @39.07 [151020OFc1_NvH-0949-Control-12.raw]	416.20257568359375	39.0736172010667	4.5927472056	99.5313912653333	94.93864405973329	438007.0	3.186942795199388E8	0	7920	21.03759053471731	1.7288522547549856	3.2540848948232766	416.20184326171875	416.2060852050781
722	416.2160949707031	32.5856712288					1	DETECTED	416.2161 m/z @32.59 [151020OFc1_NvH-0949-Control-12.raw]	416.2160949707031	32.5856712288	3.8502158048	99.1474560584	95.2972402536	2.094058E7	8.601509606769115E8	2	7920	0.192854246355175	0.5063535900334095	0.011600007728296264	416.20611572265625	416.22607421875
723	416.2315368652344	19.8878387616					1	DETECTED	416.2315 m/z @19.89 [151020OFc1_NvH-0949-Control-12.raw]	416.2315368652344	19.8878387616	0.754078445066667	99.19385982	98.43978137493333	4807591.5	7.46080825409833E8	2	7920	3.6932136971137375	1.7586651323907088	11.085453727284122	416.2261047363281	416.2406921386719
724	416.2507019042969	29.8409674304					1	DETECTED	416.2507 m/z @29.84 [151020OFc1_NvH-0949-Control-12.raw]	416.2507019042969	29.8409674304	3.3774195248	99.7613719021333	96.3839523773333	1.27399152E8	3.284705399213029E9	2	7920	0.2553923199488608	1.477446661729178	32.570054341887364	416.24072265625	416.2605895996094
725	416.2611389160156	19.7646820088					1	DETECTED	416.2611 m/z @19.76 [151020OFc1_NvH-0949-Control-12.raw]	416.2611389160156	19.7646820088	9.1493334112	98.9543461032	89.80501269199999	1290613.125	3.776816211415656E8	0	7920	18.53036183523999	1.55556294324629	39.40725351095167	416.2607116699219	416.2623291015625
726	416.2723388671875	26.5913447216					1	DETECTED	416.2723 m/z @26.59 [151020OFc1_NvH-0949-Control-12.raw]	416.2723388671875	26.5913447216	5.21126941306667	99.3197001314667	94.10843071840003	7358434.0	5.429004449079398E8	3	7920	0.18186867006912522	136.37104812574444	434.41816887518735	416.2623596191406	416.28167724609375
727	416.2867126464844	27.8378070109333					1	DETECTED	416.2867 m/z @27.84 [151020OFc1_NvH-0949-Control-12.raw]	416.2867126464844	27.8378070109333	4.24278056666667	97.1438687842667	92.90108821760003	1159033.625	3.4089641007209754E8	0	7920	18.177522375819706	252.83493967147405	2.16027386415476	416.2823486328125	416.2958068847656
728	416.30096435546875	90.8326192797333					1	DETECTED	416.3010 m/z @90.83 [151020OFc1_NvH-0949-Control-12.raw]	416.30096435546875	90.8326192797333	8.5738124032	94.5608887266667	85.98707632346671	124347.7578125	2.689171362005723E8	0	7920	0.8967011400840192	0.5068546506427587	0.010189216420430875	416.2983703613281	416.3095397949219
729	416.3369140625	91.2922071389333					1	DETECTED	416.3369 m/z @91.29 [151020OFc1_NvH-0949-Control-12.raw]	416.3369140625	91.2922071389333	1.41863692986667	97.6615023912	96.24286546133334	135193.1875	2.655212754100578E8	0	7920	0.40535375167807786	6.7586275042281	9.706969915662688	416.3282775878906	416.3439025878906
730	416.4577941894531	17.3654864178667					1	DETECTED	416.4578 m/z @17.37 [151020OFc1_NvH-0949-Control-12.raw]	416.4577941894531	17.3654864178667	4.48937565466667	94.3451309514667	89.85575529680003	447360.09375	3.3440742700718474E8	0	7920	0.042039429186726096	5.656098936776894	0.015942183493997772	416.4478454589844	416.45916748046875
731	416.46923828125	47.4386187050667					1	DETECTED	416.4692 m/z @47.44 [151020OFc1_NvH-0949-Control-12.raw]	416.46923828125	47.4386187050667	3.35021132213333	83.3217446277333	79.97153330559996	687249.0625	3.261627191428988E8	0	7920	9.143329735945606	1.0388196323637724	0.003647336792776249	416.45928955078125	416.4791259765625
732	416.49249267578125	43.4432960192					1	DETECTED	416.4925 m/z @43.44 [151020OFc1_NvH-0949-Control-12.raw]	416.49249267578125	43.4432960192	3.4319939016	99.9168410997333	96.48484719813331	519327.71875	3.215293074722767E8	0	7920	21.305752083642815	1.4966935140512014	2.680561254781613	416.4827880859375	416.5024108886719
733	416.5230712890625	19.9974207565333					1	DETECTED	416.5231 m/z @20.00 [151020OFc1_NvH-0949-Control-12.raw]	416.5230712890625	19.9974207565333	5.3736118584	95.6796609906667	90.30604913226671	923723.875	3.1520296535725653E8	0	7920	3.891243607835822	4.236531114240815	0.6268091733336916	416.5135803222656	416.5330505371094
734	416.5337829589844	39.9473490434667					1	DETECTED	416.5338 m/z @39.95 [151020OFc1_NvH-0949-Control-12.raw]	416.5337829589844	39.9473490434667	5.77075261386667	94.3147790381333	88.54402642426662	333300.625	3.607225827315062E8	0	7920	40.26918385237449	1.5359669320913192	2.256994065655869	416.5330810546875	416.53692626953125
735	416.5469970703125	27.7095874272					1	DETECTED	416.5470 m/z @27.71 [151020OFc1_NvH-0949-Control-12.raw]	416.5469970703125	27.7095874272	4.57414363786667	99.7795600168	95.20541637893334	4136671.25	4.4459179371875024E8	3	7920	0.15986830063786783	13.097349607527656	0.8875751601279228	416.5370788574219	416.5487060546875
736	416.5587158203125	29.8206901253333					1	DETECTED	416.5587 m/z @29.82 [151020OFc1_NvH-0949-Control-12.raw]	416.5587158203125	29.8206901253333	1.71041510826667	99.5960550725333	97.88563996426663	1.5387753E7	7.50209668326898E8	3	7920	0.19307708909591526	1.6647238771503678	1.226932054601011	416.5487365722656	416.5686950683594
737	416.5750732421875	31.7766932925333					1	DETECTED	416.5751 m/z @31.78 [151020OFc1_NvH-0949-Control-12.raw]	416.5750732421875	31.7766932925333	4.9313581552	96.3563052733333	91.4249471181333	608357.3125	3.432156524606102E8	0	7920	24.290140986673823	0.5804600016600239	1.4046911111616056	416.56878662109375	416.5846252441406
738	416.5862731933594	31.3833908685333					1	DETECTED	416.5863 m/z @31.38 [151020OFc1_NvH-0949-Control-12.raw]	416.5862731933594	31.3833908685333	7.87780149386667	74.0159741762667	66.13817268240003	99655.9765625	2.4493233079086402E8	0	7920	62.581427355684866	1.4068605476806522	2.121617553160927	416.5850830078125	416.58758544921875
739	416.5977478027344	54.0786798549333					1	DETECTED	416.5977 m/z @54.08 [151020OFc1_NvH-0949-Control-12.raw]	416.5977478027344	54.0786798549333	3.0862395976	90.8961994093333	87.80995981173331	864336.3125	3.5865583438747114E8	0	7920	13.551088057922648	1.0121515852016494	0.0025741814110723485	416.58807373046875	416.6075439453125
740	416.6682434082031	33.3406537133333					1	DETECTED	416.6682 m/z @33.34 [151020OFc1_NvH-0949-Control-12.raw]	416.6682434082031	33.3406537133333	5.9097447632	96.3289490448	90.4192042816	522739.71875	3.116075843306675E8	0	7920	0.2003608178434817	2.5596930853893105	0.020324301629203224	416.65863037109375	416.6759033203125
741	416.6863098144531	19.7517010416					1	DETECTED	416.6863 m/z @19.75 [151020OFc1_NvH-0949-Control-12.raw]	416.6863098144531	19.7517010416	4.7503768672	99.3652413389333	94.6148644717333	2468642.5	3.467955300509027E8	2	7920	0.23767367830695463	18.08750307553274	1.8404534378292086	416.6767883300781	416.6962890625
742	416.6990051269531	31.3833908685333					1	DETECTED	416.6990 m/z @31.38 [151020OFc1_NvH-0949-Control-12.raw]	416.6990051269531	31.3833908685333	4.4341655712	97.8836747202667	93.4495091490667	713273.0625	3.836387143752219E8	2	7920	41.35477791278641	1.9061176442258856	4.971655658137501	416.6963195800781	416.7082214355469
743	416.7182312011719	32.5654817962667					1	DETECTED	416.7182 m/z @32.57 [151020OFc1_NvH-0949-Control-12.raw]	416.7182312011719	32.5654817962667	4.787589116	97.9204118898667	93.13282277386669	3645334.5	4.7615290900919753E8	2	7920	4.2801006691596335	0.8495543756178182	0.807882250410823	416.708251953125	416.7234191894531
744	416.7334289550781	32.4980802522667					1	DETECTED	416.7334 m/z @32.50 [151020OFc1_NvH-0949-Control-12.raw]	416.7334289550781	32.4980802522667	3.9791018376	96.9692208904	92.9901190528	9248644.0	7.307229526603858E8	2	7920	9.82845265125712	0.5361937815822878	1.1213908393047027	416.72344970703125	416.7409973144531
745	416.7510070800781	29.8409674304					1	DETECTED	416.7510 m/z @29.84 [151020OFc1_NvH-0949-Control-12.raw]	416.7510070800781	29.8409674304	4.57414363786667	99.7613719021333	95.18722826426664	5.8770304E7	1.7767019523218846E9	2	7920	0.2677485679764402	2.1409312099475586	4.4786508256449995	416.74102783203125	416.760986328125
746	416.7735900878906	26.6188437066667					1	DETECTED	416.7736 m/z @26.62 [151020OFc1_NvH-0949-Control-12.raw]	416.7735900878906	26.6188437066667	0.8473788568	98.5183430754667	97.6709642186667	2034847.375	3.5999649477176094E8	0	7920	0.1547711374941052	1.0350582544961995	139.13812371427088	416.7636413574219	416.7829284667969
747	416.84210205078125	41.9212119624					1	DETECTED	416.8421 m/z @41.92 [151020OFc1_NvH-0949-Control-12.raw]	416.84210205078125	41.9212119624	0.5546094528	99.3013272941333	98.74671784133331	1955110.625	3.218353784244033E8	5	7920	0.15299649709128715	1.2145989584537566	1.0152889595136245	416.8321228027344	416.8520812988281
748	416.85699462890625	19.9847665072					1	DETECTED	416.8570 m/z @19.98 [151020OFc1_NvH-0949-Control-12.raw]	416.85699462890625	19.9847665072	0.9866815344	99.9719611984	98.98527966399999	762639.6875	2.6349564787458342E8	0	7920	3.786914045105302	0.6342245666087608	0.21487499666517101	416.8522033691406	416.85931396484375
749	416.869384765625	33.6638067138667					1	DETECTED	416.8694 m/z @33.66 [151020OFc1_NvH-0949-Control-12.raw]	416.869384765625	33.6638067138667	0.221450937066667	99.9996024013333	99.77815146426664	2839305.75	3.883935433088972E8	3	7920	0.1719505889288797	0.5068412211034147	2.3834418879402084	416.85943603515625	416.8793640136719
750	416.8813171386719	27.7489292376					1	DETECTED	416.8813 m/z @27.75 [151020OFc1_NvH-0949-Control-12.raw]	416.8813171386719	27.7489292376	0.00473203386666667	99.4759818269333	99.47124979306663	2760652.25	3.6223205271063316E8	0	7920	0.5871749958801011	0.5124258101522486	0.04260432201355036	416.87939453125	416.8825988769531
751	416.8926086425781	29.7866994778667					1	DETECTED	416.8926 m/z @29.79 [151020OFc1_NvH-0949-Control-12.raw]	416.8926086425781	29.7866994778667	0.382163285866667	99.6790795672	99.29691628133334	1.0883001E7	6.106471086668656E8	3	7920	0.1808804212731694	2.6060598612660097	0.015594536154740608	416.88262939453125	416.902587890625
752	416.90582275390625	21.873115268					1	DETECTED	416.9058 m/z @21.87 [151020OFc1_NvH-0949-Control-12.raw]	416.90582275390625	21.873115268	0.525943002133333	99.2210863274667	98.69514332533336	5430712.5	4.5667394974218994E8	3	7920	0.21131950792500476	1.71870631918832	4.473998346504761	416.9026184082031	416.9158020019531
753	416.9189453125	33.9506639037333					1	DETECTED	416.9189 m/z @33.95 [151020OFc1_NvH-0949-Control-12.raw]	416.9189453125	33.9506639037333	0.0804335250666667	98.2553872266667	98.17495370160003	708771.4375	3.309342558825504E8	0	7920	0.08552096556230993	2.0304004575590096	0.05218446576948314	416.91583251953125	416.92852783203125
754	416.9322204589844	54.0520822544					1	DETECTED	416.9322 m/z @54.05 [151020OFc1_NvH-0949-Control-12.raw]	416.9322204589844	54.0520822544	2.38373914746667	99.8709416824	97.48720253493333	537167.375	3.4530415525305223E8	0	7920	1.074443371239532	1.1430863227024841	0.005815313055271283	416.9290771484375	416.942138671875
755	416.94775390625	39.2473712146667					1	DETECTED	416.9478 m/z @39.25 [151020OFc1_NvH-0949-Control-12.raw]	416.94775390625	39.2473712146667	0.487756452533333	96.1917158058667	95.70395935333337	157719.03125	3.0670607590158206E8	4	7920	88.72017232596299	1.4001242254960975	1.7990936707949232	416.9425354003906	416.9502258300781
756	416.9604797363281	42.3100404858667					1	DETECTED	416.9605 m/z @42.31 [151020OFc1_NvH-0949-Control-12.raw]	416.9604797363281	42.3100404858667	0.344118397333333	98.5277279216	98.18360952426667	753003.75	3.3286880584711504E8	0	7920	0.15156531753802227	1.6309344898431621	0.0032946362423143896	416.9506530761719	416.96990966796875
757	416.97991943359375	38.0682412032					1	DETECTED	416.9799 m/z @38.07 [151020OFc1_NvH-0949-Control-12.raw]	416.97991943359375	38.0682412032	0.0146489904	99.6975143362667	99.6828653458667	823603.125	3.533271646585498E8	4	7920	14.411415551417324	0.573444838760953	0.6534644007497137	416.9699401855469	416.98974609375
758	416.9963073730469	25.6931044925333					1	DETECTED	416.9963 m/z @25.69 [151020OFc1_NvH-0949-Control-12.raw]	416.9963073730469	25.6931044925333	0.325259858666667	99.9627593634667	99.63749950480003	304733.375	3.1651206293408203E8	0	7920	15.07745766074025	5.029435897644976	0.2626076736132242	416.9899597167969	417.00616455078125
759	417.0428466796875	41.9212119624					1	DETECTED	417.0428 m/z @41.92 [151020OFc1_NvH-0949-Control-12.raw]	417.0428466796875	41.9212119624	0.00473203386666667	99.7249200722667	99.72018803840002	1563504.625	3.573668435255804E8	5	7920	0.1843523010147834	46.53395265684445	101.65630584239565	417.032958984375	417.0525207519531
760	417.1217346191406	43.4432960192					1	DETECTED	417.1217 m/z @43.44 [151020OFc1_NvH-0949-Control-12.raw]	417.1217346191406	43.4432960192	4.35196234533333	98.1335137010667	93.78155135573337	85058.4140625	2.79108928842516E8	0	7920	89.57650235244503	1.1561631947824038	1.3076473510223445	417.1119689941406	417.13031005859375
761	417.173095703125	25.7924871221333					1	DETECTED	417.1731 m/z @25.79 [151020OFc1_NvH-0949-Control-12.raw]	417.173095703125	25.7924871221333	5.82489568933333	96.1641347226667	90.33923903333337	608989.375	3.1541828580501884E8	0	7920	0.14175554530400802	4.52483178458675	1.695068483800156	417.1634826660156	417.1781921386719
762	417.188232421875	19.7095655376					1	DETECTED	417.1882 m/z @19.71 [151020OFc1_NvH-0949-Control-12.raw]	417.188232421875	19.7095655376	3.41390209493333	97.5586352434667	94.14473314853336	1194542.625	3.608017654641361E8	3	7920	0.21322788482077826	3.293867219115828	1.3224721190458713	417.17840576171875	417.19366455078125
763	417.20367431640625	34.7657373648					1	DETECTED	417.2037 m/z @34.77 [151020OFc1_NvH-0949-Control-12.raw]	417.20367431640625	34.7657373648	2.8670087112	99.6880411845333	96.8210324733333	8256093.0	5.849548918227917E8	3	7920	0.18388910439550443	0.5595439822615298	2.6636618739266056	417.19384765625	417.21173095703125
764	417.22174072265625	16.2195743365333					1	DETECTED	417.2217 m/z @16.22 [151020OFc1_NvH-0949-Control-12.raw]	417.22174072265625	16.2195743365333	1.70149431653333	99.1474560584	97.44596174186667	9050763.0	9.532461715297832E8	2	7920	11.265044004618318	11.794127483671906	7.028267551468267	417.2117614746094	417.2317199707031
765	417.24078369140625	21.8634009653333					1	DETECTED	417.2408 m/z @21.86 [151020OFc1_NvH-0949-Control-12.raw]	417.24078369140625	21.8634009653333	0.931378470933333	99.0180244253333	98.08664595439996	3471708.25	6.37053888836147E8	2	7920	10.681399439597918	4.968785257252494	0.6280356760044153	417.23175048828125	417.2419738769531
766	417.2519836425781	29.8206901253333					1	DETECTED	417.2520 m/z @29.82 [151020OFc1_NvH-0949-Control-12.raw]	417.2519836425781	29.8206901253333	0.0804335250666667	99.064327968	98.98389444293333	1.5486809E7	1.0993679428981514E9	3	7920	10.07512248498318	0.7500883610308877	7.0143928683429655	417.24200439453125	417.2619323730469
767	417.2709045410156	18.9463285848					1	DETECTED	417.2709 m/z @18.95 [151020OFc1_NvH-0949-Control-12.raw]	417.2709045410156	18.9463285848	6.80223469173333	98.8515995066667	92.04936481493337	437574.78125	3.708108202352858E8	0	7920	3.6948456679773294	3.459138997996133	47.291211600369365	417.2619934082031	417.280517578125
768	417.2898254394531	46.0392123106667					1	DETECTED	417.2898 m/z @46.04 [151020OFc1_NvH-0949-Control-12.raw]	417.2898254394531	46.0392123106667	6.9733995736	99.1847661194667	92.2113665458667	292164.125	2.9660651177269953E8	0	7920	0.33475444387050146	1.0776631346131058	2.4964745388811282	417.2822570800781	417.2997741699219
769	417.321533203125	91.2922071389333					1	DETECTED	417.3215 m/z @91.29 [151020OFc1_NvH-0949-Control-12.raw]	417.321533203125	91.2922071389333	27.4048934306667	92.5121932293333	65.1072997986666	253571.4375	2.3525275789822713E8	0	7920	0.809081366592153	2.4738045310988217	3.1973441987085973	417.3202209472656	417.327392578125
770	417.4437561035156	41.9409360941333					1	DETECTED	417.4438 m/z @41.94 [151020OFc1_NvH-0949-Control-12.raw]	417.4437561035156	41.9409360941333	5.63058540586667	99.19385982	93.56327441413333	586224.5625	3.980934671622265E8	0	7920	0.07164043731192038	1.3319557662753803	95.86755536426024	417.4341735839844	417.4534912109375
771	417.4720458984375	23.6896008634667					1	DETECTED	417.4720 m/z @23.69 [151020OFc1_NvH-0949-Control-12.raw]	417.4720458984375	23.6896008634667	5.07676518453333	97.1810352938667	92.10427010933337	505780.5625	3.175857574213172E8	0	7920	0.05815140768920557	3.640035423452418	0.010881975738504192	417.462158203125	417.47271728515625
772	417.48272705078125	21.8150723216					1	DETECTED	417.4827 m/z @21.82 [151020OFc1_NvH-0949-Control-12.raw]	417.48272705078125	21.8150723216	4.99963903813333	97.7545599576	92.75492091946667	564832.3125	3.37771465420295E8	0	7920	0.1052022531276613	0.5127268328103658	0.052342736318894315	417.4727478027344	417.4900207519531
773	417.5000915527344	25.7047421445333					1	DETECTED	417.5001 m/z @25.70 [151020OFc1_NvH-0949-Control-12.raw]	417.5000915527344	25.7047421445333	5.44529782613333	84.582405616	79.13710778986668	2288232.0	3.357452963047906E8	0	7920	0.1582713000033067	1.8075757527293166	0.016960903337874707	417.4906005859375	417.50927734375
774	417.5277099609375	62.1726311522667					1	DETECTED	417.5277 m/z @62.17 [151020OFc1_NvH-0949-Control-12.raw]	417.5277099609375	62.1726311522667	4.99963903813333	95.7168942554667	90.71725521733337	463305.9375	3.484938554439377E8	3	7920	52.788468899998065	0.8097948538362095	0.7813256974685491	417.51806640625	417.52789306640625
775	417.5379638671875	34.7178005605333					1	DETECTED	417.5380 m/z @34.72 [151020OFc1_NvH-0949-Control-12.raw]	417.5379638671875	34.7178005605333	0.5163034792	78.9782172818667	78.4619138026667	5676240.0	4.2641156885461164E8	3	7920	0.17330824140427836	0.5328471569621963	0.010000027708498744	417.52838134765625	417.54791259765625
776	417.55438232421875	12.1259677458667					1	DETECTED	417.5544 m/z @12.13 [151020OFc1_NvH-0949-Control-12.raw]	417.55438232421875	12.1259677458667	5.18045325226667	95.5694869744	90.38903372213332	3605035.25	3.74398511893933E8	3	7920	0.12553955664398408	2.1810581998034317	20.364256450602667	417.5479736328125	417.5566101074219
777	417.5666198730469	25.3568729914667					1	DETECTED	417.5666 m/z @25.36 [151020OFc1_NvH-0949-Control-12.raw]	417.5666198730469	25.3568729914667	4.58339159093333	96.8862570904	92.30286549946666	7068513.5	8.27871863539293E8	3	7920	7.999833689823138	2.010243009964488	0.9719047025432245	417.556640625	417.57659912109375
778	417.5810852050781	38.4053483122833					1	DETECTED	417.5811 m/z @38.41 [151020OFc1_NvH-0949-Control-12.raw]	417.5810852050781	38.4053483122833	2.1924452008	93.0852387562667	90.89279355546671	6261594.0	4.9037151513255715E8	0	7920	0.22834464850741654	0.5066957806548494	0.00845320872475173	417.57672119140625	417.59075927734375
779	417.6062316894531	40.2027897568					1	DETECTED	417.6062 m/z @40.20 [151020OFc1_NvH-0949-Control-12.raw]	417.6062316894531	40.2027897568	2.164828808	80.1844374037333	78.0196085957333	92748.4609375	2.8224356250898236E8	3	7920	69.5293598578057	1.025549301929585	1.3455379584133864	417.6036376953125	417.6149597167969
780	417.6430969238281	46.1260441469333					1	DETECTED	417.6431 m/z @46.13 [151020OFc1_NvH-0949-Control-12.raw]	417.6430969238281	46.1260441469333	10.8417635522667	94.1133183821333	83.2715548298666	478167.4375	3.6374008145541734E8	0	7920	0.04463553270002052	1.1800092481190265	2.226249113129008	417.6331481933594	417.6522521972656
781	417.6923828125	23.8308364533333					1	DETECTED	417.6924 m/z @23.83 [151020OFc1_NvH-0949-Control-12.raw]	417.6923828125	23.8308364533333	4.8937861168	94.5797006650667	89.6859145482667	675279.4375	3.734621901256509E8	0	7920	14.2360359318623	0.5084473427376481	0.4323777265500332	417.6829833984375	417.6987609863281
782	417.7088317871094	14.2753391336					1	DETECTED	417.7088 m/z @14.28 [151020OFc1_NvH-0949-Control-12.raw]	417.7088317871094	14.2753391336	4.86443821946667	95.6705632741333	90.80612505466664	1408768.125	4.0518306502626175E8	2	7920	0.17325002609320705	33.880171680586734	84.35351814115495	417.6988525390625	417.7185974121094
783	417.7286071777344	23.2345208757333					1	DETECTED	417.7286 m/z @23.23 [151020OFc1_NvH-0949-Control-12.raw]	417.7286071777344	23.2345208757333	4.73182900906667	99.0001286234667	94.26829961440002	5894231.0	6.764648159055451E8	2	7920	7.186313426087118	1.096720743259192	0.6499181806218103	417.7186584472656	417.73858642578125
784	417.73968505859375	25.4762554808					1	DETECTED	417.7397 m/z @25.48 [151020OFc1_NvH-0949-Control-12.raw]	417.73968505859375	25.4762554808	5.0975710456	93.4679487130667	88.3703776674667	5673253.5	6.993085636966934E8	2	7920	0.177621540915748	2.6034204483828023	34.793335343383774	417.7386169433594	417.7496643066406
785	417.7538757324219	29.8206901253333					1	DETECTED	417.7539 m/z @29.82 [151020OFc1_NvH-0949-Control-12.raw]	417.7538757324219	29.8206901253333	5.49544754613333	99.8072965482667	94.31184900213337	2933266.0	4.388528495426218E8	0	7920	0.24338474152753875	0.7966359437847466	0.4576400762999065	417.7497253417969	417.7637939453125
786	417.77593994140625	20.4499026525333					1	DETECTED	417.7759 m/z @20.45 [151020OFc1_NvH-0949-Control-12.raw]	417.77593994140625	20.4499026525333	6.85389015946667	94.8772201701333	88.02333001066663	302835.4375	3.28124202837112E8	0	7920	1.5324177814498796	3.2371009535168733	0.030211860700964002	417.76666259765625	417.7809143066406
787	417.84796142578125	39.7169934330667					1	DETECTED	417.8480 m/z @39.72 [151020OFc1_NvH-0949-Control-12.raw]	417.84796142578125	39.7169934330667	2.12883973626667	99.3103790714667	97.18153933520003	107443.9765625	3.153931148286994E8	0	7920	85.8304517453142	1.332780003393959	2.072651089898772	417.84710693359375	417.8526916503906
788	417.86273193359375	55.9651457306667					1	DETECTED	417.8627 m/z @55.97 [151020OFc1_NvH-0949-Control-12.raw]	417.86273193359375	55.9651457306667	0.574096979466667	99.9904381149333	99.41634113546662	363074.375	3.794571235106034E8	0	7920	6.2732981095030595	0.9740022615486486	1.1828903629805265	417.8528137207031	417.8664245605469
789	417.8764343261719	47.2529606346667					1	DETECTED	417.8764 m/z @47.25 [151020OFc1_NvH-0949-Control-12.raw]	417.8764343261719	47.2529606346667	0.0146489904	99.852458108	99.83780911759999	1.4860781E7	6.239696017905679E8	3	7920	0.23616084364467582	0.5102222512861916	0.01795011206557011	417.866455078125	417.88641357421875
790	417.88873291015625	12.1259677458667					1	DETECTED	417.8887 m/z @12.13 [151020OFc1_NvH-0949-Control-12.raw]	417.88873291015625	12.1259677458667	0.00473203386666667	99.9719611984	99.96722916453332	2278721.75	4.887573976499229E8	3	7920	12.212699508564286	2.063069241032308	6.920703624527614	417.886474609375	417.8987121582031
791	417.9087829589844	17.4105317648					1	DETECTED	417.9088 m/z @17.41 [151020OFc1_NvH-0949-Control-12.raw]	417.9087829589844	17.4105317648	0.277997859733333	99.6604999136	99.38250205386667	4735131.0	5.549830684239337E8	3	7920	0.15193529327569877	1.1743629671026534	29.683389910513927	417.8988037109375	417.91876220703125
792	417.9192199707031	15.9931441469333					1	DETECTED	417.9192 m/z @15.99 [151020OFc1_NvH-0949-Control-12.raw]	417.9192199707031	15.9931441469333	0.00473203386666667	99.852458108	99.84772607413332	802548.1875	3.6418819340287703E8	0	7920	1.8162067619832758	0.9184538325102785	1.2178650582150847	417.9187927246094	417.92852783203125
793	417.9328308105469	52.1730914722667					1	DETECTED	417.9328 m/z @52.17 [151020OFc1_NvH-0949-Control-12.raw]	417.9328308105469	52.1730914722667	0.240398470133333	98.8883676986667	98.64796922853337	137645.0	3.56577362254135E8	0	7920	94.11170321092432	0.992259919711499	0.9848734922524969	417.9298095703125	417.9424133300781
794	417.9541320800781	20.0994051205333					1	DETECTED	417.9541 m/z @20.10 [151020OFc1_NvH-0949-Control-12.raw]	417.9541320800781	20.0994051205333	0.00473203386666667	99.0180244253333	99.01329239146662	386968.21875	3.971394090285142E8	0	7920	41.244586452389655	4.631382517587654	0.004014656678702881	417.94427490234375	417.964111328125
795	417.98406982421875	21.8543578981333					1	DETECTED	417.9841 m/z @21.85 [151020OFc1_NvH-0949-Control-12.raw]	417.98406982421875	21.8543578981333	0.325259858666667	99.9996024013333	99.67434254266664	262473.75	3.4247641502088726E8	0	7920	32.77122603647935	2.9057765425882	4.9652630510990825	417.97412109375	417.9920959472656
796	418.0021057128906	25.7779019130667					1	DETECTED	418.0021 m/z @25.78 [151020OFc1_NvH-0949-Control-12.raw]	418.0021057128906	25.7779019130667	2.14678763226667	99.3197001314667	97.17291249920004	493724.0625	3.3012034146993226E8	0	7920	3.8557177074397337	2.413273995043478	0.05531973210304018	417.99212646484375	418.0120849609375
797	418.1811828613281	53.3478425642667					1	DETECTED	418.1812 m/z @53.35 [151020OFc1_NvH-0949-Control-12.raw]	418.1811828613281	53.3478425642667	0.0427962336	94.0434300642667	94.0006338306667	374302.4375	3.771693136126003E8	2	7920	2.6255035689519985	0.9304446607821891	1.0298519642154993	418.1713562011719	418.191162109375
798	418.19451904296875	23.7574145725333					1	DETECTED	418.1945 m/z @23.76 [151020OFc1_NvH-0949-Control-12.raw]	418.19451904296875	23.7574145725333	4.3703251784	99.9168410997333	95.54651592133331	365336.9375	4.251714784721689E8	0	7920	1.5565043178346514	2.6723569272887935	0.2531902131211103	418.1911926269531	418.200439453125
799	418.21044921875	47.2774538994667					1	DETECTED	418.2104 m/z @47.28 [151020OFc1_NvH-0949-Control-12.raw]	418.21044921875	47.2774538994667	4.76903321146667	98.4995682861333	93.73053507466662	1.1904551E7	6.813396544844253E8	0	7920	14.12583847202071	0.5169945616409832	0.041304178912642535	418.20050048828125	418.2105407714844
800	418.2205505371094	29.2253888794667					1	DETECTED	418.2206 m/z @29.23 [151020OFc1_NvH-0949-Control-12.raw]	418.2205505371094	29.2253888794667	0.478168705333333	97.6800877418667	97.20191903653337	1.7570438E7	1.1190953566710813E9	2	7920	18.21055130316495	0.9348091198305836	0.2417337195299411	418.2105712890625	418.22686767578125
801	418.23687744140625	38.3206844698667					1	DETECTED	418.2369 m/z @38.32 [151020OFc1_NvH-0949-Control-12.raw]	418.23687744140625	38.3206844698667	0.0616319282666667	99.6697502898667	99.60811836160003	2.173252E7	1.1267654647990766E9	2	7920	0.1988745470761799	0.8087311382936536	0.06805813925120548	418.2269287109375	418.2468566894531
802	418.2500305175781	30.3823818010667					1	DETECTED	418.2500 m/z @30.38 [151020OFc1_NvH-0949-Control-12.raw]	418.2500305175781	30.3823818010667	1.58146074346667	96.5846462482667	95.00318550480003	1186067.25	4.262243453842181E8	2	7920	12.668583199914039	0.6794693233123978	0.3358238168597797	418.2469177246094	418.2599182128906
803	418.2612609863281	10.8091267146667					1	DETECTED	418.2613 m/z @10.81 [151020OFc1_NvH-0949-Control-12.raw]	418.2612609863281	10.8091267146667	4.70384795866667	92.5121932293333	87.80834527066663	689892.875	3.349752864127487E8	2	7920	0.14369111669579304	10.952863065486373	8.92126934982043	418.2600402832031	418.2712097167969
804	418.27996826171875	91.1128092258667					1	DETECTED	418.2800 m/z @91.11 [151020OFc1_NvH-0949-Control-12.raw]	418.27996826171875	91.1128092258667	5.0975710456	94.5980817389333	89.5005106933333	107703.6171875	3.225099731109435E8	0	7920	1.2622493310292526	0.5207129562577989	0.006379290392694455	418.27288818359375	418.2867126464844
805	418.3205261230469	57.1696965938667					1	DETECTED	418.3205 m/z @57.17 [151020OFc1_NvH-0949-Control-12.raw]	418.3205261230469	57.1696965938667	0.459093905333333	94.9761254485333	94.51703154319996	137863.125	3.650762766118315E8	0	7920	90.749843686651	0.8070291956404982	0.6164079729161873	418.3149108886719	418.3301086425781
806	418.43304443359375	37.8161336309333					1	DETECTED	418.4330 m/z @37.82 [151020OFc1_NvH-0949-Control-12.raw]	418.43304443359375	37.8161336309333	5.9097447632	95.4531388248	89.54339406160001	314504.25	3.1699303379314446E8	0	7920	57.71394674427149	1.4973557025365762	3.3160880812034326	418.4230651855469	418.4429016113281
807	418.4598083496094	19.9974207565333					1	DETECTED	418.4598 m/z @20.00 [151020OFc1_NvH-0949-Control-12.raw]	418.4598083496094	19.9974207565333	4.94241664373333	58.5896281984	53.64721155466667	285162.78125	1.9970635974164227E8	0	7920	6.804249786341124	2.8214502431030493	0.030183061583067786	418.4498291015625	418.4611511230469
808	418.4711608886719	38.0018962122667					1	DETECTED	418.4712 m/z @38.00 [151020OFc1_NvH-0949-Control-12.raw]	418.4711608886719	38.0018962122667	3.0772535712	98.7040259133333	95.6267723421333	1091895.0	3.6227693196338433E8	4	7920	0.09632906393807161	1.2339275895373913	0.7351246498735912	418.46124267578125	418.4809265136719
809	418.48541259765625	28.2671919008					1	DETECTED	418.4854 m/z @28.27 [151020OFc1_NvH-0949-Control-12.raw]	418.48541259765625	28.2671919008	5.9097447632	98.7131904845333	92.8034457213333	836038.5625	3.743247610762736E8	0	7920	1.30940068569884	0.5087133390557262	0.3204103578017804	418.4813232421875	418.495361328125
810	418.5345458984375	22.5333246237333					1	DETECTED	418.5345 m/z @22.53 [151020OFc1_NvH-0949-Control-12.raw]	418.5345458984375	22.5333246237333	4.564889076	80.6375988949333	76.0727098189333	169004.546875	2.9792370258297753E8	0	7920	0.16384553626211584	2.5978122846733074	3.5675116392874497	418.52459716796875	418.53521728515625
811	418.54522705078125	47.2927413752					1	DETECTED	418.5452 m/z @47.29 [151020OFc1_NvH-0949-Control-12.raw]	418.54522705078125	47.2927413752	4.8059866408	99.2031222698667	94.3971356290667	4352648.5	4.3216372078721446E8	3	7920	21.817743207976385	0.5050828459392378	6.729935120287066	418.5352478027344	418.5530090332031
812	418.5630187988281	27.9122913336					1	DETECTED	418.5630 m/z @27.91 [151020OFc1_NvH-0949-Control-12.raw]	418.5630187988281	27.9122913336	5.00899262666667	99.9812298245333	94.97223719786663	5671604.0	5.5333448324791E8	3	7920	0.2146738584354182	1.1558184781021916	1.5231053457793786	418.55303955078125	418.57281494140625
813	418.5765380859375	20.8931392205333					1	DETECTED	418.5765 m/z @20.89 [151020OFc1_NvH-0949-Control-12.raw]	418.5765380859375	20.8931392205333	4.4802069696	92.8926742813333	88.4124673117333	1672804.375	3.704411798804898E8	3	7920	0.14092869499184602	0.5232365835658892	3.1482905681440814	418.57305908203125	418.5865173339844
814	418.59466552734375	34.1706965797333					1	DETECTED	418.5947 m/z @34.17 [151020OFc1_NvH-0949-Control-12.raw]	418.59466552734375	34.1706965797333	4.71327945653333	89.8515590541333	85.13827959759998	878559.8125	4.122547837623634E8	0	7920	0.15190852890967932	1.8943065334667546	1.0626661228890737	418.58660888671875	418.6044616699219
815	418.6845703125	23.2345208757333					1	DETECTED	418.6846 m/z @23.23 [151020OFc1_NvH-0949-Control-12.raw]	418.6845703125	23.2345208757333	5.90061803546667	97.0979195781333	91.19730154266664	484186.1875	3.338228252666774E8	0	7920	2.4901175950498384	13.331889141628073	0.011789861874171966	418.67596435546875	418.6943054199219
816	418.7040710449219	15.545501272					1	DETECTED	418.7041 m/z @15.55 [151020OFc1_NvH-0949-Control-12.raw]	418.7040710449219	15.545501272	2.83966348	92.6039920021333	89.7643285221333	474777.375	3.370537880418868E8	0	7920	1.2582813644716282	0.5449624570280119	0.5943123057068054	418.694580078125	418.7062072753906
817	418.7162170410156	21.7597981354667					1	DETECTED	418.7162 m/z @21.76 [151020OFc1_NvH-0949-Control-12.raw]	418.7162170410156	21.7597981354667	2.25596724773333	97.4571089165333	95.20114166879998	9939852.0	6.489419653814919E8	4	7920	2.713685838867299	1.553395936656252	2.886513734093772	418.7063293457031	418.71923828125
818	418.729248046875	19.8357537728					1	DETECTED	418.7292 m/z @19.84 [151020OFc1_NvH-0949-Control-12.raw]	418.729248046875	19.8357537728	4.87494608693333	95.5051024605333	90.63015637359996	1.3244378E7	1.1043008215480406E9	4	7920	0.2945202027420528	2.528979282516048	81.49156797362944	418.7192687988281	418.7392272949219
819	418.7445983886719	30.6474243472					1	DETECTED	418.7446 m/z @30.65 [151020OFc1_NvH-0949-Control-12.raw]	418.7445983886719	30.6474243472	4.6571553928	94.0131821605333	89.35602676773331	2469256.5	4.487724448159095E8	2	7920	0.6598038554726386	0.5104228749911295	3.3368427152617848	418.7392578125	418.7483825683594
820	418.7583923339844	18.1804439642667					1	DETECTED	418.7584 m/z @18.18 [151020OFc1_NvH-0949-Control-12.raw]	418.7583923339844	18.1804439642667	1.98345146133333	91.7857684138667	89.80231695253337	3230642.25	4.124241441731321E8	2	7920	0.18945857480523642	0.5706428338699725	0.10467596156679762	418.7484130859375	418.7678527832031
821	418.7872314453125	28.6316809088					1	DETECTED	418.7872 m/z @28.63 [151020OFc1_NvH-0949-Control-12.raw]	418.7872314453125	28.6316809088	0.5546094528	98.2271316528	97.6725222	80721.21875	3.0608545515122074E8	2	7920	92.37494878686097	2.0139273400525646	3.029650747001773	418.7816162109375	418.79449462890625
822	418.84716796875	13.3221975776					1	DETECTED	418.8472 m/z @13.32 [151020OFc1_NvH-0949-Control-12.raw]	418.84716796875	13.3221975776	0.612641727733333	99.9904381149333	99.37779638719996	201248.203125	3.08375677992753E8	0	7920	0.36090512092768634	3.821417766657412	1.481793875622971	418.83734130859375	418.8571472167969
823	418.867431640625	39.3149436261333					1	DETECTED	418.8674 m/z @39.31 [151020OFc1_NvH-0949-Control-12.raw]	418.867431640625	39.3149436261333	0.968198709066667	99.8343338394667	98.86613513040002	156379.78125	3.37205842058743E8	0	7920	38.99558192458055	1.4183433252111122	2.138132124260498	418.8575744628906	418.8680419921875
824	418.8780517578125	25.6619969762667					1	DETECTED	418.8781 m/z @25.66 [151020OFc1_NvH-0949-Control-12.raw]	418.8780517578125	25.6619969762667	0.382163285866667	99.7613719021333	99.37920861626664	2763844.0	4.479296432413355E8	3	7920	2.4412487017611575	1.042824052750215	0.6867600990915275	418.8680725097656	418.88714599609375
825	418.89715576171875	27.9122913336					1	DETECTED	418.8972 m/z @27.91 [151020OFc1_NvH-0949-Control-12.raw]	418.89715576171875	27.9122913336	0.574096979466667	99.9627593634667	99.38866238400003	4487100.0	4.3828087586778694E8	3	7920	0.1640855744751164	0.5385450924487464	1.5242480445231754	418.8871765136719	418.897705078125
826	418.90771484375	26.5363891194667					1	DETECTED	418.9077 m/z @26.54 [151020OFc1_NvH-0949-Control-12.raw]	418.90771484375	26.5363891194667	0.0146489904	99.9996024013333	99.9849534109333	4742326.0	5.612400389347807E8	3	7920	0.3844444061539356	16.369015304474043	0.6683921973719583	418.89776611328125	418.9176940917969
827	418.91839599609375	24.3258850709333					1	DETECTED	418.9184 m/z @24.33 [151020OFc1_NvH-0949-Control-12.raw]	418.91839599609375	24.3258850709333	0.4199087064	99.6237420456	99.2038333392	726594.9375	3.760443351190041E8	0	7920	8.989517895710208	0.5086064180460484	46.94486319785677	418.9177551269531	418.9281921386719
828	418.9292297363281	34.276238976					1	DETECTED	418.9292 m/z @34.28 [151020OFc1_NvH-0949-Control-12.raw]	418.9292297363281	34.276238976	0.0146489904	99.9812298245333	99.9665808341333	422622.15625	3.5199421826142794E8	0	7920	18.1947683687239	2.1618107316652124	3.2974933677166116	418.9284973144531	418.939208984375
829	418.94024658203125	28.5356153597333					1	DETECTED	418.9402 m/z @28.54 [151020OFc1_NvH-0949-Control-12.raw]	418.94024658203125	28.5356153597333	0.212059075466667	98.7687835168	98.55672444133333	338389.9375	3.431403901438164E8	0	7920	70.38429922286474	2.7337869494430134	4.797031057198528	418.9393005371094	418.9499206542969
830	418.96209716796875	22.1979784813333					1	DETECTED	418.9621 m/z @22.20 [151020OFc1_NvH-0949-Control-12.raw]	418.96209716796875	22.1979784813333	4.99033700266667	99.0458864858667	94.05554948320004	1215234.875	3.609555308714458E8	4	7920	13.240153793833322	22.287485152079498	null	418.9521179199219	418.9719543457031
831	418.9748229980469	15.5144558125333					1	DETECTED	418.9748 m/z @15.51 [151020OFc1_NvH-0949-Control-12.raw]	418.9748229980469	15.5144558125333	5.30973106293333	99.9812298245333	94.67149876159998	1042529.125	3.943987666875895E8	0	7920	22.604943028360424	0.7316063165370894	6.134719008582789	418.9721984863281	418.9846496582031
832	419.1145935058594	89.7352774128					1	DETECTED	419.1146 m/z @89.74 [151020OFc1_NvH-0949-Control-12.raw]	419.1145935058594	89.7352774128	64.3385749050667	97.466319784	33.12774487893331	108852.46875	1.308095472591532E8	0	7920	28.99547123270503	0.5944478384113353	0.1900073178681106	419.1103515625	419.1214294433594
833	419.1839294433594	14.7990996501333					1	DETECTED	419.1839 m/z @14.80 [151020OFc1_NvH-0949-Control-12.raw]	419.1839294433594	14.7990996501333	5.86301851866667	98.0776289866667	92.21461046800003	616226.9375	3.770446460505358E8	3	7920	7.301687722147772	0.5669283411859617	4.921265817556752	419.17401123046875	419.19305419921875
834	419.20306396484375	21.8150723216					1	DETECTED	419.2031 m/z @21.82 [151020OFc1_NvH-0949-Control-12.raw]	419.20306396484375	21.8150723216	1.8831633784	96.7119154533333	94.8287520749333	1600522.0	4.1156274669465643E8	3	7920	6.269391339681089	1.10754245534525	4.492820597543515	419.19317626953125	419.2063903808594
835	419.2164306640625	37.4394008656					1	DETECTED	419.2164 m/z @37.44 [151020OFc1_NvH-0949-Control-12.raw]	419.2164306640625	37.4394008656	2.17398921573333	99.5221267384	97.34813752266668	1.3225678E7	7.159009075345005E8	2	7920	0.20620212553394168	0.6443294429374753	0.020111025616317574	419.20648193359375	419.2166442871094
836	419.2266845703125	24.4756916248					1	DETECTED	419.2267 m/z @24.48 [151020OFc1_NvH-0949-Control-12.raw]	419.2266845703125	24.4756916248	4.72268772933333	97.3457643776	92.62307664826668	2.7947424E7	1.2768786050847127E9	2	7920	0.20587799298991172	5.089988678560803	29.014392827202432	419.2167053222656	419.2366638183594
837	419.24481201171875	42.060039252					1	DETECTED	419.2448 m/z @42.06 [151020OFc1_NvH-0949-Control-12.raw]	419.24481201171875	42.060039252	3.8502158048	99.0273783248	95.17716252	1.4519073E7	7.938436757085367E8	3	7920	0.47983431291117995	1.2273451207944164	1.2931472069067538	419.2366943359375	419.2547912597656
838	419.2601013183594	18.1930350405333					1	DETECTED	419.2601 m/z @18.19 [151020OFc1_NvH-0949-Control-12.raw]	419.2601013183594	18.1930350405333	0.2497647208	92.4828623016	92.23309758079999	1340015.125	4.009969470336124E8	2	7920	5.04875834046997	1.4065002525601424	2.404274235009434	419.25482177734375	419.27001953125
839	419.31561279296875	91.2922071389333					1	DETECTED	419.3156 m/z @91.29 [151020OFc1_NvH-0949-Control-12.raw]	419.31561279296875	91.2922071389333	0.00473203386666667	99.9996024013333	99.99487036746663	3167317.5	4.223976930465053E8	0	7920	1.4555246189455318	2.079828575854608	0.987785991768578	419.3121337890625	419.3239440917969
840	419.4585266113281	38.4755097605333					1	DETECTED	419.4585 m/z @38.48 [151020OFc1_NvH-0949-Control-12.raw]	419.4585266113281	38.4755097605333	0.382163285866667	95.3166734085333	94.93451012266664	781328.9375	3.889771685049318E8	0	7920	16.537639967102887	1.683352879532839	0.008572085188104591	419.4485778808594	419.4683532714844
841	419.4704895019531	35.3039544178667					1	DETECTED	419.4705 m/z @35.30 [151020OFc1_NvH-0949-Control-12.raw]	419.4704895019531	35.3039544178667	1.41863692986667	99.7889154146667	98.37027848480004	382176.4375	3.33097267499521E8	0	7920	22.122411591457734	1.9480173921099204	2.929119144419371	419.4685363769531	419.48046875
842	419.51849365234375	14.7482163306667					1	DETECTED	419.5185 m/z @14.75 [151020OFc1_NvH-0949-Control-12.raw]	419.51849365234375	14.7482163306667	0.856793492	88.0845091986667	87.2277157066667	432631.03125	3.7689831616700464E8	0	7920	0.08593106759895974	1.0317863900629398	1.9464153278228946	419.5086669921875	419.5278015136719
843	419.537841796875	17.5975464525333					1	DETECTED	419.5378 m/z @17.60 [151020OFc1_NvH-0949-Control-12.raw]	419.537841796875	17.5975464525333	3.74149232666667	96.0431627696	92.30167044293333	1342295.125	3.885604473787586E8	3	7920	4.415073438208026	1.6599684695473114	17.899688509368126	419.5278625488281	419.5478210449219
844	419.5508117675781	20.1685809013333					1	DETECTED	419.5508 m/z @20.17 [151020OFc1_NvH-0949-Control-12.raw]	419.5508117675781	20.1685809013333	5.5513344592	85.2062916709333	79.65495721173329	1158687.875	3.629946933536636E8	6	7920	16.57596447743273	0.602167461412986	0.47867929466024056	419.5478515625	419.552734375
845	419.562744140625	35.9151225389333					1	DETECTED	419.5627 m/z @35.92 [151020OFc1_NvH-0949-Control-12.raw]	419.562744140625	35.9151225389333	4.787589116	94.2264443405333	89.4388552245333	2751332.0	4.399617492527231E8	0	7920	0.28898512455771197	0.6547329861367968	0.030987608800931096	419.55279541015625	419.5650329589844
846	419.5750732421875	47.1568679394667					1	DETECTED	419.5751 m/z @47.16 [151020OFc1_NvH-0949-Control-12.raw]	419.5750732421875	47.1568679394667	4.45258443626667	99.5127810752	95.06019663893332	3906063.25	4.865661607231135E8	3	7920	0.19842806036537297	0.5463560610493937	0.013781158918562192	419.5650939941406	419.5848388671875
847	419.58685302734375	37.005390744					1	DETECTED	419.5869 m/z @37.01 [151020OFc1_NvH-0949-Control-12.raw]	419.58685302734375	37.005390744	5.19164321813333	79.8023188653333	74.61067564719997	621321.6875	3.06166913697428E8	0	7920	1.8750929037328063	1.4835419605089184	0.010605728321153274	419.5851135253906	419.5968322753906
848	419.6782531738281	39.1829324818667					1	DETECTED	419.6783 m/z @39.18 [151020OFc1_NvH-0949-Control-12.raw]	419.6782531738281	39.1829324818667	6.32242788106667	79.7666914933333	73.44426361226662	572138.625	3.2512774657794136E8	0	7920	0.1914220506963673	1.6867432024093394	2.3749629538050976	419.6700134277344	419.68017578125
849	419.690185546875	32.6194582869333					1	DETECTED	419.6902 m/z @32.62 [151020OFc1_NvH-0949-Control-12.raw]	419.690185546875	32.6194582869333	5.22107158826667	93.8645567256	88.64348513733333	1356120.0	3.672050078413912E8	2	7920	14.835552073215727	0.5148513100408223	3.427041910447306	419.68035888671875	419.70001220703125
850	419.7100524902344	25.3081817650667					1	DETECTED	419.7101 m/z @25.31 [151020OFc1_NvH-0949-Control-12.raw]	419.7100524902344	25.3081817650667	1.68329678426667	95.3258232272	93.64252644293333	7558671.0	6.120144953102134E8	2	7920	12.184780594071299	1.7346807655882277	7.259837395568626	419.7001037597656	419.72003173828125
851	419.7227783203125	45.0711876570667					1	DETECTED	419.7228 m/z @45.07 [151020OFc1_NvH-0949-Control-12.raw]	419.7227783203125	45.0711876570667	7.35921986906667	94.2369295072	86.87770963813334	740167.5625	3.864826922211698E8	2	7920	0.12971922506815048	1.3993211655707996	0.0015077377055152277	419.7200622558594	419.7270202636719
852	419.7370300292969	23.1264612725333					1	DETECTED	419.7370 m/z @23.13 [151020OFc1_NvH-0949-Control-12.raw]	419.7370300292969	23.1264612725333	4.50763371866667	95.25253038	90.74489666133333	1.7306966E7	9.679842343099461E8	2	7920	0.2166433451447638	11.684108855742252	8.132432901273129	419.72705078125	419.74700927734375
853	419.7552795410156	24.6147149938667					1	DETECTED	419.7553 m/z @24.61 [151020OFc1_NvH-0949-Control-12.raw]	419.7552795410156	24.6147149938667	4.415924708	98.2741993496	93.85827464159999	1.4650354E7	5.597562858621078E8	2	7920	0.17511561272238652	23.354841615483974	1.4557497383605131	419.7470703125	419.7652587890625
854	419.7706298828125	13.4140920597333					1	DETECTED	419.7706 m/z @13.41 [151020OFc1_NvH-0949-Control-12.raw]	419.7706298828125	13.4140920597333	1.39114601413333	92.5385722525333	91.14742623839997	450572.1875	3.8659646598894787E8	0	7920	0.255094958791231	0.6011932936844987	0.5170913077012141	419.7654113769531	419.78021240234375
855	419.7911376953125	40.2027897568					1	DETECTED	419.7911 m/z @40.20 [151020OFc1_NvH-0949-Control-12.raw]	419.7911376953125	40.2027897568	0.6318043872	88.3012856112	87.669481224	845465.75	3.762498584466963E8	0	7920	0.16515848026007518	1.107749534225033	136.99626860097388	419.7828674316406	419.8001708984375
856	419.8528747558594	14.7990996501333					1	DETECTED	419.8529 m/z @14.80 [151020OFc1_NvH-0949-Control-12.raw]	419.8528747558594	14.7990996501333	0.4010050232	99.9444759994667	99.5434709762667	168252.90625	3.5087756627594703E8	0	7920	3.5764242953611642	13.988361209019924	0.7804981784006413	419.84381103515625	419.86285400390625
857	419.87298583984375	32.126738956					1	DETECTED	419.8730 m/z @32.13 [151020OFc1_NvH-0949-Control-12.raw]	419.87298583984375	32.126738956	0.0710544784	99.3103790714667	99.2393245930667	1221182.5	4.069466890811347E8	3	7920	24.39095855618147	0.7171856199037107	0.009734015114600461	419.86328125	419.8808898925781
858	419.8908996582031	36.7152113856					1	DETECTED	419.8909 m/z @36.72 [151020OFc1_NvH-0949-Control-12.raw]	419.8908996582031	36.7152113856	0.0898456874666667	98.9816959034667	98.89185021600004	8318486.5	7.002659263431293E8	3	7920	0.4149899801961965	0.534222668300554	15.652309404747319	419.8809814453125	419.90087890625
859	419.9095153808594	47.2195672693333					1	DETECTED	419.9095 m/z @47.22 [151020OFc1_NvH-0949-Control-12.raw]	419.9095153808594	47.2195672693333	0.382163285866667	99.64207782	99.25991453413333	1882150.75	4.236021192941733E8	3	7920	0.6916980627035869	0.5019784767973813	0.056841493146225004	419.9009094238281	419.91949462890625
860	419.9302978515625	41.8402024293333					1	DETECTED	419.9303 m/z @41.84 [151020OFc1_NvH-0949-Control-12.raw]	419.9302978515625	41.8402024293333	0.277997859733333	99.825329844	99.54733198426666	742303.875	3.785185476324704E8	3	7920	2.739860614781172	1.6360231178933093	0.333391212722503	419.9203186035156	419.9399719238281
861	419.955322265625	46.1545357488					1	DETECTED	419.9553 m/z @46.15 [151020OFc1_NvH-0949-Control-12.raw]	419.955322265625	46.1545357488	0.0898456874666667	99.9812298245333	99.89138413706664	635592.25	3.656048029974066E8	0	7920	7.83234272539363	1.3448257676003317	1.6302329989870807	419.9453430175781	419.9652404785156
862	419.9679870605469	33.1235981962667					1	DETECTED	419.9680 m/z @33.12 [151020OFc1_NvH-0949-Control-12.raw]	419.9679870605469	33.1235981962667	4.69383981413333	99.9996024013333	95.30576258719998	423087.0	3.8244410766899383E8	0	7920	0.13680645166402172	1.6656124407658484	0.011317786487012626	419.96539306640625	419.970458984375
863	419.98046875	50.0967909389333					1	DETECTED	419.9805 m/z @50.10 [151020OFc1_NvH-0949-Control-12.raw]	419.98046875	50.0967909389333	5.22107158826667	99.9627593634667	94.74168777520003	454766.5	3.271457177922511E8	0	7920	0.10138326968468192	1.1642615956576288	0.003157155127960757	419.9704895019531	419.9812316894531
864	419.9913635253906	30.0056466293333					1	DETECTED	419.9914 m/z @30.01 [151020OFc1_NvH-0949-Control-12.raw]	419.9913635253906	30.0056466293333	4.787589116	99.8892829509333	95.1016938349333	1175133.75	3.2549320620563674E8	0	7920	0.21135256983286155	1.2574545565331283	2.4564058334918317	419.9814147949219	420.0009460449219
865	420.1142883300781	64.2990130042667					1	DETECTED	420.1143 m/z @64.30 [151020OFc1_NvH-0949-Control-12.raw]	420.1142883300781	64.2990130042667	3.15888253413333	96.5571114904	93.39822895626668	420158.59375	4.1393839403418666E8	0	7920	0.3735878759009097	0.7468114907707727	16.740862987865746	420.1075744628906	420.1237487792969
866	420.15887451171875	14.82335334					1	DETECTED	420.1589 m/z @14.82 [151020OFc1_NvH-0949-Control-12.raw]	420.15887451171875	14.82335334	6.7318916256	94.1990507389333	87.4671591133333	98939.21875	3.334342473329658E8	0	7920	0.07248954929577778	5.4049047131788335	9.809809426357667	420.1498718261719	420.1688537597656
867	420.18096923828125	39.1369685074667					1	DETECTED	420.1810 m/z @39.14 [151020OFc1_NvH-0949-Control-12.raw]	420.18096923828125	39.1369685074667	6.55899161626667	96.2008341658667	89.64184254960003	365130.875	3.849074305543571E8	0	7920	52.73468285930199	1.42856630180294	2.023239993038772	420.17108154296875	420.1909484863281
868	420.2010803222656	25.6766759016					1	DETECTED	420.2011 m/z @25.68 [151020OFc1_NvH-0949-Control-12.raw]	420.2010803222656	25.6766759016	2.18298919786667	99.2304156504	97.04742645253333	2182698.0	4.234692377275115E8	3	7920	0.17876560015417908	2.725299119425389	1.536491886104383	420.19110107421875	420.21038818359375
869	420.22039794921875	34.2123710456					1	DETECTED	420.2204 m/z @34.21 [151020OFc1_NvH-0949-Control-12.raw]	420.22039794921875	34.2123710456	3.10462216746667	99.9352224072	96.83060023973333	4.9288656E7	1.5208387991171222E9	2	7920	0.19739503516014878	0.6522003550055718	0.18536906037639608	420.2104187011719	420.2303771972656
870	420.238525390625	23.0832828349333					1	DETECTED	420.2385 m/z @23.08 [151020OFc1_NvH-0949-Control-12.raw]	420.238525390625	23.0832828349333	4.79678914826667	99.3013272941333	94.50453814586663	8206384.5	6.78061975903632E8	3	7920	0.18988028445438232	2.500794558891914	195.31082315808766	420.23040771484375	420.24847412109375
871	420.257080078125	24.6335382738667					1	DETECTED	420.2571 m/z @24.63 [151020OFc1_NvH-0949-Control-12.raw]	420.257080078125	24.6335382738667	4.44351555653333	98.3495407576	93.90602520106667	5462359.0	5.130501482599103E8	3	7920	0.19849031360455882	0.648960429307411	8.400486950316333	420.2485656738281	420.2666931152344
872	420.2711486816406	29.1911413216					1	DETECTED	420.2711 m/z @29.19 [151020OFc1_NvH-0949-Control-12.raw]	420.2711486816406	29.1911413216	6.01437361813333	98.5277279216	92.51335430346667	311138.46875	3.4447776287289315E8	0	7920	5.754228589909523	2.464168826502566	4.011728726948043	420.2679748535156	420.2809753417969
873	420.2821044921875	5.70581172613333					1	DETECTED	420.2821 m/z @5.71 [151020OFc1_NvH-0949-Control-12.raw]	420.2821044921875	5.70581172613333	5.62140632133333	92.3399392952	86.71853297386667	118205.6953125	3.139658291468736E8	2	7920	0.08544563113661852	10.6132654414172	1.3439176931416823	420.2817077636719	420.2831115722656
874	420.2933349609375	40.2027897568					1	DETECTED	420.2933 m/z @40.20 [151020OFc1_NvH-0949-Control-12.raw]	420.2933349609375	40.2027897568	3.5321678144	94.6391775957333	91.1070097813333	471596.28125	2.9934030507288617E8	0	7920	0.3279304171352422	1.2064778966142748	1.406892753109398	420.2851257324219	420.29888916015625
875	420.3190612792969	91.2922071389333					1	DETECTED	420.3191 m/z @91.29 [151020OFc1_NvH-0949-Control-12.raw]	420.3190612792969	91.2922071389333	0.00473203386666667	99.9996024013333	99.99487036746663	1044668.25	3.3075190281407815E8	0	7920	81.3829545360137	0.5411535983301943	0.08278070534161878	420.312744140625	420.3210754394531
876	420.33245849609375	91.4242787781333					1	DETECTED	420.3325 m/z @91.42 [151020OFc1_NvH-0949-Control-12.raw]	420.33245849609375	91.4242787781333	0.363217644266667	98.9543461032	98.59112845893333	78355.46875	1.9013140013823557E8	0	7920	0.7187695979637425	0.5413462528950598	8.99080838019827	420.32952880859375	420.3335876464844
877	420.4385681152344	52.8589335344					1	DETECTED	420.4386 m/z @52.86 [151020OFc1_NvH-0949-Control-12.raw]	420.4385681152344	52.8589335344	7.2733687744	97.9758759173333	90.7025071429333	164045.140625	3.558936512294117E8	0	7920	84.33613892114923	0.9973414332516026	0.9940995521610115	420.4289855957031	420.44842529296875
878	420.4507141113281	37.9748199277333					1	DETECTED	420.4507 m/z @37.97 [151020OFc1_NvH-0949-Control-12.raw]	420.4507141113281	37.9748199277333	4.7597602384	94.1016021341333	89.3418418957333	158301.703125	3.623997227593583E8	0	7920	80.65931751491853	1.5057535014806007	1.9988190785930762	420.4485778808594	420.4605407714844
879	420.4707336425781	23.4789511373333					1	DETECTED	420.4707 m/z @23.48 [151020OFc1_NvH-0949-Control-12.raw]	420.4707336425781	23.4789511373333	5.12967312853333	96.1183891122667	90.98871598373337	1415323.375	3.4683962776409316E8	0	7920	0.0774890457848052	0.5316182870600819	1.0560568334107168	420.46099853515625	420.48065185546875
880	420.49249267578125	29.9915678941333					1	DETECTED	420.4925 m/z @29.99 [151020OFc1_NvH-0949-Control-12.raw]	420.49249267578125	29.9915678941333	6.54795678133333	88.6117362261333	82.06377944479998	583355.25	3.438414797878438E8	0	7920	1.8043858922749223	2.3730852973420293	0.14188855937949524	420.4828796386719	420.5018005371094
881	420.5261535644531	20.7488742722667					1	DETECTED	420.5262 m/z @20.75 [151020OFc1_NvH-0949-Control-12.raw]	420.5261535644531	20.7488742722667	4.35196234533333	96.9139504133333	92.56198806799996	1939608.25	4.0761595517593634E8	3	7920	4.185950148889258	0.9494268747539154	0.023422165196652803	420.516357421875	420.5361328125
882	420.5400390625	13.8639620677333					1	DETECTED	420.5400 m/z @13.86 [151020OFc1_NvH-0949-Control-12.raw]	420.5400390625	13.8639620677333	5.11972244693333	96.6028249762667	91.48310252933338	439969.78125	3.9558084350403553E8	3	7920	0.7385750306711643	0.8036812534578469	1.081443708866508	420.5361633300781	420.5491638183594
883	420.5592346191406	36.7349461696					1	DETECTED	420.5592 m/z @36.73 [151020OFc1_NvH-0949-Control-12.raw]	420.5592346191406	36.7349461696	4.48937565466667	94.8402977093333	90.35092205466663	2888392.0	5.36780073466917E8	3	7920	10.518997322703825	0.6063360419378373	20.733697098515357	420.54931640625	420.5692138671875
884	420.57855224609375	34.8041226106667					1	DETECTED	420.5786 m/z @34.80 [151020OFc1_NvH-0949-Control-12.raw]	420.57855224609375	34.8041226106667	4.843190192	94.8402977093333	89.9971075173333	2135237.5	4.3498378354556245E8	3	7920	0.18017739895082485	2.2377468257033772	0.24300283037544126	420.5692443847656	420.58843994140625
885	420.5904541015625	44.4549179056					1	DETECTED	420.5905 m/z @44.45 [151020OFc1_NvH-0949-Control-12.raw]	420.5904541015625	44.4549179056	5.41480503813333	97.4938167626667	92.07901172453337	879743.625	3.3836899689084303E8	3	7920	0.14225606591365647	0.5016833997278248	0.004064971858665328	420.58856201171875	420.60003662109375
886	420.67242431640625	35.4396633634667					1	DETECTED	420.6724 m/z @35.44 [151020OFc1_NvH-0949-Control-12.raw]	420.67242431640625	35.4396633634667	6.96421610746667	91.7488608576	84.78464475013332	314384.25	3.476169650742635E8	0	7920	0.15667690777642207	1.48873245058984	3.3702377414800706	420.6627502441406	420.68218994140625
887	420.68768310546875	17.6692143005333					1	DETECTED	420.6877 m/z @17.67 [151020OFc1_NvH-0949-Control-12.raw]	420.68768310546875	17.6692143005333	2.77564087253333	98.5649885378667	95.78934766533337	189369.796875	3.7307835099087155E8	0	7920	0.024741787763890244	10.515079122502684	0.04756762483931036	420.68304443359375	420.6976318359375
888	420.70953369140625	32.1128683762667					1	DETECTED	420.7095 m/z @32.11 [151020OFc1_NvH-0949-Control-12.raw]	420.70953369140625	32.1128683762667	4.79678914826667	97.6615023912	92.86471324293333	565699.5	3.491981393157007E8	0	7920	9.206415208157225	2.4713430427795484	0.3631897358115703	420.6996765136719	420.71185302734375
889	420.721923828125	34.2123710456					1	DETECTED	420.7219 m/z @34.21 [151020OFc1_NvH-0949-Control-12.raw]	420.721923828125	34.2123710456	4.684667196	98.161751052	93.477083856	2.2762158E7	8.325110560167027E8	2	7920	0.18497378076845195	0.7030808247474506	0.3061038300767049	420.7119445800781	420.7319030761719
890	420.7400207519531	23.1362158408					1	DETECTED	420.7400 m/z @23.14 [151020OFc1_NvH-0949-Control-12.raw]	420.7400207519531	23.1362158408	3.18604243733333	98.7317965218667	95.54575408453337	2060794.5	4.07919216514279E8	3	7920	0.23340044204633514	1.3454515338336985	1.3986609444988707	420.7319641113281	420.75
891	420.7583923339844	24.6147149938667					1	DETECTED	420.7584 m/z @24.61 [151020OFc1_NvH-0949-Control-12.raw]	420.7583923339844	24.6147149938667	4.67548613146667	92.3671931808	87.69170704933333	1777674.875	3.9526920292181814E8	0	7920	0.07899830353172277	0.5078488738172786	63.570862735048266	420.7500305175781	420.7589111328125
892	420.7690124511719	27.6972481272					1	DETECTED	420.7690 m/z @27.70 [151020OFc1_NvH-0949-Control-12.raw]	420.7690124511719	27.6972481272	1.65561412453333	99.7339661802667	98.07835205573338	3383534.25	4.440587021550541E8	2	7920	0.2004370388011445	0.5799742522157932	0.20079276620528613	420.759033203125	420.7756042480469
893	420.78662109375	37.1727204552					1	DETECTED	420.7866 m/z @37.17 [151020OFc1_NvH-0949-Control-12.raw]	420.78662109375	37.1727204552	0.912921960266667	59.8439991389333	58.931077178666634	6241567.0	3.070920205230329E8	2	7920	0.2060913957550028	1.3828266266308675	0.5885383393944021	420.77685546875	420.79547119140625
894	420.8533020019531	16.9084622541333					1	DETECTED	420.8533 m/z @16.91 [151020OFc1_NvH-0949-Control-12.raw]	420.8533020019531	16.9084622541333	0.268614798133333	97.9022896928	97.63367489466667	224678.203125	3.484053035448088E8	0	7920	0.11144048231948389	8.218574466763247	0.35472564123485334	420.843505859375	420.857666015625
895	420.86767578125	24.7872340138667					1	DETECTED	420.8677 m/z @24.79 [151020OFc1_NvH-0949-Control-12.raw]	420.86767578125	24.7872340138667	0.00473203386666667	99.6880411845333	99.68330915066663	1309210.75	3.81803926989452E8	3	7920	4.0718889355317	0.5058514942920328	0.14507251704708363	420.8577880859375	420.87359619140625
896	420.8836669921875	41.0089303901333					1	DETECTED	420.8837 m/z @41.01 [151020OFc1_NvH-0949-Control-12.raw]	420.8836669921875	41.0089303901333	0.0616319282666667	99.8616643904	99.80003246213333	4775361.5	4.97690523627556E8	3	7920	0.20422854872934693	0.8320463520159364	0.6202716495583326	420.8736877441406	420.8936462402344
897	420.89947509765625	47.0744605957333					1	DETECTED	420.8995 m/z @47.07 [151020OFc1_NvH-0949-Control-12.raw]	420.89947509765625	47.0744605957333	0.5546094528	99.8072965482667	99.25268709546671	1522090.75	4.408748767628579E8	3	7920	18.532926831030295	0.5714070333844574	0.1096898712137201	420.8936767578125	420.9094543457031
898	420.9128723144531	34.8041226106667					1	DETECTED	420.9129 m/z @34.80 [151020OFc1_NvH-0949-Control-12.raw]	420.9128723144531	34.8041226106667	0.277997859733333	99.3378855173333	99.05988765759997	1261243.875	4.116123990832904E8	0	7920	0.10442381639082043	0.5035985583922175	1.4541671100638296	420.9095153808594	420.9228515625
899	420.9248046875	44.4407447709333					1	DETECTED	420.9248 m/z @44.44 [151020OFc1_NvH-0949-Control-12.raw]	420.9248046875	44.4407447709333	4.19720775013333	99.5496077922667	95.35240004213337	543647.8125	3.702858517179356E8	0	7920	0.08506908764795185	1.2344821271483786	0.0038895529691128305	420.9229736328125	420.93450927734375
900	420.9513854980469	19.9418943442667					1	DETECTED	420.9514 m/z @19.94 [151020OFc1_NvH-0949-Control-12.raw]	420.9513854980469	19.9418943442667	0.468664152266667	99.4114448770667	98.94278072480003	342863.75	3.310237777364034E8	0	7920	8.236397681975182	5.465350363270507	0.014838633356142505	420.94146728515625	420.9549560546875
901	420.9650573730469	47.8772661850667					1	DETECTED	420.9651 m/z @47.88 [151020OFc1_NvH-0949-Control-12.raw]	420.9650573730469	47.8772661850667	0.1273224272	99.6237420456	99.4964196184	816827.8125	3.559070105871206E8	0	7920	12.336874581155655	0.5017001091457257	0.0023824072967551495	420.95538330078125	420.9750061035156
902	420.9877624511719	47.5314722349333					1	DETECTED	420.9878 m/z @47.53 [151020OFc1_NvH-0949-Control-12.raw]	420.9877624511719	47.5314722349333	0.968198709066667	99.7613719021333	98.79317319306664	727742.3125	3.3680003810010946E8	0	7920	15.891450636042379	1.2861288715143537	0.008185129098097118	420.9778137207031	420.9975891113281
903	421.0591125488281	18.8675947032					1	DETECTED	421.0591 m/z @18.87 [151020OFc1_NvH-0949-Control-12.raw]	421.0591125488281	18.8675947032	17.8209851858667	86.4073946144	68.5864094285333	439004.4375	3.6862092537691176E8	2	7920	0.5786085891679029	31.277913308052458	2.6422762951993306	421.0491638183594	421.0613098144531
904	421.0724182128906	42.4048517661333					1	DETECTED	421.0724 m/z @42.40 [151020OFc1_NvH-0949-Control-12.raw]	421.0724182128906	42.4048517661333	2.2195680864	94.5244557904	92.304887704	992852.25	3.592176424262244E8	0	7920	0.05555595444545247	1.8712210436594336	1.2009635756979855	421.0633850097656	421.08203125
905	421.1070861816406	59.1766172104					1	DETECTED	421.1071 m/z @59.18 [151020OFc1_NvH-0949-Control-12.raw]	421.1070861816406	59.1766172104	0.735696639733333	99.3838969493333	98.64820030959997	132919.0	3.359141060282718E8	0	7920	87.62586887752818	0.7910566505550699	0.5797707400786419	421.09716796875	421.11279296875
906	421.1465759277344	89.3976084133333					1	DETECTED	421.1466 m/z @89.40 [151020OFc1_NvH-0949-Control-12.raw]	421.1465759277344	89.3976084133333	8.52906723226667	96.1366722141333	87.60760498186663	469772.96875	3.180670698353172E8	0	7920	0.5043664102038861	0.5416667823011118	0.5281900115068373	421.1396789550781	421.1551818847656
907	421.1854553222656	14.560745752					1	DETECTED	421.1855 m/z @14.56 [151020OFc1_NvH-0949-Control-12.raw]	421.1854553222656	14.560745752	3.74149232666667	99.9168410997333	96.17534877306663	565588.625	3.415107226844041E8	0	7920	0.15640643613378735	8.632074535468123	3.164390184399957	421.1755065917969	421.19256591796875
908	421.20257568359375	22.3668724672					1	DETECTED	421.2026 m/z @22.37 [151020OFc1_NvH-0949-Control-12.raw]	421.20257568359375	22.3668724672	3.75970680826667	94.5797006650667	90.81999385680002	2342619.75	3.8398541089303994E8	2	7920	0.20166163835551387	2.822216111845139	1.5131545900806909	421.1925964355469	421.2033996582031
909	421.2134704589844	40.2934596978667					1	DETECTED	421.2135 m/z @40.29 [151020OFc1_NvH-0949-Control-12.raw]	421.2134704589844	40.2934596978667	3.45934742106667	96.7860958674667	93.32674844640003	4381599.5	5.380423927254075E8	2	7920	18.939934413970818	0.6657209130737587	0.012878151865683847	421.2034912109375	421.2147521972656
910	421.2247619628906	38.9091815624					1	DETECTED	421.2248 m/z @38.91 [151020OFc1_NvH-0949-Control-12.raw]	421.2247619628906	38.9091815624	4.61115981706667	95.9240899453333	91.31293012826663	6291073.5	8.966934915488824E8	3	7920	3.5068265271462877	0.5144397502938463	1.5232460272918134	421.2148132324219	421.2347412109375
911	421.2409362792969	42.4214350573333					1	DETECTED	421.2409 m/z @42.42 [151020OFc1_NvH-0949-Control-12.raw]	421.2409362792969	42.4214350573333	5.07676518453333	97.6988105213333	92.62204533679997	1463626.375	4.63536170238924E8	2	7920	26.379623830593527	0.511540284178024	1.81260821991771	421.23480224609375	421.2504577636719
912	421.260498046875	11.6370751045333					1	DETECTED	421.2605 m/z @11.64 [151020OFc1_NvH-0949-Control-12.raw]	421.260498046875	11.6370751045333	0.0146489904	97.2265991298667	97.2119501394667	6205179.5	5.404877500190613E8	2	7920	0.17701904940664726	2.0121331388638932	111.47258793161875	421.25067138671875	421.2704772949219
913	421.2786560058594	50.0266308269333					1	DETECTED	421.2787 m/z @50.03 [151020OFc1_NvH-0949-Control-12.raw]	421.2786560058594	50.0266308269333	5.64883734	92.3487137301333	86.6998763901333	3565802.0	4.539550302318807E8	2	7920	12.976411979282176	1.0768918539814998	0.01969538304292504	421.2705078125	421.28863525390625
914	421.2887268066406	39.8942474648					1	DETECTED	421.2887 m/z @39.89 [151020OFc1_NvH-0949-Control-12.raw]	421.2887268066406	39.8942474648	19.897190888	92.7204783736	72.8232874856	812651.0625	4.946240601975085E8	0	7920	72.58564865876835	1.8211611614930965	2.650408129523855	421.2886657714844	421.29754638671875
915	421.33062744140625	92.5121932293333					1	DETECTED	421.3306 m/z @92.51 [151020OFc1_NvH-0949-Control-12.raw]	421.33062744140625	92.5121932293333	0.00473203386666667	99.9812298245333	99.97649779066663	144794.515625	2.289806517587177E8	0	7920	6.929914400209697	0.5329790230267467	15.244699165506397	421.3206481933594	421.34014892578125
916	421.36761474609375	91.2922071389333					1	DETECTED	421.3676 m/z @91.29 [151020OFc1_NvH-0949-Control-12.raw]	421.36761474609375	91.2922071389333	0.959040119733333	96.2463478322667	95.28730771253336	424301.6875	3.22346448931048E8	0	7920	63.01084639639417	3.2638026206318487	3.1884283041949364	421.35888671875	421.3775634765625
917	421.4073791503906	42.37807082					1	DETECTED	421.4074 m/z @42.38 [151020OFc1_NvH-0949-Control-12.raw]	421.4073791503906	42.37807082	0.995823156533333	96.8223266530667	95.82650349653336	1308804.0	3.773042658457366E8	0	7920	0.1746762162239648	15.588187142350934	1.3875916268965718	421.39752197265625	421.41705322265625
918	421.45062255859375	20.0256413922667					1	DETECTED	421.4506 m/z @20.03 [151020OFc1_NvH-0949-Control-12.raw]	421.45062255859375	20.0256413922667	4.47105281466667	96.867917812	92.39686499733332	356749.78125	3.5985864336156577E8	0	7920	0.21802423946207838	7.600817000085142	0.023010533372718422	421.4414367675781	421.4605407714844
919	421.4705505371094	18.330369412					1	DETECTED	421.4706 m/z @18.33 [151020OFc1_NvH-0949-Control-12.raw]	421.4705505371094	18.330369412	5.01825529386667	97.308744156	92.29048886213333	6249295.0	4.80842181060404E8	2	7920	0.218145168383856	2.20018841605516	0.02833267522380999	421.4605712890625	421.4804992675781
920	421.4808349609375	30.6814240266667					1	DETECTED	421.4808 m/z @30.68 [151020OFc1_NvH-0949-Control-12.raw]	421.4808349609375	30.6814240266667	2.8762583728	95.3717394288	92.495481056	3262204.25	3.58088052235909E8	4	7920	0.28811293768211854	38.31200668641079	0.9619544080441605	421.4805908203125	421.4904479980469
921	421.4978332519531	47.5314722349333					1	DETECTED	421.4978 m/z @47.53 [151020OFc1_NvH-0949-Control-12.raw]	421.4978332519531	47.5314722349333	1.50839246933333	96.5753859229333	95.06699345359996	410856.375	3.426515897623755E8	0	7920	0.06525946566873841	1.3164599131625523	1.4973913340373302	421.49151611328125	421.5078125
922	421.5086669921875	47.9871665096					1	DETECTED	421.5087 m/z @47.99 [151020OFc1_NvH-0949-Control-12.raw]	421.5086669921875	47.9871665096	12.5055011541333	58.4391156565333	45.933614502400005	102727.796875	1.789103572209506E8	0	7920	45.8052842766232	0.6472866203181604	0.29457324063632084	421.5081787109375	421.50933837890625
923	421.5195617675781	14.5803293848					1	DETECTED	421.5196 m/z @14.58 [151020OFc1_NvH-0949-Control-12.raw]	421.5195617675781	14.5803293848	4.6019326552	94.3039166978667	89.7019840426667	457398.40625	3.804923662614795E8	0	7920	0.12012149077229495	0.5166922174518694	0.9393250278468681	421.50958251953125	421.529541015625
924	421.53021240234375	31.8040218632					1	DETECTED	421.5302 m/z @31.80 [151020OFc1_NvH-0949-Control-12.raw]	421.53021240234375	31.8040218632	3.0954394248	93.3523004288	90.256861004	300186.875	3.6620034968115544E8	0	7920	78.71177543299909	1.9094779952234666	4.453387164342717	421.5296325683594	421.5336608886719
925	421.5438537597656	34.9147712458667					1	DETECTED	421.5439 m/z @34.91 [151020OFc1_NvH-0949-Control-12.raw]	421.5438537597656	34.9147712458667	5.04805099786667	96.721005352	91.67295435413334	2908351.75	4.0796247363145906E8	3	7920	0.29899503810343475	0.5844530438407501	0.06280146520694596	421.5339050292969	421.5487365722656
926	421.5589294433594	38.9827994125333					1	DETECTED	421.5589 m/z @38.98 [151020OFc1_NvH-0949-Control-12.raw]	421.5589294433594	38.9827994125333	4.70384795866667	98.1522761693333	93.44842821066663	4264447.5	4.9530773253214115E8	3	7920	16.658345237627262	0.5075833940128573	0.11181356369564785	421.54901123046875	421.56890869140625
927	421.5743103027344	42.4214350573333					1	DETECTED	421.5743 m/z @42.42 [151020OFc1_NvH-0949-Control-12.raw]	421.5743103027344	42.4214350573333	5.0671063784	94.3743054229333	89.3071990445333	793766.4375	3.7215565640857697E8	0	7920	3.266565746999717	0.5061687083691238	0.018250777231690586	421.5689697265625	421.58428955078125
928	421.5993957519531	31.7766932925333					1	DETECTED	421.5994 m/z @31.78 [151020OFc1_NvH-0949-Control-12.raw]	421.5993957519531	31.7766932925333	2.5298184888	85.1584129477333	82.62859445893329	890557.375	3.6086119045963573E8	3	7920	0.057946641369508	0.5037179268312101	0.009206789008296086	421.58984375	421.60845947265625
929	421.62091064453125	34.8789114213333					1	DETECTED	421.6209 m/z @34.88 [151020OFc1_NvH-0949-Control-12.raw]	421.62091064453125	34.8789114213333	10.6843423128	80.212772252	69.5284299392	166413.734375	3.646249521316862E8	0	7920	68.58282424935373	1.4748039119474208	1.9457858872697131	421.6114501953125	421.6259460449219
930	421.6983947753906	23.6896008634667					1	DETECTED	421.6984 m/z @23.69 [151020OFc1_NvH-0949-Control-12.raw]	421.6983947753906	23.6896008634667	3.9791018376	93.4984152445333	89.5193134069333	320898.5625	3.253864727158697E8	0	7920	5.174617086634274	3.4447371068449293	0.03597961302783117	421.6887512207031	421.70111083984375
931	421.7112121582031	29.0514469349333					1	DETECTED	421.7112 m/z @29.05 [151020OFc1_NvH-0949-Control-12.raw]	421.7112121582031	29.0514469349333	4.2791133536	99.1474560584	94.8683427048	1.0674254E7	7.214842169324706E8	2	7920	0.25824545079190386	0.5344319747340744	0.05473699786022207	421.70123291015625	421.72119140625
932	421.721435546875	18.3700832858667					1	DETECTED	421.7214 m/z @18.37 [151020OFc1_NvH-0949-Control-12.raw]	421.721435546875	18.3700832858667	4.99033700266667	98.9909517352	94.00061473253334	4980069.0	5.647276758553387E8	4	7920	17.150720202764766	2.0564228264718745	10.651148278102163	421.7212219238281	421.7314147949219
933	421.7314453125	30.6474243472					1	DETECTED	421.7314 m/z @30.65 [151020OFc1_NvH-0949-Control-12.raw]	421.7314453125	30.6474243472	4.82445112666667	95.2799029365333	90.45545180986663	4215966.5	5.1551153166883296E8	2	7920	1.3731846579367257	0.511040944693421	0.01677753931107739	421.7314453125	421.74139404296875
934	421.7436218261719	35.9022410749333					1	DETECTED	421.7436 m/z @35.90 [151020OFc1_NvH-0949-Control-12.raw]	421.7436218261719	35.9022410749333	6.57796223653333	97.5030837528	90.92512151626667	1399894.375	3.919826872168775E8	2	7920	19.94987942591333	0.7166589437512305	0.013401094987835385	421.741455078125	421.74798583984375
935	421.75811767578125	27.6159408485333					1	DETECTED	421.7581 m/z @27.62 [151020OFc1_NvH-0949-Control-12.raw]	421.75811767578125	27.6159408485333	3.46832901306667	95.5873829797333	92.11905396666664	8.243052E7	1.898943769449249E9	2	7920	0.26406665636769233	1.051745689026495	0.9036778519382197	421.7481384277344	421.7680969238281
936	421.770751953125	29.2098372298667					1	DETECTED	421.7708 m/z @29.21 [151020OFc1_NvH-0949-Control-12.raw]	421.770751953125	29.2098372298667	4.7503768672	98.6021483970667	93.8517715298667	3386927.25	4.94003022361959E8	2	7920	0.8142536058998218	1.2110678600592752	1.4101446614868327	421.7682189941406	421.7807312011719
937	421.78082275390625	50.0560326693333					1	DETECTED	421.7808 m/z @50.06 [151020OFc1_NvH-0949-Control-12.raw]	421.78082275390625	50.0560326693333	5.7331613536	77.4047375325333	71.67157617893331	794392.0625	3.554590605904148E8	0	7920	40.31544684354406	0.9252456948433491	2.1066049299575895	421.7807922363281	421.7908020019531
938	421.7982177734375	20.0256413922667					1	DETECTED	421.7982 m/z @20.03 [151020OFc1_NvH-0949-Control-12.raw]	421.7982177734375	20.0256413922667	0.866414386666667	96.2556293616	95.38921497493334	345119.0	3.022504941282527E8	0	7920	0.07455961485671381	3.323424466028498	0.0010426130481323125	421.7909851074219	421.80743408203125
939	421.8529357910156	14.5803293848					1	DETECTED	421.8529 m/z @14.58 [151020OFc1_NvH-0949-Control-12.raw]	421.8529357910156	14.5803293848	0.781992298666667	99.9627593634667	99.18076706480004	152211.0	3.2376635870109E8	0	7920	0.10305163706454934	3.5939391263484914	25.592640454986707	421.843017578125	421.85400390625
940	421.864013671875	49.1510222632					1	DETECTED	421.8640 m/z @49.15 [151020OFc1_NvH-0949-Control-12.raw]	421.864013671875	49.1510222632	0.468664152266667	99.6237420456	99.15507789333333	1650220.375	3.839462424068564E8	3	7920	0.126084231954664	0.581679462019172	0.00672084192941126	421.85406494140625	421.86798095703125
941	421.87799072265625	34.9445796109333					1	DETECTED	421.8780 m/z @34.94 [151020OFc1_NvH-0949-Control-12.raw]	421.87799072265625	34.9445796109333	0.2309318976	98.5463316888	98.3153997912	2137507.0	4.158947484596867E8	3	7920	0.1391589082354585	0.5045113257375021	0.31947767923035547	421.8680114746094	421.8879699707031
942	421.9006652832031	22.3971365306667					1	DETECTED	421.9007 m/z @22.40 [151020OFc1_NvH-0949-Control-12.raw]	421.9006652832031	22.3971365306667	0.363217644266667	99.7339661802667	99.37074853600004	2675296.75	4.676223764123069E8	3	7920	8.69687400679884	0.6487684323489865	1.6009099355475276	421.89068603515625	421.91064453125
943	421.91796875	43.0746064128					1	DETECTED	421.9180 m/z @43.07 [151020OFc1_NvH-0949-Control-12.raw]	421.91796875	43.0746064128	0.0522168650666667	98.0498854546667	97.99766858960002	633238.75	3.914386989684187E8	0	7920	0.1364129747938705	1.4616427483407093	0.02971675910240449	421.91070556640625	421.9277038574219
944	421.9342041015625	31.8563297261333					1	DETECTED	421.9342 m/z @31.86 [151020OFc1_NvH-0949-Control-12.raw]	421.9342041015625	31.8563297261333	0.155503213866667	99.4578631424	99.30235992853333	440750.3125	4.2073835426545656E8	0	7920	17.2028808777929	2.464369855367053	0.6538550816828649	421.9281921386719	421.94384765625
945	421.94915771484375	29.5889391389333					1	DETECTED	421.9492 m/z @29.59 [151020OFc1_NvH-0949-Control-12.raw]	421.94915771484375	29.5889391389333	1.7744164616	99.494489408	97.72007294640001	398107.8125	3.606389895032159E8	0	7920	0.12197674562760241	2.713619003228617	4.434016088026861	421.9447021484375	421.9591369628906
946	421.9593811035156	41.2961376453333					1	DETECTED	421.9594 m/z @41.30 [151020OFc1_NvH-0949-Control-12.raw]	421.9593811035156	41.2961376453333	5.7331613536	76.6146552074667	70.8814938538667	134282.59375	3.0591794952905625E8	0	7920	70.24564217984984	1.0060596322133757	1.0082753131941191	421.9592590332031	421.9617919921875
947	421.9718017578125	18.3848270061333					1	DETECTED	421.9718 m/z @18.38 [151020OFc1_NvH-0949-Control-12.raw]	421.9718017578125	18.3848270061333	2.52063525893333	99.9719611984	97.45132593946667	2482314.75	4.242343961701328E8	4	7920	0.21443404880438166	1.4597083208794304	3.1771356301275824	421.96185302734375	421.9817199707031
948	421.982421875	30.6474243472					1	DETECTED	421.9824 m/z @30.65 [151020OFc1_NvH-0949-Control-12.raw]	421.982421875	30.6474243472	7.77595479093333	97.5403312688	89.76437647786668	1632396.625	3.822695612559419E8	0	7920	18.82141289294608	2.2984693239316334	3.7693465413945137	421.9818420410156	421.9923095703125
949	422.0818176269531	41.5574659330667					1	DETECTED	422.0818 m/z @41.56 [151020OFc1_NvH-0949-Control-12.raw]	422.0818176269531	41.5574659330667	0.4199087064	99.9812298245333	99.5613211181333	103317.2109375	3.151034076601434E8	0	7920	96.35630006898562	1.1889600664874578	1.3784316123325422	422.073974609375	422.08905029296875
950	422.1002197265625	91.7677162045333					1	DETECTED	422.1002 m/z @91.77 [151020OFc1_NvH-0949-Control-12.raw]	422.1002197265625	91.7677162045333	0.6700183608	99.3745683544	98.7045499936	158069.875	3.1813734687071E8	0	7920	0.02556982512582806	0.5288601962282873	1.9411524884560905	422.0916442871094	422.1097412109375
951	422.13018798828125	90.3529781888					1	DETECTED	422.1302 m/z @90.35 [151020OFc1_NvH-0949-Control-12.raw]	422.13018798828125	90.3529781888	65.1722133472	94.7626382008	29.5904248536	4480424.0	1.1981303367070916E8	0	7920	0.06146402404908713	1.3322078604129985	1.487793686316104	422.122802734375	422.1380615234375
952	422.1767272949219	41.4731773829333					1	DETECTED	422.1767 m/z @41.47 [151020OFc1_NvH-0949-Control-12.raw]	422.1767272949219	41.4731773829333	5.0671063784	94.3560033373333	89.28889695893331	123331.7109375	3.4768776016041064E8	0	7920	81.77855248757598	1.2262913093233132	1.8318009059452784	422.166748046875	422.17779541015625
953	422.1878662109375	64.4951124077333					1	DETECTED	422.1879 m/z @64.50 [151020OFc1_NvH-0949-Control-12.raw]	422.1878662109375	64.4951124077333	4.3884744568	99.9075032736	95.5190288168	123380.625	3.4484703833429354E8	0	7920	74.51440801274133	0.7449600185082345	0.4899898209828495	422.178466796875	422.188232421875
954	422.1982421875	17.5238430976					1	DETECTED	422.1982 m/z @17.52 [151020OFc1_NvH-0949-Control-12.raw]	422.1982421875	17.5238430976	4.26090906853333	97.4755339269333	93.21462485839996	2369853.75	4.637950968532583E8	3	7920	0.15384185484055735	0.5171104777530143	0.6193721074129412	422.1883544921875	422.2028503417969
955	422.2128601074219	29.0901297605333					1	DETECTED	422.2129 m/z @29.09 [151020OFc1_NvH-0949-Control-12.raw]	422.2128601074219	29.0901297605333	5.10870006453333	96.9321948525333	91.82349478799998	4666106.0	5.780087925447108E8	3	7920	61.072824497961705	7.448815501500229	1.5125251876854684	422.202880859375	422.2176818847656
956	422.2276916503906	27.3297835016					1	DETECTED	422.2277 m/z @27.33 [151020OFc1_NvH-0949-Control-12.raw]	422.2276916503906	27.3297835016	4.5541246752	99.9627593634667	95.4086346882667	6533291.5	7.86703350309721E8	2	7920	11.983327569527317	0.7253129881909999	8.392195549873101	422.21771240234375	422.2376708984375
957	422.2379150390625	15.4062903501333					1	DETECTED	422.2379 m/z @15.41 [151020OFc1_NvH-0949-Control-12.raw]	422.2379150390625	15.4062903501333	4.70384795866667	97.9758759173333	93.27202795866663	5336533.0	7.208291359405047E8	2	7920	53.146241637437456	19.40947705144406	28.881872563495847	422.2377014160156	422.24786376953125
958	422.259033203125	27.6159408485333					1	DETECTED	422.2590 m/z @27.62 [151020OFc1_NvH-0949-Control-12.raw]	422.259033203125	27.6159408485333	0.0146489904	98.4436809410667	98.4290319506667	3.7549256E7	1.278989655836298E9	2	7920	0.25181474862597497	0.6385569953755024	7.08480180255817	422.2490539550781	422.2690124511719
959	422.2721252441406	29.2098372298667					1	DETECTED	422.2721 m/z @29.21 [151020OFc1_NvH-0949-Control-12.raw]	422.2721252441406	29.2098372298667	2.41093451573333	99.5683535901333	97.15741907439997	1727489.5	3.914616064235239E8	0	7920	8.89531681240435	0.6636411630161492	1.0165456671581807	422.26904296875	422.2820129394531
960	422.2824401855469	49.9440817274667					1	DETECTED	422.2824 m/z @49.94 [151020OFc1_NvH-0949-Control-12.raw]	422.2824401855469	49.9440817274667	0.0522168650666667	92.4223753458667	92.37015848080003	362647.28125	3.8771928375393677E8	0	7920	39.62761797733732	1.0988195075586291	1.3278932031419803	422.28240966796875	422.29241943359375
961	422.3126220703125	75.7645063437333					1	DETECTED	422.3126 m/z @75.76 [151020OFc1_NvH-0949-Control-12.raw]	422.3126220703125	75.7645063437333	1.5266444144	92.2705691946667	90.74392478026671	79394.765625	2.713710895572249E8	0	7920	89.30417339897382	0.6111701120019152	0.20615684446949667	422.3111572265625	422.3216552734375
962	422.4200439453125	27.6061557706667					1	DETECTED	422.4200 m/z @27.61 [151020OFc1_NvH-0949-Control-12.raw]	422.4200439453125	27.6061557706667	1.49914883706667	96.5387613477333	95.03961251066663	277696.28125	3.5002831736432683E8	0	7920	4.493280406278821	2.534377971295613	4.0402594065048065	422.4101257324219	422.42974853515625
963	422.4659423828125	22.7246622344					1	DETECTED	422.4659 m/z @22.72 [151020OFc1_NvH-0949-Control-12.raw]	422.4659423828125	22.7246622344	2.4659778168	99.4668605477333	97.0008827309333	360958.09375	3.5202350155155396E8	0	7920	1.7138321567775137	4.60851677728731	0.01956040791966071	422.4559631347656	422.46990966796875
964	422.47991943359375	37.0443926096					1	DETECTED	422.4799 m/z @37.04 [151020OFc1_NvH-0949-Control-12.raw]	422.47991943359375	37.0443926096	6.7036234432	98.9816959034667	92.2780724602667	1976255.625	3.9351126589152E8	0	7920	0.18434254151182472	0.5825975612629267	0.009258181481694897	422.4699401855469	422.4898376464844
965	422.49151611328125	25.4907779754667					1	DETECTED	422.4915 m/z @25.49 [151020OFc1_NvH-0949-Control-12.raw]	422.49151611328125	25.4907779754667	6.99214307706667	77.4676406237333	70.47549754666663	256946.796875	3.4195035405844873E8	0	7920	0.09333911856428401	2.265070308163786	3.482802249673316	422.48992919921875	422.5013122558594
966	422.5208435058594	30.4922240034667					1	DETECTED	422.5208 m/z @30.49 [151020OFc1_NvH-0949-Control-12.raw]	422.5208435058594	30.4922240034667	3.46832901306667	95.0729802754667	91.60465126240004	1036896.8125	3.478306490557125E8	0	7920	6.111855805191912	0.5087488296414211	0.019941272351408607	422.510986328125	422.5221862792969
967	422.53253173828125	17.492741624					1	DETECTED	422.5325 m/z @17.49 [151020OFc1_NvH-0949-Control-12.raw]	422.53253173828125	17.492741624	4.32470868426667	94.9852772384	90.66056855413333	1640300.125	3.624767150350214E8	3	7920	2.9454417733136395	0.9140815277729587	0.06308607360808928	422.522705078125	422.5419616699219
968	422.5519714355469	25.7323211197333					1	DETECTED	422.5520 m/z @25.73 [151020OFc1_NvH-0949-Control-12.raw]	422.5519714355469	25.7323211197333	4.74111207733333	99.4485485242667	94.70743644693337	2.7850356E7	8.178085885547792E8	3	7920	0.16442628742786525	49.34122542069637	1.1642640717741808	422.5419921875	422.56195068359375
969	422.56292724609375	24.7723761058667					1	DETECTED	422.5629 m/z @24.77 [151020OFc1_NvH-0949-Control-12.raw]	422.56292724609375	24.7723761058667	4.88407733546667	83.6443032672	78.76022593173333	4460963.5	4.4761964248436224E8	3	7920	0.17098324288573963	53.55249542791116	146.786605475612	422.5619812011719	422.5657958984375
970	422.5758056640625	47.3275826306667					1	DETECTED	422.5758 m/z @47.33 [151020OFc1_NvH-0949-Control-12.raw]	422.5758056640625	47.3275826306667	2.71191279253333	99.1847661194667	96.47285332693338	5919711.5	7.28164303528199E8	3	7920	24.44730666579595	0.592314561386771	0.032259327909495414	422.5658264160156	422.58575439453125
971	422.5867004394531	43.0214819312					1	DETECTED	422.5867 m/z @43.02 [151020OFc1_NvH-0949-Control-12.raw]	422.5867004394531	43.0214819312	5.2406588384	98.5089678773333	93.26830903893331	164744.03125	3.152659406709938E8	0	7920	64.70673464650596	1.2343340007421348	1.764798145080781	422.5859069824219	422.5946350097656
972	422.6049499511719	29.8206901253333					1	DETECTED	422.6049 m/z @29.82 [151020OFc1_NvH-0949-Control-12.raw]	422.6049499511719	29.8206901253333	4.91247694053333	99.9261242218667	95.01364728133338	459966.78125	4.2657261161579525E8	0	7920	0.526206044914634	1.9242557147362136	0.02175419484479349	422.5951843261719	422.6147766113281
973	422.6175231933594	49.3128642538667					1	DETECTED	422.6175 m/z @49.31 [151020OFc1_NvH-0949-Control-12.raw]	422.6175231933594	49.3128642538667	5.5046201888	88.8164090397333	83.3117888509333	99552.421875	3.4634745408396274E8	0	7920	78.2429916608503	1.0090745758916078	1.0162956551488558	422.6150817871094	422.6199035644531
974	422.67633056640625	74.5749971056					1	DETECTED	422.6763 m/z @74.57 [151020OFc1_NvH-0949-Control-12.raw]	422.67633056640625	74.5749971056	5.44529782613333	96.1275996138667	90.68230178773338	415736.21875	3.3993137449440366E8	0	7920	0.175353685422607	0.6834242697277284	0.0021622207914118083	422.66668701171875	422.6857604980469
975	422.6958312988281	40.2157766624					1	DETECTED	422.6958 m/z @40.22 [151020OFc1_NvH-0949-Control-12.raw]	422.6958312988281	40.2157766624	5.2504483944	94.8864953530667	89.63604695866671	424549.40625	3.259684887378972E8	0	7920	22.380599883751866	1.5310611287027016	2.4290736810153466	422.686279296875	422.70489501953125
976	422.71490478515625	29.0807555333333					1	DETECTED	422.7149 m/z @29.08 [151020OFc1_NvH-0949-Control-12.raw]	422.71490478515625	29.0807555333333	3.76875889868333	96.2556293616	92.48687046291667	1387608.0	3.7562421662262166E8	4	7920	15.783099816983675	0.8839069143153855	0.02154169833374824	422.7049255371094	422.7232360839844
977	422.7333068847656	28.9289762514667					1	DETECTED	422.7333 m/z @28.93 [151020OFc1_NvH-0949-Control-12.raw]	422.7333068847656	28.9289762514667	2.6572651832	96.6212790970667	93.96401391386671	1.5030137E7	8.834512849414964E8	2	7920	0.21982228919375402	4.859020864028251	2.9037547156574623	422.72332763671875	422.7432861328125
978	422.75146484375	29.4594984784					1	DETECTED	422.7515 m/z @29.46 [151020OFc1_NvH-0949-Control-12.raw]	422.75146484375	29.4594984784	3.62285634053333	97.3365833757333	93.71372703519997	1.3942605E7	7.061628016871853E8	2	7920	0.15515181833997715	1.2135245575842488	7.286486230506096	422.7433166503906	422.7558898925781
979	422.76593017578125	32.2545250493333					1	DETECTED	422.7659 m/z @32.25 [151020OFc1_NvH-0949-Control-12.raw]	422.76593017578125	32.2545250493333	1.75637925973333	99.9075032736	98.15112401386666	2.7756806E7	1.4413032559561198E9	2	7920	18.139039398331136	1.8583139106464184	0.412689067336471	422.7559814453125	422.7758483886719
980	422.7794189453125	30.0239836730667					1	DETECTED	422.7794 m/z @30.02 [151020OFc1_NvH-0949-Control-12.raw]	422.7794189453125	30.0239836730667	0.875824622666667	79.0596187682667	78.18379414560003	282879.0625	2.975937518914529E8	0	7920	17.25105835169978	2.1534235552713707	3.2895086219253216	422.776123046875	422.7890319824219
981	422.84063720703125	44.8630461994667					1	DETECTED	422.8406 m/z @44.86 [151020OFc1_NvH-0949-Control-12.raw]	422.84063720703125	44.8630461994667	0.00473203386666667	99.9996024013333	99.99487036746663	254076.046875	5.80856277810156E8	2	7920	89.42790420640837	1.0245520534832129	1.6794921096342625	422.83123779296875	422.8435974121094
982	422.8553771972656	30.5101304528					1	DETECTED	422.8554 m/z @30.51 [151020OFc1_NvH-0949-Control-12.raw]	422.8553771972656	30.5101304528	0.155503213866667	99.6144362432	99.45893302933334	462515.25	3.860353410324066E8	0	7920	10.113820533896735	1.8357384364460811	0.08149919926876005	422.8463134765625	422.8614501953125
983	422.8714599609375	20.235232336					1	DETECTED	422.8715 m/z @20.24 [151020OFc1_NvH-0949-Control-12.raw]	422.8714599609375	20.235232336	0.977423545333333	98.8883676986667	97.91094415333336	648530.875	3.7640278770204234E8	3	7920	2.717238209808283	0.5160826823111246	0.5542433141720257	422.8615417480469	422.8760986328125
984	422.8861083984375	25.7323211197333					1	DETECTED	422.8861 m/z @25.73 [151020OFc1_NvH-0949-Control-12.raw]	422.8861083984375	25.7323211197333	0.00473203386666667	99.4485485242667	99.44381649040002	2.1346944E7	7.996797541956377E8	3	7920	0.147916721943389	0.8482797436420372	0.03557572272999504	422.8761291503906	422.8960876464844
985	422.8961181640625	30.2940870957333					1	DETECTED	422.8961 m/z @30.29 [151020OFc1_NvH-0949-Control-12.raw]	422.8961181640625	30.2940870957333	0.0427962336	97.4204989077333	97.3777026741333	9709221.0	5.627346876847231E8	3	7920	7.552814114604274	0.7696208215632777	0.27388551513467463	422.8961181640625	422.90606689453125
986	422.9102478027344	47.5954051464					1	DETECTED	422.9102 m/z @47.60 [151020OFc1_NvH-0949-Control-12.raw]	422.9102478027344	47.5954051464	0.240398470133333	99.4485485242667	99.20815005413337	4712905.0	6.045728132954692E8	3	7920	0.9746573562642951	0.5107824883828371	0.5038825529881471	422.9061279296875	422.91986083984375
987	422.9390869140625	54.0084622096					1	DETECTED	422.9391 m/z @54.01 [151020OFc1_NvH-0949-Control-12.raw]	422.9390869140625	54.0084622096	0.1931424328	94.5154242648	94.322281832	411863.5	3.447226725614677E8	0	7920	24.306641504779545	0.9152330981741132	0.007335088476719631	422.92926025390625	422.9490661621094
988	422.9557800292969	16.2100540242667					1	DETECTED	422.9558 m/z @16.21 [151020OFc1_NvH-0949-Control-12.raw]	422.9557800292969	16.2100540242667	0.0898456874666667	99.9352224072	99.84537671973334	402688.28125	3.4516238842391795E8	0	7920	0.06479757828119759	0.6061497752252458	0.5230385816682471	422.9491271972656	422.9630126953125
989	422.97308349609375	13.4140920597333					1	DETECTED	422.9731 m/z @13.41 [151020OFc1_NvH-0949-Control-12.raw]	422.97308349609375	13.4140920597333	4.7503768672	99.4023786816	94.6520018144	719075.5625	3.653691775299995E8	0	7920	0.25047136190631747	0.6396786668592173	0.09723547797822475	422.9631042480469	422.9830627441406
990	422.9988098144531	24.943492676					1	DETECTED	422.9988 m/z @24.94 [151020OFc1_NvH-0949-Control-12.raw]	422.9988098144531	24.943492676	5.30973106293333	98.9450629229333	93.63533185999998	686272.8125	3.5207606789162105E8	0	7920	8.699118741679897	2.1863465809793956	3.2790214951303778	422.98883056640625	423.0087890625
991	423.0851135253906	54.0084622096					1	DETECTED	423.0851 m/z @54.01 [151020OFc1_NvH-0949-Control-12.raw]	423.0851135253906	54.0084622096	0.545015805333333	99.9812298245333	99.43621401919997	114000.515625	3.182149333068215E8	0	7920	92.92717547673534	0.9271162152751345	0.8539382012492254	423.0831298828125	423.0946960449219
992	423.13372802734375	90.3713658210667					1	DETECTED	423.1337 m/z @90.37 [151020OFc1_NvH-0949-Control-12.raw]	423.13372802734375	90.3713658210667	10.9753392029333	92.3399392952	81.3646000922667	869856.3125	3.3455425043512475E8	0	7920	0.04703284243863948	0.9222817884458522	2.0109509715378646	423.1268005371094	423.14215087890625
993	423.1695251464844	91.0261021349333					1	DETECTED	423.1695 m/z @91.03 [151020OFc1_NvH-0949-Control-12.raw]	423.1695251464844	91.0261021349333	8.0756764456	92.3074412056	84.23176476	241120.34375	3.532693697819121E8	0	7920	0.07319572705490884	0.5078679098594595	21.042487223009427	423.1598205566406	423.1794738769531
994	423.1895446777344	19.0687770328					1	DETECTED	423.1895 m/z @19.07 [151020OFc1_NvH-0949-Control-12.raw]	423.1895446777344	19.0687770328	5.21126941306667	99.3470954074667	94.13582599440002	376645.21875	3.814454627433275E8	0	7920	0.21016448180170144	7.065652034898938	0.04185576243933712	423.17974853515625	423.1925354003906
995	423.2025451660156	30.1146431064					1	DETECTED	423.2025 m/z @30.11 [151020OFc1_NvH-0949-Control-12.raw]	423.2025451660156	30.1146431064	4.2699993544	99.8343338394667	95.5643344850667	760125.5	3.927103273159135E8	0	7920	60.189539545005786	3.1109633042066043	0.19773181769620446	423.1925964355469	423.21026611328125
996	423.22027587890625	25.7323211197333					1	DETECTED	423.2203 m/z @25.73 [151020OFc1_NvH-0949-Control-12.raw]	423.22027587890625	25.7323211197333	3.18604243733333	97.2632055682667	94.07716313093337	8884657.0	8.084067288212606E8	3	7920	25.11302217130576	0.6981347303128451	6.148822232584969	423.2102966308594	423.2302551269531
997	423.23040771484375	30.3225510768					1	DETECTED	423.2304 m/z @30.32 [151020OFc1_NvH-0949-Control-12.raw]	423.23040771484375	30.3225510768	3.12285156053333	95.2799029365333	92.15705137599997	7426037.0	8.212934522072014E8	2	7920	13.268491716300186	0.9400233983650882	1.526102626230037	423.23028564453125	423.2403869628906
998	423.24200439453125	35.0245598429333					1	DETECTED	423.2420 m/z @35.02 [151020OFc1_NvH-0949-Control-12.raw]	423.24200439453125	35.0245598429333	1.47407864293333	97.929757792	96.45567914906667	3130810.25	5.941866843265885E8	2	7920	20.28742351157862	1.7151938231781747	0.0423979244205	423.24041748046875	423.2486877441406
999	423.2586975097656	32.9075031050667					1	DETECTED	423.2587 m/z @32.91 [151020OFc1_NvH-0949-Control-12.raw]	423.2586975097656	32.9075031050667	3.67758916506667	98.6668597605333	94.98927059546664	2.1411916E7	1.647650696306501E9	3	7920	31.771575436001918	0.6115320067836143	1.139379490944152	423.248779296875	423.26861572265625
1000	423.2696533203125	51.0672048018667					1	DETECTED	423.2697 m/z @51.07 [151020OFc1_NvH-0949-Control-12.raw]	423.2696533203125	51.0672048018667	0.0333946136	95.2246536248	95.1912590112	3302677.75	4.2767071750243455E8	2	7920	0.10912179473802297	1.2343945518073085	0.653117685237664	423.2687072753906	423.2795715332031
1001	423.2840270996094	7.74830310693333					1	DETECTED	423.2840 m/z @7.75 [151020OFc1_NvH-0949-Control-12.raw]	423.2840270996094	7.74830310693333	5.44529782613333	92.5212786648	87.07598083866667	224104.0	2.791048307236382E8	2	7920	0.12916883541493096	1.6805952361415135	708.0918653020011	423.2800598144531	423.29400634765625
1002	423.3106689453125	90.7365467762667					1	DETECTED	423.3107 m/z @90.74 [151020OFc1_NvH-0949-Control-12.raw]	423.3106689453125	90.7365467762667	1.4555906424	92.5683132613333	91.1127226189333	95046.7265625	3.230996034490672E8	0	7920	1.8615250656043543	0.5102584390019305	0.00854904229135409	423.30377197265625	423.3202209472656
1003	423.3313293457031	90.1193082104					1	DETECTED	423.3313 m/z @90.12 [151020OFc1_NvH-0949-Control-12.raw]	423.3313293457031	90.1193082104	0.875824622666667	95.56054058	94.68471595733332	170081.1875	2.162442833642969E8	0	7920	0.04222010690629929	0.5108930606296923	0.018477114557426615	423.3247985839844	423.3360290527344
1004	423.3468017578125	91.2922071389333					1	DETECTED	423.3468 m/z @91.29 [151020OFc1_NvH-0949-Control-12.raw]	423.3468017578125	91.2922071389333	2.9762092704	96.3107076162667	93.33449834586669	332610.9375	4.2253708178909093E8	0	7920	0.6599074679178045	5.93700904370149	2.230464426639467	423.34307861328125	423.3567199707031
1005	423.38323974609375	91.2922071389333					1	DETECTED	423.3832 m/z @91.29 [151020OFc1_NvH-0949-Control-12.raw]	423.38323974609375	91.2922071389333	1.18896048053333	95.4348223109333	94.24586183039997	711931.75	3.880303128553839E8	0	7920	72.84676185814453	2.5807296855729174	0.014246354029211733	423.3737487792969	423.3932189941406
1006	423.4195861816406	91.2922071389333					1	DETECTED	423.4196 m/z @91.29 [151020OFc1_NvH-0949-Control-12.raw]	423.4195861816406	91.2922071389333	0.0146489904	99.9996024013333	99.9849534109333	736350.125	3.563988140944964E8	0	7920	1.1185434188350314	1.8136512649981555	3.036566141659875	423.410400390625	423.4292297363281
1007	423.452392578125	17.857522324					1	DETECTED	423.4524 m/z @17.86 [151020OFc1_NvH-0949-Control-12.raw]	423.452392578125	17.857522324	0.497393548533333	97.5120437802667	97.01465023173336	345686.8125	3.5740412455398446E8	0	7920	2.709600405603986	4.593207170001782	0.021292443179735027	423.4429931640625	423.45849609375
1008	423.468505859375	24.1157255050667					1	DETECTED	423.4685 m/z @24.12 [151020OFc1_NvH-0949-Control-12.raw]	423.468505859375	24.1157255050667	1.86502845093333	95.8781734104	94.01314495946667	3248154.25	4.1518930679947007E8	0	7920	0.14882676191909638	1.1819880107231577	0.020776468485545613	423.45855712890625	423.4784851074219
1009	423.5020446777344	26.5363891194667					1	DETECTED	423.5020 m/z @26.54 [151020OFc1_NvH-0949-Control-12.raw]	423.5020446777344	26.5363891194667	6.99214307706667	95.4257030514667	88.43355997440003	365935.84375	3.458292688756136E8	0	7920	14.101445180365051	3.969614658234987	0.3914896568123575	423.4920959472656	423.5117492675781
1010	423.524658203125	61.2697994466667					1	DETECTED	423.5247 m/z @61.27 [151020OFc1_NvH-0949-Control-12.raw]	423.524658203125	61.2697994466667	4.37938746	76.4133057117333	72.0339182517333	177396.21875	3.104184360188641E8	0	7920	62.5709609760688	0.6359893764894654	0.2949770389109212	423.51556396484375	423.5317077636719
1011	423.5417175292969	32.8152981032					1	DETECTED	423.5417 m/z @32.82 [151020OFc1_NvH-0949-Control-12.raw]	423.5417175292969	32.8152981032	4.3884744568	72.8909786794667	68.5025042226667	833874.8125	3.0862079172064924E8	0	7920	0.13990291759228057	0.5101536655987239	0.3402921415300692	423.5317687988281	423.5417175292969
1012	423.5517272949219	23.1786258965333					1	DETECTED	423.5517 m/z @23.18 [151020OFc1_NvH-0949-Control-12.raw]	423.5517272949219	23.1786258965333	5.00899262666667	98.8697051258667	93.86071249920003	2621905.75	3.901458626341302E8	3	7920	0.14216730595891391	1.8287849727535768	3.340019857050395	423.541748046875	423.5524597167969
1013	423.5625305175781	49.3938530224					1	DETECTED	423.5625 m/z @49.39 [151020OFc1_NvH-0949-Control-12.raw]	423.5625305175781	49.3938530224	4.81515106693333	97.3365833757333	92.52143230879997	3453889.0	5.231708482060855E8	0	7920	0.20086823887933747	0.5033817617997185	0.004628117526176408	423.55255126953125	423.5723876953125
1014	423.5751953125	17.1026188616					1	DETECTED	423.5752 m/z @17.10 [151020OFc1_NvH-0949-Control-12.raw]	423.5751953125	17.1026188616	4.91247694053333	42.9110960818667	37.99861914133337	805374.6875	1.4818758718260542E8	0	7920	0.06482415745918146	37.61509343703274	75.57886350581319	423.5725402832031	423.5758972167969
1015	423.5859069824219	47.0047737754667					1	DETECTED	423.5859 m/z @47.00 [151020OFc1_NvH-0949-Control-12.raw]	423.5859069824219	47.0047737754667	4.21529746426667	94.0724881901333	89.85719072586663	1510687.5	3.7987104818595415E8	3	7920	20.3223353502227	0.5143953635626786	0.01849060270744106	423.5759582519531	423.5958557128906
1016	423.5989074707031	47.2774538994667					1	DETECTED	423.5989 m/z @47.28 [151020OFc1_NvH-0949-Control-12.raw]	423.5989074707031	47.2774538994667	4.77827442693333	93.7851016093333	89.00682718239996	402770.28125	3.1809614892561275E8	0	7920	84.26416040080986	1.1172893630531353	1.2333101138389206	423.5961608886719	423.6087341308594
1017	423.62091064453125	43.6736329178667					1	DETECTED	423.6209 m/z @43.67 [151020OFc1_NvH-0949-Control-12.raw]	423.62091064453125	43.6736329178667	5.51375986186667	76.8029525664	71.28919270453332	140359.1875	3.113115998709746E8	0	7920	39.52603688221187	0.934085820986821	1.1508966814303387	423.6119079589844	423.63043212890625
1018	423.6720886230469	39.0413779653333					1	DETECTED	423.6721 m/z @39.04 [151020OFc1_NvH-0949-Control-12.raw]	423.6720886230469	39.0413779653333	4.8059866408	99.0365759842667	94.2305893434667	336757.25	3.465552659942266E8	0	7920	1.6000787341650167	1.376216039860781	1.752432079721562	423.6625671386719	423.6817932128906
1019	423.7035827636719	26.8923759936					1	DETECTED	423.7036 m/z @26.89 [151020OFc1_NvH-0949-Control-12.raw]	423.7035827636719	26.8923759936	2.511478912	97.2996567685333	94.7881778565333	1105798.25	3.541042953132103E8	0	7920	0.1484806185261931	0.510664372652805	2.5896966747564054	423.6938171386719	423.708740234375
1020	423.71875	13.4700295210667					1	DETECTED	423.7188 m/z @13.47 [151020OFc1_NvH-0949-Control-12.raw]	423.71875	13.4700295210667	0.221450937066667	98.4530393656	98.23158842853334	2390551.0	4.5057063059060514E8	2	7920	11.022106829893971	7.2514722817943635	30.749204011138378	423.70880126953125	423.7220764160156
1021	423.7320861816406	18.5112921205333					1	DETECTED	423.7321 m/z @18.51 [151020OFc1_NvH-0949-Control-12.raw]	423.7320861816406	18.5112921205333	5.723886628	97.8004444434667	92.0765578154667	3854751.75	4.750388525363974E8	2	7920	0.4346733867272725	1.0975169449856848	34.971767464364376	423.7221374511719	423.7350769042969
1022	423.7450866699219	35.1801807722667					1	DETECTED	423.7451 m/z @35.18 [151020OFc1_NvH-0949-Control-12.raw]	423.7450866699219	35.1801807722667	4.20622497466667	78.5314995392	74.32527456453333	1.650239E7	7.353131370805805E8	2	7920	0.18969260649920727	0.6213161533099265	0.24739345287216724	423.73516845703125	423.7550354003906
1023	423.7600402832031	22.83616912					1	DETECTED	423.7600 m/z @22.84 [151020OFc1_NvH-0949-Control-12.raw]	423.7600402832031	22.83616912	7.8177253304	96.5297527042667	88.7120273738667	8540666.0	7.473912584343039E8	0	7920	10.056677524800737	0.5741445615153875	1.0999193136504055	423.755126953125	423.7699890136719
1024	423.7708435058594	51.0546708893333					1	DETECTED	423.7708 m/z @51.05 [151020OFc1_NvH-0949-Control-12.raw]	423.7708435058594	51.0546708893333	0.622218966933333	91.0928309072	90.47061194026666	904600.9375	3.699785194732267E8	0	7920	22.049765811862052	0.8433848733229928	1.4665694352250802	423.7700500488281	423.7792663574219
1025	423.7915954589844	18.9787531632					1	DETECTED	423.7916 m/z @18.98 [151020OFc1_NvH-0949-Control-12.raw]	423.7915954589844	18.9787531632	0.564255369866667	94.3257642128	93.76150884293332	163759.421875	3.09553037964682E8	0	7920	86.52257824811124	3.8991138044433837	6.800907372963155	423.7826232910156	423.80084228515625
1026	423.8437805175781	16.5331921042667					1	DETECTED	423.8438 m/z @16.53 [151020OFc1_NvH-0949-Control-12.raw]	423.8437805175781	16.5331921042667	0.0146489904	99.9904381149333	99.97578912453329	186698.421875	3.49283648098999E8	0	7920	1.8000872510053654	3.710774645769725	11.598374697691652	423.8339538574219	423.84417724609375
1027	423.85418701171875	30.3647526824					1	DETECTED	423.8542 m/z @30.36 [151020OFc1_NvH-0949-Control-12.raw]	423.85418701171875	30.3647526824	0.00473203386666667	99.9996024013333	99.99487036746663	299068.34375	3.4250931926463777E8	0	7920	30.30566015482612	1.787767763173923	4.2768507349174065	423.8442077636719	423.861083984375
1028	423.8711853027344	40.8436932589333					1	DETECTED	423.8712 m/z @40.84 [151020OFc1_NvH-0949-Control-12.raw]	423.8711853027344	40.8436932589333	0.363217644266667	99.5496077922667	99.18639014800003	569576.625	3.393026942301707E8	3	7920	0.24921893044452048	1.8088215164989532	0.0017431680779160267	423.8612060546875	423.87249755859375
1029	423.88250732421875	28.8290662770667					1	DETECTED	423.8825 m/z @28.83 [151020OFc1_NvH-0949-Control-12.raw]	423.88250732421875	28.8290662770667	0.259187374933333	99.3652413389333	99.10605396399997	1118490.875	4.0937304425663245E8	0	7920	10.083172406438518	0.514077281825431	0.32175270600100536	423.8725280761719	423.88836669921875
1030	423.8984069824219	14.5279628210667					1	DETECTED	423.8984 m/z @14.53 [151020OFc1_NvH-0949-Control-12.raw]	423.8984069824219	14.5279628210667	0.0898456874666667	99.6050886824	99.51524299493333	5426302.0	5.999513401184351E8	3	7920	4.151417647546005	1.5291193037185449	4.362799068310093	423.8884582519531	423.90838623046875
1031	423.9124755859375	47.3876988456					1	DETECTED	423.9125 m/z @47.39 [151020OFc1_NvH-0949-Control-12.raw]	423.9124755859375	47.3876988456	0.259187374933333	99.8892829509333	99.63009557599997	1147547.0	3.5590719629901844E8	0	7920	0.8867240355171546	0.5103159396032148	0.0042777105009934	423.9084777832031	423.9223937988281
1032	423.922607421875	39.2193194154667					1	DETECTED	423.9226 m/z @39.22 [151020OFc1_NvH-0949-Control-12.raw]	423.922607421875	39.2193194154667	1.36341493546667	98.3868379082667	97.02342297280003	412141.8125	4.54551074346092E8	0	7920	79.95942227334166	1.4676068183205606	2.849953598359381	423.9224853515625	423.9324951171875
1033	423.94879150390625	27.2835635282667					1	DETECTED	423.9488 m/z @27.28 [151020OFc1_NvH-0949-Control-12.raw]	423.94879150390625	27.2835635282667	0.00473203386666667	99.7889154146667	99.78418338080003	479866.0	3.671406664337769E8	0	7920	28.921091127294655	3.531604828668741	6.101838342996128	423.9390869140625	423.95849609375
1034	423.9689025878906	13.4140920597333					1	DETECTED	423.9689 m/z @13.41 [151020OFc1_NvH-0949-Control-12.raw]	423.9689025878906	13.4140920597333	2.511478912	99.2921064621333	96.7806275501333	1193129.875	3.776477252580096E8	0	7920	0.15736589371622856	26.26512302987314	136.79600165935216	423.95892333984375	423.97467041015625
1035	423.9847412109375	43.6736329178667					1	DETECTED	423.9847 m/z @43.67 [151020OFc1_NvH-0949-Control-12.raw]	423.9847412109375	43.6736329178667	1.50839246933333	99.9627593634667	98.45436689413337	2598413.25	4.153476290674894E8	4	7920	0.17621857928279638	0.5261164512644553	0.025607211482420903	423.97479248046875	423.9947204589844
1036	424.10028076171875	68.2423843146667					1	DETECTED	424.1003 m/z @68.24 [151020OFc1_NvH-0949-Control-12.raw]	424.10028076171875	68.2423843146667	4.45258443626667	97.929757792	93.47717335573333	96203.3203125	2.543426495020447E8	0	7920	87.31384657579243	0.7326968695146024	0.36897125756731436	424.0953674316406	424.10675048828125
1037	424.1258850097656	90.3529781888					1	DETECTED	424.1259 m/z @90.35 [151020OFc1_NvH-0949-Control-12.raw]	424.1258850097656	90.3529781888	1.35405642266667	96.9599708184	95.60591439573332	390753.21875	3.7878275504219216E8	0	7920	28.570616156745672	0.5371183858101197	2.7837675464518834	424.12420654296875	424.1357727050781
1038	424.171875	39.121470736					1	DETECTED	424.1719 m/z @39.12 [151020OFc1_NvH-0949-Control-12.raw]	424.171875	39.121470736	0.117851641333333	91.0570993450667	90.93924770373337	424640.84375	3.146321518647933E8	0	7920	24.377431320865718	1.5042250629496996	2.2899052075392916	424.1630554199219	424.1818542480469
1039	424.19195556640625	17.3300117296					1	DETECTED	424.1920 m/z @17.33 [151020OFc1_NvH-0949-Control-12.raw]	424.19195556640625	17.3300117296	4.97134513306667	99.4578631424	94.48651800933334	232950.859375	3.681314892012088E8	0	7920	0.18899842010818446	4.787131056196217	13.45199071219032	424.1820068359375	424.192138671875
1040	424.2021789550781	85.1174345306667					1	DETECTED	424.2022 m/z @85.12 [151020OFc1_NvH-0949-Control-12.raw]	424.2021789550781	85.1174345306667	4.06994508426667	96.7860958674667	92.71615078320004	615652.8125	4.377079777434978E8	0	7920	72.45026763615051	0.5354026249878981	0.07589095537261269	424.19219970703125	424.2022399902344
1041	424.2122497558594	26.2866543456					1	DETECTED	424.2122 m/z @26.29 [151020OFc1_NvH-0949-Control-12.raw]	424.2122497558594	26.2866543456	2.629705152	99.5037501498667	96.8740449978667	6950745.5	6.38477698037154E8	2	7920	0.22611553023377695	15.308177730469776	0.8333647168451044	424.2022705078125	424.22222900390625
1042	424.2224426269531	13.4700295210667					1	DETECTED	424.2224 m/z @13.47 [151020OFc1_NvH-0949-Control-12.raw]	424.2224426269531	13.4700295210667	5.6397962864	75.2075084645333	69.5677121781333	1256747.125	3.789409342997397E8	4	7920	8.725785599434293	4.756604231295447	0.13963397157077093	424.2222595214844	424.2229309082031
1043	424.2329406738281	40.3266133058667					1	DETECTED	424.2329 m/z @40.33 [151020OFc1_NvH-0949-Control-12.raw]	424.2329406738281	40.3266133058667	3.0591151032	99.7519864184	96.6928713152	1.8487864E7	1.15098735585028E9	2	7920	0.1770649625124463	0.509854858910189	0.24097569406991742	424.22296142578125	424.242919921875
1044	424.246826171875	35.1317503064					1	DETECTED	424.2468 m/z @35.13 [151020OFc1_NvH-0949-Control-12.raw]	424.246826171875	35.1317503064	3.96087934213333	97.2357970376	93.27491769546667	7597335.5	5.58314902130183E8	3	7920	0.16621117044392975	1.527628062322343	0.6151782627442093	424.2429504394531	424.2568054199219
1045	424.2615661621094	32.8766424357333					1	DETECTED	424.2616 m/z @32.88 [151020OFc1_NvH-0949-Control-12.raw]	424.2615661621094	32.8766424357333	5.4053467872	99.4668605477333	94.0615137605333	2538286.25	6.009578931046127E8	0	7920	10.235252075642379	1.063914941236819	0.022354603925051918	424.2568359375	424.27154541015625
1046	424.2729797363281	48.0309643066667					1	DETECTED	424.2730 m/z @48.03 [151020OFc1_NvH-0949-Control-12.raw]	424.2729797363281	48.0309643066667	1.572312936	95.3896935314667	93.8173805954667	179256.40625	3.745483511545322E8	0	7920	73.5907317061216	0.9725101541345225	0.9306883987663953	424.2715759277344	424.27984619140625
1047	424.28314208984375	60.1895912853333					1	DETECTED	424.2831 m/z @60.19 [151020OFc1_NvH-0949-Control-12.raw]	424.28314208984375	60.1895912853333	7.68826261893333	95.2344430829333	87.54618046399996	76794.6484375	2.3098919185106868E8	0	7920	87.48737443687318	0.8340580377502537	0.6695117251383857	424.28314208984375	424.287353515625
1048	424.2974548339844	91.2922071389333					1	DETECTED	424.2975 m/z @91.29 [151020OFc1_NvH-0949-Control-12.raw]	424.2974548339844	91.2922071389333	0.995823156533333	96.3563052733333	95.36048211679997	257420.015625	3.107668878501145E8	0	7920	0.9324676796591547	5.505045151674935	1.2672802214571437	424.2874755859375	424.30645751953125
1049	424.3272399902344	91.2922071389333					1	DETECTED	424.3272 m/z @91.29 [151020OFc1_NvH-0949-Control-12.raw]	424.3272399902344	91.2922071389333	1.0603701928	94.3039166978667	93.2435465050667	459271.25	4.512186962310334E8	0	7920	1.2564254481123527	5.4756488753659545	1.1341764401999432	424.3177795410156	424.3348693847656
1050	424.3696594238281	33.0129873162667					1	DETECTED	424.3697 m/z @33.01 [151020OFc1_NvH-0949-Control-12.raw]	424.3696594238281	33.0129873162667	8.92898767786667	92.7204783736	83.79149069573333	107976.2578125	3.122760631336858E8	0	7920	82.24217136562615	1.7395675957853454	2.4275411994844953	424.3603820800781	424.3734130859375
1051	424.4587097167969	36.8629011042667					1	DETECTED	424.4587 m/z @36.86 [151020OFc1_NvH-0949-Control-12.raw]	424.4587097167969	36.8629011042667	4.5541246752	96.6662516869333	92.11212701173329	821619.5	3.585224706416996E8	0	7920	0.10556300078872738	1.6212076250400127	0.005612076721351767	424.448974609375	424.462646484375
1052	424.4726867675781	15.7288009045333					1	DETECTED	424.4727 m/z @15.73 [151020OFc1_NvH-0949-Control-12.raw]	424.4726867675781	15.7288009045333	4.91247694053333	98.4069603328	93.49448339226667	1195972.375	3.6757187393543315E8	0	7920	0.15952970807370903	1.341522543763377	0.12579727099827628	424.46319580078125	424.4825439453125
1053	424.4939880371094	29.9915678941333					1	DETECTED	424.4940 m/z @29.99 [151020OFc1_NvH-0949-Control-12.raw]	424.4939880371094	29.9915678941333	2.18298919786667	99.1567727205333	96.97378352266662	5259392.0	4.117616949527045E8	0	7920	0.15408838962187943	0.512188013813883	107.86652249209796	424.4842529296875	424.5032043457031
1054	424.5082702636719	14.82335334					1	DETECTED	424.5083 m/z @14.82 [151020OFc1_NvH-0949-Control-12.raw]	424.5082702636719	14.82335334	5.05754623653333	94.6580914192	89.60054518266668	889312.5625	3.810593680571298E8	3	7920	0.12953485057273717	0.7233715551740951	0.7984345961450642	424.50408935546875	424.51800537109375
1055	424.5340576171875	34.8953906504					1	DETECTED	424.5341 m/z @34.90 [151020OFc1_NvH-0949-Control-12.raw]	424.5340576171875	34.8953906504	4.1245589232	95.4953754082667	91.3708164850667	459936.875	3.48072066198449E8	0	7920	0.09553526951175684	1.8483671052906026	0.006414098835998977	424.524169921875	424.5440368652344
1056	424.54443359375	29.8206901253333					1	DETECTED	424.5444 m/z @29.82 [151020OFc1_NvH-0949-Control-12.raw]	424.54443359375	29.8206901253333	5.20174882	99.1754182968	93.9736694768	345722.5	3.6365106092645866E8	0	7920	8.990223248625142	2.1161711486213592	3.233674744179659	424.5440979003906	424.5483703613281
1057	424.55841064453125	21.7688773498667					1	DETECTED	424.5584 m/z @21.77 [151020OFc1_NvH-0949-Control-12.raw]	424.55841064453125	21.7688773498667	5.03846551146667	94.1710805784	89.13261506693333	3131982.25	4.4863830686536187E8	3	7920	0.12513894954114946	1.2298731793860125	0.4600599782193643	424.5484924316406	424.5683898925781
1058	424.5699768066406	17.5611073512					1	DETECTED	424.5700 m/z @17.56 [151020OFc1_NvH-0949-Control-12.raw]	424.5699768066406	17.5611073512	5.723886628	72.3732554888	66.6493688608	349449.5	3.280822762092947E8	0	7920	0.1426186881064737	5.542941972728725	0.04564550864338293	424.5684509277344	424.5706481933594
1059	424.58074951171875	43.8695934026667					1	DETECTED	424.5807 m/z @43.87 [151020OFc1_NvH-0949-Control-12.raw]	424.58074951171875	43.8695934026667	4.5927472056	95.6886816477333	91.0959344421333	1.1435715E7	5.2829976869886076E8	0	7920	0.17282486074572034	0.5043563987254371	1.1895283007156823	424.5707702636719	424.59063720703125
1060	424.5997314453125	17.3062894954667					1	DETECTED	424.5997 m/z @17.31 [151020OFc1_NvH-0949-Control-12.raw]	424.5997314453125	17.3062894954667	6.0719433896	98.2364663856	92.164522996	193168.421875	3.927595008662326E8	0	7920	68.2562740190516	4.101908652603763	0.0550323656039819	424.5908203125	424.60919189453125
1061	424.6714172363281	39.1369685074667					1	DETECTED	424.6714 m/z @39.14 [151020OFc1_NvH-0949-Control-12.raw]	424.6714172363281	39.1369685074667	3.14086336853333	96.1641347226667	93.02327135413337	341313.875	3.2130727930389315E8	0	7920	22.38347888733346	1.2921296761843193	2.5214691442598727	424.662353515625	424.6810607910156
1062	424.6871032714844	31.3082025024					1	DETECTED	424.6871 m/z @31.31 [151020OFc1_NvH-0949-Control-12.raw]	424.6871032714844	31.3082025024	8.1892984512	67.5392468394667	59.3499483882667	265810.09375	2.5249046758555347E8	0	7920	44.34390625571972	1.4238448164230537	1.8391002816338613	424.681884765625	424.6902160644531
1063	424.70050048828125	29.3715998861333					1	DETECTED	424.7005 m/z @29.37 [151020OFc1_NvH-0949-Control-12.raw]	424.70050048828125	29.3715998861333	7.61541510853333	73.5560445018667	65.94062939333337	615976.25	2.7888829194738686E8	0	7920	0.18473803104918218	2.3541141145431537	113.48155790210309	424.6905517578125	424.7009582519531
1064	424.7109680175781	27.4975340144					1	DETECTED	424.7110 m/z @27.50 [151020OFc1_NvH-0949-Control-12.raw]	424.7109680175781	27.4975340144	4.71327945653333	98.2647540701333	93.55147461359998	8084329.5	7.748944948998961E8	2	7920	0.39509795080247656	0.6755160896952495	1.5592737150520273	424.70098876953125	424.7206115722656
1065	424.7306213378906	40.7812119093333					1	DETECTED	424.7306 m/z @40.78 [151020OFc1_NvH-0949-Control-12.raw]	424.7306213378906	40.7812119093333	3.24077923786667	99.7519864184	96.51120718053332	6.8981384E7	1.7912068250320265E9	2	7920	0.2192355032296902	0.5202244001301203	0.4950445958371922	424.72064208984375	424.7406005859375
1066	424.74505615234375	30.0056466293333					1	DETECTED	424.7451 m/z @30.01 [151020OFc1_NvH-0949-Control-12.raw]	424.74505615234375	30.0056466293333	6.33189651386667	99.1291148874667	92.79721837360003	4622563.0	4.937233803406142E8	2	7920	3.647199025190293	1.4745524440570739	1.2355671389821827	424.7406311035156	424.7550354003906
1067	424.7651672363281	49.7950000501333					1	DETECTED	424.7652 m/z @49.80 [151020OFc1_NvH-0949-Control-12.raw]	424.7651672363281	49.7950000501333	2.78476153306667	96.6304705736	93.84570904053332	2802075.75	4.175722821251634E8	2	7920	0.1938962477017867	0.5823348307992325	0.008892292844070464	424.7557373046875	424.7750549316406
1068	424.8426208496094	14.7990996501333					1	DETECTED	424.8426 m/z @14.80 [151020OFc1_NvH-0949-Control-12.raw]	424.8426208496094	14.7990996501333	0.00473203386666667	99.9996024013333	99.99487036746663	496141.21875	3.426881117728755E8	0	7920	0.10147242141779955	0.5159916528687258	1.640250321548094	424.8333435058594	424.85260009765625
1069	424.8547668457031	31.1705225141333					1	DETECTED	424.8548 m/z @31.17 [151020OFc1_NvH-0949-Control-12.raw]	424.8547668457031	31.1705225141333	1.49914883706667	96.9321948525333	95.43304601546663	376501.0625	3.5600182094137394E8	3	7920	74.78642525030473	2.0572690454267892	4.181433871125611	424.8528137207031	424.8642272949219
1070	424.874267578125	25.2897782472					1	DETECTED	424.8743 m/z @25.29 [151020OFc1_NvH-0949-Control-12.raw]	424.874267578125	25.2897782472	0.117851641333333	98.5834540197333	98.46560237839996	666468.625	3.6309311844728994E8	3	7920	0.1368145361404487	0.5992206739788019	0.29031273457604945	424.8642883300781	424.8841857910156
1071	424.8850402832031	32.9416478770667					1	DETECTED	424.8850 m/z @32.94 [151020OFc1_NvH-0949-Control-12.raw]	424.8850402832031	32.9416478770667	1.6740778616	99.4485485242667	97.7744706626667	155461.515625	3.617086138503873E8	3	7920	4.241128476487177	1.7626822400110544	2.5858533900442335	424.88427734375	424.8876953125
1072	424.897705078125	37.8284817226667					1	DETECTED	424.8977 m/z @37.83 [151020OFc1_NvH-0949-Control-12.raw]	424.897705078125	37.8284817226667	0.0333946136	99.5683535901333	99.5349589765333	9458060.0	5.43362903220983E8	3	7920	0.15333991991313667	0.5185071356787084	0.19280525840955925	424.88775634765625	424.9075927734375
1073	424.9150390625	43.8564038045333					1	DETECTED	424.9150 m/z @43.86 [151020OFc1_NvH-0949-Control-12.raw]	424.9150390625	43.8564038045333	0.5067577384	99.9719611984	99.46520346	6681307.0	4.5136184247308505E8	0	7920	0.21499819810200904	0.520700903442519	1.3330010925085511	424.9077453613281	424.92498779296875
1074	424.95379638671875	13.9421775456					1	DETECTED	424.9538 m/z @13.94 [151020OFc1_NvH-0949-Control-12.raw]	424.95379638671875	13.9421775456	0.4103859496	99.3932679837333	98.9828820341333	365302.0	3.2981114251039976E8	0	7920	0.05268079806142012	0.5290598152503782	2.8400631963434435	424.94390869140625	424.9637756347656
1075	424.974853515625	19.0084360578667					1	DETECTED	424.9749 m/z @19.01 [151020OFc1_NvH-0949-Control-12.raw]	424.974853515625	19.0084360578667	0.117851641333333	99.8709416824	99.75309004106667	619375.375	3.558223742725093E8	0	7920	0.19478303204070713	0.5161288046671425	0.5382781394423546	424.9649353027344	424.9846496582031
1076	424.9953308105469	29.9915678941333					1	DETECTED	424.9953 m/z @29.99 [151020OFc1_NvH-0949-Control-12.raw]	424.9953308105469	29.9915678941333	5.13959771413333	99.2210863274667	94.08148861333336	2473879.0	3.8023966731207633E8	0	7920	0.1719957346548746	0.5309371375236706	0.13150428585088061	424.9853515625	425.0052185058594
1077	425.12823486328125	45.1138642184					1	DETECTED	425.1282 m/z @45.11 [151020OFc1_NvH-0949-Control-12.raw]	425.12823486328125	45.1138642184	7.93448303653333	94.9670439906667	87.03256095413336	73561.7734375	2.8491216885519314E8	0	7920	82.4374014630008	1.1704412255869032	1.3408824511738069	425.1216735839844	425.1382141113281
1078	425.1753845214844	14.8326693629333					1	DETECTED	425.1754 m/z @14.83 [151020OFc1_NvH-0949-Control-12.raw]	425.1753845214844	14.8326693629333	6.84438438506667	92.2984164906667	85.45403210560002	489173.5625	3.3526051870372814E8	0	7920	1.0526711887370652	5.938660489146924	0.6202955078177116	425.1658020019531	425.18536376953125
1079	425.18792724609375	31.1705225141333					1	DETECTED	425.1879 m/z @31.17 [151020OFc1_NvH-0949-Control-12.raw]	425.18792724609375	31.1705225141333	8.4688366016	81.3904066501333	72.9215700485333	332496.75	3.263051736589371E8	0	7920	13.398883594166819	1.6602878803096568	0.4195418982456523	425.1854248046875	425.1885070800781
1080	425.19854736328125	21.5864625032					1	DETECTED	425.1985 m/z @21.59 [151020OFc1_NvH-0949-Control-12.raw]	425.19854736328125	21.5864625032	4.564889076	95.3074383437333	90.7425492677333	454136.375	3.4060737862058413E8	0	7920	6.269135440163346	5.940632210683272	1.4733984936446498	425.188720703125	425.2025451660156
1081	425.2125549316406	27.5068085602667					1	DETECTED	425.2126 m/z @27.51 [151020OFc1_NvH-0949-Control-12.raw]	425.2125549316406	27.5068085602667	0.117851641333333	99.9352224072	99.81737076586667	3873563.5	6.476154555713749E8	2	7920	0.3497107979619827	0.8887043060601051	0.05696304443838897	425.20257568359375	425.221923828125
1082	425.2319641113281	40.7812119093333					1	DETECTED	425.2320 m/z @40.78 [151020OFc1_NvH-0949-Control-12.raw]	425.2319641113281	40.7812119093333	3.58659608373333	99.8163047706667	96.22970868693338	3.1386362E7	1.3931167006174405E9	2	7920	0.22653123663437924	0.5077328574769939	0.07776615273515843	425.2220153808594	425.2419128417969
1083	425.24530029296875	31.6143054949333					1	DETECTED	425.2453 m/z @31.61 [151020OFc1_NvH-0949-Control-12.raw]	425.24530029296875	31.6143054949333	4.73182900906667	97.7266577845333	92.99482877546663	9875335.0	8.162198496367769E8	2	7920	16.418607887922217	4.687989522431011	0.6596675837100828	425.2420349121094	425.2552795410156
1084	425.2572021484375	50.5917890024					1	DETECTED	425.2572 m/z @50.59 [151020OFc1_NvH-0949-Control-12.raw]	425.2572021484375	50.5917890024	4.97134513306667	95.8872814922667	90.91593635920003	5432957.5	4.4026923805636173E8	2	7920	0.19139149304541547	0.5042056751720659	0.010222881858781178	425.25531005859375	425.26715087890625
1085	425.2726135253906	17.5611073512					1	DETECTED	425.2726 m/z @17.56 [151020OFc1_NvH-0949-Control-12.raw]	425.2726135253906	17.5611073512	1.76542915946667	92.4223753458667	90.65694618640003	562113.1875	3.520306359227267E8	0	7920	0.15164704579817823	109.53638380598822	16.485699544159473	425.2676696777344	425.2819519042969
1086	425.2827453613281	56.1883577050667					1	DETECTED	425.2827 m/z @56.19 [151020OFc1_NvH-0949-Control-12.raw]	425.2827453613281	56.1883577050667	55.9539026866667	95.1652605373333	39.211357850666595	141849.421875	1.3433271822782615E8	0	7920	35.57318857956937	76.1217705688222	151.12957812708916	425.28265380859375	425.2911682128906
1087	425.31085205078125	90.4583274213333					1	DETECTED	425.3109 m/z @90.46 [151020OFc1_NvH-0949-Control-12.raw]	425.31085205078125	90.4583274213333	0.4103859496	99.9627593634667	99.5523734138667	4464463.5	3.2702367035337865E8	0	7920	0.16097622745196816	1.5488765092789771	1.9540807695666356	425.3038024902344	425.3157043457031
1088	425.32537841796875	91.2922071389333					1	DETECTED	425.3254 m/z @91.29 [151020OFc1_NvH-0949-Control-12.raw]	425.32537841796875	91.2922071389333	31.9473308584	92.6659523965333	60.7186215381333	146865.53125	2.2809884253431332E8	0	7920	1.041189033628953	11.939919241741329	14.479640302379618	425.32452392578125	425.333740234375
1089	425.344482421875	91.2922071389333					1	DETECTED	425.3445 m/z @91.29 [151020OFc1_NvH-0949-Control-12.raw]	425.344482421875	91.2922071389333	1.12468608133333	93.3813934168	92.25670733546667	357021.09375	2.889953575291628E8	0	7920	1.1035939650289635	9.49980009803481	0.05838990939660523	425.33892822265625	425.34893798828125
1090	425.36236572265625	91.2922071389333					1	DETECTED	425.3624 m/z @91.29 [151020OFc1_NvH-0949-Control-12.raw]	425.36236572265625	91.2922071389333	0.0333946136	99.9168410997333	99.88344648613331	385075.875	3.136388806619349E8	0	7920	0.8398385409792866	3.028456084504229	1.1300550266009188	425.3529968261719	425.3719177246094
1091	425.381103515625	91.2922071389333					1	DETECTED	425.3811 m/z @91.29 [151020OFc1_NvH-0949-Control-12.raw]	425.381103515625	91.2922071389333	0.0427962336	96.7301510565333	96.6873548229333	354405.28125	3.6985997492450356E8	0	7920	1.08296703904891	0.9051475590041609	5.171524860535284	425.374267578125	425.3907775878906
1092	425.4558410644531	37.3470784848					1	DETECTED	425.4558 m/z @37.35 [151020OFc1_NvH-0949-Control-12.raw]	425.4558410644531	37.3470784848	1.26167438746667	99.7980654074667	98.53639102000002	2034111.375	3.6466422728000784E8	2	7920	0.0755768002843169	0.5040855593016599	0.08800565378287763	425.4460144042969	425.4657287597656
1093	425.4747009277344	11.854139304					1	DETECTED	425.4747 m/z @11.85 [151020OFc1_NvH-0949-Control-12.raw]	425.4747009277344	11.854139304	5.88119109653333	99.706722396	93.82553129946668	1301291.0	3.9193215027168924E8	4	7920	22.57384011317505	14.448391930160083	77.4234086076911	425.4658508300781	425.48468017578125
1094	425.4848327636719	27.2309539712					1	DETECTED	425.4848 m/z @27.23 [151020OFc1_NvH-0949-Control-12.raw]	425.4848327636719	27.2309539712	0.763352854666667	94.4100842834667	93.64673142880004	824406.6875	3.6471089462025464E8	4	7920	1.2679821682037016	2.277927440326883	0.5833148235126733	425.4847412109375	425.4946594238281
1095	425.4968566894531	29.9727784562667					1	DETECTED	425.4969 m/z @29.97 [151020OFc1_NvH-0949-Control-12.raw]	425.4968566894531	29.9727784562667	7.54179488266667	97.0979195781333	89.55612469546664	321838.4375	4.0468081895278466E8	0	7920	0.032889063716076805	1.996259423970802	6.192760674939848	425.4949035644531	425.4991760253906
1096	425.50933837890625	14.7990996501333					1	DETECTED	425.5093 m/z @14.80 [151020OFc1_NvH-0949-Control-12.raw]	425.50933837890625	14.7990996501333	6.37903935146667	95.2799029365333	88.90086358506663	376538.6875	3.32886047561797E8	0	7920	0.06827024711947693	0.8253844578144427	0.5401419773278655	425.49957275390625	425.519287109375
1097	425.5227966308594	50.0967909389333					1	DETECTED	425.5228 m/z @50.10 [151020OFc1_NvH-0949-Control-12.raw]	425.5227966308594	50.0967909389333	4.48937565466667	94.5063743757333	90.01699872106663	138489.125	3.334645795460265E8	0	7920	76.72821768910829	0.9868680143349423	0.9737360286698847	425.51934814453125	425.5229187011719
1098	425.5329284667969	21.6072665312					1	DETECTED	425.5329 m/z @21.61 [151020OFc1_NvH-0949-Control-12.raw]	425.5329284667969	21.6072665312	2.45667987173333	97.2996567685333	94.84297689679997	311983.90625	3.905386672346873E8	0	7920	3.54979002068508	4.2191705447115675	0.0010528241321684302	425.52294921875	425.5406799316406
1099	425.5506896972656	24.5164585810667					1	DETECTED	425.5507 m/z @24.52 [151020OFc1_NvH-0949-Control-12.raw]	425.5506896972656	24.5164585810667	4.52607535973333	99.9719611984	95.44588583866667	5773842.0	5.385535128769716E8	3	7920	5.966425635641716	0.6853246869246719	0.6664579142406986	425.54071044921875	425.5579833984375
1100	425.5679931640625	38.9827994125333					1	DETECTED	425.5680 m/z @38.98 [151020OFc1_NvH-0949-Control-12.raw]	425.5679931640625	38.9827994125333	4.7597602384	99.0827196429333	94.3229594045333	6762535.5	5.573667667173214E8	0	7920	6.35671744487577	0.5222095851500436	0.021526524329561463	425.5580139160156	425.5779724121094
1101	425.5831298828125	39.7002599133333					1	DETECTED	425.5831 m/z @39.70 [151020OFc1_NvH-0949-Control-12.raw]	425.5831298828125	39.7002599133333	5.51375986186667	99.7339661802667	94.22020631840003	4403279.5	4.6383963463858956E8	3	7920	20.37517559454041	0.8037873705588829	0.26250211597964357	425.5780029296875	425.5931091308594
1102	425.59326171875	21.7688773498667					1	DETECTED	425.5933 m/z @21.77 [151020OFc1_NvH-0949-Control-12.raw]	425.59326171875	21.7688773498667	5.10870006453333	89.1243410184	84.01564095386668	2867042.75	3.916531147576492E8	0	7920	0.1443798081256915	1.081286295449026	0.7494082505264633	425.5931396484375	425.6031799316406
1103	425.6141052246094	10.1583257546667					1	DETECTED	425.6141 m/z @10.16 [151020OFc1_NvH-0949-Control-12.raw]	425.6141052246094	10.1583257546667	7.1826220824	94.7442176722667	87.5615955898667	242324.1875	3.504129568804808E8	0	7920	0.12938161236565549	1.4178912930518968	1.32393108304998	425.6047058105469	425.6236572265625
1104	425.6736145019531	18.3953992762667					1	DETECTED	425.6736 m/z @18.40 [151020OFc1_NvH-0949-Control-12.raw]	425.6736145019531	18.3953992762667	3.64111409253333	94.1894823469333	90.54836825439997	629513.9375	3.2367609465068114E8	0	7920	0.17369348528315598	0.5326103695401299	0.07403541726178871	425.6641540527344	425.6835021972656
1105	425.6912536621094	33.7672553893333					1	DETECTED	425.6913 m/z @33.77 [151020OFc1_NvH-0949-Control-12.raw]	425.6912536621094	33.7672553893333	1.50839246933333	89.7059759714667	88.19758350213337	333004.96875	3.5527510166099787E8	0	7920	0.04331339727054484	1.7559523940528967	2.6308640113196935	425.68365478515625	425.69610595703125
1106	425.7061767578125	37.305648016					1	DETECTED	425.7062 m/z @37.31 [151020OFc1_NvH-0949-Control-12.raw]	425.7061767578125	37.305648016	4.7503768672	97.5586352434667	92.80825837626669	1984355.125	3.6588723307490444E8	0	7920	0.06059964680659391	0.5348038968246286	0.07624239511437567	425.6963195800781	425.7093505859375
1107	425.7193908691406	20.7636554504					1	DETECTED	425.7194 m/z @20.76 [151020OFc1_NvH-0949-Control-12.raw]	425.7193908691406	20.7636554504	3.76875889868333	96.3835386333333	92.61477973464997	2.1808804E7	1.1463889439376674E9	2	7920	0.28194201564190635	1.5317699796230184	51.5871653406075	425.7096862792969	425.7293701171875
1108	425.7367858886719	36.4150062349333					1	DETECTED	425.7368 m/z @36.42 [151020OFc1_NvH-0949-Control-12.raw]	425.7367858886719	36.4150062349333	0.363217644266667	99.064327968	98.70111032373333	1.4642123E7	1.045074463850534E9	2	7920	0.20624989850169584	0.5284798869974544	0.17118478828374115	425.72943115234375	425.74676513671875
1109	425.7469482421875	31.6412402514667					1	DETECTED	425.7469 m/z @31.64 [151020OFc1_NvH-0949-Control-12.raw]	425.7469482421875	31.6412402514667	1.73793769653333	97.6615023912	95.92356469466667	4281621.0	5.214964098748224E8	2	7920	0.1771256849765983	0.9001924023330882	5.995471382949726	425.7467956542969	425.7568359375
1110	425.76708984375	22.9076119669333					1	DETECTED	425.7671 m/z @22.91 [151020OFc1_NvH-0949-Control-12.raw]	425.76708984375	22.9076119669333	0.995823156533333	99.2645173856	98.26869422906667	8.7002088E7	1.904361269590148E9	2	7920	0.23180415576075575	1.8631202651169565	2.028767009087636	425.7572326660156	425.77691650390625
1111	425.78448486328125	19.8484681048					1	DETECTED	425.7845 m/z @19.85 [151020OFc1_NvH-0949-Control-12.raw]	425.78448486328125	19.8484681048	1.2436098936	93.4891088322667	92.2454989386667	173293.234375	3.259844950409358E8	0	7920	0.07310750940163047	3.2808695093707714	5.482938054143271	425.777099609375	425.79437255859375
1112	425.8145751953125	10.1583257546667					1	DETECTED	425.8146 m/z @10.16 [151020OFc1_NvH-0949-Control-12.raw]	425.8145751953125	10.1583257546667	1.15198567146667	97.7081584493333	96.55617277786662	234222.171875	3.083261931565756E8	0	7920	0.07635487459033641	3.29690645076844	2.6370132471721726	425.80462646484375	425.8245544433594
1113	425.8404846191406	14.7574269706667					1	DETECTED	425.8405 m/z @14.76 [151020OFc1_NvH-0949-Control-12.raw]	425.8404846191406	14.7574269706667	0.0710544784	98.9909517352	98.9198972568	212108.03125	3.4689548858035415E8	0	7920	0.14658109952289067	0.6368405920277032	1.2838702196856402	425.8307189941406	425.85040283203125
1114	425.8574523925781	14.4593094344					1	DETECTED	425.8575 m/z @14.46 [151020OFc1_NvH-0949-Control-12.raw]	425.8574523925781	14.4593094344	0.202517130933333	99.5404557808	99.33793864986667	210830.0625	3.3614589882542634E8	0	7920	4.471685404049655	11.795932517619	0.30873815758411716	425.85064697265625	425.8647766113281
1115	425.87518310546875	20.8736711128					1	DETECTED	425.8752 m/z @20.87 [151020OFc1_NvH-0949-Control-12.raw]	425.87518310546875	20.8736711128	0.136685181333333	99.5960550725333	99.45936989119997	1071785.25	4.0260200257139176E8	0	7920	0.17313643929536582	1.1368766239881285	10.302341983606704	425.86553955078125	425.8783264160156
1116	425.8883361816406	22.9375993701333					1	DETECTED	425.8883 m/z @22.94 [151020OFc1_NvH-0949-Control-12.raw]	425.8883361816406	22.9375993701333	0.2873600848	99.7704656957333	99.4831056109333	5779761.0	5.1770687326404005E8	0	7920	7.579772981538458	0.9264707068072916	1.2380326163287747	425.8783874511719	425.8982849121094
1117	425.9022216796875	38.9428789224					1	DETECTED	425.9022 m/z @38.94 [151020OFc1_NvH-0949-Control-12.raw]	425.9022216796875	38.9428789224	0.2309318976	99.6975143362667	99.4665824386667	4918059.0	4.951946555901267E8	0	7920	6.523702665795781	0.5129344319647088	0.022830692357408543	425.89837646484375	425.9121398925781
1118	425.91741943359375	39.7002599133333					1	DETECTED	425.9174 m/z @39.70 [151020OFc1_NvH-0949-Control-12.raw]	425.91741943359375	39.7002599133333	0.0333946136	99.9627593634667	99.9293647498667	4166578.5	4.198802008373977E8	0	7920	20.30483239620643	0.5068507036412714	117.72011408595309	425.9122314453125	425.9272766113281
1119	425.92779541015625	21.7374572136					1	DETECTED	425.9278 m/z @21.74 [151020OFc1_NvH-0949-Control-12.raw]	425.92779541015625	21.7374572136	0.259187374933333	98.3304866346667	98.07129925973337	1646004.375	3.537945578256595E8	0	7920	0.17201973425853723	146.18643921138974	1.813016549164137	425.92742919921875	425.93768310546875
1120	425.9407043457031	35.0115120050667					1	DETECTED	425.9407 m/z @35.01 [151020OFc1_NvH-0949-Control-12.raw]	425.9407043457031	35.0115120050667	0.00473203386666667	99.9996024013333	99.99487036746663	129581.3125	3.537356142184715E8	0	7920	98.86114394150398	1.374880087711143	1.8192215992019078	425.9378662109375	425.9471740722656
1121	425.957275390625	37.3319058208					1	DETECTED	425.9573 m/z @37.33 [151020OFc1_NvH-0949-Control-12.raw]	425.957275390625	37.3319058208	0.9221404696	99.586663392	98.66452292240001	949708.5	3.468973782970498E8	0	7920	0.07173928861056567	0.5071670379328308	0.008284171853254953	425.9474182128906	425.9672546386719
1122	425.984130859375	37.6315613738667					1	DETECTED	425.9841 m/z @37.63 [151020OFc1_NvH-0949-Control-12.raw]	425.984130859375	37.6315613738667	4.3610872472	98.4902679133333	94.1291806661333	1808392.625	3.706343191983191E8	0	7920	0.20053346825569918	0.5053108389640452	0.007084888496883199	425.97418212890625	425.9941101074219
1123	425.99505615234375	36.0657314858667					1	DETECTED	425.9951 m/z @36.07 [151020OFc1_NvH-0949-Control-12.raw]	425.99505615234375	36.0657314858667	7.415038324	99.586663392	92.17162506800001	435218.5625	3.4150053279860353E8	0	7920	9.936438348341166	2.0438142662292074	3.082703230067087	425.994140625	426.0047302246094
1124	426.0123596191406	49.0845086818667					1	DETECTED	426.0124 m/z @49.08 [151020OFc1_NvH-0949-Control-12.raw]	426.0123596191406	49.0845086818667	0.2873600848	99.825329844	99.5379697592	407510.75	3.6391992192143744E8	0	7920	39.08037681449766	1.1540093599594128	1.3278064436847998	426.0054626464844	426.0223388671875
1125	426.0557556152344	26.3790742365333					1	DETECTED	426.0558 m/z @26.38 [151020OFc1_NvH-0949-Control-12.raw]	426.0557556152344	26.3790742365333	4.02480571653333	98.8609364370667	94.83613072053336	795720.0625	3.297904726847421E8	0	7920	0.16541474863640815	1.8598099429707382	225.29097467782597	426.04644775390625	426.0651550292969
1126	426.1014099121094	89.1945251008					1	DETECTED	426.1014 m/z @89.19 [151020OFc1_NvH-0949-Control-12.raw]	426.1014099121094	89.1945251008	19.6374333906667	99.0735860773333	79.4361526866666	1949711.375	4.384977849101706E8	0	7920	0.6082379512661475	6.93732792835369	1.2042673565626407	426.0920715332031	426.1042175292969
1127	426.13714599609375	99.5404557808					1	DETECTED	426.1371 m/z @99.54 [151020OFc1_NvH-0949-Control-12.raw]	426.13714599609375	99.5404557808	0.00473203386666667	99.9996024013333	99.99487036746663	146817.28125	2.950942668168027E8	0	7920	98.82036264027039	0.5020966536556041	7.443939100855429E-4	426.1280517578125	426.1421813964844
1128	426.1673889160156	11.7647131605333					1	DETECTED	426.1674 m/z @11.76 [151020OFc1_NvH-0949-Control-12.raw]	426.1673889160156	11.7647131605333	11.6807184146667	91.4889862834667	79.8082678688	170394.78125	3.09097828790651E8	0	7920	0.2500177605602474	2.0487189573755398	3.7452670096368923	426.1574401855469	426.1680603027344
1129	426.1781005859375	22.0543800045333					1	DETECTED	426.1781 m/z @22.05 [151020OFc1_NvH-0949-Control-12.raw]	426.1781005859375	22.0543800045333	7.03193876933333	99.3470954074667	92.31515663813337	326780.5	3.2728299643832445E8	0	7920	3.725151241263241	5.845259027836246	10.775085322597771	426.1684265136719	426.1786804199219
1130	426.18902587890625	41.3485700994667					1	DETECTED	426.1890 m/z @41.35 [151020OFc1_NvH-0949-Control-12.raw]	426.18902587890625	41.3485700994667	5.68791655306667	81.7507460546667	76.06282950160004	329722.5625	3.0483856210103816E8	0	7920	31.36057479299202	1.2025738568464137	1.4514058737972828	426.1790771484375	426.19573974609375
1131	426.20587158203125	52.7615699965333					1	DETECTED	426.2059 m/z @52.76 [151020OFc1_NvH-0949-Control-12.raw]	426.20587158203125	52.7615699965333	4.88407733546667	94.4100842834667	89.52600694800003	360010.21875	3.89893630056798E8	0	7920	34.38591703990441	0.9521102690237937	0.8687839775379596	426.1958923339844	426.2060546875
1132	426.216064453125	23.3099513762667					1	DETECTED	426.2161 m/z @23.31 [151020OFc1_NvH-0949-Control-12.raw]	426.216064453125	23.3099513762667	2.6846355048	99.6512167749333	96.9665812701333	2.638675E7	1.664584853862975E9	2	7920	0.3766039585460561	0.9911282461442611	2.4508053623548243	426.2060852050781	426.2260437011719
1133	426.22650146484375	32.6816678834667					1	DETECTED	426.2265 m/z @32.68 [151020OFc1_NvH-0949-Control-12.raw]	426.22650146484375	32.6816678834667	4.92198110853333	98.9816959034667	94.05971479493337	3602366.25	5.614726092496225E8	0	7920	11.328417454180311	0.9422055962337346	0.03273820783964322	426.22607421875	426.2283020019531
1134	426.2383117675781	36.4150062349333					1	DETECTED	426.2383 m/z @36.42 [151020OFc1_NvH-0949-Control-12.raw]	426.2383117675781	36.4150062349333	4.564889076	98.6206701856	94.0557811096	7356522.0	9.808408647387869E8	2	7920	15.80585076576105	0.7996264225638569	0.4486885154305371	426.22833251953125	426.248291015625
1135	426.2559509277344	50.3709875194667					1	DETECTED	426.2560 m/z @50.37 [151020OFc1_NvH-0949-Control-12.raw]	426.2559509277344	50.3709875194667	5.49544754613333	92.2705691946667	86.77512164853337	1546864.75	5.115644953637473E8	2	7920	5.318481008574103	0.6851979425947456	1.4137257524844424	426.2483215332031	426.2576599121094
1136	426.2676696777344	22.9076119669333					1	DETECTED	426.2677 m/z @22.91 [151020OFc1_NvH-0949-Control-12.raw]	426.2676696777344	22.9076119669333	0.6700183608	99.1567727205333	98.4867543597333	3.9205156E7	1.248156971784614E9	2	7920	0.2296975320951482	0.5902212121481952	3.135450370064319	426.2576904296875	426.27764892578125
1137	426.2880859375	91.8140806216					1	DETECTED	426.2881 m/z @91.81 [151020OFc1_NvH-0949-Control-12.raw]	426.2880859375	91.8140806216	6.31302204426667	99.4759818269333	93.16295978266663	298594.5	4.593032695241938E8	0	7920	1.1635685467936696	0.5045648332948568	0.010290263777348442	426.27813720703125	426.2927551269531
1138	426.3145446777344	90.4405210093333					1	DETECTED	426.3145 m/z @90.44 [151020OFc1_NvH-0949-Control-12.raw]	426.3145446777344	90.4405210093333	0.949763226933333	99.0273783248	98.07761509786667	975879.375	2.893205616774167E8	0	7920	1.0569490298353088	4.5571896694451866	1.4443619161788863	426.3046569824219	426.3220520019531
1139	426.35357666015625	62.7591411746667					1	DETECTED	426.3536 m/z @62.76 [151020OFc1_NvH-0949-Control-12.raw]	426.35357666015625	62.7591411746667	1.6462074176	92.5121932293333	90.86598581173331	103182.609375	3.373105108308194E8	0	7920	90.2079199188948	0.7434268020329343	0.4740790058259175	426.34600830078125	426.35943603515625
1140	426.42376708984375	37.7787591296					1	DETECTED	426.4238 m/z @37.78 [151020OFc1_NvH-0949-Control-12.raw]	426.42376708984375	37.7787591296	4.02480571653333	99.8436689029333	95.81886318639997	1484532.625	3.538760017150725E8	0	7920	0.08124133708280823	0.5036682537793493	0.5398708873955824	426.41387939453125	426.433349609375
1141	426.4760437011719	46.6742089496					1	DETECTED	426.4760 m/z @46.67 [151020OFc1_NvH-0949-Control-12.raw]	426.4760437011719	46.6742089496	5.91886762	99.2031222698667	93.2842546498667	843153.8125	4.489188371319275E8	0	7920	0.09722700616460145	0.5024907146317767	0.010393787162996255	426.466064453125	426.48602294921875
1142	426.4967956542969	46.7627516464					1	DETECTED	426.4968 m/z @46.76 [151020OFc1_NvH-0949-Control-12.raw]	426.4967956542969	46.7627516464	8.39434609893333	97.447857052	89.05351095306668	534959.75	3.601547309604874E8	0	7920	18.110463516927233	1.2279786779617718	1.4530497520176382	426.4878234863281	426.50677490234375
1143	426.5139465332031	49.1324521994667					1	DETECTED	426.5139 m/z @49.13 [151020OFc1_NvH-0949-Control-12.raw]	426.5139465332031	49.1324521994667	6.5684688272	81.8201597477333	75.25169092053329	422182.4375	2.797812926176712E8	0	7920	32.835822800772654	0.9399798622110279	0.8413915849192735	426.5068359375	426.5173034667969
1144	426.5273132324219	32.3830276968					1	DETECTED	426.5273 m/z @32.38 [151020OFc1_NvH-0949-Control-12.raw]	426.5273132324219	32.3830276968	4.8532608872	97.1624171645333	92.3091562773333	674595.6875	3.866906832124442E8	0	7920	10.027505537817628	1.8555061277339846	2.5633415897864236	426.5176696777344	426.5372009277344
1145	426.5496520996094	35.6131255672					1	DETECTED	426.5497 m/z @35.61 [151020OFc1_NvH-0949-Control-12.raw]	426.5496520996094	35.6131255672	4.9031419512	94.7997250922667	89.8965831410667	2869496.75	4.664946347034291E8	3	7920	5.061404340414473	0.590344963541007	0.06732590032724538	426.53973388671875	426.5594787597656
1146	426.5626220703125	42.8104347549333					1	DETECTED	426.5626 m/z @42.81 [151020OFc1_NvH-0949-Control-12.raw]	426.5626220703125	42.8104347549333	1.76542915946667	80.9976564344	79.23222727493334	558346.0	3.649291510886852E8	0	7920	0.10582011908899602	1.1558598525237957	0.2410845963943079	426.55975341796875	426.56829833984375
1147	426.578369140625	41.9689508354667					1	DETECTED	426.5784 m/z @41.97 [151020OFc1_NvH-0949-Control-12.raw]	426.578369140625	41.9689508354667	4.6294676464	98.7317965218667	94.1023288754667	1.2027581E7	7.373796437832522E8	3	7920	0.2088491507210577	0.5129779444316874	0.03493051540204211	426.5683898925781	426.5883483886719
1148	426.5928955078125	38.7110026661333					1	DETECTED	426.5929 m/z @38.71 [151020OFc1_NvH-0949-Control-12.raw]	426.5928955078125	38.7110026661333	6.5996495264	78.7133768928	72.1137273664	2695799.5	3.5961727018808407E8	0	7920	0.21585844943718513	0.5058465142622477	0.4269525573909588	426.58837890625	426.6028137207031
1149	426.6252746582031	37.8284817226667					1	DETECTED	426.6253 m/z @37.83 [151020OFc1_NvH-0949-Control-12.raw]	426.6252746582031	37.8284817226667	9.0231615872	94.1221498058667	85.0989882186667	723832.125	3.395714410552535E8	0	7920	0.09333082284255312	1.4771401223534422	2327.0513532250425	426.6153564453125	426.6352233886719
1150	426.6708068847656	23.1362158408					1	DETECTED	426.6708 m/z @23.14 [151020OFc1_NvH-0949-Control-12.raw]	426.6708068847656	23.1362158408	6.81395791386667	89.7352774128	82.92131949893333	330997.875	3.758982827846246E8	0	7920	0.2079370210871474	7.61593526155646	0.09745915652057098	426.6608581542969	426.68072509765625
1151	426.7049255371094	26.3668282749333					1	DETECTED	426.7049 m/z @26.37 [151020OFc1_NvH-0949-Control-12.raw]	426.7049255371094	26.3668282749333	1.91052752613333	95.6329487514667	93.72242122533336	929699.625	3.910772633730994E8	2	7920	31.25448531854566	0.7387592713732501	0.7652432482173088	426.6949462890625	426.7077941894531
1152	426.7178039550781	23.3194302186667					1	DETECTED	426.7178 m/z @23.32 [151020OFc1_NvH-0949-Control-12.raw]	426.7178039550781	23.3194302186667	4.20622497466667	99.9719611984	95.76573622373333	1.1771661E7	9.958963845318726E8	2	7920	0.3233231208030283	1.3428014561136379	1.4661366157103815	426.70782470703125	426.727783203125
1153	426.7304382324219	21.1336537682667					1	DETECTED	426.7304 m/z @21.13 [151020OFc1_NvH-0949-Control-12.raw]	426.7304382324219	21.1336537682667	6.65603869626667	98.9634123685333	92.30737367226664	2081019.875	4.466277302004777E8	4	7920	41.76707451488659	4.199575948011142	0.05523578116389233	426.7278137207031	426.74041748046875
1154	426.7405090332031	62.5347271218667					1	DETECTED	426.7405 m/z @62.53 [151020OFc1_NvH-0949-Control-12.raw]	426.7405090332031	62.5347271218667	5.1705056672	63.0603912853333	57.889885618133306	1581923.25	3.970309962267921E8	0	7920	53.87491916734254	0.5051331485503316	0.00988872141031975	426.7404479980469	426.7421875
1155	426.752197265625	50.7001049392					1	DETECTED	426.7522 m/z @50.70 [151020OFc1_NvH-0949-Control-12.raw]	426.752197265625	50.7001049392	0.497393548533333	84.9625633469333	84.46516979839996	1.1611382E7	7.149864885680081E8	2	7920	0.16521401962101123	0.5183332406391222	0.0069814203910753565	426.7422180175781	426.76214599609375
1156	426.76898193359375	22.8986327341333					1	DETECTED	426.7690 m/z @22.90 [151020OFc1_NvH-0949-Control-12.raw]	426.76898193359375	22.8986327341333	1.65561412453333	94.5335364512	92.87792232666668	1.0222457E7	8.791147795106863E8	2	7920	14.179815528164294	0.8040542165006832	2.4387739595349136	426.76220703125	426.77862548828125
1157	426.786376953125	44.4407447709333					1	DETECTED	426.7864 m/z @44.44 [151020OFc1_NvH-0949-Control-12.raw]	426.786376953125	44.4407447709333	1.400291836	92.0271155133333	90.6268236773333	6594474.5	4.1123905497191745E8	2	7920	0.2127213173618685	0.5217737913120953	1.0796598578425698	426.7808532714844	426.7962646484375
1158	426.8608703613281	12.4257436936					1	DETECTED	426.8609 m/z @12.43 [151020OFc1_NvH-0949-Control-12.raw]	426.8608703613281	12.4257436936	0.593479979466667	94.4009797253333	93.80749974586664	1273876.375	3.7329344736698955E8	3	7920	0.16223751987653579	0.6015749688549596	16.213160286354885	426.85089111328125	426.86865234375
1159	426.878662109375	22.3971365306667					1	DETECTED	426.8787 m/z @22.40 [151020OFc1_NvH-0949-Control-12.raw]	426.878662109375	22.3971365306667	0.564255369866667	99.6237420456	99.05948667573333	6404033.5	5.784092599298211E8	3	7920	5.455042133615933	1.684599853936312	0.20544690689334832	426.86871337890625	426.88861083984375
1160	426.8897705078125	30.5844813848					1	DETECTED	426.8898 m/z @30.58 [151020OFc1_NvH-0949-Control-12.raw]	426.8897705078125	30.5844813848	0.9866815344	99.9075032736	98.9208217392	1119168.5	3.544920902070922E8	3	7920	7.655831844368752	0.5299652561395318	0.008202620195833317	426.888671875	426.8996887207031
1161	426.9010009765625	30.5844813848					1	DETECTED	426.9010 m/z @30.58 [151020OFc1_NvH-0949-Control-12.raw]	426.9010009765625	30.5844813848	3.2865184624	99.0365759842667	95.75005752186671	325342.75	3.6779882926885855E8	0	7920	28.920409931734532	1.7537949222448517	6.258131665228815	426.89984130859375	426.9026184082031
1162	426.91265869140625	41.9689508354667					1	DETECTED	426.9127 m/z @41.97 [151020OFc1_NvH-0949-Control-12.raw]	426.91265869140625	41.9689508354667	0.0804335250666667	99.7431825898667	99.66274906480004	1.0422019E7	6.004842763766621E8	3	7920	0.1817866747066219	1.4960592104888417	1.9567699863811996	426.9027099609375	426.9226379394531
1163	426.92724609375	38.7778974397333					1	DETECTED	426.9272 m/z @38.78 [151020OFc1_NvH-0949-Control-12.raw]	426.92724609375	38.7778974397333	0.221450937066667	99.586663392	99.36521245493334	1267443.625	3.462731092782955E8	0	7920	0.17763332784156205	0.5035919992359094	0.010751251561064396	426.9226989746094	426.9372253417969
1164	426.9483947753906	44.2628931536					1	DETECTED	426.9484 m/z @44.26 [151020OFc1_NvH-0949-Control-12.raw]	426.9483947753906	44.2628931536	0.0804335250666667	99.9352224072	99.85478888213333	1130824.375	3.3922886976365536E8	4	7920	0.07686404749558307	0.5029705699752979	0.8738942421697	426.9392395019531	426.9582824707031
1165	426.96337890625	29.5512648792					1	DETECTED	426.9634 m/z @29.55 [151020OFc1_NvH-0949-Control-12.raw]	426.96337890625	29.5512648792	0.4103859496	95.8152552549333	95.4048693053333	391953.90625	3.5997875997302604E8	0	7920	15.56506315246947	2.115609754176513	4.257239627015419	426.9585876464844	426.9733581542969
1166	426.99078369140625	62.4535505045333					1	DETECTED	426.9908 m/z @62.45 [151020OFc1_NvH-0949-Control-12.raw]	426.99078369140625	62.4535505045333	5.60250087973333	99.8343338394667	94.23183295973337	2349954.25	3.7537050423314744E8	4	7920	0.18932486599446463	0.509177062732878	0.013425897003197743	426.9808044433594	427.0005798339844
1167	427.0052490234375	27.0201037141333					1	DETECTED	427.0052 m/z @27.02 [151020OFc1_NvH-0949-Control-12.raw]	427.0052490234375	27.0201037141333	6.5684688272	94.9852772384	88.41680841120001	1013444.375	3.388416589767548E8	4	7920	0.1526657862034746	0.9177373517409751	0.5954818349218172	427.0010986328125	427.01519775390625
1168	427.0256042480469	37.8045130256					1	DETECTED	427.0256 m/z @37.80 [151020OFc1_NvH-0949-Control-12.raw]	427.0256042480469	37.8045130256	1.08781366666667	99.9719611984	98.88414753173332	162957.46875	3.551991284751859E8	0	7920	0.08163152509774108	1.432567429049734	1.8393446781138663	427.0157470703125	427.03546142578125
1169	427.0855712890625	90.3804323061333					1	DETECTED	427.0856 m/z @90.38 [151020OFc1_NvH-0949-Control-12.raw]	427.0855712890625	90.3804323061333	0.00473203386666667	99.4668605477333	99.46212851386663	266067.4375	3.6798767124588555E8	0	7920	0.023281348456720252	0.551949810550414	5.303033657232076E-4	427.0768737792969	427.0945739746094
1170	427.1048583984375	89.1945251008					1	DETECTED	427.1049 m/z @89.19 [151020OFc1_NvH-0949-Control-12.raw]	427.1048583984375	89.1945251008	11.6904727058667	94.6391775957333	82.9487048898666	467883.21875	3.736616415794181E8	0	7920	0.27703942578331464	0.5351249536423545	1.4066485095655188	427.0965270996094	427.1104736328125
1171	427.1172790527344	91.5277940114667					1	DETECTED	427.1173 m/z @91.53 [151020OFc1_NvH-0949-Control-12.raw]	427.1172790527344	91.5277940114667	4.62039706693333	99.6237420456	95.00334497866666	133720.046875	4.17742600364834E8	0	7920	0.4020042138576656	0.5405072463573751	1.3737255979197454	427.1160583496094	427.1258239746094
1172	427.1467590332031	41.3357179845333					1	DETECTED	427.1468 m/z @41.34 [151020OFc1_NvH-0949-Control-12.raw]	427.1467590332031	41.3357179845333	0.00473203386666667	99.9812298245333	99.97649779066663	87237.7421875	3.159262352294369E8	0	7920	96.64332276821393	1.223191490609276	1.4756921159983598	427.13677978515625	427.1539001464844
1173	427.17852783203125	49.0590333466667					1	DETECTED	427.1785 m/z @49.06 [151020OFc1_NvH-0949-Control-12.raw]	427.17852783203125	49.0590333466667	8.0958655416	96.6304705736	88.53460503199999	559853.5625	3.281992992543415E8	0	7920	0.4832508485050724	1.1009585835791762	1.8337065962275676	427.1688537597656	427.178955078125
1174	427.18896484375	14.2439205189333					1	DETECTED	427.1890 m/z @14.24 [151020OFc1_NvH-0949-Control-12.raw]	427.18896484375	14.2439205189333	4.91247694053333	99.2491172973333	94.33664035679998	6969124.0	5.181522801167343E8	3	7920	0.2087627044275031	5.799654725202273	0.2286624105745771	427.1789855957031	427.1989440917969
1175	427.1993408203125	44.248222504					1	DETECTED	427.1993 m/z @44.25 [151020OFc1_NvH-0949-Control-12.raw]	427.1993408203125	44.248222504	4.97134513306667	96.5478340829333	91.57648894986664	940226.125	4.0862134045045644E8	0	7920	76.65647028045537	1.5465715712801003	1.5777991658005701	427.198974609375	427.2031555175781
1176	427.2131652832031	22.3578161290667					1	DETECTED	427.2132 m/z @22.36 [151020OFc1_NvH-0949-Control-12.raw]	427.2131652832031	22.3578161290667	3.35021132213333	99.1847661194667	95.83455479733337	5452667.0	4.768916530878134E8	3	7920	0.09634867529910096	1.6250427012007411	0.5301135469045383	427.20318603515625	427.21435546875
1177	427.224365234375	29.5729036786667					1	DETECTED	427.2244 m/z @29.57 [151020OFc1_NvH-0949-Control-12.raw]	427.224365234375	29.5729036786667	1.58146074346667	99.5313912653333	97.94993052186663	1.1775193E7	1.037857078134753E9	2	7920	1.2828216463083848	0.5365528501804914	0.01436446093070498	427.2143859863281	427.2343444824219
1178	427.2434997558594	41.9067780408					1	DETECTED	427.2435 m/z @41.91 [151020OFc1_NvH-0949-Control-12.raw]	427.2434997558594	41.9067780408	0.306220594133333	97.7819261365333	97.47570554239996	8539160.0	7.780572908705636E8	3	7920	0.5626187581096431	0.7584353914875785	1.7238638421706236	427.234375	427.2534484863281
1179	427.2536315917969	50.684188612					1	DETECTED	427.2536 m/z @50.68 [151020OFc1_NvH-0949-Control-12.raw]	427.2536315917969	50.684188612	5.30012121546667	96.0339753045333	90.73385408906663	5330095.5	4.593595221130809E8	2	7920	0.19665221059454296	0.6821581365227649	0.009257890456757166	427.2535095214844	427.2564392089844
1180	427.2664489746094	29.6453109168					1	DETECTED	427.2664 m/z @29.65 [151020OFc1_NvH-0949-Control-12.raw]	427.2664489746094	29.6453109168	3.95181702346667	94.7349683	90.78315127653333	2.3960906E7	9.340691529577007E8	2	7920	0.1750833238412035	1.5564801451002526	0.0726624686383393	427.2564697265625	427.2763977050781
1181	427.2880554199219	44.4769465405333					1	DETECTED	427.2881 m/z @44.48 [151020OFc1_NvH-0949-Control-12.raw]	427.2880554199219	44.4769465405333	0.875824622666667	97.2176621581333	96.34183753546662	3294358.75	4.172852642255341E8	2	7920	0.1844296401874317	0.508018651835712	0.007635683785055551	427.2782897949219	427.2976379394531
1182	427.3014221191406	89.8759073293333					1	DETECTED	427.3014 m/z @89.88 [151020OFc1_NvH-0949-Control-12.raw]	427.3014221191406	89.8759073293333	28.7177573901333	92.878068492	64.1603111018667	693194.0625	3.4959653930921304E8	0	7920	61.22412944862013	0.5205932155935136	0.001687267104070971	427.3006591796875	427.3105773925781
1183	427.3166809082031	90.4777457293333					1	DETECTED	427.3167 m/z @90.48 [151020OFc1_NvH-0949-Control-12.raw]	427.3166809082031	90.4777457293333	1.00512949653333	92.5297596194667	91.52463012293337	186994.390625	1.6579807449709418E8	0	7920	0.09871813355455572	0.5093668703304437	5.900420155958656	427.3138427734375	427.3257751464844
1184	427.34197998046875	91.2922071389333					1	DETECTED	427.3420 m/z @91.29 [151020OFc1_NvH-0949-Control-12.raw]	427.34197998046875	91.2922071389333	21.7506438826667	92.7416490728	70.99100519013331	290138.46875	3.105128717525044E8	0	7920	0.44555647334955495	0.7649226924923495	2.3463772947821053	427.33917236328125	427.3519287109375
1185	427.3604736328125	91.2922071389333					1	DETECTED	427.3605 m/z @91.29 [151020OFc1_NvH-0949-Control-12.raw]	427.3604736328125	91.2922071389333	0.735696639733333	93.3813934168	92.64569677706666	281545.875	3.544045591659494E8	0	7920	1.7793409871184167	1.8955235661250098	0.0467939108617682	427.35223388671875	427.3675231933594
1186	427.37799072265625	91.2922071389333					1	DETECTED	427.3780 m/z @91.29 [151020OFc1_NvH-0949-Control-12.raw]	427.37799072265625	91.2922071389333	0.00473203386666667	99.9719611984	99.96722916453332	410453.625	3.5128129484806293E8	0	7920	1.0711924491848919	1.3114256227121697	2.8692847540702	427.3681640625	427.3866271972656
1187	427.42877197265625	32.5856712288					1	DETECTED	427.4288 m/z @32.59 [151020OFc1_NvH-0949-Control-12.raw]	427.42877197265625	32.5856712288	8.32822599813333	99.8800286128	91.55180261466667	2516451.75	3.9455635619571096E8	0	7920	0.22512297744159326	1.2946963972323673	1.817825714732769	427.4197692871094	427.4385070800781
1188	427.4495544433594	44.248222504					1	DETECTED	427.4496 m/z @44.25 [151020OFc1_NvH-0949-Control-12.raw]	427.4495544433594	44.248222504	2.0562591448	98.1054934024	96.0492342576	652845.25	3.720199194678043E8	0	7920	0.02918794189986329	1.2800811193442985	0.0044434767024054715	427.4396057128906	427.4595031738281
1189	427.4600524902344	9.30774760293333					1	DETECTED	427.4601 m/z @9.31 [151020OFc1_NvH-0949-Control-12.raw]	427.4600524902344	9.30774760293333	5.13959771413333	91.4242787781333	86.28468106399997	494122.78125	3.22325671081316E8	0	7920	0.3363170765953676	118.61096396850341	82.39161781290619	427.4595947265625	427.47003173828125
1190	427.4736633300781	14.0226433250667					1	DETECTED	427.4737 m/z @14.02 [151020OFc1_NvH-0949-Control-12.raw]	427.4736633300781	14.0226433250667	8.70330051653333	92.1170168136	83.41371629706667	147422.125	3.4442199199741304E8	0	7920	4.823798606421002	8.47472823028188	0.03155154184044845	427.4700622558594	427.47393798828125
1191	427.48394775390625	14.1113070338667					1	DETECTED	427.4839 m/z @14.11 [151020OFc1_NvH-0949-Control-12.raw]	427.48394775390625	14.1113070338667	0.603073458133333	99.2645173856	98.66144392746666	261034.9375	3.452603481640521E8	0	7920	21.883682992322615	0.723917456818627	0.7289963706615363	427.4739990234375	427.48394775390625
1192	427.49395751953125	41.3751427514667					1	DETECTED	427.4940 m/z @41.38 [151020OFc1_NvH-0949-Control-12.raw]	427.49395751953125	41.3751427514667	4.97134513306667	95.2344430829333	90.26309794986662	963525.4375	3.8747143858410335E8	0	7920	0.1228760576749579	1.9451572544981	0.1074446129290448	427.4839782714844	427.49603271484375
1193	427.5062561035156	27.1494793677333					1	DETECTED	427.5063 m/z @27.15 [151020OFc1_NvH-0949-Control-12.raw]	427.5062561035156	27.1494793677333	4.98092211546667	86.2387159186667	81.25779380320003	2678892.75	3.845385141459933E8	4	7920	0.30800368470411854	1.1099889663135196	1.3166832846007133	427.4967346191406	427.5129699707031
1194	427.5229797363281	14.2334062706667					1	DETECTED	427.5230 m/z @14.23 [151020OFc1_NvH-0949-Control-12.raw]	427.5229797363281	14.2334062706667	4.8059866408	95.4625756445333	90.6565890037333	4987207.0	4.5328817991772825E8	0	7920	0.2001268183909346	0.7621545010245006	0.23911780371795896	427.51300048828125	427.5328063964844
1195	427.54754638671875	22.3578161290667					1	DETECTED	427.5475 m/z @22.36 [151020OFc1_NvH-0949-Control-12.raw]	427.54754638671875	22.3578161290667	4.25186986533333	99.0735860773333	94.82171621199997	1862921.875	4.018101578264722E8	0	7920	5.421560971855289	3.7859931239086104	0.49209450510644037	427.5375671386719	427.55255126953125
1196	427.56256103515625	48.6865647098667					1	DETECTED	427.5626 m/z @48.69 [151020OFc1_NvH-0949-Control-12.raw]	427.56256103515625	48.6865647098667	4.81515106693333	99.0365759842667	94.22142491733338	1.1637161E7	6.710173505321496E8	3	7920	19.114773851584918	0.5095435424320529	0.006969662775708592	427.5526123046875	427.572509765625
1197	427.57733154296875	41.8743393946667					1	DETECTED	427.5773 m/z @41.87 [151020OFc1_NvH-0949-Control-12.raw]	427.57733154296875	41.8743393946667	4.35196234533333	92.0360391453333	87.68407679999997	5323533.0	4.721503783328762E8	0	7920	0.45967216641012243	1.3104801776822672	0.09774118330735374	427.57257080078125	427.5872802734375
1198	427.5901794433594	20.8634460616					1	DETECTED	427.5902 m/z @20.86 [151020OFc1_NvH-0949-Control-12.raw]	427.5901794433594	20.8634460616	4.94241664373333	74.9168347176	69.97441807386667	550167.375	2.828411556258686E8	3	7920	0.09225638974938377	0.6704998009021855	0.25105387382380184	427.5875549316406	427.5999450683594
1199	427.62921142578125	32.5856712288					1	DETECTED	427.6292 m/z @32.59 [151020OFc1_NvH-0949-Control-12.raw]	427.62921142578125	32.5856712288	4.415924708	96.8131601482667	92.3972354402667	3431955.25	4.1941084758043814E8	0	7920	0.15138557683967946	7.460845473752847	16.34844620309577	427.62115478515625	427.63916015625
1200	427.6702880859375	23.1579029568					1	DETECTED	427.6703 m/z @23.16 [151020OFc1_NvH-0949-Control-12.raw]	427.6702880859375	23.1579029568	2.12883973626667	95.5051024605333	93.37626272426662	270934.0625	4.120777789795876E8	0	7920	0.23489901073310193	2.2201717153308946	8.801179982457771	427.6611022949219	427.6797180175781
1201	427.68499755859375	50.3206174370667					1	DETECTED	427.6850 m/z @50.32 [151020OFc1_NvH-0949-Control-12.raw]	427.68499755859375	50.3206174370667	7.65336011946667	98.1804339472	90.52707382773333	152306.703125	3.333692152433448E8	2	7920	87.29203221379213	1.1039219546493306	1.20837775550228	427.68145751953125	427.6941833496094
1202	427.7041931152344	18.4802568981333					1	DETECTED	427.7042 m/z @18.48 [151020OFc1_NvH-0949-Control-12.raw]	427.7041931152344	18.4802568981333	4.63864050613333	98.7225276768	94.08388717066667	2.2245448E7	6.207970349293544E8	0	7920	0.14463432278809663	1.3236862357349781	1.5619606638640624	427.69427490234375	427.71417236328125
1203	427.7254333496094	29.11735266					1	DETECTED	427.7254 m/z @29.12 [151020OFc1_NvH-0949-Control-12.raw]	427.7254333496094	29.11735266	4.3884744568	98.5742708997333	94.18579644293331	1.2242148E7	8.773587631863897E8	2	7920	19.920153148582273	0.8456131742434568	45.074676887916425	427.71551513671875	427.73541259765625
1204	427.7395935058594	47.5811338928					1	DETECTED	427.7396 m/z @47.58 [151020OFc1_NvH-0949-Control-12.raw]	427.7395935058594	47.5811338928	5.6698204496	99.4668605477333	93.79704009813331	2660599.0	5.131192017423459E8	2	7920	29.069259941109852	0.5067752898769218	0.3703197022276445	427.7354736328125	427.7478942871094
1205	427.7579345703125	41.7163013973333					1	DETECTED	427.7579 m/z @41.72 [151020OFc1_NvH-0949-Control-12.raw]	427.7579345703125	41.7163013973333	1.572312936	99.6880411845333	98.1157282485333	1.9876574E7	7.909677168617561E8	2	7920	0.1953944537133836	1.0879635011151623	0.54853089942771	427.74798583984375	427.76617431640625
1206	427.77618408203125	39.8275581928					1	DETECTED	427.7762 m/z @39.83 [151020OFc1_NvH-0949-Control-12.raw]	427.77618408203125	39.8275581928	1.4648284992	98.5834540197333	97.1186255205333	5.5551684E7	1.3604050988167992E9	2	7920	0.19874665687743232	0.5207262205382363	0.025878060560840938	427.7662353515625	427.7861633300781
1207	427.7864990234375	24.3258850709333					1	DETECTED	427.7865 m/z @24.33 [151020OFc1_NvH-0949-Control-12.raw]	427.7864990234375	24.3258850709333	1.1981525544	70.4076366322667	69.2094840778667	906202.5625	2.934851289290882E8	0	7920	20.25872494251821	1.074891897135511	0.8985010805994771	427.78619384765625	427.7961730957031
1208	427.8127746582031	28.8907227432					1	DETECTED	427.8128 m/z @28.89 [151020OFc1_NvH-0949-Control-12.raw]	427.8127746582031	28.8907227432	0.0898456874666667	98.4252352581333	98.33538957066663	5254256.0	3.7543087176639444E8	2	7920	0.15894779591958752	1.2315302120657652	1.4477753058303773	427.8032531738281	427.82244873046875
1209	427.8302917480469	32.6308477648					1	DETECTED	427.8303 m/z @32.63 [151020OFc1_NvH-0949-Control-12.raw]	427.8302917480469	32.6308477648	1.6462074176	98.3868379082667	96.7406304906667	1964855.375	4.2981101252387494E8	0	7920	3.7450611093366035	0.5817555227739525	7.07339355645455	427.82281494140625	427.8400573730469
1210	427.84515380859375	46.6126263957333					1	DETECTED	427.8452 m/z @46.61 [151020OFc1_NvH-0949-Control-12.raw]	427.84515380859375	46.6126263957333	0.497393548533333	99.8163047706667	99.31891122213337	146472.921875	2.919393133713242E8	0	7920	90.24150503518361	1.2181801912980383	1.432837696161682	427.8405456542969	427.8470153808594
1211	427.8570251464844	14.2439205189333					1	DETECTED	427.8570 m/z @14.24 [151020OFc1_NvH-0949-Control-12.raw]	427.8570251464844	14.2439205189333	1.14286549973333	99.8163047706667	98.67343927093337	2084168.75	4.382830153411109E8	0	7920	0.18496582565910025	45.969600752821734	3.121577095242413	427.84710693359375	427.86688232421875
1212	427.87957763671875	46.9759304634667					1	DETECTED	427.8796 m/z @46.98 [151020OFc1_NvH-0949-Control-12.raw]	427.87957763671875	46.9759304634667	0.478168705333333	99.7795600168	99.30139131146667	1018016.75	3.702025757449106E8	0	7920	34.293898914843275	0.5040970515475641	0.21999895295252977	427.8696594238281	427.8869323730469
1213	427.89697265625	48.6865647098667					1	DETECTED	427.8970 m/z @48.69 [151020OFc1_NvH-0949-Control-12.raw]	427.89697265625	48.6865647098667	0.00473203386666667	99.9261242218667	99.92139218800003	7053343.5	5.210350502602051E8	3	7920	0.14104381480486694	0.5100483525875675	0.005011603563625818	427.88702392578125	427.9069519042969
1214	427.91156005859375	41.9067780408					1	DETECTED	427.9116 m/z @41.91 [151020OFc1_NvH-0949-Control-12.raw]	427.91156005859375	41.9067780408	0.593479979466667	99.6144362432	99.02095626373334	1817270.125	4.110387269781853E8	3	7920	0.11283313868612055	0.7482849996254987	0.01917367184919294	427.906982421875	427.9215087890625
1215	427.9310302734375	30.9542737634667					1	DETECTED	427.9310 m/z @30.95 [151020OFc1_NvH-0949-Control-12.raw]	427.9310302734375	30.9542737634667	0.781992298666667	99.9996024013333	99.21761010266664	388767.5625	3.4409665372756946E8	3	7920	10.022848200067923	2.253415638321286	5.503816459039634	427.92156982421875	427.9407958984375
[truncated: 35,725 more rows]
