# Supplementary material for: MSFC: a new feature construction method for accurate diagnosis of mass spectrometry data
Source: Sci Rep. 2023 Sep 21;13:15694. doi: 10.1038/s41598-023-42395-5 (PMC10514077; doi:10.1038/s41598-023-42395-5)
Supplement: Supplementary file 1 — Supplementary Information. [file 41598_2023_42395_MOESM1_ESM.zip › dataset/CRLM dataset/control/control13.csv]

row ID	row m/z	row retention time	row identity (main ID)	row identity (all IDs)	row identity (main ID + details)	row comment	row number of detected peaks	151020OFc1_NvH-0949-Control-13.raw Peak status	151020OFc1_NvH-0949-Control-13.raw Peak name	151020OFc1_NvH-0949-Control-13.raw Peak m/z	151020OFc1_NvH-0949-Control-13.raw Peak RT	151020OFc1_NvH-0949-Control-13.raw Peak RT start	151020OFc1_NvH-0949-Control-13.raw Peak RT end	151020OFc1_NvH-0949-Control-13.raw Peak duration time	151020OFc1_NvH-0949-Control-13.raw Peak height	151020OFc1_NvH-0949-Control-13.raw Peak area	151020OFc1_NvH-0949-Control-13.raw Peak charge	151020OFc1_NvH-0949-Control-13.raw Peak # data points	151020OFc1_NvH-0949-Control-13.raw Peak FWHM	151020OFc1_NvH-0949-Control-13.raw Peak tailing factor	151020OFc1_NvH-0949-Control-13.raw Peak asymmetry factor	151020OFc1_NvH-0949-Control-13.raw Peak m/z min	151020OFc1_NvH-0949-Control-13.raw Peak m/z max
1	400.0	58.9118864490667					1	DETECTED	400.0000 m/z @58.91 [151020OFc1_NvH-0949-Control-13.raw]	400.0	58.9118864490667	0.386696673333333	99.9212495072	99.53455283386667	376998.90625	3.4015858262887E8	0	7925	32.501574353001374	0.932469183161818	0.8333531241571523	399.9961853027344	400.0099792480469
2	400.0177001953125	45.3068532957333					1	DETECTED	400.0177 m/z @45.31 [151020OFc1_NvH-0949-Control-13.raw]	400.0177001953125	45.3068532957333	0.8486118464	91.3048124352	90.4562005888	361768.59375	3.9192787164349854E8	0	7925	23.27742822386866	1.140131061205143	0.13252997194569266	400.0100402832031	400.027587890625
3	400.0377502441406	45.2227109192					1	DETECTED	400.0378 m/z @45.22 [151020OFc1_NvH-0949-Control-13.raw]	400.0377502441406	45.2227109192	0.857639092266667	99.4426843850667	98.58504529280003	382124.8125	3.0300004442346853E8	0	7925	18.597616498132535	1.2316505801072046	1.469013611978586	400.0278625488281	400.04522705078125
4	400.0552978515625	45.2947951224					1	DETECTED	400.0553 m/z @45.29 [151020OFc1_NvH-0949-Control-13.raw]	400.0552978515625	45.2947951224	0.857639092266667	98.8690285421333	98.01138944986663	382413.0625	2.870947466844349E8	0	7925	16.18622044565963	1.3100236604586375	3.8041412792942495E-4	400.0453186035156	400.0652770996094
5	400.06915283203125	45.1232388093333					1	DETECTED	400.0692 m/z @45.12 [151020OFc1_NvH-0949-Control-13.raw]	400.06915283203125	45.1232388093333	0.857639092266667	45.2737515338667	44.416112441600035	285264.4375	1.7872866460430112E8	0	7925	16.135110878458914	0.5020383892336043	0.0047899272776509945	400.0653076171875	400.07220458984375
6	400.0826416015625	40.2284783722667					1	DETECTED	400.0826 m/z @40.23 [151020OFc1_NvH-0949-Control-13.raw]	400.0826416015625	40.2284783722667	0.902778493866667	99.5084000138667	98.60562152000004	434128.78125	3.3016465487391514E8	0	7925	18.32458840213076	1.4259082174727937	0.15586960191311436	400.07275390625	400.092529296875
7	400.1037902832031	45.1370327192					1	DETECTED	400.1038 m/z @45.14 [151020OFc1_NvH-0949-Control-13.raw]	400.1037902832031	45.1370327192	0.9477943704	99.592394908	98.6446005376	313707.09375	4.1018824758317006E8	0	7925	18.45484365707873	1.2847518959168729	1.4756927568185763	400.0942687988281	400.1045227050781
8	400.11492919921875	45.1683111394667					1	DETECTED	400.1149 m/z @45.17 [151020OFc1_NvH-0949-Control-13.raw]	400.11492919921875	45.1683111394667	0.9477943704	95.0206646264	94.072870256	322007.5	3.4787374433275807E8	0	7925	18.353352404144324	1.1713387784553237	1.3466194012285182	400.1054382324219	400.1165771484375
9	400.1268310546875	45.1938650573333					1	DETECTED	400.1268 m/z @45.19 [151020OFc1_NvH-0949-Control-13.raw]	400.1268310546875	45.1938650573333	0.9477943704	99.5829367402667	98.6351423698667	334855.84375	3.3601026944298095E8	0	7925	63.63911711228387	1.1231508763926241	1.236290450395695	400.11700439453125	400.1362609863281
10	400.14312744140625	45.1938650573333					1	DETECTED	400.1431 m/z @45.19 [151020OFc1_NvH-0949-Control-13.raw]	400.14312744140625	45.1938650573333	4.85666704293333	90.2468163973333	85.39014935439998	313308.71875	4.200717374718414E8	0	7925	63.39677141743411	1.1059933231174448	1.2181527700664863	400.1370849609375	400.1529235839844
11	400.1851501464844	17.3917899821333					1	DETECTED	400.1852 m/z @17.39 [151020OFc1_NvH-0949-Control-13.raw]	400.1851501464844	17.3917899821333	1.03814752	99.3678787893333	98.32973126933331	488776.40625	2.926956906171752E8	0	7925	6.32946664667023	0.5357971461037435	0.361826046223295	400.1752014160156	400.1900634765625
12	400.2000732421875	36.7981469197333					1	DETECTED	400.2001 m/z @36.80 [151020OFc1_NvH-0949-Control-13.raw]	400.2000732421875	36.7981469197333	1.87702547653333	99.8463566498667	97.96933117333337	833623.125	3.0016564153062737E8	3	7925	21.53734251818768	0.5042038452038727	0.1363292072199496	400.1900939941406	400.2022399902344
13	400.2122497558594	23.111992076					1	DETECTED	400.2122 m/z @23.11 [151020OFc1_NvH-0949-Control-13.raw]	400.2122497558594	23.111992076	4.1141527024	95.3235947237333	91.20944202133329	2.0967648E7	8.426195783577397E8	2	7925	0.2099686624156476	0.6391765015476999	16.077916342936245	400.2022705078125	400.22222900390625
14	400.2268371582031	20.5082352184					1	DETECTED	400.2268 m/z @20.51 [151020OFc1_NvH-0949-Control-13.raw]	400.2268371582031	20.5082352184	4.21788709626667	92.2357162829333	88.01782918666663	8535403.0	4.7789772680294085E8	2	7925	0.3262365817730881	7.75384067199669	82.00031403827715	400.2222595214844	400.23052978515625
15	400.24053955078125	35.1089249637333					1	DETECTED	400.2405 m/z @35.11 [151020OFc1_NvH-0949-Control-13.raw]	400.24053955078125	35.1089249637333	0.0267856018666667	99.976553284	99.94976768213334	1.33087784E8	3.0658325739234195E9	3	7925	0.3037751917670448	0.9492780203983563	0.807703213748386	400.2305603027344	400.25048828125
16	400.2581787109375	91.1959259773333					1	DETECTED	400.2582 m/z @91.20 [151020OFc1_NvH-0949-Control-13.raw]	400.2581787109375	91.1959259773333	3.64860739226667	99.3120695416	95.66346214933333	7745841.5	4.7054833457913494E8	2	7925	14.735215962665478	0.5008772947467638	0.008430075516802867	400.25054931640625	400.2675476074219
17	400.2774353027344	19.942510068					1	DETECTED	400.2774 m/z @19.94 [151020OFc1_NvH-0949-Control-13.raw]	400.2774353027344	19.942510068	6.25608038826667	97.8940777733333	91.63799738506663	424639.03125	2.6701413050142595E8	0	7925	0.1873842622786448	4.7503124026061885	14.23665482970249	400.2681884765625	400.2867431640625
18	400.2879943847656	91.7811949101333					1	DETECTED	400.2880 m/z @91.78 [151020OFc1_NvH-0949-Control-13.raw]	400.2879943847656	91.7811949101333	12.0114935130667	95.8985821456	83.8870886325333	138818.03125	1.9660013925735995E8	0	7925	0.20359342850096596	13.346632272341795	0.2946557580776198	400.2874755859375	400.29620361328125
19	400.30621337890625	89.8028845954667					1	DETECTED	400.3062 m/z @89.80 [151020OFc1_NvH-0949-Control-13.raw]	400.30621337890625	89.8028845954667	0.965750113333333	94.4891754962667	93.52342538293337	286563.875	4.3538447837167233E8	0	7925	90.66904212424399	0.508243381905665	0.00968757096715969	400.29644775390625	400.31427001953125
20	400.34210205078125	91.632254928					1	DETECTED	400.3421 m/z @91.63 [151020OFc1_NvH-0949-Control-13.raw]	400.34210205078125	91.632254928	0.00810926426666667	99.9951138986667	99.98700463440004	114667.3828125	2.5251646235150537E8	0	7925	0.7001054048351989	0.5411112893051588	0.8176272125026329	400.33221435546875	400.3514404296875
21	400.44635009765625	20.9432052106667					1	DETECTED	400.4464 m/z @20.94 [151020OFc1_NvH-0949-Control-13.raw]	400.44635009765625	20.9432052106667	4.31004822533333	99.7240206605333	95.41397243519997	185651.46875	2.7266487659796757E8	0	7925	1.250037258090991	2.9839980519238614	6.64512845173255	400.4375305175781	400.45611572265625
22	400.4587707519531	22.2025219482667					1	DETECTED	400.4588 m/z @22.20 [151020OFc1_NvH-0949-Control-13.raw]	400.4587707519531	22.2025219482667	4.62077579173333	67.6532649776	63.03248918586667	95229.03125	1.8936571068473774E8	0	7925	45.91652834910238	1.8773975878031544	2.812991586887186	400.45635986328125	400.4670715332031
23	400.4770812988281	30.8706902565333					1	DETECTED	400.4771 m/z @30.87 [151020OFc1_NvH-0949-Control-13.raw]	400.4770812988281	30.8706902565333	4.49964194213333	92.1164471573333	87.61680521519997	848057.8125	2.881051357097603E8	4	7925	0.1489617140107562	0.5080414853262517	1.8844380563522862	400.4671630859375	400.487060546875
24	400.5042419433594	23.9938658762667					1	DETECTED	400.5042 m/z @23.99 [151020OFc1_NvH-0949-Control-13.raw]	400.5042419433594	23.9938658762667	0.276353991733333	98.3244994629333	98.04814547119997	923342.25	2.8912689722757924E8	4	7925	13.836548485679812	0.9627071380909218	0.021198420724103554	400.4944152832031	400.5140686035156
25	400.5198669433594	17.4479200928					1	DETECTED	400.5199 m/z @17.45 [151020OFc1_NvH-0949-Control-13.raw]	400.5198669433594	17.4479200928	4.50933348266667	94.7407205946667	90.23138711200002	327590.125	2.432861553347432E8	0	7925	6.081359787794712	0.5047876266360128	1.1577080360988492	400.5142822265625	400.52984619140625
26	400.54132080078125	10.7115316973333					1	DETECTED	400.5413 m/z @10.71 [151020OFc1_NvH-0949-Control-13.raw]	400.54132080078125	10.7115316973333	0.8486118464	99.4799588389333	98.6313469925333	656997.0	2.6238003889407897E8	3	7925	4.981275443263353	1.1570443048149992	1.3848256212052785	400.5313415527344	400.5484619140625
27	400.5584716796875	29.6248234301333					1	DETECTED	400.5585 m/z @29.62 [151020OFc1_NvH-0949-Control-13.raw]	400.5584716796875	29.6248234301333	4.49023590293333	70.6856906829333	66.19545477999996	790267.0	2.3245566223579708E8	0	7925	23.105846223023	0.5683927815050333	0.8876717170872229	400.5484924316406	400.56317138671875
28	400.57318115234375	35.0930875376					1	DETECTED	400.5732 m/z @35.09 [151020OFc1_NvH-0949-Control-13.raw]	400.57318115234375	35.0930875376	4.0952320992	99.2192597234667	95.1240276242667	9.012116E7	2.1404443364733515E9	3	7925	0.2999496206282757	1.0150174882482066	0.8948607309510977	400.5632019042969	400.5831298828125
29	400.5833435058594	23.3725078498667					1	DETECTED	400.5833 m/z @23.37 [151020OFc1_NvH-0949-Control-13.raw]	400.5833435058594	23.3725078498667	4.14241476133333	68.6570326882667	64.51461792693337	1502984.5	2.0984446300713432E8	0	7925	0.14337843181213117	4.531873977898932	9.812972528565238	400.58319091796875	400.5929260253906
30	400.60723876953125	31.9016156304					1	DETECTED	400.6072 m/z @31.90 [151020OFc1_NvH-0949-Control-13.raw]	400.60723876953125	31.9016156304	4.756714128	92.424818552	87.668104424	808178.75	2.654733998406692E8	3	7925	0.1527027700852308	0.5043327065949221	3.235095718671094	400.5972595214844	400.6172180175781
31	400.6785888671875	18.3724413485333					1	DETECTED	400.6786 m/z @18.37 [151020OFc1_NvH-0949-Control-13.raw]	400.6785888671875	18.3724413485333	3.87619040373333	99.0179854682667	95.14179506453337	129129.8828125	2.5408262633138135E8	0	7925	0.09281409707054422	3.281600029787778	9.387049463392323	400.6697082519531	400.68475341796875
32	400.69476318359375	37.9485799605333					1	DETECTED	400.6948 m/z @37.95 [151020OFc1_NvH-0949-Control-13.raw]	400.69476318359375	37.9485799605333	4.104444548	97.7259896648	93.6215451168	6712478.5	3.5738026495795774E8	2	7925	0.21161115637993788	0.5087382163097846	0.014297118251995039	400.6847839355469	400.7047424316406
33	400.7138366699219	23.111992076					1	DETECTED	400.7138 m/z @23.11 [151020OFc1_NvH-0949-Control-13.raw]	400.7138366699219	23.111992076	4.133189568	99.0553783976	94.92218882959999	6287378.5	4.36907340645057E8	0	7925	0.1874190905619173	1.5658854603056531	1.1778570067900194	400.70477294921875	400.72381591796875
34	400.72857666015625	20.5082352184					1	DETECTED	400.7286 m/z @20.51 [151020OFc1_NvH-0949-Control-13.raw]	400.72857666015625	20.5082352184	3.0430042704	99.3492920053333	96.30628773493329	3790965.75	4.653112932991873E8	2	7925	2.053397002210481	1.5279578232850335	0.2734858114030301	400.7238464355469	400.7373962402344
35	400.74749755859375	40.1392129405333					1	DETECTED	400.7475 m/z @40.14 [151020OFc1_NvH-0949-Control-13.raw]	400.74749755859375	40.1392129405333	2.1840556224	99.9212495072	97.7371938848	7002069.5	4.6328194858424807E8	2	7925	0.139351353907486	0.5205142762771158	0.012693863771984178	400.7376708984375	400.7574768066406
36	400.77105712890625	21.4672347309333					1	DETECTED	400.7711 m/z @21.47 [151020OFc1_NvH-0949-Control-13.raw]	400.77105712890625	21.4672347309333	1.13781699068333	96.7000643981333	95.56224740744997	2.4178944E7	5.574824746009679E8	2	7925	0.15046486484632027	1.2148859209463652	1.3362258963277913	400.7611389160156	400.7805480957031
37	400.7837219238281	13.7890623562667					1	DETECTED	400.7837 m/z @13.79 [151020OFc1_NvH-0949-Control-13.raw]	400.7837219238281	13.7890623562667	7.41587925573333	97.1956206672	89.77974141146667	139464.0625	2.396809202376745E8	0	7925	0.11011146713444653	7.0435557864290015	4.23197599613478	400.7813720703125	400.793701171875
38	400.80328369140625	34.9612018978667					1	DETECTED	400.8033 m/z @34.96 [151020OFc1_NvH-0949-Control-13.raw]	400.80328369140625	34.9612018978667	3.85812236373333	96.2298074304	92.37168506666667	66444.421875	2.3655566779398653E8	0	7925	90.66246334131431	1.4846175411518439	2.0710850339323925	400.7945251464844	400.804931640625
39	400.8381652832031	23.6862609261333					1	DETECTED	400.8382 m/z @23.69 [151020OFc1_NvH-0949-Control-13.raw]	400.8381652832031	23.6862609261333	1.17442486588333	98.6559185802667	97.48149371438338	435766.9375	2.3766450831164885E8	0	7925	0.13284779091826238	0.5137759599845373	1.5783951619433672	400.82830810546875	400.8480224609375
40	400.85626220703125	13.5680295234667					1	DETECTED	400.8563 m/z @13.57 [151020OFc1_NvH-0949-Control-13.raw]	400.85626220703125	13.5680295234667	1.17442486588333	96.4952352312	95.32081036531667	154518.265625	2.5715419989519218E8	0	7925	5.901728296879957	6.107694468629541	0.03179630545816582	400.8482360839844	400.8582763671875
41	400.8683166503906	17.4600226930667					1	DETECTED	400.8683 m/z @17.46 [151020OFc1_NvH-0949-Control-13.raw]	400.8683166503906	17.4600226930667	0.101030869333333	99.4705257989333	99.36949492959997	283058.40625	3.232441238971254E8	0	7925	0.5528716674422043	0.5270856855588155	0.07753853470041486	400.8583984375	400.8698425292969
42	400.8798522949219	34.0875093866667					1	DETECTED	400.8799 m/z @34.09 [151020OFc1_NvH-0949-Control-13.raw]	400.8798522949219	34.0875093866667	0.0718268597333333	99.9951138986667	99.92328703893337	691208.625	2.9879487666778934E8	0	7925	25.75596415087182	2.1754588184309975	0.24669059932313714	400.869873046875	400.8798828125
43	400.889892578125	33.2692837842667					1	DETECTED	400.8899 m/z @33.27 [151020OFc1_NvH-0949-Control-13.raw]	400.889892578125	33.2692837842667	0.659168357866667	99.7428185322667	99.08365017440003	2234021.25	3.544237218092135E8	3	7925	0.31779522922261805	2.2571066800796262	0.021579359307536284	400.8799133300781	400.89642333984375
44	400.906494140625	35.0772167616					1	DETECTED	400.9065 m/z @35.08 [151020OFc1_NvH-0949-Control-13.raw]	400.906494140625	35.0772167616	4.16262928346667	99.6395299645333	95.47690068106662	3.4408048E7	9.626892941955895E8	3	7925	0.2723609852524618	0.5289042991221488	0.988703043987831	400.8965148925781	400.91644287109375
45	400.91680908203125	50.3380896101333					1	DETECTED	400.9168 m/z @50.34 [151020OFc1_NvH-0949-Control-13.raw]	400.91680908203125	50.3380896101333	6.448902712	99.9120269616	93.4631242496	1495852.5	2.3073624216590628E8	0	7925	26.939836421990815	0.5046467417112875	null	400.91650390625	400.92633056640625
46	400.94244384765625	31.9920832861333					1	DETECTED	400.9424 m/z @31.99 [151020OFc1_NvH-0949-Control-13.raw]	400.94244384765625	31.9920832861333	0.220881525866667	99.7709164069333	99.55003488106662	615397.3125	2.425192355531198E8	0	7925	0.14108097315129697	2.8762942155561366	0.004952533342792826	400.9325866699219	400.9443359375
47	400.954345703125	17.9516958178667					1	DETECTED	400.9543 m/z @17.95 [151020OFc1_NvH-0949-Control-13.raw]	400.954345703125	17.9516958178667	1.17442486588333	99.8463566498667	98.67193178398338	623263.125	3.06901198526575E8	0	7925	0.14487293110586918	0.790545619763826	0.28414590904454934	400.9443664550781	400.9643249511719
48	400.9659729003906	18.6947910442667					1	DETECTED	400.9660 m/z @18.69 [151020OFc1_NvH-0949-Control-13.raw]	400.9659729003906	18.6947910442667	5.93055876668333	99.9951138986667	94.06455513198337	115995.578125	2.0682231040636924E8	0	7925	0.01928309426359931	3.6846930189910503	8.85812563682274	400.9643859863281	400.9680480957031
49	400.9780578613281	30.7795978834667					1	DETECTED	400.9781 m/z @30.78 [151020OFc1_NvH-0949-Control-13.raw]	400.9780578613281	30.7795978834667	0.6772182016	99.8183158109333	99.1410976093333	366810.25	2.565896815749844E8	0	7925	0.2162630047308447	2.108316786572137	0.11183870607179512	400.96807861328125	400.9880065917969
50	401.0013122558594	23.4823361597333					1	DETECTED	401.0013 m/z @23.48 [151020OFc1_NvH-0949-Control-13.raw]	401.0013122558594	23.4823361597333	0.00810926426666667	99.6112141306667	99.60310486640003	832226.3125	2.898564527187721E8	0	7925	9.647491195418684	1.0769344193566042	0.7106241239859047	400.9915466308594	401.0110168457031
51	401.0193176269531	30.2088316674667					1	DETECTED	401.0193 m/z @30.21 [151020OFc1_NvH-0949-Control-13.raw]	401.0193176269531	30.2088316674667	2.23802995066667	99.658509268	97.42047931733333	326906.875	2.5554701231556475E8	0	7925	0.08757444206109355	1.7414674113330815	1.0723098161936984	401.0113830566406	401.0286865234375
52	401.11669921875	91.7318097474667					1	DETECTED	401.1167 m/z @91.73 [151020OFc1_NvH-0949-Control-13.raw]	401.11669921875	91.7318097474667	14.2140201397333	94.8665958325333	80.65257569280001	56941.21875	1.9184734152164173E8	0	7925	0.019801617974891883	0.520219785038568	0.040439570077135854	401.1160583496094	401.1253662109375
53	401.1601867675781	91.3525263832					1	DETECTED	401.1602 m/z @91.35 [151020OFc1_NvH-0949-Control-13.raw]	401.1601867675781	91.3525263832	3.16079878	98.6098774496	95.44907866960001	187254.171875	2.682583162263601E8	0	7925	0.34142298076966426	0.7741250711863723	0.29986428952578736	401.1524353027344	401.1700134277344
54	401.18011474609375	14.7541386536					1	DETECTED	401.1801 m/z @14.75 [151020OFc1_NvH-0949-Control-13.raw]	401.18011474609375	14.7541386536	1.87702547653333	99.3678787893333	97.49085331279997	450203.4375	2.764421956124271E8	0	7925	0.04513518459057764	0.5491114946027954	26.570340878180943	401.1703186035156	401.18609619140625
55	401.1961669921875	37.9617148301333					1	DETECTED	401.1962 m/z @37.96 [151020OFc1_NvH-0949-Control-13.raw]	401.1961669921875	37.9617148301333	3.96877504293333	99.5736244850667	95.60484944213337	3011792.5	3.6188210059605265E8	2	7925	10.966860273582107	0.5061358855627992	0.011386357849067741	401.1864318847656	401.2061462402344
56	401.21624755859375	10.7205811784					1	DETECTED	401.2162 m/z @10.72 [151020OFc1_NvH-0949-Control-13.raw]	401.21624755859375	10.7205811784	4.0367223416	97.9490099224	93.9122875808	1563127.625	3.483827693116555E8	3	7925	15.506363670781067	3.1855762700993417	2.8509713221689412	401.2062683105469	401.21710205078125
57	401.22711181640625	23.9529912554667					1	DETECTED	401.2271 m/z @23.95 [151020OFc1_NvH-0949-Control-13.raw]	401.22711181640625	23.9529912554667	4.19482035893333	98.6377789722667	94.44295861333337	2022731.875	4.594287040312493E8	2	7925	12.770511420043285	2.0554039729308897	0.7455067057706806	401.2171325683594	401.2313537597656
58	401.2413635253906	35.0072304213333					1	DETECTED	401.2414 m/z @35.01 [151020OFc1_NvH-0949-Control-13.raw]	401.2413635253906	35.0072304213333	1.1835044648	99.8649543946667	98.6814499298667	8456719.0	6.640813795542665E8	2	7925	4.187982293250656	0.5472946411159634	0.8644519117099787	401.23138427734375	401.25128173828125
59	401.254638671875	8.98833011786667					1	DETECTED	401.2546 m/z @8.99 [151020OFc1_NvH-0949-Control-13.raw]	401.254638671875	8.98833011786667	3.07016442506667	98.0510525666667	94.98088814160003	1076589.0	3.28322600316802E8	2	7925	82.2846125931303	52.434809709538776	140.94272524725818	401.2513732910156	401.2624816894531
60	401.2724914550781	21.4672347309333					1	DETECTED	401.2725 m/z @21.47 [151020OFc1_NvH-0949-Control-13.raw]	401.2724914550781	21.4672347309333	1.22895561413333	97.3412044298667	96.11224881573338	1.0265E7	3.9179351543252313E8	0	7925	0.14648152644574708	0.5085214489555638	1.4135656339030207	401.26251220703125	401.2818908691406
61	401.2868957519531	17.2420481693333					1	DETECTED	401.2869 m/z @17.24 [151020OFc1_NvH-0949-Control-13.raw]	401.2868957519531	17.2420481693333	6.82563494453333	93.2959251773333	86.47029023279997	731788.0	2.8823247657998794E8	0	7925	0.13327997169362504	1.0682545164968964	3.964554718412612	401.28265380859375	401.2914123535156
62	401.3072814941406	91.632254928					1	DETECTED	401.3073 m/z @91.63 [151020OFc1_NvH-0949-Control-13.raw]	401.3072814941406	91.632254928	15.3677525285333	93.4816163234667	78.1138637949334	76482.203125	2.28911571544922E8	0	7925	0.3210457473484922	0.5121246539168374	7.92835591220599	401.2987976074219	401.3152160644531
63	401.3264465332031	91.632254928					1	DETECTED	401.3264 m/z @91.63 [151020OFc1_NvH-0949-Control-13.raw]	401.3264465332031	91.632254928	39.0988725861333	94.2499658021333	55.15109321600001	215244.15625	1.7069888701416865E8	0	7925	3.714682880855335	0.43939277142993	0.23683396674771245	401.3184814453125	401.3292541503906
64	401.3990173339844	22.7402737397333					1	DETECTED	401.3990 m/z @22.74 [151020OFc1_NvH-0949-Control-13.raw]	401.3990173339844	22.7402737397333	4.65024641253333	95.8529302834667	91.20268387093337	187287.140625	2.5344218682060796E8	0	7925	5.409939692495943	2.520800057991123	6.8758993161775255	401.389404296875	401.4088134765625
65	401.4258117675781	13.9849687821333					1	DETECTED	401.4258 m/z @13.98 [151020OFc1_NvH-0949-Control-13.raw]	401.4258117675781	13.9849687821333	4.83826902986667	99.8183158109333	94.98004678106663	283694.4375	2.5442657472438973E8	0	7925	0.17999398508217723	0.6928362451428721	6.0909585983000545	401.4163513183594	401.4353942871094
66	401.4470520019531	27.2961234258667					1	DETECTED	401.4471 m/z @27.30 [151020OFc1_NvH-0949-Control-13.raw]	401.4470520019531	27.2961234258667	4.00741842106667	98.7300551248	94.72263670373333	654081.3125	2.5644379368849587E8	0	7925	0.04381690375197067	0.5463327011000486	0.0034675909508423766	401.4373474121094	401.45703125
67	401.46417236328125	17.2742725568					1	DETECTED	401.4642 m/z @17.27 [151020OFc1_NvH-0949-Control-13.raw]	401.46417236328125	17.2742725568	3.82906597546667	98.8598411802667	95.03077520480002	364831.0	2.6054258079275048E8	0	7925	0.07790922343151152	0.5174551928934307	7.660654104026665	401.4570617675781	401.47393798828125
68	401.5105285644531	11.0385297448					1	DETECTED	401.5105 m/z @11.04 [151020OFc1_NvH-0949-Control-13.raw]	401.5105285644531	11.0385297448	6.08608394853333	69.7354866469333	63.64940269839997	392974.03125	2.0979625378527248E8	3	7925	0.06382541636433814	0.936375001730076	123.5391566463865	401.50067138671875	401.5125427246094
69	401.5225830078125	27.0061411898667					1	DETECTED	401.5226 m/z @27.01 [151020OFc1_NvH-0949-Control-13.raw]	401.5225830078125	27.0061411898667	2.50073947146667	97.2320835056	94.73134403413333	1651970.875	2.810418040568615E8	0	7925	0.1621773914526159	0.5115792391023337	1.3253333026452634	401.5126647949219	401.5325622558594
70	401.533203125	26.9934851304					1	DETECTED	401.5332 m/z @26.99 [151020OFc1_NvH-0949-Control-13.raw]	401.533203125	26.9934851304	3.96877504293333	60.7622898874667	56.79351484453337	471325.9375	1.7579457368365288E8	0	7925	0.10541414592745468	0.501041841699728	0.0017282591119257517	401.5326232910156	401.5345153808594
71	401.5445251464844	26.6704660426667					1	DETECTED	401.5445 m/z @26.67 [151020OFc1_NvH-0949-Control-13.raw]	401.5445251464844	26.6704660426667	3.26939296213333	92.1987666394667	88.92937367733337	870194.5625	2.9351061099929804E8	3	7925	18.83212647926028	0.5235653857016767	0.12125231067777771	401.53460693359375	401.55279541015625
72	401.5628662109375	17.2526728128					1	DETECTED	401.5629 m/z @17.25 [151020OFc1_NvH-0949-Control-13.raw]	401.5628662109375	17.2526728128	0.6772182016	99.3120695416	98.63485134	6333296.0	4.1312552770020276E8	3	7925	0.16698305149952475	2.8993208549079617	0.03673624777512654	401.55291748046875	401.57281494140625
73	401.5763854980469	34.9905135568					1	DETECTED	401.5764 m/z @34.99 [151020OFc1_NvH-0949-Control-13.raw]	401.5763854980469	34.9905135568	3.19706270586667	98.6559185802667	95.45885587440003	2030209.5	3.075850877825421E8	0	7925	0.23253706281306563	8.496434002670162	1.4309156084672665	401.5729064941406	401.58636474609375
74	401.5895080566406	20.818806216					1	DETECTED	401.5895 m/z @20.82 [151020OFc1_NvH-0949-Control-13.raw]	401.5895080566406	20.818806216	3.84908045626667	94.7776950458667	90.92861458960002	281777.25	2.5626682326660252E8	0	7925	0.12775561754013154	4.000931892169663	20.236706311901482	401.5863952636719	401.5993957519531
75	401.6264953613281	14.0772591784					1	DETECTED	401.6265 m/z @14.08 [151020OFc1_NvH-0949-Control-13.raw]	401.6264953613281	14.0772591784	0.956725460533333	94.4107451264	93.45401966586667	209703.21875	2.4773909470277637E8	0	7925	0.19981074036620683	301.8492535794426	1.2211984636212467	401.6165466308594	401.6348571777344
76	401.6816711425781	14.7660764021333					1	DETECTED	401.6817 m/z @14.77 [151020OFc1_NvH-0949-Control-13.raw]	401.6816711425781	14.7660764021333	4.16262928346667	97.5504002538667	93.38777097040003	178080.140625	2.5517637992550668E8	0	7925	15.484913553444365	7.2484159708723634	0.0017486782853135135	401.6717224121094	401.6876220703125
77	401.6976318359375	37.9617148301333					1	DETECTED	401.6976 m/z @37.96 [151020OFc1_NvH-0949-Control-13.raw]	401.6976318359375	37.9617148301333	3.51322400106667	99.5270042066667	96.01378020560003	805522.1875	2.9470224708086294E8	0	7925	0.1643135780337701	0.5055215056735887	3.3907824976684457	401.6877746582031	401.7000427246094
78	401.7100524902344	17.1522430330667					1	DETECTED	401.7101 m/z @17.15 [151020OFc1_NvH-0949-Control-13.raw]	401.7100524902344	17.1522430330667	4.016522188	94.6130077272	90.5964855392	1931825.0	3.9063734034451616E8	2	7925	12.934144266458013	1.0578150458840658	0.7863839641811833	401.7001647949219	401.72003173828125
79	401.73187255859375	35.9469739005333					1	DETECTED	401.7319 m/z @35.95 [151020OFc1_NvH-0949-Control-13.raw]	401.73187255859375	35.9469739005333	5.09439527573333	99.9303853138667	94.83599003813336	1250203.25	3.0878403355226713E8	2	7925	12.053456502110325	0.5169080219683053	0.02072887582940664	401.721923828125	401.73577880859375
80	401.74578857421875	31.3659264221333					1	DETECTED	401.7458 m/z @31.37 [151020OFc1_NvH-0949-Control-13.raw]	401.74578857421875	31.3659264221333	3.82906597546667	94.938403912	91.10933793653332	3998911.0	5.1492252668762505E8	2	7925	9.641771612970004	0.7755255629471459	0.06892673276074525	401.7358093261719	401.7557678222656
81	401.755859375	28.0361561848					1	DETECTED	401.7559 m/z @28.04 [151020OFc1_NvH-0949-Control-13.raw]	401.755859375	28.0361561848	8.874413256	95.7976479224	86.9232346664	247101.59375	2.9169025026261884E8	0	7925	86.85516273648021	2.2691265097507736	3.577440539435424	401.75579833984375	401.76373291015625
82	401.7740478515625	21.4672347309333					1	DETECTED	401.7740 m/z @21.47 [151020OFc1_NvH-0949-Control-13.raw]	401.7740478515625	21.4672347309333	5.42410848213333	95.3776878653333	89.95357938319997	2566154.25	2.50472881664943E8	0	7925	0.14792451105713766	0.5102710921177114	0.014600555512433281	401.7643737792969	401.7835693359375
83	401.8268737792969	14.0772591784					1	DETECTED	401.8269 m/z @14.08 [151020OFc1_NvH-0949-Control-13.raw]	401.8268737792969	14.0772591784	2.34682450053333	99.536170992	97.18934649146667	177577.65625	2.495720305089499E8	0	7925	0.04426427550574985	4.142614880028546	2.1286417324848994	401.8171691894531	401.8347473144531
84	401.8450622558594	11.0385297448					1	DETECTED	401.8451 m/z @11.04 [151020OFc1_NvH-0949-Control-13.raw]	401.8450622558594	11.0385297448	2.35585556453333	99.1290545149333	96.77319895039997	193990.421875	2.7164977628522307E8	0	7925	0.09111875619779042	1.1266442036116464	1.377409504716474	401.83538818359375	401.8471984863281
85	401.85736083984375	26.9934851304					1	DETECTED	401.8574 m/z @26.99 [151020OFc1_NvH-0949-Control-13.raw]	401.85736083984375	26.9934851304	3.16079878	99.4426843850667	96.2818856050667	558865.0625	2.843684308690285E8	0	7925	6.4457366288127425	0.5087725149500675	0.5522068237189098	401.8474426269531	401.8650207519531
86	401.8750305175781	26.7747024933333					1	DETECTED	401.8750 m/z @26.77 [151020OFc1_NvH-0949-Control-13.raw]	401.8750305175781	26.7747024933333	0.165761444	99.4988653317333	99.3331038877333	585726.0625	3.103633874742067E8	0	7925	3.6105543081842164	0.8610104315289167	0.032353047221732954	401.8650817871094	401.8764953613281
87	401.8865661621094	35.3383868616					1	DETECTED	401.8866 m/z @35.34 [151020OFc1_NvH-0949-Control-13.raw]	401.8865661621094	35.3383868616	4.2479700488	99.9859029616	95.7379329128	737217.625	2.8696292061260384E8	3	7925	8.67990438344884	0.9230170478907513	0.3064337888410115	401.8765869140625	401.8868408203125
88	401.8968505859375	17.2420481693333					1	DETECTED	401.8969 m/z @17.24 [151020OFc1_NvH-0949-Control-13.raw]	401.8968505859375	17.2420481693333	0.165761444	99.7333604418667	99.5675989978667	4103609.0	3.5946247798478335E8	3	7925	0.18186560901975213	0.8832463278557302	1.8442190560307115	401.88690185546875	401.9068298339844
89	401.91192626953125	46.5421433762667					1	DETECTED	401.9119 m/z @46.54 [151020OFc1_NvH-0949-Control-13.raw]	401.91192626953125	46.5421433762667	2.37396545893333	99.9488789397333	97.57491348079998	922387.8125	2.6043395726664206E8	0	7925	0.1913555096295454	0.5028318431710364	0.015262276375337657	401.9069519042969	401.9217834472656
90	401.9241943359375	20.7437611832					1	DETECTED	401.9242 m/z @20.74 [151020OFc1_NvH-0949-Control-13.raw]	401.9241943359375	20.7437611832	0.516092880266667	99.6206762309333	99.10458335066663	167675.578125	2.0347732804169333E8	0	7925	10.335090995613587	4.352517121313976	7.611273310152676	401.9231872558594	401.930419921875
91	401.94061279296875	22.6873037632					1	DETECTED	401.9406 m/z @22.69 [151020OFc1_NvH-0949-Control-13.raw]	401.94061279296875	22.6873037632	0.2947184328	99.6865146557333	99.39179622293331	440209.375	2.805724267691316E8	0	7925	0.13563356432489826	0.5098375043071333	0.08673177630859907	401.9308166503906	401.9503173828125
92	401.9603271484375	17.1640357552					1	DETECTED	401.9603 m/z @17.16 [151020OFc1_NvH-0949-Control-13.raw]	401.9603271484375	17.1640357552	4.92104559866667	99.9673407466667	95.04629514800003	1370488.125	2.864353710642637E8	0	7925	0.1538193337714766	0.6997325338095796	0.019703889860095178	401.95050048828125	401.9700012207031
93	401.9788513183594	33.7836046330667					1	DETECTED	401.9789 m/z @33.78 [151020OFc1_NvH-0949-Control-13.raw]	401.9788513183594	33.7836046330667	0.156720042666667	99.9859029616	99.82918291893334	283320.90625	2.465552894134919E8	0	7925	0.021458791335440708	1.7639431166193247	0.001983107535961138	401.9704895019531	401.98846435546875
94	401.9912109375	6.14717938453333					1	DETECTED	401.9912 m/z @6.15 [151020OFc1_NvH-0949-Control-13.raw]	401.9912109375	6.14717938453333	0.776450592	99.1290545149333	98.3526039229333	116122.1640625	2.3693505212845474E8	0	7925	0.14866427248493697	0.978329335886784	0.6631790787234236	401.98907470703125	402.0010986328125
95	402.0523986816406	23.2687594402667					1	DETECTED	402.0524 m/z @23.27 [151020OFc1_NvH-0949-Control-13.raw]	402.0523986816406	23.2687594402667	5.3515031368	97.7992640773333	92.4477609405333	618093.25	2.94429697695027E8	0	7925	0.32121038197283625	1.7001441911120228	0.7442670913017795	402.0436096191406	402.0606994628906
96	402.169677734375	24.3921065925333					1	DETECTED	402.1697 m/z @24.39 [151020OFc1_NvH-0949-Control-13.raw]	402.169677734375	24.3921065925333	6.01264947546667	94.6768254530667	88.66417597760002	67216.09375	2.2208667437301192E8	0	7925	84.22601835564078	2.4120455629581423	4.066727385771368	402.15997314453125	402.1712341308594
97	402.1814270019531	14.2511632962667					1	DETECTED	402.1814 m/z @14.25 [151020OFc1_NvH-0949-Control-13.raw]	402.1814270019531	14.2511632962667	0.00810926426666667	99.9951138986667	99.98700463440004	508443.3125	4.6063410011176944E8	3	7925	7.423989314699066	3.262591903707319	0.35472056019210907	402.1718444824219	402.1867370605469
98	402.19677734375	32.9840556272					1	DETECTED	402.1968 m/z @32.98 [151020OFc1_NvH-0949-Control-13.raw]	402.19677734375	32.9840556272	3.82906597546667	99.658509268	95.82944329253333	830067.25	3.30442637827898E8	3	7925	12.339257741534382	0.5077948537223527	4.863748980401764	402.18682861328125	402.2065124511719
99	402.2165222167969	22.16403884					1	DETECTED	402.2165 m/z @22.16 [151020OFc1_NvH-0949-Control-13.raw]	402.2165222167969	22.16403884	1.87702547653333	99.1820394352	97.30501395866666	1341304.5	3.7981668647956526E8	2	7925	5.356682095728974	4.585123185792318	2.6667288898220725	402.20654296875	402.2210388183594
100	402.2310485839844	17.2317438888					1	DETECTED	402.2310 m/z @17.23 [151020OFc1_NvH-0949-Control-13.raw]	402.2310485839844	17.2317438888	4.04738644026667	97.5504002538667	93.50301381360003	1410543.625	4.241301858984894E8	2	7925	8.686591472434165	2.1778709705388333	1.1383718358411583	402.2210693359375	402.236083984375
101	402.2461242675781	31.3329955434667					1	DETECTED	402.2461 m/z @31.33 [151020OFc1_NvH-0949-Control-13.raw]	402.2461242675781	31.3329955434667	1.78869729226667	97.8273092530667	96.03861196080003	1921309.25	4.0218688808732396E8	2	7925	0.1618282272124958	2.4798567645266423	7.049510378245785	402.23614501953125	402.256103515625
102	402.2568359375	29.5874277066667					1	DETECTED	402.2568 m/z @29.59 [151020OFc1_NvH-0949-Control-13.raw]	402.2568359375	29.5874277066667	3.9509067344	95.1593012562667	91.2083945218667	1019653.9375	2.7171811367711365E8	0	7925	0.12502967048133584	0.5614109742151746	2.3060203491682456	402.2561340332031	402.2668151855469
103	402.2752685546875	21.4809010386667					1	DETECTED	402.2753 m/z @21.48 [151020OFc1_NvH-0949-Control-13.raw]	402.2752685546875	21.4809010386667	0.0718268597333333	95.4674974026667	95.39567054293336	420897.25	2.8820740185629576E8	0	7925	0.11471784447316224	17.14710990626028	32.8929353220026	402.2668762207031	402.2852478027344
104	402.29022216796875	17.2742725568					1	DETECTED	402.2902 m/z @17.27 [151020OFc1_NvH-0949-Control-13.raw]	402.29022216796875	17.2742725568	17.0972430765333	92.4520784002667	75.3548353237334	98680.3671875	2.368390112436826E8	0	7925	0.24456061594470313	212.83131829288843	421.72426353808913	402.2852783203125	402.2933349609375
105	402.3036804199219	91.8479727797333					1	DETECTED	402.3037 m/z @91.85 [151020OFc1_NvH-0949-Control-13.raw]	402.3036804199219	91.8479727797333	14.4407949373333	99.4705257989333	85.0297308616	447097.25	2.3001415533762506E8	0	7925	0.17141503365202482	2.1379968827800777	4.086020255813479	402.2966003417969	402.309814453125
106	402.3212585449219	89.8028845954667					1	DETECTED	402.3213 m/z @89.80 [151020OFc1_NvH-0949-Control-13.raw]	402.3212585449219	89.8028845954667	1.11975496348333	92.4429161829333	91.32316121944997	337808.28125	2.5147722367559037E8	0	7925	0.11018240312961325	0.512509345252657	0.024589429577488376	402.32025146484375	402.3306579589844
107	402.3982238769531	26.362707092					1	DETECTED	402.3982 m/z @26.36 [151020OFc1_NvH-0949-Control-13.raw]	402.3982238769531	26.362707092	5.84859978	98.8132437752	92.96464399519999	758028.25	2.755319021382708E8	0	7925	0.0661919616591149	0.5234185745441398	0.024582107179885137	402.388916015625	402.408203125
108	402.41766357421875	25.3537541552					1	DETECTED	402.4177 m/z @25.35 [151020OFc1_NvH-0949-Control-13.raw]	402.41766357421875	25.3537541552	4.41144690346667	96.0558467042667	91.64439980080003	412244.78125	2.6186348644498327E8	0	7925	2.2653698930035695	3.8626290505348946	0.04561946994262794	402.40838623046875	402.4276123046875
109	402.4383239746094	38.6039016290667					1	DETECTED	402.4383 m/z @38.60 [151020OFc1_NvH-0949-Control-13.raw]	402.4383239746094	38.6039016290667	0.902778493866667	99.8087449725333	98.90596647866664	294766.25	2.3126234048614994E8	0	7925	15.883639894318335	1.6482568634068706	2.304365728964254	402.42840576171875	402.44342041015625
110	402.45343017578125	23.1723294562667					1	DETECTED	402.4534 m/z @23.17 [151020OFc1_NvH-0949-Control-13.raw]	402.45343017578125	23.1723294562667	2.4825477336	99.4332867306667	96.9507389970667	596467.5625	2.8243566874886537E8	0	7925	6.452618907386768	0.5269549800542367	1.8894923931043586	402.4437561035156	402.4634094238281
111	402.4635314941406	28.3901882386667					1	DETECTED	402.4635 m/z @28.39 [151020OFc1_NvH-0949-Control-13.raw]	402.4635314941406	28.3901882386667	1.22895561413333	95.3955463032	94.16659068906668	216796.21875	2.2674582700094223E8	0	7925	15.30691883489964	2.056493826424235	6.268993447759451	402.46343994140625	402.4735107421875
112	402.48565673828125	5.13151983226667					1	DETECTED	402.4857 m/z @5.13 [151020OFc1_NvH-0949-Control-13.raw]	402.48565673828125	5.13151983226667	4.05719318426667	97.7899808418667	93.73278765760003	398880.34375	2.90205019195377E8	0	7925	0.2205973047390346	1.1124582170925932	3.080757762900035	402.475830078125	402.4953918457031
113	402.5099792480469	28.2977136426667					1	DETECTED	402.5100 m/z @28.30 [151020OFc1_NvH-0949-Control-13.raw]	402.5099792480469	28.2977136426667	4.96858683146667	98.2188029754667	93.25021614400004	448818.875	2.6121996128683957E8	0	7925	14.09471556028845	2.3560993770463297	0.015252390716801293	402.5001525878906	402.51995849609375
114	402.52069091796875	12.399576436					1	DETECTED	402.5207 m/z @12.40 [151020OFc1_NvH-0949-Control-13.raw]	402.52069091796875	12.399576436	7.35909721093333	61.6229365333333	54.263839322399974	101836.3125	1.491811928072192E8	0	7925	5.085434815582119	6.5233603625450876	0.023893384862735907	402.5199890136719	402.5209655761719
115	402.531005859375	32.967426496					1	DETECTED	402.5310 m/z @32.97 [151020OFc1_NvH-0949-Control-13.raw]	402.531005859375	32.967426496	4.1242022	99.3027714586667	95.1785692586667	549059.4375	2.9023096148292255E8	3	7925	2.2312636927859515	0.6543048434138858	0.08184828238280467	402.5211486816406	402.5409851074219
116	402.54248046875	28.3085905418667					1	DETECTED	402.5425 m/z @28.31 [151020OFc1_NvH-0949-Control-13.raw]	402.54248046875	28.3085905418667	2.99797741946667	96.2755711288	93.27759370933333	439425.15625	2.7820087517515486E8	0	7925	0.08905596361124068	0.5340076459716041	0.2947015382755926	402.541015625	402.55242919921875
117	402.5632019042969	16.337126724					1	DETECTED	402.5632 m/z @16.34 [151020OFc1_NvH-0949-Control-13.raw]	402.5632019042969	16.337126724	4.31004822533333	95.5307364045333	91.22068817919997	1301311.125	3.3988425482962435E8	3	7925	7.271859403360924	1.0565993382161747	0.7242893147955354	402.55322265625	402.5731201171875
118	402.5805969238281	46.5421433762667					1	DETECTED	402.5806 m/z @46.54 [151020OFc1_NvH-0949-Control-13.raw]	402.5805969238281	46.5421433762667	4.14241476133333	98.6744806112	94.53206584986667	364171.78125	2.699974830545921E8	0	7925	15.153329525884008	1.2585476097127752	0.006451093890124101	402.5732116699219	402.58782958984375
119	402.5987854003906	26.4132519373333					1	DETECTED	402.5988 m/z @26.41 [151020OFc1_NvH-0949-Control-13.raw]	402.5987854003906	26.4132519373333	3.97788131066667	96.4032885194667	92.42540720880002	589983.9375	2.785392901869016E8	0	7925	0.19967940049687272	0.5263221709890828	2.1856804998467796	402.5889587402344	402.6087646484375
120	402.6188659667969	25.3537541552					1	DETECTED	402.6189 m/z @25.35 [151020OFc1_NvH-0949-Control-13.raw]	402.6188659667969	25.3537541552	4.41144690346667	91.7720072090667	87.36056030560003	321370.59375	2.491520704134347E8	0	7925	2.1792488784550024	2.98302295644431	0.019436586520892248	402.6090393066406	402.62799072265625
121	402.6539001464844	23.1487438893333					1	DETECTED	402.6539 m/z @23.15 [151020OFc1_NvH-0949-Control-13.raw]	402.6539001464844	23.1487438893333	6.33667703386667	97.2501641152	90.91348708133333	227209.015625	2.782070241500583E8	0	7925	0.1292519437473061	2.7038164867804997	0.005788488744089539	402.6439514160156	402.663818359375
122	402.6800842285156	24.3398407258667					1	DETECTED	402.6801 m/z @24.34 [151020OFc1_NvH-0949-Control-13.raw]	402.6800842285156	24.3398407258667	2.66336700773333	96.1010256416	93.43765863386668	227938.765625	2.5420680683875033E8	0	7925	2.908500486996118	2.6041420248205887	11.514641407742436	402.67071533203125	402.6888732910156
123	402.698974609375	25.5492183362667					1	DETECTED	402.6990 m/z @25.55 [151020OFc1_NvH-0949-Control-13.raw]	402.698974609375	25.5492183362667	4.81979686026667	98.1443624112	93.32456555093334	2817832.25	3.1212521463952947E8	2	7925	0.35024794249342506	0.5793845227747518	1.7124336685938883	402.6891784667969	402.7088623046875
124	402.710693359375	17.1640357552					1	DETECTED	402.7107 m/z @17.16 [151020OFc1_NvH-0949-Control-13.raw]	402.710693359375	17.1640357552	1.67109448906667	54.3165647357333	52.64547024666663	329209.75	1.489699788030221E8	0	7925	12.574039884317607	0.5021808138796369	0.6354155899512604	402.7090148925781	402.711669921875
125	402.7217102050781	12.9738177501333					1	DETECTED	402.7217 m/z @12.97 [151020OFc1_NvH-0949-Control-13.raw]	402.7217102050781	12.9738177501333	3.91284852746667	98.3428534709333	94.43000494346664	978301.0625	3.4105701152334106E8	2	7925	17.10802800321226	0.8583613996461471	2.6450415800831912	402.71173095703125	402.7300109863281
126	402.7400207519531	30.0075273712					1	DETECTED	402.7400 m/z @30.01 [151020OFc1_NvH-0949-Control-13.raw]	402.7400207519531	30.0075273712	1.7976989744	96.9469512576	95.1492522832	1721932.625	3.656721977014953E8	2	7925	4.820320286871503	0.6065432946933879	0.02757681641929366	402.7300720214844	402.74969482421875
127	402.7580261230469	22.8471729333333					1	DETECTED	402.7580 m/z @22.85 [151020OFc1_NvH-0949-Control-13.raw]	402.7580261230469	22.8471729333333	4.0367223416	84.3356850485333	80.29896270693331	590937.1875	2.5401509900840002E8	2	7925	0.11450825170550516	4.481340550325179	3.714652258073851	402.7505798339844	402.76776123046875
128	402.799560546875	26.6073879874667					1	DETECTED	402.7996 m/z @26.61 [151020OFc1_NvH-0949-Control-13.raw]	402.799560546875	26.6073879874667	1.36481857173333	52.7759052248	51.41108665306667	510468.84375	1.3716961066321692E8	0	7925	0.43093298334110486	0.5067280287057014	0.4493829236384477	402.78961181640625	402.8092346191406
129	402.8190002441406	25.4403512693333					1	DETECTED	402.8190 m/z @25.44 [151020OFc1_NvH-0949-Control-13.raw]	402.8190002441406	25.4403512693333	2.97120075973333	98.1535514098667	95.18235065013336	355395.65625	2.8882009709774417E8	0	7925	11.587954311062006	2.11806740556272	0.5157331534879421	402.8095703125	402.82867431640625
130	402.8388977050781	18.4303358512					1	DETECTED	402.8389 m/z @18.43 [151020OFc1_NvH-0949-Control-13.raw]	402.8388977050781	18.4303358512	1.61663682293333	99.6112141306667	97.99457730773337	1060089.125	3.092758798016026E8	0	7925	0.28738057782194915	19.659981990209086	36.509465350729215	402.8295593261719	402.8488464355469
131	402.859130859375	21.9420355032					1	DETECTED	402.8591 m/z @21.94 [151020OFc1_NvH-0949-Control-13.raw]	402.859130859375	21.9420355032	0.659168357866667	98.6928035218667	98.03363516400003	2060888.875	3.457949048139141E8	3	7925	0.36218951622854334	1.0214653400681282	0.2872184199450586	402.8497314453125	402.8691101074219
132	402.87060546875	12.2917843808					1	DETECTED	402.8706 m/z @12.29 [151020OFc1_NvH-0949-Control-13.raw]	402.87060546875	12.2917843808	0.313066134133333	99.6395299645333	99.32646383039996	434965.28125	2.4753331331039017E8	0	7925	16.138010332708916	5.42809892199677	0.04175853697302872	402.869140625	402.88043212890625
133	402.8904724121094	32.7458957336					1	DETECTED	402.8905 m/z @32.75 [151020OFc1_NvH-0949-Control-13.raw]	402.8904724121094	32.7458957336	1.32848349706667	98.8690285421333	97.54054504506662	3165532.25	3.1085566084654516E8	3	7925	0.18105133316097977	0.5065368174646897	1.2467098953007933	402.88055419921875	402.8934326171875
134	402.90350341796875	29.0646607736					1	DETECTED	402.9035 m/z @29.06 [151020OFc1_NvH-0949-Control-13.raw]	402.90350341796875	29.0646607736	1.3557103664	99.9303853138667	98.57467494746669	3902356.5	3.961077765189178E8	3	7925	0.16870546395313823	0.5211457893433832	0.6121112904530518	402.8935546875	402.9134216308594
135	402.9294128417969	50.8859475213333					1	DETECTED	402.9294 m/z @50.89 [151020OFc1_NvH-0949-Control-13.raw]	402.9294128417969	50.8859475213333	0.2394127304	99.3213983552	99.0819856248	108358.2734375	2.6791818597761095E8	0	7925	71.96452853005403	1.0357989258919313	1.0738758547296519	402.9197692871094	402.9393310546875
136	402.94775390625	12.1363563981333					1	DETECTED	402.9478 m/z @12.14 [151020OFc1_NvH-0949-Control-13.raw]	402.94775390625	12.1363563981333	0.146874377066667	89.2567552621333	89.10988088506663	98690.3828125	2.572819520314671E8	0	7925	35.748631757189024	3.833817903225676	0.04664080147018788	402.9394226074219	402.94976806640625
137	402.95977783203125	14.7760137688					1	DETECTED	402.9598 m/z @14.78 [151020OFc1_NvH-0949-Control-13.raw]	402.95977783203125	14.7760137688	3.01574593973333	99.2844636189333	96.26871767919997	692421.0	2.754905545380404E8	4	7925	0.060829315284356866	1.7456436858102504	3.614998857777855	402.9497985839844	402.9697570800781
138	402.9747314453125	12.7842844757333					1	DETECTED	402.9747 m/z @12.78 [151020OFc1_NvH-0949-Control-13.raw]	402.9747314453125	12.7842844757333	3.99759329226667	99.8556882778667	95.85809498560003	156753.703125	2.2136505887525803E8	0	7925	21.3873090279381	6.499433216346983	27.89081608214597	402.9700927734375	402.984619140625
139	402.98553466796875	33.3653115866667					1	DETECTED	402.9855 m/z @33.37 [151020OFc1_NvH-0949-Control-13.raw]	402.98553466796875	33.3653115866667	4.3318940432	99.4705257989333	95.1386317557333	115056.203125	2.4351056615721306E8	0	7925	94.32722811254038	1.663180880015011	2.3539231547916195	402.98486328125	402.9892578125
140	402.9996032714844	26.3200389008					1	DETECTED	402.9996 m/z @26.32 [151020OFc1_NvH-0949-Control-13.raw]	402.9996032714844	26.3200389008	1.43456848026667	97.8847277933333	96.45015931306662	247165.140625	2.5854233610597366E8	0	7925	4.965422127514078	2.2852004378924535	0.014469208661456429	402.9898376464844	403.0092468261719
141	403.104736328125	58.2037471176					1	DETECTED	403.1047 m/z @58.20 [151020OFc1_NvH-0949-Control-13.raw]	403.104736328125	58.2037471176	2.54591156106667	95.1206556237333	92.57474406266662	112842.359375	2.861892236927013E8	0	7925	88.19632084751021	0.8316416110777042	0.5856591286435708	403.0947570800781	403.1142272949219
142	403.1458740234375	89.7343830565333					1	DETECTED	403.1459 m/z @89.73 [151020OFc1_NvH-0949-Control-13.raw]	403.1458740234375	89.7343830565333	0.586663062933333	99.9488789397333	99.36221587679997	83759.8515625	2.3848860101645666E8	0	7925	91.84016643225466	0.5572897202751417	0.022001929836725328	403.1364440917969	403.15533447265625
143	403.1734619140625	18.2746418176					1	DETECTED	403.1735 m/z @18.27 [151020OFc1_NvH-0949-Control-13.raw]	403.1734619140625	18.2746418176	0.00810926426666667	99.9951138986667	99.98700463440004	598660.5	2.883567059393013E8	0	7925	0.2459549429339809	26.259254467535555	0.38145921786891757	403.1640625	403.1834411621094
144	403.1935729980469	22.1153748650667					1	DETECTED	403.1936 m/z @22.12 [151020OFc1_NvH-0949-Control-13.raw]	403.1935729980469	22.1153748650667	0.0267856018666667	99.3585624058667	99.33177680400004	1295309.75	3.214883884199007E8	0	7925	3.7064532381525055	0.78951164148032	4.5582220840068235	403.18359375	403.20355224609375
145	403.20458984375	46.9799213581333					1	DETECTED	403.2046 m/z @46.98 [151020OFc1_NvH-0949-Control-13.raw]	403.20458984375	46.9799213581333	0.119460015733333	94.47052366	94.35106364426666	366125.90625	2.752024282931279E8	2	7925	79.64652671537758	1.1561806683995668	1.4322581454767853	403.2035827636719	403.2093200683594
146	403.2193298339844	23.4543322568					1	DETECTED	403.2193 m/z @23.45 [151020OFc1_NvH-0949-Control-13.raw]	403.2193298339844	23.4543322568	3.6215433464	98.6377789722667	95.0162356258667	6620627.5	5.059581543320203E8	2	7925	0.18471713849492133	4.152969565255894	69.24296280907039	403.2093505859375	403.22930908203125
147	403.2330322265625	31.383746992					1	DETECTED	403.2330 m/z @31.38 [151020OFc1_NvH-0949-Control-13.raw]	403.2330322265625	31.383746992	0.00810926426666667	99.9951138986667	99.98700463440004	4884058.5	4.8019182998570263E8	2	7925	0.1684362766398806	1.5570422486463151	1.3897835090062889	403.2293395996094	403.2429504394531
148	403.24462890625	54.7088408357333					1	DETECTED	403.2446 m/z @54.71 [151020OFc1_NvH-0949-Control-13.raw]	403.24462890625	54.7088408357333	1.31949018986667	98.4999432824	97.18045309253333	3334288.0	3.864702644530143E8	2	7925	3.1684749410486077	0.5471398305014663	0.3042659785038166	403.2430725097656	403.25457763671875
149	403.2557373046875	16.4950986448					1	DETECTED	403.2557 m/z @16.50 [151020OFc1_NvH-0949-Control-13.raw]	403.2557373046875	16.4950986448	3.78338112	95.9352418032	92.1518606832	1094826.25	2.839285464597154E8	2	7925	0.19247825664128015	21.881463403584803	46.6535584616048	403.2547302246094	403.2653503417969
150	403.2694091796875	91.632254928					1	DETECTED	403.2694 m/z @91.63 [151020OFc1_NvH-0949-Control-13.raw]	403.2694091796875	91.632254928	1.5618188552	93.2959251773333	91.7341063221333	205303.046875	2.5001849656746656E8	0	7925	77.45558441100535	1.1196682438314518	0.3997151592170316	403.26617431640625	403.2793273925781
151	403.29296875	41.4026710717333					1	DETECTED	403.2930 m/z @41.40 [151020OFc1_NvH-0949-Control-13.raw]	403.29296875	41.4026710717333	41.4026710717333	92.6199869152	51.2173158434667	61621.58203125	1.40105906283429E8	0	7925	49.25455845086939	null	null	403.2835998535156	403.29437255859375
152	403.306884765625	91.8479727797333					1	DETECTED	403.3069 m/z @91.85 [151020OFc1_NvH-0949-Control-13.raw]	403.306884765625	91.8479727797333	2.62721745146667	94.9204559834667	92.29323853200003	114531.796875	2.638167051422104E8	0	7925	0.13242869966779836	0.5172184330452535	1.6419233500502997	403.2969055175781	403.31402587890625
153	403.4609069824219	14.9748973181333					1	DETECTED	403.4609 m/z @14.97 [151020OFc1_NvH-0949-Control-13.raw]	403.4609069824219	14.9748973181333	3.7204196272	96.8467770584	93.12635743119999	340164.15625	2.6941966765440303E8	0	7925	0.21610691517293645	0.5306884915013227	1.1730385260651073	403.4509582519531	403.46197509765625
154	403.47198486328125	32.8549366064					1	DETECTED	403.4720 m/z @32.85 [151020OFc1_NvH-0949-Control-13.raw]	403.47198486328125	32.8549366064	3.6844033776	96.609388348	92.92498497039999	1168705.75	2.6527821854853296E8	4	7925	0.060695379107123415	0.622253726649149	0.03797409214033603	403.46209716796875	403.48187255859375
155	403.48907470703125	13.5231366594667					1	DETECTED	403.4891 m/z @13.52 [151020OFc1_NvH-0949-Control-13.raw]	403.48907470703125	13.5231366594667	5.1888801184	99.976553284	94.78767316560001	1154893.75	3.0360992459676677E8	4	7925	0.22239024756331816	58.75723029564404	2.8171025406684733	403.4823303222656	403.49896240234375
156	403.50750732421875	18.4698756418667					1	DETECTED	403.5075 m/z @18.47 [151020OFc1_NvH-0949-Control-13.raw]	403.50750732421875	18.4698756418667	1.96697864826667	89.4142242202667	87.44724557200003	271359.53125	2.6511205813623923E8	0	7925	0.17876232172608653	3.692755579254008	0.004421724235595563	403.4998474121094	403.5174865722656
157	403.5289001464844	17.0476267402667					1	DETECTED	403.5289 m/z @17.05 [151020OFc1_NvH-0949-Control-13.raw]	403.5289001464844	17.0476267402667	2.3920174672	99.3772227818667	96.9852053146667	949294.8125	2.875097425278649E8	0	7925	4.912119591497696	1.1319203434686567	0.662690717428611	403.5189208984375	403.53387451171875
158	403.54388427734375	26.4884239245333					1	DETECTED	403.5439 m/z @26.49 [151020OFc1_NvH-0949-Control-13.raw]	403.54388427734375	26.4884239245333	4.42152618533333	98.9342756688	94.51274948346666	1710993.0	3.153411336897028E8	6	7925	9.357296819991834	0.6826698521750062	0.10866778638585937	403.5339050292969	403.5538330078125
159	403.5588073730469	32.7754870642667					1	DETECTED	403.5588 m/z @32.78 [151020OFc1_NvH-0949-Control-13.raw]	403.5588073730469	32.7754870642667	4.43094294586667	98.6098774496	94.17893450373333	792640.375	2.5837307934601066E8	0	7925	0.1507987623604734	0.540435132188887	0.02241806502207877	403.553955078125	403.5618591308594
160	403.5718688964844	29.0819044077333					1	DETECTED	403.5719 m/z @29.08 [151020OFc1_NvH-0949-Control-13.raw]	403.5718688964844	29.0819044077333	2.3920174672	99.1197135349333	96.72769606773329	1110979.0	3.311466780928977E8	3	7925	6.000254657089894	0.5073849336589552	0.5119774516483359	403.5618896484375	403.5815734863281
161	403.5827331542969	35.6605290242667					1	DETECTED	403.5827 m/z @35.66 [151020OFc1_NvH-0949-Control-13.raw]	403.5827331542969	35.6605290242667	3.7204196272	85.2727516546667	81.5523320274667	497996.125	2.6430131802361774E8	0	7925	0.09011861402318999	1.311164166794605	1.7102866457726642	403.58197021484375	403.5926208496094
162	403.6846923828125	24.8445702861333					1	DETECTED	403.6847 m/z @24.84 [151020OFc1_NvH-0949-Control-13.raw]	403.6846923828125	24.8445702861333	2.12072498773333	96.9652237370667	94.84449874933337	245152.59375	2.6158305630492124E8	0	7925	26.125306417466195	3.141545008472416	5.286671397072407	403.6747131347656	403.6914367675781
163	403.7118225097656	26.0336399506667					1	DETECTED	403.7118 m/z @26.03 [151020OFc1_NvH-0949-Control-13.raw]	403.7118225097656	26.0336399506667	4.17478122826667	99.5084000138667	95.33361878560004	9716831.0	6.603638831071784E8	2	7925	2.2483382873050743	0.8924178960920177	0.060097249060754566	403.7018737792969	403.7218017578125
164	403.7294921875	21.3171925178667					1	DETECTED	403.7295 m/z @21.32 [151020OFc1_NvH-0949-Control-13.raw]	403.7294921875	21.3171925178667	4.47098576533333	99.9395929152	95.46860714986667	8252086.5	5.16068401095969E8	2	7925	0.2599522393066742	1.3281004204343052	1.1312030079388784	403.72186279296875	403.7394714355469
165	403.74176025390625	31.8836228458667					1	DETECTED	403.7418 m/z @31.88 [151020OFc1_NvH-0949-Control-13.raw]	403.74176025390625	31.8836228458667	0.119460015733333	99.2378477874667	99.11838777173337	2813301.0	3.4391835878111535E8	2	7925	22.8629852724269	1.141529449312124	0.07430883450456191	403.7395324707031	403.751708984375
166	403.7538757324219	57.8044516618667					1	DETECTED	403.7539 m/z @57.80 [151020OFc1_NvH-0949-Control-13.raw]	403.7538757324219	57.8044516618667	7.39210679306667	99.7428185322667	92.35071173920002	880040.875	2.9747517526804924E8	0	7925	41.367083983096904	0.5023280227241315	0.008320271721193692	403.75177001953125	403.76324462890625
167	403.79705810546875	30.8010435616					1	DETECTED	403.7971 m/z @30.80 [151020OFc1_NvH-0949-Control-13.raw]	403.79705810546875	30.8010435616	4.630342252	92.3977788072	87.76743655519999	347113.875	2.3898514009702092E8	0	7925	0.42233137484992156	2.1392791812471152	0.0054775030471948104	403.7875671386719	403.8069152832031
168	403.83953857421875	18.3223956610667					1	DETECTED	403.8395 m/z @18.32 [151020OFc1_NvH-0949-Control-13.raw]	403.83953857421875	18.3223956610667	0.488391078933333	98.7391321096	98.25074103066667	149295.484375	2.3248887284145653E8	0	7925	8.19453964526417	5.634279854608183	0.030085265535380986	403.8295593261719	403.8426513671875
169	403.86285400390625	17.1107905413333					1	DETECTED	403.8629 m/z @17.11 [151020OFc1_NvH-0949-Control-13.raw]	403.86285400390625	17.1107905413333	3.70237766826667	99.7428185322667	96.04044086400003	669562.125	2.6341544920125166E8	3	7925	15.610581861155367	0.5353556055420795	0.19492841085820142	403.85296630859375	403.86834716796875
170	403.87835693359375	26.4019812682667					1	DETECTED	403.8784 m/z @26.40 [151020OFc1_NvH-0949-Control-13.raw]	403.87835693359375	26.4019812682667	0.137705357066667	99.9120269616	99.77432160453334	1200842.0	3.1472851443066794E8	3	7925	10.30097836483953	0.6017542621774856	0.3099207152843963	403.8684997558594	403.8883361816406
171	403.8912353515625	16.8706127541333					1	DETECTED	403.8912 m/z @16.87 [151020OFc1_NvH-0949-Control-13.raw]	403.8912353515625	16.8706127541333	1.1926419272	99.976553284	98.7839113568	339424.0625	2.3450847135522756E8	0	7925	4.64505926695878	0.5874733793812102	0.4325245229542423	403.88836669921875	403.90118408203125
172	403.9114685058594	28.8804304512					1	DETECTED	403.9115 m/z @28.88 [151020OFc1_NvH-0949-Control-13.raw]	403.9114685058594	28.8804304512	0.595794374933333	99.5546996605333	98.95890528559997	2945860.75	3.0988462530328566E8	3	7925	0.2130363649154603	1.4748670048649564	1.4720331903660329	403.9014892578125	403.92132568359375
173	403.9256896972656	11.3240405456					1	DETECTED	403.9257 m/z @11.32 [151020OFc1_NvH-0949-Control-13.raw]	403.9256896972656	11.3240405456	0.7854501096	99.6490610621333	98.86361095253329	202917.640625	3.1470144666077226E8	0	7925	0.10007400578756354	6.890951876765663	719.592390754216	403.92169189453125	403.9356384277344
174	403.9519958496094	26.0205757704					1	DETECTED	403.9520 m/z @26.02 [151020OFc1_NvH-0949-Control-13.raw]	403.9519958496094	26.0205757704	1.14706281388333	99.4988653317333	98.35180251784998	558683.3125	2.830492336963097E8	0	7925	3.8702487244876878	0.6271457213614829	0.7456375444763963	403.9425964355469	403.9619445800781
175	403.97320556640625	32.9138854602667					1	DETECTED	403.9732 m/z @32.91 [151020OFc1_NvH-0949-Control-13.raw]	403.97320556640625	32.9138854602667	0.938860953066667	99.8846294869333	98.94576853386664	472864.0	2.7615678737038434E8	0	7925	0.08840242496936668	2.1939011379422344	0.022916246558337516	403.9635925292969	403.98040771484375
176	403.990478515625	13.4001938642667					1	DETECTED	403.9905 m/z @13.40 [151020OFc1_NvH-0949-Control-13.raw]	403.990478515625	13.4001938642667	3.72944202986667	99.2007709568	95.47132892693332	482453.1875	2.721636765881873E8	4	7925	2.7697600907545894	2.4777876045772014	0.18598593457389245	403.9806213378906	404.00042724609375
177	404.1196594238281	89.1749327554667					1	DETECTED	404.1197 m/z @89.17 [151020OFc1_NvH-0949-Control-13.raw]	404.1196594238281	89.1749327554667	2.5277830864	98.3799488005333	95.85216571413329	9543537.0	6.617313068276258E8	0	7925	0.7626762246101606	1.3470730500886368	1.3585280158330377	404.1099548339844	404.12945556640625
178	404.1714172363281	14.4001972336					1	DETECTED	404.1714 m/z @14.40 [151020OFc1_NvH-0949-Control-13.raw]	404.1714172363281	14.4001972336	0.00810926426666667	99.9951138986667	99.98700463440004	331733.1875	2.7586478874118537E8	0	7925	0.1399701440101211	4.435608653775007	24.66088234351571	404.1619873046875	404.18121337890625
179	404.19232177734375	90.0658870472					1	DETECTED	404.1923 m/z @90.07 [151020OFc1_NvH-0949-Control-13.raw]	404.19232177734375	90.0658870472	0.821524526133333	99.9951138986667	99.17358937253337	1559214.5	3.312820778500797E8	3	7925	0.13210462859754557	0.5118685151091207	0.010019087555912184	404.1824035644531	404.1934509277344
180	404.2034606933594	25.0178328317333					1	DETECTED	404.2035 m/z @25.02 [151020OFc1_NvH-0949-Control-13.raw]	404.2034606933594	25.0178328317333	0.1933761336	99.9212495072	99.7278733736	2.054117E7	8.532510312049385E8	2	7925	0.24386732391234744	0.5393023851220329	0.030635540932329994	404.1935119628906	404.21343994140625
181	404.2135314941406	26.0336399506667					1	DETECTED	404.2135 m/z @26.03 [151020OFc1_NvH-0949-Control-13.raw]	404.2135314941406	26.0336399506667	4.07708606026667	99.3492920053333	95.27220594506663	3358330.25	4.657355760515693E8	2	7925	10.75837109684769	0.735649520384886	0.20535510992604067	404.2134704589844	404.2235107421875
182	404.23126220703125	21.2948821056					1	DETECTED	404.2313 m/z @21.29 [151020OFc1_NvH-0949-Control-13.raw]	404.23126220703125	21.2948821056	0.0809538834666667	99.9028852381333	99.82193135466663	3351840.75	5.0653835275735265E8	2	7925	1.034192748579855	1.0532380714965413	67.8243521331592	404.2235412597656	404.2412414550781
183	404.2461242675781	28.8432681837333					1	DETECTED	404.2461 m/z @28.84 [151020OFc1_NvH-0949-Control-13.raw]	404.2461242675781	28.8432681837333	4.0952320992	97.9307564965333	93.8355243973333	2039439.875	3.665165524979586E8	2	7925	3.141536253479451	2.430049439295102	3.3908162365128254	404.2413024902344	404.2560119628906
184	404.2635498046875	33.2692837842667					1	DETECTED	404.2635 m/z @33.27 [151020OFc1_NvH-0949-Control-13.raw]	404.2635498046875	33.2692837842667	5.32906969973333	98.3614162066667	93.03234650693338	339916.03125	2.8320818094475317E8	0	7925	9.257256981483888	1.973770739770641	3.411572631214239	404.2568359375	404.2720642089844
185	404.2856140136719	63.0199202562667					1	DETECTED	404.2856 m/z @63.02 [151020OFc1_NvH-0949-Control-13.raw]	404.2856140136719	63.0199202562667	16.5052937293333	94.3836541586667	77.8783604293334	66869.5390625	2.3133816111441997E8	0	7925	75.6778820178849	0.8371384040269509	0.6164188963828229	404.2757568359375	404.2886962890625
186	404.3006286621094	91.4972644042667					1	DETECTED	404.3006 m/z @91.50 [151020OFc1_NvH-0949-Control-13.raw]	404.3006286621094	91.4972644042667	7.21317950213333	92.4160455101333	85.20286600799997	78209.515625	2.2189031663555866E8	0	7925	0.5715052036192674	0.5054505017580332	1.2910378865423315	404.2930603027344	404.3053894042969
187	404.31854248046875	91.632254928					1	DETECTED	404.3185 m/z @91.63 [151020OFc1_NvH-0949-Control-13.raw]	404.31854248046875	91.632254928	12.3476391530667	96.5594392258667	84.2118000728	99232.6640625	2.304974736869062E8	0	7925	0.8457897152447345	0.5310727639259398	0.5300937260124858	404.30859375	404.32574462890625
188	404.4178771972656	46.0294972629333					1	DETECTED	404.4179 m/z @46.03 [151020OFc1_NvH-0949-Control-13.raw]	404.4178771972656	46.0294972629333	6.15938367626667	99.6679151826667	93.50853150640003	2093215.0	2.812418436347359E8	0	7925	0.13372397679980708	0.5042278040549785	1.9955385427727375	404.4084777832031	404.4278259277344
189	404.4441223144531	31.9920832861333					1	DETECTED	404.4441 m/z @31.99 [151020OFc1_NvH-0949-Control-13.raw]	404.4441223144531	31.9920832861333	1.92190001333333	99.6770523493333	97.75515233599997	867952.75	2.886754281151259E8	4	7925	0.8467753019418716	0.5143053998892654	0.38069446196508877	404.4346618652344	404.4541015625
190	404.46356201171875	18.8726329250667					1	DETECTED	404.4636 m/z @18.87 [151020OFc1_NvH-0949-Control-13.raw]	404.46356201171875	18.8726329250667	0.577412951733333	95.2688147002667	94.69140174853337	634345.125	2.7069084088413906E8	0	7925	0.07866131530285969	1.1079750867779594	7.455953496573353	404.4543151855469	404.4735107421875
191	404.4949645996094	10.7903467096					1	DETECTED	404.4950 m/z @10.79 [151020OFc1_NvH-0949-Control-13.raw]	404.4949645996094	10.7903467096	0.830524977333333	97.5597936205333	96.72926864319996	177924.4375	2.5472514691319236E8	0	7925	4.96646161649954	0.5032176875916324	249.97541627215958	404.485107421875	404.5047912597656
192	404.5064697265625	14.4525030093333					1	DETECTED	404.5065 m/z @14.45 [151020OFc1_NvH-0949-Control-13.raw]	404.5064697265625	14.4525030093333	3.4500021056	49.4653556581333	46.0153535525333	170307.203125	1.2477823927857935E8	0	7925	0.11394138340156523	2.091131550687701	331.64435840244766	404.5052795410156	404.5081481933594
193	404.5185241699219	27.0959795181333					1	DETECTED	404.5185 m/z @27.10 [151020OFc1_NvH-0949-Control-13.raw]	404.5185241699219	27.0959795181333	4.16262928346667	97.6330493421333	93.47042005866663	497897.96875	2.6256754092877364E8	0	7925	0.12123316031435394	0.5054625322151558	2.809272038291212	404.508544921875	404.52130126953125
194	404.53143310546875	14.1595355538667					1	DETECTED	404.5314 m/z @14.16 [151020OFc1_NvH-0949-Control-13.raw]	404.53143310546875	14.1595355538667	4.86571266053333	99.3585624058667	94.49284974533337	2449864.25	3.451403556334289E8	3	7925	9.116847966312381	0.773026475066901	1.7335016465191544	404.5214538574219	404.5413513183594
195	404.5423278808594	27.34311028					1	DETECTED	404.5423 m/z @27.34 [151020OFc1_NvH-0949-Control-13.raw]	404.5423278808594	27.34311028	4.05719318426667	50.9619262378667	46.904733053600026	541462.625	1.4484647775525582E8	0	7925	0.41660677131595136	0.5084427224584053	0.010479088706814587	404.5414733886719	404.5459289550781
196	404.5559387207031	40.0336185973333					1	DETECTED	404.5559 m/z @40.03 [151020OFc1_NvH-0949-Control-13.raw]	404.5559387207031	40.0336185973333	2.88070784853333	98.3428534709333	95.46214562239997	1946682.0	3.2368078370938987E8	3	7925	15.29992097373211	0.8730058504902326	0.35668348968077623	404.54595947265625	404.56591796875
197	404.57073974609375	34.9136998770667					1	DETECTED	404.5707 m/z @34.91 [151020OFc1_NvH-0949-Control-13.raw]	404.57073974609375	34.9136998770667	3.82011998506667	90.4763449466667	86.65622496160003	1250967.25	2.89522378634101E8	0	7925	0.14191041504090407	0.532392042795199	0.06816387128607256	404.5659484863281	404.5735168457031
198	404.5835266113281	33.0701524874667					1	DETECTED	404.5835 m/z @33.07 [151020OFc1_NvH-0949-Control-13.raw]	404.5835266113281	33.0701524874667	4.2382157032	98.0048114352	93.766595732	2239598.5	2.998912308630679E8	3	7925	0.14535306264640724	2.548712275368277	1.925319271633747	404.57354736328125	404.5934753417969
199	404.59912109375	65.8885685549333					1	DETECTED	404.5991 m/z @65.89 [151020OFc1_NvH-0949-Control-13.raw]	404.59912109375	65.8885685549333	0.303932640533333	99.4893607954667	99.18542815493336	115488.703125	3.0480799423645884E8	0	7925	79.81562723268691	0.7561635951169159	0.5123271902338319	404.5940246582031	404.6084289550781
200	404.6185302734375	46.0510759488					1	DETECTED	404.6185 m/z @46.05 [151020OFc1_NvH-0949-Control-13.raw]	404.6185302734375	46.0510759488	3.93087946826667	96.2848939837333	92.35401451546663	2312392.0	2.9888531216088194E8	0	7925	0.17564172284718182	0.7851893491218025	0.5146705297035569	404.6091613769531	404.6282958984375
201	404.6820068359375	14.6790685466667					1	DETECTED	404.6820 m/z @14.68 [151020OFc1_NvH-0949-Control-13.raw]	404.6820068359375	14.6790685466667	5.41483168933333	95.1960569864	89.78122529706667	468506.21875	2.5107778201894537E8	0	7925	0.0811353742160641	0.6777852963628447	127.20119448072415	404.6722106933594	404.6846618652344
202	404.6947021484375	31.9920832861333					1	DETECTED	404.6947 m/z @31.99 [151020OFc1_NvH-0949-Control-13.raw]	404.6947021484375	31.9920832861333	4.2382157032	97.8361592048	93.5979435016	526027.5625	2.750528081425594E8	0	7925	0.1657757551586947	0.5046386148149088	0.15413013013499482	404.6847229003906	404.69482421875
203	404.70489501953125	25.0072791650667					1	DETECTED	404.7049 m/z @25.01 [151020OFc1_NvH-0949-Control-13.raw]	404.70489501953125	25.0072791650667	4.17478122826667	95.8159766877333	91.64119545946663	8758327.0	4.76059310609335E8	0	7925	0.22346544406432045	0.621522579030495	0.24391898945398116	404.6949157714844	404.7148742675781
204	404.71923828125	15.0955598522667					1	DETECTED	404.7192 m/z @15.10 [151020OFc1_NvH-0949-Control-13.raw]	404.71923828125	15.0955598522667	5.2090757144	92.5215048056	87.3124290912	861246.75	2.8879834246736765E8	2	7925	20.242476926695858	4.5355414690776605	6.902615245183142	404.7149353027344	404.72137451171875
205	404.73150634765625	12.1791100696					1	DETECTED	404.7315 m/z @12.18 [151020OFc1_NvH-0949-Control-13.raw]	404.73150634765625	12.1791100696	1.65294886666667	96.3665517634667	94.71360289680003	1782433.625	3.576869313016502E8	2	7925	10.163307060749078	4.286577463405284	5.053115422705684	404.7215270996094	404.7414855957031
206	404.7416076660156	40.7582580829333					1	DETECTED	404.7416 m/z @40.76 [151020OFc1_NvH-0949-Control-13.raw]	404.7416076660156	40.7582580829333	5.32906969973333	97.7349604536	92.40589075386667	842664.0625	2.9087975619826496E8	2	7925	65.84194391016393	1.6063431842523448	6.344346314969586	404.74151611328125	404.751220703125
207	404.7538757324219	29.5201893810667					1	DETECTED	404.7539 m/z @29.52 [151020OFc1_NvH-0949-Control-13.raw]	404.7538757324219	29.5201893810667	1.78869729226667	99.1661670144	97.37746972213333	724051.875	2.4339886869712794E8	0	7925	2.629650899649434	1.8647950566555256	3.3036927807333902	404.7516174316406	404.76348876953125
208	404.819091796875	46.1097273381333					1	DETECTED	404.8191 m/z @46.11 [151020OFc1_NvH-0949-Control-13.raw]	404.819091796875	46.1097273381333	1.32848349706667	97.8847277933333	96.55624429626663	1333890.25	2.6303828291715446E8	0	7925	0.1581995190346035	1.2506495218123235	0.004927945810350453	404.8092956542969	404.8290100097656
209	404.82928466796875	13.8585161842667					1	DETECTED	404.8293 m/z @13.86 [151020OFc1_NvH-0949-Control-13.raw]	404.82928466796875	13.8585161842667	0.857639092266667	98.748436176	97.89079708373333	239534.421875	2.4174279133819407E8	0	7925	0.07600002813543405	3.764776652798661	0.6945438045301487	404.82916259765625	404.839111328125
210	404.8480529785156	22.5098141778667					1	DETECTED	404.8481 m/z @22.51 [151020OFc1_NvH-0949-Control-13.raw]	404.8480529785156	22.5098141778667	0.00810926426666667	81.2394851064	81.23137584213333	157393.125	2.3516619005308238E8	0	7925	7.537454892210635	2.678541930450984	4.439660171578996	404.8396301269531	404.8518981933594
211	404.8619079589844	23.2185805056					1	DETECTED	404.8619 m/z @23.22 [151020OFc1_NvH-0949-Control-13.raw]	404.8619079589844	23.2185805056	0.974821093866667	99.0919717285333	98.11715063466663	934759.6875	2.8530946631957626E8	3	7925	9.071453332016997	2.169383890652168	0.5684218680894413	404.8520202636719	404.865478515625
212	404.87548828125	17.0972430765333					1	DETECTED	404.8755 m/z @17.10 [151020OFc1_NvH-0949-Control-13.raw]	404.87548828125	17.0972430765333	1.75242069786667	99.3307921432	97.57837144533333	4129750.5	3.7359365566899425E8	3	7925	0.15722194851743865	0.6803231998248258	3.9547614217378078	404.8656005859375	404.88543701171875
213	404.8916320800781	26.0610977488					1	DETECTED	404.8916 m/z @26.06 [151020OFc1_NvH-0949-Control-13.raw]	404.8916320800781	26.0610977488	0.0177464544	99.7428185322667	99.7250720778667	1676390.625	3.674664802330857E8	3	7925	14.080272067224648	1.8196507213836537	0.013867887578786035	404.885498046875	404.901611328125
214	404.90509033203125	34.9284105837333					1	DETECTED	404.9051 m/z @34.93 [151020OFc1_NvH-0949-Control-13.raw]	404.90509033203125	34.9284105837333	0.6320749584	99.2101766688	98.5781017104	657105.0625	2.961062562287993E8	3	7925	19.21731622764922	0.5533858055105549	0.1020265669197018	404.9016418457031	404.908203125
215	404.9183349609375	33.1112914176					1	DETECTED	404.9183 m/z @33.11 [151020OFc1_NvH-0949-Control-13.raw]	404.9183349609375	33.1112914176	0.577412951733333	99.5829367402667	99.00552378853337	1400251.625	3.071232266183535E8	3	7925	0.17566683535758898	1.6672001453309522	0.7015730326691785	404.9083557128906	404.9281005859375
216	404.9324035644531	14.6995395557333					1	DETECTED	404.9324 m/z @14.70 [151020OFc1_NvH-0949-Control-13.raw]	404.9324035644531	14.6995395557333	3.21509358533333	99.6865146557333	96.47142107039997	383628.28125	2.4907839171090448E8	0	7925	0.018344428808036994	0.507102768850062	1.3280278858425532	404.92840576171875	404.9356384277344
217	404.9458923339844	32.0253227832					1	DETECTED	404.9459 m/z @32.03 [151020OFc1_NvH-0949-Control-13.raw]	404.9458923339844	32.0253227832	0.101030869333333	99.7804221392	99.67939126986667	537986.6875	2.7577312369025505E8	0	7925	0.19758185894686875	0.5041175954868883	5.138715599993674	404.93609619140625	404.95587158203125
218	404.9643859863281	18.8633438637333					1	DETECTED	404.9644 m/z @18.86 [151020OFc1_NvH-0949-Control-13.raw]	404.9643859863281	18.8633438637333	0.368311133066667	99.5829367402667	99.21462560720003	295327.3125	2.6873208781811696E8	0	7925	7.3435306753565825	4.937561510073414	1.5550500052740215	404.9559020996094	404.9742736816406
219	405.0046691894531	40.5950556696					1	DETECTED	405.0047 m/z @40.60 [151020OFc1_NvH-0949-Control-13.raw]	405.0046691894531	40.5950556696	4.44070313066667	99.2565303296	94.81582719893332	91981.1015625	2.6637838966414973E8	0	7925	17.43055675173415	1.2767678789142283	1.7932500893251608	404.99481201171875	405.0088195800781
220	405.01922607421875	46.0510759488					1	DETECTED	405.0192 m/z @46.05 [151020OFc1_NvH-0949-Control-13.raw]	405.01922607421875	46.0510759488	3.19706270586667	99.9395929152	96.74253020933332	807598.125	2.5556636418538275E8	0	7925	0.11515379940441761	0.5001778256974718	1.0079206783457895	405.00933837890625	405.02813720703125
221	405.0318908691406	39.1184243717333					1	DETECTED	405.0319 m/z @39.12 [151020OFc1_NvH-0949-Control-13.raw]	405.0318908691406	39.1184243717333	6.13766091573333	98.4908418333333	92.35318091759997	750928.5	2.498708139823698E8	5	7925	0.06686937917134372	2.0599902800772614	8.045764386362238	405.029296875	405.0412902832031
222	405.0562744140625	23.4543322568					1	DETECTED	405.0563 m/z @23.45 [151020OFc1_NvH-0949-Control-13.raw]	405.0562744140625	23.4543322568	6.9982152984	99.4893607954667	92.4911454970667	231713.109375	2.5154549822690058E8	0	7925	0.06304620332420541	2.810236027456487	0.6287909127545123	405.0462951660156	405.0642395019531
223	405.1033935546875	90.3568301090667					1	DETECTED	405.1034 m/z @90.36 [151020OFc1_NvH-0949-Control-13.raw]	405.1033935546875	90.3568301090667	14.4525030093333	97.8659173176	83.4134143082667	1509338.75	2.450070659170993E8	0	7925	0.07160055172876412	0.5017770952304194	0.0017197471667166583	405.0936584472656	405.11199951171875
224	405.1231994628906	89.2186657477333					1	DETECTED	405.1232 m/z @89.22 [151020OFc1_NvH-0949-Control-13.raw]	405.1231994628906	89.2186657477333	0.276353991733333	96.9744879448	96.69813395306667	1802417.875	2.894066264634497E8	0	7925	0.48432231836584094	1.2341118345589184	1.2128571210813142	405.1144714355469	405.1327209472656
225	405.1678771972656	19.0693055218667					1	DETECTED	405.1679 m/z @19.07 [151020OFc1_NvH-0949-Control-13.raw]	405.1678771972656	19.0693055218667	1.27425309466667	99.9395929152	98.66533982053332	226088.5625	2.4267761426417828E8	0	7925	0.15003543694031052	3.7153879431750614	6.433239027522604	405.157958984375	405.1718444824219
226	405.1818542480469	17.7158986762667					1	DETECTED	405.1819 m/z @17.72 [151020OFc1_NvH-0949-Control-13.raw]	405.1818542480469	17.7158986762667	0.267093333333333	99.9951138986667	99.72802056533337	254852.71875	2.6418922417988256E8	0	7925	76.07642743483706	4.630417779056626	30.14376262057696	405.1723937988281	405.18560791015625
227	405.1956481933594	90.0658870472					1	DETECTED	405.1956 m/z @90.07 [151020OFc1_NvH-0949-Control-13.raw]	405.1956481933594	90.0658870472	2.82623123546667	99.976553284	97.15032204853334	383883.59375	2.9751324351007897E8	0	7925	78.78731948454757	0.5106600039602301	0.0056004777159518035	405.1856689453125	405.1996154785156
228	405.2096252441406	17.0855202002667					1	DETECTED	405.2096 m/z @17.09 [151020OFc1_NvH-0949-Control-13.raw]	405.2096252441406	17.0855202002667	4.1521583392	98.0141741381333	93.8620157989333	2969249.25	4.0944995461466074E8	3	7925	8.075201027239071	7.449879755933278	4.747715678058837	405.19964599609375	405.2135314941406
229	405.2235412597656	21.8278133890667					1	DETECTED	405.2235 m/z @21.83 [151020OFc1_NvH-0949-Control-13.raw]	405.2235412597656	21.8278133890667	3.81106043013333	99.2192597234667	95.40819929333338	7715802.5	5.952826019351041E8	3	7925	0.2062563732912075	1.2309981990580534	11.4661796375362	405.21356201171875	405.2335205078125
230	405.23486328125	10.2645655538667					1	DETECTED	405.2349 m/z @10.26 [151020OFc1_NvH-0949-Control-13.raw]	405.23486328125	10.2645655538667	4.19482035893333	94.2411160725333	90.04629571359997	2066737.125	3.47942079574349E8	2	7925	3.6298643933050183	4.387120975592237	0.39481480499269694	405.2335510253906	405.2448425292969
231	405.24542236328125	91.2953378296					1	DETECTED	405.2454 m/z @91.30 [151020OFc1_NvH-0949-Control-13.raw]	405.24542236328125	91.2953378296	4.64103378106667	98.2744164170667	93.63338263600004	1792722.125	3.301965583867038E8	3	7925	0.08571680344304866	0.5072572752537198	0.002698277094622549	405.244873046875	405.25048828125
232	405.260498046875	62.6216358853333					1	DETECTED	405.2605 m/z @62.62 [151020OFc1_NvH-0949-Control-13.raw]	405.260498046875	62.6216358853333	1.87702547653333	95.1501384693333	93.27311299279997	1932296.25	3.42913230322609E8	2	7925	0.16147883161173837	0.5064045361351387	0.00728229829514822	405.25067138671875	405.2689514160156
233	405.2793273925781	32.4251056344					1	DETECTED	405.2793 m/z @32.43 [151020OFc1_NvH-0949-Control-13.raw]	405.2793273925781	32.4251056344	8.62967584	95.9077984397333	87.2781225997333	210399.546875	2.5790981873920164E8	0	7925	59.05571711224071	1.740618391421209	2.480083993773249	405.2710876464844	405.2889709472656
234	405.2997741699219	91.632254928					1	DETECTED	405.2998 m/z @91.63 [151020OFc1_NvH-0949-Control-13.raw]	405.2997741699219	91.632254928	0.00810926426666667	99.9859029616	99.97779369733334	78596.8671875	2.379128513316149E8	0	7925	0.7604259157442783	0.5319594558892999	0.06409560087371263	405.2967529296875	405.30755615234375
235	405.4332580566406	39.0025173413333					1	DETECTED	405.4333 m/z @39.00 [151020OFc1_NvH-0949-Control-13.raw]	405.4332580566406	39.0025173413333	6.87573538373333	97.2684782413333	90.39274285759997	538006.75	2.581904625149452E8	0	7925	13.89461290237849	1.5906786715269783	0.0026767954096130284	405.4234619140625	405.43817138671875
236	405.44854736328125	27.021678148					1	DETECTED	405.4485 m/z @27.02 [151020OFc1_NvH-0949-Control-13.raw]	405.44854736328125	27.021678148	3.72944202986667	98.1070065056	94.37756447573332	1075870.625	3.0328872222775644E8	4	7925	0.20482480778741774	0.7881212078768207	0.1332150903507866	405.4385681152344	405.4585266113281
237	405.46466064453125	18.1566683936					1	DETECTED	405.4647 m/z @18.16 [151020OFc1_NvH-0949-Control-13.raw]	405.46466064453125	18.1566683936	3.38683122533333	74.6516235093333	71.26479228399998	375295.75	2.309168432065958E8	0	7925	0.6102207037568554	0.5401523257716566	3.4339134140899126	405.45855712890625	405.4652099609375
238	405.4752197265625	23.6737440816					1	DETECTED	405.4752 m/z @23.67 [151020OFc1_NvH-0949-Control-13.raw]	405.4752197265625	23.6737440816	0.119460015733333	99.8846294869333	99.76516947119997	678489.375	2.752517693558418E8	0	7925	0.15916009825475896	1.5090249398931366	0.9071674911250509	405.4653015136719	405.48504638671875
239	405.4891357421875	26.3875188301333					1	DETECTED	405.4891 m/z @26.39 [151020OFc1_NvH-0949-Control-13.raw]	405.4891357421875	26.3875188301333	4.3209165536	99.2844636189333	94.9635470653333	183159.734375	2.9053997808406246E8	0	7925	43.597667804494826	2.3661238857151794	3.7283134347208695	405.4853210449219	405.4990234375
240	405.5152893066406	17.6628202192					1	DETECTED	405.5153 m/z @17.66 [151020OFc1_NvH-0949-Control-13.raw]	405.5152893066406	17.6628202192	4.571020396	99.0646280736	94.49360767760001	151745.03125	2.42136464956245E8	0	7925	5.2298809977058625	3.9989190296668276	0.03759976400006365	405.5053405761719	405.5213928222656
241	405.5314636230469	20.4137298706667					1	DETECTED	405.5315 m/z @20.41 [151020OFc1_NvH-0949-Control-13.raw]	405.5314636230469	20.4137298706667	1.67109448906667	98.9710215384	97.29992704933332	3029669.0	3.287311283355827E8	3	7925	0.1460735199120755	0.9364945107667405	1.057540904518676	405.521484375	405.54144287109375
242	405.5506591796875	18.9674963872					1	DETECTED	405.5507 m/z @18.97 [151020OFc1_NvH-0949-Control-13.raw]	405.5506591796875	18.9674963872	4.1242022	98.3614162066667	94.2372140066667	2649465.0	3.685401158709877E8	3	7925	0.16113788131033502	1.4475804250819493	0.3022123620077699	405.5414733886719	405.5606384277344
243	405.56549072265625	15.8701781498667					1	DETECTED	405.5655 m/z @15.87 [151020OFc1_NvH-0949-Control-13.raw]	405.56549072265625	15.8701781498667	4.3318940432	95.8894427821333	91.5575487389333	1089286.0	3.123270882061287E8	0	7925	15.32018489547968	1.0497907424832316	0.47913329239015073	405.5606689453125	405.5754699707031
244	405.57781982421875	19.4833473296					1	DETECTED	405.5778 m/z @19.48 [151020OFc1_NvH-0949-Control-13.raw]	405.57781982421875	19.4833473296	4.72892306266667	94.1422858786667	89.41336281600003	359942.28125	2.6662155538200244E8	0	7925	0.12752859432881536	0.5508681991452176	2.488807001124397	405.5755310058594	405.5877990722656
245	405.58880615234375	50.6364732776					1	DETECTED	405.5888 m/z @50.64 [151020OFc1_NvH-0949-Control-13.raw]	405.58880615234375	50.6364732776	7.41587925573333	58.495405692	51.07952643626667	116778.6875	1.4937457796350867E8	0	7925	0.09364387964385656	0.59091652477548	0.18183304955095989	405.58782958984375	405.5921325683594
246	405.602294921875	44.3222859066667					1	DETECTED	405.6023 m/z @44.32 [151020OFc1_NvH-0949-Control-13.raw]	405.602294921875	44.3222859066667	3.57656475333333	95.0569227266667	91.48035797333337	367030.75	2.7280376859119326E8	0	7925	0.07569153818079144	1.227279496947276	0.0034668178182784377	405.59234619140625	405.61212158203125
247	405.6812744140625	21.7783140122667					1	DETECTED	405.6813 m/z @21.78 [151020OFc1_NvH-0949-Control-13.raw]	405.6812744140625	21.7783140122667	4.52126696666667	94.6220845936	90.10081762693332	240103.15625	2.379847799057684E8	0	7925	0.30631063636841205	4.318411031390293	0.10508520430104552	405.6712951660156	405.6891174316406
248	405.6991882324219	26.9777227192					1	DETECTED	405.6992 m/z @26.98 [151020OFc1_NvH-0949-Control-13.raw]	405.6991882324219	26.9777227192	3.73851512	96.2298074304	92.4912923104	852256.25	2.8956613931104505E8	0	7925	2.0886057499693003	0.5284333922421065	0.7690137295064576	405.6893005371094	405.70916748046875
249	405.71270751953125	16.6157921237333					1	DETECTED	405.7127 m/z @16.62 [151020OFc1_NvH-0949-Control-13.raw]	405.71270751953125	16.6157921237333	4.85666704293333	76.2163240490667	71.35965700613338	562197.0625	2.3515897432198828E8	0	7925	0.05854482695276886	0.6421568007525392	2.0971877195110022	405.7091979980469	405.71514892578125
250	405.72515869140625	21.8184515664					1	DETECTED	405.7252 m/z @21.82 [151020OFc1_NvH-0949-Control-13.raw]	405.72515869140625	21.8184515664	4.34493114853333	97.6610363088	93.31610516026667	3233835.0	3.585505269993213E8	2	7925	0.18081170044159123	2.4817006454529573	1.6189167596738447	405.7152099609375	405.7351379394531
251	405.7396545410156	17.9895644648					1	DETECTED	405.7397 m/z @17.99 [151020OFc1_NvH-0949-Control-13.raw]	405.7396545410156	17.9895644648	4.8002718536	99.3213983552	94.52112650160001	1350557.0	3.541895048403047E8	2	7925	7.802051673054262	2.47007397782113	0.02571622074773031	405.73516845703125	405.7496032714844
252	405.7631530761719	32.3303257474667					1	DETECTED	405.7632 m/z @32.33 [151020OFc1_NvH-0949-Control-13.raw]	405.7631530761719	32.3303257474667	4.39957010026667	98.1535514098667	93.75398130960002	1136879.875	2.930837145480578E8	2	7925	30.447636593480468	0.8900092182720227	7.602012753299963	405.7538146972656	405.77203369140625
253	405.8356018066406	17.3917899821333					1	DETECTED	405.8356 m/z @17.39 [151020OFc1_NvH-0949-Control-13.raw]	405.8356018066406	17.3917899821333	0.4144358224	99.9395929152	99.5251570928	450734.5	2.6407659820473805E8	0	7925	0.1015216291004144	0.5166267042565856	2.0436925912130492	405.82568359375	405.8455810546875
254	405.8660888671875	20.4411858826667					1	DETECTED	405.8661 m/z @20.44 [151020OFc1_NvH-0949-Control-13.raw]	405.8660888671875	20.4411858826667	2.85344980293333	99.7992759152	96.94582611226667	2120565.5	3.056632159606617E8	3	7925	0.14814021035127567	0.5617119597136428	0.07120912139293349	405.8561096191406	405.8688049316406
255	405.8788146972656	14.4407949373333					1	DETECTED	405.8788 m/z @14.44 [151020OFc1_NvH-0949-Control-13.raw]	405.8788146972656	14.4407949373333	0.577412951733333	99.976553284	99.39914033226667	2742559.5	3.4744986341901606E8	3	7925	4.5760566753406415	0.5276989002317681	2.7415759512649536	405.86883544921875	405.8887939453125
256	405.8912658691406	17.6770027904					1	DETECTED	405.8913 m/z @17.68 [151020OFc1_NvH-0949-Control-13.raw]	405.8912658691406	17.6770027904	4.3209165536	99.4520612042667	95.1311446506667	1835009.25	2.946056018742704E8	3	7925	0.1374026152116521	0.9542919300715287	7.944265612156327	405.88885498046875	405.9012145996094
257	405.9024658203125	21.9148503808					1	DETECTED	405.9025 m/z @21.91 [151020OFc1_NvH-0949-Control-13.raw]	405.9024658203125	21.9148503808	1.07445532188333	98.3799488005333	97.30549347864996	709762.4375	2.4865712872288018E8	0	7925	7.161366547714241	0.5124322673565554	51.02381505092462	405.9012756347656	405.9124450683594
258	405.9495544433594	26.9934851304					1	DETECTED	405.9496 m/z @26.99 [151020OFc1_NvH-0949-Control-13.raw]	405.9495544433594	26.9934851304	0.00810926426666667	99.976553284	99.96844401973334	594560.5	2.8325408236275154E8	0	7925	19.391978070626113	0.5765543367732713	0.14805336015341547	405.9396667480469	405.9545593261719
259	405.964599609375	41.569005296					1	DETECTED	405.9646 m/z @41.57 [151020OFc1_NvH-0949-Control-13.raw]	405.964599609375	41.569005296	0.992889802666667	99.2844636189333	98.29157381626663	624183.375	2.4947347118556935E8	0	7925	0.10506524882760004	1.5747558598023768	0.001889517822913584	405.95465087890625	405.97418212890625
260	405.977294921875	23.7340687376					1	DETECTED	405.9773 m/z @23.73 [151020OFc1_NvH-0949-Control-13.raw]	405.977294921875	23.7340687376	4.5523163872	96.0089722224	91.45665583520001	408234.1875	2.3098786082205302E8	0	7925	0.0911487970653404	292.8620673844602	0.2572846000189277	405.9746398925781	405.9794006347656
261	405.98944091796875	5.59025846773333					1	DETECTED	405.9894 m/z @5.59 [151020OFc1_NvH-0949-Control-13.raw]	405.98944091796875	5.59025846773333	1.86805264026667	99.1105530421333	97.24250040186664	736575.3125	2.808219240616967E8	0	7925	0.2297917079612164	1.1948207747694384	2.612357484118072	405.98016357421875	405.99932861328125
262	406.11541748046875	89.2186657477333					1	DETECTED	406.1154 m/z @89.22 [151020OFc1_NvH-0949-Control-13.raw]	406.11541748046875	89.2186657477333	11.7466988658667	94.7867592426667	83.0400603768	889771.375	2.6320580055157357E8	0	7925	0.5050263950854514	1.6686646603981359	3.2001805816883744	406.1054992675781	406.1241455078125
263	406.1700134277344	17.4062437154667					1	DETECTED	406.1700 m/z @17.41 [151020OFc1_NvH-0949-Control-13.raw]	406.1700134277344	17.4062437154667	1.45291814773333	99.9859029616	98.53298481386668	320274.21875	2.5257226529662627E8	0	7925	0.06928491734284847	7.852719478643354	0.0810970143314609	406.1603698730469	406.1799621582031
264	406.1847229003906	17.8044848696					1	DETECTED	406.1847 m/z @17.80 [151020OFc1_NvH-0949-Control-13.raw]	406.1847229003906	17.8044848696	3.26939296213333	99.5641267138667	96.29473375173338	268005.8125	2.820192922049537E8	0	7925	73.36815096135379	4.898495139195588	9.485961851512034	406.1800231933594	406.1899719238281
265	406.1999816894531	20.4295044093333					1	DETECTED	406.2000 m/z @20.43 [151020OFc1_NvH-0949-Control-13.raw]	406.1999816894531	20.4295044093333	2.0032242304	98.3706968749333	96.36747264453331	647132.0	3.1319514933417165E8	4	7925	40.181610682519675	2.9293269395383073	0.6668122528743361	406.19000244140625	406.20013427734375
266	406.21014404296875	17.5427584656					1	DETECTED	406.2101 m/z @17.54 [151020OFc1_NvH-0949-Control-13.raw]	406.21014404296875	17.5427584656	0.929763591733333	97.8086226037333	96.87885901199996	1448841.625	3.7063908414427674E8	3	7925	0.28867279596926565	1.5736561930287079	0.040829021449228065	406.2001647949219	406.21160888671875
267	406.2216491699219	39.4482457218667					1	DETECTED	406.2216 m/z @39.45 [151020OFc1_NvH-0949-Control-13.raw]	406.2216491699219	39.4482457218667	3.93087946826667	99.5270042066667	95.59612473840004	3.1972018E7	1.207002567224054E9	2	7925	0.3461711201015092	0.5104450582488169	1.654097953408826	406.211669921875	406.2315979003906
268	406.2345886230469	17.4817533746667					1	DETECTED	406.2346 m/z @17.48 [151020OFc1_NvH-0949-Control-13.raw]	406.2345886230469	17.4817533746667	1.8504884888	99.008658524	97.1581700352	2249058.5	3.795470767768922E8	3	7925	0.14528215440368086	1.2041500707272972	0.37130034371340365	406.2316589355469	406.2444763183594
269	406.2552795410156	24.0239965309333					1	DETECTED	406.2553 m/z @24.02 [151020OFc1_NvH-0949-Control-13.raw]	406.2552795410156	24.0239965309333	2.08454838693333	98.2188029754667	96.13425458853337	2140526.0	3.862883507446352E8	2	7925	0.21607172738879044	0.8493237545518086	5.012228566761512	406.24530029296875	406.2652587890625
270	406.2680969238281	46.1672291237333					1	DETECTED	406.2681 m/z @46.17 [151020OFc1_NvH-0949-Control-13.raw]	406.2680969238281	46.1672291237333	4.133189568	67.7363912485333	63.603201680533296	992229.875	2.3917587835368773E8	2	7925	0.17002900743555216	1.1863393302983696	10.760405266464081	406.2652893066406	406.2740173339844
271	406.2799987792969	90.4561762352					1	DETECTED	406.2800 m/z @90.46 [151020OFc1_NvH-0949-Control-13.raw]	406.2799987792969	90.4561762352	2.62721745146667	98.5637824858667	95.93656503440002	480860.96875	2.442271305493598E8	0	7925	0.06503306129144448	0.5018968965034987	4.267035313503076	406.278564453125	406.2895202636719
272	406.316650390625	91.632254928					1	DETECTED	406.3167 m/z @91.63 [151020OFc1_NvH-0949-Control-13.raw]	406.316650390625	91.632254928	17.858400816	92.2663140085333	74.4079131925333	67422.09375	1.9874613845069805E8	0	7925	0.4221420850211217	0.5042973156829431	0.05968982900776858	406.3067321777344	406.3221130371094
273	406.4537658691406	32.7162585605333					1	DETECTED	406.4538 m/z @32.72 [151020OFc1_NvH-0949-Control-13.raw]	406.4537658691406	32.7162585605333	2.85344980293333	98.4540318528	95.60058204986667	308222.28125	2.6090164107126698E8	0	7925	13.233222422320754	1.8887921128043692	0.004567087387471887	406.44378662109375	406.45404052734375
274	406.46405029296875	26.3100223997333					1	DETECTED	406.4641 m/z @26.31 [151020OFc1_NvH-0949-Control-13.raw]	406.46405029296875	26.3100223997333	3.8943214888	97.4062643186667	93.5119428298667	752212.4375	2.88716729868277E8	3	7925	0.5262134860064407	0.8884386378317761	0.474884198888817	406.4540710449219	406.4739074707031
275	406.4814758300781	27.1958559829333					1	DETECTED	406.4815 m/z @27.20 [151020OFc1_NvH-0949-Control-13.raw]	406.4814758300781	27.1958559829333	4.133189568	88.1366262661333	84.0034366981333	382257.65625	2.6832511879902306E8	0	7925	1.0673208225946027	1.9884904090758377	0.012197033723182234	406.4740905761719	406.491455078125
276	406.5035095214844	17.4062437154667					1	DETECTED	406.5035 m/z @17.41 [151020OFc1_NvH-0949-Control-13.raw]	406.5035095214844	17.4062437154667	3.0792243864	96.1824060010667	93.1031816146667	128946.71875	2.986767626890734E8	0	7925	41.03486698511125	4.094553204576125	0.012138177998946677	406.4936828613281	406.5133972167969
277	406.5355529785156	14.7541386536					1	DETECTED	406.5356 m/z @14.75 [151020OFc1_NvH-0949-Control-13.raw]	406.5355529785156	14.7541386536	4.05719318426667	98.4168669437333	94.35967375946663	1.7909596E7	5.1869708694090325E8	3	7925	0.16921991041884965	4.540609857752728	59.697244619732835	406.5256042480469	406.5455322265625
278	406.5476379394531	14.4407949373333					1	DETECTED	406.5476 m/z @14.44 [151020OFc1_NvH-0949-Control-13.raw]	406.5476379394531	14.4407949373333	4.29175040693333	68.701717844	64.40996743706667	665301.875	2.3990820017459694E8	3	7925	17.5992039865042	1.0522564794754572	3.130410956208632	406.54559326171875	406.5574645996094
279	406.569091796875	17.4600226930667					1	DETECTED	406.5691 m/z @17.46 [151020OFc1_NvH-0949-Control-13.raw]	406.569091796875	17.4600226930667	1.34665845226667	99.2007709568	97.85411250453333	1462948.0	3.142734312893462E8	0	7925	2.6241120261675714	1.7376166402536897	2.0600473073317853	406.5591125488281	406.5790710449219
280	406.580078125	21.1268758858667					1	DETECTED	406.5801 m/z @21.13 [151020OFc1_NvH-0949-Control-13.raw]	406.580078125	21.1268758858667	4.62077579173333	87.7341955562667	83.11341976453338	140331.6875	2.5030911746633857E8	0	7925	20.972849452682862	2.640256692301582	4.261218761685351	406.5791931152344	406.58978271484375
281	406.6823425292969	19.5563566706667					1	DETECTED	406.6823 m/z @19.56 [151020OFc1_NvH-0949-Control-13.raw]	406.6823425292969	19.5563566706667	2.81726286746667	99.1661670144	96.34890414693334	249082.40625	2.4107391461521637E8	0	7925	3.908610613495121	5.725648511128503	0.06323333959016052	406.67315673828125	406.6918029785156
282	406.6975402832031	10.7669352322667					1	DETECTED	406.6975 m/z @10.77 [151020OFc1_NvH-0949-Control-13.raw]	406.6975402832031	10.7669352322667	6.10765463466667	84.5314949898667	78.42384035520003	244412.75	2.655991527395572E8	0	7925	0.13821110387603852	0.7872961068295935	2.425771115769166	406.6923522949219	406.7008361816406
283	406.71087646484375	23.7706185194667					1	DETECTED	406.7109 m/z @23.77 [151020OFc1_NvH-0949-Control-13.raw]	406.71087646484375	23.7706185194667	3.83809787706667	96.8652331994667	93.02713532240003	594552.5	2.8884255398545235E8	2	7925	4.505332143628912	0.6525818952028087	2.480412524919932	406.7008972167969	406.7130432128906
284	406.7231750488281	39.4482457218667					1	DETECTED	406.7232 m/z @39.45 [151020OFc1_NvH-0949-Control-13.raw]	406.7231750488281	39.4482457218667	2.3378581968	98.8598411802667	96.5219829834667	1.6534007E7	7.9321659950275E8	2	7925	0.2959753677703105	0.5170278625413169	0.024319992402483354	406.7132263183594	406.7331237792969
285	406.7350158691406	22.6037944792					1	DETECTED	406.7350 m/z @22.60 [151020OFc1_NvH-0949-Control-13.raw]	406.7350158691406	22.6037944792	4.22932413013333	95.82518038	91.59585624986667	3042189.5	3.210439579104203E8	2	7925	0.22772317973030454	0.5669324899050573	0.983556237238009	406.7331848144531	406.744873046875
286	406.7469482421875	24.6557624208					1	DETECTED	406.7469 m/z @24.66 [151020OFc1_NvH-0949-Control-13.raw]	406.7469482421875	24.6557624208	5.15922180106667	98.1999510952	93.04072929413334	1387331.75	3.198097330968398E8	2	7925	8.267438740861063	0.7926839471451135	1.0636471797988991	406.74530029296875	406.7557067871094
287	406.7657775878906	30.5745480874667					1	DETECTED	406.7658 m/z @30.57 [151020OFc1_NvH-0949-Control-13.raw]	406.7657775878906	30.5745480874667	2.50968491466667	98.9525919338667	96.44290701920004	2836405.25	3.429318151233129E8	2	7925	0.19740271639333073	0.7455241811596733	1.0064604704780256	406.7560119628906	406.7756042480469
288	406.78363037109375	37.915755296					1	DETECTED	406.7836 m/z @37.92 [151020OFc1_NvH-0949-Control-13.raw]	406.78363037109375	37.915755296	1.43456848026667	97.5315795624	96.09701108213332	137674.953125	3.161917251283439E8	0	7925	17.453363136984063	1.409732933822521	1.817974423521115	406.77630615234375	406.79351806640625
289	406.84368896484375	25.1786958514667					1	DETECTED	406.8437 m/z @25.18 [151020OFc1_NvH-0949-Control-13.raw]	406.84368896484375	25.1786958514667	0.767346128533333	98.2466903594667	97.47934423093336	119112.578125	2.6710871101295906E8	3	7925	31.217878908425103	2.6992115030102686	4.356662732927714	406.8344421386719	406.84832763671875
290	406.85833740234375	23.3855309173333					1	DETECTED	406.8583 m/z @23.39 [151020OFc1_NvH-0949-Control-13.raw]	406.85833740234375	23.3855309173333	1.50739473386667	98.8783121016	97.37091736773333	493125.5	2.9805475231561077E8	3	7925	0.1807775245539105	7.5302529936041935	182.53504108776505	406.848388671875	406.8590087890625
291	406.8690185546875	14.7660764021333					1	DETECTED	406.8690 m/z @14.77 [151020OFc1_NvH-0949-Control-13.raw]	406.8690185546875	14.7660764021333	0.202550692	99.8183158109333	99.6157651189333	1.3781474E7	5.201194865142839E8	3	7925	0.18388742876568465	4.193219483179361	1.5030065322135835	406.85906982421875	406.8789978027344
292	406.8847351074219	18.5579239154667					1	DETECTED	406.8847 m/z @18.56 [151020OFc1_NvH-0949-Control-13.raw]	406.8847351074219	18.5579239154667	0.349878330933333	99.4705257989333	99.12064746799996	1.1826619E7	4.509905757516225E8	0	7925	0.23362476373921837	0.5352713783370386	0.05016817237088533	406.8790283203125	406.89471435546875
293	406.9009094238281	14.9841300378667					1	DETECTED	406.9009 m/z @14.98 [151020OFc1_NvH-0949-Control-13.raw]	406.9009094238281	14.9841300378667	0.0177464544	99.3307921432	99.3130456888	682178.9375	2.8642173891452193E8	0	7925	0.2144037167346582	2.079192722080788	3.4716268583990644	406.8948059082031	406.91082763671875
294	406.9189758300781	10.6035782706667					1	DETECTED	406.9190 m/z @10.60 [151020OFc1_NvH-0949-Control-13.raw]	406.9189758300781	10.6035782706667	2.7900193544	98.6470168186667	95.8569974642667	162111.5	2.8700681675100327E8	0	7925	0.1663936774594692	0.5164729444759187	2.0862935441519603	406.9109191894531	406.9220275878906
295	406.93206787109375	50.9441468005333					1	DETECTED	406.9321 m/z @50.94 [151020OFc1_NvH-0949-Control-13.raw]	406.93206787109375	50.9441468005333	0.00810926426666667	99.6300693352	99.62196007093334	337518.15625	2.903242014682705E8	3	7925	25.1797265370687	0.9834750596153191	0.0034626756650747615	406.922119140625	406.94189453125
296	406.9519348144531	16.307196048					1	DETECTED	406.9519 m/z @16.31 [151020OFc1_NvH-0949-Control-13.raw]	406.9519348144531	16.307196048	1.1835044648	99.8370898986667	98.65358543386671	132759.625	2.8096324321940625E8	0	7925	13.868609826099563	6.266744450028765	0.023493190354361697	406.94207763671875	406.95245361328125
297	406.96246337890625	31.4852912184					1	DETECTED	406.9625 m/z @31.49 [151020OFc1_NvH-0949-Control-13.raw]	406.96246337890625	31.4852912184	0.0177464544	98.82255404	98.8048075856	273587.40625	2.725828750371893E8	0	7925	26.25998109737354	2.106092752086517	0.047391170087695285	406.9526062011719	406.9711608886719
298	406.981201171875	26.5944687925333					1	DETECTED	406.9812 m/z @26.59 [151020OFc1_NvH-0949-Control-13.raw]	406.981201171875	26.5944687925333	0.7854501096	96.609388348	95.82393823839999	388890.0	2.5344951635660392E8	0	7925	0.24219733412146738	0.51741684349458	0.10060937562669828	406.9712219238281	406.9911193847656
299	407.0605773925781	48.4216426565333					1	DETECTED	407.0606 m/z @48.42 [151020OFc1_NvH-0949-Control-13.raw]	407.0605773925781	48.4216426565333	0.395844322933333	99.1661670144	98.77032269146667	441866.40625	2.416463435593812E8	0	7925	0.026515626755944766	1.028304849878619	0.6216699022901485	407.0526428222656	407.0704345703125
300	407.099365234375	90.385924872					1	DETECTED	407.0994 m/z @90.39 [151020OFc1_NvH-0949-Control-13.raw]	407.099365234375	90.385924872	2.88975989413333	96.3665517634667	93.47679186933337	98766.1953125	2.3985766571576345E8	0	7925	0.07333098868964782	0.53417650872458	0.06835301744915996	407.0902404785156	407.1090393066406
301	407.1191711425781	89.1505877088					1	DETECTED	407.1192 m/z @89.15 [151020OFc1_NvH-0949-Control-13.raw]	407.1191711425781	89.1505877088	0.749267083466667	99.9580685330667	99.20880144960003	209714.28125	2.6909480345290554E8	0	7925	0.04419282436161609	0.5611273720110556	94.67516134628536	407.10919189453125	407.12677001953125
302	407.13922119140625	75.8393393597333					1	DETECTED	407.1392 m/z @75.84 [151020OFc1_NvH-0949-Control-13.raw]	407.13922119140625	75.8393393597333	0.386696673333333	99.9951138986667	99.60841722533337	57618.18359375	2.1798016028919977E8	0	7925	95.10596425168495	0.6436190799755267	0.3138916321475408	407.1307678222656	407.13922119140625
303	407.1498718261719	92.3977788072					1	DETECTED	407.1499 m/z @92.40 [151020OFc1_NvH-0949-Control-13.raw]	407.1498718261719	92.3977788072	0.704180252266667	94.8233525176	94.11917226533333	102321.0	2.295055040530369E8	0	7925	0.019671533452509493	0.5132265160743301	25.416441643260672	407.1432800292969	407.15850830078125
304	407.1838073730469	19.5689940434667					1	DETECTED	407.1838 m/z @19.57 [151020OFc1_NvH-0949-Control-13.raw]	407.1838073730469	19.5689940434667	2.2111619072	99.4799588389333	97.2687969317333	144297.671875	2.6498397666268843E8	0	7925	5.761934160163545	4.068241571779231	6.414896516160221	407.1739196777344	407.18597412109375
305	407.19598388671875	20.1907594792					1	DETECTED	407.1960 m/z @20.19 [151020OFc1_NvH-0949-Control-13.raw]	407.19598388671875	20.1907594792	0.488391078933333	98.7207620005333	98.23237092159997	1484669.25	3.2871648077295107E8	2	7925	27.773474139986355	0.7964247498276139	0.031113681087700622	407.18609619140625	407.20245361328125
306	407.21246337890625	32.967426496					1	DETECTED	407.2125 m/z @32.97 [151020OFc1_NvH-0949-Control-13.raw]	407.21246337890625	32.967426496	0.331397112	99.7333604418667	99.40196332986669	9049801.0	7.753332880778537E8	3	7925	0.147609413657797	0.7101657070609657	0.02410949468928635	407.2024841308594	407.2224426269531
307	407.2248840332031	39.4787664613333					1	DETECTED	407.2249 m/z @39.48 [151020OFc1_NvH-0949-Control-13.raw]	407.2248840332031	39.4787664613333	4.20683714613333	98.5273183248	94.32048117866668	3517550.5	4.4557614526821035E8	3	7925	0.3041502260360076	0.5477429896693659	0.6054244459484905	407.22247314453125	407.23486328125
308	407.24481201171875	20.2177990288					1	DETECTED	407.2448 m/z @20.22 [151020OFc1_NvH-0949-Control-13.raw]	407.24481201171875	20.2177990288	3.91284852746667	97.4153682106667	93.50251968320003	2324702.5	3.8239947315252E8	3	7925	0.22193169737167295	3.146538256071266	7.801913873147251	407.2348937988281	407.2547912597656
309	407.25738525390625	34.8783627365333					1	DETECTED	407.2574 m/z @34.88 [151020OFc1_NvH-0949-Control-13.raw]	407.25738525390625	34.8783627365333	3.86718015813333	90.4763449466667	86.60916478853338	534157.9375	2.8038723496719366E8	2	7925	16.75674148107633	1.6193914261188196	2.2321688714812624	407.25482177734375	407.2574462890625
310	407.2674560546875	30.5616775869333					1	DETECTED	407.2675 m/z @30.56 [151020OFc1_NvH-0949-Control-13.raw]	407.2674560546875	30.5616775869333	4.47098576533333	94.1147003746667	89.64371460933337	1281446.625	3.12315036225892E8	2	7925	0.1468399827453375	2.116332820404736	4.738010453734127	407.2574768066406	407.27734375
311	407.2836608886719	90.4561762352					1	DETECTED	407.2837 m/z @90.46 [151020OFc1_NvH-0949-Control-13.raw]	407.2836608886719	90.4561762352	1.87702547653333	95.4947385941333	93.61771311759996	102949.78125	2.4311616661216018E8	0	7925	38.230679357121744	0.5284410175294004	0.010696139858435002	407.2774658203125	407.28973388671875
312	407.30084228515625	91.632254928					1	DETECTED	407.3008 m/z @91.63 [151020OFc1_NvH-0949-Control-13.raw]	407.30084228515625	91.632254928	2.3378581968	93.4816163234667	91.1437581266667	436794.125	2.083506106069254E8	0	7925	0.8537990279992442	0.9031440135830174	1.243248869713869	407.2908630371094	407.310791015625
313	407.31396484375	91.632254928					1	DETECTED	407.3140 m/z @91.63 [151020OFc1_NvH-0949-Control-13.raw]	407.31396484375	91.632254928	43.4555975064	93.2959251773333	49.840327670933306	122168.28125	1.6938544384614295E8	0	7925	1.1234427850028936	0.5008810214963224	0.39299273302308635	407.3114013671875	407.31842041015625
314	407.3516540527344	91.632254928					1	DETECTED	407.3517 m/z @91.63 [151020OFc1_NvH-0949-Control-13.raw]	407.3516540527344	91.632254928	5.12188692293333	93.4816163234667	88.35972940053337	395293.96875	2.4691650054628515E8	0	7925	0.8569218124901425	0.9989253029442667	0.44108448174320936	407.3428039550781	407.3605041503906
315	407.4077453613281	26.9081469050667					1	DETECTED	407.4077 m/z @26.91 [151020OFc1_NvH-0949-Control-13.raw]	407.4077453613281	26.9081469050667	2.35585556453333	98.0884250912	95.73256952666667	449204.8125	2.6181214398382562E8	0	7925	0.5557996661785403	0.5029694723843013	0.20730623580701177	407.39776611328125	407.4176940917969
316	407.4587707519531	18.9212513357333					1	DETECTED	407.4588 m/z @18.92 [151020OFc1_NvH-0949-Control-13.raw]	407.4587707519531	18.9212513357333	4.1521583392	98.1070065056	93.9548481664	148808.4375	2.685043066895104E8	0	7925	9.787683328144558	3.5346310044832507	0.10970527894619043	407.44879150390625	407.4653015136719
317	407.475341796875	30.0075273712					1	DETECTED	407.4753 m/z @30.01 [151020OFc1_NvH-0949-Control-13.raw]	407.475341796875	30.0075273712	3.45887836186667	98.2650771093333	94.80619874746664	277070.71875	2.662690385757719E8	0	7925	3.376706928509204	2.547325004738816	0.171675180527925	407.4654541015625	407.4851989746094
318	407.4947204589844	16.1569185973333					1	DETECTED	407.4947 m/z @16.16 [151020OFc1_NvH-0949-Control-13.raw]	407.4947204589844	16.1569185973333	1.84167163973333	58.518192756	56.67652111626667	138162.53125	1.4788957008967575E8	0	7925	29.829124343045088	1.9795858668780104	0.04397136936422609	407.485595703125	407.5042724609375
319	407.5303649902344	20.1791182445333					1	DETECTED	407.5304 m/z @20.18 [151020OFc1_NvH-0949-Control-13.raw]	407.5303649902344	20.1791182445333	3.77444000746667	97.8179032722667	94.04346326480004	842453.5	2.8622445126863736E8	0	7925	7.531408407706817	0.9548728229244358	7.396302891211038	407.5203857421875	407.53668212890625
320	407.54669189453125	32.9254121786667					1	DETECTED	407.5467 m/z @32.93 [151020OFc1_NvH-0949-Control-13.raw]	407.54669189453125	32.9254121786667	3.97788131066667	98.9063719872	94.92849067653333	6108606.0	4.973177733475647E8	3	7925	14.418711878212893	0.5097908202211177	0.011702264831123134	407.5367431640625	407.556640625
321	407.5644836425781	19.3618542312					1	DETECTED	407.5645 m/z @19.36 [151020OFc1_NvH-0949-Control-13.raw]	407.5644836425781	19.3618542312	4.04738644026667	98.0048114352	93.95742499493333	2909651.5	3.218235309157229E8	3	7925	0.18618525456203727	0.5925865427255829	5.324579386794186	407.5567932128906	407.574462890625
322	407.5810852050781	22.2025219482667					1	DETECTED	407.5811 m/z @22.20 [151020OFc1_NvH-0949-Control-13.raw]	407.5810852050781	22.2025219482667	3.98698728933333	73.6887037498667	69.70171646053338	1173941.625	2.216459415200226E8	0	7925	0.1563187239599948	1.0680014196184922	1.0607929488499075	407.5744934082031	407.5909118652344
323	407.5960693359375	32.6715632058667					1	DETECTED	407.5961 m/z @32.67 [151020OFc1_NvH-0949-Control-13.raw]	407.5960693359375	32.6715632058667	4.1521583392	88.0893812138667	83.9372228746667	545790.0	2.6417294457552865E8	0	7925	0.24346438530731263	0.5040557779642517	0.021909739479341973	407.5938415527344	407.60595703125
324	407.6872253417969	11.1843549666667					1	DETECTED	407.6872 m/z @11.18 [151020OFc1_NvH-0949-Control-13.raw]	407.6872253417969	11.1843549666667	3.08827422293333	95.7243211082667	92.63604688533336	3915996.0	2.8204023934624255E8	0	7925	0.14207150263367474	1.2812621726302387	1.3521544001692394	407.6776428222656	407.69720458984375
325	407.70843505859375	33.2323945730667					1	DETECTED	407.7084 m/z @33.23 [151020OFc1_NvH-0949-Control-13.raw]	407.70843505859375	33.2323945730667	4.0952320992	97.3596694949333	93.2644373957333	475091.4375	2.9042150755137336E8	0	7925	24.803531170249165	0.5058710203414597	0.021424760081408575	407.6984558105469	407.70977783203125
326	407.71978759765625	13.8585161842667					1	DETECTED	407.7198 m/z @13.86 [151020OFc1_NvH-0949-Control-13.raw]	407.71978759765625	13.8585161842667	2.55494692746667	96.9560863242667	94.40113939680003	2396958.0	3.662207086464295E8	2	7925	19.202363734260295	0.6617288917893416	61.65035033950764	407.7098083496094	407.7295227050781
327	407.73028564453125	28.950231536					1	DETECTED	407.7303 m/z @28.95 [151020OFc1_NvH-0949-Control-13.raw]	407.73028564453125	28.950231536	4.756714128	95.4947385941333	90.7380244661333	422436.65625	3.0081339728456163E8	0	7925	18.864511941303064	0.5374017977244763	0.08108494089086947	407.7298889160156	407.7401123046875
328	407.7445983886719	32.2792262365333					1	DETECTED	407.7446 m/z @32.28 [151020OFc1_NvH-0949-Control-13.raw]	407.7445983886719	32.2792262365333	4.28271091413333	64.6620409930667	60.379330078933364	318951.75	1.98778239527054E8	0	7925	17.872859267603232	1.2047072738305133	0.20685835191777624	407.7403564453125	407.7454528808594
329	407.7554626464844	27.4503632850667					1	DETECTED	407.7555 m/z @27.45 [151020OFc1_NvH-0949-Control-13.raw]	407.7554626464844	27.4503632850667	1.96697864826667	98.7207620005333	96.75378335226662	2.1237222E7	5.865754336746638E8	2	7925	0.31623387979355755	0.5179835535119461	1.1608520124168233	407.7454833984375	407.76544189453125
330	407.7734680175781	17.0728893936					1	DETECTED	407.7735 m/z @17.07 [151020OFc1_NvH-0949-Control-13.raw]	407.7734680175781	17.0728893936	4.7181916792	86.4515771053333	81.7333854261333	643039.625	2.7046149477361065E8	0	7925	13.640626285699994	0.5116902384945176	2.671759404589722	407.7654724121094	407.7832336425781
331	407.7962646484375	32.6246867610667					1	DETECTED	407.7963 m/z @32.62 [151020OFc1_NvH-0949-Control-13.raw]	407.7962646484375	32.6246867610667	3.93087946826667	98.8132437752	94.88236430693333	620610.5	3.508054464509601E8	0	7925	0.346968155667426	0.5409388945172181	1.401830022412606	407.7864074707031	407.80621337890625
332	407.81671142578125	25.4403512693333					1	DETECTED	407.8167 m/z @25.44 [151020OFc1_NvH-0949-Control-13.raw]	407.81671142578125	25.4403512693333	0.713201709066667	98.6928035218667	97.97960181280003	258306.96875	2.5870335634664693E8	0	7925	0.030443253283785054	1.981215052183789	0.6405636512120633	407.8070983886719	407.82659912109375
333	407.85760498046875	19.6341012034667					1	DETECTED	407.8576 m/z @19.63 [151020OFc1_NvH-0949-Control-13.raw]	407.85760498046875	19.6341012034667	3.133478176	99.3492920053333	96.2158138293333	172932.234375	2.390236237893414E8	0	7925	3.375365555435099	3.7144799868787404	0.03755169287606815	407.84765625	407.85931396484375
334	407.86932373046875	13.7239795626667					1	DETECTED	407.8693 m/z @13.72 [151020OFc1_NvH-0949-Control-13.raw]	407.86932373046875	13.7239795626667	0.0267856018666667	99.9395929152	99.91280731333333	2316919.25	3.215603203366821E8	3	7925	0.27203498007344784	2.849073499752916	9.98111517784511	407.8593444824219	407.87109375
335	407.881103515625	32.9254121786667					1	DETECTED	407.8811 m/z @32.93 [151020OFc1_NvH-0949-Control-13.raw]	407.881103515625	32.9254121786667	2.36485756986667	99.8556882778667	97.49083070800003	2392159.25	3.839663338732695E8	3	7925	0.10002073838055736	0.563900051797639	0.2536585106259249	407.8711242675781	407.8910827636719
336	407.8922424316406	41.9933536925333					1	DETECTED	407.8922 m/z @41.99 [151020OFc1_NvH-0949-Control-13.raw]	407.8922424316406	41.9933536925333	0.110262167733333	99.7051920453333	99.59492987759997	2146233.0	3.4607184105728215E8	3	7925	22.80490016381104	1.2924786766217888	0.011579191783044446	407.89111328125	407.9021911621094
337	407.9026794433594	36.3466897709333					1	DETECTED	407.9027 m/z @36.35 [151020OFc1_NvH-0949-Control-13.raw]	407.9026794433594	36.3466897709333	0.6772182016	99.592394908	98.9151767064	886654.1875	2.6329852058152205E8	0	7925	11.49094123932824	0.6351766879531513	0.23525389963860074	407.9022521972656	407.91265869140625
338	407.9155578613281	22.16403884					1	DETECTED	407.9156 m/z @22.16 [151020OFc1_NvH-0949-Control-13.raw]	407.9155578613281	22.16403884	3.50417169893333	99.8649543946667	96.36078269573336	519368.625	2.5372264667928228E8	0	7925	0.09138607913351748	0.5102844422028462	1.3226380939128164	407.9127502441406	407.92535400390625
339	407.9377746582031	11.1719927381333					1	DETECTED	407.9378 m/z @11.17 [151020OFc1_NvH-0949-Control-13.raw]	407.9377746582031	11.1719927381333	0.0448918344	99.9951138986667	99.9502220642667	3056228.75	3.101577341673265E8	0	7925	0.1364587166060307	1.6118893831515357	1.3332958447371808	407.9278259277344	407.9477233886719
340	407.9635009765625	22.9479839557333					1	DETECTED	407.9635 m/z @22.95 [151020OFc1_NvH-0949-Control-13.raw]	407.9635009765625	22.9479839557333	1.33754190213333	99.5641267138667	98.22658481173337	512492.21875	2.8673662489285207E8	0	7925	0.446606274269957	0.5291637866009826	0.22578872095385144	407.9535217285156	407.97344970703125
341	407.9967041015625	32.7458957336					1	DETECTED	407.9967 m/z @32.75 [151020OFc1_NvH-0949-Control-13.raw]	407.9967041015625	32.7458957336	4.21788709626667	98.7114387589333	94.49355166266663	325404.96875	2.703570939450898E8	0	7925	0.1566537862588362	2.025793896044561	0.0053760325596103505	407.98681640625	408.0003356933594
342	408.0103454589844	37.3745278448					1	DETECTED	408.0103 m/z @37.37 [151020OFc1_NvH-0949-Control-13.raw]	408.0103454589844	37.3745278448	1.68926125813333	99.9580685330667	98.26880727493337	540154.0	2.7138046178445464E8	0	7925	0.002475122366824678	0.5079762965165258	0.03135667662991674	408.0003967285156	408.0198669433594
343	408.1314392089844	92.7978536165333					1	DETECTED	408.1314 m/z @92.80 [151020OFc1_NvH-0949-Control-13.raw]	408.1314392089844	92.7978536165333	2.15685379893333	99.9673407466667	97.81048694773337	179147.0	2.6838716793398333E8	0	7925	0.10940355037409688	1.4189590098244362	1.9404292762054607	408.1215515136719	408.13720703125
344	408.15032958984375	90.6357993554667					1	DETECTED	408.1503 m/z @90.64 [151020OFc1_NvH-0949-Control-13.raw]	408.15032958984375	90.6357993554667	1.5163462064	98.4999432824	96.983597076	85763.8203125	2.8615275605358905E8	0	7925	0.2841393350170165	0.5441213654766218	0.00744589666134453	408.14349365234375	408.15838623046875
345	408.1684875488281	91.4111862322667					1	DETECTED	408.1685 m/z @91.41 [151020OFc1_NvH-0949-Control-13.raw]	408.1684875488281	91.4111862322667	5.1702598152	94.9474240533333	89.7771642381333	344667.125	2.732705758342623E8	0	7925	0.35028939934757375	0.504817589550425	2.2110630703991676	408.15911865234375	408.17828369140625
346	408.1883544921875	11.1843549666667					1	DETECTED	408.1884 m/z @11.18 [151020OFc1_NvH-0949-Control-13.raw]	408.1883544921875	11.1843549666667	0.0358525498666667	97.0114229682667	96.97557041840004	1693654.75	3.150200320084493E8	2	7925	20.819107380207782	11.388178695646086	177.47271006434588	408.1785888671875	408.1983337402344
347	408.2034912109375	13.4611494618833					1	DETECTED	408.2035 m/z @13.46 [151020OFc1_NvH-0949-Control-13.raw]	408.2034912109375	13.4611494618833	4.0257309832	98.2557942792	94.230063296	1568555.25	3.35669608250447E8	3	7925	0.38556644296847864	2.3089851209068413	0.3664520149991163	408.1983642578125	408.2134704589844
348	408.2239685058594	23.1851230178667					1	DETECTED	408.2240 m/z @23.19 [151020OFc1_NvH-0949-Control-13.raw]	408.2239685058594	23.1851230178667	1.87702547653333	97.5411007949333	95.66407531839997	1680228.75	4.2028980061343676E8	2	7925	16.365762255874294	1.0944817726228635	1.247854883636496	408.2139892578125	408.22491455078125
349	408.23492431640625	29.0075932738667					1	DETECTED	408.2349 m/z @29.01 [151020OFc1_NvH-0949-Control-13.raw]	408.23492431640625	29.0075932738667	0.460656078666667	99.3492920053333	98.88863592666662	1.0360454E7	5.736762897831761E8	2	7925	0.24835341175165837	0.6515558626325795	8.299726769936466	408.2249450683594	408.2449035644531
350	408.2471923828125	29.3454059472					1	DETECTED	408.2472 m/z @29.35 [151020OFc1_NvH-0949-Control-13.raw]	408.2471923828125	29.3454059472	4.19482035893333	92.4160455101333	88.22122515119997	1488312.125	3.3706058245116526E8	2	7925	10.8811464573642	0.6663603310374321	1.0669121786770757	408.2449951171875	408.2504577636719
351	408.2604675292969	45.7560297112					1	DETECTED	408.2605 m/z @45.76 [151020OFc1_NvH-0949-Control-13.raw]	408.2604675292969	45.7560297112	3.133478176	99.0646280736	95.93114989760001	9949534.0	5.758111120153979E8	2	7925	18.385509365527987	0.6097111549061618	0.01236410450712842	408.2505187988281	408.2699890136719
352	408.27752685546875	91.7811949101333					1	DETECTED	408.2775 m/z @91.78 [151020OFc1_NvH-0949-Control-13.raw]	408.27752685546875	91.7811949101333	4.22932413013333	99.0179854682667	94.78866133813337	658317.5	2.9771929989203537E8	2	7925	0.28267450925517323	0.5058176727314525	0.46475927146301443	408.2705993652344	408.2865295410156
353	408.32635498046875	27.4100470821333					1	DETECTED	408.3264 m/z @27.41 [151020OFc1_NvH-0949-Control-13.raw]	408.32635498046875	27.4100470821333	27.4100470821333	98.2093968690667	70.79934978693339	84439.125	2.2493047922898346E8	0	7925	63.89165932244825	null	null	408.3243408203125	408.3319091796875
354	408.4094543457031	45.1938650573333					1	DETECTED	408.4095 m/z @45.19 [151020OFc1_NvH-0949-Control-13.raw]	408.4094543457031	45.1938650573333	5.43477303946667	94.2589118821333	88.82413884266663	150790.21875	2.774826817431737E8	3	7925	84.74095281795742	1.2289257669797253	1.3665993835128933	408.3995056152344	408.4194030761719
355	408.4335632324219	13.3494092474667					1	DETECTED	408.4336 m/z @13.35 [151020OFc1_NvH-0949-Control-13.raw]	408.4335632324219	13.3494092474667	4.53070396213333	96.3482788101333	91.81757484799996	148152.953125	2.826970264764274E8	0	7925	0.01608782922277996	7.431163058710604	13.92721552805276	408.4236755371094	408.4342956542969
356	408.4443359375	47.6967969133333					1	DETECTED	408.4443 m/z @47.70 [151020OFc1_NvH-0949-Control-13.raw]	408.4443359375	47.6967969133333	0.884771980266667	98.82255404	97.93778205973334	1389976.875	2.917452803524751E8	5	7925	0.1942778514159187	0.509608863248244	1.407585033820444	408.4344787597656	408.45416259765625
357	408.45550537109375	20.0822000634667					1	DETECTED	408.4555 m/z @20.08 [151020OFc1_NvH-0949-Control-13.raw]	408.45550537109375	20.0822000634667	4.31004822533333	74.4386572285333	70.12860900319997	129128.9609375	2.3830373729184186E8	0	7925	10.639725533301707	2.2231782233304846	5.953540432028107	408.4543762207031	408.4579162597656
358	408.46795654296875	34.4025144610667					1	DETECTED	408.4680 m/z @34.40 [151020OFc1_NvH-0949-Control-13.raw]	408.46795654296875	34.4025144610667	4.53070396213333	98.3334516341333	93.80274767199997	808968.375	2.773251219285266E8	4	7925	0.2564931084687174	0.6467966741136659	0.33289627655443255	408.4580078125	408.4772033691406
359	408.5145263671875	6.86432094453333					1	DETECTED	408.5145 m/z @6.86 [151020OFc1_NvH-0949-Control-13.raw]	408.5145263671875	6.86432094453333	4.14241476133333	87.6232570504	83.48084228906667	283918.09375	2.5411249498133135E8	0	7925	0.07269285325728703	12.716079707353225	null	408.5046081542969	408.52447509765625
360	408.536865234375	25.8551626672					1	DETECTED	408.5369 m/z @25.86 [151020OFc1_NvH-0949-Control-13.raw]	408.536865234375	25.8551626672	4.35805578693333	99.2657217845333	94.90766599759996	1470502.5	3.093943520179291E8	0	7925	0.13458711845537508	0.5058081780831379	3.8815842602339417	408.5268859863281	408.5406188964844
361	408.5506591796875	29.5201893810667					1	DETECTED	408.5507 m/z @29.52 [151020OFc1_NvH-0949-Control-13.raw]	408.5506591796875	29.5201893810667	3.23318918133333	98.5822319144	95.34904273306667	3275599.5	3.654231036486523E8	3	7925	0.14612797141461797	0.9712141308520943	0.02820626565865316	408.5409851074219	408.5605773925781
362	408.5628356933594	6.95792679866667					1	DETECTED	408.5628 m/z @6.96 [151020OFc1_NvH-0949-Control-13.raw]	408.5628356933594	6.95792679866667	4.19482035893333	99.7992759152	95.60445555626667	751030.25	2.754074844939545E8	0	7925	0.17264954383087527	23.984566165454595	262.457710270665	408.5606689453125	408.57012939453125
363	408.58013916015625	26.2440188656					1	DETECTED	408.5801 m/z @26.24 [151020OFc1_NvH-0949-Control-13.raw]	408.58013916015625	26.2440188656	3.90332139253333	99.592394908	95.68907351546667	1342783.125	2.995637324780883E8	0	7925	0.3173236376381148	0.5307194263088589	0.030154831472848875	408.5701599121094	408.5901184082031
364	408.6120910644531	37.2989076909333					1	DETECTED	408.6121 m/z @37.30 [151020OFc1_NvH-0949-Control-13.raw]	408.6120910644531	37.2989076909333	6.78838697973333	92.8071592904	86.01877231066666	248496.578125	2.421541831277564E8	0	7925	83.36617630535439	1.5091070658918886	1.9874040684630974	408.6022033691406	408.6219177246094
365	408.64520263671875	47.7326170346667					1	DETECTED	408.6452 m/z @47.73 [151020OFc1_NvH-0949-Control-13.raw]	408.64520263671875	47.7326170346667	4.0367223416	99.5546996605333	95.5179773189333	1467034.125	2.7460622549287325E8	5	7925	0.15289613157538184	0.5840057774987869	1.2765740627387823	408.63531494140625	408.6549987792969
366	408.6833190917969	31.7692759666667					1	DETECTED	408.6833 m/z @31.77 [151020OFc1_NvH-0949-Control-13.raw]	408.6833190917969	31.7692759666667	3.70237766826667	98.2188029754667	94.51642530720004	741939.875	2.6502557028366658E8	0	7925	0.1622474039854609	0.513895599746367	0.015141409680014895	408.67333984375	408.69329833984375
367	408.703369140625	15.4177729194667					1	DETECTED	408.7034 m/z @15.42 [151020OFc1_NvH-0949-Control-13.raw]	408.703369140625	15.4177729194667	3.69333438186667	96.8467770584	93.15344267653333	695925.5625	2.728533157775878E8	0	7925	0.18960951023738382	5.655453924189584	10.808585210145852	408.6933898925781	408.7062683105469
368	408.7162780761719	34.2918881050667					1	DETECTED	408.7163 m/z @34.29 [151020OFc1_NvH-0949-Control-13.raw]	408.7162780761719	34.2918881050667	5.02756313173333	98.7114387589333	93.68387562719997	1042437.4375	3.313021284122121E8	4	7925	1.0892255302967868	1.0702534418580045	0.061261995041258066	408.7063293457031	408.7224426269531
369	408.7324523925781	18.2635522517333					1	DETECTED	408.7325 m/z @18.26 [151020OFc1_NvH-0949-Control-13.raw]	408.7324523925781	18.2635522517333	4.1521583392	90.9530872522667	86.8009289130667	1912895.625	3.5476424259040123E8	4	7925	5.294813162593702	1.0347124363173514	3.084286655123793	408.7225036621094	408.7349548339844
370	408.7449645996094	28.7830830042667					1	DETECTED	408.7450 m/z @28.78 [151020OFc1_NvH-0949-Control-13.raw]	408.7449645996094	28.7830830042667	3.50417169893333	98.6470168186667	95.14284511973337	7.023512E7	1.186345367172376E9	2	7925	0.15714223043083564	1.2429803632384502	1.1976343779768899	408.7349853515625	408.75494384765625
371	408.7621765136719	45.7560297112					1	DETECTED	408.7622 m/z @45.76 [151020OFc1_NvH-0949-Control-13.raw]	408.7621765136719	45.7560297112	1.64385740693333	98.6191169784	96.97525957146667	4260294.0	4.4540117579972434E8	2	7925	18.48221747582644	0.612400811959486	0.015823297567506167	408.7549743652344	408.7720031738281
372	408.81854248046875	44.6940353226667					1	DETECTED	408.8185 m/z @44.69 [151020OFc1_NvH-0949-Control-13.raw]	408.81854248046875	44.6940353226667	3.6035269768	99.8463566498667	96.24282967306671	129999.21875	2.632289669827731E8	0	7925	90.38485868321965	1.2802908782481361	1.5684749142900791	408.80877685546875	408.82830810546875
373	408.8450622558594	47.7792957698667					1	DETECTED	408.8451 m/z @47.78 [151020OFc1_NvH-0949-Control-13.raw]	408.8450622558594	47.7792957698667	0.8486118464	99.7898426642667	98.9412308178667	1008512.1875	3.1953578855882597E8	3	7925	0.16981201133609147	0.5015198540367511	0.0013869985674384627	408.8350830078125	408.85498046875
374	408.8595275878906	41.0297150938667					1	DETECTED	408.8595 m/z @41.03 [151020OFc1_NvH-0949-Control-13.raw]	408.8595275878906	41.0297150938667	4.00741842106667	60.0709666677333	56.063548246666635	86325.7578125	1.690301783638879E8	0	7925	46.025653872706926	0.7686714847942899	0.5547578931521298	408.8550720214844	408.8606872558594
375	408.8706970214844	25.7990091122667					1	DETECTED	408.8707 m/z @25.80 [151020OFc1_NvH-0949-Control-13.raw]	408.8706970214844	25.7990091122667	0.938860953066667	99.7428185322667	98.80395757920003	991028.875	2.837711565613605E8	3	7925	0.18949737986169524	0.5465765071041945	0.019057655277331113	408.8607482910156	408.8750305175781
376	408.88507080078125	29.5201893810667					1	DETECTED	408.8851 m/z @29.52 [151020OFc1_NvH-0949-Control-13.raw]	408.88507080078125	29.5201893810667	0.00810926426666667	99.7521724194667	99.74406315520004	2204298.75	3.525683477060049E8	3	7925	9.273314343744495	0.5041854844682543	0.24554083026708495	408.8750915527344	408.8950500488281
377	408.8992919921875	36.1169573584					1	DETECTED	408.8993 m/z @36.12 [151020OFc1_NvH-0949-Control-13.raw]	408.8992919921875	36.1169573584	0.0809538834666667	99.9120269616	99.83107307813334	654912.1875	2.5518501957988372E8	3	7925	0.19223463461768375	0.5039790463531305	0.10781404163140954	408.89508056640625	408.9044494628906
378	408.9144592285156	26.2440188656					1	DETECTED	408.9145 m/z @26.24 [151020OFc1_NvH-0949-Control-13.raw]	408.9144592285156	26.2440188656	0.00810926426666667	99.9859029616	99.97779369733334	897026.9375	2.98998532969782E8	3	7925	0.31140348195198797	0.5092686831747558	7.195995269572433	408.90447998046875	408.9237365722656
379	408.9326477050781	52.9705837909333					1	DETECTED	408.9326 m/z @52.97 [151020OFc1_NvH-0949-Control-13.raw]	408.9326477050781	52.9705837909333	0.659168357866667	99.9859029616	99.32673460373334	106493.2890625	2.8307487088206255E8	0	7925	87.35999558214455	0.943133633377514	0.891923289917066	408.9248046875	408.94256591796875
380	408.9549255371094	18.6004964373333					1	DETECTED	408.9549 m/z @18.60 [151020OFc1_NvH-0949-Control-13.raw]	408.9549255371094	18.6004964373333	0.405160652533333	99.6865146557333	99.28135400319997	1295301.875	3.2860105748431444E8	0	7925	0.1402374590812876	0.517826380456179	2.654279899085306	408.9449462890625	408.96490478515625
381	408.96697998046875	27.6087027229333					1	DETECTED	408.9670 m/z @27.61 [151020OFc1_NvH-0949-Control-13.raw]	408.96697998046875	27.6087027229333	1.11066947068333	99.6395299645333	98.52886049384996	839909.6875	3.0930708817851967E8	0	7925	0.03365450415543236	0.8790007673523038	3.5854736706413624	408.9649353027344	408.9769592285156
382	408.97930908203125	24.081854552					1	DETECTED	408.9793 m/z @24.08 [151020OFc1_NvH-0949-Control-13.raw]	408.97930908203125	24.081854552	1.97614538506667	98.8970263706667	96.92088098560002	509110.28125	2.4936321182478827E8	0	7925	0.12609059433757608	0.7195959035601287	0.47397137776612874	408.97698974609375	408.9892883300781
383	409.0092468261719	18.7042372898667					1	DETECTED	409.0092 m/z @18.70 [151020OFc1_NvH-0949-Control-13.raw]	409.0092468261719	18.7042372898667	1.5982143064	99.9859029616	98.38768865520001	399160.21875	2.572398587324903E8	0	7925	0.09314211000942763	0.5029992245869256	23.088351535630537	408.9993591308594	409.01922607421875
384	409.04498291015625	47.6645762312					1	DETECTED	409.0450 m/z @47.66 [151020OFc1_NvH-0949-Control-13.raw]	409.04498291015625	47.6645762312	4.49023590293333	98.8412871968	94.35105129386666	464102.46875	2.6772640307862696E8	0	7925	0.18413932811139944	1.0926750771000673	0.007191807991949788	409.036376953125	409.0547790527344
385	409.0751037597656	77.3864879629333					1	DETECTED	409.0751 m/z @77.39 [151020OFc1_NvH-0949-Control-13.raw]	409.0751037597656	77.3864879629333	1.01990810773333	95.8343868453333	94.81447873759997	79167.390625	2.6993504614396775E8	0	7925	94.21517419217332	0.6241616085892842	0.24361804649740235	409.0655517578125	409.0751037597656
386	409.1106262207031	6.55858547546667					1	DETECTED	409.1106 m/z @6.56 [151020OFc1_NvH-0949-Control-13.raw]	409.1106262207031	6.55858547546667	0.00810926426666667	99.9951138986667	99.98700463440004	151439.921875	2.8509641843983144E8	2	7925	94.90128511498816	23.682777791811688	19.970561576542128	409.101318359375	409.1193542480469
387	409.1771240234375	8.8950833					1	DETECTED	409.1771 m/z @8.90 [151020OFc1_NvH-0949-Control-13.raw]	409.1771240234375	8.8950833	3.91284852746667	99.2753136456	95.36246511813333	290574.65625	2.6958463396799475E8	0	7925	0.14324827481182822	4.960300000928251	917.7189186350097	409.16748046875	409.1811218261719
388	409.1911926269531	23.7090061914667					1	DETECTED	409.1912 m/z @23.71 [151020OFc1_NvH-0949-Control-13.raw]	409.1911926269531	23.7090061914667	1.5708561944	98.6559185802667	97.0850623858667	535921.25	2.754932335879257E8	3	7925	4.35534656391637	0.6380958121344863	0.1647317797432181	409.1813049316406	409.1956787109375
389	409.2056884765625	18.6004964373333					1	DETECTED	409.2057 m/z @18.60 [151020OFc1_NvH-0949-Control-13.raw]	409.2056884765625	18.6004964373333	2.6813128176	96.9469512576	94.26563844	1038099.4375	4.329560645800014E8	3	7925	2.375708541338021	0.7026541991178523	0.07018275836579162	409.19573974609375	409.21405029296875
390	409.22406005859375	14.8965374656					1	DETECTED	409.2241 m/z @14.90 [151020OFc1_NvH-0949-Control-13.raw]	409.22406005859375	14.8965374656	3.6035269768	99.3492920053333	95.7457650285333	1932932.0	4.4237372571981794E8	2	7925	7.079494674334107	1.4355051708350888	2.596973393098706	409.2140808105469	409.2340393066406
391	409.2354431152344	22.1438518930667					1	DETECTED	409.2354 m/z @22.14 [151020OFc1_NvH-0949-Control-13.raw]	409.2354431152344	22.1438518930667	5.60176458906667	91.8996450581333	86.29788046906663	480408.9375	3.188649184991262E8	0	7925	5.639135487406676	1.4575350222731545	1.5500617280908293	409.23406982421875	409.2359924316406
392	409.2460021972656	28.7830830042667					1	DETECTED	409.2460 m/z @28.78 [151020OFc1_NvH-0949-Control-13.raw]	409.2460021972656	28.7830830042667	4.133189568	99.9120269616	95.7788373936	3.2312372E7	6.871847298076628E8	3	7925	0.0359964802651227	1.2808435421932014	1.288168386630018	409.23602294921875	409.2559814453125
393	409.2639465332031	45.7560297112					1	DETECTED	409.2639 m/z @45.76 [151020OFc1_NvH-0949-Control-13.raw]	409.2639465332031	45.7560297112	0.525234458933333	98.0141741381333	97.48893967919997	1408453.125	3.2896882044395846E8	0	7925	22.72708340086025	1.3461373585726868	0.00718074241577674	409.2560119628906	409.2734680175781
394	409.2767639160156	91.5447850928					1	DETECTED	409.2768 m/z @91.54 [151020OFc1_NvH-0949-Control-13.raw]	409.2767639160156	91.5447850928	0.479145425333333	97.9217603488	97.44261492346668	1335841.625	2.4578283570756847E8	0	7925	0.06586351619955622	1.0034471831059206	0.0624736883777737	409.2746276855469	409.2859802246094
395	409.294921875	91.9481674389333					1	DETECTED	409.2949 m/z @91.95 [151020OFc1_NvH-0949-Control-13.raw]	409.294921875	91.9481674389333	16.4630483330667	96.2755711288	79.8125227957333	78947.7109375	2.3552901938060188E8	0	7925	1.384243914827323	0.5286639521876993	3.623200698375516	409.2872314453125	409.2994689941406
396	409.31439208984375	89.8028845954667					1	DETECTED	409.3144 m/z @89.80 [151020OFc1_NvH-0949-Control-13.raw]	409.31439208984375	89.8028845954667	18.3223956610667	97.002156852	78.6797611909333	455714.53125	3.32518752325045E8	0	7925	1.7130978139015411	0.5122542522974581	0.022885398994653472	409.3045654296875	409.323974609375
397	409.3310546875	91.632254928					1	DETECTED	409.3311 m/z @91.63 [151020OFc1_NvH-0949-Control-13.raw]	409.3310546875	91.632254928	0.4698058104	96.4771733168	96.0073675064	289086.34375	2.778485881863215E8	0	7925	0.8454332997278016	1.9614702266712725	2.720566571798251	409.3248291015625	409.33673095703125
398	409.3499755859375	91.632254928					1	DETECTED	409.3500 m/z @91.63 [151020OFc1_NvH-0949-Control-13.raw]	409.3499755859375	91.632254928	14.0549881866667	99.5546996605333	85.4997114738666	154814.09375	2.5629370917682186E8	0	7925	0.6999333892982236	1.675960346596153	5.831594680173798	409.3415222167969	409.35711669921875
399	409.367431640625	91.632254928					1	DETECTED	409.3674 m/z @91.63 [151020OFc1_NvH-0949-Control-13.raw]	409.367431640625	91.632254928	4.2382157032	98.6928035218667	94.4545878186667	553372.0	2.846519201171113E8	0	7925	0.7912410333554334	1.7095259415057702	0.23249487597365526	409.3590393066406	409.3772888183594
400	409.40374755859375	91.632254928					1	DETECTED	409.4037 m/z @91.63 [151020OFc1_NvH-0949-Control-13.raw]	409.40374755859375	91.632254928	3.37796070746667	98.0510525666667	94.67309185920003	476234.4375	2.6782849769471127E8	0	7925	55.361817842430014	1.9969886804138173	2.3774078503913496	409.3938293457031	409.4136047363281
401	409.4268798828125	22.7961980736					1	DETECTED	409.4269 m/z @22.80 [151020OFc1_NvH-0949-Control-13.raw]	409.4268798828125	22.7961980736	4.14241476133333	98.9989082248	94.85649346346668	197937.828125	2.6201459769809642E8	0	7925	0.11963167706909061	2.5425537510422713	5.989218827918886	409.4169006347656	409.4366455078125
402	409.4559326171875	18.3628994170667					1	DETECTED	409.4559 m/z @18.36 [151020OFc1_NvH-0949-Control-13.raw]	409.4559326171875	18.3628994170667	3.86718015813333	99.0829034504	95.21572329226666	438883.03125	2.9139073070500904E8	0	7925	0.19527143865259333	0.5693166600544726	0.9226650887519218	409.4459533691406	409.4659118652344
403	409.46893310546875	23.1723294562667					1	DETECTED	409.4689 m/z @23.17 [151020OFc1_NvH-0949-Control-13.raw]	409.46893310546875	23.1723294562667	4.29175040693333	97.8086226037333	93.51687219679997	234419.71875	2.6392105924646717E8	0	7925	17.14770067230772	3.0458541837752353	0.3261608783015844	409.4659423828125	409.4780578613281
404	409.4880676269531	38.7164562125333					1	DETECTED	409.4881 m/z @38.72 [151020OFc1_NvH-0949-Control-13.raw]	409.4880676269531	38.7164562125333	3.96877504293333	98.8319585274667	94.86318348453337	401215.28125	2.7418321800915235E8	0	7925	32.707597580733626	1.508834686233555	0.017774697034287686	409.4781494140625	409.4979553222656
405	409.5124206542969	39.5251635808					1	DETECTED	409.5124 m/z @39.53 [151020OFc1_NvH-0949-Control-13.raw]	409.5124206542969	39.5251635808	0.568268062933333	97.2593725349333	96.69110447199998	323823.09375	2.6637729009057933E8	0	7925	20.9436838557449	1.4581506495141274	0.0019754907083553448	409.50244140625	409.5189514160156
406	409.5289611816406	11.3860677026667					1	DETECTED	409.5290 m/z @11.39 [151020OFc1_NvH-0949-Control-13.raw]	409.5289611816406	11.3860677026667	1.17442486588333	99.0179854682667	97.84356060238338	2383579.75	3.219618940982648E8	0	7925	0.15087134331376184	7.468751727967041	19.340774903490402	409.51898193359375	409.5389404296875
407	409.53985595703125	27.0774906349333					1	DETECTED	409.5399 m/z @27.08 [151020OFc1_NvH-0949-Control-13.raw]	409.53985595703125	27.0774906349333	0.604756524	97.2138558917333	96.60909936773331	2245792.25	3.0554487751212746E8	3	7925	0.10862409586199817	0.5060008787906883	0.02063282963483854	409.5389709472656	409.5455017089844
408	409.5555114746094	39.7686542928					1	DETECTED	409.5555 m/z @39.77 [151020OFc1_NvH-0949-Control-13.raw]	409.5555114746094	39.7686542928	3.19706270586667	99.5270042066667	96.32994150080003	2955984.25	4.0527055610409474E8	3	7925	0.2915250057920602	0.7009805093287569	0.2093515359901953	409.5455322265625	409.56549072265625
409	409.5725402832031	30.1912751349333					1	DETECTED	409.5725 m/z @30.19 [151020OFc1_NvH-0949-Control-13.raw]	409.5725402832031	30.1912751349333	4.104444548	99.0179854682667	94.9135409202667	620438.0625	2.941521143010458E8	3	7925	0.16392381800867284	0.5064768482686078	0.3841212949738005	409.5655822753906	409.58197021484375
410	409.5920715332031	47.9591999336					1	DETECTED	409.5921 m/z @47.96 [151020OFc1_NvH-0949-Control-13.raw]	409.5920715332031	47.9591999336	3.88530516506667	96.9200470493333	93.03474188426664	751028.75	2.9741872638039917E8	3	7925	19.483388436162862	1.3073344111113743	0.005174316353496728	409.5822448730469	409.6017761230469
411	409.6950378417969	36.9711687104					1	DETECTED	409.6950 m/z @36.97 [151020OFc1_NvH-0949-Control-13.raw]	409.6950378417969	36.9711687104	3.8018744568	99.2657217845333	95.4638473277333	2227465.0	3.0425921337803936E8	4	7925	0.28734719032758704	1.531879224190173	0.08005019045982965	409.6852111816406	409.7049865722656
412	409.705810546875	18.6849664213333					1	DETECTED	409.7058 m/z @18.68 [151020OFc1_NvH-0949-Control-13.raw]	409.705810546875	18.6849664213333	0.659168357866667	98.6928035218667	98.03363516400003	902578.125	2.967086086086723E8	2	7925	0.14822003146540297	0.9395357629652117	13.738761544034723	409.7050476074219	409.7142333984375
413	409.7242431640625	25.9105103613333					1	DETECTED	409.7242 m/z @25.91 [151020OFc1_NvH-0949-Control-13.raw]	409.7242431640625	25.9105103613333	4.34493114853333	99.7804221392	95.43549099066666	9.6310928E7	1.7838177871512058E9	2	7925	0.21070218924156237	1.3655297813244516	1.4680375466039575	409.71435546875	409.7342224121094
414	409.73468017578125	21.3328340442667					1	DETECTED	409.7347 m/z @21.33 [151020OFc1_NvH-0949-Control-13.raw]	409.73468017578125	21.3328340442667	4.47098576533333	94.8233525176	90.35236675226668	313290.875	2.6179455902990705E8	0	7925	8.322935059123115	3.9060070571542784	0.08827459039249852	409.7342529296875	409.7373962402344
415	409.7474365234375	28.7830830042667					1	DETECTED	409.7474 m/z @28.78 [151020OFc1_NvH-0949-Control-13.raw]	409.7474365234375	28.7830830042667	3.85812236373333	95.5777668178667	91.71964445413337	8138209.0	3.8588723647006285E8	4	7925	0.0717463336899904	0.6720025590475542	1.0504180438367887	409.73748779296875	409.75738525390625
416	409.7604064941406	42.0122727293333					1	DETECTED	409.7604 m/z @42.01 [151020OFc1_NvH-0949-Control-13.raw]	409.7604064941406	42.0122727293333	3.49510282853333	97.3970567042667	93.90195387573337	417171.21875	2.4982378145636937E8	0	7925	14.010758709702746	1.601432336656245	0.005685355964435741	409.7577819824219	409.7703552246094
417	409.7959289550781	18.0589153981333					1	DETECTED	409.7959 m/z @18.06 [151020OFc1_NvH-0949-Control-13.raw]	409.7959289550781	18.0589153981333	5.08520606666667	95.1593012562667	90.07409518960003	317325.09375	2.5847231517167282E8	0	7925	0.577721390896901	0.7329121553865655	0.36780656124946487	409.7872009277344	409.8056335449219
418	409.834228515625	58.3945695104					1	DETECTED	409.8342 m/z @58.39 [151020OFc1_NvH-0949-Control-13.raw]	409.834228515625	58.3945695104	0.7854501096	97.9490099224	97.16355981279999	112366.2890625	3.0661020533119184E8	0	7925	79.81679281203006	0.8999967698193184	0.7993472526731972	409.8296813964844	409.8442077636719
419	409.8630065917969	11.3590076184					1	DETECTED	409.8630 m/z @11.36 [151020OFc1_NvH-0949-Control-13.raw]	409.8630065917969	11.3590076184	0.2117358784	99.8087449725333	99.5970090941333	1331768.25	2.8997939064192307E8	3	7925	0.12834763263437488	1.6730201491182257	2.457580032310462	409.85302734375	409.8643493652344
420	409.8743591308594	27.0494405805333					1	DETECTED	409.8744 m/z @27.05 [151020OFc1_NvH-0949-Control-13.raw]	409.8743591308594	27.0494405805333	1.07445532188333	99.7051920453333	98.63073672344997	1482466.25	2.9741614975118434E8	3	7925	6.577657111897665	0.5161426238749287	0.01574597493701179	409.8643798828125	409.8787536621094
421	409.8887634277344	31.0976439706667					1	DETECTED	409.8888 m/z @31.10 [151020OFc1_NvH-0949-Control-13.raw]	409.8887634277344	31.0976439706667	0.875768001866667	99.9120269616	99.03625895973335	2961725.0	4.309226985569674E8	3	7925	0.24031042980965367	1.119063456519639	0.376878634143425	409.8787841796875	409.89874267578125
422	409.8997497558594	34.8621592677333					1	DETECTED	409.8997 m/z @34.86 [151020OFc1_NvH-0949-Control-13.raw]	409.8997497558594	34.8621592677333	0.686174704533333	99.9580685330667	99.27189382853336	479141.3125	2.760619246158968E8	3	7925	13.308246243194287	1.718372961145167	0.24983138752188883	409.8987731933594	409.90972900390625
423	409.91094970703125	27.3702620781333					1	DETECTED	409.9109 m/z @27.37 [151020OFc1_NvH-0949-Control-13.raw]	409.91094970703125	27.3702620781333	0.577412951733333	99.8938332330667	99.31642028133336	223623.765625	2.98334666632495E8	0	7925	21.72006770650779	2.112622945829394	7.950292425783998E-4	409.9097595214844	409.916748046875
424	409.9267883300781	35.12951852					1	DETECTED	409.9268 m/z @35.13 [151020OFc1_NvH-0949-Control-13.raw]	409.9267883300781	35.12951852	0.0177464544	99.9951138986667	99.9773674442667	617677.8125	2.881793879732285E8	0	7925	3.830619267350407	0.9180036038066726	0.37478176361596377	409.9168395996094	409.9289855957031
425	409.9389953613281	44.4352862013333					1	DETECTED	409.9390 m/z @44.44 [151020OFc1_NvH-0949-Control-13.raw]	409.9389953613281	44.4352862013333	0.101030869333333	99.9859029616	99.88487209226668	969833.9375	2.6171389809861603E8	2	7925	0.09805292943564581	1.7568018222337933	0.041978232232837656	409.9290771484375	409.948974609375
426	409.9516906738281	42.3699687853333					1	DETECTED	409.9517 m/z @42.37 [151020OFc1_NvH-0949-Control-13.raw]	409.9516906738281	42.3699687853333	0.460656078666667	99.5641267138667	99.10347063520003	297237.03125	2.609039925609466E8	0	7925	57.22208064083041	1.4404293388883396	1.897345722655798	409.94903564453125	409.9551086425781
427	409.96527099609375	11.2332831912					1	DETECTED	409.9653 m/z @11.23 [151020OFc1_NvH-0949-Control-13.raw]	409.96527099609375	11.2332831912	2.25613370213333	99.4238452250667	97.16771152293337	569470.5625	2.9379375707885104E8	4	7925	13.98628262154744	1.8003602969623622	98.14451748795015	409.9553527832031	409.9752502441406
428	409.9825439453125	35.8496744898667					1	DETECTED	409.9825 m/z @35.85 [151020OFc1_NvH-0949-Control-13.raw]	409.9825439453125	35.8496744898667	0.359142749333333	98.6191169784	98.25997422906667	257628.046875	2.5666836320554808E8	0	7925	11.541436908601451	1.7520864922102508	3.5891250441126927	409.9753723144531	409.99249267578125
429	409.9969177246094	18.2904374189333					1	DETECTED	409.9969 m/z @18.29 [151020OFc1_NvH-0949-Control-13.raw]	409.9969177246094	18.2904374189333	0.00810926426666667	96.3849823994667	96.37687313520003	202649.265625	2.722019010154911E8	0	7925	0.310767165549521	2.9407691455185194	0.005538474408151878	409.99285888671875	410.0068664550781
430	410.1193542480469	55.5326255952					1	DETECTED	410.1194 m/z @55.53 [151020OFc1_NvH-0949-Control-13.raw]	410.1193542480469	55.5326255952	0.00810926426666667	99.9951138986667	99.98700463440004	112408.7578125	3.014940111226671E8	0	7925	90.91535966863918	0.8807777053246769	0.8243058120037738	410.1094055175781	410.12872314453125
431	410.1474304199219	92.3695646781333					1	DETECTED	410.1474 m/z @92.37 [151020OFc1_NvH-0949-Control-13.raw]	410.1474304199219	92.3695646781333	1.21996258506667	99.0179854682667	97.79802288320003	343005.25	2.832970680246845E8	0	7925	0.08571115148141928	21.124652783830754	0.7619995101233095	410.1383972167969	410.15606689453125
432	410.1873779296875	27.3702620781333					1	DETECTED	410.1874 m/z @27.37 [151020OFc1_NvH-0949-Control-13.raw]	410.1873779296875	27.3702620781333	3.6844033776	99.7709164069333	96.08651302933329	214696.765625	2.5357119284111306E8	0	7925	85.20648082359966	2.403730929783514	5.658162802539724	410.1773986816406	410.1874084472656
433	410.1974182128906	20.3043293853333					1	DETECTED	410.1974 m/z @20.30 [151020OFc1_NvH-0949-Control-13.raw]	410.1974182128906	20.3043293853333	4.104444548	99.5084000138667	95.4039554658667	2561707.0	4.074044655209856E8	3	7925	0.14757138349679622	1.0306224193617097	0.23485468398344767	410.18743896484375	410.2040100097656
434	410.2140197753906	20.6498795232					1	DETECTED	410.2140 m/z @20.65 [151020OFc1_NvH-0949-Control-13.raw]	410.2140197753906	20.6498795232	3.9509067344	98.0603633837333	94.10945664933331	4960840.5	3.678078386190872E8	4	7925	0.16038903999738707	1.0791439929239015	0.033956287885717994	410.20404052734375	410.21502685546875
435	410.22503662109375	25.9105103613333					1	DETECTED	410.2250 m/z @25.91 [151020OFc1_NvH-0949-Control-13.raw]	410.22503662109375	25.9105103613333	1.87702547653333	99.2378477874667	97.36082231093337	4.3244524E7	1.4843500596658175E9	3	7925	0.2090314259433832	29.680031558021554	1.5070208823182907	410.2150573730469	410.2350158691406
436	410.2395935058594	33.9783025789333					1	DETECTED	410.2396 m/z @33.98 [151020OFc1_NvH-0949-Control-13.raw]	410.2395935058594	33.9783025789333	3.88530516506667	98.9525919338667	95.06728676880003	3262549.25	4.690200284155713E8	2	7925	2.809722205502453	0.8592429042179136	0.029892301467708052	410.23504638671875	410.24957275390625
437	410.25775146484375	40.46287754					1	DETECTED	410.2578 m/z @40.46 [151020OFc1_NvH-0949-Control-13.raw]	410.25775146484375	40.46287754	3.6844033776	98.508907812	94.8245044344	1391474.0	3.210906520304002E8	2	7925	4.83449463155813	4.748050921264447	1.240194819894691	410.2496032714844	410.26763916015625
438	410.2735900878906	44.4123745866667					1	DETECTED	410.2736 m/z @44.41 [151020OFc1_NvH-0949-Control-13.raw]	410.2735900878906	44.4123745866667	1.29245911893333	97.2229768682667	95.93051774933336	863938.625	2.6784191718592808E8	0	7925	0.051275340615006826	1.2086741475324647	18.489428641154706	410.2677917480469	410.28314208984375
439	410.2892150878906	89.7816222005333					1	DETECTED	410.2892 m/z @89.78 [151020OFc1_NvH-0949-Control-13.raw]	410.2892150878906	89.7816222005333	2.54591156106667	95.1593012562667	92.61338969520003	221520.171875	5.107681622096055E8	0	7925	88.79068866020431	0.5117793832015138	0.019429659471655626	410.28424072265625	410.29913330078125
440	410.31134033203125	91.3525263832					1	DETECTED	410.3113 m/z @91.35 [151020OFc1_NvH-0949-Control-13.raw]	410.31134033203125	91.3525263832	1.930897824	92.5121574632	90.5812596392	96026.9140625	1.8993380211183202E8	0	7925	0.773579918035395	0.5064840637476887	1.4511996832142593	410.3051452636719	410.3199768066406
441	410.4368896484375	14.6083573581333					1	DETECTED	410.4369 m/z @14.61 [151020OFc1_NvH-0949-Control-13.raw]	410.4368896484375	14.6083573581333	4.85666704293333	97.322807572	92.46614052906668	114662.4609375	2.5195582538206288E8	0	7925	21.53337260556088	4.741031428415011	8.48206285683002	410.43328857421875	410.4375915527344
442	410.4476623535156	20.3305245365333					1	DETECTED	410.4477 m/z @20.33 [151020OFc1_NvH-0949-Control-13.raw]	410.4476623535156	20.3305245365333	0.442262402666667	98.7391321096	98.29686970693334	1911642.5	2.893057096493773E8	0	7925	0.1629146071452503	0.5049847764340792	0.010866065818291146	410.4377136230469	410.4576110839844
443	410.47247314453125	36.8532425602667					1	DETECTED	410.4725 m/z @36.85 [151020OFc1_NvH-0949-Control-13.raw]	410.47247314453125	36.8532425602667	3.9399314432	99.8938332330667	95.9539017898667	1.47313E7	5.799753830368892E8	0	7925	0.23518145642481159	2.6128189373339965	2.95055197699157	410.4624938964844	410.4824523925781
444	410.5250549316406	17.7529354968					1	DETECTED	410.5251 m/z @17.75 [151020OFc1_NvH-0949-Control-13.raw]	410.5250549316406	17.7529354968	4.6012349256	76.7754280882667	72.1741931626667	534503.0625	2.7193084472268677E8	0	7925	0.17457894638373972	2.351691881192771	1.143214170300708	410.5151062011719	410.5267333984375
445	410.5367431640625	8.18913291226667					1	DETECTED	410.5367 m/z @8.19 [151020OFc1_NvH-0949-Control-13.raw]	410.5367431640625	8.18913291226667	2.1840556224	97.4245371173333	95.2404814949333	822014.6875	2.6244490252858862E8	0	7925	7.316105872506666	3.498787356124456	2.0617270261295375	410.52679443359375	410.5382995605469
446	410.5483093261719	20.6498795232					1	DETECTED	410.5483 m/z @20.65 [151020OFc1_NvH-0949-Control-13.raw]	410.5483093261719	20.6498795232	4.016522188	99.4988653317333	95.4823431437333	3496781.5	3.5534067622585154E8	3	7925	0.17526678342403557	0.5696958774679888	4.679703697387516	410.538330078125	410.55828857421875
447	410.56072998046875	21.9629144050667					1	DETECTED	410.5607 m/z @21.96 [151020OFc1_NvH-0949-Control-13.raw]	410.56072998046875	21.9629144050667	3.70237766826667	84.4580272696	80.75564960133333	955490.25	3.02395351369504E8	0	7925	21.215485850392334	1.0129101115401613	1.2683660461226927	410.5583190917969	410.57061767578125
448	410.5716552734375	45.9825453586667					1	DETECTED	410.5717 m/z @45.98 [151020OFc1_NvH-0949-Control-13.raw]	410.5716552734375	45.9825453586667	2.9621631648	99.8938332330667	96.9316700682667	766718.5	3.0222769617021513E8	0	7925	30.68318585717228	1.4466774397002247	0.0018280741028378622	410.5707702636719	410.58160400390625
449	410.5954895019531	35.1457017816					1	DETECTED	410.5955 m/z @35.15 [151020OFc1_NvH-0949-Control-13.raw]	410.5954895019531	35.1457017816	3.756574984	97.2320835056	93.4755085216	235903.453125	2.599549872066019E8	0	7925	0.08065860218009391	1.8345337291964219	3.590886247134922	410.585693359375	410.5989685058594
450	410.6089782714844	44.3442479085333					1	DETECTED	410.6090 m/z @44.34 [151020OFc1_NvH-0949-Control-13.raw]	410.6089782714844	44.3442479085333	3.72944202986667	81.4613661021333	77.73192407226662	400403.125	2.3876082463063052E8	0	7925	1.5444471055437035	1.202937117542323	0.00904313860564162	410.5990295410156	410.6187744140625
451	410.619384765625	28.6198184330667					1	DETECTED	410.6194 m/z @28.62 [151020OFc1_NvH-0949-Control-13.raw]	410.619384765625	28.6198184330667	5.8845722128	97.6330493421333	91.74847712933331	244525.75	2.4039949936988142E8	0	7925	0.09205997441170766	2.017758599146964	0.8113581448613439	410.6190185546875	410.6293029785156
452	410.6808166503906	62.9484191029333					1	DETECTED	410.6808 m/z @62.95 [151020OFc1_NvH-0949-Control-13.raw]	410.6808166503906	62.9484191029333	2.19307607413333	66.5451799978667	64.35210392373337	81495.5390625	1.84123287999475E8	0	7925	51.96821591539398	0.5311107598296383	0.06219914811118937	410.6808166503906	410.6905822753906
453	410.70452880859375	35.8631164485333					1	DETECTED	410.7045 m/z @35.86 [151020OFc1_NvH-0949-Control-13.raw]	410.70452880859375	35.8631164485333	2.13871221013333	98.7666669314667	96.62795472133337	1270435.125	3.1691094331292564E8	2	7925	54.43872659971721	0.5408269458672095	0.08205949289866916	410.6946105957031	410.7090759277344
454	410.7191467285156	20.0309635333333					1	DETECTED	410.7191 m/z @20.03 [151020OFc1_NvH-0949-Control-13.raw]	410.7191467285156	20.0309635333333	2.582032088	95.5777668178667	92.9957347298667	1.5855506E7	8.651457795985143E8	2	7925	5.885189754746026	5.522292734996078	39.45127906620288	410.70916748046875	410.7291259765625
455	410.7319030761719	26.9268047786667					1	DETECTED	410.7319 m/z @26.93 [151020OFc1_NvH-0949-Control-13.raw]	410.7319030761719	26.9268047786667	4.30082316133333	97.6057392877333	93.30491612639997	1472425.625	3.3206685331208366E8	2	7925	7.284568895642611	0.6961508631786224	0.8123124417519895	410.7291564941406	410.74017333984375
456	410.7502136230469	26.4019812682667					1	DETECTED	410.7502 m/z @26.40 [151020OFc1_NvH-0949-Control-13.raw]	410.7502136230469	26.4019812682667	0.586663062933333	92.2169558538667	91.63029279093335	1675156.5	3.5218052350069743E8	2	7925	5.497987839663587	0.5291884478370072	0.0959446223136	410.7402648925781	410.7601013183594
457	410.76824951171875	19.4833473296					1	DETECTED	410.7682 m/z @19.48 [151020OFc1_NvH-0949-Control-13.raw]	410.76824951171875	19.4833473296	1.92190001333333	97.0571206042667	95.13522059093337	139168.59375	2.5756200689363855E8	0	7925	0.1372897482615265	2.708638384912965	4.41727676982593	410.7607116699219	410.7774353027344
458	410.8202819824219	28.6488930218667					1	DETECTED	410.8203 m/z @28.65 [151020OFc1_NvH-0949-Control-13.raw]	410.8202819824219	28.6488930218667	1.25605530026667	97.8847277933333	96.62867249306663	430350.6875	2.740974431220937E8	0	7925	0.21578593720321493	3.5260169706132904	17.771623383369334	410.8104553222656	410.8301086425781
459	410.8413391113281	41.4768308208					1	DETECTED	410.8413 m/z @41.48 [151020OFc1_NvH-0949-Control-13.raw]	410.8413391113281	41.4768308208	0.1933761336	99.7240206605333	99.5306445269333	8273405.0	3.885569257416236E8	0	7925	0.3286844714319912	1.1909119582973635	1.764838143760153	410.8313903808594	410.851318359375
460	410.8692626953125	23.6737440816					1	DETECTED	410.8693 m/z @23.67 [151020OFc1_NvH-0949-Control-13.raw]	410.8692626953125	23.6737440816	0.0628461256	99.6679151826667	99.6050690570667	599304.4375	3.249870724241145E8	3	7925	3.849601470303572	0.509897532072233	0.09312471998152946	410.8592834472656	410.87213134765625
461	410.88214111328125	10.0179140474667					1	DETECTED	410.8821 m/z @10.02 [151020OFc1_NvH-0949-Control-13.raw]	410.88214111328125	10.0179140474667	0.586663062933333	99.7240206605333	99.13735759759996	1143281.875	3.3337982039711905E8	3	7925	0.13841886339239373	29.995067836402065	22.374107397622367	410.8721618652344	410.8921203613281
462	410.8940734863281	19.4833473296					1	DETECTED	410.8941 m/z @19.48 [151020OFc1_NvH-0949-Control-13.raw]	410.8940734863281	19.4833473296	0.506894940533333	99.0179854682667	98.51109052773337	517874.15625	3.0599993590025336E8	0	7925	2.5722915871576575	2.3405668065198504	13.865908827214351	410.89215087890625	410.9014892578125
463	410.91156005859375	38.9109455498667					1	DETECTED	410.9116 m/z @38.91 [151020OFc1_NvH-0949-Control-13.raw]	410.91156005859375	38.9109455498667	0.00810926426666667	99.7898426642667	99.78173340000004	1657720.0	3.308638879134909E8	3	7925	13.975210992138965	0.5213708553627769	0.306721909467936	410.901611328125	410.9214172363281
464	410.9237365722656	35.3918672714667					1	DETECTED	410.9237 m/z @35.39 [151020OFc1_NvH-0949-Control-13.raw]	410.9237365722656	35.3918672714667	0.613818540533333	99.6206762309333	99.00685769039997	300251.15625	1.9678853941239566E8	0	7925	73.88860124622721	1.6115545690678676	2.222392713243034	410.92156982421875	410.9337158203125
465	410.9499206542969	14.0772591784					1	DETECTED	410.9499 m/z @14.08 [151020OFc1_NvH-0949-Control-13.raw]	410.9499206542969	14.0772591784	0.659168357866667	99.7804221392	99.12125378133334	462693.59375	2.8394495552226156E8	4	7925	9.565492733345602	1.9227731926526963	0.4363801866058107	410.94000244140625	410.95989990234375
466	410.9613952636719	26.5571604992					1	DETECTED	410.9614 m/z @26.56 [151020OFc1_NvH-0949-Control-13.raw]	410.9613952636719	26.5571604992	4.3680147088	99.5736244850667	95.2056097762667	215587.9375	3.2925165825129265E8	0	7925	0.5117510565276007	2.1453193979521474	852.0981194721938	410.9599304199219	410.96356201171875
467	410.9736633300781	36.8126889408					1	DETECTED	410.9737 m/z @36.81 [151020OFc1_NvH-0949-Control-13.raw]	410.9736633300781	36.8126889408	0.8034816344	99.592394908	98.7889132736	2612732.0	3.1041054317783844E8	0	7925	0.05979453607363894	0.5093542282452285	0.013293901478176053	410.96368408203125	410.9833679199219
468	410.9866027832031	40.3382752296					1	DETECTED	410.9866 m/z @40.34 [151020OFc1_NvH-0949-Control-13.raw]	410.9866027832031	40.3382752296	1.10160316908333	98.3706968749333	97.26909370584997	161262.765625	2.4418904242074528E8	0	7925	60.76333785840099	1.2395176323291004	2.18301786928844	410.98382568359375	410.99652099609375
469	411.0207824707031	28.5441379437333					1	DETECTED	411.0208 m/z @28.54 [151020OFc1_NvH-0949-Control-13.raw]	411.0207824707031	28.5441379437333	1.45291814773333	99.7898426642667	98.33692451653337	339133.6875	2.4284819918493736E8	0	7925	0.17102040511615613	1.814922422412535	0.028940467888849013	411.01080322265625	411.03057861328125
470	411.04205322265625	41.4475251336					1	DETECTED	411.0421 m/z @41.45 [151020OFc1_NvH-0949-Control-13.raw]	411.04205322265625	41.4475251336	5.1795485776	98.5547324072	93.3751838296	1.0901142E7	4.2468179222865915E8	5	7925	0.2128112676446534	1.43502893870631	2.503862001699129	411.0325012207031	411.0519714355469
471	411.09979248046875	58.4577311392					1	DETECTED	411.0998 m/z @58.46 [151020OFc1_NvH-0949-Control-13.raw]	411.09979248046875	58.4577311392	0.0177464544	99.9859029616	99.9681565072	128169.25	2.787102106810542E8	0	7925	97.83812885394484	0.8708348462296089	0.6999475100878783	411.0903015136719	411.1087646484375
472	411.122314453125	92.4520784002667					1	DETECTED	411.1223 m/z @92.45 [151020OFc1_NvH-0949-Control-13.raw]	411.122314453125	92.4520784002667	0.128642916266667	99.4238452250667	99.29520230880003	1683411.75	2.926235577451352E8	0	7925	0.1302773915210622	0.7961815430919851	0.1610861800272639	411.11383056640625	411.1319885253906
473	411.18304443359375	28.07812254					1	DETECTED	411.1830 m/z @28.08 [151020OFc1_NvH-0949-Control-13.raw]	411.18304443359375	28.07812254	1.36481857173333	98.8598411802667	97.49502260853338	2632895.25	3.21319358994371E8	2	7925	0.2794669931116083	0.5224878084561202	0.015227744009222865	411.17315673828125	411.1930236816406
474	411.1956787109375	20.0722084906667					1	DETECTED	411.1957 m/z @20.07 [151020OFc1_NvH-0949-Control-13.raw]	411.1956787109375	20.0722084906667	1.34665845226667	94.7407205946667	93.39406214240003	294419.15625	2.5175756406743917E8	0	7925	2.340779630603084	5.1438052633904165	7.404624102030035	411.19305419921875	411.19769287109375
475	411.20770263671875	28.1575233792					1	DETECTED	411.2077 m/z @28.16 [151020OFc1_NvH-0949-Control-13.raw]	411.20770263671875	28.1575233792	4.05719318426667	99.7051920453333	95.64799886106664	1904240.5	3.422558450031672E8	3	7925	0.19630214124509138	0.7685239735648712	1.6377305256574441	411.1977844238281	411.2105407714844
476	411.2205505371094	20.0722084906667					1	DETECTED	411.2206 m/z @20.07 [151020OFc1_NvH-0949-Control-13.raw]	411.2205505371094	20.0722084906667	2.69032468346667	99.9120269616	97.22170227813334	7291594.5	6.590722224443598E8	3	7925	0.1841313838532237	9.69838262458643	25.727645634177673	411.2105712890625	411.23052978515625
477	411.2313232421875	23.9938658762667					1	DETECTED	411.2313 m/z @23.99 [151020OFc1_NvH-0949-Control-13.raw]	411.2313232421875	23.9938658762667	4.49023590293333	91.2311573941333	86.74092149119997	976705.4375	2.950229744530987E8	3	7925	0.14688407054169872	2.0689188257681255	0.033986327039774694	411.2305603027344	411.2320251464844
478	411.2420349121094	41.4610287098667					1	DETECTED	411.2420 m/z @41.46 [151020OFc1_NvH-0949-Control-13.raw]	411.2420349121094	41.4610287098667	1.5253627648	99.9395929152	98.4142301504	5707389.0	5.435386313522359E8	2	7925	0.2232752189808167	0.8865585374639957	0.23979828234327139	411.2320556640625	411.25201416015625
479	411.25225830078125	26.3200389008					1	DETECTED	411.2523 m/z @26.32 [151020OFc1_NvH-0949-Control-13.raw]	411.25225830078125	26.3200389008	4.54304998906667	94.2960463170667	89.75299632800002	481960.9375	2.9527718981198514E8	3	7925	81.48474536568796	4.215341027886739	3.9625799493553546	411.2520446777344	411.26214599609375
480	411.2736511230469	91.5447850928					1	DETECTED	411.2737 m/z @91.54 [151020OFc1_NvH-0949-Control-13.raw]	411.2736511230469	91.5447850928	5.24534606586667	92.4068975989333	87.16155153306663	103514.40625	2.684390011742976E8	0	7925	72.0204290215253	0.5049948905569609	7.475513324770014	411.2640380859375	411.277587890625
481	411.28802490234375	38.7734721709333					1	DETECTED	411.2880 m/z @38.77 [151020OFc1_NvH-0949-Control-13.raw]	411.28802490234375	38.7734721709333	0.0177464544	92.6373344621333	92.6195880077333	165199.59375	2.796182605581301E8	0	7925	91.40351545273055	1.1833897855170152	1.3677389409149765	411.2796325683594	411.2955627441406
482	411.31048583984375	91.632254928					1	DETECTED	411.3105 m/z @91.63 [151020OFc1_NvH-0949-Control-13.raw]	411.31048583984375	91.632254928	9.4431084656	92.6199869152	83.1768784496	131251.75	2.1341137581069833E8	0	7925	0.6460184378705094	0.5023742897474929	0.14691079526860676	411.3009948730469	411.3179626464844
483	411.328857421875	91.632254928					1	DETECTED	411.3289 m/z @91.63 [151020OFc1_NvH-0949-Control-13.raw]	411.328857421875	91.632254928	1.2833095	98.9342756688	97.6509661688	254904.28125	3.1471107403889114E8	0	7925	0.5525041417192966	2.0127957853820564	0.5202808455380826	411.31903076171875	411.3350524902344
484	411.3467712402344	91.632254928					1	DETECTED	411.3468 m/z @91.63 [151020OFc1_NvH-0949-Control-13.raw]	411.3467712402344	91.632254928	4.4611900968	98.3428534709333	93.88166337413331	380367.8125	2.4870011610855165E8	0	7925	1.198509671788571	1.192832335447536	2.196324970463526	411.3385925292969	411.3565673828125
485	411.36492919921875	91.632254928					1	DETECTED	411.3649 m/z @91.63 [151020OFc1_NvH-0949-Control-13.raw]	411.36492919921875	91.632254928	4.14241476133333	93.4816163234667	89.33920156213337	327856.1875	2.931188989346519E8	0	7925	0.9350855669659808	0.5417636328036585	0.7242518169552842	411.3568420410156	411.3740539550781
486	411.38299560546875	91.632254928					1	DETECTED	411.3830 m/z @91.63 [151020OFc1_NvH-0949-Control-13.raw]	411.38299560546875	91.632254928	4.73822040853333	97.5964392434667	92.85821883493338	301724.96875	2.5351899675136608E8	0	7925	0.38884990675445863	0.647697126816649	0.23733867004208842	411.37493896484375	411.3929138183594
487	411.4428405761719	41.4921553136					1	DETECTED	411.4428 m/z @41.49 [151020OFc1_NvH-0949-Control-13.raw]	411.4428405761719	41.4921553136	4.016522188	99.3213983552	95.3048761672	3213575.25	3.4698590261681247E8	0	7925	0.18811517568530434	0.5060494501755869	0.007915658306640646	411.432861328125	411.4527587890625
488	411.45501708984375	23.4925236144					1	DETECTED	411.4550 m/z @23.49 [151020OFc1_NvH-0949-Control-13.raw]	411.45501708984375	23.4925236144	1.43456848026667	98.1256306253333	96.69106214506662	722167.3125	2.6017922588913715E8	4	7925	0.06099226306352179	0.9786534014526779	2.2585449835676927	411.452880859375	411.4645690917969
489	411.47509765625	36.8532425602667					1	DETECTED	411.4751 m/z @36.85 [151020OFc1_NvH-0949-Control-13.raw]	411.47509765625	36.8532425602667	4.30082316133333	94.9294599144	90.62863675306667	324623.21875	2.937354713974739E8	0	7925	18.405151968259844	1.7024161746731246	0.007145443481156055	411.4651184082031	411.4850769042969
490	411.49810791015625	10.4297385317333					1	DETECTED	411.4981 m/z @10.43 [151020OFc1_NvH-0949-Control-13.raw]	411.49810791015625	10.4297385317333	3.14252356346667	97.322807572	94.18028400853333	426536.90625	2.759601978447368E8	3	7925	0.18153819620541256	6.309565201251025	0.9316451560087459	411.4888610839844	411.5079345703125
491	411.52197265625	7.89625536186667					1	DETECTED	411.5220 m/z @7.90 [151020OFc1_NvH-0949-Control-13.raw]	411.52197265625	7.89625536186667	5.12188692293333	98.4447043098667	93.32281738693337	527772.3125	2.867760024696341E8	0	7925	0.08553871910239419	3.0445353954082925	95.21496757692633	411.5124206542969	411.5317687988281
492	411.5417785644531	28.1425508154667					1	DETECTED	411.5418 m/z @28.14 [151020OFc1_NvH-0949-Control-13.raw]	411.5417785644531	28.1425508154667	4.93049518373333	95.5307364045333	90.60024122079997	1415300.25	3.154180987232387E8	3	7925	0.08608128028853557	0.7257542169897166	2.0533127930784523	411.5318603515625	411.5467529296875
493	411.5567626953125	19.5056732432					1	DETECTED	411.5568 m/z @19.51 [151020OFc1_NvH-0949-Control-13.raw]	411.5567626953125	19.5056732432	4.54304998906667	98.0697359562667	93.52668596720002	3325039.5	4.2369629018659854E8	3	7925	8.241551053381105	1.0822234544878053	1.253703335141614	411.5467834472656	411.5667419433594
494	411.5803527832031	47.9167589485333					1	DETECTED	411.5804 m/z @47.92 [151020OFc1_NvH-0949-Control-13.raw]	411.5803527832031	47.9167589485333	4.14241476133333	98.5273183248	94.38490356346668	933252.75	3.0174074061355114E8	3	7925	22.173397591515503	1.2815871674601533	0.009277216128826654	411.57037353515625	411.59033203125
495	411.5964050292969	28.2546077941333					1	DETECTED	411.5964 m/z @28.25 [151020OFc1_NvH-0949-Control-13.raw]	411.5964050292969	28.2546077941333	3.87619040373333	96.3849823994667	92.50879199573336	534208.9375	2.6211543771391794E8	0	7925	0.10432660446261366	0.5080956116534184	2.317015526376191	411.59039306640625	411.606201171875
496	411.64208984375	41.5842255997333					1	DETECTED	411.6421 m/z @41.58 [151020OFc1_NvH-0949-Control-13.raw]	411.64208984375	41.5842255997333	5.6483748504	98.2557942792	92.6074194288	1128779.75	2.7482373008605933E8	0	7925	3.886849956444564	9.735841350424888	11.791474424131348	411.63250732421875	411.6517028808594
497	411.6746520996094	31.6870453642667					1	DETECTED	411.6747 m/z @31.69 [151020OFc1_NvH-0949-Control-13.raw]	411.6746520996094	31.6870453642667	11.3763339885333	98.2927516826667	86.9164176941334	224054.328125	2.6655168313211668E8	0	7925	0.14074747426080592	2.139669460272534	3.2793389205450674	411.6650390625	411.67498779296875
498	411.68499755859375	28.0482937877333					1	DETECTED	411.6850 m/z @28.05 [151020OFc1_NvH-0949-Control-13.raw]	411.68499755859375	28.0482937877333	1.6075035424	97.1680546322667	95.5605510898667	1088373.5	2.7391852477370673E8	0	7925	0.22752164642762907	0.5316302665373347	0.014431997844958742	411.6750183105469	411.69488525390625
499	411.6950378417969	14.14922902					1	DETECTED	411.6950 m/z @14.15 [151020OFc1_NvH-0949-Control-13.raw]	411.6950378417969	14.14922902	6.15938367626667	50.0847297218667	43.92534604560003	145865.8125	1.4866515923218632E8	0	7925	0.025840920788477106	2.7488232973152584	271.8781074247981	411.69500732421875	411.6961364746094
500	411.7062072753906	23.4925236144					1	DETECTED	411.7062 m/z @23.49 [151020OFc1_NvH-0949-Control-13.raw]	411.7062072753906	23.4925236144	4.56165988666667	97.002156852	92.44049696533332	638573.9375	2.5771853341341794E8	0	7925	9.882528599800002	0.5180113730344571	0.41655551035114824	411.69622802734375	411.7065124511719
501	411.7165222167969	21.7317814890667					1	DETECTED	411.7165 m/z @21.73 [151020OFc1_NvH-0949-Control-13.raw]	411.7165222167969	21.7317814890667	0.983946037866667	98.8319585274667	97.84801248960002	1.5317364E7	6.622685082688513E8	2	7925	0.18752088873049289	4.892560016178945	17.59941992174321	411.70654296875	411.72650146484375
502	411.7305908203125	11.0842871917333					1	DETECTED	411.7306 m/z @11.08 [151020OFc1_NvH-0949-Control-13.raw]	411.7305908203125	11.0842871917333	3.81106043013333	97.3504193589333	93.53935892879997	2242252.0	4.09319790204884E8	2	7925	33.021436830256256	2.483770616826801	170.8372995427095	411.7265319824219	411.7405700683594
503	411.743408203125	36.9711687104					1	DETECTED	411.7434 m/z @36.97 [151020OFc1_NvH-0949-Control-13.raw]	411.743408203125	36.9711687104	4.25944260666667	92.6641741816	88.40473157493334	785791.3125	2.728861429829929E8	2	7925	12.674286491952167	0.5029661619654093	1.2355110384888883	411.7406005859375	411.74755859375
504	411.7578430175781	27.4660399285333					1	DETECTED	411.7578 m/z @27.47 [151020OFc1_NvH-0949-Control-13.raw]	411.7578430175781	27.4660399285333	3.54041119866667	98.8412871968	95.30087599813332	4269741.0	3.239745121798661E8	2	7925	0.4514161004818362	0.5081624146548961	0.015646274104378896	411.7479248046875	411.767333984375
505	411.7744140625	4.3209165536					1	DETECTED	411.7744 m/z @4.32 [151020OFc1_NvH-0949-Control-13.raw]	411.7744140625	4.3209165536	4.20683714613333	94.1630186725333	89.95618152639997	111487.7109375	2.0671588029257634E8	2	7925	0.11863900206309275	1.4767131234789996	1.3807587243255377	411.7679138183594	411.7839050292969
506	411.8431091308594	41.4921553136					1	DETECTED	411.8431 m/z @41.49 [151020OFc1_NvH-0949-Control-13.raw]	411.8431091308594	41.4921553136	0.405160652533333	99.8649543946667	99.45979374213336	427403.59375	2.3724786982004237E8	0	7925	0.04179276606603821	1.6345725354002676	0.014113687579174163	411.8331604003906	411.85308837890625
507	411.85430908203125	13.0557542405333					1	DETECTED	411.8543 m/z @13.06 [151020OFc1_NvH-0949-Control-13.raw]	411.85430908203125	13.0557542405333	1.00178094746667	98.9434942304	97.94171328293334	330602.1875	2.9115980104111326E8	0	7925	6.217050231082144	1.3193362977078171	64.23741586906927	411.8531494140625	411.8642578125
508	411.8754577636719	15.6220646477333					1	DETECTED	411.8755 m/z @15.62 [151020OFc1_NvH-0949-Control-13.raw]	411.8754577636719	15.6220646477333	1.44378874293333	99.9859029616	98.54211421866667	874330.375	3.351560072432282E8	3	7925	9.511525106290144	1.5955559526349194	1.1111807248823444	411.865478515625	411.8808898925781
509	411.8908996582031	19.4945571261333					1	DETECTED	411.8909 m/z @19.49 [151020OFc1_NvH-0949-Control-13.raw]	411.8908996582031	19.4945571261333	0.704180252266667	99.7428185322667	99.03863828000003	2091657.0	3.5624183826849E8	3	7925	0.18208759708772604	0.7905180140654037	0.2330043119800434	411.8809814453125	411.90087890625
510	411.9087219238281	25.1226691002667					1	DETECTED	411.9087 m/z @25.12 [151020OFc1_NvH-0949-Control-13.raw]	411.9087219238281	25.1226691002667	1.0563240992	99.9212495072	98.864925408	521005.59375	2.6774265278520346E8	3	7925	12.898716486660728	0.9516687946206671	81.92605661162841	411.9009094238281	411.91864013671875
511	411.9302673339844	28.3085905418667					1	DETECTED	411.9303 m/z @28.31 [151020OFc1_NvH-0949-Control-13.raw]	411.9302673339844	28.3085905418667	0.983946037866667	99.8087449725333	98.82479893466663	289394.53125	2.5970781629538015E8	0	7925	2.5609860094224324	2.43406739605027	0.0024514542384133473	411.9205017089844	411.9402160644531
512	411.943115234375	11.8507745144					1	DETECTED	411.9431 m/z @11.85 [151020OFc1_NvH-0949-Control-13.raw]	411.943115234375	11.8507745144	0.0267856018666667	99.4893607954667	99.46257519360003	191522.546875	2.7198222495392776E8	0	7925	0.17039718239006874	0.6106577195973786	0.5716073201841605	411.94036865234375	411.9530944824219
513	411.9538269042969	13.6845804146667					1	DETECTED	411.9538 m/z @13.68 [151020OFc1_NvH-0949-Control-13.raw]	411.9538269042969	13.6845804146667	0.128642916266667	99.3027714586667	99.17412854240003	189888.5625	1.9069336172027293E8	0	7925	0.22952760305841302	44.46945781497713	3.2830300691289507	411.953125	411.9562072753906
514	411.9662170410156	21.3853398168					1	DETECTED	411.9662 m/z @21.39 [151020OFc1_NvH-0949-Control-13.raw]	411.9662170410156	21.3853398168	2.2020092544	98.1256306253333	95.9236213709333	484396.5625	2.792366628201589E8	0	7925	0.6765500229920143	0.5822576531192267	13.53428300662504	411.9562683105469	411.9761962890625
515	411.9769287109375	44.1511151333333					1	DETECTED	411.9769 m/z @44.15 [151020OFc1_NvH-0949-Control-13.raw]	411.9769287109375	44.1511151333333	0.1750757624	99.5641267138667	99.3890509514667	296643.34375	2.573823701489556E8	0	7925	14.125494751792989	1.3847402001113205	5.587642117812051E-4	411.9764099121094	411.98687744140625
516	411.9994812011719	10.4206557141333					1	DETECTED	411.9995 m/z @10.42 [151020OFc1_NvH-0949-Control-13.raw]	411.9994812011719	10.4206557141333	0.604756524	98.6834584853333	98.07870196133331	97454.21875	2.6365702351356834E8	0	7925	13.026052262993103	7.770312086492928	0.11277676765761445	411.9895324707031	412.0093078613281
517	412.0953674316406	49.2835095794667					1	DETECTED	412.0954 m/z @49.28 [151020OFc1_NvH-0949-Control-13.raw]	412.0953674316406	49.2835095794667	3.06114326346667	98.6191169784	95.55797371493333	71765.6953125	2.4650619073347473E8	0	7925	88.97581723075247	1.0336767817299695	1.0673535634599391	412.0857238769531	412.0993957519531
518	412.1255798339844	92.4429161829333					1	DETECTED	412.1256 m/z @92.44 [151020OFc1_NvH-0949-Control-13.raw]	412.1255798339844	92.4429161829333	0.128642916266667	99.4705257989333	99.34188288266662	354041.4375	3.1142650961765265E8	0	7925	0.1404605043167635	null	0.1568221216661728	412.11676025390625	412.1341857910156
519	412.1429748535156	92.3695646781333					1	DETECTED	412.1430 m/z @92.37 [151020OFc1_NvH-0949-Control-13.raw]	412.1429748535156	92.3695646781333	11.7466988658667	98.5461429032	86.7994440373333	168278.359375	1.9383950765357947E8	0	7925	0.08743440993451657	0.5383053750498593	3.06930023236996	412.1405944824219	412.14996337890625
520	412.19610595703125	19.3308112538667					1	DETECTED	412.1961 m/z @19.33 [151020OFc1_NvH-0949-Control-13.raw]	412.19610595703125	19.3308112538667	4.0367223416	96.5594392258667	92.5227168842667	613402.8125	2.6396498414850032E8	0	7925	0.06860831921801136	15.296136409944202	2.247022544343037	412.1861267089844	412.197265625
521	412.207275390625	12.4616945821333					1	DETECTED	412.2073 m/z @12.46 [151020OFc1_NvH-0949-Control-13.raw]	412.207275390625	12.4616945821333	3.61257460373333	96.8928352301333	93.28026062639996	1482165.625	3.4427605894526327E8	2	7925	7.449308128544635	3.38536511241934	0.6237701952075206	412.19732666015625	412.2082214355469
522	412.2182312011719	21.7317814890667					1	DETECTED	412.2182 m/z @21.73 [151020OFc1_NvH-0949-Control-13.raw]	412.2182312011719	21.7317814890667	4.00741842106667	99.6300693352	95.62265091413333	7232202.0	6.06737343959257E8	2	7925	3.249444695863243	3.173993054855651	13.404528893337798	412.2082824707031	412.22821044921875
523	412.2308349609375	26.2786930253333					1	DETECTED	412.2308 m/z @26.28 [151020OFc1_NvH-0949-Control-13.raw]	412.2308349609375	26.2786930253333	3.8018744568	98.8039419810667	95.0020675242667	4833314.0	5.1334745172006494E8	3	7925	4.645916849761967	2.5617714521582116	0.2386118264511131	412.2282409667969	412.2408142089844
524	412.2426452636719	17.2420481693333					1	DETECTED	412.2426 m/z @17.24 [151020OFc1_NvH-0949-Control-13.raw]	412.2426452636719	17.2420481693333	4.14241476133333	97.8179032722667	93.67548851093338	3590872.75	3.621930092668571E8	2	7925	0.1373069352089047	2.7018687360346365	3.0193879272704085	412.2408447265625	412.2525939941406
525	412.25970458984375	27.4660399285333					1	DETECTED	412.2597 m/z @27.47 [151020OFc1_NvH-0949-Control-13.raw]	412.25970458984375	27.4660399285333	4.2382157032	97.1028263669333	92.8646106637333	2040327.125	3.134172416304574E8	0	7925	0.17896623643994047	2.7414056785582788	347.85099873308894	412.2526550292969	412.2694396972656
526	412.2698974609375	90.962174496					1	DETECTED	412.2699 m/z @90.96 [151020OFc1_NvH-0949-Control-13.raw]	412.2698974609375	90.962174496	4.2382157032	92.2663140085333	88.0280983053333	84833.4921875	2.4004391355844426E8	0	7925	0.46445187463044135	0.5075319014304693	0.0575809132374102	412.26971435546875	412.27911376953125
527	412.29150390625	47.9703018645333					1	DETECTED	412.2915 m/z @47.97 [151020OFc1_NvH-0949-Control-13.raw]	412.29150390625	47.9703018645333	8.78968468746667	95.926273132	87.13658844453333	781930.9375	2.275171278338294E8	2	7925	0.13888279207629495	1.0379318408418887	0.38289210992852274	412.281982421875	412.296875
528	412.3087158203125	91.3618782821333					1	DETECTED	412.3087 m/z @91.36 [151020OFc1_NvH-0949-Control-13.raw]	412.3087158203125	91.3618782821333	9.799808332	92.6373344621333	82.8375261301333	207525.03125	2.6929337271409786E8	0	7925	1.2621167783175054	0.5078189296861875	1.189735332656146	412.3053283691406	412.3182067871094
529	412.3282775878906	67.7857551901333					1	DETECTED	412.3283 m/z @67.79 [151020OFc1_NvH-0949-Control-13.raw]	412.3282775878906	67.7857551901333	2.76275507626667	92.4160455101333	89.65329043386663	65948.8828125	2.3464067804418895E8	0	7925	88.17227131013883	0.6893967540475529	0.37879350809510576	412.31915283203125	412.3315124511719
530	412.342041015625	91.632254928					1	DETECTED	412.3420 m/z @91.63 [151020OFc1_NvH-0949-Control-13.raw]	412.342041015625	91.632254928	11.5707878592	93.8914804605333	82.3206926013333	99912.5703125	2.5167362015077308E8	0	7925	1.1334894167949727	0.5141093188474292	0.4725443577928058	412.3323059082031	412.3519592285156
531	412.4147033691406	91.632254928					1	DETECTED	412.4147 m/z @91.63 [151020OFc1_NvH-0949-Control-13.raw]	412.4147033691406	91.632254928	2.67224756266667	99.658509268	96.98626170533333	842302.3125	2.813882018384768E8	0	7925	1.9637525012438886	0.5042475650925712	1.2753662135354105	412.40478515625	412.4246520996094
532	412.4527893066406	20.6498795232					1	DETECTED	412.4528 m/z @20.65 [151020OFc1_NvH-0949-Control-13.raw]	412.4527893066406	20.6498795232	3.35076612773333	97.5411007949333	94.19033466719998	1061320.875	2.8652469583259416E8	4	7925	0.1885354458727555	0.530571372809176	4.745013543677681	412.44281005859375	412.4627685546875
533	412.4685974121094	10.2004392165333					1	DETECTED	412.4686 m/z @10.20 [151020OFc1_NvH-0949-Control-13.raw]	412.4685974121094	10.2004392165333	1.543662592	99.7051920453333	98.1615294533333	369722.0	3.0515677676224566E8	0	7925	0.1087766469967768	0.6202422057646275	11.804774760239582	412.4627990722656	412.478515625
534	412.479248046875	14.0549881866667					1	DETECTED	412.4792 m/z @14.05 [151020OFc1_NvH-0949-Control-13.raw]	412.479248046875	14.0549881866667	6.02209512773333	99.6300693352	93.60797420746667	315094.625	2.6231742096698484E8	0	7925	0.17731886040510858	0.6696957401024966	2.7464289464112017	412.4786071777344	412.4891357421875
535	412.5047607421875	23.9688391218667					1	DETECTED	412.5048 m/z @23.97 [151020OFc1_NvH-0949-Control-13.raw]	412.5047607421875	23.9688391218667	2.63620007493333	97.3872633690667	94.75106329413337	207805.484375	2.4610128704384848E8	3	7925	11.787757091002955	2.9564435726871063	0.01983680759238087	412.494873046875	412.51434326171875
536	412.52752685546875	22.9479839557333					1	DETECTED	412.5275 m/z @22.95 [151020OFc1_NvH-0949-Control-13.raw]	412.52752685546875	22.9479839557333	1.63471549893333	97.1028263669333	95.46811086799997	606481.3125	2.6576075751586974E8	0	7925	0.05301705408111701	0.5481708395042069	0.7677499204904776	412.5176086425781	412.53167724609375
537	412.5417175292969	12.4759502034667					1	DETECTED	412.5417 m/z @12.48 [151020OFc1_NvH-0949-Control-13.raw]	412.5417175292969	12.4759502034667	4.17478122826667	99.2101766688	95.03539544053334	851932.5625	3.1701396422114664E8	3	7925	3.0023349141152433	1.3917388016897378	0.9575899278236553	412.53173828125	412.5449523925781
538	412.5549621582031	13.8002316730667					1	DETECTED	412.5550 m/z @13.80 [151020OFc1_NvH-0949-Control-13.raw]	412.5549621582031	13.8002316730667	4.43094294586667	99.4332867306667	95.00234378480002	3.3534628E7	8.054637539980502E8	3	7925	0.19725413805054437	1.2128553629938421	1.194774379795093	412.54498291015625	412.56494140625
539	412.5653381347656	26.2956097149333					1	DETECTED	412.5653 m/z @26.30 [151020OFc1_NvH-0949-Control-13.raw]	412.5653381347656	26.2956097149333	3.88530516506667	95.1206556237333	91.23535045866663	3394542.25	3.197968838693718E8	0	7925	0.11491405700281021	0.5087510771692302	1.1430210210948013	412.56500244140625	412.5753173828125
540	412.5763244628906	38.0447936258667					1	DETECTED	412.5763 m/z @38.04 [151020OFc1_NvH-0949-Control-13.raw]	412.5763244628906	38.0447936258667	4.3318940432	89.1847563522667	84.85286230906671	1410089.375	2.629406886061466E8	0	7925	0.21201568485420097	0.5166354121871792	1.5770761563896656	412.5753479003906	412.5860900878906
541	412.5910339355469	29.6248234301333					1	DETECTED	412.5910 m/z @29.62 [151020OFc1_NvH-0949-Control-13.raw]	412.5910339355469	29.6248234301333	4.1141527024	96.9837756589333	92.86962295653329	216301.484375	2.4161548883706653E8	0	7925	1.5437172661337826	2.1988291076144293	3.9236468528818036	412.58648681640625	412.59527587890625
542	412.6053771972656	35.8935018053333					1	DETECTED	412.6054 m/z @35.89 [151020OFc1_NvH-0949-Control-13.raw]	412.6053771972656	35.8935018053333	4.104444548	97.5597936205333	93.4553490725333	228731.140625	2.902712437279203E8	0	7925	0.054798875970611505	1.8326036508403256	2.652486806346487	412.5959167480469	412.6151428222656
543	412.6827087402344	29.8566542210667					1	DETECTED	412.6827 m/z @29.86 [151020OFc1_NvH-0949-Control-13.raw]	412.6827087402344	29.8566542210667	2.536837116	95.8529302834667	93.3160931674667	342796.8125	2.7401775675767696E8	0	7925	23.703661148366297	1.9071316726426242	0.002781622104361366	412.6728515625	412.69268798828125
544	412.69793701171875	19.3464669088					1	DETECTED	412.6979 m/z @19.35 [151020OFc1_NvH-0949-Control-13.raw]	412.69793701171875	19.3464669088	1.16528973975	99.2565303296	98.09124058985	292160.5	2.6688400302453557E8	0	7925	0.09982320711680615	3.209579932837165	94.02280699078226	412.6927490234375	412.6992492675781
545	412.7092590332031	41.283934984					1	DETECTED	412.7093 m/z @41.28 [151020OFc1_NvH-0949-Control-13.raw]	412.7092590332031	41.283934984	0.0809538834666667	99.6770523493333	99.59609846586663	2147407.75	3.634185153269186E8	2	7925	0.34347285500050617	1.1371025675439108	0.029025547181649715	412.69952392578125	412.71905517578125
546	412.72906494140625	22.0453482314667					1	DETECTED	412.7291 m/z @22.05 [151020OFc1_NvH-0949-Control-13.raw]	412.72906494140625	22.0453482314667	2.22905901493333	96.0650027090667	93.83594369413338	3.6721284E7	9.166124679823688E8	2	7925	0.21746262054202603	1.0400292012693153	1.6853976906795645	412.7190856933594	412.7390441894531
547	412.74041748046875	11.4106773784					1	DETECTED	412.7404 m/z @11.41 [151020OFc1_NvH-0949-Control-13.raw]	412.74041748046875	11.4106773784	4.92104559866667	91.5066578405333	86.58561224186663	1624274.625	2.6560389809030557E8	2	7925	0.13140374763110785	3.582303388586057	1.3954699937370945	412.7392272949219	412.7427673339844
548	412.7527770996094	27.5564682629333					1	DETECTED	412.7528 m/z @27.56 [151020OFc1_NvH-0949-Control-13.raw]	412.7527770996094	27.5564682629333	4.28271091413333	97.9861971981333	93.70348628399996	4635095.5	4.0337652461226094E8	2	7925	2.2487757514563924	1.3357486677153432	0.16063205044416368	412.7429504394531	412.7626647949219
549	412.7654724121094	28.8324286368					1	DETECTED	412.7655 m/z @28.83 [151020OFc1_NvH-0949-Control-13.raw]	412.7654724121094	28.8324286368	1.8949189536	96.4124175050667	94.5174985514667	3456194.25	3.311525670869039E8	2	7925	0.3015536547883606	0.5130096512670893	0.01610937468278733	412.7628479003906	412.77520751953125
550	412.7934265136719	47.9315068938667					1	DETECTED	412.7934 m/z @47.93 [151020OFc1_NvH-0949-Control-13.raw]	412.7934265136719	47.9315068938667	1.31051978613333	97.6147974045333	96.30427761839998	463985.34375	2.735861533436474E8	0	7925	0.0575733678798116	1.333441258662397	0.0059242398476065895	412.7845458984375	412.8033142089844
551	412.8286437988281	31.2308069450667					1	DETECTED	412.8286 m/z @31.23 [151020OFc1_NvH-0949-Control-13.raw]	412.8286437988281	31.2308069450667	0.165761444	96.4862128562667	96.3204514122667	765711.625	2.8338399381586224E8	0	7925	0.1441766617781255	0.5065059415533766	0.0217153653699737	412.8186950683594	412.8385925292969
552	412.85150146484375	37.5900821458667					1	DETECTED	412.8515 m/z @37.59 [151020OFc1_NvH-0949-Control-13.raw]	412.85150146484375	37.5900821458667	1.17442486588333	99.5641267138667	98.38970184798337	322049.5	2.9047886179845196E8	3	7925	72.3663374120429	1.6116268176187944	2.436410378982133	412.84161376953125	412.8561096191406
553	412.86614990234375	10.4609507090667					1	DETECTED	412.8661 m/z @10.46 [151020OFc1_NvH-0949-Control-13.raw]	412.86614990234375	10.4609507090667	0.586663062933333	99.9028852381333	99.31622217519995	511123.375	2.9548231667406124E8	0	7925	2.921241974035926	8.86476551252301	19.21471246020908	412.8561706542969	412.8761291503906
554	412.8765869140625	11.5488362341333					1	DETECTED	412.8766 m/z @11.55 [151020OFc1_NvH-0949-Control-13.raw]	412.8765869140625	11.5488362341333	4.81081956693333	96.3849823994667	91.57416283253336	436708.28125	3.1323216637601596E8	0	7925	0.1265825990976186	0.7548780367701018	3.732697373594238	412.87615966796875	412.87811279296875
555	412.88812255859375	13.8253366954667					1	DETECTED	412.8881 m/z @13.83 [151020OFc1_NvH-0949-Control-13.raw]	412.88812255859375	13.8253366954667	0.0177464544	99.9951138986667	99.9773674442667	2.2414072E7	6.31490171819255E8	3	7925	0.18936048319140042	13.475818831192719	0.9493775728368932	412.878173828125	412.8936462402344
556	412.9037170410156	16.3583474333333					1	DETECTED	412.9037 m/z @16.36 [151020OFc1_NvH-0949-Control-13.raw]	412.9037170410156	16.3583474333333	0.0177464544	99.9951138986667	99.9773674442667	4.267336E7	8.376655451364836E8	3	7925	0.1594200163997499	1.2266497759526558	1.28528926088107	412.89373779296875	412.9134826660156
557	412.9221496582031	25.8761853970667					1	DETECTED	412.9221 m/z @25.88 [151020OFc1_NvH-0949-Control-13.raw]	412.9221496582031	25.8761853970667	1.4166473528	99.6958440848	98.279196732	385248.375	2.6504596444632992E8	3	7925	0.055413275482841584	3.4507336627832936	0.013404194720576038	412.91400146484375	412.93212890625
558	412.93756103515625	6.2330686456					1	DETECTED	412.9376 m/z @6.23 [151020OFc1_NvH-0949-Control-13.raw]	412.93756103515625	6.2330686456	3.8943214888	97.0751930530667	93.1808715642667	167698.546875	2.4825147769590634E8	0	7925	0.9597112953686882	0.556786368232616	6.724098803017502	412.9321594238281	412.93841552734375
559	412.9486083984375	19.3308112538667					1	DETECTED	412.9486 m/z @19.33 [151020OFc1_NvH-0949-Control-13.raw]	412.9486083984375	19.3308112538667	1.9128858504	99.6112141306667	97.6983282802667	179901.515625	2.6777853610026205E8	0	7925	0.2613679543687226	3.096910244527239	0.20443974738786244	412.9388732910156	412.9501037597656
560	412.9601135253906	41.4475251336					1	DETECTED	412.9601 m/z @41.45 [151020OFc1_NvH-0949-Control-13.raw]	412.9601135253906	41.4475251336	1.76146222986667	99.7709164069333	98.00945417706663	1777268.625	3.1566535345227253E8	0	7925	0.15074595659000778	0.5410932794508228	0.057701241234996474	412.9501647949219	412.97003173828125
561	412.9716796875	24.4204585261333					1	DETECTED	412.9717 m/z @24.42 [151020OFc1_NvH-0949-Control-13.raw]	412.9716796875	24.4204585261333	4.00741842106667	98.6098774496	94.60245902853333	571855.0	2.6202718023621616E8	4	7925	0.1487793694210211	0.5726863521925408	19.23730561942996	412.9701232910156	412.9815979003906
562	412.9855651855469	39.5632404810667					1	DETECTED	412.9856 m/z @39.56 [151020OFc1_NvH-0949-Control-13.raw]	412.9855651855469	39.5632404810667	1.50739473386667	99.2378477874667	97.73045305360003	463875.5	2.924288723247539E8	0	7925	14.309046119440886	1.7902603059953672	0.010598216119484371	412.9817199707031	412.99554443359375
563	413.02923583984375	31.1713308786667					1	DETECTED	413.0292 m/z @31.17 [151020OFc1_NvH-0949-Control-13.raw]	413.02923583984375	31.1713308786667	0.875768001866667	99.9395929152	99.06382491333333	866885.125	2.794999381635171E8	5	7925	0.07211999534254687	0.5028957695787081	4.648554105066965	413.0195007324219	413.0391845703125
564	413.06134033203125	29.5988510322667					1	DETECTED	413.0613 m/z @29.60 [151020OFc1_NvH-0949-Control-13.raw]	413.06134033203125	29.5988510322667	0.00810926426666667	97.6147974045333	97.60668814026664	89312.9296875	2.2269760466366154E8	0	7925	75.03398240355074	1.6940798152869094	2.3203358711303057	413.0527038574219	413.06951904296875
565	413.0873107910156	57.0489911618667					1	DETECTED	413.0873 m/z @57.05 [151020OFc1_NvH-0949-Control-13.raw]	413.0873107910156	57.0489911618667	1.8859775368	98.8783121016	96.9923345648	87436.4453125	2.6766430039949548E8	0	7925	91.22910678066677	0.83823262431559	0.6740401232553704	413.0777893066406	413.09600830078125
566	413.1096496582031	57.4040724909333					1	DETECTED	413.1096 m/z @57.40 [151020OFc1_NvH-0949-Control-13.raw]	413.1096496582031	57.4040724909333	15.8701781498667	94.8575399554667	78.9873618056	97661.578125	2.4801840962044924E8	0	7925	75.7471675882274	0.9508783495832863	0.8241353921093316	413.0999450683594	413.1185607910156
567	413.181640625	37.4010148874667					1	DETECTED	413.1816 m/z @37.40 [151020OFc1_NvH-0949-Control-13.raw]	413.181640625	37.4010148874667	3.6035269768	99.3307921432	95.7272651664	517662.0	2.5980138955352658E8	3	7925	20.41599360989966	1.7800048175250947	7.942807874734766E-4	413.17205810546875	413.1831970214844
568	413.1932067871094	39.3890401448					1	DETECTED	413.1932 m/z @39.39 [151020OFc1_NvH-0949-Control-13.raw]	413.1932067871094	39.3890401448	3.54935640026667	99.6865146557333	96.13715825546663	1165605.875	2.9081044833252394E8	3	7925	0.2744982996701637	0.6051049190119572	0.01029782820364289	413.1832275390625	413.2031555175781
569	413.2107238769531	41.3334242613333					1	DETECTED	413.2107 m/z @41.33 [151020OFc1_NvH-0949-Control-13.raw]	413.2107238769531	41.3334242613333	4.17478122826667	99.0829034504	94.90812222213333	953275.9375	3.1328025766161776E8	0	7925	11.467191654860155	0.5114284065110226	0.025446212969433467	413.2032165527344	413.2118835449219
570	413.2218933105469	13.7890623562667					1	DETECTED	413.2219 m/z @13.79 [151020OFc1_NvH-0949-Control-13.raw]	413.2218933105469	13.7890623562667	1.8504884888	98.4447043098667	96.5942158210667	8077227.5	5.0842840678716975E8	3	7925	0.19069625286839376	0.5694371087884474	369.7642280093201	413.2119140625	413.22662353515625
571	413.23663330078125	16.3583474333333					1	DETECTED	413.2366 m/z @16.36 [151020OFc1_NvH-0949-Control-13.raw]	413.23663330078125	16.3583474333333	2.61810661066667	98.7114387589333	96.09333214826663	3.0237136E7	1.1224914303153732E9	2	7925	5.779601779335451	1.9974571836277586	0.2658652187163892	413.2266540527344	413.2466125488281
572	413.2533264160156	91.7811949101333					1	DETECTED	413.2533 m/z @91.78 [151020OFc1_NvH-0949-Control-13.raw]	413.2533264160156	91.7811949101333	1.96697864826667	99.1820394352	97.21506078693332	1.1460226E7	4.4441006308409184E8	3	7925	0.06742186328904154	0.5010909593500306	0.0013916735989808826	413.24664306640625	413.2632751464844
573	413.2670593261719	28.8324286368					1	DETECTED	413.2671 m/z @28.83 [151020OFc1_NvH-0949-Control-13.raw]	413.2670593261719	28.8324286368	0.00810926426666667	99.9951138986667	99.98700463440004	1529252.125	3.054702697475986E8	2	7925	4.490008616151041	0.7181796914080018	0.019142367659061025	413.2633361816406	413.2769775390625
574	413.2904052734375	91.632254928					1	DETECTED	413.2904 m/z @91.63 [151020OFc1_NvH-0949-Control-13.raw]	413.2904052734375	91.632254928	4.48058552346667	96.0919710093333	91.61138548586663	135584.71875	2.4053522328712758E8	0	7925	0.31856728496720166	35.94686995954269	6.018162398074781	413.2810363769531	413.2939453125
575	413.3048400878906	91.632254928					1	DETECTED	413.3048 m/z @91.63 [151020OFc1_NvH-0949-Control-13.raw]	413.3048400878906	91.632254928	4.85666704293333	93.9230882581333	89.06642121519998	293497.59375	2.2199855922108242E8	0	7925	1.223334479923821	2.1002924187649183	0.4029900075382724	413.29498291015625	413.3126220703125
576	413.3262634277344	91.632254928					1	DETECTED	413.3263 m/z @91.63 [151020OFc1_NvH-0949-Control-13.raw]	413.3262634277344	91.632254928	1.26505128746667	97.4854526778667	96.22040139040003	367787.15625	2.4040315829592016E8	0	7925	1.5340820820627812	0.9820870119028957	0.38502342162271797	413.3171081542969	413.3358154296875
577	413.3445129394531	91.632254928					1	DETECTED	413.3445 m/z @91.63 [151020OFc1_NvH-0949-Control-13.raw]	413.3445129394531	91.632254928	1.23802230586667	93.4816163234667	92.24359401760003	303764.15625	2.1914904148841015E8	0	7925	0.1738852574437857	1.9721873360663937	0.2261919566208789	413.3363342285156	413.35369873046875
578	413.362060546875	91.632254928					1	DETECTED	413.3621 m/z @91.63 [151020OFc1_NvH-0949-Control-13.raw]	413.362060546875	91.632254928	0.00810926426666667	99.9673407466667	99.95923148240003	197365.0625	2.795781711038105E8	0	7925	0.7786790697979455	0.5246261689355031	2.431072699994934	413.35797119140625	413.3719177246094
579	413.4327392578125	37.2989076909333					1	DETECTED	413.4327 m/z @37.30 [151020OFc1_NvH-0949-Control-13.raw]	413.4327392578125	37.2989076909333	4.2479700488	94.9024852536	90.6545152048	235963.265625	2.6528407898023435E8	0	7925	63.695589642149855	1.4505018153921596	1.9055446050920888	413.42822265625	413.4427185058594
580	413.4479675292969	26.6704660426667					1	DETECTED	413.4480 m/z @26.67 [151020OFc1_NvH-0949-Control-13.raw]	413.4479675292969	26.6704660426667	3.12449699893333	99.9212495072	96.79675250826668	201402.40625	2.5759594460665154E8	0	7925	39.662243660758485	2.4523638282410207	3.9310079807376836	413.4427490234375	413.4579162597656
581	413.4691162109375	27.4503632850667					1	DETECTED	413.4691 m/z @27.45 [151020OFc1_NvH-0949-Control-13.raw]	413.4691162109375	27.4503632850667	4.25944260666667	99.2378477874667	94.97840518080004	458477.90625	2.896688606641303E8	0	7925	29.621144352891303	2.6606228670383705	199.73934287549687	413.4591369628906	413.47906494140625
582	413.5152282714844	37.4010148874667					1	DETECTED	413.5152 m/z @37.40 [151020OFc1_NvH-0949-Control-13.raw]	413.5152282714844	37.4010148874667	3.93087946826667	92.3977788072	88.46689933893333	263317.71875	2.4904393366680336E8	0	7925	28.68931295844702	1.4567611462662922	1.9196161482154306	413.5052490234375	413.52117919921875
583	413.5312805175781	38.1139571906667					1	DETECTED	413.5313 m/z @38.11 [151020OFc1_NvH-0949-Control-13.raw]	413.5312805175781	38.1139571906667	1.43456848026667	97.9954574682667	96.56088898800002	2281774.5	3.7783154856053E8	3	7925	0.34332720725073074	0.6059528928125228	0.012914046893625172	413.52130126953125	413.5412292480469
584	413.5476379394531	26.6546348994667					1	DETECTED	413.5476 m/z @26.65 [151020OFc1_NvH-0949-Control-13.raw]	413.5476379394531	26.6546348994667	4.3680147088	94.4017722704	90.0337575616	927964.25	3.092839181372601E8	3	7925	3.3097103234979457	0.6180183221718168	0.010845283363849927	413.5412902832031	413.5479736328125
585	413.5579833984375	13.6043356533333					1	DETECTED	413.5580 m/z @13.60 [151020OFc1_NvH-0949-Control-13.raw]	413.5579833984375	13.6043356533333	4.29175040693333	97.5597936205333	93.26804321359997	4289542.0	3.984850508964539E8	3	7925	0.14242979648599885	0.6665223247561903	6.280280419918381	413.54803466796875	413.5603332519531
586	413.57037353515625	16.3583474333333					1	DETECTED	413.5704 m/z @16.36 [151020OFc1_NvH-0949-Control-13.raw]	413.57037353515625	16.3583474333333	4.104444548	96.1824060010667	92.07796145306669	1.1490032E7	4.249388553186849E8	3	7925	0.14057119644118643	62.50892717512509	1.2682324422883053	413.5603942871094	413.5803527832031
587	413.5809020996094	26.5778293757333					1	DETECTED	413.5809 m/z @26.58 [151020OFc1_NvH-0949-Control-13.raw]	413.5809020996094	26.5778293757333	4.5523163872	94.3836541586667	89.8313377714667	797229.0625	2.7849760101173466E8	0	7925	0.17169182759489843	0.5259598694376606	0.05733057574872601	413.58038330078125	413.5908203125
588	413.6942138671875	39.4304189354667					1	DETECTED	413.6942 m/z @39.43 [151020OFc1_NvH-0949-Control-13.raw]	413.6942138671875	39.4304189354667	4.53070396213333	91.9752649501333	87.44456098799996	610709.4375	2.2962264302019605E8	0	7925	17.880163330166102	0.5044561246096407	0.014980422706353046	413.6843566894531	413.69427490234375
589	413.7043151855469	11.7835586389333					1	DETECTED	413.7043 m/z @11.78 [151020OFc1_NvH-0949-Control-13.raw]	413.7043151855469	11.7835586389333	3.1518279672	99.8753042434667	96.7234762762667	3106818.5	3.382441709622981E8	4	7925	10.3165809642705	1.5487239394624281	73.50834180311007	413.6944580078125	413.7142639160156
590	413.7199401855469	76.8289525613333					1	DETECTED	413.7199 m/z @76.83 [151020OFc1_NvH-0949-Control-13.raw]	413.7199401855469	76.8289525613333	4.3209165536	97.5315795624	93.2106630088	479082.125	2.5799057109734645E8	0	7925	0.191753513406141	0.6585676302280804	0.002927723984481378	413.7143249511719	413.7215270996094
591	413.7315368652344	22.0326885312					1	DETECTED	413.7315 m/z @22.03 [151020OFc1_NvH-0949-Control-13.raw]	413.7315368652344	22.0326885312	4.54304998906667	99.008658524	94.46560853493332	4301869.5	4.5753747512633836E8	2	7925	0.22938241961793437	20.052071575632308	1.6659256986533773	413.7215576171875	413.73291015625
592	413.742919921875	22.8749098890667					1	DETECTED	413.7429 m/z @22.87 [151020OFc1_NvH-0949-Control-13.raw]	413.742919921875	22.8749098890667	3.47696166133333	99.2753136456	95.79835198426666	8115302.0	5.102536919540615E8	4	7925	0.19613557766787082	2.726410035005483	1.800900459586805	413.73297119140625	413.7525329589844
593	413.7557373046875	27.4913998405333					1	DETECTED	413.7557 m/z @27.49 [151020OFc1_NvH-0949-Control-13.raw]	413.7557373046875	27.4913998405333	4.77900337146667	91.0172471424	86.23824377093332	531593.6875	3.011307217354559E8	0	7925	11.369938954528067	0.5666365238066794	0.03271414598450218	413.7530517578125	413.7647399902344
594	413.7747497558594	31.5914362837333					1	DETECTED	413.7747 m/z @31.59 [151020OFc1_NvH-0949-Control-13.raw]	413.7747497558594	31.5914362837333	0.0267856018666667	83.3889872672	83.36220166533333	4919161.0	4.172549762917487E8	2	7925	15.562453771594669	0.781742052397905	0.013084811765246927	413.7647705078125	413.78369140625
595	413.8021240234375	28.2187774562667					1	DETECTED	413.8021 m/z @28.22 [151020OFc1_NvH-0949-Control-13.raw]	413.8021240234375	28.2187774562667	2.7809903216	95.1409518162667	92.3599614946667	458019.6875	2.6569963121715042E8	0	7925	0.524008579203965	4.12446301571275	0.19763764684180954	413.79266357421875	413.81201171875
596	413.82183837890625	26.217356392					1	DETECTED	413.8218 m/z @26.22 [151020OFc1_NvH-0949-Control-13.raw]	413.82183837890625	26.217356392	7.88690344186667	99.7992759152	91.91237247333333	298798.8125	2.6284838291986763E8	0	7925	16.627505620862145	3.703357426916163	0.5548724419023764	413.81219482421875	413.83135986328125
597	413.85113525390625	22.2661066256					1	DETECTED	413.8511 m/z @22.27 [151020OFc1_NvH-0949-Control-13.raw]	413.85113525390625	22.2661066256	1.58011254533333	99.9951138986667	98.41500135333337	152384.828125	2.756071556162069E8	0	7925	19.59227096729163	3.3815276508730614	5.790065964786511	413.8412170410156	413.85516357421875
598	413.865234375	38.1261942648					1	DETECTED	413.8652 m/z @38.13 [151020OFc1_NvH-0949-Control-13.raw]	413.865234375	38.1261942648	0.577412951733333	99.9395929152	99.36217996346666	1741061.375	3.067809640076463E8	0	7925	0.14193523015082832	0.5027739099722692	0.5081165087133611	413.85528564453125	413.8752136230469
599	413.8822326660156	32.9985095965333					1	DETECTED	413.8822 m/z @33.00 [151020OFc1_NvH-0949-Control-13.raw]	413.8822326660156	32.9985095965333	1.07445532188333	99.6112141306667	98.53675880878336	503042.6875	2.957026508943538E8	0	7925	9.901014061641863	1.8557823498235122	0.2233218070339913	413.875244140625	413.8822326660156
600	413.8922424316406	13.6162374754667					1	DETECTED	413.8922 m/z @13.62 [151020OFc1_NvH-0949-Control-13.raw]	413.8922424316406	13.6162374754667	0.6681245752	99.9859029616	99.31777838640001	2751396.5	4.070384602420374E8	3	7925	0.14241415981691752	0.7642153390540664	12.256241688524728	413.88226318359375	413.8945617675781
601	413.9045715332031	16.3583474333333					1	DETECTED	413.9046 m/z @16.36 [151020OFc1_NvH-0949-Control-13.raw]	413.9045715332031	16.3583474333333	0.893853528266667	99.6206762309333	98.72682270266664	2786358.75	4.1968237057448184E8	3	7925	14.469007698867568	48.443076150723975	19.892120455155304	413.89459228515625	413.91455078125
602	413.9147644042969	27.2452798245333					1	DETECTED	413.9148 m/z @27.25 [151020OFc1_NvH-0949-Control-13.raw]	413.9147644042969	27.2452798245333	0.650253882666667	99.5829367402667	98.93268285760004	336447.875	2.84977229232926E8	3	7925	0.8885924638678766	2.2029875533881724	3.8567755107421817	413.91461181640625	413.92474365234375
603	413.93035888671875	12.5960971378667					1	DETECTED	413.9304 m/z @12.60 [151020OFc1_NvH-0949-Control-13.raw]	413.93035888671875	12.5960971378667	3.85812236373333	99.536170992	95.67804862826667	171725.40625	2.637699839417665E8	0	7925	0.11612084024084446	5.672689472193411	0.09411546538455075	413.9248352050781	413.94024658203125
604	413.9549865722656	11.7835586389333					1	DETECTED	413.9550 m/z @11.78 [151020OFc1_NvH-0949-Control-13.raw]	413.9549865722656	11.7835586389333	0.248712652533333	99.6958440848	99.44713143226667	3160594.25	3.3659224859707713E8	0	7925	0.1739187859779161	2.585522375770387	5.842584865107823	413.945068359375	413.9648742675781
605	413.97442626953125	25.0178328317333					1	DETECTED	413.9744 m/z @25.02 [151020OFc1_NvH-0949-Control-13.raw]	413.97442626953125	25.0178328317333	1.8859775368	99.6770523493333	97.7910748125333	208877.296875	2.601862437284776E8	0	7925	0.19534164162214296	2.7974816552208757	8.485131616481034	413.9649963378906	413.9761657714844
606	413.9861755371094	25.0072791650667					1	DETECTED	413.9862 m/z @25.01 [151020OFc1_NvH-0949-Control-13.raw]	413.9861755371094	25.0072791650667	0.695111546666667	99.4799588389333	98.78484729226663	2833794.75	3.5032801338353294E8	4	7925	0.13409545897213349	0.8870980249297666	100.05185877147494	413.9762268066406	413.99615478515625
607	413.9963073730469	25.1786958514667					1	DETECTED	413.9963 m/z @25.18 [151020OFc1_NvH-0949-Control-13.raw]	413.9963073730469	25.1786958514667	0.516092880266667	95.7793126221333	95.26321974186664	1615732.75	2.967065625267798E8	0	7925	24.79726340920794	0.5451648503850226	0.08111365474787917	413.9961853027344	414.00628662109375
608	414.0225524902344	26.217356392					1	DETECTED	414.0226 m/z @26.22 [151020OFc1_NvH-0949-Control-13.raw]	414.0225524902344	26.217356392	5.08520606666667	99.4332867306667	94.34808066400002	273847.3125	2.6514368250130874E8	0	7925	0.01819712959005315	3.7327654230925456	0.009849227198952282	414.01263427734375	414.0325012207031
609	414.1829833984375	18.9583863261333					1	DETECTED	414.1830 m/z @18.96 [151020OFc1_NvH-0949-Control-13.raw]	414.1829833984375	18.9583863261333	3.10640732426667	97.9398665322667	94.83345920800004	263825.34375	2.828180019466862E8	0	7925	5.835980738678547	6.977654160829802	0.201045132849149	414.1730651855469	414.1929626464844
610	414.2033996582031	18.0493445058667					1	DETECTED	414.2034 m/z @18.05 [151020OFc1_NvH-0949-Control-13.raw]	414.2033996582031	18.0493445058667	0.433020741866667	93.1025268381333	92.66950609626663	3408219.75	4.131245538235498E8	3	7925	0.23757987547820747	1.7676688722984262	20.27264959962604	414.1934814453125	414.20849609375
611	414.218505859375	34.2625491301333					1	DETECTED	414.2185 m/z @34.26 [151020OFc1_NvH-0949-Control-13.raw]	414.218505859375	34.2625491301333	0.156720042666667	99.5641267138667	99.40740667120004	1.6248168E7	6.394880587970968E8	2	7925	0.21015475996936317	0.6778529160581345	44.65564721957362	414.2085266113281	414.2284851074219
612	414.2300109863281	15.9718957904					1	DETECTED	414.2300 m/z @15.97 [151020OFc1_NvH-0949-Control-13.raw]	414.2300109863281	15.9718957904	4.50933348266667	98.8039419810667	94.29460849840002	1.0812543E7	5.557911209102527E8	3	7925	0.1904970872608427	22.83219309659123	85.86295536203698	414.228515625	414.2386779785156
613	414.2487487792969	90.654840924					1	DETECTED	414.2487 m/z @90.65 [151020OFc1_NvH-0949-Control-13.raw]	414.2487487792969	90.654840924	0.866663793866667	99.9859029616	99.11923916773334	1.5515063E7	9.800219195400902E8	2	7925	21.835270598658695	0.5094578921515939	0.0026801649435815042	414.23876953125	414.25872802734375
614	414.2706604003906	45.0845663453333					1	DETECTED	414.2707 m/z @45.08 [151020OFc1_NvH-0949-Control-13.raw]	414.2706604003906	45.0845663453333	0.0537728957333333	99.9951138986667	99.94134100293337	1476970.25	3.3555232089823395E8	2	7925	15.507100160321663	0.5485308024170421	0.13298167118611445	414.26068115234375	414.2747802734375
615	414.2847900390625	92.6014954184					1	DETECTED	414.2848 m/z @92.60 [151020OFc1_NvH-0949-Control-13.raw]	414.2847900390625	92.6014954184	3.70237766826667	99.7898426642667	96.08746499600004	7993491.5	4.011007544186782E8	2	7925	0.13646242387650886	0.5014424454110739	0.0018919668574327003	414.27484130859375	414.29364013671875
616	414.2998962402344	91.1959259773333					1	DETECTED	414.2999 m/z @91.20 [151020OFc1_NvH-0949-Control-13.raw]	414.2998962402344	91.1959259773333	1.74358554346667	94.5284897141333	92.78490417066664	141603.21875	2.489635558537925E8	0	7925	0.06910674764840508	0.503027457151057	9.659195603982461	414.2947998046875	414.3096008300781
617	414.3211364746094	91.4203381338667					1	DETECTED	414.3211 m/z @91.42 [151020OFc1_NvH-0949-Control-13.raw]	414.3211364746094	91.4203381338667	0.0628461256	99.2472180944	99.1843719688	102746.3203125	2.782917438949126E8	0	7925	1.225414781709972	0.5428365522546584	1.4748653845718454	414.3116760253906	414.3294677734375
618	414.3576965332031	91.632254928					1	DETECTED	414.3577 m/z @91.63 [151020OFc1_NvH-0949-Control-13.raw]	414.3576965332031	91.632254928	0.156720042666667	99.9951138986667	99.83839385600004	206796.140625	2.6171710109905815E8	0	7925	0.8947913461184243	2.014320984175633	0.44497749085516736	414.3477783203125	414.3674621582031
619	414.45587158203125	11.7718958032					1	DETECTED	414.4559 m/z @11.77 [151020OFc1_NvH-0949-Control-13.raw]	414.45587158203125	11.7718958032	4.133189568	98.0884250912	93.95523552319999	515116.125	2.945394318939535E8	0	7925	7.151840340560996	2.4825289711941	10.128761855026795	414.4458923339844	414.4658508300781
620	414.4703063964844	22.2786104410667					1	DETECTED	414.4703 m/z @22.28 [151020OFc1_NvH-0949-Control-13.raw]	414.4703063964844	22.2786104410667	4.30082316133333	96.3482788101333	92.04745564879997	296121.46875	2.627326740960047E8	0	7925	11.428884774552612	3.864406095534335	0.02022639757136272	414.46588134765625	414.4773254394531
621	414.4874267578125	24.9851875728					1	DETECTED	414.4874 m/z @24.99 [151020OFc1_NvH-0949-Control-13.raw]	414.4874267578125	24.9851875728	1.96697864826667	98.5367448704	96.56976622213332	734645.4375	2.924102425470115E8	0	7925	1.0089829067789537	0.5966830883773775	0.32999375314709306	414.47747802734375	414.4974060058594
622	414.4975891113281	25.1914849386667					1	DETECTED	414.4976 m/z @25.19 [151020OFc1_NvH-0949-Control-13.raw]	414.4975891113281	25.1914849386667	5.22722906373333	97.9126792688	92.68545020506667	385976.5	2.343393038948506E8	0	7925	1.9322897324910429	2.7503326548068787	0.12304590620639862	414.49749755859375	414.507568359375
623	414.52044677734375	14.7660764021333					1	DETECTED	414.5204 m/z @14.77 [151020OFc1_NvH-0949-Control-13.raw]	414.52044677734375	14.7660764021333	2.44634423733333	97.8179032722667	95.37155903493337	306405.0	2.717888157680832E8	0	7925	4.198914174889545	0.5100967527509673	2.7744155432621	414.5104675292969	414.5271301269531
624	414.53741455078125	18.0589153981333					1	DETECTED	414.5374 m/z @18.06 [151020OFc1_NvH-0949-Control-13.raw]	414.53741455078125	18.0589153981333	4.1242022	94.7776950458667	90.6534928458667	2053492.25	3.3400700274078286E8	0	7925	0.28866439936820143	7.411248350025829	19.57665671849256	414.5274963378906	414.54736328125
625	414.54974365234375	31.383746992					1	DETECTED	414.5497 m/z @31.38 [151020OFc1_NvH-0949-Control-13.raw]	414.54974365234375	31.383746992	1.4166473528	96.4862128562667	95.0695655034667	311731.40625	3.0241727385989195E8	0	7925	9.249354290562934	1.882312586227977	0.05282610139131563	414.5474548339844	414.5540771484375
626	414.5641174316406	15.9718957904					1	DETECTED	414.5641 m/z @15.97 [151020OFc1_NvH-0949-Control-13.raw]	414.5641174316406	15.9718957904	2.32877052213333	99.8556882778667	97.52691775573338	6762794.5	5.909355293155738E8	3	7925	3.6488616038546677	4.176179493738065	2.8599195735344534	414.55413818359375	414.5740051269531
627	414.5743103027344	22.4804731373333					1	DETECTED	414.5743 m/z @22.48 [151020OFc1_NvH-0949-Control-13.raw]	414.5743103027344	22.4804731373333	4.1521583392	96.2205470269333	92.0683886877333	375494.53125	2.880994826651698E8	0	7925	0.18024796254850273	0.7471441112322835	0.0018336885966827642	414.57415771484375	414.58416748046875
628	414.58721923828125	26.1907444253333					1	DETECTED	414.5872 m/z @26.19 [151020OFc1_NvH-0949-Control-13.raw]	414.58721923828125	26.1907444253333	2.31061230986667	99.5736244850667	97.26301217520003	299237.125	2.8593271420731926E8	0	7925	16.147495893563185	2.2644444846274503	null	414.5844421386719	414.5918884277344
629	414.6019592285156	41.8524872608					1	DETECTED	414.6020 m/z @41.85 [151020OFc1_NvH-0949-Control-13.raw]	414.6019592285156	41.8524872608	3.86718015813333	94.631232216	90.76405205786668	1344727.75	2.735912558978996E8	3	7925	0.11974619826989397	0.7819056830485791	0.2901830328359717	414.5923156738281	414.61187744140625
630	414.6965637207031	26.5475399333333					1	DETECTED	414.6966 m/z @26.55 [151020OFc1_NvH-0949-Control-13.raw]	414.6965637207031	26.5475399333333	2.50968491466667	65.7869590746667	63.277274160000026	376701.15625	1.8696244164977705E8	0	7925	14.078128955767747	1.8527972802962969	0.007370385203322751	414.68658447265625	414.69720458984375
631	414.70721435546875	21.3056487530667					1	DETECTED	414.7072 m/z @21.31 [151020OFc1_NvH-0949-Control-13.raw]	414.70721435546875	21.3056487530667	4.3318940432	96.4586671936	92.1267731504	546909.5625	2.9905727931115586E8	0	7925	0.13484449487112116	0.5645853447024514	0.759144299401948	414.697265625	414.7101745605469
632	414.7201843261719	34.2625491301333					1	DETECTED	414.7202 m/z @34.26 [151020OFc1_NvH-0949-Control-13.raw]	414.7201843261719	34.2625491301333	1.903862872	99.4238452250667	97.5199823530667	7648939.5	4.4117260457251227E8	0	7925	0.17824221067359503	0.7572761448739983	0.021235813048869706	414.710205078125	414.7301330566406
633	414.7320861816406	25.5364272709333					1	DETECTED	414.7321 m/z @25.54 [151020OFc1_NvH-0949-Control-13.raw]	414.7320861816406	25.5364272709333	4.62077579173333	95.7151299346667	91.09435414293338	594679.1875	2.995000551051813E8	0	7925	3.515978783828377	0.507646236286541	49.01772605594806	414.7303466796875	414.740478515625
634	414.75048828125	26.501674228					1	DETECTED	414.7505 m/z @26.50 [151020OFc1_NvH-0949-Control-13.raw]	414.75048828125	26.501674228	0.331397112	99.0367101330667	98.7053130210667	2996463.25	4.0761144719705105E8	2	7925	0.10100714335969485	0.7303733364101936	1.467146597569714	414.74053955078125	414.7604675292969
635	414.7632751464844	25.4158696424					1	DETECTED	414.7633 m/z @25.42 [151020OFc1_NvH-0949-Control-13.raw]	414.7632751464844	25.4158696424	4.86571266053333	92.143640264	87.27792760346667	1063841.375	3.248326846653794E8	2	7925	14.681331839329978	2.09047719815602	0.8170341468081628	414.7607421875	414.77117919921875
636	414.78118896484375	17.6366243157333					1	DETECTED	414.7812 m/z @17.64 [151020OFc1_NvH-0949-Control-13.raw]	414.78118896484375	17.6366243157333	7.03041910666667	92.2169558538667	85.18653674720002	1244754.875	3.040185187783321E8	0	7925	29.995145836999313	52.34362833837364	0.08188941362151202	414.7712097167969	414.79071044921875
637	414.83477783203125	37.3196619013333					1	DETECTED	414.8348 m/z @37.32 [151020OFc1_NvH-0949-Control-13.raw]	414.83477783203125	37.3196619013333	1.74358554346667	98.9063719872	97.16278644373334	139023.0625	2.4358949772969913E8	0	7925	10.277707535070633	1.3635013397351994	1.7218521616221054	414.83160400390625	414.8445129394531
638	414.8553161621094	14.6995395557333					1	DETECTED	414.8553 m/z @14.70 [151020OFc1_NvH-0949-Control-13.raw]	414.8553161621094	14.6995395557333	0.875768001866667	99.008658524	98.13289052213334	167676.21875	2.7788992123730075E8	0	7925	0.20321869185306696	7.075925147159958	0.032128444418088986	414.8453674316406	414.8652648925781
639	414.8753967285156	29.5338097650667					1	DETECTED	414.8754 m/z @29.53 [151020OFc1_NvH-0949-Control-13.raw]	414.8753967285156	29.5338097650667	0.00810926426666667	99.9951138986667	99.98700463440004	955076.4375	3.1675973296222264E8	3	7925	0.14194007311031243	0.5247249893889966	0.15795626795346124	414.865478515625	414.8853454589844
640	414.8883056640625	19.9034860552					1	DETECTED	414.8883 m/z @19.90 [151020OFc1_NvH-0949-Control-13.raw]	414.8883056640625	19.9034860552	1.1926419272	98.0884250912	96.895783164	148992.21875	3.0128355363199437E8	0	7925	3.1210603891743	3.4511220780863794	6.3854872882353835	414.8854064941406	414.8883972167969
641	414.8984069824219	15.9836477373333					1	DETECTED	414.8984 m/z @15.98 [151020OFc1_NvH-0949-Control-13.raw]	414.8984069824219	15.9836477373333	0.0267856018666667	99.976553284	99.94976768213334	2509338.75	4.4793725492627627E8	3	7925	14.419676178912315	50.35008359734154	3.113627919350502	414.888427734375	414.9083557128906
642	414.9116516113281	6.55858547546667					1	DETECTED	414.9117 m/z @6.56 [151020OFc1_NvH-0949-Control-13.raw]	414.9116516113281	6.55858547546667	0.794496164533333	99.1477527896	98.35325662506668	679097.25	2.738003940526799E8	3	7925	0.16044737833803513	1.0946178215485494	1.384978440055022	414.9084167480469	414.9215087890625
643	414.93621826171875	41.7951395853333					1	DETECTED	414.9362 m/z @41.80 [151020OFc1_NvH-0949-Control-13.raw]	414.93621826171875	41.7951395853333	1.50739473386667	99.9395929152	98.43219818133332	452906.0	2.6510649788428205E8	0	7925	0.12674896653194168	1.455239740719969	0.019417156145217794	414.9268493652344	414.9396057128906
644	414.94970703125	32.5208230749333					1	DETECTED	414.9497 m/z @32.52 [151020OFc1_NvH-0949-Control-13.raw]	414.94970703125	32.5208230749333	2.7900193544	99.5829367402667	96.7929173858667	458886.5625	2.8968401253635466E8	0	7925	10.532390323771445	1.7408922929456374	0.03626911168782726	414.94012451171875	414.95965576171875
645	414.9722595214844	49.9870686949333					1	DETECTED	414.9723 m/z @49.99 [151020OFc1_NvH-0949-Control-13.raw]	414.9722595214844	49.9870686949333	1.0563240992	99.5829367402667	98.5266126410667	405144.78125	2.6434321739223745E8	0	7925	0.04776892538701105	1.127960365046816	5.85587231149785E-4	414.9622802734375	414.9737854003906
646	414.98382568359375	34.6224805104					1	DETECTED	414.9838 m/z @34.62 [151020OFc1_NvH-0949-Control-13.raw]	414.98382568359375	34.6224805104	0.7854501096	99.2472180944	98.46176798479999	438272.375	2.6711627469328076E8	0	7925	0.1932325918163471	2.09446492535771	10.811925404033804	414.9739074707031	414.9936828613281
647	415.0024108886719	10.8269153322667					1	DETECTED	415.0024 m/z @10.83 [151020OFc1_NvH-0949-Control-13.raw]	415.0024108886719	10.8269153322667	0.377567349333333	96.7276016421333	96.35003429279996	235613.46875	2.6164335900565094E8	0	7925	0.21902592306325275	1.1028457081598833	1.225510915892794	414.993896484375	415.01239013671875
648	415.03509521484375	37.4628919389333					1	DETECTED	415.0351 m/z @37.46 [151020OFc1_NvH-0949-Control-13.raw]	415.03509521484375	37.4628919389333	0.00810926426666667	99.9859029616	99.97779369733334	127828.09375	2.370061042001292E8	0	7925	59.7516760745049	1.342740991767762	2.499300646920422	415.02880859375	415.0450439453125
649	415.0605163574219	43.7435443					1	DETECTED	415.0605 m/z @43.74 [151020OFc1_NvH-0949-Control-13.raw]	415.0605163574219	43.7435443	0.0177464544	96.0558467042667	96.0381002498667	85948.7109375	2.661008380087696E8	0	7925	95.87320653423069	1.103968208115068	1.202670804959778	415.0605163574219	415.06976318359375
650	415.1345520019531	90.9262332957333					1	DETECTED	415.1346 m/z @90.93 [151020OFc1_NvH-0949-Control-13.raw]	415.1345520019531	90.9262332957333	85.6267494730667	94.4305680650667	8.803818591999999	67186.6953125	1.4123810918485329E7	0	7925	0.14979222409191095	0.8306298204312738	0.6612596408625474	415.13360595703125	415.13751220703125
651	415.17236328125	27.1272792672					1	DETECTED	415.1724 m/z @27.13 [151020OFc1_NvH-0949-Control-13.raw]	415.17236328125	27.1272792672	4.791086428	94.3739267589333	89.5828403309333	444713.03125	2.248602693447432E8	0	7925	0.046415483923855305	0.5488168642532023	1.9587649139591718	415.1632080078125	415.17645263671875
652	415.1866149902344	24.6093500146667					1	DETECTED	415.1866 m/z @24.61 [151020OFc1_NvH-0949-Control-13.raw]	415.1866149902344	24.6093500146667	4.48058552346667	99.5546996605333	95.07411413706663	1079249.875	2.9434218073812467E8	2	7925	0.20473096999700147	2.0034099235951164	0.010531267980088412	415.1770935058594	415.19659423828125
653	415.1993713378906	24.8847518352					1	DETECTED	415.1994 m/z @24.88 [151020OFc1_NvH-0949-Control-13.raw]	415.1993713378906	24.8847518352	4.38751205493333	99.592394908	95.20488285306668	443638.4375	2.8875969848005337E8	3	7925	0.0927278024414413	0.6698408837351125	0.25430360006703673	415.1966247558594	415.2039489746094
654	415.2139587402344	32.6586591181333					1	DETECTED	415.2140 m/z @32.66 [151020OFc1_NvH-0949-Control-13.raw]	415.2139587402344	32.6586591181333	1.33754190213333	99.9120269616	98.57448505946668	4.100692E7	1.0445955952411655E9	2	7925	0.17326327741692893	1.3159736069149905	0.015364607008052839	415.2039794921875	415.22393798828125
655	415.23211669921875	15.025750036					1	DETECTED	415.2321 m/z @15.03 [151020OFc1_NvH-0949-Control-13.raw]	415.23211669921875	15.025750036	1.01081444533333	99.9580685330667	98.94725408773337	3148931.75	4.3436671556813455E8	2	7925	6.268814566566386	1.9884382828636857	87.9516141330297	415.2239685058594	415.23291015625
656	415.242919921875	30.7381855285333					1	DETECTED	415.2429 m/z @30.74 [151020OFc1_NvH-0949-Control-13.raw]	415.242919921875	30.7381855285333	3.95987287893333	99.2007709568	95.24089807786667	3.8050384E7	1.2371345821803434E9	2	7925	0.18330408785167407	3.0328935488300726	1.4127534937360167	415.2329406738281	415.2528991699219
657	415.2549133300781	33.4278669274667					1	DETECTED	415.2549 m/z @33.43 [151020OFc1_NvH-0949-Control-13.raw]	415.2549133300781	33.4278669274667	4.0952320992	99.008658524	94.9134264248	1.4119714E7	6.579865169955993E8	2	7925	0.19643434578578933	3.6043457588619474	0.07356641527998949	415.2529296875	415.264892578125
658	415.2678527832031	50.8859475213333					1	DETECTED	415.2679 m/z @50.89 [151020OFc1_NvH-0949-Control-13.raw]	415.2678527832031	50.8859475213333	3.84908045626667	99.7616621941333	95.91258173786662	7244635.0	3.740644098540722E8	2	7925	0.16684394474970787	0.5046361887117335	1.8085924021538784	415.2649230957031	415.27777099609375
659	415.2880554199219	92.5912001165333					1	DETECTED	415.2881 m/z @92.59 [151020OFc1_NvH-0949-Control-13.raw]	415.2880554199219	92.5912001165333	3.43185185733333	99.4799588389333	96.04810698159997	2058571.875	3.607395115827464E8	2	7925	1.6619754260071744	0.501512139352992	0.0016332482622668121	415.27825927734375	415.2979736328125
660	415.3056640625	91.632254928					1	DETECTED	415.3057 m/z @91.63 [151020OFc1_NvH-0949-Control-13.raw]	415.3056640625	91.632254928	31.3329955434667	93.4816163234667	62.148620779999995	125358.4296875	1.9785489489518493E8	0	7925	0.8370299327837216	15.56991279013122	6.467206839368975	415.29833984375	415.3097839355469
661	415.3314514160156	71.2879211181333					1	DETECTED	415.3315 m/z @71.29 [151020OFc1_NvH-0949-Control-13.raw]	415.3314514160156	71.2879211181333	51.0527645053333	92.4429161829333	41.3901516776	77897.09375	1.3347955466709197E8	0	7925	41.039619436380576	1.022728720849587	0.9865194264248195	415.3219299316406	415.3314514160156
662	415.422607421875	22.9368839688					1	DETECTED	415.4226 m/z @22.94 [151020OFc1_NvH-0949-Control-13.raw]	415.422607421875	22.9368839688	3.82906597546667	97.9861971981333	94.15713122266662	315330.84375	2.4633973264008412E8	0	7925	0.11990057290071121	4.525066905267081	4.456011582777077	415.4126281738281	415.4324951171875
663	415.4520263671875	22.8353956029333					1	DETECTED	415.4520 m/z @22.84 [151020OFc1_NvH-0949-Control-13.raw]	415.4520263671875	22.8353956029333	4.31004822533333	99.5546996605333	95.24465143519997	612283.125	2.964921305548547E8	0	7925	0.11514744399452326	0.8564163598562539	0.6792388459637924	415.4420471191406	415.4620056152344
664	415.47991943359375	36.4241428648					1	DETECTED	415.4799 m/z @36.42 [151020OFc1_NvH-0949-Control-13.raw]	415.47991943359375	36.4241428648	3.98698728933333	94.5748807850667	90.58789349573337	387996.15625	2.7120460638208854E8	0	7925	34.09027852808642	1.7534469437116602	0.668806215507086	415.469970703125	415.4800109863281
665	415.4900207519531	42.184137244					1	DETECTED	415.4900 m/z @42.18 [151020OFc1_NvH-0949-Control-13.raw]	415.4900207519531	42.184137244	3.95987287893333	97.5781163994667	93.61824352053337	662896.5625	2.5598465836551297E8	0	7925	0.09139803531798663	1.542451906979897	0.013997093103397699	415.4800720214844	415.4999084472656
666	415.5103759765625	35.6470832424					1	DETECTED	415.5104 m/z @35.65 [151020OFc1_NvH-0949-Control-13.raw]	415.5103759765625	35.6470832424	4.99799845946667	84.8682435216	79.87024506213332	438430.125	2.828507760930122E8	0	7925	8.545017194284945	1.4688885163238496	0.33059295062107935	415.5010986328125	415.5202331542969
667	415.52313232421875	15.025750036					1	DETECTED	415.5231 m/z @15.03 [151020OFc1_NvH-0949-Control-13.raw]	415.52313232421875	15.025750036	8.5787851576	97.1481277408	88.56934258320001	167420.34375	2.4293042778999192E8	0	7925	1.4974399999501724	7.460173858864965	0.008075994280073771	415.5205383300781	415.5238952636719
668	415.5339050292969	4.62077579173333					1	DETECTED	415.5339 m/z @4.62 [151020OFc1_NvH-0949-Control-13.raw]	415.5339050292969	4.62077579173333	4.0952320992	98.6744806112	94.57924851199999	313830.21875	2.83571313946562E8	0	7925	14.360816626100943	6.990358123238983	118.24751854723776	415.52392578125	415.54083251953125
669	415.55084228515625	10.8376364045333					1	DETECTED	415.5508 m/z @10.84 [151020OFc1_NvH-0949-Control-13.raw]	415.55084228515625	10.8376364045333	4.08620363413333	97.31378874	93.22758510586668	1264456.0	3.303234586635569E8	3	7925	21.385926815973654	0.5880850283018854	1.0569199403123837	415.5408630371094	415.5608215332031
670	415.5655517578125	47.0148445026667					1	DETECTED	415.5656 m/z @47.01 [151020OFc1_NvH-0949-Control-13.raw]	415.5655517578125	47.0148445026667	3.97788131066667	99.0553783976	95.07749708693332	1148239.0	2.9833675783353496E8	3	7925	10.61891009135011	0.5575776775218885	0.007097804568336926	415.56085205078125	415.5697021484375
671	415.5797424316406	34.8466421648					1	DETECTED	415.5797 m/z @34.85 [151020OFc1_NvH-0949-Control-13.raw]	415.5797424316406	34.8466421648	1.66200498986667	97.1956206672	95.53361567733333	2932723.5	3.747556065276985E8	3	7925	10.749758563809323	0.6926184297321265	1.353911941817677	415.56976318359375	415.5897216796875
672	415.673095703125	22.9115720514667					1	DETECTED	415.6731 m/z @22.91 [151020OFc1_NvH-0949-Control-13.raw]	415.673095703125	22.9115720514667	3.12449699893333	94.5930725696	91.46857557066667	192881.046875	2.3740492193304646E8	0	7925	2.656758462823671	2.3113212874521296	3.6226425749042592	415.6640625	415.6740417480469
673	415.6840515136719	23.8107090949333					1	DETECTED	415.6841 m/z @23.81 [151020OFc1_NvH-0949-Control-13.raw]	415.6840515136719	23.8107090949333	2.50073947146667	95.1022495328	92.60151006133333	1100523.875	2.6838519071562272E8	0	7925	0.21321441315259548	0.5741346820247365	0.22603739583265103	415.67413330078125	415.6939697265625
674	415.70172119140625	22.7961980736					1	DETECTED	415.7017 m/z @22.80 [151020OFc1_NvH-0949-Control-13.raw]	415.70172119140625	22.7961980736	4.62077579173333	99.6206762309333	94.99990043919996	554521.4375	2.615934704071487E8	0	7925	0.03587637037181679	0.8370367613900404	0.14832082308293107	415.6941223144531	415.7052917480469
675	415.7153015136719	32.6586591181333					1	DETECTED	415.7153 m/z @32.66 [151020OFc1_NvH-0949-Control-13.raw]	415.7153015136719	32.6586591181333	3.8943214888	95.3867591024	91.4924376136	1.8270776E7	6.497665311864525E8	2	7925	0.20699665973781123	0.7583290214975335	0.01143265466973966	415.7053527832031	415.72528076171875
676	415.73419189453125	19.5689940434667					1	DETECTED	415.7342 m/z @19.57 [151020OFc1_NvH-0949-Control-13.raw]	415.73419189453125	19.5689940434667	4.0952320992	94.938403912	90.8431718128	2812253.25	4.2578334186452305E8	2	7925	9.759977262278875	0.578460039203822	0.2739701222626026	415.7253112792969	415.73419189453125
677	415.74420166015625	30.7381855285333					1	DETECTED	415.7442 m/z @30.74 [151020OFc1_NvH-0949-Control-13.raw]	415.74420166015625	30.7381855285333	3.9509067344	92.5783788122667	88.62747207786671	1.7459168E7	7.774237616161839E8	2	7925	0.16088490094134755	0.7690633491190889	0.18668880088512685	415.7342224121094	415.754150390625
678	415.7565002441406	33.4670647928					1	DETECTED	415.7565 m/z @33.47 [151020OFc1_NvH-0949-Control-13.raw]	415.7565002441406	33.4670647928	5.82994720053333	99.592394908	93.76244770746668	5960046.0	3.749225618445697E8	2	7925	0.187869640825987	9.222104655681498	0.03640236838950234	415.7542724609375	415.7608947753906
679	415.77093505859375	26.5571604992					1	DETECTED	415.7709 m/z @26.56 [151020OFc1_NvH-0949-Control-13.raw]	415.77093505859375	26.5571604992	0.331397112	96.654627268	96.323230156	2.3194834E7	6.135366568940506E8	2	7925	0.16639403747555548	17.776578850544887	159.4359447999708	415.7609558105469	415.7809143066406
680	415.7843933105469	17.6628202192					1	DETECTED	415.7844 m/z @17.66 [151020OFc1_NvH-0949-Control-13.raw]	415.7843933105469	17.6628202192	4.6881523672	97.8567221354667	93.16856976826669	168090.125	2.694374411741076E8	0	7925	35.50344418262654	3.590402884722212	0.007815108369683986	415.78094482421875	415.7937316894531
681	415.8219909667969	44.6264595376					1	DETECTED	415.8220 m/z @44.63 [151020OFc1_NvH-0949-Control-13.raw]	415.8219909667969	44.6264595376	0.101030869333333	98.0510525666667	97.95002169733337	684200.9375	2.650609656187595E8	5	7925	null	2.187389032172113	1.9038980317555478	415.8123474121094	415.83135986328125
682	415.85906982421875	44.7794721896					1	DETECTED	415.8591 m/z @44.78 [151020OFc1_NvH-0949-Control-13.raw]	415.85906982421875	44.7794721896	5.2090757144	99.3772227818667	94.1681470674667	276325.75	2.7029408208628637E8	0	7925	29.79998161473604	1.2693331100028342	1.8374364232478397	415.8492126464844	415.85986328125
683	415.86993408203125	12.7266993517333					1	DETECTED	415.8699 m/z @12.73 [151020OFc1_NvH-0949-Control-13.raw]	415.86993408203125	12.7266993517333	1.01081444533333	99.9303853138667	98.91957086853337	1034803.6875	2.8500838943608314E8	3	7925	0.16224923259627744	0.8814292879979104	97.922506287741	415.8602294921875	415.8758850097656
684	415.8858947753906	15.2853474288					1	DETECTED	415.8859 m/z @15.29 [151020OFc1_NvH-0949-Control-13.raw]	415.8858947753906	15.2853474288	0.722105459466667	99.8556882778667	99.13358281840004	1907207.0	3.5730817174072057E8	3	7925	3.1704274630062272	0.7100511338875304	6.455845016837355	415.8759460449219	415.8958740234375
685	415.9065246582031	23.6049370930667					1	DETECTED	415.9065 m/z @23.60 [151020OFc1_NvH-0949-Control-13.raw]	415.9065246582031	23.6049370930667	0.8125002832	99.9859029616	99.17340267840001	4472391.5	4.046273877288592E8	3	7925	11.31557081246357	2.2148448148740982	10.91665421234117	415.896728515625	415.9164733886719
686	415.920654296875	57.6554159266667					1	DETECTED	415.9207 m/z @57.66 [151020OFc1_NvH-0949-Control-13.raw]	415.920654296875	57.6554159266667	0.386696673333333	99.7333604418667	99.34666376853336	586168.625	2.846174302933136E8	0	7925	39.715503333966836	0.9464267725976669	0.0034850207188714152	415.9165954589844	415.9304504394531
687	415.9345703125	19.4945571261333					1	DETECTED	415.9346 m/z @19.49 [151020OFc1_NvH-0949-Control-13.raw]	415.9345703125	19.4945571261333	3.87619040373333	97.1956206672	93.31943026346667	239290.90625	2.532834839464895E8	0	7925	0.16153275040228365	3.733714550662886	0.002128653389019818	415.93109130859375	415.943115234375
688	415.956298828125	21.0798490178667					1	DETECTED	415.9563 m/z @21.08 [151020OFc1_NvH-0949-Control-13.raw]	415.956298828125	21.0798490178667	0.2394127304	98.748436176	98.5090234456	417640.4375	2.7590013135471356E8	0	7925	0.10461976357716907	3.4271883497402413	0.02894204354562341	415.9464416503906	415.9621276855469
689	415.9721374511719	38.8298025874667					1	DETECTED	415.9721 m/z @38.83 [151020OFc1_NvH-0949-Control-13.raw]	415.9721374511719	38.8298025874667	0.0537728957333333	99.4238452250667	99.37007232933337	1028733.5625	3.190985422880383E8	0	7925	8.904937323402244	0.5201996759454881	0.009333216357769217	415.9622802734375	415.9818115234375
690	415.9910888671875	42.1498230362667					1	DETECTED	415.9911 m/z @42.15 [151020OFc1_NvH-0949-Control-13.raw]	415.9910888671875	42.1498230362667	0.1933761336	99.9951138986667	99.8017377650667	416435.8125	3.0133958160179967E8	0	7925	0.09537473348789405	1.4757037068486683	4.274284046404005	415.9823303222656	416.0008239746094
691	416.0818176269531	38.0801823221333					1	DETECTED	416.0818 m/z @38.08 [151020OFc1_NvH-0949-Control-13.raw]	416.0818176269531	38.0801823221333	8.93338309093333	99.8846294869333	90.95124639599997	82107.21875	2.5294518581740743E8	0	7925	86.32040684140338	1.489735479890861	1.9974596554070079	416.072265625	416.0828857421875
692	416.1861572265625	23.882996304					1	DETECTED	416.1862 m/z @23.88 [151020OFc1_NvH-0949-Control-13.raw]	416.1861572265625	23.882996304	0.165761444	97.5964392434667	97.43067779946671	354076.15625	2.718377879973134E8	0	7925	4.83077646354263	3.080007355202404	0.35215848189998283	416.17620849609375	416.19427490234375
693	416.20428466796875	12.7266993517333					1	DETECTED	416.2043 m/z @12.73 [151020OFc1_NvH-0949-Control-13.raw]	416.20428466796875	12.7266993517333	0.506894940533333	98.5913087496	98.08441380906667	701936.5625	2.966058146404538E8	3	7925	6.493661259745883	3.567493852171072	18.081423140303723	416.1943054199219	416.2066345214844
694	416.2166442871094	32.6860857632					1	DETECTED	416.2166 m/z @32.69 [151020OFc1_NvH-0949-Control-13.raw]	416.2166442871094	32.6860857632	4.0952320992	99.9303853138667	95.83515321466669	4348621.5	4.996560572734175E8	3	7925	0.17205258299065918	0.6094769962693987	2.4727064744832874	416.2066650390625	416.22662353515625
695	416.2320556640625	19.7537001789333					1	DETECTED	416.2321 m/z @19.75 [151020OFc1_NvH-0949-Control-13.raw]	416.2320556640625	19.7537001789333	1.87702547653333	99.4052803096	97.52825483306667	3749433.0	5.32508598566284E8	3	7925	27.198429151317512	1.4733778843840897	1.1922010888544476	416.2266540527344	416.2406921386719
696	416.2507019042969	29.8566542210667					1	DETECTED	416.2507 m/z @29.86 [151020OFc1_NvH-0949-Control-13.raw]	416.2507019042969	29.8566542210667	4.00741842106667	99.5178085861333	95.51039016506662	1.30720672E8	2.5307136434784884E9	2	7925	0.25196651715527096	1.4101948150752692	1.4800422102964086	416.24072265625	416.26068115234375
697	416.2645263671875	85.6267494730667					1	DETECTED	416.2645 m/z @85.63 [151020OFc1_NvH-0949-Control-13.raw]	416.2645263671875	85.6267494730667	1.01081444533333	99.9859029616	98.97508851626668	1.0220605E7	7.99857960839665E8	3	7925	15.689869219035813	0.5064369306202235	0.021736352669718823	416.2607421875	416.2743225097656
698	416.2753601074219	55.7684125888					1	DETECTED	416.2754 m/z @55.77 [151020OFc1_NvH-0949-Control-13.raw]	416.2753601074219	55.7684125888	6.8982372696	92.0215293624	85.1232920928	116961.46875	2.2235808346003652E8	0	7925	46.88715177399847	0.8872639979051202	0.7732668576534263	416.2745666503906	416.2767333984375
699	416.2867431640625	46.1097273381333					1	DETECTED	416.2867 m/z @46.11 [151020OFc1_NvH-0949-Control-13.raw]	416.2867431640625	46.1097273381333	1.02902270186667	99.4988653317333	98.46984262986663	504833.78125	2.5889146997861075E8	0	7925	63.313449603326475	1.3383723570814448	18.527490258955957	416.27752685546875	416.2959899902344
700	416.3016662597656	89.7816222005333					1	DETECTED	416.3017 m/z @89.78 [151020OFc1_NvH-0949-Control-13.raw]	416.3016662597656	89.7816222005333	5.40582330986667	96.0180597632	90.61223645333332	218065.171875	2.11210722661891E8	0	7925	3.0039743677779853	0.5128571132121167	1.1231793773566137	416.2967529296875	416.3072204589844
701	416.33697509765625	91.632254928					1	DETECTED	416.3370 m/z @91.63 [151020OFc1_NvH-0949-Control-13.raw]	416.33697509765625	91.632254928	6.2956129504	92.4914987338667	86.19588578346671	124830.2265625	2.99866354569566E8	0	7925	0.3044702344651711	0.5050344364739139	0.8224477967299485	416.32989501953125	416.3464050292969
702	416.3734130859375	91.632254928					1	DETECTED	416.3734 m/z @91.63 [151020OFc1_NvH-0949-Control-13.raw]	416.3734130859375	91.632254928	0.0448918344	99.8183158109333	99.7734239765333	136525.40625	3.0156036602891225E8	0	7925	null	0.5372441981805203	0.054389801489305355	416.3640441894531	416.38250732421875
703	416.4330139160156	39.2428542901333					1	DETECTED	416.4330 m/z @39.24 [151020OFc1_NvH-0949-Control-13.raw]	416.4330139160156	39.2428542901333	3.55845239786667	99.0274246506667	95.46897225280003	311548.09375	2.624745719645955E8	0	7925	0.12246712564784445	1.5786228759470826	0.003240681638493916	416.4233703613281	416.44293212890625
704	416.4571838378906	16.7306099376					1	DETECTED	416.4572 m/z @16.73 [151020OFc1_NvH-0949-Control-13.raw]	416.4571838378906	16.7306099376	3.69333438186667	97.8086226037333	94.11528822186662	638356.0	2.731742902190321E8	4	7925	0.09856987711086873	0.9102651770961769	65.5256089567727	416.4472351074219	416.4671630859375
705	416.4734802246094	38.7399997016					1	DETECTED	416.4735 m/z @38.74 [151020OFc1_NvH-0949-Control-13.raw]	416.4734802246094	38.7399997016	4.20683714613333	96.30285262	92.09601547386667	340526.65625	2.582049148994141E8	0	7925	15.461465828916985	1.4980458791018685	0.14224540797707685	416.4671936035156	416.48291015625
706	416.4930419921875	43.603368572					1	DETECTED	416.4930 m/z @43.60 [151020OFc1_NvH-0949-Control-13.raw]	416.4930419921875	43.603368572	4.3209165536	99.6395299645333	95.3186134109333	340608.09375	2.7092203167562336E8	0	7925	22.697507590446584	1.2297519915185724	1.460187675053618	416.48345947265625	416.5027770996094
707	416.5225524902344	19.9327809832					1	DETECTED	416.5226 m/z @19.93 [151020OFc1_NvH-0949-Control-13.raw]	416.5225524902344	19.9327809832	4.48058552346667	99.1913558848	94.71077036133333	1023921.0625	2.646956734608826E8	0	7925	3.777898342438135	0.6882361002085731	0.37410787567267584	416.512939453125	416.5261535644531
708	416.5361633300781	15.5934794458667					1	DETECTED	416.5362 m/z @15.59 [151020OFc1_NvH-0949-Control-13.raw]	416.5361633300781	15.5934794458667	4.47098576533333	96.4317386642667	91.96075289893338	2052566.25	3.232634539293254E8	3	7925	0.33152195972093423	0.6804717716243919	3.275863574450218	416.52618408203125	416.546142578125
709	416.5474548339844	27.7181100562667					1	DETECTED	416.5475 m/z @27.72 [151020OFc1_NvH-0949-Control-13.raw]	416.5474548339844	27.7181100562667	3.6396160624	98.2927516826667	94.65313562026671	1508933.875	3.4011671939621824E8	0	7925	0.12650613476399641	0.5794333240825746	0.20922064538328963	416.5461730957031	416.5537414550781
710	416.5637512207031	21.5499296082667					1	DETECTED	416.5638 m/z @21.55 [151020OFc1_NvH-0949-Control-13.raw]	416.5637512207031	21.5499296082667	3.8943214888	95.1409518162667	91.2466303274667	7012026.0	5.508638393159281E8	3	7925	3.7052141100786855	0.5180039503481428	3.0178200540608926	416.55377197265625	416.5736389160156
711	416.57586669921875	23.6240467546667					1	DETECTED	416.5759 m/z @23.62 [151020OFc1_NvH-0949-Control-13.raw]	416.57586669921875	23.6240467546667	4.1242022	97.762253764	93.638051564	899394.3125	2.950611765410721E8	0	7925	22.605183598777288	1.127755657462898	81.96673622576428	416.5738830566406	416.5858459472656
712	416.593017578125	40.5950556696					1	DETECTED	416.5930 m/z @40.60 [151020OFc1_NvH-0949-Control-13.raw]	416.593017578125	40.5950556696	4.35805578693333	83.7976706794667	79.43961489253337	468921.84375	2.7502759416000086E8	0	7925	0.03558224265842114	1.2185045728559845	0.024837023579980654	416.5859375	416.6027526855469
713	416.6677551269531	33.3150659869333					1	DETECTED	416.6678 m/z @33.32 [151020OFc1_NvH-0949-Control-13.raw]	416.6677551269531	33.3150659869333	3.69333438186667	99.9120269616	96.21869257973333	417738.09375	2.705931478579786E8	0	7925	0.06208899313562455	1.6241233608921712	2.6759106398350556	416.6580810546875	416.6768493652344
714	416.6822204589844	23.9389684069333					1	DETECTED	416.6822 m/z @23.94 [151020OFc1_NvH-0949-Control-13.raw]	416.6822204589844	23.9389684069333	2.9440674128	99.7240206605333	96.7799532477333	163539.640625	2.72486074913641E8	0	7925	45.13612486765038	3.6430177523202047	6.326835754125511	416.67779541015625	416.69183349609375
715	416.7135314941406	20.6932871128					1	DETECTED	416.7135 m/z @20.69 [151020OFc1_NvH-0949-Control-13.raw]	416.7135314941406	20.6932871128	3.65765783226667	99.536170992	95.87851315973333	979272.4375	3.1174578625857943E8	2	7925	12.137047004695301	1.132845382303343	0.8470061243542064	416.7035827636719	416.7231750488281
716	416.7331848144531	32.6076792504					1	DETECTED	416.7332 m/z @32.61 [151020OFc1_NvH-0949-Control-13.raw]	416.7331848144531	32.6076792504	4.14241476133333	97.002156852	92.85974209066667	2848395.25	4.631457448934865E8	2	7925	0.49286310954978774	1.0623055090007747	0.029278176082531047	416.72320556640625	416.74114990234375
717	416.7511901855469	29.8566542210667					1	DETECTED	416.7512 m/z @29.86 [151020OFc1_NvH-0949-Control-13.raw]	416.7511901855469	29.8566542210667	1.67109448906667	94.4891754962667	92.81808100720002	5.8725104E7	1.359617986975051E9	2	7925	0.18969494252137764	0.627531965591095	0.13245439209751683	416.7412109375	416.7611083984375
718	416.77398681640625	26.6073879874667					1	DETECTED	416.7740 m/z @26.61 [151020OFc1_NvH-0949-Control-13.raw]	416.77398681640625	26.6073879874667	2.13871221013333	95.7517397098667	93.61302749973336	2665396.25	2.8667663323254544E8	0	7925	0.15662303503815878	47.57519475783049	0.5390955661387026	416.7640075683594	416.78302001953125
719	416.842529296875	41.6748849752					1	DETECTED	416.8425 m/z @41.67 [151020OFc1_NvH-0949-Control-13.raw]	416.842529296875	41.6748849752	0.340715703733333	99.9028852381333	99.56216953439996	703595.5	2.5404553894274798E8	5	7925	0.13945370416568892	0.5646294493838209	0.019749426168378336	416.8325500488281	416.8525085449219
720	416.8580017089844	19.9327809832					1	DETECTED	416.8580 m/z @19.93 [151020OFc1_NvH-0949-Control-13.raw]	416.8580017089844	19.9327809832	0.821524526133333	99.9303853138667	99.10886078773336	457154.53125	2.6737147501211232E8	0	7925	0.8071772773837758	0.621838580284932	0.04147224398887257	416.8525695800781	416.8603515625
721	416.8703918457031	15.6024370512					1	DETECTED	416.8704 m/z @15.60 [151020OFc1_NvH-0949-Control-13.raw]	416.8703918457031	15.6024370512	0.00810926426666667	99.9859029616	99.97779369733334	1350558.375	3.2564325608109045E8	3	7925	10.761326853566649	0.5403474119119925	0.12953845087451613	416.86041259765625	416.8803405761719
722	416.8818054199219	27.6926039749333					1	DETECTED	416.8818 m/z @27.69 [151020OFc1_NvH-0949-Control-13.raw]	416.8818054199219	27.6926039749333	1.02902270186667	98.7854001901333	97.75637748826664	998907.625	2.5847172782284415E8	3	7925	0.16611031368787366	0.8079975183402119	9.011522671246807	416.8804016113281	416.8882751464844
723	416.8982849121094	21.5195236090667					1	DETECTED	416.8983 m/z @21.52 [151020OFc1_NvH-0949-Control-13.raw]	416.8982849121094	21.5195236090667	1.00178094746667	99.9212495072	98.91946855973333	4365820.0	4.692118485766646E8	3	7925	3.462427232031459	0.8644027266487619	3.271656709776821	416.8883056640625	416.9080505371094
724	416.9190979003906	39.8574286410667					1	DETECTED	416.9191 m/z @39.86 [151020OFc1_NvH-0949-Control-13.raw]	416.9190979003906	39.8574286410667	0.00810926426666667	99.8087449725333	99.80063570826664	538281.5	3.063705423977189E8	0	7925	16.25471242205903	1.3525081343133933	0.039337526380521064	416.90911865234375	416.92901611328125
725	416.9479675292969	7.54441778373333					1	DETECTED	416.9480 m/z @7.54 [151020OFc1_NvH-0949-Control-13.raw]	416.9479675292969	7.54441778373333	4.31004822533333	94.1422858786667	89.83223765333337	109604.6796875	2.4267527910888135E8	0	7925	0.05334635587510572	2.8870265584045125	5.743400695857735	416.9427795410156	416.94866943359375
726	416.9588317871094	16.7420204498667					1	DETECTED	416.9588 m/z @16.74 [151020OFc1_NvH-0949-Control-13.raw]	416.9588317871094	16.7420204498667	2.5186931856	99.2472180944	96.7285249088	308604.96875	2.8483461301992404E8	0	7925	0.08010167282856528	0.514353257219458	0.26824090908812315	416.9490966796875	416.9642333984375
727	416.97430419921875	34.8297923282667					1	DETECTED	416.9743 m/z @34.83 [151020OFc1_NvH-0949-Control-13.raw]	416.97430419921875	34.8297923282667	3.91284852746667	99.8938332330667	95.98098470560004	963928.4375	2.9611116092855966E8	4	7925	0.21874968563780328	0.7470575221135515	10.87204652375267	416.96435546875	416.9842224121094
728	416.9950256347656	21.0640283056					1	DETECTED	416.9950 m/z @21.06 [151020OFc1_NvH-0949-Control-13.raw]	416.9950256347656	21.0640283056	1.3920640112	99.9951138986667	98.6030498874667	202641.765625	2.5889902922903386E8	0	7925	11.044967058254855	2.9659762942996957	4.9365543168038695	416.98504638671875	416.99664306640625
729	417.0068054199219	47.7792957698667					1	DETECTED	417.0068 m/z @47.78 [151020OFc1_NvH-0949-Control-13.raw]	417.0068054199219	47.7792957698667	0.0918541778666667	96.7000643981333	96.60821022026664	511326.09375	2.879634936715406E8	4	7925	27.225176700618217	1.3211594848797543	0.012495848349902005	416.99688720703125	417.0167541503906
730	417.0428161621094	41.6120210509333					1	DETECTED	417.0428 m/z @41.61 [151020OFc1_NvH-0949-Control-13.raw]	417.0428161621094	41.6120210509333	0.267093333333333	99.976553284	99.70945995066667	796549.0	2.6586713039079168E8	0	7925	0.17819961101456983	0.5179571633107517	2.4163776182364773	417.0328369140625	417.05267333984375
731	417.1162109375	93.2819978309333					1	DETECTED	417.1162 m/z @93.28 [151020OFc1_NvH-0949-Control-13.raw]	417.1162109375	93.2819978309333	1.99425532506667	99.0919717285333	97.09771640346662	47986.12890625	1.829965212159381E8	0	7925	92.2399950228069	0.5067190967016211	0.013124872297270596	417.1129455566406	417.1200866699219
732	417.14105224609375	90.7367088256					1	DETECTED	417.1411 m/z @90.74 [151020OFc1_NvH-0949-Control-13.raw]	417.14105224609375	90.7367088256	10.2331599864	90.8743032245333	80.64114323813331	80195.5	2.4157004359291226E8	0	7925	0.15032974350141615	0.5008545859214737	0.001709171842947411	417.14019775390625	417.14984130859375
733	417.1733703613281	25.5812427645333					1	DETECTED	417.1734 m/z @25.58 [151020OFc1_NvH-0949-Control-13.raw]	417.1733703613281	25.5812427645333	4.29175040693333	98.9342756688	94.64252526186667	448182.25	2.5575523246381694E8	2	7925	66.7101162867451	2.7983780064134565	97.99136440585349	417.1644592285156	417.18316650390625
734	417.1912841796875	19.9327809832					1	DETECTED	417.1913 m/z @19.93 [151020OFc1_NvH-0949-Control-13.raw]	417.1912841796875	19.9327809832	3.8018744568	97.7807368925333	93.9788624357333	226007.0625	2.713583143045053E8	3	7925	2.4224321931735773	4.086105968755461	0.17761170807864846	417.1838684082031	417.19317626953125
735	417.20318603515625	34.8053428112					1	DETECTED	417.2032 m/z @34.81 [151020OFc1_NvH-0949-Control-13.raw]	417.20318603515625	34.8053428112	2.66336700773333	98.7666669314667	96.10329992373337	3957520.5	4.041612912923561E8	3	7925	0.16722374295076037	0.6407344593487765	0.01171129989799613	417.1932373046875	417.2119140625
736	417.221923828125	16.1661706781333					1	DETECTED	417.2219 m/z @16.17 [151020OFc1_NvH-0949-Control-13.raw]	417.221923828125	16.1661706781333	3.90332139253333	98.4815913013333	94.57826990879997	5121343.5	5.635203242721299E8	2	7925	0.3051044012330486	0.847825837416573	1.7326865000051612	417.2119445800781	417.2319030761719
737	417.23193359375	21.5499296082667					1	DETECTED	417.2319 m/z @21.55 [151020OFc1_NvH-0949-Control-13.raw]	417.23193359375	21.5499296082667	4.34493114853333	99.592394908	95.24746375946667	1924914.75	3.583774007234875E8	0	7925	0.07471784401830206	0.7146139613139437	0.42754144676127237	417.23193359375	417.232421875
738	417.242431640625	40.3497748530667					1	DETECTED	417.2424 m/z @40.35 [151020OFc1_NvH-0949-Control-13.raw]	417.242431640625	40.3497748530667	3.85812236373333	99.3027714586667	95.44464909493337	1.0703346E7	5.418775969377577E8	3	7925	0.1626751688445509	0.5190557788480239	0.014036292256882136	417.2324523925781	417.2425231933594
739	417.2525329589844	29.8566542210667					1	DETECTED	417.2525 m/z @29.86 [151020OFc1_NvH-0949-Control-13.raw]	417.2525329589844	29.8566542210667	0.613818540533333	97.1956206672	96.58180212666667	1.4377307E7	6.764247849553087E8	3	7925	0.23857369144643314	0.6570120109969695	4.746305478409978	417.2425537109375	417.262451171875
740	417.2674255371094	85.5732104584					1	DETECTED	417.2674 m/z @85.57 [151020OFc1_NvH-0949-Control-13.raw]	417.2674255371094	85.5732104584	3.97788131066667	99.0829034504	95.10502213973332	2476345.5	3.427807408503771E8	0	7925	15.749031592293491	0.651705943216425	0.103304002289424	417.2625427246094	417.2773132324219
741	417.2779541015625	56.5782073064					1	DETECTED	417.2780 m/z @56.58 [151020OFc1_NvH-0949-Control-13.raw]	417.2779541015625	56.5782073064	5.57710890053333	92.4520784002667	86.87496949973337	106189.2109375	2.3762712344745943E8	0	7925	35.07132657515358	0.8516970439379803	0.6798838272284821	417.277587890625	417.2879333496094
742	417.3210754394531	91.632254928					1	DETECTED	417.3211 m/z @91.63 [151020OFc1_NvH-0949-Control-13.raw]	417.3210754394531	91.632254928	58.7690923314667	93.4816163234667	34.712523991999994	232849.890625	1.0821443948790152E8	0	7925	0.2575866425912068	1.4282978992205029	0.8777364713856914	417.31231689453125	417.3270568847656
743	417.45361328125	20.1907594792					1	DETECTED	417.4536 m/z @20.19 [151020OFc1_NvH-0949-Control-13.raw]	417.45361328125	20.1907594792	3.756574984	94.2589118821333	90.50233689813331	588876.8125	2.96854069363799E8	4	7925	10.671814239057563	0.6080863805769117	0.4338856269352891	417.4437561035156	417.4632873535156
744	417.4654846191406	15.2425648648					1	DETECTED	417.4655 m/z @15.24 [151020OFc1_NvH-0949-Control-13.raw]	417.4654846191406	15.2425648648	6.6216718592	80.7119744861333	74.0903026269333	235623.921875	2.3353513365852702E8	0	7925	0.2294318425693902	5.774490993964294	0.02937247423198943	417.4638977050781	417.4663391113281
745	417.4763488769531	34.6836529952					1	DETECTED	417.4763 m/z @34.68 [151020OFc1_NvH-0949-Control-13.raw]	417.4763488769531	34.6836529952	3.93087946826667	99.3213983552	95.39051888693334	397960.25	2.8103842921825457E8	0	7925	16.507582217844	1.8988591915096535	0.2109002735117844	417.46636962890625	417.4798889160156
746	417.4900207519531	25.4158696424					1	DETECTED	417.4900 m/z @25.42 [151020OFc1_NvH-0949-Control-13.raw]	417.4900207519531	25.4158696424	5.2090757144	98.9989082248	93.7898325104	1145014.125	2.8584298115016013E8	0	7925	0.8244901441907722	1.3996442196886343	49.45944046823037	417.48004150390625	417.4999694824219
747	417.5003662109375	25.5115914522667					1	DETECTED	417.5004 m/z @25.51 [151020OFc1_NvH-0949-Control-13.raw]	417.5003662109375	25.5115914522667	0.830524977333333	99.7992759152	98.96875093786667	560181.0625	3.0848522198200613E8	0	7925	0.06138461943502804	0.5052226564588433	0.01021267960249303	417.5000915527344	417.5101013183594
748	417.52166748046875	9.59740233413333					1	DETECTED	417.5217 m/z @9.60 [151020OFc1_NvH-0949-Control-13.raw]	417.52166748046875	9.59740233413333	4.133189568	79.6013894616	75.46819989359999	175669.953125	2.4892472080213594E8	0	7925	0.0442093829695569	0.5194772864910535	3.404546952776121	417.5122985839844	417.5278625488281
749	417.5378723144531	34.8201199530667					1	DETECTED	417.5379 m/z @34.82 [151020OFc1_NvH-0949-Control-13.raw]	417.5378723144531	34.8201199530667	4.0952320992	99.7992759152	95.704043816	2472772.75	3.696445112872984E8	3	7925	0.21245832623825578	0.5021439654894594	0.06870015760663374	417.5279541015625	417.5478515625
750	417.5541687011719	12.0286470813333					1	DETECTED	417.5542 m/z @12.03 [151020OFc1_NvH-0949-Control-13.raw]	417.5541687011719	12.0286470813333	4.18417045786667	96.9744879448	92.79031748693333	1543656.875	3.254085553502027E8	3	7925	2.298361956836793	5.9017246914866215	0.7465521355280169	417.5478820800781	417.5566711425781
751	417.5666809082031	25.336014396					1	DETECTED	417.5667 m/z @25.34 [151020OFc1_NvH-0949-Control-13.raw]	417.5666809082031	25.336014396	4.2382157032	99.8649543946667	95.6267386914667	3224084.5	4.729110892839783E8	3	7925	8.157857368967864	0.7165055325964569	0.1928612573265172	417.5567932128906	417.57666015625
752	417.5812072753906	38.5174542946667					1	DETECTED	417.5812 m/z @38.52 [151020OFc1_NvH-0949-Control-13.raw]	417.5812072753906	38.5174542946667	3.96877504293333	83.6746303114667	79.70585526853337	2245826.5	3.045650863482515E8	0	7925	0.18998523994203254	1.1306498201392126	0.009058911611582001	417.5771484375	417.5911865234375
753	417.6053466796875	23.0065103088					1	DETECTED	417.6053 m/z @23.01 [151020OFc1_NvH-0949-Control-13.raw]	417.6053466796875	23.0065103088	3.8943214888	97.3596694949333	93.4653480061333	375719.6875	2.9348876764044225E8	0	7925	0.14826035811474014	2.464902715426147	0.004095244312745094	417.59576416015625	417.61529541015625
754	417.6927795410156	19.3742854984					1	DETECTED	417.6928 m/z @19.37 [151020OFc1_NvH-0949-Control-13.raw]	417.6927795410156	19.3742854984	1.8328784968	95.7610105568	93.92813206	846298.375	3.0093636833731616E8	2	7925	0.2458613215673573	0.5542454773500799	1.8839113014951572	417.68292236328125	417.7027587890625
755	417.70428466796875	20.1791182445333					1	DETECTED	417.7043 m/z @20.18 [151020OFc1_NvH-0949-Control-13.raw]	417.70428466796875	20.1791182445333	4.50933348266667	99.1477527896	94.63841930693333	786839.5625	3.268890330532181E8	2	7925	6.122647700900959	1.4262274716876955	2.6673926395038365	417.7027893066406	417.7132873535156
756	417.7232971191406	16.1853535738667					1	DETECTED	417.7233 m/z @16.19 [151020OFc1_NvH-0949-Control-13.raw]	417.7232971191406	16.1853535738667	4.53070396213333	95.1501384693333	90.61943450719997	2023983.875	3.650249025672568E8	2	7925	2.173531988397656	17.158881137269958	3.8325533994485053	417.71331787109375	417.72943115234375
757	417.73944091796875	35.3383868616					1	DETECTED	417.7394 m/z @35.34 [151020OFc1_NvH-0949-Control-13.raw]	417.73944091796875	35.3383868616	4.1521583392	95.6139226882667	91.4617643490667	1.9967916E7	7.306138579117172E8	2	7925	0.20436802677831167	0.6826361278098145	1.9423782090877773	417.7294921875	417.7494201660156
758	417.7542419433594	29.8702538853333					1	DETECTED	417.7542 m/z @29.87 [151020OFc1_NvH-0949-Control-13.raw]	417.7542419433594	29.8702538853333	1.0563240992	95.2780638037333	94.2217397045333	2190237.0	3.278271506106093E8	0	7925	0.22988876382702372	4.031588594087932	2.895315545568476	417.74945068359375	417.763916015625
759	417.8605651855469	46.190811764					1	DETECTED	417.8606 m/z @46.19 [151020OFc1_NvH-0949-Control-13.raw]	417.8605651855469	46.190811764	0.128642916266667	99.6770523493333	99.54840943306662	289179.53125	2.9273579653994304E8	0	7925	43.4267119411724	1.2317613896866957	1.7372224499790228	417.8517150878906	417.8664855957031
760	417.8764953613281	47.2778452498667					1	DETECTED	417.8765 m/z @47.28 [151020OFc1_NvH-0949-Control-13.raw]	417.8764953613281	47.2778452498667	0.659168357866667	99.6679151826667	99.00874682480004	2065806.625	3.44986522756016E8	3	7925	12.47138824348216	0.5029592985202577	0.00696357992308595	417.8665466308594	417.88641357421875
761	417.8887023925781	12.0428037426667					1	DETECTED	417.8887 m/z @12.04 [151020OFc1_NvH-0949-Control-13.raw]	417.8887023925781	12.0428037426667	2.87159742826667	99.2472180944	96.37562066613333	1104333.125	3.3679170226303405E8	0	7925	5.657053127986613	2.343280864839728	0.8741094808034189	417.88653564453125	417.8907165527344
762	417.9007568359375	25.336014396					1	DETECTED	417.9008 m/z @25.34 [151020OFc1_NvH-0949-Control-13.raw]	417.9007568359375	25.336014396	0.7854501096	99.7616621941333	98.97621208453329	2136479.25	4.0275470521379215E8	3	7925	8.04988444113085	0.6196093281779483	0.16947833030330858	417.8907775878906	417.9107360839844
763	417.9154052734375	38.4725629970667					1	DETECTED	417.9154 m/z @38.47 [151020OFc1_NvH-0949-Control-13.raw]	417.9154052734375	38.4725629970667	0.0918541778666667	99.9395929152	99.84773873733333	895512.6875	3.0469555758928347E8	0	7925	0.16591464320404015	0.6122271400197407	0.45504860263222335	417.9107971191406	417.9253845214844
764	417.94061279296875	29.5338097650667					1	DETECTED	417.9406 m/z @29.53 [151020OFc1_NvH-0949-Control-13.raw]	417.94061279296875	29.5338097650667	0.442262402666667	98.2466903594667	97.80442795680003	231375.265625	2.494006602144388E8	0	7925	68.79468941221373	2.1903059900542994	3.6185208401699214	417.9306335449219	417.94427490234375
765	417.95428466796875	20.1064979770667					1	DETECTED	417.9543 m/z @20.11 [151020OFc1_NvH-0949-Control-13.raw]	417.95428466796875	20.1064979770667	2.5277830864	98.2093968690667	95.68161378266669	323767.65625	2.756523930026098E8	0	7925	0.048075388724690526	4.159324264282329	0.013121283610178683	417.9443054199219	417.9642333984375
766	417.9779968261719	32.7018314704					1	DETECTED	417.9780 m/z @32.70 [151020OFc1_NvH-0949-Control-13.raw]	417.9779968261719	32.7018314704	0.0177464544	99.9951138986667	99.9773674442667	191282.03125	2.8314927538082844E8	0	7925	5.686066252068073	1.5223514531286289	3.1289188934956718	417.9681091308594	417.9845275878906
767	417.99493408203125	16.5628220146667					1	DETECTED	417.9949 m/z @16.56 [151020OFc1_NvH-0949-Control-13.raw]	417.99493408203125	16.5628220146667	0.00810926426666667	99.9951138986667	99.98700463440004	360796.4375	2.86179930582403E8	0	7925	8.909919533218432	13.126541317570348	1.4819792992512242	417.9849548339844	418.0049133300781
768	418.0070495605469	22.9818836514667					1	DETECTED	418.0070 m/z @22.98 [151020OFc1_NvH-0949-Control-13.raw]	418.0070495605469	22.9818836514667	1.903862872	95.2780638037333	93.3742009317333	180817.625	2.7437585860149884E8	0	7925	0.08462580747614723	2.2149660518101024	3.429932103620205	418.00494384765625	418.01690673828125
769	418.172119140625	89.9173597786667					1	DETECTED	418.1721 m/z @89.92 [151020OFc1_NvH-0949-Control-13.raw]	418.172119140625	89.9173597786667	1.87702547653333	97.9675539466667	96.09052847013336	92246.71875	2.7186515826227605E8	0	7925	66.540926073979	0.5457187846446248	0.09143756928924945	418.1622314453125	418.1739807128906
770	418.19610595703125	13.9451252661333					1	DETECTED	418.1961 m/z @13.95 [151020OFc1_NvH-0949-Control-13.raw]	418.19610595703125	13.9451252661333	1.815355172	98.7575303664	96.94217519440001	979954.375	3.1266199271922743E8	3	7925	0.20575964838462646	0.9036318246601587	0.0708525406850931	418.18621826171875	418.1982421875
771	418.2082824707031	8.63967353253333					1	DETECTED	418.2083 m/z @8.64 [151020OFc1_NvH-0949-Control-13.raw]	418.2082824707031	8.63967353253333	1.8328784968	98.1535514098667	96.32067291306669	3445397.0	4.052092674546578E8	2	7925	0.21789547779292917	1.0345229075416602	67.27611705342882	418.19830322265625	418.21826171875
772	418.2259826660156	89.8703523653333					1	DETECTED	418.2260 m/z @89.87 [151020OFc1_NvH-0949-Control-13.raw]	418.2259826660156	89.8703523653333	3.71143400586667	99.5546996605333	95.84326565466664	2133680.75	4.705384861703502E8	2	7925	67.93704277357524	0.5010094081582424	0.002319990677351364	418.2182922363281	418.23138427734375
773	418.24139404296875	35.4059817989333					1	DETECTED	418.2414 m/z @35.41 [151020OFc1_NvH-0949-Control-13.raw]	418.24139404296875	35.4059817989333	1.87702547653333	97.2320835056	95.35505802906667	8984189.0	7.412299203795292E8	2	7925	8.25807047793538	1.0753934426530387	0.3155521827756681	418.2314147949219	418.2513732910156
774	418.2544860839844	29.8702538853333					1	DETECTED	418.2545 m/z @29.87 [151020OFc1_NvH-0949-Control-13.raw]	418.2544860839844	29.8702538853333	3.73851512	94.6768254530667	90.9383103330667	500527.625	2.745775572341671E8	0	7925	22.837625036035647	2.1063906126949363	0.6417174948303614	418.2514953613281	418.26446533203125
775	418.26983642578125	85.6638089717333					1	DETECTED	418.2698 m/z @85.66 [151020OFc1_NvH-0949-Control-13.raw]	418.26983642578125	85.6638089717333	3.93087946826667	92.6373344621333	88.70645499386663	338753.8125	2.5809177029729748E8	0	7925	4.814669273749615	0.5387888437891241	0.060628711752435845	418.2645263671875	418.2798156738281
776	418.27996826171875	91.4111862322667					1	DETECTED	418.2800 m/z @91.41 [151020OFc1_NvH-0949-Control-13.raw]	418.27996826171875	91.4111862322667	4.22932413013333	98.2927516826667	94.06342755253337	140066.890625	2.2270297644301838E8	0	7925	0.4632344959363621	0.5394667267047948	0.4064300705101422	418.27984619140625	418.2896423339844
777	418.31658935546875	89.8028845954667					1	DETECTED	418.3166 m/z @89.80 [151020OFc1_NvH-0949-Control-13.raw]	418.31658935546875	89.8028845954667	1.80657017173333	94.4891754962667	92.68260532453337	983899.5	2.913434988328453E8	0	7925	2.1298365189827138	0.6212023532728661	0.7168787003164937	418.3070373535156	418.3253479003906
778	418.45245361328125	46.6585359530667					1	DETECTED	418.4525 m/z @46.66 [151020OFc1_NvH-0949-Control-13.raw]	418.45245361328125	46.6585359530667	5.2090757144	94.421449692	89.2123739776	148409.15625	3.138756877091424E8	0	7925	89.03371411983272	1.0761466571167198	1.1698317111782406	418.4522399902344	418.46142578125
779	418.471435546875	37.8803988818667					1	DETECTED	418.4714 m/z @37.88 [151020OFc1_NvH-0949-Control-13.raw]	418.471435546875	37.8803988818667	4.25944260666667	81.0163650162667	76.75692240960004	490452.0625	2.499954076836907E8	0	7925	0.04963196606846054	1.5456414325774364	4.617545404718796	418.461669921875	418.474609375
780	418.4847412109375	29.153279396					1	DETECTED	418.4847 m/z @29.15 [151020OFc1_NvH-0949-Control-13.raw]	418.4847412109375	29.153279396	0.405160652533333	99.6300693352	99.22490868266667	490475.6875	2.886462027376254E8	0	7925	1.027877734747829	4.680148058492011	0.021059039147884803	418.4755554199219	418.49468994140625
781	418.49725341796875	16.5894051042667					1	DETECTED	418.4973 m/z @16.59 [151020OFc1_NvH-0949-Control-13.raw]	418.49725341796875	16.5894051042667	2.86252733013333	62.358769564	59.49624223386667	146058.921875	1.9417304744970608E8	0	7925	12.60873580219182	2.167144022582473	7.925921766919454	418.49493408203125	418.5072021484375
782	418.5303649902344	13.9451252661333					1	DETECTED	418.5304 m/z @13.95 [151020OFc1_NvH-0949-Control-13.raw]	418.5303649902344	13.9451252661333	1.46205700773333	94.7683498970667	93.30629288933336	693294.875	3.1174068992614645E8	0	7925	0.09975439289285681	0.9690200874814457	0.08381618897369929	418.5204772949219	418.5323486328125
783	418.54248046875	8.65028608613333					1	DETECTED	418.5425 m/z @8.65 [151020OFc1_NvH-0949-Control-13.raw]	418.54248046875	8.65028608613333	3.9509067344	95.4584324909333	91.50752575653331	2375234.75	4.0301632119427145E8	3	7925	17.128409446069153	4.602134656848195	26.9370972999598	418.53253173828125	418.55242919921875
784	418.563720703125	27.8995248706667					1	DETECTED	418.5637 m/z @27.90 [151020OFc1_NvH-0949-Control-13.raw]	418.563720703125	27.8995248706667	1.8859775368	97.5504002538667	95.6644227170667	2335775.0	3.8059781437052315E8	3	7925	0.15725957431311954	0.6845379220445724	0.8611811983359715	418.5537414550781	418.5736999511719
785	418.5835266113281	24.0486005245333					1	DETECTED	418.5835 m/z @24.05 [151020OFc1_NvH-0949-Control-13.raw]	418.5835266113281	24.0486005245333	3.8943214888	98.0325426768	94.138221188	337686.78125	2.9994063852892786E8	3	7925	2.891539366630713	3.370289634201277	0.2558380592218133	418.5740661621094	418.5843200683594
786	418.59442138671875	34.2104418154667					1	DETECTED	418.5944 m/z @34.21 [151020OFc1_NvH-0949-Control-13.raw]	418.59442138671875	34.2104418154667	3.83809787706667	95.0569227266667	91.21882484960003	361576.59375	3.119960787649999E8	0	7925	10.325782850969176	1.9521630671030479	0.4279227054717718	418.58447265625	418.60430908203125
787	418.6297912597656	40.7220418373333					1	DETECTED	418.6298 m/z @40.72 [151020OFc1_NvH-0949-Control-13.raw]	418.6297912597656	40.7220418373333	8.8950833	86.1154436394667	77.22036033946671	414753.8125	2.675707975986559E8	0	7925	0.03134980921753083	1.48019079520387	7.283835879395379E-4	418.6202392578125	418.63800048828125
788	418.6885070800781	20.6932871128					1	DETECTED	418.6885 m/z @20.69 [151020OFc1_NvH-0949-Control-13.raw]	418.6885070800781	20.6932871128	2.45536663786667	93.5943068376	91.13894019973333	209005.234375	2.53476975999802E8	0	7925	2.383739033771672	2.4986110758898485	1390.4416830999353	418.6791076660156	418.6886291503906
789	418.69879150390625	32.1959355293333					1	DETECTED	418.6988 m/z @32.20 [151020OFc1_NvH-0949-Control-13.raw]	418.69879150390625	32.1959355293333	2.82623123546667	95.1868109837333	92.36057974826663	321125.09375	2.9165350697309005E8	0	7925	41.308232067523036	2.128651539635867	0.010605858295211594	418.68890380859375	418.7064208984375
790	418.7164306640625	21.7004153208					1	DETECTED	418.7164 m/z @21.70 [151020OFc1_NvH-0949-Control-13.raw]	418.7164306640625	21.7004153208	4.27099479626667	99.1820394352	94.91104463893333	4572574.5	4.051210865028623E8	2	7925	0.17908798965924433	3.9022387655113984	2.699764357490205	418.70648193359375	418.7264099121094
791	418.7291564941406	19.715598236					1	DETECTED	418.7292 m/z @19.72 [151020OFc1_NvH-0949-Control-13.raw]	418.7291564941406	19.715598236	4.00741842106667	97.1028263669333	93.09540794586663	4323366.5	5.390143647605953E8	2	7925	10.339725755769337	1.0668532861300004	0.6046755524709796	418.7264709472656	418.7391357421875
792	418.74249267578125	35.3254283325333					1	DETECTED	418.7425 m/z @35.33 [151020OFc1_NvH-0949-Control-13.raw]	418.74249267578125	35.3254283325333	3.23318918133333	97.9398665322667	94.70667735093338	2469092.75	3.9759806294129336E8	2	7925	3.0042082922185074	0.6239881451937551	0.32663234651436723	418.7391662597656	418.7524719238281
793	418.7586975097656	18.1052627976					1	DETECTED	418.7587 m/z @18.11 [151020OFc1_NvH-0949-Control-13.raw]	418.7586975097656	18.1052627976	4.5523163872	91.0172471424	86.4649307552	2274723.5	2.849488258787618E8	2	7925	0.20466961783762017	0.516843565167586	0.052458759641282965	418.75250244140625	418.7685241699219
794	418.77099609375	21.6558257461333					1	DETECTED	418.7710 m/z @21.66 [151020OFc1_NvH-0949-Control-13.raw]	418.77099609375	21.6558257461333	17.9001773074667	55.6989945290667	37.798817221600004	252108.875	1.3772037063317174E8	0	7925	0.045995746544448934	5.032262449333521	227.5843117205319	418.7698669433594	418.77239990234375
795	418.78240966796875	4.45054027173333					1	DETECTED	418.7824 m/z @4.45 [151020OFc1_NvH-0949-Control-13.raw]	418.78240966796875	4.45054027173333	4.0367223416	94.9749196445333	90.9381973029333	869599.6875	3.066144848030126E8	2	7925	0.154104224011947	3.4299254949637046	3.3194337168506403	418.7729187011719	418.7919921875
796	418.8548889160156	19.4145205282667					1	DETECTED	418.8549 m/z @19.41 [151020OFc1_NvH-0949-Control-13.raw]	418.8548889160156	19.4145205282667	0.0918541778666667	99.9395929152	99.84773873733333	256917.78125	2.5533046992282116E8	3	7925	15.101700932125635	3.096268337605317	5.198206217544248	418.8450622558594	418.8567810058594
797	418.8667907714844	19.8758880813333					1	DETECTED	418.8668 m/z @19.88 [151020OFc1_NvH-0949-Control-13.raw]	418.8667907714844	19.8758880813333	0.695111546666667	99.8938332330667	99.19872168640003	1166977.0	3.351487449526075E8	3	7925	13.028829235935058	1.8930817609928614	1.6457458044270923	418.8568115234375	418.87677001953125
798	418.87811279296875	25.5641661069333					1	DETECTED	418.8781 m/z @25.56 [151020OFc1_NvH-0949-Control-13.raw]	418.87811279296875	25.5641661069333	0.1933761336	99.9673407466667	99.7739646130667	1082387.0	3.010920461912016E8	0	7925	0.09980551044035835	0.5153311467503844	1.2779399571542414	418.8768005371094	418.8874206542969
799	418.8976135253906	27.8370562477333					1	DETECTED	418.8976 m/z @27.84 [151020OFc1_NvH-0949-Control-13.raw]	418.8976135253906	27.8370562477333	0.479145425333333	99.2472180944	98.76807266906667	1378221.375	3.0514601243561554E8	0	7925	0.1726839735821315	0.5653344621845902	0.23354843877264686	418.8876953125	418.89788818359375
800	418.90789794921875	26.1907444253333					1	DETECTED	418.9079 m/z @26.19 [151020OFc1_NvH-0949-Control-13.raw]	418.90789794921875	26.1907444253333	0.577412951733333	99.5456120938667	98.96819914213336	4476436.0	4.6850424795131683E8	3	7925	0.2388179921023159	14.455626975491871	35.49765621377246	418.8979187011719	418.9178771972656
801	418.9189453125	24.2775479877333					1	DETECTED	418.9189 m/z @24.28 [151020OFc1_NvH-0949-Control-13.raw]	418.9189453125	24.2775479877333	3.33262576	99.7709164069333	96.4382906469333	359598.96875	2.5243571472398973E8	0	7925	0.26921651556895654	2.41587110294835	0.6716565543127987	418.9179382324219	418.9288024902344
802	418.9519348144531	12.4186405376					1	DETECTED	418.9519 m/z @12.42 [151020OFc1_NvH-0949-Control-13.raw]	418.9519348144531	12.4186405376	0.731133992266667	98.3521536893333	97.62101969706664	309218.375	2.746335481345453E8	0	7925	0.06855883765571313	0.5356218336764743	0.06900659314265806	418.9421691894531	418.9521789550781
803	418.96221923828125	22.1153748650667					1	DETECTED	418.9622 m/z @22.12 [151020OFc1_NvH-0949-Control-13.raw]	418.96221923828125	22.1153748650667	2.36485756986667	98.8039419810667	96.43908441120003	740105.375	3.1363981398803055E8	4	7925	0.18110797723814542	0.5510986483889028	53.5250357197704	418.9522399902344	418.97216796875
804	419.1134948730469	45.1805802216					1	DETECTED	419.1135 m/z @45.18 [151020OFc1_NvH-0949-Control-13.raw]	419.1134948730469	45.1805802216	3.0792243864	97.4762802549333	94.3970558685333	106019.2578125	2.8156524075560653E8	0	7925	90.19777730165626	1.082283905106092	1.1586671745273944	419.1068115234375	419.122314453125
805	419.1640625	92.1987666394667					1	DETECTED	419.1641 m/z @92.20 [151020OFc1_NvH-0949-Control-13.raw]	419.1640625	92.1987666394667	4.94970156053333	92.7696310592	87.81992949866667	89908.078125	2.3384710612298542E8	0	7925	0.16691202076916056	0.503271464394586	10.588493562226427	419.1550598144531	419.1678161621094
806	419.1780090332031	21.8898901330667					1	DETECTED	419.1780 m/z @21.89 [151020OFc1_NvH-0949-Control-13.raw]	419.1780090332031	21.8898901330667	3.86718015813333	94.1930814448	90.32590128666666	218055.671875	2.834637109398139E8	0	7925	76.31714180981638	3.1519704148903305	7.48365158727883	419.1689453125	419.1879577636719
807	419.20086669921875	19.8480402624					1	DETECTED	419.2009 m/z @19.85 [151020OFc1_NvH-0949-Control-13.raw]	419.20086669921875	19.8480402624	0.9477943704	96.2115073058667	95.2637129354667	802314.3125	3.195421762190801E8	2	7925	1.965564102241455	0.7165736332255194	1.8394233182599062	419.1908874511719	419.2041931152344
808	419.2142028808594	14.8829705757333					1	DETECTED	419.2142 m/z @14.88 [151020OFc1_NvH-0949-Control-13.raw]	419.2142028808594	14.8829705757333	1.5708561944	96.5910364557333	95.02018026133331	5236787.0	5.089650533468487E8	2	7925	22.57830666745719	1.7663454438176576	89.8251637604179	419.2042236328125	419.2166748046875
809	419.2266845703125	24.3769693962667					1	DETECTED	419.2267 m/z @24.38 [151020OFc1_NvH-0949-Control-13.raw]	419.2266845703125	24.3769693962667	4.1242022	94.8141631717333	90.6899609717333	1.7804146E7	7.475595132389327E8	2	7925	0.2042027274787479	0.5307597496457823	0.046300188353374294	419.2167053222656	419.2366638183594
810	419.2469177246094	35.6201711330667					1	DETECTED	419.2469 m/z @35.62 [151020OFc1_NvH-0949-Control-13.raw]	419.2469177246094	35.6201711330667	3.74754218053333	99.8463566498667	96.09881446933338	1.8447748E7	7.753685931643283E8	3	7925	0.26890977288302054	1.1435695956643994	27.595286261384924	419.2369384765625	419.2568664550781
811	419.26019287109375	18.1566683936					1	DETECTED	419.2602 m/z @18.16 [151020OFc1_NvH-0949-Control-13.raw]	419.26019287109375	18.1566683936	4.0952320992	96.0472757562667	91.9520436570667	986452.8125	3.0998281693458724E8	2	7925	0.18856250186962953	1.1238508015675102	0.03295487589917087	419.25701904296875	419.26971435546875
812	419.2840270996094	4.47098576533333					1	DETECTED	419.2840 m/z @4.47 [151020OFc1_NvH-0949-Control-13.raw]	419.2840270996094	4.47098576533333	4.06804074266667	94.4798657552	90.41182501253333	306911.71875	2.7468383434211683E8	0	7925	0.36680722382122255	294.2950326409797	842.3558136845006	419.2743225097656	419.28912353515625
813	419.3154602050781	91.632254928					1	DETECTED	419.3155 m/z @91.63 [151020OFc1_NvH-0949-Control-13.raw]	419.3154602050781	91.632254928	0.00810926426666667	99.9951138986667	99.98700463440004	2162876.5	3.8177869079257315E8	3	7925	1.2212807237174559	0.7987288142126097	0.4075563608055234	419.3061218261719	419.32379150390625
814	419.36358642578125	48.1353212994667					1	DETECTED	419.3636 m/z @48.14 [151020OFc1_NvH-0949-Control-13.raw]	419.36358642578125	48.1353212994667	0.0918541778666667	48.5764157216	48.484561543733335	104783.5546875	1.0281606349960445E8	0	7925	0.16294669912054616	0.5045905764983287	0.009181152996657555	419.36260986328125	419.36407470703125
815	419.4166564941406	10.2004392165333					1	DETECTED	419.4167 m/z @10.20 [151020OFc1_NvH-0949-Control-13.raw]	419.4166564941406	10.2004392165333	4.92104559866667	98.6098774496	93.68883185093334	173807.078125	2.7443239548947054E8	0	7925	3.5216387420078066	0.5101571791177625	0.020889109864949983	419.4067687988281	419.42626953125
816	419.45587158203125	23.053999148					1	DETECTED	419.4559 m/z @23.05 [151020OFc1_NvH-0949-Control-13.raw]	419.45587158203125	23.053999148	3.83809787706667	96.9652237370667	93.12712586000002	1923804.625	3.273846125630764E8	4	7925	0.12590494205841907	10.019378758857115	0.025745959867233645	419.4460144042969	419.4658508300781
817	419.474365234375	17.0379124530667					1	DETECTED	419.4744 m/z @17.04 [151020OFc1_NvH-0949-Control-13.raw]	419.474365234375	17.0379124530667	4.6012349256	98.7946611125333	94.19342618693331	166912.640625	3.506173937036365E8	0	7925	18.47422682488807	5.0103701874799595	0.14095474384528564	419.4659118652344	419.4744567871094
818	419.4844665527344	22.3688158904					1	DETECTED	419.4845 m/z @22.37 [151020OFc1_NvH-0949-Control-13.raw]	419.4844665527344	22.3688158904	6.2330686456	96.5317453898667	90.2986767442667	277200.875	2.6831983272770038E8	0	7925	0.08594542181948128	3.1888811712689074	5.570661806989217	419.47454833984375	419.49444580078125
819	419.5102233886719	26.2440188656					1	DETECTED	419.5102 m/z @26.24 [151020OFc1_NvH-0949-Control-13.raw]	419.5102233886719	26.2440188656	4.30082316133333	96.9652237370667	92.66440057573337	188983.21875	2.630527229481717E8	0	7925	11.695927169779976	2.161949357402087	5.503451962889486	419.50067138671875	419.5201110839844
820	419.527587890625	45.8344264885333					1	DETECTED	419.5276 m/z @45.83 [151020OFc1_NvH-0949-Control-13.raw]	419.527587890625	45.8344264885333	4.28271091413333	96.8744914133333	92.59178049919997	115632.1484375	2.476751025382714E8	0	7925	41.51458726010529	1.1140507986642956	1.231124320722014	419.5203857421875	419.52813720703125
821	419.5382385253906	10.3465271893333					1	DETECTED	419.5382 m/z @10.35 [151020OFc1_NvH-0949-Control-13.raw]	419.5382385253906	10.3465271893333	4.96858683146667	98.9434942304	93.97490739893334	2331965.75	3.2590098344289565E8	3	7925	0.21074472632424168	2.1787251640465084	61.883646665396924	419.52825927734375	419.5482177734375
822	419.5508117675781	20.0822000634667					1	DETECTED	419.5508 m/z @20.08 [151020OFc1_NvH-0949-Control-13.raw]	419.5508117675781	20.0822000634667	4.30082316133333	79.5673982685333	75.26657510719997	585032.75	2.4933246136584568E8	0	7925	0.04363507724473337	0.511844568639893	1.450908986848966	419.5482482910156	419.55303955078125
823	419.5630798339844	35.8160417213333					1	DETECTED	419.5631 m/z @35.82 [151020OFc1_NvH-0949-Control-13.raw]	419.5630798339844	35.8160417213333	4.14241476133333	97.9582765808	93.81586181946668	1364091.75	3.035012397094742E8	0	7925	0.15816521925295746	0.6392991422146687	0.03423010826113023	419.5531005859375	419.5711364746094
824	419.5811767578125	35.6470832424					1	DETECTED	419.5812 m/z @35.65 [151020OFc1_NvH-0949-Control-13.raw]	419.5811767578125	35.6470832424	4.07708606026667	95.0206646264	90.94357856613334	1.2884244E7	5.496584222869432E8	3	7925	0.3019058218376003	0.5152191014655629	0.027583140112744393	419.5711975097656	419.59112548828125
825	419.5914001464844	25.2496927941333					1	DETECTED	419.5914 m/z @25.25 [151020OFc1_NvH-0949-Control-13.raw]	419.5914001464844	25.2496927941333	2.61810661066667	85.7444186941333	83.12631208346663	235722.125	2.861348437810069E8	0	7925	11.268856809340118	2.0405503428876464	8.025994742166324	419.5912170410156	419.6012878417969
826	419.6144104003906	37.6519099194667					1	DETECTED	419.6144 m/z @37.65 [151020OFc1_NvH-0949-Control-13.raw]	419.6144104003906	37.6519099194667	4.1141527024	94.4798657552	90.36571305279999	251219.125	2.8343367289997673E8	0	7925	84.28982024968766	1.5561384637063929	2.081369348972735	419.6048278808594	419.6242980957031
827	419.679931640625	39.1865673090667					1	DETECTED	419.6799 m/z @39.19 [151020OFc1_NvH-0949-Control-13.raw]	419.679931640625	39.1865673090667	3.4409661632	95.4404275770667	91.9994614138667	379950.40625	2.814818894565836E8	0	7925	88.85877616622776	1.366181103167176	1.7358326141503695	419.671142578125	419.6800537109375
828	419.6905212402344	32.7018314704					1	DETECTED	419.6905 m/z @32.70 [151020OFc1_NvH-0949-Control-13.raw]	419.6905212402344	32.7018314704	5.29189101786667	94.6022849856	89.31039396773332	445669.9375	2.79262918241763E8	0	7925	0.18235386272777987	3.382035764156334	0.01619649258006535	419.6806335449219	419.6947326660156
829	419.7047424316406	46.2787236173333					1	DETECTED	419.7047 m/z @46.28 [151020OFc1_NvH-0949-Control-13.raw]	419.7047424316406	46.2787236173333	4.3209165536	89.2186657477333	84.8977491941333	798096.4375	3.1635221052984434E8	4	7925	0.17825090871271954	0.5019452022053736	24.056080734912047	419.6947937011719	419.7060241699219
830	419.7160339355469	14.9299263912					1	DETECTED	419.7160 m/z @14.93 [151020OFc1_NvH-0949-Control-13.raw]	419.7160339355469	14.9299263912	3.12449699893333	97.9770140624	94.85251706346668	2132928.5	4.098365689909107E8	2	7925	8.678917207457788	4.263692042612305	36.639344702783575	419.7060546875	419.7181701660156
831	419.7281799316406	24.3626760682667					1	DETECTED	419.7282 m/z @24.36 [151020OFc1_NvH-0949-Control-13.raw]	419.7281799316406	24.3626760682667	4.91188741706667	98.3334516341333	93.42156421706663	8295242.0	5.95934868338339E8	2	7925	1.3356698995610365	0.5225922374574199	0.1904401567872866	419.71820068359375	419.7380676269531
832	419.7415466308594	26.3875188301333					1	DETECTED	419.7415 m/z @26.39 [151020OFc1_NvH-0949-Control-13.raw]	419.7415466308594	26.3875188301333	5.91255951386667	81.4373518829333	75.52479236906663	314364.9375	2.269511590995299E8	4	7925	0.1165694984362915	2.274568243911326	0.22831461212124737	419.7381896972656	419.7452087402344
833	419.7552490234375	24.550126044					1	DETECTED	419.7552 m/z @24.55 [151020OFc1_NvH-0949-Control-13.raw]	419.7552490234375	24.550126044	4.3775080016	99.1012073744	94.7236993728	9689237.0	4.216542610764265E8	2	7925	0.2872106655369393	5.761932446578271	1.336101257059337	419.7453918457031	419.7650451660156
834	419.7705383300781	13.3591945352					1	DETECTED	419.7705 m/z @13.36 [151020OFc1_NvH-0949-Control-13.raw]	419.7705383300781	13.3591945352	4.56165988666667	99.0738200597333	94.51216017306662	197500.203125	2.500088637759334E8	0	7925	0.34618841063641526	88.23069035323074	0.11247339603417822	419.7655334472656	419.779541015625
835	419.7919921875	40.2495846610667					1	DETECTED	419.7920 m/z @40.25 [151020OFc1_NvH-0949-Control-13.raw]	419.7919921875	40.2495846610667	2.45536663786667	99.536170992	97.08080435413332	384407.40625	2.7590701455384463E8	2	7925	0.0335851751958387	1.3259580340661379	1.6612943292660045	419.7822265625	419.8016052246094
836	419.8114013671875	23.2576927581333					1	DETECTED	419.8114 m/z @23.26 [151020OFc1_NvH-0949-Control-13.raw]	419.8114013671875	23.2576927581333	1.543662592	99.7051920453333	98.1615294533333	256252.328125	3.035466225747777E8	0	7925	0.18669969689381816	3.3883668641065903	0.013268130055314922	419.802001953125	419.82110595703125
837	419.84814453125	47.1600740512					1	DETECTED	419.8481 m/z @47.16 [151020OFc1_NvH-0949-Control-13.raw]	419.84814453125	47.1600740512	0.956725460533333	99.9395929152	98.98286745466666	152087.078125	2.918972048876353E8	0	7925	0.1520354317941468	1.0944006588922721	1.5061411853847515	419.8390808105469	419.8578186035156
838	419.87286376953125	10.3028692237333					1	DETECTED	419.8729 m/z @10.30 [151020OFc1_NvH-0949-Control-13.raw]	419.87286376953125	10.3028692237333	0.0267856018666667	99.9673407466667	99.94055514480003	1775818.5	3.288156306441244E8	0	7925	0.1816952727766612	61.59262152864344	90.35573897126307	419.8629150390625	419.8828430175781
839	419.8838195800781	35.4059817989333					1	DETECTED	419.8838 m/z @35.41 [151020OFc1_NvH-0949-Control-13.raw]	419.8838195800781	35.4059817989333	1.26505128746667	98.9525919338667	97.68754064640002	1237467.25	2.960505944295286E8	3	7925	0.09649699925353872	0.508839598004328	1.6517287922158856	419.8829040527344	419.8879699707031
840	419.8979797363281	24.2168486541333					1	DETECTED	419.8980 m/z @24.22 [151020OFc1_NvH-0949-Control-13.raw]	419.8979797363281	24.2168486541333	1.11066947068333	99.7428185322667	98.63214906158336	2101108.5	3.868012159402343E8	3	7925	17.295925650618177	1.1115231489054822	1.420498123242228	419.88800048828125	419.9056396484375
841	419.9156494140625	35.6029751530667					1	DETECTED	419.9156 m/z @35.60 [151020OFc1_NvH-0949-Control-13.raw]	419.9156494140625	35.6029751530667	0.821524526133333	98.8877722845333	98.06624775839997	5341307.0	3.875483725927969E8	3	7925	0.23529235477424493	0.6802767565525277	1.1709247049939464	419.9056701660156	419.9256286621094
842	419.927734375	15.7968433832					1	DETECTED	419.9277 m/z @15.80 [151020OFc1_NvH-0949-Control-13.raw]	419.927734375	15.7968433832	1.0472806328	96.1824060010667	95.1351253682667	222666.21875	3.07995122194305E8	0	7925	23.572335973160875	3.225015106488044	0.3902412855436447	419.9256591796875	419.93731689453125
843	419.95587158203125	46.2417537197333					1	DETECTED	419.9559 m/z @46.24 [151020OFc1_NvH-0949-Control-13.raw]	419.95587158203125	46.2417537197333	3.83809787706667	99.8846294869333	96.04653160986663	716681.375	3.0536129985590625E8	0	7925	24.666732932545134	1.2520590232952764	0.005146472215124908	419.94598388671875	419.9658203125
844	419.9798583984375	23.5802643826667					1	DETECTED	419.9799 m/z @23.58 [151020OFc1_NvH-0949-Control-13.raw]	419.9798583984375	23.5802643826667	0.0448918344	99.9951138986667	99.9502220642667	632347.5	2.955107147108342E8	0	7925	0.036184277833022804	0.5076292173874744	5.589472469960001	419.9698791503906	419.98968505859375
845	419.99090576171875	30.0598622136					1	DETECTED	419.9909 m/z @30.06 [151020OFc1_NvH-0949-Control-13.raw]	419.99090576171875	30.0598622136	0.568268062933333	98.4540318528	97.88576378986667	394594.625	2.9146185061159617E8	0	7925	14.547585797047525	1.9494718924552432	0.0013644553132196393	419.9898986816406	420.0007019042969
846	420.0946960449219	61.3308128976					1	DETECTED	420.0947 m/z @61.33 [151020OFc1_NvH-0949-Control-13.raw]	420.0946960449219	61.3308128976	11.8507745144	96.0650027090667	84.2142281946667	112317.875	3.1856897422032624E8	0	7925	80.3559905281819	0.850991944897723	0.6265397557496767	420.0939636230469	420.10296630859375
847	420.1146545410156	64.2178375589333					1	DETECTED	420.1147 m/z @64.22 [151020OFc1_NvH-0949-Control-13.raw]	420.1146545410156	64.2178375589333	1.42550328453333	99.3120695416	97.88656625706666	408315.5625	2.9186218350075895E8	0	7925	13.090359301336797	0.6924268478610582	20.751276196394585	420.10748291015625	420.1246032714844
848	420.1290283203125	90.7273858330667					1	DETECTED	420.1290 m/z @90.73 [151020OFc1_NvH-0949-Control-13.raw]	420.1290283203125	90.7273858330667	22.0870519152	94.2411160725333	72.1540641573333	80526.8671875	2.3367876124407423E8	0	7925	0.02576549493164748	0.5255952297935426	0.051190459587085305	420.1253967285156	420.1338806152344
849	420.1949768066406	29.2427970802667					1	DETECTED	420.1950 m/z @29.24 [151020OFc1_NvH-0949-Control-13.raw]	420.1949768066406	29.2427970802667	1.87702547653333	92.6470821733333	90.77005669679997	363052.125	2.959984075739452E8	0	7925	3.54611860468081	1.9663336354060097	5.615364324285117	420.18505859375	420.19610595703125
850	420.20611572265625	10.0036646821333					1	DETECTED	420.2061 m/z @10.00 [151020OFc1_NvH-0949-Control-13.raw]	420.20611572265625	10.0036646821333	3.87619040373333	98.6744806112	94.79829020746666	1002653.6875	3.375124021247018E8	2	7925	0.35434641666025257	2.3204705607434457	1.4654410316828144	420.1961669921875	420.21063232421875
851	420.22064208984375	48.6515649738667					1	DETECTED	420.2206 m/z @48.65 [151020OFc1_NvH-0949-Control-13.raw]	420.22064208984375	48.6515649738667	4.18417045786667	97.3779541650667	93.19378370720003	2288162.5	4.427753110869392E8	2	7925	23.876208241745093	0.8909926274564717	0.10746676757069759	420.2106628417969	420.22125244140625
852	420.23126220703125	33.7538048442667					1	DETECTED	420.2313 m/z @33.75 [151020OFc1_NvH-0949-Control-13.raw]	420.23126220703125	33.7538048442667	1.87702547653333	99.7333604418667	97.85633496533336	1.0578971E7	7.556826734326112E8	3	7925	0.27282712569503076	2.528247906288677	0.024477614831592116	420.2212829589844	420.2412414550781
853	420.24151611328125	30.8010435616					1	DETECTED	420.2415 m/z @30.80 [151020OFc1_NvH-0949-Control-13.raw]	420.24151611328125	30.8010435616	4.04738644026667	98.6098774496	94.56249100933334	652887.125	3.242101529634795E8	2	7925	61.89396063746326	2.4029837817207627	3.580562047881978	420.24127197265625	420.24700927734375
854	420.25701904296875	24.550126044					1	DETECTED	420.2570 m/z @24.55 [151020OFc1_NvH-0949-Control-13.raw]	420.25701904296875	24.550126044	1.87702547653333	98.3334516341333	96.45642615759996	4786875.5	3.907284895405317E8	3	7925	0.13407064307732597	1.5717767867893206	1.5456701698529838	420.2470397949219	420.26593017578125
855	420.27093505859375	29.2427970802667					1	DETECTED	420.2709 m/z @29.24 [151020OFc1_NvH-0949-Control-13.raw]	420.27093505859375	29.2427970802667	6.2956129504	95.7610105568	89.4653976064	231955.0625	2.892982921237417E8	0	7925	0.07981776179498112	1.85833788961204	3.9204991447229087	420.26727294921875	420.28021240234375
856	420.2823181152344	5.54533877973333					1	DETECTED	420.2823 m/z @5.55 [151020OFc1_NvH-0949-Control-13.raw]	420.2823181152344	5.54533877973333	5.45365212773333	91.5352538173333	86.08160168959996	102153.484375	2.7264290606154406E8	2	7925	0.08401348501699335	1.138533263700976	1.1876602901035433	420.281494140625	420.28375244140625
857	420.2938537597656	40.3382752296					1	DETECTED	420.2939 m/z @40.34 [151020OFc1_NvH-0949-Control-13.raw]	420.2938537597656	40.3382752296	1.87702547653333	92.6641741816	90.78714870506667	170942.640625	2.4409517923194292E8	0	7925	51.04950707956681	1.2148657258596964	1.405456842065022	420.2840576171875	420.296875
858	420.31884765625	91.632254928					1	DETECTED	420.3188 m/z @91.63 [151020OFc1_NvH-0949-Control-13.raw]	420.31884765625	91.632254928	0.00810926426666667	99.9951138986667	99.98700463440004	551785.1875	2.6423512670176604E8	0	7925	5.226655762426645	0.5344743938857541	0.050797291579390946	420.3104553222656	420.3268737792969
859	420.33245849609375	89.8028845954667					1	DETECTED	420.3325 m/z @89.80 [151020OFc1_NvH-0949-Control-13.raw]	420.33245849609375	89.8028845954667	26.9777227192	97.1481277408	70.1704050216	423209.65625	2.5072770113652283E8	0	7925	1.5132988024669771	0.5069489093788353	0.0257242703390166	420.32989501953125	420.3377685546875
860	420.4591979980469	8.41660543573333					1	DETECTED	420.4592 m/z @8.42 [151020OFc1_NvH-0949-Control-13.raw]	420.4591979980469	8.41660543573333	4.29175040693333	99.1661670144	94.87441660746667	184794.359375	2.9585081941011304E8	0	7925	0.12834159311812599	0.6186974514410291	3.200535066592845	420.44921875	420.460205078125
861	420.47064208984375	46.4734896490667					1	DETECTED	420.4706 m/z @46.47 [151020OFc1_NvH-0949-Control-13.raw]	420.47064208984375	46.4734896490667	4.59177214026667	97.1680546322667	92.57628249200003	1371128.875	3.32978331762309E8	0	7925	0.48187984848904364	0.5053870094680051	0.008464827775157857	420.4607238769531	420.4806213378906
862	420.49462890625	12.1791100696					1	DETECTED	420.4946 m/z @12.18 [151020OFc1_NvH-0949-Control-13.raw]	420.49462890625	12.1791100696	3.85812236373333	97.8273092530667	93.96918688933337	158498.703125	2.5014780159034213E8	0	7925	6.322850995347937	7.5022938148096845	0.005962473433390245	420.4937744140625	420.5043029785156
863	420.53240966796875	24.6973615024					1	DETECTED	420.5324 m/z @24.70 [151020OFc1_NvH-0949-Control-13.raw]	420.53240966796875	24.6973615024	4.00741842106667	77.8756408768	73.86822245573333	1032703.75	2.5422379633119068E8	3	7925	0.7431629166448701	0.5170458265956231	0.320782763959525	420.52264404296875	420.5423889160156
864	420.5443420410156	38.8909396504					1	DETECTED	420.5443 m/z @38.89 [151020OFc1_NvH-0949-Control-13.raw]	420.5443420410156	38.8909396504	5.97582084373333	80.1792746442667	74.20345380053337	323039.875	4.9160167831862926E8	3	7925	15.270301012435816	1.2123605117622769	1.3824870542049934	420.54241943359375	420.5447692871094
865	420.5548400878906	48.6515649738667					1	DETECTED	420.5548 m/z @48.65 [151020OFc1_NvH-0949-Control-13.raw]	420.5548400878906	48.6515649738667	4.571020396	95.4404275770667	90.8694071810667	2356969.75	3.5011509839717376E8	3	7925	0.1473851332463738	0.5047649959879816	0.27299832235452814	420.5448913574219	420.55548095703125
866	420.56549072265625	33.7538048442667					1	DETECTED	420.5655 m/z @33.75 [151020OFc1_NvH-0949-Control-13.raw]	420.56549072265625	33.7538048442667	3.77444000746667	99.7804221392	96.00598213173333	8122392.5	4.986039891737549E8	0	7925	0.21428186136010652	0.659728398771075	0.06248408215992388	420.5555114746094	420.5754699707031
867	420.57611083984375	30.7660876376					1	DETECTED	420.5761 m/z @30.77 [151020OFc1_NvH-0949-Control-13.raw]	420.57611083984375	30.7660876376	4.3209165536	96.7184097544	92.3974932008	623249.125	3.0066994397555536E8	0	7925	16.316042033435856	0.6351114637159163	0.04411910888140878	420.57550048828125	420.5860900878906
868	420.5909729003906	44.6050408973333					1	DETECTED	420.5910 m/z @44.61 [151020OFc1_NvH-0949-Control-13.raw]	420.5909729003906	44.6050408973333	4.20683714613333	81.6443739914667	77.43753684533337	501292.28125	2.5791276809561667E8	3	7925	0.21913692892484704	1.1858412774469922	0.008312690627445826	420.58612060546875	420.6002197265625
869	420.6866455078125	60.3013771642667					1	DETECTED	420.6866 m/z @60.30 [151020OFc1_NvH-0949-Control-13.raw]	420.6866455078125	60.3013771642667	2.86252733013333	93.2258047408	90.36327741066667	290390.59375	2.685929059273818E8	0	7925	81.39956090439247	0.8382344234357951	0.6795476534416267	420.6772155761719	420.6966247558594
870	420.6985778808594	21.0798490178667					1	DETECTED	420.6986 m/z @21.08 [151020OFc1_NvH-0949-Control-13.raw]	420.6985778808594	21.0798490178667	5.84859978	69.2517924133333	63.403192633333305	158172.203125	2.2832083116915268E8	0	7925	0.8741256315623929	2.0813523448787583	3.1627046897575166	420.6966552734375	420.6998596191406
871	420.70989990234375	19.2638018642667					1	DETECTED	420.7099 m/z @19.26 [151020OFc1_NvH-0949-Control-13.raw]	420.70989990234375	19.2638018642667	3.99759329226667	97.1956206672	93.19802737493333	2381001.5	3.47758513395308E8	4	7925	0.27243253339765516	0.5126450236212503	3.9175147584792485	420.6999816894531	420.7198791503906
872	420.7217712402344	38.5875600957333					1	DETECTED	420.7218 m/z @38.59 [151020OFc1_NvH-0949-Control-13.raw]	420.7217712402344	38.5875600957333	3.99759329226667	95.1868109837333	91.18921769146662	1572887.125	3.441805824646008E8	2	7925	4.423559824342426	0.5851741061540251	0.35306490324505163	420.71990966796875	420.728271484375
873	420.73834228515625	19.2251601984					1	DETECTED	420.7383 m/z @19.23 [151020OFc1_NvH-0949-Control-13.raw]	420.73834228515625	19.2251601984	3.97788131066667	96.5684948437333	92.59061353306663	2400998.25	4.1430716263712764E8	2	7925	29.691727039926164	2.0599843959471715	1.0981072077279133	420.7283935546875	420.7481384277344
874	420.7581787109375	24.539006896					1	DETECTED	420.7582 m/z @24.54 [151020OFc1_NvH-0949-Control-13.raw]	420.7581787109375	24.539006896	5.4628767616	85.0569890496	79.594112288	1228380.0	2.7699398496034545E8	0	7925	0.1571403813082597	19.304343703407856	45.359817782586966	420.7489013671875	420.76080322265625
875	420.77081298828125	27.6619124538667					1	DETECTED	420.7708 m/z @27.66 [151020OFc1_NvH-0949-Control-13.raw]	420.77081298828125	27.6619124538667	2.93496555066667	98.1906217125333	95.25565616186663	3288749.75	3.6508572548916227E8	2	7925	0.1300610910940314	0.5186919884163288	0.009782881289528447	420.7609558105469	420.7807922363281
876	420.7811279296875	38.2410932170667					1	DETECTED	420.7811 m/z @38.24 [151020OFc1_NvH-0949-Control-13.raw]	420.7811279296875	38.2410932170667	1.1835044648	78.1264148218667	76.94291035706671	2997773.75	3.347044341101697E8	2	7925	0.17206529382836067	1.666869272848474	1.3441495618047752	420.7808532714844	420.7885437011719
877	420.80865478515625	36.7331415688					1	DETECTED	420.8087 m/z @36.73 [151020OFc1_NvH-0949-Control-13.raw]	420.80865478515625	36.7331415688	2.54591156106667	99.3120695416	96.76615798053332	221543.890625	2.992845892113587E8	0	7925	66.84638796576442	1.6608003990817832	2.76612902332553	420.79931640625	420.8184814453125
878	420.85797119140625	18.8461271906667					1	DETECTED	420.8580 m/z @18.85 [151020OFc1_NvH-0949-Control-13.raw]	420.85797119140625	18.8461271906667	1.15616530428333	99.4052803096	98.24911500531667	142829.578125	2.739369174737334E8	0	7925	17.098574617623584	2.7769736203033517	11.985056077759225	420.8482971191406	420.8629455566406
879	420.8729553222656	14.9299263912					1	DETECTED	420.8730 m/z @14.93 [151020OFc1_NvH-0949-Control-13.raw]	420.8729553222656	14.9299263912	0.101030869333333	99.8846294869333	99.78359861759998	4448559.0	4.3357155883700746E8	3	7925	0.4125150701928746	9.849146073085032	0.5560973746420818	420.8630065917969	420.8829345703125
880	420.8839111328125	41.0141928064					1	DETECTED	420.8839 m/z @41.01 [151020OFc1_NvH-0949-Control-13.raw]	420.8839111328125	41.0141928064	4.39957010026667	98.5367448704	94.13717477013333	2043466.5	3.529891128550153E8	3	7925	0.20208236727825835	0.6230277258539368	0.31303163523601324	420.8829650878906	420.8898010253906
881	420.89984130859375	33.7836046330667					1	DETECTED	420.8998 m/z @33.78 [151020OFc1_NvH-0949-Control-13.raw]	420.89984130859375	33.7836046330667	0.00810926426666667	99.6865146557333	99.67840539146664	2779328.5	3.8807354823386246E8	0	7925	0.20510112324686247	0.51004940803353	0.04463613973249629	420.8898620605469	420.9097595214844
882	420.9220886230469	20.8853434096					1	DETECTED	420.9221 m/z @20.89 [151020OFc1_NvH-0949-Control-13.raw]	420.9220886230469	20.8853434096	0.267093333333333	99.3678787893333	99.10078545599997	503644.3125	3.1847841393595564E8	0	7925	23.751923130875465	0.5057461891485393	0.9051909495426561	420.912109375	420.93206787109375
883	420.9454345703125	11.8636888469333					1	DETECTED	420.9454 m/z @11.86 [151020OFc1_NvH-0949-Control-13.raw]	420.9454345703125	11.8636888469333	1.99425532506667	99.7051920453333	97.71093672026663	107986.4765625	2.6323723449077493E8	0	7925	0.24522379890414747	4.95017958750009	382.13463423673	420.93548583984375	420.9505615234375
884	420.96063232421875	19.2347474290667					1	DETECTED	420.9606 m/z @19.23 [151020OFc1_NvH-0949-Control-13.raw]	420.96063232421875	19.2347474290667	1.2108598336	99.4988653317333	98.2880054981333	1818593.25	3.313155324872695E8	0	7925	0.31768073421351417	5.23065529678472	1.9617721109558135	420.95074462890625	420.9706115722656
885	420.97076416015625	46.5718578426667					1	DETECTED	420.9708 m/z @46.57 [151020OFc1_NvH-0949-Control-13.raw]	420.97076416015625	46.5718578426667	1.64385740693333	99.8938332330667	98.24997582613337	338699.34375	2.938534386749624E8	0	7925	0.4753946160718172	1.2179683167441064	1.5968096856651544	420.97064208984375	420.9807434082031
886	420.98138427734375	25.8363482605333					1	DETECTED	420.9814 m/z @25.84 [151020OFc1_NvH-0949-Control-13.raw]	420.98138427734375	25.8363482605333	7.60864010373333	95.6862112872	88.07757118346666	240500.953125	2.6221033599556822E8	0	7925	0.0631805859991168	2.4160352586786598	0.01560788491397444	420.98077392578125	420.98480224609375
887	421.0983581542969	91.6110803984					1	DETECTED	421.0984 m/z @91.61 [151020OFc1_NvH-0949-Control-13.raw]	421.0983581542969	91.6110803984	2.56390353546667	98.9710215384	96.40711800293333	133570.296875	2.945319821500193E8	0	7925	0.2141201527583263	0.5413260779245638	3.792266364409082	421.0885925292969	421.107666015625
888	421.1462707519531	89.1615938562667					1	DETECTED	421.1463 m/z @89.16 [151020OFc1_NvH-0949-Control-13.raw]	421.1462707519531	89.1615938562667	2.26514401546667	99.6770523493333	97.41190833386662	404015.21875	2.6833671786408174E8	0	7925	0.22595733772392634	0.5178164807230928	5.042476036049583	421.1370544433594	421.1554870605469
889	421.1781921386719	21.4542058552					1	DETECTED	421.1782 m/z @21.45 [151020OFc1_NvH-0949-Control-13.raw]	421.1781921386719	21.4542058552	4.016522188	97.3596694949333	93.3431473069333	454030.40625	2.9500022404398173E8	0	7925	0.08494135176071893	4.83563768786906	54.550769269014324	421.1683044433594	421.18817138671875
890	421.1898498535156	10.0179140474667					1	DETECTED	421.1898 m/z @10.02 [151020OFc1_NvH-0949-Control-13.raw]	421.1898498535156	10.0179140474667	3.74754218053333	94.2016455325333	90.45410335199998	205302.515625	2.808456362812374E8	0	7925	6.887374080928311	0.7288839959942164	9.91986656140704	421.1882019042969	421.1968994140625
891	421.2069091796875	14.8709101781333					1	DETECTED	421.2069 m/z @14.87 [151020OFc1_NvH-0949-Control-13.raw]	421.2069091796875	14.8709101781333	3.84908045626667	99.4145725245333	95.56549206826662	3047032.0	4.550267779393556E8	0	7925	0.35543701366920644	4.801871749426795	2.80495589849824	421.1969299316406	421.2166442871094
892	421.2266540527344	35.4349878176					1	DETECTED	421.2267 m/z @35.43 [151020OFc1_NvH-0949-Control-13.raw]	421.2266540527344	35.4349878176	4.08620363413333	97.7349604536	93.64875681946667	3650745.5	5.287387533243545E8	3	7925	24.939352126305877	0.5443065404912487	4.604800651267696	421.2166748046875	421.23663330078125
893	421.2381896972656	21.5684001981333					1	DETECTED	421.2382 m/z @21.57 [151020OFc1_NvH-0949-Control-13.raw]	421.2381896972656	21.5684001981333	5.4628767616	96.837525432	91.3746486704	354760.6875	2.930309632196452E8	0	7925	2.2466571109599975	9.16159711672719	0.5053168376167588	421.2366638183594	421.2382507324219
894	421.2482604980469	23.111992076					1	DETECTED	421.2483 m/z @23.11 [151020OFc1_NvH-0949-Control-13.raw]	421.2482604980469	23.111992076	4.3680147088	95.2237250445333	90.85571033573329	1685394.875	4.059577991671547E8	2	7925	75.28930496108188	1.1553816131175412	0.3482310187428784	421.2383117675781	421.2505798339844
895	421.2605895996094	21.1858206325333					1	DETECTED	421.2606 m/z @21.19 [151020OFc1_NvH-0949-Control-13.raw]	421.2605895996094	21.1858206325333	1.87702547653333	95.1868109837333	93.30978550719996	1938603.875	3.728332011273902E8	2	7925	9.60781312215296	0.7042859230792878	3.054332758137972	421.2506103515625	421.27056884765625
896	421.2794494628906	50.0847297218667					1	DETECTED	421.2794 m/z @50.08 [151020OFc1_NvH-0949-Control-13.raw]	421.2794494628906	50.0847297218667	5.1035702896	92.1716130896	87.0680428	1695923.875	3.432838702452493E8	2	7925	12.921636172442852	0.5067280278812377	0.013802322845684766	421.2705993652344	421.289306640625
897	421.2966613769531	19.8480402624					1	DETECTED	421.2967 m/z @19.85 [151020OFc1_NvH-0949-Control-13.raw]	421.2966613769531	19.8480402624	2.90796580026667	92.5302543202667	89.62228852000004	372873.71875	2.5162851700078234E8	2	7925	0.1452967441225681	2.636037079698022	1248.7038772805902	421.28955078125	421.2985534667969
898	421.33111572265625	91.632254928					1	DETECTED	421.3311 m/z @91.63 [151020OFc1_NvH-0949-Control-13.raw]	421.33111572265625	91.632254928	0.00810926426666667	99.9859029616	99.97779369733334	188530.09375	2.264499195386134E8	0	7925	1.173478305025455	0.501647331298687	0.330430972812579	421.3211364746094	421.3360900878906
899	421.3480529785156	35.0072304213333					1	DETECTED	421.3481 m/z @35.01 [151020OFc1_NvH-0949-Control-13.raw]	421.3480529785156	35.0072304213333	5.1702598152	99.8649543946667	94.6946945794667	105652.0234375	2.8648213739417326E8	0	7925	86.34451274661379	1.5868684497078471	1.8965614494991136	421.3415832519531	421.354736328125
900	421.4148864746094	45.2070883824					1	DETECTED	421.4149 m/z @45.21 [151020OFc1_NvH-0949-Control-13.raw]	421.4148864746094	45.2070883824	4.07708606026667	99.4988653317333	95.42177927146663	418893.53125	2.947549740776214E8	0	7925	3.399961238369386	1.3187155341809504	0.00553618234253874	421.4051513671875	421.42474365234375
901	421.4605712890625	19.3464669088					1	DETECTED	421.4606 m/z @19.35 [151020OFc1_NvH-0949-Control-13.raw]	421.4605712890625	19.3464669088	0.4698058104	96.0180597632	95.5482539528	301315.5	2.6765429001826996E8	0	7925	8.728095246242802	3.097709275906469	2.2958233691338705	421.4505920410156	421.46063232421875
902	421.47064208984375	18.0261868498667					1	DETECTED	421.4706 m/z @18.03 [151020OFc1_NvH-0949-Control-13.raw]	421.47064208984375	18.0261868498667	4.35805578693333	98.8598411802667	94.50178539333336	2343592.25	3.367384780989859E8	4	7925	0.23294536608006666	0.9658940774060255	0.02489906279776569	421.4606628417969	421.4805908203125
903	421.480712890625	30.2399870413333					1	DETECTED	421.4807 m/z @30.24 [151020OFc1_NvH-0949-Control-13.raw]	421.480712890625	30.2399870413333	4.81979686026667	59.4764777349333	54.65668087466663	1543033.25	1.9665487391022748E8	0	7925	0.22456881305749476	0.5037331214595174	0.0058978376186273	421.48065185546875	421.482421875
904	421.4927062988281	32.9985095965333					1	DETECTED	421.4927 m/z @33.00 [151020OFc1_NvH-0949-Control-13.raw]	421.4927062988281	32.9985095965333	4.19482035893333	98.5913087496	94.39648839066668	2054737.25	3.1210982050456965E8	4	7925	0.2562156882174662	0.950231923088861	0.5397794501472312	421.4835510253906	421.502685546875
905	421.5121765136719	21.5195236090667					1	DETECTED	421.5122 m/z @21.52 [151020OFc1_NvH-0949-Control-13.raw]	421.5121765136719	21.5195236090667	6.536777328	99.0179854682667	92.4812081402667	254631.078125	2.6744418475081033E8	0	7925	6.526306193534335	3.5674251071292042	0.7462717195469892	421.5027770996094	421.5172119140625
906	421.527587890625	37.5900821458667					1	DETECTED	421.5276 m/z @37.59 [151020OFc1_NvH-0949-Control-13.raw]	421.527587890625	37.5900821458667	6.05409048	96.6454024794667	90.5913119994667	491793.5	2.844358160314579E8	3	7925	20.9077317396713	1.588637945005172	0.004488290659471589	421.5177001953125	421.5307312011719
907	421.5409240722656	14.8709101781333					1	DETECTED	421.5409 m/z @14.87 [151020OFc1_NvH-0949-Control-13.raw]	421.5409240722656	14.8709101781333	4.04738644026667	94.7683498970667	90.72096345680004	1284200.625	3.4950209591984224E8	0	7925	1.8566410298059317	0.9773175976666484	1.302288226638501	421.53094482421875	421.5435791015625
908	421.5535888671875	28.2977136426667					1	DETECTED	421.5536 m/z @28.30 [151020OFc1_NvH-0949-Control-13.raw]	421.5535888671875	28.2977136426667	4.0952320992	92.0506077837333	87.9553756845333	3518230.75	4.014270396639956E8	3	7925	0.1055560849309174	0.5376238078752067	0.026540765964615017	421.5436096191406	421.5604553222656
909	421.5706787109375	35.3918672714667					1	DETECTED	421.5707 m/z @35.39 [151020OFc1_NvH-0949-Control-13.raw]	421.5706787109375	35.3918672714667	4.19482035893333	96.0558467042667	91.86102634533337	4452029.5	4.20448415056472E8	3	7925	1.029043382570272	0.9070748429859108	0.2870241104389963	421.5606994628906	421.5804443359375
910	421.5874328613281	47.6145369226667					1	DETECTED	421.5874 m/z @47.61 [151020OFc1_NvH-0949-Control-13.raw]	421.5874328613281	47.6145369226667	4.104444548	95.4855263898667	91.3810818418667	351764.5625	2.505951471695751E8	0	7925	74.62033214070702	1.1877261308327778	1.6179037300009895	421.5807189941406	421.59710693359375
911	421.5994567871094	31.8478329869333					1	DETECTED	421.5995 m/z @31.85 [151020OFc1_NvH-0949-Control-13.raw]	421.5994567871094	31.8478329869333	1.82406552533333	94.3836541586667	92.55958863333338	179481.234375	3.0554078263899755E8	0	7925	0.17156963013384896	1.714748860983568	2.4216811303916126	421.5975341796875	421.60943603515625
912	421.6983642578125	26.9268047786667					1	DETECTED	421.6984 m/z @26.93 [151020OFc1_NvH-0949-Control-13.raw]	421.6983642578125	26.9268047786667	4.45054027173333	72.3157922061333	67.86525193439996	211543.34375	2.214421954524545E8	0	7925	46.71566944804087	1.5440008838530483	2.0939221001720196	421.6886291503906	421.7013244628906
913	421.71136474609375	29.0819044077333					1	DETECTED	421.7114 m/z @29.08 [151020OFc1_NvH-0949-Control-13.raw]	421.71136474609375	29.0819044077333	1.98514922586667	99.9303853138667	97.94523608800003	3272525.75	4.132949406480745E8	2	7925	11.28907892951198	0.5294191115450987	0.01742466211502253	421.7014465332031	421.7213439941406
914	421.72149658203125	18.0493445058667					1	DETECTED	421.7215 m/z @18.05 [151020OFc1_NvH-0949-Control-13.raw]	421.72149658203125	18.0493445058667	4.630342252	95.8437451082667	91.2134028562667	1970664.375	3.950192251964932E8	0	7925	29.022052045012252	2.8234264330285312	3.032555134528388	421.72137451171875	421.7314758300781
915	421.7432556152344	32.9138854602667					1	DETECTED	421.7433 m/z @32.91 [151020OFc1_NvH-0949-Control-13.raw]	421.7432556152344	32.9138854602667	4.44070313066667	98.7666669314667	94.32596380080003	2189308.75	3.9184220200164E8	2	7925	0.19894964984192143	0.7833639490661449	0.22796491078618467	421.7332763671875	421.7491455078125
916	421.7591552734375	27.5564682629333					1	DETECTED	421.7592 m/z @27.56 [151020OFc1_NvH-0949-Control-13.raw]	421.7591552734375	27.5564682629333	3.2785057192	99.4799588389333	96.2014531197333	2.67256928E8	5.510159221796117E9	2	7925	0.2629372123792386	1.1627759466935965	1.2294428949429466	421.7491760253906	421.7690734863281
917	421.77105712890625	29.2134301288					1	DETECTED	421.7711 m/z @29.21 [151020OFc1_NvH-0949-Control-13.raw]	421.77105712890625	29.2134301288	7.01991111333333	99.6490610621333	92.62914994879996	2727658.5	3.478549388649602E8	2	7925	0.12143241270624472	1.3116515509933353	39.72395348833078	421.7692565917969	421.781005859375
918	421.7812194824219	50.0847297218667					1	DETECTED	421.7812 m/z @50.08 [151020OFc1_NvH-0949-Control-13.raw]	421.7812194824219	50.0847297218667	2.69932026346667	76.0128786629333	73.31355839946663	789503.75	2.801847836577643E8	0	7925	37.77610803534308	0.9038117517530755	2.0193523057454335	421.7810974121094	421.79107666015625
919	421.7983703613281	19.9327809832					1	DETECTED	421.7984 m/z @19.93 [151020OFc1_NvH-0949-Control-13.raw]	421.7983703613281	19.9327809832	5.89385275493333	95.1593012562667	89.26544850133337	219537.296875	2.792993403159065E8	0	7925	0.06082195612645691	3.1792116552601897	5.358423310520379	421.7920227050781	421.8082580566406
920	421.8468933105469	18.7598839472167					1	DETECTED	421.8469 m/z @18.76 [151020OFc1_NvH-0949-Control-13.raw]	421.8468933105469	18.7598839472167	0.893853528266667	99.5829367402667	98.68908321200004	159654.1875	2.777775416247546E8	0	7925	2.6922310289594513	4.261299379915525	7.432878260660426	421.8369445800781	421.8541259765625
921	421.8642272949219	49.2393623805333					1	DETECTED	421.8642 m/z @49.24 [151020OFc1_NvH-0949-Control-13.raw]	421.8642272949219	49.2393623805333	1.2108598336	99.008658524	97.7977986904	959858.6875	3.463333372194479E8	3	7925	0.08786792051320447	0.5091974132975802	0.00397079772589419	421.8543701171875	421.87420654296875
922	421.877685546875	35.0452090952					1	DETECTED	421.8777 m/z @35.05 [151020OFc1_NvH-0949-Control-13.raw]	421.877685546875	35.0452090952	4.38751205493333	99.1197135349333	94.73220147999997	788972.4375	2.910324656744873E8	3	7925	0.1701068409889004	1.7269170287638516	0.004294134093202116	421.8742370605469	421.8781433105469
923	421.8881530761719	21.3950119824					1	DETECTED	421.8882 m/z @21.40 [151020OFc1_NvH-0949-Control-13.raw]	421.8881530761719	21.3950119824	0.758321274933333	99.4893607954667	98.73103952053336	6925671.5	4.580151505877864E8	3	7925	0.2794502673276682	1.092187694577932	2.893534756177522	421.878173828125	421.89813232421875
924	421.9056396484375	35.4059817989333					1	DETECTED	421.9056 m/z @35.41 [151020OFc1_NvH-0949-Control-13.raw]	421.9056396484375	35.4059817989333	1.2833095	97.5872308829333	96.3039213829333	2545359.0	3.6543275214730984E8	3	7925	1.0985766228603353	0.6251996323946042	0.7652827481686194	421.8981628417969	421.9156188964844
925	421.9329833984375	31.8836228458667					1	DETECTED	421.9330 m/z @31.88 [151020OFc1_NvH-0949-Control-13.raw]	421.9329833984375	31.8836228458667	0.230129613333333	99.1477527896	98.91762317626667	247942.390625	2.8429511821377546E8	0	7925	20.503418185106412	2.1169325675867396	3.2889511314833086	421.931884765625	421.94293212890625
926	421.94464111328125	49.6670203344					1	DETECTED	421.9446 m/z @49.67 [151020OFc1_NvH-0949-Control-13.raw]	421.94464111328125	49.6670203344	4.44070313066667	99.3772227818667	94.93651965120003	93824.7578125	2.6537370685178277E8	0	7925	94.0667214667666	1.0556262439411201	1.1183678052145112	421.94317626953125	421.9505310058594
927	421.9606018066406	25.0178328317333					1	DETECTED	421.9606 m/z @25.02 [151020OFc1_NvH-0949-Control-13.raw]	421.9606018066406	25.0178328317333	4.104444548	99.9303853138667	95.82594076586669	1457987.375	3.176625326177511E8	4	7925	9.267736507065806	0.7978551525687957	1.7963103463045753	421.9512939453125	421.9705810546875
928	421.9719543457031	18.0261868498667					1	DETECTED	421.9720 m/z @18.03 [151020OFc1_NvH-0949-Control-13.raw]	421.9719543457031	18.0261868498667	1.14706281388333	98.6470168186667	97.49995400478338	1092217.625	3.151956918901793E8	0	7925	0.19718218540974775	9.202030643583276	18.156940312033388	421.9707336425781	421.98187255859375
929	421.98236083984375	30.2858946346667					1	DETECTED	421.9824 m/z @30.29 [151020OFc1_NvH-0949-Control-13.raw]	421.98236083984375	30.2858946346667	3.84908045626667	58.8065607424	54.95748028613333	741613.625	1.7596050140510246E8	0	7925	19.171097819478376	0.5162752391087583	0.05634245642398791	421.98199462890625	421.9844055175781
930	421.9944152832031	32.9138854602667					1	DETECTED	421.9944 m/z @32.91 [151020OFc1_NvH-0949-Control-13.raw]	421.9944152832031	32.9138854602667	1.1926419272	99.1197135349333	97.9270716077333	1023389.1875	3.1332872397139716E8	0	7925	0.18798257913804406	0.5463169012933395	0.024308995861254047	421.98516845703125	422.0043029785156
931	422.0200500488281	25.5115914522667					1	DETECTED	422.0201 m/z @25.51 [151020OFc1_NvH-0949-Control-13.raw]	422.0200500488281	25.5115914522667	3.7204196272	95.0749582546667	91.3545386274667	413822.71875	2.69043964505351E8	0	7925	4.727167612481157	2.7885199026585616	84.65824360546848	422.01007080078125	422.0295104980469
932	422.1000671386719	91.7811949101333					1	DETECTED	422.1001 m/z @91.78 [151020OFc1_NvH-0949-Control-13.raw]	422.1000671386719	91.7811949101333	9.069170676	99.1197135349333	90.0505428589333	226915.625	2.7494497557420933E8	0	7925	0.06811710077788291	44.279926105028736	1.1830002872168666	422.091064453125	422.109619140625
933	422.130126953125	90.3568301090667					1	DETECTED	422.1301 m/z @90.36 [151020OFc1_NvH-0949-Control-13.raw]	422.130126953125	90.3568301090667	0.165761444	98.3334516341333	98.1676901901333	4111762.5	2.215530710401517E8	0	7925	0.08832491667141085	1.2057000317673867	1.6697310208628269	422.1222839355469	422.1390075683594
934	422.166748046875	91.5447850928					1	DETECTED	422.1667 m/z @91.54 [151020OFc1_NvH-0949-Control-13.raw]	422.166748046875	91.5447850928	1.87702547653333	99.8753042434667	97.99827876693337	240986.46875	2.6548100459698766E8	0	7925	0.05467699918999358	0.539016624746966	0.050788906619262233	422.1584167480469	422.17596435546875
935	422.19287109375	29.7116994962667					1	DETECTED	422.1929 m/z @29.71 [151020OFc1_NvH-0949-Control-13.raw]	422.19287109375	29.7116994962667	3.77444000746667	96.6822564677333	92.90781646026663	762358.5625	3.033796135575538E8	0	7925	0.17983866947896843	1.9291167095563628	1.4316711912883426	422.1828918457031	422.1930236816406
936	422.2030334472656	90.053937292					1	DETECTED	422.2030 m/z @90.05 [151020OFc1_NvH-0949-Control-13.raw]	422.2030334472656	90.053937292	1.87702547653333	99.4332867306667	97.55626125413336	1398716.625	3.5781583138482434E8	3	7925	65.11750009971865	0.5047165108287934	0.004584332990303086	422.19305419921875	422.2121276855469
937	422.2221374511719	21.3699358021333					1	DETECTED	422.2221 m/z @21.37 [151020OFc1_NvH-0949-Control-13.raw]	422.2221374511719	21.3699358021333	1.87702547653333	98.6928035218667	96.81577804533336	4565202.0	5.450559123168733E8	2	7925	0.28610734365818047	14.94796057385343	1.5008758082510454	422.212158203125	422.23211669921875
938	422.2376708984375	15.3899377018667					1	DETECTED	422.2377 m/z @15.39 [151020OFc1_NvH-0949-Control-13.raw]	422.2376708984375	15.3899377018667	1.87702547653333	99.8370898986667	97.96006442213337	2945210.5	4.9112407037328136E8	5	7925	0.17148234916799154	10.71372184697309	19.293769342822237	422.2321472167969	422.2472839355469
939	422.2572937011719	27.5564682629333					1	DETECTED	422.2573 m/z @27.56 [151020OFc1_NvH-0949-Control-13.raw]	422.2572937011719	27.5564682629333	4.00741842106667	99.4893607954667	95.48194237440002	1.17235128E8	2.650517091952041E9	2	7925	0.27039976433406565	1.170545807356948	1.1963154759769352	422.247314453125	422.26727294921875
940	422.2684631347656	36.1860750109333					1	DETECTED	422.2685 m/z @36.19 [151020OFc1_NvH-0949-Control-13.raw]	422.2684631347656	36.1860750109333	4.0257309832	94.7867592426667	90.7610282594667	5388980.0	3.9192510614195824E8	2	7925	0.1943356340255349	0.6622706722980223	1.3922738456835895	422.2673034667969	422.2784423828125
941	422.27874755859375	30.0075273712					1	DETECTED	422.2787 m/z @30.01 [151020OFc1_NvH-0949-Control-13.raw]	422.27874755859375	30.0075273712	4.0952320992	86.1685926794667	82.0733605802667	543470.5625	2.813025920485139E8	0	7925	20.096977645818942	0.5049297956716243	2.088150739196781	422.2784729003906	422.2879943847656
942	422.2908935546875	89.7816222005333					1	DETECTED	422.2909 m/z @89.78 [151020OFc1_NvH-0949-Control-13.raw]	422.2908935546875	89.7816222005333	1.77962900453333	92.2484975256	90.46886852106667	189250.609375	3.632635208051068E8	0	7925	65.70096314844443	0.5129758030813384	0.03062643358732819	422.2890930175781	422.2993469238281
943	422.31146240234375	90.6138893064					1	DETECTED	422.3115 m/z @90.61 [151020OFc1_NvH-0949-Control-13.raw]	422.31146240234375	90.6138893064	2.08454838693333	94.3556188365333	92.27107044959996	83926.84375	1.8953826741034973E8	0	7925	0.5676422973418909	0.5211327086097765	0.004784568941856731	422.30169677734375	422.3145446777344
944	422.4206848144531	25.4403512693333					1	DETECTED	422.4207 m/z @25.44 [151020OFc1_NvH-0949-Control-13.raw]	422.4206848144531	25.4403512693333	0.368311133066667	99.9212495072	99.55293837413333	298881.21875	2.638499423353791E8	0	7925	15.654495829449877	2.847358304922987	0.009468282246360545	422.41094970703125	422.4303283691406
945	422.4454345703125	45.2070883824					1	DETECTED	422.4454 m/z @45.21 [151020OFc1_NvH-0949-Control-13.raw]	422.4454345703125	45.2070883824	4.17478122826667	97.3779541650667	93.20317293680003	1341847.0	3.014490489774082E8	5	7925	4.090277407545884	0.5654163557831238	0.05942771587252353	422.4356384277344	422.4552917480469
946	422.4613952636719	25.030472428					1	DETECTED	422.4614 m/z @25.03 [151020OFc1_NvH-0949-Control-13.raw]	422.4613952636719	25.030472428	4.65024641253333	99.1570921973333	94.50684578479996	593042.9375	3.1809557053688896E8	0	7925	13.759510268323233	0.5053159609009803	8.283868921963585	422.4554443359375	422.4704284667969
947	422.4804382324219	37.0787337336					1	DETECTED	422.4804 m/z @37.08 [151020OFc1_NvH-0949-Control-13.raw]	422.4804382324219	37.0787337336	5.02756313173333	97.9217603488	92.89419721706668	598363.4375	2.8383476026118356E8	0	7925	3.9362500977699426	1.5022713107703722	0.0417762476249146	422.470458984375	422.4903869628906
948	422.5271911621094	29.6869621618667					1	DETECTED	422.5272 m/z @29.69 [151020OFc1_NvH-0949-Control-13.raw]	422.5271911621094	29.6869621618667	4.06804074266667	96.3941450842667	92.32610434160003	923063.1875	3.0294903976135284E8	0	7925	8.670713860324142	1.2679167181737285	2.942297540264887	422.51727294921875	422.5371398925781
949	422.5401916503906	19.8480402624					1	DETECTED	422.5402 m/z @19.85 [151020OFc1_NvH-0949-Control-13.raw]	422.5401916503906	19.8480402624	5.62886260346667	99.4799588389333	93.85109623546663	241285.078125	2.7172620665783113E8	0	7925	2.1115644453133946	4.607440924209371	0.009100345420391209	422.53729248046875	422.5420837402344
950	422.5520935058594	25.6709585544					1	DETECTED	422.5521 m/z @25.67 [151020OFc1_NvH-0949-Control-13.raw]	422.5520935058594	25.6709585544	3.90332139253333	98.0697359562667	94.16641456373337	2.7277346E7	6.729520184997654E8	3	7925	0.15584150741392833	1.166151539101224	0.040477627698779446	422.5421142578125	422.5620422363281
951	422.5624084472656	24.7643650666667					1	DETECTED	422.5624 m/z @24.76 [151020OFc1_NvH-0949-Control-13.raw]	422.5624084472656	24.7643650666667	4.18417045786667	84.0798902954667	79.89571983760003	1634004.375	3.2949567605111456E8	3	7925	2.6081577479977867	0.5107775781641429	0.03608718101918799	422.5621032714844	422.56640625
952	422.576416015625	47.6376436728					1	DETECTED	422.5764 m/z @47.64 [151020OFc1_NvH-0949-Control-13.raw]	422.576416015625	47.6376436728	4.29175040693333	98.8970263706667	94.60527596373336	3794348.5	4.6971243742109126E8	3	7925	0.7158851278435847	0.5119034411810058	0.4415657593226561	422.5664978027344	422.5863952636719
953	422.5904235839844	37.7142364461333					1	DETECTED	422.5904 m/z @37.71 [151020OFc1_NvH-0949-Control-13.raw]	422.5904235839844	37.7142364461333	4.28271091413333	96.5684948437333	92.28578392959997	310940.8125	2.4075348400707388E8	3	7925	0.08809093160049741	1.4312945936809909	3.0504253767090654	422.5867004394531	422.5994873046875
954	422.6054992675781	29.7524362488					1	DETECTED	422.6055 m/z @29.75 [151020OFc1_NvH-0949-Control-13.raw]	422.6054992675781	29.7524362488	3.96877504293333	60.9153804034667	56.94660536053337	260225.890625	1.814017524413145E8	0	7925	0.705283123885831	1.117966082165413	0.03733780961260471	422.6009216308594	422.61541748046875
955	422.61572265625	9.78699806586667					1	DETECTED	422.6157 m/z @9.79 [151020OFc1_NvH-0949-Control-13.raw]	422.61572265625	9.78699806586667	4.07708606026667	88.6135647264	84.53647866613333	232121.640625	2.743634151952189E8	0	7925	0.1864315338866831	0.514480506134958	0.7113512493907791	422.6155090332031	422.6257019042969
956	422.645751953125	45.1532887749333					1	DETECTED	422.6458 m/z @45.15 [151020OFc1_NvH-0949-Control-13.raw]	422.645751953125	45.1532887749333	3.1788855312	99.2565303296	96.0776447984	1313887.75	2.719774775878757E8	0	7925	3.3807195799865255	3.950343367613917	0.031806660230422036	422.6357727050781	422.65460205078125
957	422.6903991699219	17.7018694765333					1	DETECTED	422.6904 m/z @17.70 [151020OFc1_NvH-0949-Control-13.raw]	422.6903991699219	17.7018694765333	3.61257460373333	98.0697359562667	94.45716135253336	535635.6875	2.9523924718677217E8	0	7925	0.1874800830233987	0.5601553871353747	0.06704838009684207	422.6804504394531	422.70037841796875
958	422.71368408203125	16.7306099376					1	DETECTED	422.7137 m/z @16.73 [151020OFc1_NvH-0949-Control-13.raw]	422.71368408203125	16.7306099376	3.72944202986667	95.2328896069333	91.50344757706662	713716.8125	2.7563443406893647E8	2	7925	22.908217198679463	1.126337826305638	0.6250135816703909	422.7037353515625	422.72015380859375
959	422.73016357421875	23.2419286874667					1	DETECTED	422.7302 m/z @23.24 [151020OFc1_NvH-0949-Control-13.raw]	422.73016357421875	23.2419286874667	4.5523163872	94.7959259618667	90.2436095746667	4012170.75	4.4675907007751554E8	2	7925	0.2894101194785179	0.5183062989564834	0.16091965450908502	422.72021484375	422.7401428222656
960	422.7482604980469	19.6910781112					1	DETECTED	422.7483 m/z @19.69 [151020OFc1_NvH-0949-Control-13.raw]	422.7482604980469	19.6910781112	3.97788131066667	94.421449692	90.44356838133332	896765.1875	3.696033879753753E8	2	7925	2.348010241639571	0.6746884082653534	0.17667583096720962	422.7402038574219	422.7482604980469
961	422.7582702636719	27.6087027229333					1	DETECTED	422.7583 m/z @27.61 [151020OFc1_NvH-0949-Control-13.raw]	422.7582702636719	27.6087027229333	1.66200498986667	96.791894492	95.12988950213332	3.1558504E7	1.1508119507358975E9	4	7925	0.2682272869338256	0.9786263932138108	16.121065438521757	422.748291015625	422.7681579589844
962	422.77032470703125	36.1860750109333					1	DETECTED	422.7703 m/z @36.19 [151020OFc1_NvH-0949-Control-13.raw]	422.77032470703125	36.1860750109333	5.41483168933333	86.21537348	80.80054179066667	2212790.0	2.8841480416956955E8	0	7925	0.18400229971056348	0.5046708697780694	0.011074777961001862	422.7682800292969	422.7803039550781
963	422.8036193847656	74.4862838570667					1	DETECTED	422.8036 m/z @74.49 [151020OFc1_NvH-0949-Control-13.raw]	422.8036193847656	74.4862838570667	0.884771980266667	94.4798657552	93.59509377493333	82470.40625	2.85654108785039E8	0	7925	93.18496844808023	0.6368608904119536	0.27366019546930237	422.7948303222656	422.8057556152344
964	422.8163757324219	9.70188232933333					1	DETECTED	422.8164 m/z @9.70 [151020OFc1_NvH-0949-Control-13.raw]	422.8163757324219	9.70188232933333	1.09253226401667	94.8050429936	93.71251072958333	173537.546875	2.8014595238021195E8	0	7925	0.09024502947579016	1068.6874338970356	0.4904629597911904	422.80694580078125	422.8262939453125
965	422.8468322753906	41.8097647658667					1	DETECTED	422.8468 m/z @41.81 [151020OFc1_NvH-0949-Control-13.raw]	422.8468322753906	41.8097647658667	0.00810926426666667	99.9951138986667	99.98700463440004	632605.0	5.810702142544405E8	2	7925	20.006207894851382	1.5352109976468824	3.0881259150021325	422.83782958984375	422.8567810058594
966	422.86151123046875	29.6572166336					1	DETECTED	422.8615 m/z @29.66 [151020OFc1_NvH-0949-Control-13.raw]	422.86151123046875	29.6572166336	1.2016892328	98.4354209501333	97.2337317173333	381699.5625	2.8378608608176166E8	0	7925	16.227380311635798	2.004403704693007	0.15909016584009403	422.8570556640625	422.8714904785156
967	422.8726501464844	43.2188108293333					1	DETECTED	422.8727 m/z @43.22 [151020OFc1_NvH-0949-Control-13.raw]	422.8726501464844	43.2188108293333	0.893853528266667	98.3706968749333	97.47684334666664	299961.84375	2.7021410793608034E8	0	7925	55.19398422168493	1.2476445342278604	2.1657064538663047	422.87152099609375	422.8762512207031
968	422.88629150390625	25.6709585544					1	DETECTED	422.8863 m/z @25.67 [151020OFc1_NvH-0949-Control-13.raw]	422.88629150390625	25.6709585544	0.902778493866667	99.5641267138667	98.66134822000004	1.849395E7	5.848870542242291E8	3	7925	0.16274336255235156	0.5266669787759307	0.9608459140856533	422.8763122558594	422.8962707519531
969	422.8970642089844	24.7226029344					1	DETECTED	422.8971 m/z @24.72 [151020OFc1_NvH-0949-Control-13.raw]	422.8970642089844	24.7226029344	4.42152618533333	99.4988653317333	95.07733914639996	1112393.375	3.245682233202724E8	0	7925	0.5654447081977203	0.6417656759842004	2.4142087313081273	422.89630126953125	422.9004821777344
970	422.91064453125	47.7646061570667					1	DETECTED	422.9106 m/z @47.76 [151020OFc1_NvH-0949-Control-13.raw]	422.91064453125	47.7646061570667	0.00810926426666667	99.976553284	99.96844401973334	3083127.5	4.4126946188476795E8	0	7925	0.10736053818669689	0.6799860291568327	0.017539814096774013	422.90069580078125	422.9202880859375
971	422.92242431640625	26.0205757704					1	DETECTED	422.9224 m/z @26.02 [151020OFc1_NvH-0949-Control-13.raw]	422.92242431640625	26.0205757704	1.5253627648	98.6559185802667	97.1305558154667	411677.65625	2.7590478595009786E8	0	7925	8.499764776708972	2.465255711797559	0.6048836965111055	422.92071533203125	422.93182373046875
972	422.9396057128906	54.2121011008					1	DETECTED	422.9396 m/z @54.21 [151020OFc1_NvH-0949-Control-13.raw]	422.9396057128906	54.2121011008	0.0358525498666667	99.7051920453333	99.66933949546664	283063.5625	2.852461832378542E8	0	7925	45.68039412696566	0.9565723708960597	1.0616225922724447	422.9324645996094	422.948974609375
973	422.9568786621094	10.0179140474667					1	DETECTED	422.9569 m/z @10.02 [151020OFc1_NvH-0949-Control-13.raw]	422.9568786621094	10.0179140474667	2.72657873973333	99.9395929152	97.21301417546667	242918.671875	2.895200298558961E8	0	7925	0.10899296835446037	0.7444445167197525	37.16852618687044	422.9497985839844	422.95849609375
974	422.9686584472656	38.7164562125333					1	DETECTED	422.9687 m/z @38.72 [151020OFc1_NvH-0949-Control-13.raw]	422.9686584472656	38.7164562125333	2.3196288072	99.7616621941333	97.44203338693329	323861.125	3.0473187121403426E8	0	7925	6.075012998137957	1.546764335224925	0.04594773165446446	422.95916748046875	422.9784851074219
975	423.00811767578125	40.8329158946667					1	DETECTED	423.0081 m/z @40.83 [151020OFc1_NvH-0949-Control-13.raw]	423.00811767578125	40.8329158946667	1.00178094746667	99.9859029616	98.98412201413333	645385.5	3.0439035936878574E8	0	7925	0.22340000907370694	0.50212912697517	1.8208563549307086	422.9983215332031	423.01800537109375
976	423.13336181640625	90.3568301090667					1	DETECTED	423.1334 m/z @90.36 [151020OFc1_NvH-0949-Control-13.raw]	423.13336181640625	90.3568301090667	33.2160613741333	98.0141741381333	64.798112764	722082.875	2.3398486611486053E8	0	7925	0.0822001506675889	1.1295963695669278	1.5686265847859646	423.12384033203125	423.142822265625
977	423.16973876953125	91.0172471424					1	DETECTED	423.1697 m/z @91.02 [151020OFc1_NvH-0949-Control-13.raw]	423.16973876953125	91.0172471424	2.8082276072	97.0751930530667	94.2669654458667	309732.90625	2.809564850978951E8	0	7925	0.08383067271441291	0.5033308450413132	0.006817924083806786	423.1602478027344	423.1796569824219
978	423.1929931640625	27.3702620781333					1	DETECTED	423.1930 m/z @27.37 [151020OFc1_NvH-0949-Control-13.raw]	423.1929931640625	27.3702620781333	3.7924911984	95.8985821456	92.1060909472	407783.84375	2.80643687526588E8	0	7925	9.779961519161738	3.125909186084834	0.0720350754363917	423.1832580566406	423.197998046875
979	423.2080078125	6.17836490426667					1	DETECTED	423.2080 m/z @6.18 [151020OFc1_NvH-0949-Control-13.raw]	423.2080078125	6.17836490426667	3.29661545706667	99.3120695416	96.01545408453333	1346540.125	3.4924989992781085E8	3	7925	0.17403305526657142	32.40887303828675	119.1187750645989	423.1980285644531	423.2104187011719
980	423.2204284667969	25.6709585544					1	DETECTED	423.2204 m/z @25.67 [151020OFc1_NvH-0949-Control-13.raw]	423.2204284667969	25.6709585544	1.77962900453333	99.3027714586667	97.52314245413336	7296172.5	5.810888254440973E8	3	7925	4.742363949300742	0.5242986532229701	0.02196922255450396	423.21044921875	423.23040771484375
981	423.23046875	30.3456214237333					1	DETECTED	423.2305 m/z @30.35 [151020OFc1_NvH-0949-Control-13.raw]	423.23046875	30.3456214237333	3.96877504293333	98.4815913013333	94.51281625839997	2957089.75	4.13898458641415E8	0	7925	47.12425795174045	3.7121531738719558	3.308342526861361	423.2304382324219	423.2354736328125
982	423.2454833984375	20.1791182445333					1	DETECTED	423.2455 m/z @20.18 [151020OFc1_NvH-0949-Control-13.raw]	423.2454833984375	20.1791182445333	0.534413389333333	98.8319585274667	98.29754513813336	4738069.0	5.1401921289467484E8	2	7925	0.19786102655092463	1.4263692137878154	181.53656842225473	423.2355041503906	423.2484130859375
983	423.2584228515625	32.9985095965333					1	DETECTED	423.2584 m/z @33.00 [151020OFc1_NvH-0949-Control-13.raw]	423.2584228515625	32.9985095965333	3.70237766826667	96.2205470269333	92.51816935866664	1.9324594E7	1.2210804780119603E9	2	7925	12.155326363488797	1.0464097947075777	1.7735237189388704	423.2484436035156	423.2684020996094
984	423.26953125	51.1583756541333					1	DETECTED	423.2695 m/z @51.16 [151020OFc1_NvH-0949-Control-13.raw]	423.26953125	51.1583756541333	1.87702547653333	94.8575399554667	92.98051447893337	959437.125	3.305905910213125E8	0	7925	15.020736273058091	1.1263036948917964	2.690719924713951	423.2684631347656	423.27825927734375
985	423.2839050292969	7.40150465866667					1	DETECTED	423.2839 m/z @7.40 [151020OFc1_NvH-0949-Control-13.raw]	423.2839050292969	7.40150465866667	4.73822040853333	93.5943068376	88.85608642906666	73185.875	2.1749978195618767E8	0	7925	7.570110551593324	16.68167534588507	3.123005281010179	423.2801208496094	423.2936096191406
986	423.3104248046875	91.632254928					1	DETECTED	423.3104 m/z @91.63 [151020OFc1_NvH-0949-Control-13.raw]	423.3104248046875	91.632254928	2.71753697973333	92.5215048056	89.80396782586668	116849.8359375	2.6410440498715928E8	0	7925	0.19569042714779528	0.5050005775090992	2.668627799116357	423.30877685546875	423.32012939453125
987	423.3288269042969	91.632254928					1	DETECTED	423.3288 m/z @91.63 [151020OFc1_NvH-0949-Control-13.raw]	423.3288269042969	91.632254928	5.61988120266667	92.4429161829333	86.82303498026663	105157.1640625	2.3201660208859783E8	0	7925	0.8386260235234744	0.5047124687985128	5.181165043664648	423.3249816894531	423.3329162597656
988	423.3467102050781	91.632254928					1	DETECTED	423.3467 m/z @91.63 [151020OFc1_NvH-0949-Control-13.raw]	423.3467102050781	91.632254928	20.2067635957333	92.4337928357333	72.22702924000001	339470.3125	2.9950312209657544E8	0	7925	0.41520664046538514	0.6732985662064557	0.5177494341895608	423.3414001464844	423.35577392578125
989	423.3650817871094	91.632254928					1	DETECTED	423.3651 m/z @91.63 [151020OFc1_NvH-0949-Control-13.raw]	423.3650817871094	91.632254928	19.7418708568	98.3983945336	78.65652367679999	193797.234375	2.6652789577059507E8	0	7925	0.6041316257396261	1.8108707654047234	0.5100940890020638	423.3575439453125	423.3724060058594
990	423.3830261230469	91.632254928					1	DETECTED	423.3830 m/z @91.63 [151020OFc1_NvH-0949-Control-13.raw]	423.3830261230469	91.632254928	6.22328688853333	98.0048114352	91.78152454666667	483305.96875	2.8514663991230816E8	0	7925	1.0432743023466031	0.8039079791289481	0.009214625126973602	423.37518310546875	423.3914489746094
991	423.4194030761719	91.632254928					1	DETECTED	423.4194 m/z @91.63 [151020OFc1_NvH-0949-Control-13.raw]	423.4194030761719	91.632254928	5.8575365176	98.0048114352	92.1472749176	582314.3125	2.972064054752909E8	0	7925	70.75941557294911	1.127707466559722	1.957376937263358	423.4098205566406	423.4291687011719
992	423.4352722167969	14.3479744757333					1	DETECTED	423.4353 m/z @14.35 [151020OFc1_NvH-0949-Control-13.raw]	423.4352722167969	14.3479744757333	5.96669193706667	97.762253764	91.79556182693332	148180.84375	2.5487615605939227E8	0	7925	0.3256966800725234	5.47622403871001	9.096300261459294	423.4298095703125	423.4418640136719
993	423.45245361328125	17.7529354968					1	DETECTED	423.4525 m/z @17.75 [151020OFc1_NvH-0949-Control-13.raw]	423.45245361328125	17.7529354968	3.9399314432	99.7992759152	95.859344472	277059.65625	2.9656400643937355E8	0	7925	0.09234717770568679	0.5104801965415847	0.010643528590256674	423.4429016113281	423.45855712890625
994	423.4688720703125	24.0359358696					1	DETECTED	423.4689 m/z @24.04 [151020OFc1_NvH-0949-Control-13.raw]	423.4688720703125	24.0359358696	4.22932413013333	98.9895895984	94.76026546826667	1540501.5	3.4675353886314774E8	0	7925	0.13541140894856696	0.5606916319950973	0.034413731288681776	423.458984375	423.47857666015625
995	423.4945373535156	24.12613502					1	DETECTED	423.4945 m/z @24.13 [151020OFc1_NvH-0949-Control-13.raw]	423.4945373535156	24.12613502	4.04738644026667	97.3596694949333	93.31228305466664	196247.15625	2.704809808297236E8	0	7925	33.93755266469332	2.5513963117310023	3.8960571579870273	423.4848937988281	423.4998779296875
996	423.51007080078125	40.7795161072					1	DETECTED	423.5101 m/z @40.78 [151020OFc1_NvH-0949-Control-13.raw]	423.51007080078125	40.7795161072	5.73477151066667	94.6496466304	88.91487511973332	255754.96875	2.792133783872892E8	3	7925	82.96315631458951	1.2758875844890858	1.8173925898099244	423.5001220703125	423.51904296875
997	423.542236328125	6.17836490426667					1	DETECTED	423.5422 m/z @6.18 [151020OFc1_NvH-0949-Control-13.raw]	423.542236328125	6.17836490426667	1.1835044648	93.7005304744	92.5170260096	784720.0	3.106427305074156E8	0	7925	36.54976183493991	31.202675820463774	304.0905716465768	423.53228759765625	423.54461669921875
998	423.55462646484375	25.6709585544					1	DETECTED	423.5546 m/z @25.67 [151020OFc1_NvH-0949-Control-13.raw]	423.55462646484375	25.6709585544	4.48058552346667	94.7499206082667	90.26933508480003	2523320.75	4.0119397252812165E8	3	7925	2.610043092882947	0.783908495681444	3.131166927187662	423.544677734375	423.5646057128906
999	423.56475830078125	30.3456214237333					1	DETECTED	423.5648 m/z @30.35 [151020OFc1_NvH-0949-Control-13.raw]	423.56475830078125	30.3456214237333	3.78338112	94.7959259618667	91.0125448418667	1281077.25	3.348399505695487E8	0	7925	21.639470120788896	0.8442885194868399	0.6899579885494118	423.56463623046875	423.5747375488281
1000	423.5785827636719	47.4855536218667					1	DETECTED	423.5786 m/z @47.49 [151020OFc1_NvH-0949-Control-13.raw]	423.5785827636719	47.4855536218667	2.6001652472	89.2435864842667	86.6434212370667	515686.125	3.3665499614167416E8	3	7925	20.10546870031234	1.1752112804061328	0.016216755803748782	423.57489013671875	423.57977294921875
1001	423.5898132324219	33.5930858768					1	DETECTED	423.5898 m/z @33.59 [151020OFc1_NvH-0949-Control-13.raw]	423.5898132324219	33.5930858768	3.72944202986667	94.3556188365333	90.62617680666662	764478.5	3.506643217676234E8	3	7925	25.742323217230673	0.7460061145048061	0.015314246164437911	423.579833984375	423.599365234375
1002	423.6863098144531	14.4867479656					1	DETECTED	423.6863 m/z @14.49 [151020OFc1_NvH-0949-Control-13.raw]	423.6863098144531	14.4867479656	5.12188692293333	97.1866189322667	92.06473200933337	149801.578125	3.764051474336108E8	0	7925	0.13503514489779	4.915435028340671	0.9171722786617047	423.67633056640625	423.69317626953125
1003	423.70318603515625	26.8183056648					1	DETECTED	423.7032 m/z @26.82 [151020OFc1_NvH-0949-Control-13.raw]	423.70318603515625	26.8183056648	3.7924911984	96.9019745021333	93.1094833037333	289251.71875	2.9229870771212304E8	0	7925	17.04055173315631	2.2964509091041974	0.0064122477515798195	423.6932067871094	423.7085876464844
1004	423.7185974121094	18.6947910442667					1	DETECTED	423.7186 m/z @18.69 [151020OFc1_NvH-0949-Control-13.raw]	423.7185974121094	18.6947910442667	4.61097608266667	94.7776950458667	90.16671896320003	496916.03125	3.0443756902347827E8	0	7925	14.654979855715203	0.5854352160193704	0.9957550788286538	423.7086181640625	423.7186279296875
1005	423.7286376953125	25.4285864152					1	DETECTED	423.7286 m/z @25.43 [151020OFc1_NvH-0949-Control-13.raw]	423.7286376953125	25.4285864152	4.67865226773333	97.8456261752	93.16697390746667	1678864.125	3.7459002046124405E8	2	7925	0.21952420422453045	0.5329377500917003	0.06373980501901154	423.7186584472656	423.7297058105469
1006	423.7397155761719	17.8143806645333					1	DETECTED	423.7397 m/z @17.81 [151020OFc1_NvH-0949-Control-13.raw]	423.7397155761719	17.8143806645333	4.17478122826667	97.0571206042667	92.88233937600003	1.3649334E7	5.908132840866728E8	2	7925	0.16078804297344007	8.32867187262343	16.882922581293275	423.7297668457031	423.74969482421875
1007	423.7599182128906	32.9985095965333					1	DETECTED	423.7599 m/z @33.00 [151020OFc1_NvH-0949-Control-13.raw]	423.7599182128906	32.9985095965333	0.110262167733333	97.002156852	96.89189468426666	9052477.0	7.032914048125931E8	2	7925	0.14209460749241742	0.5187942362171385	0.21624366226832042	423.74993896484375	423.7696838378906
1008	423.7715148925781	51.1427323069333					1	DETECTED	423.7715 m/z @51.14 [151020OFc1_NvH-0949-Control-13.raw]	423.7715148925781	51.1427323069333	0.506894940533333	92.3062173525333	91.79932241199997	253202.640625	2.5718792853648105E8	0	7925	0.05929185785831237	0.9064659259778979	0.8129318519557956	423.7699279785156	423.7814636230469
1009	423.82855224609375	35.1680913125333					1	DETECTED	423.8286 m/z @35.17 [151020OFc1_NvH-0949-Control-13.raw]	423.82855224609375	35.1680913125333	1.0472806328	99.976553284	98.92927265120001	110869.4921875	3.021047738831996E8	0	7925	91.61734072001694	1.4496911222270714	2.4140624800778165	423.8261413574219	423.8385009765625
1010	423.8438415527344	16.5179603309333					1	DETECTED	423.8438 m/z @16.52 [151020OFc1_NvH-0949-Control-13.raw]	423.8438415527344	16.5179603309333	0.00810926426666667	99.9951138986667	99.98700463440004	103977.609375	3.0855286595881563E8	0	7925	0.08893398179256096	3.611895886054164	5.570913316458814	423.8387145996094	423.84466552734375
1011	423.85467529296875	17.9001773074667					1	DETECTED	423.8547 m/z @17.90 [151020OFc1_NvH-0949-Control-13.raw]	423.85467529296875	17.9001773074667	0.101030869333333	99.5546996605333	99.45366879119997	155240.875	2.899690470742108E8	0	7925	7.534814051617525	2.753224564908351	10.011386113226973	423.8446960449219	423.8600158691406
1012	423.8702087402344	14.7760137688					1	DETECTED	423.8702 m/z @14.78 [151020OFc1_NvH-0949-Control-13.raw]	423.8702087402344	14.7760137688	0.920738367733333	99.9212495072	99.00051113946667	160361.1875	2.527787426569387E8	0	7925	25.28961559385017	5.771559095401463	0.004334041388571062	423.86029052734375	423.873046875
1013	423.883056640625	18.5719012784					1	DETECTED	423.8831 m/z @18.57 [151020OFc1_NvH-0949-Control-13.raw]	423.883056640625	18.5719012784	0.0537728957333333	98.5547324072	98.50095951146668	839704.125	3.6357627956704485E8	3	7925	6.140192244441952	0.716512276117413	0.5943329103218988	423.8730773925781	423.88836669921875
1014	423.8984069824219	14.0071033765333					1	DETECTED	423.8984 m/z @14.01 [151020OFc1_NvH-0949-Control-13.raw]	423.8984069824219	14.0071033765333	2.4825477336	99.9120269616	97.429479228	2839660.5	3.951121294348132E8	3	7925	3.940607710422494	1.7580202450282054	77.35749251865573	423.888427734375	423.90838623046875
1015	423.9126281738281	47.3794212901333					1	DETECTED	423.9126 m/z @47.38 [151020OFc1_NvH-0949-Control-13.raw]	423.9126281738281	47.3794212901333	3.14252356346667	99.0274246506667	95.88490108720003	355192.71875	2.793099169307408E8	0	7925	26.948566107527054	1.3520436227436623	1.6882825500209908	423.9084777832031	423.91363525390625
1016	423.92364501953125	48.6043449477333					1	DETECTED	423.9236 m/z @48.60 [151020OFc1_NvH-0949-Control-13.raw]	423.92364501953125	48.6043449477333	0.0718268597333333	99.1661670144	99.09434015466667	637520.9375	2.8641461494484335E8	3	7925	4.405105136571308	0.5767585424042913	0.41539868405918445	423.9136657714844	423.9332580566406
1017	423.9391784667969	23.5802643826667					1	DETECTED	423.9392 m/z @23.58 [151020OFc1_NvH-0949-Control-13.raw]	423.9391784667969	23.5802643826667	2.64522910506667	99.6679151826667	97.02268607760003	199992.140625	2.5365743210370475E8	0	7925	86.16083115739914	2.718005711648963	8.404693299424903	423.9337158203125	423.94915771484375
1018	423.96490478515625	28.07812254					1	DETECTED	423.9649 m/z @28.08 [151020OFc1_NvH-0949-Control-13.raw]	423.96490478515625	28.07812254	0.146874377066667	99.8278674688	99.68099309173333	350646.5	2.832465869225975E8	0	7925	15.078419154609543	2.5115539989846174	0.22584359809456378	423.9551696777344	423.974853515625
1019	423.98492431640625	43.7306526728					1	DETECTED	423.9849 m/z @43.73 [151020OFc1_NvH-0949-Control-13.raw]	423.98492431640625	43.7306526728	2.29249176293333	98.5913087496	96.29881698666668	1152976.375	3.1967139654614955E8	4	7925	0.25627304630079806	3.9287574499454676	0.03204908122301701	423.97528076171875	423.994873046875
1020	424.0946960449219	54.9421133874667					1	DETECTED	424.0947 m/z @54.94 [151020OFc1_NvH-0949-Control-13.raw]	424.0946960449219	54.9421133874667	13.0793787085333	98.1349663016	85.0555875930667	96195.828125	3.07615365370886E8	0	7925	78.65165389350985	1.0158866620324885	1.0317733240649771	424.09002685546875	424.1038513183594
1021	424.12579345703125	90.3684462586667					1	DETECTED	424.1258 m/z @90.37 [151020OFc1_NvH-0949-Control-13.raw]	424.12579345703125	90.3684462586667	1.87702547653333	90.4475730570667	88.57054758053337	428015.34375	3.316884343179291E8	0	7925	0.07128769854111283	0.7829690645402916	0.8935142192413146	424.1175231933594	424.1346435546875
1022	424.1517333984375	90.2380955970667					1	DETECTED	424.1517 m/z @90.24 [151020OFc1_NvH-0949-Control-13.raw]	424.1517333984375	90.2380955970667	11.913007496	97.9675539466667	86.05454645066669	101259.6640625	2.5882396951511276E8	0	7925	0.05023416043894713	0.549342161860235	0.09868432372046994	424.1417541503906	424.1611022949219
1023	424.17303466796875	39.1535643997333					1	DETECTED	424.1730 m/z @39.15 [151020OFc1_NvH-0949-Control-13.raw]	424.17303466796875	39.1535643997333	5.61075602773333	97.3596694949333	91.74891346719997	225617.140625	2.780520669425586E8	0	7925	0.04251885617112805	1.3403295779247117	1.8862122913080057	424.16326904296875	424.1829833984375
1024	424.196533203125	25.6709585544					1	DETECTED	424.1965 m/z @25.67 [151020OFc1_NvH-0949-Control-13.raw]	424.196533203125	25.6709585544	4.25944260666667	97.4576762184	93.19823361173333	182079.0	2.989747154808928E8	2	7925	82.38586525040277	2.3084046978541717	4.109794657197983	424.18658447265625	424.20147705078125
1025	424.21148681640625	26.1274225938667					1	DETECTED	424.2115 m/z @26.13 [151020OFc1_NvH-0949-Control-13.raw]	424.21148681640625	26.1274225938667	4.0952320992	99.9120269616	95.8167948624	3385936.0	5.104338357792102E8	2	7925	58.939267673830685	4.865461426145267	18.315209143014687	424.2015075683594	424.2214660644531
1026	424.2296142578125	22.4804731373333					1	DETECTED	424.2296 m/z @22.48 [151020OFc1_NvH-0949-Control-13.raw]	424.2296142578125	22.4804731373333	4.133189568	96.4678940674667	92.3347044994667	2364675.75	3.875758952295664E8	3	7925	0.21935518112001517	1.1464440460199932	0.6418228267931517	424.22149658203125	424.2310791015625
1027	424.2410888671875	17.8143806645333					1	DETECTED	424.2411 m/z @17.81 [151020OFc1_NvH-0949-Control-13.raw]	424.2410888671875	17.8143806645333	4.2479700488	95.8620428008	91.614072752	6034964.5	5.177430858727846E8	2	7925	14.715155464085981	2.795531898145666	3.7563348332930437	424.2311096191406	424.245361328125
1028	424.25537109375	28.8324286368					1	DETECTED	424.2554 m/z @28.83 [151020OFc1_NvH-0949-Control-13.raw]	424.25537109375	28.8324286368	3.7654958304	97.3412044298667	93.57570859946671	8118261.5	5.732918692519618E8	2	7925	0.18062859052017544	1.7160677890440363	0.5015662415220762	424.2453918457031	424.2653503417969
1029	424.2691955566406	54.9124448472					1	DETECTED	424.2692 m/z @54.91 [151020OFc1_NvH-0949-Control-13.raw]	424.2691955566406	54.9124448472	3.77444000746667	96.0180597632	92.24361975573333	1110231.75	3.172337952509161E8	0	7925	0.16621138554524606	0.973525206113777	197.27835031657506	424.265380859375	424.2791442871094
1030	424.29779052734375	91.632254928					1	DETECTED	424.2978 m/z @91.63 [151020OFc1_NvH-0949-Control-13.raw]	424.29779052734375	91.632254928	6.34901862	98.2093968690667	91.8603782490667	136132.078125	2.3200749911176556E8	0	7925	0.7278046814937227	0.5009797946087343	0.14708502577991375	424.28857421875	424.3064880371094
1031	424.326904296875	91.632254928					1	DETECTED	424.3269 m/z @91.63 [151020OFc1_NvH-0949-Control-13.raw]	424.326904296875	91.632254928	2.70843051253333	94.6496466304	91.94121611786667	383512.625	2.1311856360921785E8	0	7925	0.5073912679479093	0.7376587374253412	0.5813604430856877	424.31878662109375	424.3282775878906
1032	424.3732604980469	55.9462662144					1	DETECTED	424.3733 m/z @55.95 [151020OFc1_NvH-0949-Control-13.raw]	424.3732604980469	55.9462662144	9.0595591104	97.6610363088	88.6014771984	122518.3046875	3.02560983901062E8	0	7925	81.38695608229864	0.9448464465831643	0.767034866734128	424.36328125	424.37396240234375
1033	424.39666748046875	31.45147772					1	DETECTED	424.3967 m/z @31.45 [151020OFc1_NvH-0949-Control-13.raw]	424.39666748046875	31.45147772	5.24534606586667	94.9566513869333	89.71130532106663	489731.375	2.898150933295517E8	0	7925	0.11448037913599052	2.904852751288548	0.1521043581419988	424.3868713378906	424.406494140625
1034	424.44659423828125	25.5641661069333					1	DETECTED	424.4466 m/z @25.56 [151020OFc1_NvH-0949-Control-13.raw]	424.44659423828125	25.5641661069333	5.5054579424	94.9204559834667	89.4149980410667	167552.75	2.624028840377168E8	0	7925	69.36668391046194	2.2616390614473882	3.517873467100141	424.4447021484375	424.4480895996094
1035	424.45867919921875	36.9089902776					1	DETECTED	424.4587 m/z @36.91 [151020OFc1_NvH-0949-Control-13.raw]	424.45867919921875	36.9089902776	4.22932413013333	98.9618690573333	94.73254492719997	287203.71875	2.9046730449086285E8	0	7925	78.12534994284852	1.4177780417235242	2.8701331249677375	424.4488220214844	424.4674072265625
1036	424.4774475097656	39.0436108152					1	DETECTED	424.4774 m/z @39.04 [151020OFc1_NvH-0949-Control-13.raw]	424.4774475097656	39.0436108152	1.13781699068333	97.4947883229333	96.35697133224997	1175939.5	3.6024940231648546E8	4	7925	0.11022949315960773	0.508849306094588	0.09683277827208163	424.467529296875	424.4840393066406
1037	424.4941711425781	30.0075273712					1	DETECTED	424.4942 m/z @30.01 [151020OFc1_NvH-0949-Control-13.raw]	424.4941711425781	30.0075273712	5.8845722128	98.9803544256	93.0957822128	1303890.625	3.13161991537719E8	0	7925	13.920929114333692	0.9774469814301239	0.947601419437645	424.4842224121094	424.504150390625
1038	424.5074462890625	14.7339912210667					1	DETECTED	424.5074 m/z @14.73 [151020OFc1_NvH-0949-Control-13.raw]	424.5074462890625	14.7339912210667	4.45054027173333	75.1376366522667	70.68709638053338	167171.140625	2.486907949866816E8	0	7925	0.14056176623422623	3.4369345820196524	0.008216417032502261	424.50421142578125	424.5172119140625
1039	424.532958984375	18.3628994170667					1	DETECTED	424.5330 m/z @18.36 [151020OFc1_NvH-0949-Control-13.raw]	424.532958984375	18.3628994170667	4.47098576533333	62.1803679101333	57.70938214479997	156087.109375	1.8713314714908418E8	0	7925	0.5130498783025352	2.0852374200151425	0.010701843281314802	424.5229797363281	424.5364990234375
1040	424.5465087890625	33.6478686085333					1	DETECTED	424.5465 m/z @33.65 [151020OFc1_NvH-0949-Control-13.raw]	424.5465087890625	33.6478686085333	0.595794374933333	87.9990138722667	87.40321949733337	578998.5	2.895657032137675E8	3	7925	12.832314789746995	1.488959765889306	0.0057205988143580674	424.5365295410156	424.5491027832031
1041	424.5591125488281	21.6558257461333					1	DETECTED	424.5591 m/z @21.66 [151020OFc1_NvH-0949-Control-13.raw]	424.5591125488281	21.6558257461333	3.47696166133333	95.2412768077333	91.76431514639997	1969408.375	3.4830810934475607E8	3	7925	3.372269945790027	1.1305023891856052	0.05476445369939789	424.54913330078125	424.569091796875
1042	424.5716247558594	29.0646607736					1	DETECTED	424.5716 m/z @29.06 [151020OFc1_NvH-0949-Control-13.raw]	424.5716247558594	29.0646607736	4.104444548	94.5930725696	90.4886280216	1750743.875	3.5870213708647007E8	3	7925	0.2880888482298971	0.5099788817465876	0.036642058092231096	424.5691223144531	424.58160400390625
1043	424.58441162109375	25.7445057637333					1	DETECTED	424.5844 m/z @25.74 [151020OFc1_NvH-0949-Control-13.raw]	424.58441162109375	25.7445057637333	3.8018744568	97.5781163994667	93.7762419426667	1489360.125	3.079114684999426E8	0	7925	0.20125182226304972	2.167521063212818	0.054641634695535526	424.5816345214844	424.5941467285156
1044	424.597900390625	31.45147772					1	DETECTED	424.5979 m/z @31.45 [151020OFc1_NvH-0949-Control-13.raw]	424.597900390625	31.45147772	5.69392626106667	97.7992640773333	92.10533781626664	569519.875	2.891328304478522E8	5	7925	0.4550264198698457	2.6932079637315476	0.005799755478944336	424.5944519042969	424.60784912109375
1045	424.6297302246094	41.1196973477333					1	DETECTED	424.6297 m/z @41.12 [151020OFc1_NvH-0949-Control-13.raw]	424.6297302246094	41.1196973477333	1.77962900453333	75.4553920898667	73.67576308533337	330617.28125	2.522513861683832E8	0	7925	9.75154960522207	0.9363959722005466	2.7901204347160187	424.6202392578125	424.6395263671875
1046	424.6741638183594	53.0448185138667					1	DETECTED	424.6742 m/z @53.04 [151020OFc1_NvH-0949-Control-13.raw]	424.6741638183594	53.0448185138667	5.23625836693333	68.5819644466667	63.345706079733375	110197.875	2.1175318927061445E8	0	7925	59.423412151841234	0.662493347269282	0.35377856125686724	424.66497802734375	424.6839904785156
1047	424.6999206542969	25.4158696424					1	DETECTED	424.6999 m/z @25.42 [151020OFc1_NvH-0949-Control-13.raw]	424.6999206542969	25.4158696424	4.48058552346667	58.4459195485333	53.965334025066625	476771.3125	1.7376980083305743E8	0	7925	0.03618478767745259	1.8736532978272469	0.040123390557488856	424.69158935546875	424.70001220703125
1048	424.71002197265625	27.4660399285333					1	DETECTED	424.7100 m/z @27.47 [151020OFc1_NvH-0949-Control-13.raw]	424.71002197265625	27.4660399285333	2.36485756986667	95.1501384693333	92.78528089946663	5142742.0	4.7437172077908385E8	2	7925	0.28420537244214117	1.7129837294482162	0.039522140428787614	424.7000427246094	424.7200012207031
1049	424.72113037109375	22.7551255685333					1	DETECTED	424.7211 m/z @22.76 [151020OFc1_NvH-0949-Control-13.raw]	424.72113037109375	22.7551255685333	3.73851512	95.6503763704	91.9118612504	419839.125	3.0043788494572204E8	0	7925	20.37380127897357	3.7445651545471623	0.48394823602069725	424.72003173828125	424.7253723144531
1050	424.7353820800781	43.8192600176					1	DETECTED	424.7354 m/z @43.82 [151020OFc1_NvH-0949-Control-13.raw]	424.7353820800781	43.8192600176	3.4860015816	97.4062643186667	93.92026273706671	2695301.25	4.9413236181871E8	2	7925	26.162524329268194	0.504991832158871	0.020576399531642888	424.72540283203125	424.745361328125
1051	424.7469787597656	33.6109903125333					1	DETECTED	424.7470 m/z @33.61 [151020OFc1_NvH-0949-Control-13.raw]	424.7469787597656	33.6109903125333	13.5359261517333	54.434123708	40.8981975562667	922831.5625	2.3695736261170685E8	2	7925	1.3915031414173669	0.8091451387262988	0.6166487143782285	424.74542236328125	424.7471008300781
1052	424.7571105957031	28.8432681837333					1	DETECTED	424.7571 m/z @28.84 [151020OFc1_NvH-0949-Control-13.raw]	424.7571105957031	28.8432681837333	0.758321274933333	97.1389776474667	96.38065637253337	3349741.75	3.997333132446105E8	2	7925	21.1342411306301	1.814933651311283	4.051933903664563	424.74713134765625	424.7667236328125
1053	424.7713623046875	17.4600226930667					1	DETECTED	424.7714 m/z @17.46 [151020OFc1_NvH-0949-Control-13.raw]	424.7713623046875	17.4600226930667	0.156720042666667	98.1256306253333	97.96891058266664	1105389.375	2.6201682459832865E8	2	7925	0.08089895529610303	0.9563148559079968	20.5189767680901	424.7672119140625	424.7779235839844
1054	424.7974853515625	31.4691602690667					1	DETECTED	424.7975 m/z @31.47 [151020OFc1_NvH-0949-Control-13.raw]	424.7974853515625	31.4691602690667	0.549934022933333	99.7240206605333	99.17408663759997	356790.375	3.218038060483446E8	0	7925	0.14388162046561348	1.6037608096677756	1.433919955156567	424.7881164550781	424.80731201171875
1055	424.830322265625	41.1487744117333					1	DETECTED	424.8303 m/z @41.15 [151020OFc1_NvH-0949-Control-13.raw]	424.830322265625	41.1487744117333	0.00810926426666667	99.9951138986667	99.98700463440004	352356.6875	3.0719127942324483E8	0	7925	27.49579640331696	1.2247120059771404	2.060022738089138	424.82061767578125	424.8402099609375
1056	424.8428649902344	19.9803490890667					1	DETECTED	424.8429 m/z @19.98 [151020OFc1_NvH-0949-Control-13.raw]	424.8428649902344	19.9803490890667	0.359142749333333	99.9303853138667	99.57124256453336	229746.75	3.2504482047256863E8	0	7925	0.14813416155170955	2.623277816355163	0.01782506431982859	424.8403625488281	424.85284423828125
1057	424.87310791015625	20.7940507786667					1	DETECTED	424.8731 m/z @20.79 [151020OFc1_NvH-0949-Control-13.raw]	424.87310791015625	20.7940507786667	0.525234458933333	99.7146415986667	99.18940713973338	446301.15625	3.014568127728562E8	3	7925	15.343637309222522	0.7076963244068102	1.4464318305015937	424.8631286621094	424.8830871582031
1058	424.885498046875	14.8349837685333					1	DETECTED	424.8855 m/z @14.83 [151020OFc1_NvH-0949-Control-13.raw]	424.885498046875	14.8349837685333	1.2833095	99.9212495072	98.6379400072	340590.53125	2.7241222750818384E8	0	7925	8.00743258420021	8.109549691882075	0.11822246324122357	424.88311767578125	424.8878479003906
1059	424.8978576660156	37.8976844488					1	DETECTED	424.8979 m/z @37.90 [151020OFc1_NvH-0949-Control-13.raw]	424.8978576660156	37.8976844488	0.00810926426666667	99.7804221392	99.77231287493333	6892507.5	5.257754593913473E8	3	7925	0.18047972140374924	0.5712154818515691	0.2564187311951371	424.88787841796875	424.9078369140625
1060	424.9081726074219	29.361220716					1	DETECTED	424.9082 m/z @29.36 [151020OFc1_NvH-0949-Control-13.raw]	424.9081726074219	29.361220716	3.97788131066667	60.1921652656	56.214283954933336	704443.625	2.128416378265296E8	0	7925	0.22481694923971673	1.3575593641820438	0.49302040827586097	424.9078674316406	424.9087829589844
1061	424.9188537597656	25.7445057637333					1	DETECTED	424.9189 m/z @25.74 [151020OFc1_NvH-0949-Control-13.raw]	424.9188537597656	25.7445057637333	0.893853528266667	99.6958440848	98.80199055653334	1037206.6875	2.951768292784526E8	0	7925	0.11385424516550557	1.837306530926015	121.642137667942	424.908935546875	424.9286193847656
1062	424.93206787109375	14.6083573581333					1	DETECTED	424.9321 m/z @14.61 [151020OFc1_NvH-0949-Control-13.raw]	424.93206787109375	14.6083573581333	3.70237766826667	99.6490610621333	95.94668339386664	136827.703125	2.9603387910826623E8	0	7925	5.631330183589791	8.047137876204939	0.04791882797065284	424.9288635253906	424.9418640136719
1063	424.953125	13.9451252661333					1	DETECTED	424.9531 m/z @13.95 [151020OFc1_NvH-0949-Control-13.raw]	424.953125	13.9451252661333	0.577412951733333	99.1477527896	98.57033983786667	376331.96875	2.880582070596542E8	0	7925	0.044187434489105115	0.524939363758284	107.79853774163482	424.9432067871094	424.9631042480469
1064	424.97882080078125	39.1865673090667					1	DETECTED	424.9788 m/z @39.19 [151020OFc1_NvH-0949-Control-13.raw]	424.97882080078125	39.1865673090667	0.00810926426666667	99.5270042066667	99.51889494240004	702135.4375	3.3279947854738724E8	0	7925	0.06473678021559692	0.6107250046853361	1.1341253974317365	424.9688720703125	424.9883117675781
1065	424.99560546875	30.0278085074667					1	DETECTED	424.9956 m/z @30.03 [151020OFc1_NvH-0949-Control-13.raw]	424.99560546875	30.0278085074667	4.133189568	96.9108909304	92.7777013624	637675.5625	3.021240476506924E8	0	7925	0.036182852407936394	0.5084776553724383	0.01808316271017132	424.9891357421875	425.0055847167969
1066	425.1698303222656	13.7101757077333					1	DETECTED	425.1698 m/z @13.71 [151020OFc1_NvH-0949-Control-13.raw]	425.1698303222656	13.7101757077333	2.73555746026667	98.3244994629333	95.58894200266663	99813.140625	2.711592616563949E8	0	7925	77.32375536503433	4.355000777577493	1602.8073046361865	425.161376953125	425.17071533203125
1067	425.1816101074219	13.7375442565333					1	DETECTED	425.1816 m/z @13.74 [151020OFc1_NvH-0949-Control-13.raw]	425.1816101074219	13.7375442565333	4.30082316133333	98.1628722005333	93.86204903919997	804383.1875	2.8754169075736135E8	0	7925	0.19698958260597088	2.0141573922387	0.9935630051245676	425.1724548339844	425.19146728515625
1068	425.2019348144531	29.4525629570667					1	DETECTED	425.2019 m/z @29.45 [151020OFc1_NvH-0949-Control-13.raw]	425.2019348144531	29.4525629570667	3.87619040373333	94.7499206082667	90.87373020453337	276266.65625	2.8776602795747626E8	0	7925	10.017201703164169	1.9215304671346196	3.1987308855680014	425.1919860839844	425.2021789550781
1069	425.2121887207031	27.4248823336					1	DETECTED	425.2122 m/z @27.42 [151020OFc1_NvH-0949-Control-13.raw]	425.2121887207031	27.4248823336	0.866663793866667	99.4238452250667	98.55718143120004	2261767.25	4.7214057381811285E8	2	7925	10.493488295207872	0.7978425565302476	53.61280336711317	425.2022705078125	425.22216796875
1070	425.2322082519531	37.8976844488					1	DETECTED	425.2322 m/z @37.90 [151020OFc1_NvH-0949-Control-13.raw]	425.2322082519531	37.8976844488	4.19482035893333	99.8278674688	95.63304710986667	4345435.0	5.096412728177712E8	3	7925	0.13950655278176782	0.6203946512349814	0.25103714252485926	425.22222900390625	425.2352294921875
1071	425.2452392578125	31.6732204090667					1	DETECTED	425.2452 m/z @31.67 [151020OFc1_NvH-0949-Control-13.raw]	425.2452392578125	31.6732204090667	3.93087946826667	96.9929087698667	93.06202930160003	6596624.5	6.661175217554607E8	5	7925	16.774473871789805	0.6339557658612861	1.0362771277141125	425.2352600097656	425.2552185058594
1072	425.2576904296875	50.6680672517333					1	DETECTED	425.2577 m/z @50.67 [151020OFc1_NvH-0949-Control-13.raw]	425.2576904296875	50.6680672517333	1.1926419272	94.18264572	92.9900037928	1849209.5	3.5411465003069437E8	2	7925	17.14075888410521	0.5064423144875245	0.00426320622134904	425.2552490234375	425.2676696777344
1073	425.26806640625	49.9145606634667					1	DETECTED	425.2681 m/z @49.91 [151020OFc1_NvH-0949-Control-13.raw]	425.26806640625	49.9145606634667	4.630342252	96.0558467042667	91.4255044522667	579050.625	3.2230745601748675E8	0	7925	32.62547931028752	1.107106932643371	1.2808632417168317	425.2677001953125	425.2768859863281
1074	425.2811279296875	56.2984205061333					1	DETECTED	425.2811 m/z @56.30 [151020OFc1_NvH-0949-Control-13.raw]	425.2811279296875	56.2984205061333	2.34682450053333	95.0930647450667	92.74624024453337	542736.4375	3.148498492608086E8	2	7925	0.1292386997700703	0.8279927725482876	703.3179880357126	425.2787780761719	425.2911071777344
1075	425.3050537109375	91.632254928					1	DETECTED	425.3051 m/z @91.63 [151020OFc1_NvH-0949-Control-13.raw]	425.3050537109375	91.632254928	0.442262402666667	99.8846294869333	99.44236708426664	979917.0	2.710073124310727E8	0	7925	1.854236918076026	0.861661209450628	0.5569938031675329	425.29876708984375	425.314208984375
1076	425.32586669921875	91.632254928					1	DETECTED	425.3259 m/z @91.63 [151020OFc1_NvH-0949-Control-13.raw]	425.32586669921875	91.632254928	0.983946037866667	98.5461429032	97.56219686533333	226434.671875	2.2613733730560237E8	0	7925	0.8599236197435971	2.080158538023444	0.49787340390174684	425.3175354003906	425.3329772949219
1077	425.3442687988281	91.632254928					1	DETECTED	425.3443 m/z @91.63 [151020OFc1_NvH-0949-Control-13.raw]	425.3442687988281	91.632254928	33.3150659869333	93.4816163234667	60.1665503365334	292548.21875	2.5205545825953212E8	0	7925	0.4808458778322944	0.8699467020744773	1.2193573660496797	425.3377990722656	425.3517150878906
1078	425.3621826171875	91.632254928					1	DETECTED	425.3622 m/z @91.63 [151020OFc1_NvH-0949-Control-13.raw]	425.3621826171875	91.632254928	0.0267856018666667	99.976553284	99.94976768213334	369258.21875	2.676872586434664E8	0	7925	0.7565081639918674	0.7512850385899571	1.5738332308547158	425.35418701171875	425.3719482421875
1079	425.3985595703125	91.632254928					1	DETECTED	425.3986 m/z @91.63 [151020OFc1_NvH-0949-Control-13.raw]	425.3985595703125	91.632254928	4.04738644026667	98.0048114352	93.95742499493333	302122.375	2.8155884473427117E8	0	7925	57.65391952205173	2.6075096499394235	1.73604422683626	425.3909606933594	425.4084777832031
1080	425.41876220703125	10.1033546285333					1	DETECTED	425.4188 m/z @10.10 [151020OFc1_NvH-0949-Control-13.raw]	425.41876220703125	10.1033546285333	0.156720042666667	95.2237250445333	95.06700500186663	114280.9765625	2.6239731000993523E8	0	7925	30.660333251861502	4.778852795947143	16.632248050845856	425.4093017578125	425.42266845703125
1081	425.4330139160156	46.5576639829333					1	DETECTED	425.4330 m/z @46.56 [151020OFc1_NvH-0949-Control-13.raw]	425.4330139160156	46.5576639829333	4.39957010026667	94.4107451264	90.01117502613333	195315.328125	2.8838984517464954E8	0	7925	79.7848982149494	1.06754322523037	1.2771569360253254	425.42352294921875	425.4425354003906
1082	425.45623779296875	37.243823588					1	DETECTED	425.4562 m/z @37.24 [151020OFc1_NvH-0949-Control-13.raw]	425.45623779296875	37.243823588	0.110262167733333	98.9250299648	98.81476779706666	667056.3125	2.837104827147568E8	0	7925	0.18096827747216082	0.5313262351729783	8.163404216046358	425.4464111328125	425.4643249511719
1083	425.4744567871094	11.6577744354667					1	DETECTED	425.4745 m/z @11.66 [151020OFc1_NvH-0949-Control-13.raw]	425.4744567871094	11.6577744354667	4.5523163872	99.5270042066667	94.97468781946671	937423.3125	3.279181937536488E8	4	7925	0.2184792938777278	1.3124502527032562	143.9137318039726	425.4645080566406	425.4844055175781
1084	425.4846496582031	27.2319427504					1	DETECTED	425.4846 m/z @27.23 [151020OFc1_NvH-0949-Control-13.raw]	425.4846496582031	27.2319427504	5.63803517546667	92.2078940754667	86.56985890000003	779973.0	2.744103956627636E8	4	7925	0.032063212524811036	0.5127699679573481	2.0403298046686333	425.4844970703125	425.4892272949219
1085	425.4992980957031	47.0878265434667					1	DETECTED	425.4993 m/z @47.09 [151020OFc1_NvH-0949-Control-13.raw]	425.4992980957031	47.0878265434667	4.1242022	93.4816163234667	89.3574141234667	1278617.25	3.2157837458968294E8	4	7925	0.1521152133710615	0.5027079128768196	0.6157186938268657	425.4893493652344	425.50927734375
1086	425.5166931152344	38.5589161512					1	DETECTED	425.5167 m/z @38.56 [151020OFc1_NvH-0949-Control-13.raw]	425.5166931152344	38.5589161512	4.0257309832	95.4045419128	91.3788109296	83824.234375	2.647521643393705E8	0	7925	80.62735734953809	1.3230579583819522	1.6461159167639046	425.50958251953125	425.51751708984375
1087	425.5276184082031	13.7744483048					1	DETECTED	425.5276 m/z @13.77 [151020OFc1_NvH-0949-Control-13.raw]	425.5276184082031	13.7744483048	4.52126696666667	99.6395299645333	95.11826299786662	584902.75	2.7498090156079483E8	0	7925	0.1883505752752157	0.5334498321758564	0.049958678764679965	425.517822265625	425.5322265625
1088	425.54229736328125	15.9248547264					1	DETECTED	425.5423 m/z @15.92 [151020OFc1_NvH-0949-Control-13.raw]	425.54229736328125	15.9248547264	4.756714128	97.2501641152	92.4934499872	2680797.75	3.78089101891616E8	3	7925	1.3579522062304257	8.802239836211678	15.200381362929658	425.5323181152344	425.54571533203125
1089	425.55572509765625	28.678034924					1	DETECTED	425.5557 m/z @28.68 [151020OFc1_NvH-0949-Control-13.raw]	425.55572509765625	28.678034924	0.2855539984	99.7333604418667	99.44780644346669	4952392.5	4.693070640404321E8	3	7925	4.3885310802434	1.951450184927196	0.5629384450318606	425.5457458496094	425.5657043457031
1090	425.56829833984375	38.6745481922667					1	DETECTED	425.5683 m/z @38.67 [151020OFc1_NvH-0949-Control-13.raw]	425.56829833984375	38.6745481922667	3.0430042704	91.323406316	88.2804020456	2788178.5	3.9676223813371545E8	3	7925	0.14862911967089332	0.5184591929630539	0.06775820827551898	425.56573486328125	425.5781555175781
1091	425.58331298828125	39.7534794834667					1	DETECTED	425.5833 m/z @39.75 [151020OFc1_NvH-0949-Control-13.raw]	425.58331298828125	39.7534794834667	4.5804079184	94.9841549568	90.4037470384	1866615.25	3.245606582293542E8	3	7925	20.38367070106966	0.772879927615419	1.2994907577117787	425.578369140625	425.58367919921875
1092	425.59368896484375	21.6466739109333					1	DETECTED	425.5937 m/z @21.65 [151020OFc1_NvH-0949-Control-13.raw]	425.59368896484375	21.6466739109333	4.1141527024	95.0206646264	90.906511924	3404549.75	3.2484572164376104E8	3	7925	0.1263701811944422	0.6203622739689887	0.5505903940915507	425.5837097167969	425.60284423828125
1093	425.61431884765625	9.452495456					1	DETECTED	425.6143 m/z @9.45 [151020OFc1_NvH-0949-Control-13.raw]	425.61431884765625	9.452495456	5.76397962426667	88.1797718298667	82.41579220560003	450404.28125	2.91709045187055E8	0	7925	0.1819932281718124	2.431437280941221	1.0697888076319897	425.6047058105469	425.6240234375
1094	425.673583984375	18.3223956610667					1	DETECTED	425.6736 m/z @18.32 [151020OFc1_NvH-0949-Control-13.raw]	425.673583984375	18.3223956610667	6.03167450773333	98.9895895984	92.95791509066667	1432133.125	3.476817350146739E8	2	7925	0.2922472038788442	0.5397260301989009	0.07528532914167668	425.6638488769531	425.6835021972656
1095	425.6837158203125	13.7605418538667					1	DETECTED	425.6837 m/z @13.76 [151020OFc1_NvH-0949-Control-13.raw]	425.6837158203125	13.7605418538667	4.5804079184	79.2907143322667	74.7103064138667	293492.03125	2.4022524730132875E8	0	7925	66.84519375167271	23.701943185856834	52.426715162284765	425.68359375	425.69354248046875
1096	425.70721435546875	37.1516849890667					1	DETECTED	425.7072 m/z @37.15 [151020OFc1_NvH-0949-Control-13.raw]	425.70721435546875	37.1516849890667	3.91284852746667	91.6110803984	87.69823187093334	670791.6875	2.8748966115987176E8	0	7925	20.486945534298336	0.5055742934186497	0.029319030831181644	425.69732666015625	425.708740234375
1097	425.7188720703125	20.6730419709333					1	DETECTED	425.7189 m/z @20.67 [151020OFc1_NvH-0949-Control-13.raw]	425.7188720703125	20.6730419709333	4.20683714613333	98.1256306253333	93.91879347919998	1.8626896E7	8.380677135223991E8	2	7925	0.293614698845019	1.4183625735411964	55.46515189646423	425.7091064453125	425.72882080078125
1098	425.73687744140625	36.4099742637333					1	DETECTED	425.7369 m/z @36.41 [151020OFc1_NvH-0949-Control-13.raw]	425.73687744140625	36.4099742637333	4.25944260666667	98.2557942792	93.99635167253334	5690917.0	5.788760694199932E8	2	7925	19.419543630949732	0.8088144775411776	0.07126949001349626	425.7289123535156	425.7468566894531
1099	425.7470703125	31.6594001970667					1	DETECTED	425.7471 m/z @31.66 [151020OFc1_NvH-0949-Control-13.raw]	425.7470703125	31.6594001970667	4.88417134213333	99.2753136456	94.39114230346667	3012570.0	4.084996299285771E8	0	7925	16.673694522257065	0.8711226819500915	0.78992716581427	425.74688720703125	425.7569580078125
1100	425.7671203613281	22.8221665525333					1	DETECTED	425.7671 m/z @22.82 [151020OFc1_NvH-0949-Control-13.raw]	425.7671203613281	22.8221665525333	0.506894940533333	99.8087449725333	99.30185003199998	6.9204488E7	1.5850033970379071E9	2	7925	0.22835500054345204	0.5146471355988123	1.543748759494831	425.7572326660156	425.7766418457031
1101	425.78314208984375	56.2984205061333					1	DETECTED	425.7831 m/z @56.30 [151020OFc1_NvH-0949-Control-13.raw]	425.78314208984375	56.2984205061333	4.49023590293333	69.6691187525333	65.17888284959996	305491.75	2.2511722124110898E8	2	7925	65.62056909593402	0.6304452386689067	0.26043666199615706	425.77716064453125	425.7924499511719
1102	425.8148498535156	9.42192093706667					1	DETECTED	425.8148 m/z @9.42 [151020OFc1_NvH-0949-Control-13.raw]	425.8148498535156	9.42192093706667	3.2785057192	95.287130528	92.00862480880001	581999.4375	2.839212812151599E8	0	7925	0.09958554245400286	3.0564093508055095	1.0977328414357304	425.8053894042969	425.8243103027344
1103	425.8617858886719	13.7512417992					1	DETECTED	425.8618 m/z @13.75 [151020OFc1_NvH-0949-Control-13.raw]	425.8617858886719	13.7512417992	0.695111546666667	99.9859029616	99.29079141493334	356732.75	2.912536442568215E8	3	7925	0.20287600862913635	0.5380774515039096	0.12952048069383523	425.85198974609375	425.8663024902344
1104	425.8763427734375	15.0050941770667					1	DETECTED	425.8763 m/z @15.01 [151020OFc1_NvH-0949-Control-13.raw]	425.8763427734375	15.0050941770667	0.00810926426666667	99.8753042434667	99.86719497920004	2012000.875	4.053286767228783E8	3	7925	0.9812112708365852	0.8005515662823703	6.452536856553968	425.86639404296875	425.8799133300781
1105	425.88995361328125	28.678034924					1	DETECTED	425.8900 m/z @28.68 [151020OFc1_NvH-0949-Control-13.raw]	425.88995361328125	28.678034924	0.0177464544	99.9028852381333	99.8851387837333	3142422.75	4.314931144710203E8	3	7925	23.15757435852565	0.6715417456551983	0.2503669752835503	425.8799743652344	425.8999328613281
1106	425.9092712402344	32.7162585605333					1	DETECTED	425.9093 m/z @32.72 [151020OFc1_NvH-0949-Control-13.raw]	425.9092712402344	32.7162585605333	0.641233190933333	98.9525919338667	98.31135874293336	1924856.75	3.8955357195277107E8	3	7925	27.364218488146506	1.224055989201055	0.019588796050230485	425.89996337890625	425.9190673828125
1107	425.9282531738281	21.6196618074667					1	DETECTED	425.9283 m/z @21.62 [151020OFc1_NvH-0949-Control-13.raw]	425.9282531738281	21.6196618074667	0.257903900533333	99.6958440848	99.43794018426667	1907134.125	3.0955233507772E8	0	7925	0.14647507664891535	5.30463656639878	1.1816906126725126	425.9192810058594	425.938232421875
1108	425.9427490234375	14.9516383570667					1	DETECTED	425.9427 m/z @14.95 [151020OFc1_NvH-0949-Control-13.raw]	425.9427490234375	14.9516383570667	0.00810926426666667	99.9951138986667	99.98700463440004	81977.3203125	2.6336124819135982E8	0	7925	40.56498086904806	3.3550335925406616	5.985960339756685	425.9382629394531	425.9475402832031
1109	425.9576416015625	37.1664801624					1	DETECTED	425.9576 m/z @37.17 [151020OFc1_NvH-0949-Control-13.raw]	425.9576416015625	37.1664801624	0.713201709066667	99.4893607954667	98.77615908640003	514758.84375	2.9457890524631035E8	0	7925	0.14729344319013649	1.9281358187783189	0.008658162740068897	425.947998046875	425.9653015136719
1110	425.97552490234375	23.5049481981333					1	DETECTED	425.9755 m/z @23.50 [151020OFc1_NvH-0949-Control-13.raw]	425.97552490234375	23.5049481981333	0.0177464544	98.3614162066667	98.3436697522667	1708154.5	3.399407084907432E8	0	7925	14.62514564952334	0.6536410910726564	0.03230363171577341	425.9655456542969	425.9854431152344
1111	425.99945068359375	47.0148445026667					1	DETECTED	425.9995 m/z @47.01 [151020OFc1_NvH-0949-Control-13.raw]	425.99945068359375	47.0148445026667	1.46205700773333	98.9895895984	97.52753259066667	804458.8125	2.7208400584586596E8	0	7925	21.45692706331094	0.504861375250954	0.0051025157821604035	425.9899597167969	426.0093078613281
1112	426.01568603515625	9.4322290312					1	DETECTED	426.0157 m/z @9.43 [151020OFc1_NvH-0949-Control-13.raw]	426.01568603515625	9.4322290312	5.72556566853333	99.0829034504	93.35733778186666	317405.75	2.7756065271166605E8	0	7925	0.09122801219276333	2.1936354569747416	6.748592698789829	426.00946044921875	426.02471923828125
1113	426.03607177734375	39.0589398773333					1	DETECTED	426.0361 m/z @39.06 [151020OFc1_NvH-0949-Control-13.raw]	426.03607177734375	39.0589398773333	1.44378874293333	97.4576762184	96.01388747546666	495907.375	2.709882570219138E8	0	7925	0.11673063993588784	1.2762661398382582	4.092607596568121	426.0260925292969	426.0460510253906
1114	426.0553894042969	26.0059449136					1	DETECTED	426.0554 m/z @26.01 [151020OFc1_NvH-0949-Control-13.raw]	426.0553894042969	26.0059449136	7.9315253272	99.7709164069333	91.83939107973329	224997.171875	2.875862219483078E8	0	7925	0.11148166458541198	2.5405903254795894	4.081180650959179	426.04608154296875	426.06512451171875
1115	426.10162353515625	89.5493054432					1	DETECTED	426.1016 m/z @89.55 [151020OFc1_NvH-0949-Control-13.raw]	426.10162353515625	89.5493054432	10.1132920512	99.9951138986667	89.8818218474667	2095697.75	4.001013480966935E8	0	7925	0.6834598998093924	0.6002525461270699	0.18022270525168974	426.0917053222656	426.110107421875
1116	426.1370849609375	96.0833944133333					1	DETECTED	426.1371 m/z @96.08 [151020OFc1_NvH-0949-Control-13.raw]	426.1370849609375	96.0833944133333	0.00810926426666667	99.9951138986667	99.98700463440004	129665.375	2.70512534260991E8	0	7925	97.47166361375253	0.9957675751765036	0.03491221381758726	426.12872314453125	426.14666748046875
1117	426.1753234863281	18.3107083634667					1	DETECTED	426.1753 m/z @18.31 [151020OFc1_NvH-0949-Control-13.raw]	426.1753234863281	18.3107083634667	5.92150492746667	96.7276016421333	90.80609671466662	697211.75	2.9372309952619666E8	3	7925	0.25840082503977513	0.5394033853214055	2.11805116652213	426.1659240722656	426.185302734375
1118	426.1853332519531	9.67231804106667					1	DETECTED	426.1853 m/z @9.67 [151020OFc1_NvH-0949-Control-13.raw]	426.1853332519531	9.67231804106667	4.3318940432	98.2835794653333	93.95168542213331	115468.5234375	2.648716602317908E8	0	7925	22.098344574139354	8.796275863083531	0.17971277337948466	426.1853332519531	426.1944580078125
1119	426.2044982910156	14.3735912816					1	DETECTED	426.2045 m/z @14.37 [151020OFc1_NvH-0949-Control-13.raw]	426.2044982910156	14.3735912816	3.9399314432	98.0141741381333	94.0742426949333	1121361.75	3.290200089898839E8	3	7925	0.3615415055705178	1.4764291634125053	0.7431687713638507	426.19451904296875	426.2070007324219
1120	426.217041015625	23.2419286874667					1	DETECTED	426.2170 m/z @23.24 [151020OFc1_NvH-0949-Control-13.raw]	426.217041015625	23.2419286874667	0.479145425333333	98.6098774496	98.13073202426668	1.9202318E7	1.253333846293145E9	3	7925	2.8779399276808633	1.2511304751431345	26.218800861163164	426.2071838378906	426.2270202636719
1121	426.2337646484375	20.6498795232					1	DETECTED	426.2338 m/z @20.65 [151020OFc1_NvH-0949-Control-13.raw]	426.2337646484375	20.6498795232	4.14241476133333	99.4145725245333	95.27215776319997	4486877.5	6.248800652443076E8	3	7925	14.254008487580197	0.7961078144076053	3.5266290821985	426.22705078125	426.2437438964844
1122	426.2486267089844	31.6594001970667					1	DETECTED	426.2486 m/z @31.66 [151020OFc1_NvH-0949-Control-13.raw]	426.2486267089844	31.6594001970667	4.571020396	96.3390850298667	91.7680646338667	763720.0	3.558197368748957E8	2	7925	17.77848362855841	2.1478145552708363	0.3207357952427053	426.2437744140625	426.2576904296875
1123	426.26776123046875	22.8094709122667					1	DETECTED	426.2678 m/z @22.81 [151020OFc1_NvH-0949-Control-13.raw]	426.26776123046875	22.8094709122667	3.95987287893333	94.4506506624	90.49077778346667	3.2343002E7	1.0096051731779814E9	2	7925	0.2301684953738281	0.5380113659971145	0.539247919401563	426.2577819824219	426.27740478515625
1124	426.2785949707031	26.85917662					1	DETECTED	426.2786 m/z @26.86 [151020OFc1_NvH-0949-Control-13.raw]	426.2785949707031	26.85917662	5.94874210641667	96.0180597632	90.06931765678333	346848.6875	3.401198495103258E8	0	7925	64.32780627654793	2.066035948588912	859.7367098496374	426.2781066894531	426.28857421875
1125	426.2886657714844	91.9481674389333					1	DETECTED	426.2887 m/z @91.95 [151020OFc1_NvH-0949-Control-13.raw]	426.2886657714844	91.9481674389333	4.50933348266667	94.4891754962667	89.97984201360002	206719.734375	2.3348320650681883E8	0	7925	87.63100439323017	0.5145835121486236	0.02911027366877106	426.2886047363281	426.2951354980469
1126	426.30621337890625	90.654840924					1	DETECTED	426.3062 m/z @90.65 [151020OFc1_NvH-0949-Control-13.raw]	426.30621337890625	90.654840924	0.2394127304	98.9895895984	98.750176868	1059224.25	1.8577170053839457E8	0	7925	0.02615017410424514	1.4324311060221602	5.393912202194306	426.2975158691406	426.31597900390625
1127	426.32171630859375	91.8593121530667					1	DETECTED	426.3217 m/z @91.86 [151020OFc1_NvH-0949-Control-13.raw]	426.32171630859375	91.8593121530667	46.4217805688	95.1593012562667	48.7375206874667	89297.7734375	1.193342725204462E8	0	7925	0.6027648498076132	0.5363134724548139	0.22456705709863017	426.31964111328125	426.32470703125
1128	426.33514404296875	38.6652315482667					1	DETECTED	426.3351 m/z @38.67 [151020OFc1_NvH-0949-Control-13.raw]	426.33514404296875	38.6652315482667	25.2031139634667	99.2101766688	74.00706270533331	100070.859375	2.7439718770129687E8	0	7925	64.99177946672407	2.7487155062771937	3.9529314629437935	426.32745361328125	426.34368896484375
1129	426.3659362792969	91.632254928					1	DETECTED	426.3659 m/z @91.63 [151020OFc1_NvH-0949-Control-13.raw]	426.3659362792969	91.632254928	1.7976989744	98.6377789722667	96.8400799978667	121831.6328125	3.237294701542057E8	0	7925	0.8444524967448928	0.5389912543670005	1.6590271165778596	426.35638427734375	426.37420654296875
1130	426.4139404296875	26.6546348994667					1	DETECTED	426.4139 m/z @26.65 [151020OFc1_NvH-0949-Control-13.raw]	426.4139404296875	26.6546348994667	4.61097608266667	67.927999532	63.317023449333334	96174.515625	2.0036618074928787E8	0	7925	58.55895322056151	1.4361731864829497	2.390868534070752	426.4128723144531	426.42071533203125
1131	426.43096923828125	28.0628038216					1	DETECTED	426.4310 m/z @28.06 [151020OFc1_NvH-0949-Control-13.raw]	426.43096923828125	28.0628038216	6.536777328	98.0048114352	91.4680341072	429377.96875	3.0303817695173806E8	0	7925	0.14627052174092015	2.1245916921637806	0.6394119099915585	426.4215087890625	426.4409484863281
1132	426.4498291015625	37.8468415608					1	DETECTED	426.4498 m/z @37.85 [151020OFc1_NvH-0949-Control-13.raw]	426.4498291015625	37.8468415608	3.96877504293333	99.3307921432	95.36201710026667	336011.71875	2.693221800351475E8	0	7925	16.807128631815925	1.6982734176359802	2.5066613082508633	426.4410705566406	426.45526123046875
1133	426.4754333496094	23.5049481981333					1	DETECTED	426.4754 m/z @23.50 [151020OFc1_NvH-0949-Control-13.raw]	426.4754333496094	23.5049481981333	2.536837116	94.7407205946667	92.2038834786667	529658.3125	3.181938293627499E8	0	7925	0.3860188233107671	0.5421231606490554	0.39960987216520993	426.4655456542969	426.48541259765625
1134	426.5037536621094	22.656043644					1	DETECTED	426.5038 m/z @22.66 [151020OFc1_NvH-0949-Control-13.raw]	426.5037536621094	22.656043644	4.7181916792	63.6651275266667	58.946935847466705	262891.0	1.9342959292744502E8	0	7925	0.4285742880184884	1.6430879227663406	12.38868562296208	426.50152587890625	426.5137023925781
1135	426.5273132324219	10.4609507090667					1	DETECTED	426.5273 m/z @10.46 [151020OFc1_NvH-0949-Control-13.raw]	426.5273132324219	10.4609507090667	4.88417134213333	94.9841549568	90.09998361466667	390521.8125	3.0916180894457626E8	3	7925	5.58256102876865	0.5522391461129044	1.9053479827056778	426.5174255371094	426.535400390625
1136	426.54583740234375	36.2177476826667					1	DETECTED	426.5458 m/z @36.22 [151020OFc1_NvH-0949-Control-13.raw]	426.54583740234375	36.2177476826667	4.2382157032	80.1148758125333	75.8766601093333	1268267.125	3.164738462497501E8	0	7925	22.23378049573413	0.655446091617308	0.0077233890182031115	426.5358581542969	426.5482177734375
1137	426.5582275390625	29.361220716					1	DETECTED	426.5582 m/z @29.36 [151020OFc1_NvH-0949-Control-13.raw]	426.5582275390625	29.361220716	4.0367223416	97.8847277933333	93.8480054517333	1339066.0	3.4371820088065416E8	3	7925	0.08085477614159231	1.4496890598543628	0.19326709031340983	426.5482482910156	426.56817626953125
1138	426.5785217285156	42.064036312					1	DETECTED	426.5785 m/z @42.06 [151020OFc1_NvH-0949-Control-13.raw]	426.5785217285156	42.064036312	1.33754190213333	98.4261044898667	97.08856258773338	6472616.5	4.39977396869096E8	3	7925	0.22941792386174598	0.5097108574420053	0.010870760863610324	426.568603515625	426.5885009765625
1139	426.59344482421875	38.8037904053333					1	DETECTED	426.5934 m/z @38.80 [151020OFc1_NvH-0949-Control-13.raw]	426.59344482421875	38.8037904053333	4.3209165536	59.040024468	54.7191079144	608466.5625	1.8427447184078783E8	0	7925	0.12501469949730648	0.7101463042473958	0.6809752177878191	426.5885314941406	426.6034240722656
1140	426.6128234863281	26.8475701928					1	DETECTED	426.6128 m/z @26.85 [151020OFc1_NvH-0949-Control-13.raw]	426.6128234863281	26.8475701928	4.44070313066667	91.1092876965333	86.66858456586662	181610.65625	2.9049722423791265E8	0	7925	0.140059697585869	2.340163639782503	3.6908080277112085	426.603515625	426.62255859375
1141	426.68109130859375	28.0023126517333					1	DETECTED	426.6811 m/z @28.00 [151020OFc1_NvH-0949-Control-13.raw]	426.68109130859375	28.0023126517333	6.81641327973333	90.0996686136	83.28325533386668	324702.53125	3.0297101078903615E8	0	7925	9.666328518180286	2.1716199572167305	0.009051025843476172	426.6714782714844	426.6910400390625
1142	426.69781494140625	56.1650574056					1	DETECTED	426.6978 m/z @56.17 [151020OFc1_NvH-0949-Control-13.raw]	426.69781494140625	56.1650574056	3.8018744568	91.5731970248	87.771322568	282701.21875	2.8155975888024026E8	2	7925	40.466401144897176	0.8807156584348007	0.8730354762318	426.6911315917969	426.7077941894531
1143	426.7179260253906	23.2419286874667					1	DETECTED	426.7179 m/z @23.24 [151020OFc1_NvH-0949-Control-13.raw]	426.7179260253906	23.2419286874667	3.99759329226667	98.4999432824	94.50234999013333	8061407.5	7.050819560378871E8	2	7925	0.2709260429919098	0.7407250790184461	5.948743823746923	426.7081604003906	426.7279052734375
1144	426.7359619140625	20.6333083696					1	DETECTED	426.7360 m/z @20.63 [151020OFc1_NvH-0949-Control-13.raw]	426.7359619140625	20.6333083696	2.4825477336	98.8039419810667	96.3213942474667	2152282.5	3.6781233338035196E8	0	7925	0.15930075355133155	1.1948568522410754	0.5132679047055559	426.7279357910156	426.7402038574219
1145	426.7502136230469	22.7961980736					1	DETECTED	426.7502 m/z @22.80 [151020OFc1_NvH-0949-Control-13.raw]	426.7502136230469	22.7961980736	0.722105459466667	98.4815913013333	97.75948584186663	2.0391246E7	8.193027420736307E8	2	7925	0.2371497582648061	1.2817451743680615	0.08256186420267853	426.740234375	426.76019287109375
1146	426.76800537109375	22.7869355730667					1	DETECTED	426.7680 m/z @22.79 [151020OFc1_NvH-0949-Control-13.raw]	426.76800537109375	22.7869355730667	2.0123032224	96.8467770584	94.834473836	7860095.5	5.647844872800902E8	2	7925	14.254232404526654	4.1522635420041585	0.6293371420625572	426.7602233886719	426.7774963378906
1147	426.7868957519531	44.5217433832					1	DETECTED	426.7869 m/z @44.52 [151020OFc1_NvH-0949-Control-13.raw]	426.7868957519531	44.5217433832	2.54591156106667	98.4724602557333	95.92654869466662	3284676.5	3.199877092468472E8	2	7925	0.16612090532299106	1.2216607041938807	1.5017716132292638	426.7785949707031	426.79656982421875
1148	426.86138916015625	10.4412280730667					1	DETECTED	426.8614 m/z @10.44 [151020OFc1_NvH-0949-Control-13.raw]	426.86138916015625	10.4412280730667	0.00810926426666667	99.8463566498667	99.83824738560004	239007.328125	2.8293791214708734E8	0	7925	0.09214507986063225	0.516168569141682	0.4623982978768792	426.8514099121094	426.86865234375
1149	426.878662109375	22.2661066256					1	DETECTED	426.8787 m/z @22.27 [151020OFc1_NvH-0949-Control-13.raw]	426.878662109375	22.2661066256	0.165761444	99.9395929152	99.7738314712	5040184.0	4.093399020903517E8	3	7925	0.1482330075993339	14.33100774768776	2.6932475322061076	426.8686828613281	426.88861083984375
1150	426.891357421875	25.6199925010667					1	DETECTED	426.8914 m/z @25.62 [151020OFc1_NvH-0949-Control-13.raw]	426.891357421875	25.6199925010667	1.36481857173333	99.9303853138667	98.56556674213337	1039298.5	3.077622809825208E8	3	7925	0.16131269159247807	22.020191537295883	2.338690982010105	426.888671875	426.90130615234375
1151	426.9128723144531	42.064036312					1	DETECTED	426.9129 m/z @42.06 [151020OFc1_NvH-0949-Control-13.raw]	426.9128723144531	42.064036312	0.395844322933333	99.2192597234667	98.82341540053338	3378828.25	3.740870957904286E8	3	7925	0.22103686469782247	0.5067192491421406	0.8643928537312129	426.9029235839844	426.9228515625
1152	426.93487548828125	18.3000519677333					1	DETECTED	426.9349 m/z @18.30 [151020OFc1_NvH-0949-Control-13.raw]	426.93487548828125	18.3000519677333	0.101030869333333	99.8087449725333	99.70771410319998	445030.53125	2.7880040688626766E8	0	7925	0.1138539525412341	4.963176945434718	0.5820857078035171	426.9249267578125	426.9446716308594
1153	426.9519958496094	10.9265061973333					1	DETECTED	426.9520 m/z @10.93 [151020OFc1_NvH-0949-Control-13.raw]	426.9519958496094	10.9265061973333	1.01081444533333	74.4624327453333	73.45161829999998	245456.3125	2.3790683453143334E8	4	7925	0.08029309070851376	0.5078662378242117	2.2830324136829536	426.9450378417969	426.953125
1154	426.9632263183594	42.4384489525333					1	DETECTED	426.9632 m/z @42.44 [151020OFc1_NvH-0949-Control-13.raw]	426.9632263183594	42.4384489525333	0.929763591733333	99.6300693352	98.70030574346667	540163.3125	3.014481493072656E8	0	7925	0.34812643034444335	1.4032519971750375	0.00336664520873254	426.95343017578125	426.9729919433594
1155	426.976318359375	39.3291226994667					1	DETECTED	426.9763 m/z @39.33 [151020OFc1_NvH-0949-Control-13.raw]	426.976318359375	39.3291226994667	1.11066947068333	97.7807368925333	96.67006742184996	357059.9375	2.575214622965328E8	0	7925	28.94967730023241	1.4769213923772322	2.1453520476587786	426.9732666015625	426.9802551269531
1156	426.99029541015625	62.3497517450667					1	DETECTED	426.9903 m/z @62.35 [151020OFc1_NvH-0949-Control-13.raw]	426.99029541015625	62.3497517450667	0.00810926426666667	99.9395929152	99.93148365093333	1562496.5	3.0952033027575797E8	0	7925	0.12616678119358937	0.5035533749082003	0.008505685254202797	426.9803466796875	427.0002746582031
1157	427.00543212890625	26.8475701928					1	DETECTED	427.0054 m/z @26.85 [151020OFc1_NvH-0949-Control-13.raw]	427.00543212890625	26.8475701928	4.571020396	95.2780638037333	90.70704340773331	557713.3125	2.619871606238136E8	0	7925	0.1051484555510811	2.148203590224022	0.023586818640256985	427.0005187988281	427.01531982421875
1158	427.0851135253906	90.3568301090667					1	DETECTED	427.0851 m/z @90.36 [151020OFc1_NvH-0949-Control-13.raw]	427.0851135253906	90.3568301090667	0.220881525866667	98.3244994629333	98.10361793706663	209962.9375	3.0429756661836696E8	0	7925	0.09663395984509293	0.5441980668041233	7.237327772419025E-4	427.07562255859375	427.09503173828125
1159	427.1050720214844	89.3615390605333					1	DETECTED	427.1051 m/z @89.36 [151020OFc1_NvH-0949-Control-13.raw]	427.1050720214844	89.3615390605333	16.7306099376	96.6363215130667	79.90571157546671	409408.78125	3.0708478237417746E8	0	7925	0.46275637316566076	0.5500804721926404	null	427.0972900390625	427.11187744140625
1160	427.1176452636719	91.5066578405333					1	DETECTED	427.1176 m/z @91.51 [151020OFc1_NvH-0949-Control-13.raw]	427.1176452636719	91.5066578405333	18.9801152853333	98.9989082248	80.0187929394667	223784.515625	2.949626656539258E8	0	7925	0.0674446350389104	1.0447519652275326	1.8079077975567024	427.1158752441406	427.1268615722656
1161	427.1358337402344	42.6474755458667					1	DETECTED	427.1358 m/z @42.65 [151020OFc1_NvH-0949-Control-13.raw]	427.1358337402344	42.6474755458667	0.00810926426666667	99.9951138986667	99.98700463440004	92673.359375	2.7480029652117026E8	0	7925	96.7610109035007	1.2041969248378592	1.4012092269255287	427.13531494140625	427.1432800292969
1162	427.1848449707031	11.7588587933333					1	DETECTED	427.1848 m/z @11.76 [151020OFc1_NvH-0949-Control-13.raw]	427.1848449707031	11.7588587933333	2.02127596426667	99.5641267138667	97.54285074960003	1146579.5	2.846092770210701E8	0	7925	0.12439670689776605	1.1265356929595187	1.0307019569001077	427.1750793457031	427.1947021484375
1163	427.20172119140625	19.1527901325333					1	DETECTED	427.2017 m/z @19.15 [151020OFc1_NvH-0949-Control-13.raw]	427.20172119140625	19.1527901325333	4.17478122826667	96.3302402093333	92.15545898106663	598785.9375	2.914197011478618E8	3	7925	1.9202468302385824	1.142792068459392	0.6609446652213244	427.1948547363281	427.2032775878906
1164	427.2132873535156	22.2925835642667					1	DETECTED	427.2133 m/z @22.29 [151020OFc1_NvH-0949-Control-13.raw]	427.2132873535156	22.2925835642667	3.57656475333333	99.1197135349333	95.54314878159997	3652408.25	3.5949514339107996E8	4	7925	0.14755803494029252	0.5106154634026451	0.8754685564936777	427.20330810546875	427.21368408203125
1165	427.22369384765625	29.6096589104					1	DETECTED	427.2237 m/z @29.61 [151020OFc1_NvH-0949-Control-13.raw]	427.22369384765625	29.6096589104	3.9399314432	99.8938332330667	95.9539017898667	8595722.0	7.492853781792786E8	3	7925	0.1614912443072889	0.8452921758308427	0.4988899560508098	427.2137145996094	427.2336730957031
1166	427.241455078125	62.3497517450667					1	DETECTED	427.2415 m/z @62.35 [151020OFc1_NvH-0949-Control-13.raw]	427.241455078125	62.3497517450667	3.65765783226667	97.5504002538667	93.89274242160003	765115.625	3.398553412768253E8	4	7925	27.739241582822032	0.8889897790194717	0.8775390282002897	427.23370361328125	427.2417297363281
1167	427.2517395019531	22.7761940266667					1	DETECTED	427.2517 m/z @22.78 [151020OFc1_NvH-0949-Control-13.raw]	427.2517395019531	22.7761940266667	4.53070396213333	98.3893511346667	93.85864717253337	8961668.0	6.78428992905889E8	2	7925	0.22397442050257155	17.198234488037592	5.772992827111517	427.24176025390625	427.26171875
1168	427.2661437988281	29.5988510322667					1	DETECTED	427.2661 m/z @29.60 [151020OFc1_NvH-0949-Control-13.raw]	427.2661437988281	29.5988510322667	3.72944202986667	94.2589118821333	90.52946985226663	8548316.0	5.0643323790937614E8	3	7925	0.1679297009991707	0.8505843531906513	1.0874298971752037	427.2617492675781	427.27593994140625
1169	427.28851318359375	44.5217433832					1	DETECTED	427.2885 m/z @44.52 [151020OFc1_NvH-0949-Control-13.raw]	427.28851318359375	44.5217433832	4.29175040693333	93.1935180272	88.90176762026667	1574965.5	3.4735076094830513E8	0	7925	0.11974284540098523	0.5208076541243347	7.628490903471853	427.278564453125	427.294677734375
1170	427.3100891113281	90.654840924					1	DETECTED	427.3101 m/z @90.65 [151020OFc1_NvH-0949-Control-13.raw]	427.3100891113281	90.654840924	26.2277458154667	99.1477527896	72.9200069741333	176282.359375	2.1105686100713143E8	0	7925	0.9180307855061329	0.5082735682856186	20.912967966780887	427.3033142089844	427.3194274902344
1171	427.32373046875	91.632254928					1	DETECTED	427.3237 m/z @91.63 [151020OFc1_NvH-0949-Control-13.raw]	427.32373046875	91.632254928	23.4131370525333	94.6676962632	71.2545592106667	97190.8671875	2.74267750576863E8	0	7925	0.3880514803069417	0.5222477322320495	0.8142303140756106	427.3222961425781	427.3317565917969
1172	427.3419189453125	91.632254928					1	DETECTED	427.3419 m/z @91.63 [151020OFc1_NvH-0949-Control-13.raw]	427.3419189453125	91.632254928	10.8689190874667	98.1999510952	87.33103200773331	316303.96875	3.186009051054518E8	0	7925	1.2167448332055528	0.9112457629575614	1.4889002840414225	427.33477783203125	427.3516845703125
1173	427.36016845703125	91.632254928					1	DETECTED	427.3602 m/z @91.63 [151020OFc1_NvH-0949-Control-13.raw]	427.36016845703125	91.632254928	5.53628833466667	99.7428185322667	94.20653019760003	279841.78125	2.8467004770484793E8	0	7925	null	1.2555000820242979	1.5877742561148653	427.3536071777344	427.36700439453125
1174	427.3779296875	91.632254928					1	DETECTED	427.3779 m/z @91.63 [151020OFc1_NvH-0949-Control-13.raw]	427.3779296875	91.632254928	0.0177464544	99.9951138986667	99.9773674442667	335597.84375	2.8856061725605327E8	0	7925	0.9132989823567073	0.609191802798815	0.49930955798684834	427.36834716796875	427.38739013671875
1175	427.4283142089844	31.8478329869333					1	DETECTED	427.4283 m/z @31.85 [151020OFc1_NvH-0949-Control-13.raw]	427.4283142089844	31.8478329869333	0.110262167733333	99.7051920453333	99.59492987759997	1471511.625	3.418577338553821E8	0	7925	0.2693174087373542	0.5099060998302269	0.02171472022535105	427.4184875488281	427.43829345703125
1176	427.4403991699219	40.4505011658667					1	DETECTED	427.4404 m/z @40.45 [151020OFc1_NvH-0949-Control-13.raw]	427.4403991699219	40.4505011658667	5.9849685584	71.7534077370667	65.7684391786667	83860.6171875	2.205742062654129E8	0	7925	64.29583051896826	0.9541190024206743	0.9189921354246574	427.4383239746094	427.446044921875
1177	427.45623779296875	18.1415475162667					1	DETECTED	427.4562 m/z @18.14 [151020OFc1_NvH-0949-Control-13.raw]	427.45623779296875	18.1415475162667	3.70237766826667	94.8050429936	91.10266532533333	219612.734375	3.156384566577763E8	0	7925	10.046766870880305	4.297776993305831	0.033568620132100366	427.446533203125	427.45654296875
1178	427.466552734375	42.4047865773333					1	DETECTED	427.4666 m/z @42.40 [151020OFc1_NvH-0949-Control-13.raw]	427.466552734375	42.4047865773333	3.6396160624	95.5777668178667	91.93815075546671	246688.15625	2.835244433090214E8	0	7925	84.6416479950385	1.20190307457295	1.6901298012927921	427.4566650390625	427.47454833984375
1179	427.48455810546875	12.3611541576					1	DETECTED	427.4846 m/z @12.36 [151020OFc1_NvH-0949-Control-13.raw]	427.48455810546875	12.3611541576	2.437279756	95.2963082901333	92.8590285341333	480336.46875	3.1802933734076834E8	0	7925	0.2137755966869772	1.02593706975285	54.67705317052065	427.4745788574219	427.4944763183594
1180	427.50567626953125	26.3875188301333					1	DETECTED	427.5057 m/z @26.39 [151020OFc1_NvH-0949-Control-13.raw]	427.50567626953125	26.3875188301333	4.41144690346667	93.1243352146667	88.71288831120003	1131777.25	2.9999145209209216E8	4	7925	0.15859546580255213	0.5135476169251926	0.03864303002583589	427.4957580566406	427.51519775390625
1181	427.5191650390625	11.7332427653333					1	DETECTED	427.5192 m/z @11.73 [151020OFc1_NvH-0949-Control-13.raw]	427.5191650390625	11.7332427653333	4.96858683146667	98.5367448704	93.56815803893333	679125.1875	2.9910784501243734E8	3	7925	2.1944718930977114	16.71661675709405	0.1692032563509132	427.5158996582031	427.5291442871094
1182	427.53656005859375	19.9034860552					1	DETECTED	427.5366 m/z @19.90 [151020OFc1_NvH-0949-Control-13.raw]	427.53656005859375	19.9034860552	5.57710890053333	76.8893479506667	71.31223905013337	136505.234375	2.463733121950029E8	0	7925	23.397545602501115	2.83159991666385	4.663681471940153	427.52923583984375	427.5375671386719
1183	427.5476379394531	22.2368210226667					1	DETECTED	427.5476 m/z @22.24 [151020OFc1_NvH-0949-Control-13.raw]	427.5476379394531	22.2368210226667	4.53070396213333	92.5034463128	87.97274235066666	1357029.625	3.038150001315598E8	0	7925	0.13265173268349884	0.7813108246960027	1.6185914376028798	427.53765869140625	427.5482177734375
1184	427.5582275390625	29.5874277066667					1	DETECTED	427.5582 m/z @29.59 [151020OFc1_NvH-0949-Control-13.raw]	427.5582275390625	29.5874277066667	2.15685379893333	95.5038159032	93.34696210426668	6092848.5	4.8253826454485196E8	3	7925	19.246435379865687	0.5800539444493215	6.2091947767120175	427.5483093261719	427.56817626953125
1185	427.5773620605469	41.9031881429333					1	DETECTED	427.5774 m/z @41.90 [151020OFc1_NvH-0949-Control-13.raw]	427.5773620605469	41.9031881429333	3.69333438186667	98.6470168186667	94.95368243680002	1950667.875	3.630399148899153E8	3	7925	0.4925388299040776	0.7194796960436595	0.9511587620576486	427.5682373046875	427.58721923828125
1186	427.5901794433594	20.818806216					1	DETECTED	427.5902 m/z @20.82 [151020OFc1_NvH-0949-Control-13.raw]	427.5901794433594	20.818806216	4.74754301706667	78.1767096717333	73.42916665466663	415779.28125	2.6699068433730078E8	0	7925	28.882813595474296	2.5848134547180495	0.5091381214008569	427.5874328613281	427.60009765625
1187	427.62884521484375	31.8836228458667					1	DETECTED	427.6288 m/z @31.88 [151020OFc1_NvH-0949-Control-13.raw]	427.62884521484375	31.8836228458667	4.28271091413333	98.8506014848	94.56789057066666	1904453.75	3.1015575561091685E8	0	7925	0.20878418119679765	7.767511778327905	9.163731671476047	427.618896484375	427.63861083984375
1188	427.693359375	23.7706185194667					1	DETECTED	427.6934 m/z @23.77 [151020OFc1_NvH-0949-Control-13.raw]	427.693359375	23.7706185194667	1.31051978613333	83.7494335570667	82.43891377093337	73221.3125	2.2846228143896192E8	0	7925	65.48557641014284	1.8352304402069375	2.670460880413875	427.68402099609375	427.693359375
1189	427.7036437988281	18.4303358512					1	DETECTED	427.7036 m/z @18.43 [151020OFc1_NvH-0949-Control-13.raw]	427.7036437988281	18.4303358512	3.7204196272	99.2753136456	95.55489401839999	8525459.0	3.8016496370390743E8	0	7925	0.16577754273851397	2.5020294296983474	1.7265190801169878	427.69366455078125	427.713623046875
1190	427.7177734375	23.7605642072					1	DETECTED	427.7178 m/z @23.76 [151020OFc1_NvH-0949-Control-13.raw]	427.7177734375	23.7605642072	5.96669193706667	91.5161435072	85.54945157013333	327694.40625	2.8392718683250594E8	0	7925	0.15215924993302465	3.1369576510059476	0.008100313028919967	427.7136535644531	427.71820068359375
1191	427.72821044921875	28.4578262930667					1	DETECTED	427.7282 m/z @28.46 [151020OFc1_NvH-0949-Control-13.raw]	427.72821044921875	28.4578262930667	3.98698728933333	99.6112141306667	95.62422684133337	1566543.875	4.06794926988687E8	4	7925	11.455606582254536	5.110877971150554	0.7142134043894354	427.71826171875	427.7381896972656
1192	427.74755859375	21.5499296082667					1	DETECTED	427.7476 m/z @21.55 [151020OFc1_NvH-0949-Control-13.raw]	427.74755859375	21.5499296082667	4.56165988666667	96.4586671936	91.89700730693332	1469736.0	3.660912933508942E8	2	7925	3.1869933043956493	1.02293787324073	1.9810413996040204	427.73822021484375	427.74822998046875
1193	427.75823974609375	41.7951395853333					1	DETECTED	427.7582 m/z @41.80 [151020OFc1_NvH-0949-Control-13.raw]	427.75823974609375	41.7951395853333	0.568268062933333	98.1349663016	97.56669823866667	8739158.0	4.8581560955914295E8	2	7925	0.2022201174156848	1.0669950299052609	0.009524070415206285	427.74847412109375	427.7666320800781
1194	427.7766418457031	39.9307692426667					1	DETECTED	427.7766 m/z @39.93 [151020OFc1_NvH-0949-Control-13.raw]	427.7766418457031	39.9307692426667	3.34169077386667	97.2957534792	93.95406270533333	1.870174E7	5.83086075791834E8	2	7925	0.18605983695394457	1.307788172492738	0.023693542966344676	427.76666259765625	427.78662109375
1195	427.7895202636719	44.5217433832					1	DETECTED	427.7895 m/z @44.52 [151020OFc1_NvH-0949-Control-13.raw]	427.7895202636719	44.5217433832	1.13781699068333	92.0885658629333	90.95074887224996	348816.125	3.411956893690497E8	0	7925	0.2702495809811438	1.0482079013477459	0.012112036693086742	427.7867431640625	427.7989501953125
1196	427.81280517578125	28.8324286368					1	DETECTED	427.8128 m/z @28.83 [151020OFc1_NvH-0949-Control-13.raw]	427.81280517578125	28.8324286368	2.98016957306667	99.4238452250667	96.44367565200002	1632260.875	3.0698281928576887E8	2	7925	0.10346375394864893	1.2677538680205778	1.176983014158294	427.80413818359375	427.8220520019531
1197	427.8291015625	31.9165158466667					1	DETECTED	427.8291 m/z @31.92 [151020OFc1_NvH-0949-Control-13.raw]	427.8291015625	31.9165158466667	1.17442486588333	98.6377789722667	97.46335410638338	1118540.5	3.19900751883242E8	0	7925	4.241633475985594	1.2230823222850455	10.938277664761292	427.8228759765625	427.83831787109375
1198	427.85565185546875	12.7266993517333					1	DETECTED	427.8557 m/z @12.73 [151020OFc1_NvH-0949-Control-13.raw]	427.85565185546875	12.7266993517333	0.577412951733333	99.3120695416	98.73465658986666	495859.25	3.003586113364979E8	3	7925	3.1846989320649293	0.911255956924571	1.7466755240707863	427.8460693359375	427.8655700683594
1199	427.8704528808594	12.7139935589333					1	DETECTED	427.8705 m/z @12.71 [151020OFc1_NvH-0949-Control-13.raw]	427.8704528808594	12.7139935589333	0.740209108	99.7521724194667	99.0119633114667	234981.5	2.3942356829844898E8	0	7925	0.20076916074131468	13.562712288577794	0.22389748371408635	427.8658142089844	427.87164306640625
1200	427.8816833496094	34.9284105837333					1	DETECTED	427.8817 m/z @34.93 [151020OFc1_NvH-0949-Control-13.raw]	427.8816833496094	34.9284105837333	3.39577521226667	98.3799488005333	94.98417358826663	620872.0	3.099763398502923E8	0	7925	31.80465888442228	0.8085379244668816	0.43351475067859824	427.8717041015625	427.8821105957031
1201	427.8921203613281	29.6248234301333					1	DETECTED	427.8921 m/z @29.62 [151020OFc1_NvH-0949-Control-13.raw]	427.8921203613281	29.6248234301333	0.497586668533333	99.9951138986667	99.49752723013337	2316820.25	3.9316457790104145E8	3	7925	12.6703153965187	0.6717510087560578	3.519059796605335	427.88214111328125	427.902099609375
1202	427.9119567871094	41.8524872608					1	DETECTED	427.9120 m/z @41.85 [151020OFc1_NvH-0949-Control-13.raw]	427.9119567871094	41.8524872608	0.577412951733333	98.9803544256	98.40294147386666	878344.8125	3.320239655238603E8	0	7925	38.12104319092465	0.5045292446978855	0.06453603318684516	427.9021301269531	427.9217224121094
1203	427.9267272949219	50.9441468005333					1	DETECTED	427.9267 m/z @50.94 [151020OFc1_NvH-0949-Control-13.raw]	427.9267272949219	50.9441468005333	0.156720042666667	99.9951138986667	99.83839385600004	483808.5625	2.918457431131807E8	3	7925	19.997323627358494	1.1629414856085425	1.2296827383848805	427.9219665527344	427.93670654296875
1204	427.9543762207031	18.4024485834667					1	DETECTED	427.9544 m/z @18.40 [151020OFc1_NvH-0949-Control-13.raw]	427.9543762207031	18.4024485834667	0.349878330933333	99.5829367402667	99.23305840933337	7189878.5	3.838217210805383E8	4	7925	0.14139503728688396	0.5200678640217418	0.024740139285665284	427.9444274902344	427.96435546875
1205	427.9658508300781	24.462080984					1	DETECTED	427.9659 m/z @24.46 [151020OFc1_NvH-0949-Control-13.raw]	427.9658508300781	24.462080984	6.9435159144	80.3073167813333	73.3638008669333	308829.09375	2.489162565339285E8	0	7925	0.12423639488551785	2.27114972842026	4.839351087725777	427.96441650390625	427.9671325683594
1206	427.9772033691406	29.4868916306667					1	DETECTED	427.9772 m/z @29.49 [151020OFc1_NvH-0949-Control-13.raw]	427.9772033691406	29.4868916306667	0.00810926426666667	96.2848939837333	96.27678471946663	3178121.25	3.6833023777775943E8	0	7925	0.2262633642042715	0.6393261092580235	13.971235678360152	427.96722412109375	427.9870910644531
1207	427.9906311035156	26.7252948634667					1	DETECTED	427.9906 m/z @26.73 [151020OFc1_NvH-0949-Control-13.raw]	427.9906311035156	26.7252948634667	0.0718268597333333	98.4908418333333	98.41901497359997	507835.28125	2.6971471570134807E8	0	7925	0.16149198187776648	0.5057050512775632	0.010093718268898925	427.9873352050781	427.9906921386719
1208	428.0007019042969	25.3537541552					1	DETECTED	428.0007 m/z @25.35 [151020OFc1_NvH-0949-Control-13.raw]	428.0007019042969	25.3537541552	4.3775080016	99.8938332330667	95.5163252314667	577471.25	3.0242910071958214E8	0	7925	0.17471315899994622	0.6474605651732579	281.9557582474838	427.9907531738281	428.0106506347656
1209	428.030029296875	31.8671936968					1	DETECTED	428.0300 m/z @31.87 [151020OFc1_NvH-0949-Control-13.raw]	428.030029296875	31.8671936968	1.82406552533333	98.6651161162667	96.84105059093338	664704.4375	2.7902987552574027E8	0	7925	4.143504934112311	0.5161471832501686	0.5968816245818036	428.0202331542969	428.0390319824219
1210	428.096923828125	89.0538053362667					1	DETECTED	428.0969 m/z @89.05 [151020OFc1_NvH-0949-Control-13.raw]	428.096923828125	89.0538053362667	14.8604060746667	99.1913558848	84.3309498101333	128329.0546875	3.1069852920013696E8	0	7925	0.4343227873057174	0.5683184127525219	0.13663682550504397	428.087158203125	428.10565185546875
1211	428.12774658203125	70.6755700872					1	DETECTED	428.1277 m/z @70.68 [151020OFc1_NvH-0949-Control-13.raw]	428.12774658203125	70.6755700872	0.0448918344	99.9673407466667	99.92244891226669	93297.3359375	2.976932935561093E8	0	7925	91.32232961912426	0.698403450074205	0.3972508424995491	428.11846923828125	428.13690185546875
1212	428.190185546875	12.7046748274667					1	DETECTED	428.1902 m/z @12.70 [151020OFc1_NvH-0949-Control-13.raw]	428.190185546875	12.7046748274667	1.87702547653333	96.5317453898667	94.65471991333337	319035.34375	2.690262106594184E8	0	7925	0.09109280735117053	10.055365520803162	2.4553725990066626	428.1802673339844	428.1949157714844
1213	428.205078125	18.4500752914667					1	DETECTED	428.2051 m/z @18.45 [151020OFc1_NvH-0949-Control-13.raw]	428.205078125	18.4500752914667	3.90332139253333	99.6865146557333	95.78319326319998	3865114.0	3.574893988770961E8	2	7925	0.1295930092124422	0.6010363083062091	0.1954827750015707	428.1950988769531	428.2115783691406
1214	428.22161865234375	23.3607128210667					1	DETECTED	428.2216 m/z @23.36 [151020OFc1_NvH-0949-Control-13.raw]	428.22161865234375	23.3607128210667	1.87702547653333	99.0919717285333	97.21494625199996	1.8894884E7	7.533746550762678E8	3	7925	0.2053959183113534	16.076276482770414	30.935999440149672	428.2116394042969	428.2315979003906
[truncated: 32,498 more rows]
