# Supplementary material for: MSFC: a new feature construction method for accurate diagnosis of mass spectrometry data
Source: Sci Rep. 2023 Sep 21;13:15694. doi: 10.1038/s41598-023-42395-5 (PMC10514077; doi:10.1038/s41598-023-42395-5)
Supplement: Supplementary file 1 — Supplementary Information. [file 41598_2023_42395_MOESM1_ESM.zip › dataset/CRLM dataset/control/control14.csv]

row ID	row m/z	row retention time	row identity (main ID)	row identity (all IDs)	row identity (main ID + details)	row comment	row number of detected peaks	151020OFc1_NvH-0949-Control-14.raw Peak status	151020OFc1_NvH-0949-Control-14.raw Peak name	151020OFc1_NvH-0949-Control-14.raw Peak m/z	151020OFc1_NvH-0949-Control-14.raw Peak RT	151020OFc1_NvH-0949-Control-14.raw Peak RT start	151020OFc1_NvH-0949-Control-14.raw Peak RT end	151020OFc1_NvH-0949-Control-14.raw Peak duration time	151020OFc1_NvH-0949-Control-14.raw Peak height	151020OFc1_NvH-0949-Control-14.raw Peak area	151020OFc1_NvH-0949-Control-14.raw Peak charge	151020OFc1_NvH-0949-Control-14.raw Peak # data points	151020OFc1_NvH-0949-Control-14.raw Peak FWHM	151020OFc1_NvH-0949-Control-14.raw Peak tailing factor	151020OFc1_NvH-0949-Control-14.raw Peak asymmetry factor	151020OFc1_NvH-0949-Control-14.raw Peak m/z min	151020OFc1_NvH-0949-Control-14.raw Peak m/z max
1	400.00201416015625	29.7186630338667					1	DETECTED	400.0020 m/z @29.72 [151020OFc1_NvH-0949-Control-14.raw]	400.00201416015625	29.7186630338667	0.376428747733333	99.9950565296	99.61862778186668	91914.1328125	2.4449299596341377E8	0	7817	78.84558485608295	1.6221713812678322	2.3655757784524933	399.99786376953125	400.0090026855469
2	400.0190124511719	26.7623832272					1	DETECTED	400.0190 m/z @26.76 [151020OFc1_NvH-0949-Control-14.raw]	400.0190124511719	26.7623832272	0.0781944357333333	99.9950565296	99.91686209386667	166528.078125	2.5555878081543118E8	0	7817	34.314758563248304	1.8054944854305024	2.5963819969867834	400.0091857910156	400.0272216796875
3	400.0373840332031	99.2443505933333					1	DETECTED	400.0374 m/z @99.24 [151020OFc1_NvH-0949-Control-14.raw]	400.0373840332031	99.2443505933333	0.0480476384	99.9950565296	99.9470088912	259080.125	3.6238909364991724E8	0	7817	32.600374258999224	0.5038556789586922	0.00901357071985364	400.0284729003906	400.0473327636719
4	400.1591796875	28.4525208154667					1	DETECTED	400.1592 m/z @28.45 [151020OFc1_NvH-0949-Control-14.raw]	400.1591796875	28.4525208154667	7.4538568	94.3896454149333	86.9357886149333	250005.65625	2.2637035753365412E8	0	7817	0.18416349499497287	2.0700314208299204	3.140120862877589	400.1496887207031	400.16912841796875
5	400.1822509765625	17.7478538618667					1	DETECTED	400.1823 m/z @17.75 [151020OFc1_NvH-0949-Control-14.raw]	400.1822509765625	17.7478538618667	3.62276211653333	95.8727449312	92.24998281466668	634732.375	2.6717666094349405E8	0	7817	4.958233391355112	0.5224838575117177	22.77416843164885	400.1729736328125	400.19219970703125
6	400.1939392089844	28.4018445194667					1	DETECTED	400.1939 m/z @28.40 [151020OFc1_NvH-0949-Control-14.raw]	400.1939392089844	28.4018445194667	4.03782606533333	99.5558930197333	95.51806695439997	525446.5	2.7714468276139235E8	0	7817	0.14583074949886665	0.506445256190121	0.9967851208312952	400.1922607421875	400.2025451660156
7	400.2125549316406	23.2398817533333					1	DETECTED	400.2126 m/z @23.24 [151020OFc1_NvH-0949-Control-14.raw]	400.2125549316406	23.2398817533333	3.59324766133333	99.5466261173333	95.95337845599997	1.808551E7	8.044626426833514E8	2	7817	0.2473758190908235	9.371356736988867	1.9679855969892845	400.20257568359375	400.2225341796875
8	400.226806640625	20.6742002562667					1	DETECTED	400.2268 m/z @20.67 [151020OFc1_NvH-0949-Control-14.raw]	400.226806640625	20.6742002562667	3.81979949573333	99.3490513888	95.52925189306667	8095062.0	5.188436395796512E8	2	7817	0.2698352265548323	17.5186989745856	137.98855712249494	400.2225646972656	400.230712890625
9	400.24072265625	35.1730218808					1	DETECTED	400.2407 m/z @35.17 [151020OFc1_NvH-0949-Control-14.raw]	400.24072265625	35.1730218808	0.6359264848	99.868985612	99.23305912720001	1.4419176E8	3.331802920607131E9	3	7817	0.3169081376669922	1.0086620655357708	0.9644648741180539	400.2307434082031	400.2506103515625
10	400.2591857910156	91.1915671026667					1	DETECTED	400.2592 m/z @91.19 [151020OFc1_NvH-0949-Control-14.raw]	400.2591857910156	91.1915671026667	1.4235734664	99.1775951410667	97.7540216746667	4183374.75	4.0219939154422176E8	2	7817	0.08006039415718647	0.5066764111665331	0.001977407455769565	400.250732421875	400.2691650390625
11	400.2776794433594	19.9321336034667					1	DETECTED	400.2777 m/z @19.93 [151020OFc1_NvH-0949-Control-14.raw]	400.2776794433594	19.9321336034667	5.82239988053333	97.8920370997333	92.06963721919998	348216.71875	2.8599819376320183E8	0	7817	0.26071880013821414	7.752481507806059	14.57008617473354	400.2691955566406	400.287353515625
12	400.28802490234375	91.7604787416					1	DETECTED	400.2880 m/z @91.76 [151020OFc1_NvH-0949-Control-14.raw]	400.28802490234375	91.7604787416	75.3577594536	92.2206782490667	16.862918795466697	119372.25	3.406947467587446E7	0	7817	0.03792708581941895	0.51402814677818	3.043684516166941E-4	400.28790283203125	400.2952880859375
13	400.3056640625	91.5665836464					1	DETECTED	400.3057 m/z @91.57 [151020OFc1_NvH-0949-Control-14.raw]	400.3056640625	91.5665836464	1.43247340586667	96.1186984746667	94.68622506880003	195682.640625	2.1482113141150016E8	0	7817	0.23145804687865734	1.2092119872810345	2.3073607904180204	400.2967224121094	400.3148498535156
14	400.3383483886719	43.5801045698667					1	DETECTED	400.3383 m/z @43.58 [151020OFc1_NvH-0949-Control-14.raw]	400.3383483886719	43.5801045698667	0.616007158666667	92.3359327277333	91.71992556906663	82767.640625	2.3635473499338895E8	0	7817	91.27293497946975	1.0674019832330606	1.1212509020364756	400.3382263183594	400.3441162109375
15	400.35528564453125	51.8607180688					1	DETECTED	400.3553 m/z @51.86 [151020OFc1_NvH-0949-Control-14.raw]	400.35528564453125	51.8607180688	0.00795364773333333	99.9668591069333	99.95890545919997	96505.4765625	2.5632916822173333E8	0	7817	94.49622252065417	0.9645369647095281	0.9291393894708984	400.34716796875	400.36224365234375
16	400.3731384277344	32.964615876					1	DETECTED	400.3731 m/z @32.96 [151020OFc1_NvH-0949-Control-14.raw]	400.3731384277344	32.964615876	5.31609940266667	99.0398610821333	93.72376167946663	126440.875	2.6975917398600364E8	0	7817	57.11451099107622	1.7204385888461597	2.1707258367197437	400.36328125	400.38311767578125
17	400.4131164550781	90.5610675634667					1	DETECTED	400.4131 m/z @90.56 [151020OFc1_NvH-0949-Control-14.raw]	400.4131164550781	90.5610675634667	3.80066625146667	96.4344953002667	92.63382904880004	110918.28125	2.755416970449204E8	0	7817	0.2388260658904784	0.5338485509978136	0.002748927753310337	400.4055480957031	400.4216613769531
18	400.45184326171875	19.6435075861333					1	DETECTED	400.4518 m/z @19.64 [151020OFc1_NvH-0949-Control-14.raw]	400.45184326171875	19.6435075861333	3.70242594213333	99.8594730645333	96.15704712239997	182382.6875	2.8112629281781757E8	0	7817	13.553367385540206	3.284278923661916	0.007755813291332654	400.4419860839844	400.46173095703125
19	400.463623046875	30.4901041189333					1	DETECTED	400.4636 m/z @30.49 [151020OFc1_NvH-0949-Control-14.raw]	400.463623046875	30.4901041189333	4.6095115664	67.6958879061333	63.08637633973329	81810.828125	1.8713036640970773E8	0	7817	61.63454493097318	1.259655973600403	1.5124449280326029	400.46185302734375	400.4660949707031
20	400.4764404296875	30.9184075384					1	DETECTED	400.4764 m/z @30.92 [151020OFc1_NvH-0949-Control-14.raw]	400.4764404296875	30.9184075384	3.52650917066667	97.7431153197333	94.21660614906664	1333329.125	2.7762583061753905E8	4	7817	0.10989888486911426	1.0001747141156592	0.8432229602432494	400.4664611816406	400.4863586425781
21	400.49603271484375	10.2224382504					1	DETECTED	400.4960 m/z @10.22 [151020OFc1_NvH-0949-Control-14.raw]	400.49603271484375	10.2224382504	3.98726397173333	91.7215481506667	87.73428417893338	550856.625	3.007530565535539E8	0	7817	0.1383078940086797	0.5390062933988408	81.82402340927536	400.4866638183594	400.5052490234375
22	400.5167236328125	17.7008669189333					1	DETECTED	400.5167 m/z @17.70 [151020OFc1_NvH-0949-Control-14.raw]	400.5167236328125	17.7008669189333	4.13460023786667	97.6873708978667	93.55277066000004	238374.359375	2.4348395421644172E8	0	7817	0.1665183938666992	0.5525034363974337	0.13114803349376913	400.50701904296875	400.5266418457031
23	400.5380554199219	15.6438028954667					1	DETECTED	400.5381 m/z @15.64 [151020OFc1_NvH-0949-Control-14.raw]	400.5380554199219	15.6438028954667	2.9651841104	97.1979426730667	94.2327585626667	391836.75	2.694069211049342E8	0	7817	12.105977806780132	0.5199229234888503	4.672353247440464	400.528076171875	400.54803466796875
24	400.5584716796875	48.0888959138667					1	DETECTED	400.5585 m/z @48.09 [151020OFc1_NvH-0949-Control-14.raw]	400.5584716796875	48.0888959138667	4.09091112373333	99.7934652616	95.70255413786667	912573.8125	2.822653873030065E8	3	7817	0.14001763805445933	0.502050078304736	0.007954893875900669	400.5485534667969	400.5631408691406
25	400.57318115234375	35.102981184					1	DETECTED	400.5732 m/z @35.10 [151020OFc1_NvH-0949-Control-14.raw]	400.57318115234375	35.102981184	4.74908905306667	99.9574881613333	95.20839910826663	1.0259344E8	2.3468854156003933E9	3	7817	0.29144969899599715	1.3088402056771014	1.5739433209070302	400.5632019042969	400.5831604003906
26	400.5975036621094	5.52044962346667					1	DETECTED	400.5975 m/z @5.52 [151020OFc1_NvH-0949-Control-14.raw]	400.5975036621094	5.52044962346667	3.71329227546667	99.8499080698667	96.13661579440003	76138.515625	2.3911701700044486E8	0	7817	0.2562090072818517	819.1505931882223	5.182069811137844	400.5932922363281	400.5979919433594
27	400.6080017089844	31.5497839509333					1	DETECTED	400.6080 m/z @31.55 [151020OFc1_NvH-0949-Control-14.raw]	400.6080017089844	31.5497839509333	3.80066625146667	91.7121940794667	87.91152782800003	957853.8125	2.708471877569347E8	0	7817	0.0725868849856397	1.0676341774553513	1.7220393008023442	400.5980529785156	400.61785888671875
28	400.6779479980469	18.1460017888					1	DETECTED	400.6779 m/z @18.15 [151020OFc1_NvH-0949-Control-14.raw]	400.6779479980469	18.1460017888	4.15385994426667	94.401003824	90.24714387973333	191232.9375	2.5091346099384227E8	0	7817	0.1360746136738733	5.730587761012717	0.019239546162920496	400.6680603027344	400.6844177246094
29	400.69464111328125	38.0182234714667					1	DETECTED	400.6946 m/z @38.02 [151020OFc1_NvH-0949-Control-14.raw]	400.69464111328125	38.0182234714667	1.89370586	98.6118452024	96.71813934240001	4092999.0	3.260019146048106E8	2	7817	0.22922454744428933	0.7114582410851936	0.02261832987795215	400.6847839355469	400.7038269042969
30	400.7138977050781	23.2205711250667					1	DETECTED	400.7139 m/z @23.22 [151020OFc1_NvH-0949-Control-14.raw]	400.7138977050781	23.2205711250667	3.58206424133333	99.7446616728	96.16259743146668	4687924.0	4.371835152243473E8	0	7817	3.057062762236697	0.682864326537935	7.375479145600638	400.7039489746094	400.723876953125
31	400.7281188964844	20.6587590613333					1	DETECTED	400.7281 m/z @20.66 [151020OFc1_NvH-0949-Control-14.raw]	400.7281188964844	20.6587590613333	3.53562754933333	97.0844899050667	93.54886235573338	3600484.75	5.236435973794456E8	2	7817	3.915572863170919	0.605919402281762	0.48861580253294523	400.72393798828125	400.7372741699219
32	400.747314453125	40.2292674077333					1	DETECTED	400.7473 m/z @40.23 [151020OFc1_NvH-0949-Control-14.raw]	400.747314453125	40.2292674077333	3.75375428773333	98.5838354973333	94.83008120959997	5618328.5	4.7336382035107493E8	2	7817	19.168157599537196	1.0074911787128928	1.679493637999223	400.7373352050781	400.7572937011719
33	400.7715148925781	21.6354454101333					1	DETECTED	400.7715 m/z @21.64 [151020OFc1_NvH-0949-Control-14.raw]	400.7715148925781	21.6354454101333	4.42413618053333	78.220598868	73.79646268746667	2.2223758E7	5.040411977075171E8	2	7817	0.16966049025068486	1.2947573559564354	1.4980606882058407	400.76171875	400.7803039550781
34	400.78369140625	13.9072137586667					1	DETECTED	400.7837 m/z @13.91 [151020OFc1_NvH-0949-Control-14.raw]	400.78369140625	13.9072137586667	2.9189507696	92.2113384448	89.2923876752	138616.875	2.2261238888577196E8	0	7817	7.902479964979332	4.063080204944392	0.011143127248352234	400.7815856933594	400.7936096191406
35	400.7987060546875	38.1635115221333					1	DETECTED	400.7987 m/z @38.16 [151020OFc1_NvH-0949-Control-14.raw]	400.7987060546875	38.1635115221333	0.557537088266667	96.6772588896	96.11972180133333	85603.515625	2.4478885715063792E8	0	7817	91.37028123627894	1.3859322119010775	1.7728369189873685	400.7937316894531	400.8085632324219
36	400.8381652832031	23.8566641477333					1	DETECTED	400.8382 m/z @23.86 [151020OFc1_NvH-0949-Control-14.raw]	400.8381652832031	23.8566641477333	0.616007158666667	99.9763073093333	99.36030015066663	386173.8125	2.4893328266001263E8	0	7817	0.08565893938149927	0.5111878519716236	0.03259115340725057	400.82818603515625	400.84814453125
37	400.8594665527344	15.3244188184					1	DETECTED	400.8595 m/z @15.32 [151020OFc1_NvH-0949-Control-14.raw]	400.8594665527344	15.3244188184	0.0381160872	98.4987594149333	98.46064332773331	195104.21875	2.5646895141418362E8	0	7817	0.4708468884753234	5.093186145834007	0.03927140827843879	400.84954833984375	400.8616638183594
38	400.87188720703125	15.5914346597333					1	DETECTED	400.8719 m/z @15.59 [151020OFc1_NvH-0949-Control-14.raw]	400.87188720703125	15.5914346597333	0.0580576418666667	95.2430625442667	95.18500490240004	313665.28125	2.851698950983738E8	3	7817	0.09920236576541619	0.5603560222491566	2.3227494054734508	400.8620910644531	400.87957763671875
39	400.8896179199219	33.4126504152					1	DETECTED	400.8896 m/z @33.41 [151020OFc1_NvH-0949-Control-14.raw]	400.8896179199219	33.4126504152	0.0282452725333333	99.225465396	99.19722012346666	2213375.75	3.610730065498123E8	3	7817	7.10615456574881	0.8686168485710466	0.11601835913993493	400.879638671875	400.89666748046875
40	400.90667724609375	35.102981184					1	DETECTED	400.9067 m/z @35.10 [151020OFc1_NvH-0949-Control-14.raw]	400.90667724609375	35.102981184	0.00795364773333333	99.8784162688	99.87046262106666	3.8245752E7	1.08187693345108E9	3	7817	0.34126327279572166	31.02477431619039	68.84522208355182	400.896728515625	400.9166564941406
41	400.91754150390625	23.5631155032					1	DETECTED	400.9175 m/z @23.56 [151020OFc1_NvH-0949-Control-14.raw]	400.91754150390625	23.5631155032	0.0381160872	97.6967431261333	97.6586270389333	934388.8125	2.4844385802005443E8	0	7817	0.10507524346691355	0.8740692646156579	0.6943910016206245	400.91668701171875	400.92694091796875
42	400.9292907714844	18.1460017888					1	DETECTED	400.9293 m/z @18.15 [151020OFc1_NvH-0949-Control-14.raw]	400.9292907714844	18.1460017888	0.207822905866667	98.8972403496	98.68941744373333	133873.9375	2.282104094139095E8	0	7817	0.2343610426953795	2.750820417384398	4.501640834768796	400.9280700683594	400.93194580078125
43	400.942138671875	45.8907078501333					1	DETECTED	400.9421 m/z @45.89 [151020OFc1_NvH-0949-Control-14.raw]	400.942138671875	45.8907078501333	0.0183180696	99.1587536429333	99.1404355733333	411165.75	2.4211198331886175E8	4	7817	14.26809716240431	1.2251708209135674	3.744010209253091	400.93231201171875	400.9443359375
44	400.9543762207031	18.1014831141333					1	DETECTED	400.9544 m/z @18.10 [151020OFc1_NvH-0949-Control-14.raw]	400.9543762207031	18.1014831141333	0.0381160872	99.311039624	99.27292353680001	1342111.25	2.843584532111416E8	0	7817	0.0783436900642549	0.5735524780792517	0.013306322329997589	400.9444580078125	400.96435546875
45	400.965087890625	18.4041921053333					1	DETECTED	400.9651 m/z @18.40 [151020OFc1_NvH-0949-Control-14.raw]	400.965087890625	18.4041921053333	4.4118160848	96.6304824042667	92.2186663194667	172409.1875	2.27238517698261E8	0	7817	9.013130631336933	4.864962753117081	8.745380721082594	400.96441650390625	400.9683532714844
46	400.9783630371094	30.9661217296					1	DETECTED	400.9784 m/z @30.97 [151020OFc1_NvH-0949-Control-14.raw]	400.9783630371094	30.9661217296	0.207822905866667	99.802887952	99.59506504613334	401668.96875	2.5311576931463063E8	0	7817	7.188737761960017	2.400033169206833	0.1552616383818983	400.9683837890625	400.987548828125
47	401.0011901855469	23.4249586714667					1	DETECTED	401.0012 m/z @23.42 [151020OFc1_NvH-0949-Control-14.raw]	401.0011901855469	23.4249586714667	0.00795364773333333	99.9950565296	99.98710288186668	751682.0625	2.6788504014801443E8	0	7817	0.10421569409659526	0.5032320246343519	0.0062577247367205605	400.9915771484375	401.0109558105469
48	401.01904296875	29.768429156					1	DETECTED	401.0190 m/z @29.77 [151020OFc1_NvH-0949-Control-14.raw]	401.01904296875	29.768429156	0.0480476384	99.9856922469333	99.93764460853329	600110.1875	2.4630809702933258E8	0	7817	0.0862822689726066	1.818789825244917	666.9822081291493	401.01141357421875	401.0286560058594
49	401.0395202636719	98.0615601357333					1	DETECTED	401.0395 m/z @98.06 [151020OFc1_NvH-0949-Control-14.raw]	401.0395202636719	98.0615601357333	0.376428747733333	99.9950565296	99.61862778186668	294405.40625	3.948148486301273E8	0	7817	1.6536662329176437	0.5100111748986077	0.023330244587832387	401.02978515625	401.04913330078125
50	401.15985107421875	91.3700604053333					1	DETECTED	401.1599 m/z @91.37 [151020OFc1_NvH-0949-Control-14.raw]	401.15985107421875	91.3700604053333	4.4635211536	98.2894842818833	93.8259631282833	121804.8046875	2.2707330759605503E8	0	7817	0.874554613178077	0.5398095697753377	0.976578337698223	401.1500244140625	401.1671142578125
51	401.18768310546875	27.1229943552					1	DETECTED	401.1877 m/z @27.12 [151020OFc1_NvH-0949-Control-14.raw]	401.18768310546875	27.1229943552	3.49745279706667	99.3962925018667	95.89883970480003	2742658.0	3.143166917031194E8	3	7817	10.985422312327245	0.8913070432087554	0.7811833236325799	401.177734375	401.1976623535156
52	401.2050476074219	18.0916103824					1	DETECTED	401.2050 m/z @18.09 [151020OFc1_NvH-0949-Control-14.raw]	401.2050476074219	18.0916103824	3.81979949573333	98.4220976762667	94.60229818053337	1071244.625	2.910024487902733E8	3	7817	0.26520270027585724	0.7917459193758853	0.10482118360815533	401.19769287109375	401.20635986328125
53	401.21636962890625	10.8214299266667					1	DETECTED	401.2164 m/z @10.82 [151020OFc1_NvH-0949-Control-14.raw]	401.21636962890625	10.8214299266667	3.3137151368	94.2711840616	90.9574689248	1880173.25	3.513380773735347E8	3	7817	3.0092584267181293	0.9965056281444721	2.3313681531190498	401.2063903808594	401.2165222167969
54	401.2265319824219	24.0454914725333					1	DETECTED	401.2265 m/z @24.05 [151020OFc1_NvH-0949-Control-14.raw]	401.2265319824219	24.0454914725333	1.8849078824	99.4528108797333	97.5679029973333	2538186.5	4.523773999790861E8	2	7817	2.351368979977593	1.5246858024325147	0.48301212519759085	401.216552734375	401.2308349609375
55	401.2408447265625	35.1354079765333					1	DETECTED	401.2408 m/z @35.14 [151020OFc1_NvH-0949-Control-14.raw]	401.2408447265625	35.1354079765333	1.92043724506667	99.0720191648	97.15158191973333	9728910.0	7.038200946581196E8	3	7817	0.2993012738703271	0.6962155903644929	21.553401913857815	401.2308654785156	401.2508239746094
56	401.25091552734375	50.4971497456					1	DETECTED	401.2509 m/z @50.50 [151020OFc1_NvH-0949-Control-14.raw]	401.25091552734375	50.4971497456	4.4730421104	97.9669713890667	93.4939292786667	3311827.5	3.5203902102199656E8	0	7817	29.55006264147835	0.5042413001913246	0.005097592438362408	401.2508544921875	401.2604675292969
57	401.26116943359375	91.2094954824					1	DETECTED	401.2612 m/z @91.21 [151020OFc1_NvH-0949-Control-14.raw]	401.26116943359375	91.2094954824	5.18894002453333	95.3656425154667	90.17670249093338	417497.59375	2.5380805942308664E8	0	7817	0.0886670709510895	0.5007118774241737	0.005122188815709221	401.26092529296875	401.262939453125
58	401.2729797363281	21.6705659069333					1	DETECTED	401.2730 m/z @21.67 [151020OFc1_NvH-0949-Control-14.raw]	401.2729797363281	21.6705659069333	4.53147056933333	96.7811811674667	92.24971059813336	9358448.0	3.618733804227849E8	0	7817	0.16252985088061322	0.9436315990622346	0.9271241115282958	401.2630310058594	401.2818603515625
59	401.2872009277344	17.4406387554667					1	DETECTED	401.2872 m/z @17.44 [151020OFc1_NvH-0949-Control-14.raw]	401.2872009277344	17.4406387554667	9.32125448	93.8361769709333	84.51492249093329	421224.5625	2.4388444516958374E8	0	7817	0.2703821556375807	133.04688886094164	1.4424310031635965	401.28424072265625	401.2970886230469
60	401.3090515136719	91.6170784842667					1	DETECTED	401.3091 m/z @91.62 [151020OFc1_NvH-0949-Control-14.raw]	401.3090515136719	91.6170784842667	17.1634919581333	96.1674192466667	79.00392728853339	66889.0	2.400483782736909E8	0	7817	1.2449670244793936	0.530558237518906	0.5048638837608286	401.3001708984375	401.3174743652344
61	401.32672119140625	90.0877545810667					1	DETECTED	401.3267 m/z @90.09 [151020OFc1_NvH-0949-Control-14.raw]	401.32672119140625	90.0877545810667	11.3692608258667	94.3896454149333	83.0203845890666	44994.41015625	2.014009662187007E8	0	7817	80.61395629454506	0.5273245245726162	0.05464904914523239	401.3209228515625	401.33294677734375
62	401.3443908691406	38.8954177933333					1	DETECTED	401.3444 m/z @38.90 [151020OFc1_NvH-0949-Control-14.raw]	401.3443908691406	38.8954177933333	7.0589733912	93.8036975394667	86.7447241482667	62990.12109375	2.3422994230224675E8	0	7817	84.42826680190389	1.3623494359573347	1.7246988719146692	401.3377990722656	401.344482421875
63	401.4006042480469	30.5465678762667					1	DETECTED	401.4006 m/z @30.55 [151020OFc1_NvH-0949-Control-14.raw]	401.4006042480469	30.5465678762667	3.65283667813333	92.4807313152	88.82789463706668	271515.65625	2.519339480003338E8	0	7817	8.004950006774234	2.045419854805343	8.231030486298273E-4	401.39068603515625	401.4104309082031
64	401.4257507324219	13.1538205424					1	DETECTED	401.4258 m/z @13.15 [151020OFc1_NvH-0949-Control-14.raw]	401.4257507324219	13.1538205424	3.5543000216	94.6467172792	91.0924172576	350491.65625	2.4332766296945694E8	0	7817	0.19746835663694817	0.534789813472078	1.6546073941381585	401.41583251953125	401.4356994628906
65	401.4360046386719	30.2100699861333					1	DETECTED	401.4360 m/z @30.21 [151020OFc1_NvH-0949-Control-14.raw]	401.4360046386719	30.2100699861333	3.54492917226667	59.619474304	56.07454513173333	109446.3203125	1.7469671369053635E8	0	7817	50.319304224563425	1.1107849821772076	1.420621764320228	401.43585205078125	401.44598388671875
66	401.456298828125	18.0746083602667					1	DETECTED	401.4563 m/z @18.07 [151020OFc1_NvH-0949-Control-14.raw]	401.456298828125	18.0746083602667	3.85244089306667	99.4903604064	95.63791951333333	574357.5625	2.7963020446439517E8	4	7817	0.0920978594427524	0.5232336889563606	4.769924898132048	401.4463195800781	401.4661865234375
67	401.5065002441406	32.9007104482667					1	DETECTED	401.5065 m/z @32.90 [151020OFc1_NvH-0949-Control-14.raw]	401.5065002441406	32.9007104482667	4.70797676906667	95.1546535666667	90.44667679760002	303998.84375	2.4976361762324834E8	3	7817	21.843114098912988	1.9206803096572167	0.0018585914760675891	401.4966735839844	401.5121765136719
68	401.52227783203125	27.1229943552					1	DETECTED	401.5223 m/z @27.12 [151020OFc1_NvH-0949-Control-14.raw]	401.52227783203125	27.1229943552	1.02327377866667	85.9394703634667	84.91619658480003	1333156.625	2.7133629177819455E8	0	7817	0.13631788585704285	9.565050118030236	0.6471264144318224	401.51275634765625	401.5322570800781
69	401.5332336425781	27.1973876186667					1	DETECTED	401.5332 m/z @27.20 [151020OFc1_NvH-0949-Control-14.raw]	401.5332336425781	27.1973876186667	3.68411360586667	94.8347632472	91.15064964133333	463001.46875	3.3308657650880486E8	0	7817	0.05519923136605698	2.529447258228573	0.04434268796583719	401.53228759765625	401.5347900390625
70	401.5447998046875	26.752983636					1	DETECTED	401.5448 m/z @26.75 [151020OFc1_NvH-0949-Control-14.raw]	401.5447998046875	26.752983636	3.57280427706667	95.0497001189333	91.47689584186664	670849.75	3.075314802034769E8	3	7817	22.845522126486188	0.6303304913129811	0.6689948081657223	401.5348205566406	401.5527038574219
71	401.562744140625	17.3690454013333					1	DETECTED	401.5627 m/z @17.37 [151020OFc1_NvH-0949-Control-14.raw]	401.562744140625	17.3690454013333	4.3922571672	95.2622726714667	90.8700155042667	1.0423529E7	4.676553357796675E8	3	7817	0.19613773905730625	1.4977864351731314	0.03648089259019901	401.5527648925781	401.5726318359375
72	401.57537841796875	35.1730218808					1	DETECTED	401.5754 m/z @35.17 [151020OFc1_NvH-0949-Control-14.raw]	401.57537841796875	35.1730218808	3.92241068373333	92.6932621672	88.77085148346667	1964593.25	3.4355104518491334E8	0	7817	0.27072873796178953	0.8456188074689126	0.6922128648482365	401.5728759765625	401.5853576660156
73	401.5854187011719	50.5118167024					1	DETECTED	401.5854 m/z @50.51 [151020OFc1_NvH-0949-Control-14.raw]	401.5854187011719	50.5118167024	4.20613262133333	98.1958897485333	93.98975712719998	1161922.625	3.38800833800192E8	0	7817	77.37769075161542	1.306483613582136	1.375737622380873	401.58538818359375	401.5953674316406
74	401.5998229980469	22.7235748221333					1	DETECTED	401.5998 m/z @22.72 [151020OFc1_NvH-0949-Control-14.raw]	401.5998229980469	22.7235748221333	4.15385994426667	99.4622961136	95.30843616933333	154085.8125	2.473903053763213E8	0	7817	26.37365513324234	2.56623315964135	4.1324663192827	401.5955810546875	401.6097717285156
75	401.62664794921875	13.1908160754667					1	DETECTED	401.6266 m/z @13.19 [151020OFc1_NvH-0949-Control-14.raw]	401.62664794921875	13.1908160754667	5.89851562346667	96.6772588896	90.77874326613333	377831.21875	2.395296989964737E8	0	7817	0.22556331025859677	1.4632842033674707	0.8823843753375868	401.6166687011719	401.63623046875
76	401.6846923828125	30.2701192909333					1	DETECTED	401.6847 m/z @30.27 [151020OFc1_NvH-0949-Control-14.raw]	401.6846923828125	30.2701192909333	2.6723852216	94.7095791354667	92.0371939138667	239741.34375	2.582322175756002E8	0	7817	0.13701153092687335	1.9762110057703897	4.216252583352643	401.6749572753906	401.68798828125
77	401.6981201171875	38.0688212277333					1	DETECTED	401.6981 m/z @38.07 [151020OFc1_NvH-0949-Control-14.raw]	401.6981201171875	38.0688212277333	3.80066625146667	94.9870717888	91.18640553733333	556286.125	3.8184891049205124E8	2	7817	10.726504503804204	1.892299320016332	2.7731886687391203	401.68817138671875	401.6995849609375
78	401.7096252441406	17.2400472258667					1	DETECTED	401.7096 m/z @17.24 [151020OFc1_NvH-0949-Control-14.raw]	401.7096252441406	17.2400472258667	4.4826666352	98.5738357613333	94.0911691261333	1262492.875	3.1960936807210845E8	0	7817	22.015846263863473	0.708268418789514	0.09314584722910561	401.6996765136719	401.7144470214844
79	401.7244567871094	14.7435023568					1	DETECTED	401.7245 m/z @14.74 [151020OFc1_NvH-0949-Control-14.raw]	401.7244567871094	14.7435023568	0.187981621333333	99.7446616728	99.55668005146667	1668625.375	3.974006417665152E8	2	7817	2.0403346741583235	0.5573324726364111	0.08898607551585826	401.7144775390625	401.73443603515625
80	401.744873046875	31.4758374282667					1	DETECTED	401.7449 m/z @31.48 [151020OFc1_NvH-0949-Control-14.raw]	401.744873046875	31.4758374282667	0.267230329333333	96.1186984746667	95.85146814533337	2527153.5	4.5337828130762583E8	2	7817	15.789146502559532	0.7858402843165939	0.8015193646908307	401.7349548339844	401.7548522949219
81	401.75543212890625	29.6875301296					1	DETECTED	401.7554 m/z @29.69 [151020OFc1_NvH-0949-Control-14.raw]	401.75543212890625	29.6875301296	4.43364504373333	92.238179868	87.80453482426667	1833201.25	3.0816394776523477E8	2	7817	0.21125177845576815	0.5862573822156454	0.26708474283299083	401.7548828125	401.7646179199219
82	401.7746276855469	21.648387176					1	DETECTED	401.7746 m/z @21.65 [151020OFc1_NvH-0949-Control-14.raw]	401.7746276855469	21.648387176	6.64911362853333	98.4798671986667	91.83075357013337	2215523.0	2.562868818126484E8	0	7817	0.21204566780194867	0.5077454133522921	1.08644142610043	401.7646484375	401.7840576171875
83	401.8019104003906	30.5769364893333					1	DETECTED	401.8019 m/z @30.58 [151020OFc1_NvH-0949-Control-14.raw]	401.8019104003906	30.5769364893333	2.46422703493333	94.3801248877333	91.91589785279997	116685.265625	2.419909449909685E8	0	7817	21.78470280384623	1.9672538446860905	3.0860544837923416	401.7919616699219	401.81182861328125
84	401.82720947265625	13.3057099154667					1	DETECTED	401.8272 m/z @13.31 [151020OFc1_NvH-0949-Control-14.raw]	401.82720947265625	13.3057099154667	0.00795364773333333	98.1262570082667	98.11830336053337	197208.65625	2.904514527595591E8	0	7817	0.13099550605604726	0.9584865875646882	0.8531986628362044	401.8172912597656	401.8369445800781
85	401.8448486328125	11.0757306869333					1	DETECTED	401.8448 m/z @11.08 [151020OFc1_NvH-0949-Control-14.raw]	401.8448486328125	11.0757306869333	5.97217315946667	99.5841381730667	93.61196501360004	142982.171875	2.4333606052304772E8	0	7817	0.0705991960989234	17.505883141437547	0.05949314692822057	401.8372497558594	401.8458557128906
86	401.85626220703125	27.1541418805333					1	DETECTED	401.8563 m/z @27.15 [151020OFc1_NvH-0949-Control-14.raw]	401.85626220703125	27.1541418805333	0.0882654768	95.7688003397333	95.6805348629333	759576.125	2.5693482364003155E8	0	7817	0.11378483907688874	0.777842318760411	0.30550243441457525	401.8463134765625	401.8662414550781
87	401.8753356933594	26.9632940762667					1	DETECTED	401.8753 m/z @26.96 [151020OFc1_NvH-0949-Control-14.raw]	401.8753356933594	26.9632940762667	0.0282452725333333	99.6310733405333	99.60282806799997	499182.15625	3.9358269223912185E8	3	7817	15.685700973017514	0.5303611190050869	0.398603299461189	401.86627197265625	401.88531494140625
88	401.8866271972656	35.4171463101333					1	DETECTED	401.8866 m/z @35.42 [151020OFc1_NvH-0949-Control-14.raw]	401.8866271972656	35.4171463101333	4.22506598906667	95.6067438506667	91.38167786160004	461053.9375	2.8016686119500226E8	0	7817	0.22510766864324694	2.0026029581372846	0.012464807488757562	401.8853454589844	401.8870849609375
89	401.8970947265625	17.3872516834667					1	DETECTED	401.8971 m/z @17.39 [151020OFc1_NvH-0949-Control-14.raw]	401.8970947265625	17.3872516834667	0.00795364773333333	99.9763073093333	99.96835366159996	6405130.0	3.8880201657322294E8	3	7817	0.20018496993640156	0.9877195710772123	1.0853824453485788	401.8871154785156	401.9070739746094
90	401.9115905761719	46.6733405661333					1	DETECTED	401.9116 m/z @46.67 [151020OFc1_NvH-0949-Control-14.raw]	401.9115905761719	46.6733405661333	0.00795364773333333	99.5841381730667	99.57618452533337	1136411.125	2.9107190802806675E8	3	7817	0.11316240403625955	0.5465168363797566	0.328723693040207	401.9071044921875	401.9211730957031
91	401.927490234375	10.055988088					1	DETECTED	401.9275 m/z @10.06 [151020OFc1_NvH-0949-Control-14.raw]	401.927490234375	10.055988088	0.0781944357333333	82.2082910616	82.13009662586666	92865.4765625	2.0413533460521615E8	0	7817	0.0924241500806815	4.285664768855854	null	401.921875	401.9306640625
92	401.940673828125	22.2953674370667					1	DETECTED	401.9407 m/z @22.30 [151020OFc1_NvH-0949-Control-14.raw]	401.940673828125	22.2953674370667	0.0183180696	97.0264447672	97.0081266976	501049.84375	2.819635728515551E8	0	7817	3.8385337583847594	0.5683184610424121	0.8184949691540332	401.9306945800781	401.95050048828125
93	401.96051025390625	17.2194372690667					1	DETECTED	401.9605 m/z @17.22 [151020OFc1_NvH-0949-Control-14.raw]	401.96051025390625	17.2194372690667	0.00795364773333333	98.4028082008	98.39485455306666	1210604.75	2.846551519752885E8	4	7817	0.11393466547611197	1.9154778640848733	0.014574064092278665	401.95062255859375	401.970458984375
94	401.990966796875	5.4503915304					1	DETECTED	401.9910 m/z @5.45 [151020OFc1_NvH-0949-Control-14.raw]	401.990966796875	5.4503915304	0.00795364773333333	99.897218096	99.88926444826667	212402.078125	2.3486850308682504E8	0	7817	0.18792475963504618	5.479636862051916	1.2488841239728998	401.9892272949219	402.00091552734375
95	402.01959228515625	35.2939046632					1	DETECTED	402.0196 m/z @35.29 [151020OFc1_NvH-0949-Control-14.raw]	402.01959228515625	35.2939046632	1.30726879386667	99.9950565296	98.68778773573334	127106.8203125	2.8995192365398175E8	0	7817	66.66399439136808	1.5070871417667464	2.832541809520778	402.00970458984375	402.0294189453125
96	402.0395812988281	97.5589759738667					1	DETECTED	402.0396 m/z @97.56 [151020OFc1_NvH-0949-Control-14.raw]	402.0395812988281	97.5589759738667	0.168099877866667	99.9950565296	99.82695665173334	270924.78125	3.5464760922808605E8	0	7817	0.4266370789504492	0.5126841680628857	0.02930720830635262	402.0325622558594	402.04278564453125
97	402.0528564453125	22.7033334330667					1	DETECTED	402.0529 m/z @22.70 [151020OFc1_NvH-0949-Control-14.raw]	402.0528564453125	22.7033334330667	4.81328215706667	99.9065871781333	95.09330502106663	532752.5625	2.4578394933192688E8	0	7817	0.11266424878237657	1.1627505230120325	1.0385396202348356	402.0444641113281	402.0625915527344
98	402.1580810546875	91.4588848725333					1	DETECTED	402.1581 m/z @91.46 [151020OFc1_NvH-0949-Control-14.raw]	402.1580810546875	91.4588848725333	1.1848721168	98.6497238509333	97.4648517341333	91508.203125	2.4127643014428896E8	0	7817	1.5780356200680075	0.5398278461258681	2.0586518053953977	402.1483459472656	402.16363525390625
99	402.17413330078125	28.4651479261333					1	DETECTED	402.1741 m/z @28.47 [151020OFc1_NvH-0949-Control-14.raw]	402.17413330078125	28.4651479261333	0.00795364773333333	99.9950565296	99.98710288186668	755893.875	4.3099089650891453E8	3	7817	14.20894429309871	4.012618362278864	3.664165957632185	402.16436767578125	402.1841125488281
100	402.1962890625	33.0625876536					1	DETECTED	402.1963 m/z @33.06 [151020OFc1_NvH-0949-Control-14.raw]	402.1962890625	33.0625876536	3.6429684904	99.0118350050667	95.3688665146667	757381.125	3.165416752720917E8	4	7817	6.133501392086352	0.589283293906259	0.47229355937419026	402.1863098144531	402.2062683105469
101	402.2162780761719	22.2847489981333					1	DETECTED	402.2163 m/z @22.28 [151020OFc1_NvH-0949-Control-14.raw]	402.2162780761719	22.2847489981333	3.65283667813333	98.8219492496	95.16911257146667	1218068.125	3.447432993716659E8	3	7817	0.26014571093090666	0.5732062877625029	1.5602827956369352	402.2063293457031	402.2210998535156
102	402.23114013671875	17.3872516834667					1	DETECTED	402.2311 m/z @17.39 [151020OFc1_NvH-0949-Control-14.raw]	402.23114013671875	17.3872516834667	2.05400436853333	95.0970809432	93.04307657466667	2535233.75	4.124645014661488E8	2	7817	20.543793565169832	0.8244689142527207	0.574038727906933	402.2211608886719	402.2411193847656
103	402.24658203125	31.4758374282667					1	DETECTED	402.2466 m/z @31.48 [151020OFc1_NvH-0949-Control-14.raw]	402.24658203125	31.4758374282667	2.01836073973333	97.0264447672	95.00808402746668	1109159.75	3.6240887466521686E8	2	7817	15.265374930997748	0.6286344538361043	1.9494879675084995	402.24114990234375	402.2565612792969
104	402.2572937011719	29.6875301296					1	DETECTED	402.2573 m/z @29.69 [151020OFc1_NvH-0949-Control-14.raw]	402.2572937011719	29.6875301296	3.80066625146667	92.3271292909333	88.52646303946663	824166.8125	2.5658582033466655E8	0	7817	0.20307700898673886	1.0387997384011678	2.975048553089505	402.256591796875	402.2668762207031
105	402.2762756347656	21.6000607058667					1	DETECTED	402.2763 m/z @21.60 [151020OFc1_NvH-0949-Control-14.raw]	402.2762756347656	21.6000607058667	8.19161555226667	98.33756325255	90.14594770028333	555139.6875	2.866100886960527E8	0	7817	0.10607557476185647	16.67000743733245	867.197486762961	402.2677001953125	402.28594970703125
106	402.2904968261719	17.4100060098667					1	DETECTED	402.2905 m/z @17.41 [151020OFc1_NvH-0949-Control-14.raw]	402.2904968261719	17.4100060098667	2.56381737521667	92.2206782490667	89.65686087385002	120988.359375	2.2255311013537523E8	0	7817	0.12406043408037704	3.0195245082834528	0.013874385618922172	402.28631591796875	402.29351806640625
107	402.30389404296875	91.9261251064					1	DETECTED	402.3039 m/z @91.93 [151020OFc1_NvH-0949-Control-14.raw]	402.30389404296875	91.9261251064	10.6679274408	92.1938013922667	81.5258739514667	172943.234375	2.5776160593012458E8	0	7817	0.24105923185619815	1.3448912911319892	0.9407309420613303	402.2958984375	402.3105163574219
108	402.3220520019531	89.7906510234667					1	DETECTED	402.3221 m/z @89.79 [151020OFc1_NvH-0949-Control-14.raw]	402.3220520019531	89.7906510234667	3.56355457013333	92.4048363029333	88.84128173279997	294377.53125	4.3275548424858475E8	0	7817	1.1432600217716526	0.5105353239334126	0.014576995581187902	402.3128662109375	402.3315734863281
109	402.35736083984375	89.8455569330667					1	DETECTED	402.3574 m/z @89.85 [151020OFc1_NvH-0949-Control-14.raw]	402.35736083984375	89.8455569330667	0.82013216	94.5337647306667	93.7136325706667	214260.65625	2.895298368804094E8	0	7817	90.62168687256153	0.5085986074161868	0.01154969283595649	402.3473815917969	402.3670959472656
110	402.3978271484375	24.3571124938667					1	DETECTED	402.3978 m/z @24.36 [151020OFc1_NvH-0949-Control-14.raw]	402.3978271484375	24.3571124938667	3.36016273813333	99.0118350050667	95.65167226693337	1316238.625	3.234059695374999E8	0	7817	0.15338017683181704	0.7243250681805395	0.7681950958357198	402.38787841796875	402.40771484375
111	402.4176940917969	24.2859490669333					1	DETECTED	402.4177 m/z @24.29 [151020OFc1_NvH-0949-Control-14.raw]	402.4176940917969	24.2859490669333	3.22324327973333	98.0150377389333	94.79179445919998	371156.84375	2.4005849695124748E8	0	7817	null	11.774094484234219	0.036531904196619225	402.4083251953125	402.4272766113281
112	402.43731689453125	38.6048004624					1	DETECTED	402.4373 m/z @38.60 [151020OFc1_NvH-0949-Control-14.raw]	402.43731689453125	38.6048004624	4.02848270666667	95.2526103088	91.22412760213334	387298.90625	2.486337288026133E8	0	7817	16.322363164085466	1.6828891286012002	3.5787523070148213	402.4273986816406	402.44329833984375
113	402.45355224609375	22.674544452					1	DETECTED	402.4536 m/z @22.67 [151020OFc1_NvH-0949-Control-14.raw]	402.45355224609375	22.674544452	3.77262743733333	97.8635209184	94.09089348106667	511381.96875	2.666286776453598E8	0	7817	12.527830807835606	0.5577983628402903	0.568052624292766	402.443603515625	402.4635314941406
114	402.47235107421875	52.80214456					1	DETECTED	402.4724 m/z @52.80 [151020OFc1_NvH-0949-Control-14.raw]	402.47235107421875	52.80214456	3.99852835253333	97.2729501392	93.27442178666668	244361.828125	3.841536897873764E8	0	7817	79.80288750919362	0.9803816929339383	1.2778652919366331	402.46356201171875	402.4822998046875
115	402.48553466796875	4.76405372933333					1	DETECTED	402.4855 m/z @4.76 [151020OFc1_NvH-0949-Control-14.raw]	402.48553466796875	4.76405372933333	4.17326438106667	94.9975862205333	90.82432183946662	219483.640625	2.2801337503548294E8	0	7817	0.28790345738021106	0.7486447776999109	1.9892934452542137	402.4828796386719	402.49517822265625
116	402.5090026855469	28.1258454733333					1	DETECTED	402.5090 m/z @28.13 [151020OFc1_NvH-0949-Control-14.raw]	402.5090026855469	28.1258454733333	3.89993430693333	86.4383560936	82.53842178666667	517153.8125	2.4660776827509817E8	0	7817	14.128355252579652	0.5054403032300241	0.024149758479082874	402.4990539550781	402.51898193359375
117	402.5308837890625	33.0625876536					1	DETECTED	402.5309 m/z @33.06 [151020OFc1_NvH-0949-Control-14.raw]	402.5308837890625	33.0625876536	3.3693125768	98.5456960578667	95.17638348106671	647017.8125	2.5948970000917473E8	3	7817	0.10872372144308429	0.544076882157371	0.5664371604573024	402.5209045410156	402.5408630371094
118	402.5470886230469	23.5835380008					1	DETECTED	402.5471 m/z @23.58 [151020OFc1_NvH-0949-Control-14.raw]	402.5470886230469	23.5835380008	2.21050853333333	85.4773312597333	83.26682272639998	481161.84375	2.5698328807509887E8	0	7817	5.060930198408524	0.5239944809148607	38.48081683534935	402.5408935546875	402.5527648925781
119	402.5628356933594	16.3864508237333					1	DETECTED	402.5628 m/z @16.39 [151020OFc1_NvH-0949-Control-14.raw]	402.5628356933594	16.3864508237333	0.19798926	99.6598563765333	99.4618671165333	1104563.5	2.926046469160333E8	3	7817	0.19467478006436068	0.761419224660122	4.316386101972744	402.55291748046875	402.57281494140625
120	402.59808349609375	24.3184215354667					1	DETECTED	402.5981 m/z @24.32 [151020OFc1_NvH-0949-Control-14.raw]	402.59808349609375	24.3184215354667	3.93373146586667	96.3163363741333	92.38260490826663	1304852.625	2.805702728678769E8	0	7817	0.23712554072749725	1.3217324513157922	4.4481341179985225	402.5882263183594	402.60772705078125
121	402.61865234375	22.8054802834667					1	DETECTED	402.6187 m/z @22.81 [151020OFc1_NvH-0949-Control-14.raw]	402.61865234375	22.8054802834667	3.22324327973333	94.7761768048	91.55293352506668	225424.265625	2.5544661319463435E8	0	7817	8.100987897540406	6.062749264226826	11.126908783807355	402.6086730957031	402.6282043457031
122	402.6539611816406	22.6147452605333					1	DETECTED	402.6540 m/z @22.61 [151020OFc1_NvH-0949-Control-14.raw]	402.6539611816406	22.6147452605333	0.7043379888	94.9773489578667	94.27301096906669	217458.640625	2.411987581565487E8	0	7817	0.20380589310621744	2.151329498349596	2.3928397504089447	402.64398193359375	402.6639099121094
123	402.68377685546875	21.6234270512					1	DETECTED	402.6838 m/z @21.62 [151020OFc1_NvH-0949-Control-14.raw]	402.68377685546875	21.6234270512	3.83088291306667	90.7979817496	86.96709883653332	164627.296875	2.720098564097241E8	0	7817	0.044257235223255975	2.4439197160720747	6.942564715150482	402.6737976074219	402.688720703125
124	402.69873046875	25.7389289765333					1	DETECTED	402.6987 m/z @25.74 [151020OFc1_NvH-0949-Control-14.raw]	402.69873046875	25.7389289765333	4.0191866128	99.5935091272	95.5743225144	2499701.0	3.574778447574516E8	2	7817	0.4003334800026117	0.5201384584027656	0.42133950937960535	402.68878173828125	402.7086486816406
125	402.7119445800781	29.8047997192					1	DETECTED	402.7119 m/z @29.80 [151020OFc1_NvH-0949-Control-14.raw]	402.7119445800781	29.8047997192	4.3325000912	90.0670025013333	85.7345024101333	307585.84375	2.9292206703528E8	0	7817	13.412421741996575	2.295952978098992	0.05371972517057739	402.708740234375	402.7132873535156
126	402.7232971191406	20.4451090672					1	DETECTED	402.7233 m/z @20.45 [151020OFc1_NvH-0949-Control-14.raw]	402.7232971191406	20.4451090672	3.7225069272	97.3419617504	93.6194548232	789486.8125	2.84360689578018E8	2	7817	7.565756187229967	0.6035379057106359	0.7117141071973597	402.71331787109375	402.7239990234375
127	402.73406982421875	33.0934577373333					1	DETECTED	402.7341 m/z @33.09 [151020OFc1_NvH-0949-Control-14.raw]	402.73406982421875	33.0934577373333	2.81727076906667	99.9763073093333	97.15903654026663	2869620.25	4.290348561253943E8	2	7817	0.46455155907425194	0.5125336980891063	0.10264668323115525	402.7240905761719	402.7440490722656
128	402.7463073730469	47.1328397453333					1	DETECTED	402.7463 m/z @47.13 [151020OFc1_NvH-0949-Control-14.raw]	402.7463073730469	47.1328397453333	4.37306802373333	97.0548673122667	92.68179928853337	339040.9375	2.4093600795251217E8	0	7817	27.508831247380577	1.1165007295780975	1.6840768404163016	402.74407958984375	402.7484130859375
129	402.7584228515625	22.9950551213333					1	DETECTED	402.7584 m/z @23.00 [151020OFc1_NvH-0949-Control-14.raw]	402.7584228515625	22.9950551213333	5.03436094826667	87.1377088856	82.10334793733334	492918.71875	2.479987947560612E8	2	7817	6.701734307958798	0.584030695110591	0.0723393662127923	402.7484436035156	402.7681579589844
130	402.79864501953125	24.2542432888					1	DETECTED	402.7986 m/z @24.25 [151020OFc1_NvH-0949-Control-14.raw]	402.79864501953125	24.2542432888	4.37306802373333	99.4810770642667	95.10800904053337	879693.1875	2.5090636460161173E8	0	7817	0.2924757354784582	1.1318002850194053	2.651506086279827	402.78887939453125	402.80841064453125
131	402.81781005859375	24.3385713005333					1	DETECTED	402.8178 m/z @24.34 [151020OFc1_NvH-0949-Control-14.raw]	402.81781005859375	24.3385713005333	2.16514085013333	99.1775951410667	97.01245429093338	280039.6875	2.5866406646892747E8	0	7817	0.06660627801784003	2.7980230421687677	516.9063646533787	402.80877685546875	402.8274841308594
132	402.83917236328125	18.5412620821333					1	DETECTED	402.8392 m/z @18.54 [151020OFc1_NvH-0949-Control-14.raw]	402.83917236328125	18.5412620821333	0.858667455733333	78.1579051717333	77.29923771599996	1163396.125	2.4115607246760884E8	3	7817	0.3342739727640449	17.915081689311307	36.293539429118695	402.8300476074219	402.84893798828125
133	402.85931396484375	22.3092773896					1	DETECTED	402.8593 m/z @22.31 [151020OFc1_NvH-0949-Control-14.raw]	402.85931396484375	22.3092773896	0.0183180696	99.0211202178667	99.0028021482667	1986721.875	3.0125949464715713E8	3	7817	0.21142129542068133	1.5706021680880862	6.746789279780489	402.8493957519531	402.8692932128906
134	402.8704528808594	12.1139735704					1	DETECTED	402.8705 m/z @12.11 [151020OFc1_NvH-0949-Control-14.raw]	402.8704528808594	12.1139735704	0.0282452725333333	99.1104543616	99.08220908906667	809282.3125	2.6257881371075675E8	3	7817	0.21436528556188428	0.8355680884250961	111.70726623499336	402.86932373046875	402.88037109375
135	402.8907470703125	32.8405609485333					1	DETECTED	402.8907 m/z @32.84 [151020OFc1_NvH-0949-Control-14.raw]	402.8907470703125	32.8405609485333	0.00795364773333333	99.1391438634667	99.13119021573337	3662596.0	3.3525514292679286E8	0	7817	0.14714954947019265	0.5196371348172454	2.3510019497068027	402.8807678222656	402.8934326171875
136	402.9034423828125	29.1838664386667					1	DETECTED	402.9034 m/z @29.18 [151020OFc1_NvH-0949-Control-14.raw]	402.9034423828125	29.1838664386667	0.0381160872	99.4058384256	99.3677223384	5276627.0	4.171264310456699E8	3	7817	5.882494145416953	0.6337509014857873	0.056206456697508005	402.8934631347656	402.913330078125
137	402.92022705078125	22.4395385485333					1	DETECTED	402.9202 m/z @22.44 [151020OFc1_NvH-0949-Control-14.raw]	402.92022705078125	22.4395385485333	0.0183180696	99.9950565296	99.97673846	124995.78125	2.4207339440462047E8	0	7817	72.2774587041711	2.7827619215801036	4.313916649807083	402.9134521484375	402.9301452636719
138	402.9476318359375	11.8421304085333					1	DETECTED	402.9476 m/z @11.84 [151020OFc1_NvH-0949-Control-14.raw]	402.9476318359375	11.8421304085333	0.00795364773333333	82.4873529221333	82.47939927439997	173960.828125	2.3020662066530308E8	0	7817	0.09951609516984483	6.026390778060029	0.03397766141476653	402.9378356933594	402.948974609375
139	402.958984375	14.6952741933333					1	DETECTED	402.9590 m/z @14.70 [151020OFc1_NvH-0949-Control-14.raw]	402.958984375	14.6952741933333	0.0183180696	99.6598563765333	99.6415383069333	764655.4375	2.862252181987989E8	4	7817	0.1546308601812374	13.472569910734629	0.06249454818014717	402.9490966796875	402.96893310546875
140	402.9779052734375	31.8693720064					1	DETECTED	402.9779 m/z @31.87 [151020OFc1_NvH-0949-Control-14.raw]	402.9779052734375	31.8693720064	0.00795364773333333	99.868985612	99.86103196426667	210552.15625	2.702782300123819E8	0	7817	25.033535138919945	1.9691702941839417	2.3936083632640575	402.9690856933594	402.98779296875
141	402.9996643066406	24.3695626304					1	DETECTED	402.9997 m/z @24.37 [151020OFc1_NvH-0949-Control-14.raw]	402.9996643066406	24.3695626304	0.257307607466667	99.7256872098667	99.46837960240003	565925.3125	2.644277823762809E8	0	7817	0.0651764998125941	0.5051499791789379	34.683043543863654	402.98980712890625	403.0096435546875
142	403.0260009765625	39.7784891386667					1	DETECTED	403.0260 m/z @39.78 [151020OFc1_NvH-0949-Control-14.raw]	403.0260009765625	39.7784891386667	0.00795364773333333	99.9950565296	99.98710288186668	81008.234375	2.1588992941905096E8	0	7817	94.92664256937958	1.3114824462821084	1.6995592091016494	403.0233154296875	403.0332946777344
143	403.0433349609375	26.5110735621333					1	DETECTED	403.0433 m/z @26.51 [151020OFc1_NvH-0949-Control-14.raw]	403.0433349609375	26.5110735621333	0.742939241866667	99.9950565296	99.25211728773334	243318.234375	2.6188246760001886E8	0	7817	0.2350044620557945	2.207459615349701	5.354173175487278	403.03338623046875	403.0531921386719
144	403.05548095703125	28.2441730426667					1	DETECTED	403.0555 m/z @28.24 [151020OFc1_NvH-0949-Control-14.raw]	403.05548095703125	28.2441730426667	2.3916317472	99.9950565296	97.60342478240001	103224.0546875	2.2848067269193485E8	0	7817	92.33678997611923	1.7822719630208959	2.5653359003158216	403.0533447265625	403.05804443359375
145	403.0958251953125	44.0154167725333					1	DETECTED	403.0958 m/z @44.02 [151020OFc1_NvH-0949-Control-14.raw]	403.0958251953125	44.0154167725333	0.00795364773333333	99.9950565296	99.98710288186668	89750.3046875	2.5881829637225044E8	0	7817	88.51702908950324	1.0778656275322895	1.3938155844889606	403.08587646484375	403.1046447753906
146	403.17352294921875	18.5412620821333					1	DETECTED	403.1735 m/z @18.54 [151020OFc1_NvH-0949-Control-14.raw]	403.17352294921875	18.5412620821333	0.00795364773333333	99.9950565296	99.98710288186668	803245.3125	2.788325060677206E8	0	7817	0.14172597094307804	9.267175992895542	0.3756161502814211	403.16357421875	403.1835021972656
147	403.18548583984375	14.175975532					1	DETECTED	403.1855 m/z @14.18 [151020OFc1_NvH-0949-Control-14.raw]	403.18548583984375	14.175975532	0.108248741866667	99.868985612	99.76073687013334	440505.71875	3.115348400730296E8	3	7817	0.11987935976797459	1.0922308093803283	50.53677540730563	403.18359375	403.19061279296875
148	403.20062255859375	25.7137393442667					1	DETECTED	403.2006 m/z @25.71 [151020OFc1_NvH-0949-Control-14.raw]	403.20062255859375	25.7137393442667	3.6932546952	99.3205979402667	95.6273432450667	1124760.125	3.1107359887266546E8	0	7817	0.36031739619799197	2.6267918401401187	1.509594470133797	403.1906433105469	403.2090148925781
149	403.2190246582031	23.6074004122667					1	DETECTED	403.2190 m/z @23.61 [151020OFc1_NvH-0949-Control-14.raw]	403.2190246582031	23.6074004122667	3.71329227546667	99.0211202178667	95.30782794240002	6425014.5	5.045368974939948E8	2	7817	0.2708870643217338	2.9072925167047328	2.1018973042685083	403.20904541015625	403.22900390625
150	403.2370910644531	23.2866977744					1	DETECTED	403.2371 m/z @23.29 [151020OFc1_NvH-0949-Control-14.raw]	403.2370910644531	23.2866977744	0.0183180696	99.9950565296	99.97673846	3623137.5	5.13374275588183E8	2	7817	0.03579397614320712	0.5373858878229208	3.6739971771182494	403.2290344238281	403.2470703125
151	403.2520751953125	57.9942575392					1	DETECTED	403.2521 m/z @57.99 [151020OFc1_NvH-0949-Control-14.raw]	403.2520751953125	57.9942575392	1.64606275413333	95.1450283826667	93.49896562853337	813663.5	2.882132476277041E8	2	7817	41.55407310341803	0.9396914372535738	1.3072844521857796	403.2471008300781	403.2611999511719
152	403.267578125	14.9041240824					1	DETECTED	403.2676 m/z @14.90 [151020OFc1_NvH-0949-Control-14.raw]	403.267578125	14.9041240824	0.8683629672	97.0752149581333	96.2068519909333	111601.359375	2.380834225846086E8	0	7817	75.60878617352448	4.287328660518844	7.0904630353613864	403.2621765136719	403.27496337890625
153	403.2798767089844	53.383004732					1	DETECTED	403.2799 m/z @53.38 [151020OFc1_NvH-0949-Control-14.raw]	403.2798767089844	53.383004732	10.6980579570667	94.2711840616	83.5731261045333	69880.34375	2.4243393147604242E8	0	7817	80.75175736084691	0.9789531488137119	0.8990695181075994	403.278564453125	403.28961181640625
154	403.3067932128906	91.9439898333333					1	DETECTED	403.3068 m/z @91.94 [151020OFc1_NvH-0949-Control-14.raw]	403.3067932128906	91.9439898333333	16.0563895522667	92.238179868	76.18179031573331	64267.078125	1.9293053419198108E8	0	7817	0.13125142638629939	0.5019383274314718	0.0038766548629433554	403.3042297363281	403.3111877441406
155	403.4341735839844	25.8314691042667					1	DETECTED	403.4342 m/z @25.83 [151020OFc1_NvH-0949-Control-14.raw]	403.4341735839844	25.8314691042667	3.9445769288	96.8845126722667	92.93993574346669	448941.46875	2.7568340060289985E8	0	7817	9.112542334018215	8.295882719194749	0.2828200942836949	403.424560546875	403.4440002441406
156	403.4606628417969	14.8775089768					1	DETECTED	403.4607 m/z @14.88 [151020OFc1_NvH-0949-Control-14.raw]	403.4606628417969	14.8775089768	4.20613262133333	99.4903604064	95.28422778506668	312648.5625	2.2942147759944525E8	0	7817	0.27922637585118615	0.6224362684654091	9.790106796100337	403.4510803222656	403.4613952636719
157	403.4715270996094	32.9205975909333					1	DETECTED	403.4715 m/z @32.92 [151020OFc1_NvH-0949-Control-14.raw]	403.4715270996094	32.9205975909333	3.76298327733333	99.8218047378667	96.05882146053337	2155479.75	2.894510820282381E8	4	7817	0.05305196985857208	13.331402955215854	0.017770637799162492	403.4615478515625	403.4813232421875
158	403.48907470703125	12.8768027832					1	DETECTED	403.4891 m/z @12.88 [151020OFc1_NvH-0949-Control-14.raw]	403.48907470703125	12.8768027832	4.25844627626667	95.8915427408	91.63309646453334	1722142.0	2.897912093462834E8	4	7817	0.29896940739703837	2.98099321645923	2.561384007702875	403.4815673828125	403.4990539550781
159	403.5072937011719	18.5547303509333					1	DETECTED	403.5073 m/z @18.55 [151020OFc1_NvH-0949-Control-14.raw]	403.5072937011719	18.5547303509333	1.39676577706667	99.7539529053333	98.35718712826663	288534.8125	2.665539074503199E8	0	7817	0.1775644028270449	5.877901989936245	0.04863218102367302	403.49908447265625	403.51727294921875
160	403.5289611816406	17.2517884178667					1	DETECTED	403.5290 m/z @17.25 [151020OFc1_NvH-0949-Control-14.raw]	403.5289611816406	17.2517884178667	3.10441351413333	97.4183715144	94.31395800026667	931416.875	2.691351605043557E8	0	7817	0.15976849139342164	1.1705603246352896	0.033496406711761705	403.51910400390625	403.5339660644531
161	403.5439758300781	26.5811415610667					1	DETECTED	403.5440 m/z @26.58 [151020OFc1_NvH-0949-Control-14.raw]	403.5439758300781	26.5811415610667	3.84105153173333	98.1632627293333	94.32221119759997	2213563.5	3.3031899495610225E8	6	7817	0.1579820558042755	0.8180778157314637	0.03448396868206297	403.53399658203125	403.553955078125
162	403.5594787597656	32.8405609485333					1	DETECTED	403.5595 m/z @32.84 [151020OFc1_NvH-0949-Control-14.raw]	403.5594787597656	32.8405609485333	3.46107604346667	86.3957712	82.93469515653332	871795.3125	2.6653524246647707E8	3	7817	0.12030641406092712	0.6536012653078285	0.011325456269442181	403.5539855957031	403.5621337890625
163	403.5721740722656	29.1138610608					1	DETECTED	403.5722 m/z @29.11 [151020OFc1_NvH-0949-Control-14.raw]	403.5721740722656	29.1138610608	4.03782606533333	82.4326139037333	78.39478783839996	1110787.5	2.6508090601808393E8	3	7817	6.057574748653241	0.5289806788038719	5.49369060922072	403.56219482421875	403.5818176269531
164	403.5830383300781	35.7673966586667					1	DETECTED	403.5830 m/z @35.77 [151020OFc1_NvH-0949-Control-14.raw]	403.5830383300781	35.7673966586667	3.71329227546667	87.4454362096	83.73214393413333	761068.75	2.6048236341976985E8	3	7817	0.28717952048674533	0.801453506593191	0.011956955958272297	403.5821838378906	403.5928649902344
165	403.6028137207031	14.8021852829333					1	DETECTED	403.6028 m/z @14.80 [151020OFc1_NvH-0949-Control-14.raw]	403.6028137207031	14.8021852829333	2.65430805173333	96.3071131936	93.65280514186668	99704.1953125	2.4180358830974522E8	0	7817	4.586874514347876	5.070695666207204	15.495717430061427	403.59307861328125	403.6127014160156
166	403.6847229003906	25.8314691042667					1	DETECTED	403.6847 m/z @25.83 [151020OFc1_NvH-0949-Control-14.raw]	403.6847229003906	25.8314691042667	3.61189957733333	98.32679019175	94.71489061441667	375431.78125	2.740365823374114E8	0	7817	1.0219479969927505	3.0136363902208605	1.494126075044186	403.67474365234375	403.6945495605469
167	403.7008056640625	25.5985551301333					1	DETECTED	403.7008 m/z @25.60 [151020OFc1_NvH-0949-Control-14.raw]	403.7008056640625	25.5985551301333	3.92241068373333	89.4806114096	85.55820072586667	226017.4375	2.369136302425564E8	0	7817	9.369104207698289	3.170688025169831	4.899625315523204	403.6947326660156	403.70086669921875
168	403.71087646484375	26.1764797290667					1	DETECTED	403.7109 m/z @26.18 [151020OFc1_NvH-0949-Control-14.raw]	403.71087646484375	26.1764797290667	3.5543000216	99.6787686432	96.1244686216	8688965.0	6.152014018752916E8	2	7817	2.1712549924498283	0.8950580941428176	25.86403435437291	403.7010498046875	403.7208557128906
169	403.7294921875	21.4912450597333					1	DETECTED	403.7295 m/z @21.49 [151020OFc1_NvH-0949-Control-14.raw]	403.7294921875	21.4912450597333	1.66380406293333	98.9159063698667	97.25210230693338	6685745.0	5.0090414938669604E8	2	7817	0.20952395338810703	1.2087678910873172	0.5406288714018892	403.72088623046875	403.7394714355469
170	403.7424011230469	31.9879019949333					1	DETECTED	403.7424 m/z @31.99 [151020OFc1_NvH-0949-Control-14.raw]	403.7424011230469	31.9879019949333	3.8633840448	98.8313990530667	94.9680150082667	2179113.75	3.573395600067896E8	2	7817	19.293183112765476	1.0734776132054935	0.1703781800939409	403.739501953125	403.7523498535156
171	403.7539367675781	57.9065709866667					1	DETECTED	403.7539 m/z @57.91 [151020OFc1_NvH-0949-Control-14.raw]	403.7539367675781	57.9065709866667	4.82399817066667	80.8480396242667	76.02404145360003	374796.78125	2.536008954096086E8	0	7817	41.28264505795306	0.755581589059399	0.00372495283850328	403.75250244140625	403.7617492675781
172	403.8389587402344	18.5412620821333					1	DETECTED	403.8390 m/z @18.54 [151020OFc1_NvH-0949-Control-14.raw]	403.8389587402344	18.5412620821333	0.108248741866667	98.4705345210667	98.36228577920004	110437.5	2.3113698844747722E8	0	7817	0.17346485353419183	12.217431175963936	10.210279583867216	403.8299255371094	403.8431091308594
173	403.86358642578125	17.2095118184					1	DETECTED	403.8636 m/z @17.21 [151020OFc1_NvH-0949-Control-14.raw]	403.86358642578125	17.2095118184	0.0381160872	98.6497238509333	98.6116077637333	683117.4375	2.691925590289148E8	3	7817	9.51576522715969	1.0936928165755897	1.1962445510576838	403.8536682128906	403.8684997558594
174	403.8785705566406	26.5811415610667					1	DETECTED	403.8786 m/z @26.58 [151020OFc1_NvH-0949-Control-14.raw]	403.8785705566406	26.5811415610667	0.0381160872	97.9954150981333	97.9572990109333	1366944.125	3.322890539223488E8	3	7817	9.413262542891129	0.5432457716961665	0.21574382969559924	403.8687744140625	403.8885192871094
175	403.8906555175781	17.0320743938667					1	DETECTED	403.8907 m/z @17.03 [151020OFc1_NvH-0949-Control-14.raw]	403.8906555175781	17.0320743938667	0.00795364773333333	99.7934652616	99.78551161386667	344784.5	2.4313929766342098E8	0	7817	5.704755017161789	0.5605100479116937	21.98773770903164	403.8885803222656	403.900634765625
176	403.91180419921875	29.0197352058667					1	DETECTED	403.9118 m/z @29.02 [151020OFc1_NvH-0949-Control-14.raw]	403.91180419921875	29.0197352058667	0.00795364773333333	99.9763073093333	99.96835366159996	1943079.375	2.404698894087147E8	3	7817	0.1268022408262084	0.5253475319960845	0.13940202577797894	403.9018859863281	403.9217834472656
177	403.92510986328125	11.3572629778667					1	DETECTED	403.9251 m/z @11.36 [151020OFc1_NvH-0949-Control-14.raw]	403.92510986328125	11.3572629778667	0.0183180696	99.9856922469333	99.9673741773333	85256.953125	2.4552789757925147E8	0	7817	16.330120000391727	5.068405737113072	10.853087906809794	403.92181396484375	403.92510986328125
178	403.9351806640625	25.853621472					1	DETECTED	403.9352 m/z @25.85 [151020OFc1_NvH-0949-Control-14.raw]	403.9351806640625	25.853621472	0.00795364773333333	98.6608675890667	98.65291394133337	270709.375	2.548805278945813E8	0	7817	18.140583973896895	1.9145158260743698	5.013109755358408	403.92547607421875	403.94140625
179	403.9516906738281	26.1521636882667					1	DETECTED	403.9517 m/z @26.15 [151020OFc1_NvH-0949-Control-14.raw]	403.9516906738281	26.1521636882667	0.0183180696	99.9574881613333	99.9391700917333	866592.375	2.7276125644766057E8	0	7817	0.19458286917144108	0.5257822919471483	1.1710665938526086	403.9420471191406	403.961669921875
180	403.97296142578125	32.9497823952					1	DETECTED	403.9730 m/z @32.95 [151020OFc1_NvH-0949-Control-14.raw]	403.97296142578125	32.9497823952	0.108248741866667	99.9574881613333	99.84923941946664	815556.4375	2.5894247405785424E8	0	7817	6.456098499717076	0.7915304907253523	1.0225597301480844	403.9629821777344	403.9827575683594
181	403.99029541015625	12.9064455709333					1	DETECTED	403.9903 m/z @12.91 [151020OFc1_NvH-0949-Control-14.raw]	403.99029541015625	12.9064455709333	0.257307607466667	99.802887952	99.54558034453333	742496.4375	2.778304392565118E8	0	7817	2.3172799823662054	2.4172420240344907	4.620286494962421	403.9830627441406	404.0002746582031
182	404.0242004394531	22.4902606733333					1	DETECTED	404.0242 m/z @22.49 [151020OFc1_NvH-0949-Control-14.raw]	404.0242004394531	22.4902606733333	2.42794996213333	99.9950565296	97.56710656746668	167760.71875	2.5368493605646008E8	0	7817	8.628788676080376	2.305310594507941	6.943936740068822	404.0150451660156	404.033935546875
183	404.0439147949219	42.3922058634667					1	DETECTED	404.0439 m/z @42.39 [151020OFc1_NvH-0949-Control-14.raw]	404.0439147949219	42.3922058634667	0.848955090933333	99.9950565296	99.14610143866668	111303.46875	2.807226372489867E8	2	7817	94.01533232565961	1.1789808501242764	1.3185259921721666	404.0346984863281	404.0533447265625
184	404.0667419433594	59.3890351738667					1	DETECTED	404.0667 m/z @59.39 [151020OFc1_NvH-0949-Control-14.raw]	404.0667419433594	59.3890351738667	2.00935872666667	99.9950565296	97.98569780293333	107892.8359375	2.5967198633878478E8	0	7817	94.05349850492503	0.8148726371697798	0.6614371577312281	404.05755615234375	404.07501220703125
185	404.0845031738281	47.331379728					1	DETECTED	404.0845 m/z @47.33 [151020OFc1_NvH-0949-Control-14.raw]	404.0845031738281	47.331379728	0.207822905866667	99.9950565296	99.78723362373334	94097.6015625	2.5740324762002233E8	2	7817	92.32609980415722	1.0562618878903005	1.1220368353739396	404.07720947265625	404.09429931640625
186	404.10809326171875	44.3780022232					1	DETECTED	404.1081 m/z @44.38 [151020OFc1_NvH-0949-Control-14.raw]	404.10809326171875	44.3780022232	1.6993767088	99.9480570282667	98.2486803194667	92148.7578125	2.4293849624826983E8	0	7817	93.99756059501478	1.0982533197852986	1.1971670697868175	404.1011657714844	404.10809326171875
187	404.11944580078125	89.3314962013333					1	DETECTED	404.1194 m/z @89.33 [151020OFc1_NvH-0949-Control-14.raw]	404.11944580078125	89.3314962013333	6.76801021706667	99.4248464034667	92.65683618640003	3090666.75	3.9215025545400447E8	0	7817	0.9210925117638737	1.1636802866209968	1.0833559589746675	404.110107421875	404.1267395019531
188	404.1717834472656	14.5059567997333					1	DETECTED	404.1718 m/z @14.51 [151020OFc1_NvH-0949-Control-14.raw]	404.1717834472656	14.5059567997333	0.00795364773333333	99.9950565296	99.98710288186668	174936.671875	2.661635865961055E8	0	7817	3.179306163560197	5.347170154774458	6.639141520918935	404.16241455078125	404.1812438964844
189	404.1912841796875	16.3089372285333					1	DETECTED	404.1913 m/z @16.31 [151020OFc1_NvH-0949-Control-14.raw]	404.1912841796875	16.3089372285333	0.0480476384	99.9856922469333	99.93764460853329	3205435.25	3.376739862131795E8	3	7817	73.8274600960499	5.648728456469137	1.5048632747853867	404.1816711425781	404.1932373046875
190	404.2032775878906	25.1897407114667					1	DETECTED	404.2033 m/z @25.19 [151020OFc1_NvH-0949-Control-14.raw]	404.2032775878906	25.1897407114667	1.4413776304	99.9856922469333	98.5443146165333	1.502825E7	7.424472183613445E8	3	7817	0.2523896928441296	0.5668805761071134	0.1847949261417668	404.19329833984375	404.2132568359375
191	404.2133483886719	26.2529666981333					1	DETECTED	404.2133 m/z @26.25 [151020OFc1_NvH-0949-Control-14.raw]	404.2133483886719	26.2529666981333	3.47028657173333	99.4058384256	95.93555185386667	2799131.75	4.0976378111616135E8	2	7817	72.5921466030082	6.085132817499753	53.86061791517697	404.2132873535156	404.22125244140625
192	404.23126220703125	21.4773326093333					1	DETECTED	404.2313 m/z @21.48 [151020OFc1_NvH-0949-Control-14.raw]	404.23126220703125	21.4773326093333	0.829802587466667	99.8499080698667	99.02010548240003	3280277.25	5.633589179025792E8	2	7817	23.44961347715475	0.7748845675248651	0.6098787781622237	404.2212829589844	404.2412414550781
193	404.2421875	21.4912450597333					1	DETECTED	404.2422 m/z @21.49 [151020OFc1_NvH-0949-Control-14.raw]	404.2421875	21.4912450597333	4.0790755328	37.0017306957333	32.9226551629333	356622.03125	9.025176290831499E7	0	7817	24.125917521688372	1.4094970947637373	2.7102161220433003	404.24127197265625	404.2426452636719
194	404.2526550292969	29.6663325024					1	DETECTED	404.2527 m/z @29.67 [151020OFc1_NvH-0949-Control-14.raw]	404.2526550292969	29.6663325024	0.969718390666667	99.8499080698667	98.88018967920003	1170491.875	3.391813014470064E8	2	7817	0.8369844710410774	10.630603316010466	733.5403851311121	404.24267578125	404.2626037597656
195	404.26287841796875	33.4452267325333					1	DETECTED	404.2629 m/z @33.45 [151020OFc1_NvH-0949-Control-14.raw]	404.26287841796875	33.4452267325333	4.18422049626667	99.8499080698667	95.66568757360002	276041.625	2.6417618869460595E8	0	7817	57.454039344650596	1.5025305767528192	2.0038331035496872	404.2626647949219	404.2716369628906
196	404.3011169433594	91.6455410018667					1	DETECTED	404.3011 m/z @91.65 [151020OFc1_NvH-0949-Control-14.raw]	404.3011169433594	91.6455410018667	32.7718390234667	99.7067222141333	66.9348831906666	94839.8046875	1.7777506846130002E8	0	7817	1.1312681235043556	0.5648926439413544	31.514879991517567	404.2929992675781	404.3108215332031
197	404.31939697265625	91.8791362869333					1	DETECTED	404.3194 m/z @91.88 [151020OFc1_NvH-0949-Control-14.raw]	404.31939697265625	91.8791362869333	4.14412724613333	99.9763073093333	95.83218006319996	68999.3984375	1.923451127105891E8	0	7817	0.92964353739697	0.5446270908478155	59.436923438126485	404.3116455078125	404.3292236328125
198	404.3564758300781	46.3605092301333					1	DETECTED	404.3565 m/z @46.36 [151020OFc1_NvH-0949-Control-14.raw]	404.3564758300781	46.3605092301333	3.87289880746667	99.9574881613333	96.08458935386663	117224.359375	2.689499306966245E8	0	7817	95.71220937517128	1.1248715807093714	1.2555752821288837	404.3465576171875	404.3662109375
199	404.36810302734375	41.2816827448					1	DETECTED	404.3681 m/z @41.28 [151020OFc1_NvH-0949-Control-14.raw]	404.36810302734375	41.2816827448	4.93382087066667	99.9388223432	95.00500147253334	93161.2109375	2.6079680666473937E8	0	7817	70.79196960344281	1.3015949295850462	1.6006425200836651	404.3672180175781	404.3778076171875
200	404.388427734375	31.571654628					1	DETECTED	404.3884 m/z @31.57 [151020OFc1_NvH-0949-Control-14.raw]	404.388427734375	31.571654628	3.67328825786667	99.9763073093333	96.30301905146662	201617.875	2.269498666164368E8	0	7817	94.06218262418525	1.7173647505012526	2.369354638302623	404.37847900390625	404.3984069824219
201	404.41748046875	45.9855237010667					1	DETECTED	404.4175 m/z @45.99 [151020OFc1_NvH-0949-Control-14.raw]	404.41748046875	45.9855237010667	2.42794996213333	99.9950565296	97.56710656746668	2276055.75	2.838571344143107E8	0	7817	0.06299324791665839	0.536179734550917	1.9663717490344879	404.4075622558594	404.4272766113281
202	404.4443664550781	32.1058758088					1	DETECTED	404.4444 m/z @32.11 [151020OFc1_NvH-0949-Control-14.raw]	404.4443664550781	32.1058758088	1.80576300186667	99.9950565296	98.18929352773334	907512.4375	2.816720831223903E8	0	7817	0.06528584835572104	0.5061773125384724	28.902837994407218	404.43463134765625	404.45428466796875
203	404.4632873535156	18.9346844776					1	DETECTED	404.4633 m/z @18.93 [151020OFc1_NvH-0949-Control-14.raw]	404.4632873535156	18.9346844776	3.65283667813333	99.9950565296	96.34221985146668	560083.5625	2.702907560852873E8	0	7817	0.09672989805658005	1.2196829102536393	1.8715373411100538	404.4544982910156	404.4732360839844
204	404.48834228515625	52.9461452674667					1	DETECTED	404.4883 m/z @52.95 [151020OFc1_NvH-0949-Control-14.raw]	404.48834228515625	52.9461452674667	1.91146407706667	99.9950565296	98.08359245253334	506124.3125	2.950227100002961E8	0	7817	42.32656743428137	0.8072509258905298	0.6094721697088594	404.4783630371094	404.498291015625
205	404.50616455078125	14.5203255650667					1	DETECTED	404.5062 m/z @14.52 [151020OFc1_NvH-0949-Control-14.raw]	404.50616455078125	14.5203255650667	3.98726397173333	99.9950565296	96.00779255786668	120274.359375	2.5962489157912314E8	0	7817	3.848720474313712	5.322099072896708	22.305072061972023	404.4986572265625	404.5082092285156
206	404.51824951171875	27.1541418805333					1	DETECTED	404.5182 m/z @27.15 [151020OFc1_NvH-0949-Control-14.raw]	404.51824951171875	27.1541418805333	2.44612076506667	99.9856922469333	97.53957148186663	332408.3125	2.503875755319227E8	0	7817	14.936833967393682	2.416831281834738	0.015107038939119495	404.5082702636719	404.52130126953125
207	404.5313415527344	14.2447828389333					1	DETECTED	404.5313 m/z @14.24 [151020OFc1_NvH-0949-Control-14.raw]	404.5313415527344	14.2447828389333	1.8849078824	99.8784162688	97.9935083864	2376850.5	3.494058693692446E8	3	7817	2.2455138582126946	1.1452904388205105	15.221737918944925	404.5213928222656	404.54132080078125
208	404.54205322265625	27.2635963976					1	DETECTED	404.5421 m/z @27.26 [151020OFc1_NvH-0949-Control-14.raw]	404.54205322265625	27.2635963976	4.70797676906667	99.802887952	95.09491118293333	692404.625	2.899873463637438E8	3	7817	10.950795947514873	6.408171571937385	0.018061270765098246	404.5413513183594	404.5456237792969
209	404.5556640625	40.1304621578667					1	DETECTED	404.5557 m/z @40.13 [151020OFc1_NvH-0949-Control-14.raw]	404.5556640625	40.1304621578667	3.33202952933333	99.868985612	96.53695608266668	2205264.5	3.209159820799866E8	3	7817	0.08631196522849649	0.9648543500936522	0.0895175751575431	404.5456848144531	404.5656433105469
210	404.5709228515625	34.9969281845333					1	DETECTED	404.5709 m/z @35.00 [151020OFc1_NvH-0949-Control-14.raw]	404.5709228515625	34.9969281845333	3.39672469173333	99.868985612	96.47226092026668	1085461.875	2.9509748403049713E8	0	7817	0.2400209075576356	0.5179672991379536	0.8646371160534632	404.565673828125	404.57318115234375
211	404.5832214355469	33.2001420109333					1	DETECTED	404.5832 m/z @33.20 [151020OFc1_NvH-0949-Control-14.raw]	404.5832214355469	33.2001420109333	3.80066625146667	99.8594730645333	96.05880681306664	3286426.0	3.50062322772248E8	3	7817	5.590845883853664	1.4181050434722804	5.580118375576623	404.573486328125	404.5931701660156
212	404.5995788574219	19.8153307592					1	DETECTED	404.5996 m/z @19.82 [151020OFc1_NvH-0949-Control-14.raw]	404.5995788574219	19.8153307592	2.92808630026667	99.8594730645333	96.93138676426663	132380.8125	2.4379414982683802E8	0	7817	10.888153629350285	2.861245025973911	24.53932397936267	404.5933532714844	404.6082763671875
213	404.6183776855469	46.0570998904					1	DETECTED	404.6184 m/z @46.06 [151020OFc1_NvH-0949-Control-14.raw]	404.6183776855469	46.0570998904	3.22324327973333	99.8406146138667	96.61737133413338	2527231.0	3.137720320587552E8	0	7817	0.10358299089335787	0.5290066135997173	1.0871743386471056	404.6083984375	404.6282043457031
214	404.6392517089844	84.5651414864					1	DETECTED	404.6393 m/z @84.57 [151020OFc1_NvH-0949-Control-14.raw]	404.6392517089844	84.5651414864	7.79226792613333	99.8311399997333	92.03887207359996	167238.890625	3.659211400608751E8	0	7817	81.45776333096299	0.5869737771813319	0.1972595345852851	404.62933349609375	404.6400451660156
215	404.65020751953125	84.5651414864					1	DETECTED	404.6502 m/z @84.57 [151020OFc1_NvH-0949-Control-14.raw]	404.65020751953125	84.5651414864	5.52044962346667	99.8406146138667	94.32016499040003	257511.71875	3.038386714146948E8	0	7817	81.39409079334625	0.5975451620922917	0.19550578765386692	404.6404724121094	404.65997314453125
216	404.6717224121094	16.6507704506667					1	DETECTED	404.6717 m/z @16.65 [151020OFc1_NvH-0949-Control-14.raw]	404.6717224121094	16.6507704506667	4.42413618053333	99.8406146138667	95.41647843333338	127147.71875	2.4029770170814124E8	0	7817	0.11115684991311525	3.8560225881907995	37.954747878235736	404.66192626953125	404.6717224121094
217	404.6817321777344	14.4366971730667					1	DETECTED	404.6817 m/z @14.44 [151020OFc1_NvH-0949-Control-14.raw]	404.6817321777344	14.4366971730667	5.42175611573333	99.802887952	94.38113183626668	431263.09375	2.51761654660278E8	0	7817	0.11884927904584863	3.5923057036695716	0.66638884161778	404.6719055175781	404.6846923828125
218	404.6947326660156	32.0438199184					1	DETECTED	404.6947 m/z @32.04 [151020OFc1_NvH-0949-Control-14.raw]	404.6947326660156	32.0438199184	3.59324766133333	99.802887952	96.20964029066667	552013.25	2.6916939506101805E8	0	7817	39.18063813828334	3.0465677535421665	1.978491396091375	404.6848449707031	404.69482421875
219	404.70489501953125	25.1751018245333					1	DETECTED	404.7049 m/z @25.18 [151020OFc1_NvH-0949-Control-14.raw]	404.70489501953125	25.1751018245333	1.16721989066667	99.7934652616	98.62624537093333	6825735.0	4.295089341595979E8	2	7817	0.21835219245172155	0.5331906167551872	0.7086913252817226	404.6949157714844	404.71484375
220	404.71875	15.2386554088					1	DETECTED	404.7188 m/z @15.24 [151020OFc1_NvH-0949-Control-14.raw]	404.71875	15.2386554088	3.5543000216	99.7934652616	96.23916524	905175.625	3.026455459359096E8	2	7817	0.14116039856982354	1.1704032391413888	60.194467689054434	404.71490478515625	404.7216796875
221	404.731689453125	12.2861879352					1	DETECTED	404.7317 m/z @12.29 [151020OFc1_NvH-0949-Control-14.raw]	404.731689453125	12.2861879352	0.0681426576	99.7934652616	99.725322604	1751845.125	3.613336414796309E8	2	7817	28.722220204804472	2.1921948729586966	256.674061167451	404.72174072265625	404.7416687011719
222	404.74169921875	40.8587499205333					1	DETECTED	404.7417 m/z @40.86 [151020OFc1_NvH-0949-Control-14.raw]	404.74169921875	40.8587499205333	3.22324327973333	99.7539529053333	96.53070962559998	448834.75	2.862040645781052E8	0	7817	88.97595671440487	1.399703019809413	1.8178210780730952	404.74169921875	404.7445068359375
223	404.7545166015625	29.6663325024					1	DETECTED	404.7545 m/z @29.67 [151020OFc1_NvH-0949-Control-14.raw]	404.7545166015625	29.6663325024	0.0681426576	99.7823656592	99.71422300159999	525785.9375	2.5920760166788808E8	0	7817	0.17822558659389642	3.0187850073913736	0.5539187585548782	404.74462890625	404.7644958496094
224	404.7677001953125	16.5992067744					1	DETECTED	404.7677 m/z @16.60 [151020OFc1_NvH-0949-Control-14.raw]	404.7677001953125	16.5992067744	0.0781944357333333	99.7823656592	99.70417122346666	147069.53125	3.0695423478270024E8	0	7817	17.115905830537393	2.9289333816826746	4.8251570062266484	404.7645263671875	404.777587890625
225	404.7897644042969	55.9061661426667					1	DETECTED	404.7898 m/z @55.91 [151020OFc1_NvH-0949-Control-14.raw]	404.7897644042969	55.9061661426667	0.0580576418666667	99.7351848637333	99.67712722186663	107690.71875	3.300828043351935E8	0	7817	69.8340869407963	0.8610507465397633	0.7474203151210523	404.7799377441406	404.7915344238281
226	404.8015441894531	93.1565012733333					1	DETECTED	404.8015 m/z @93.16 [151020OFc1_NvH-0949-Control-14.raw]	404.8015441894531	93.1565012733333	0.0681426576	99.8311399997333	99.76299734213329	150743.8125	2.4661271396580476E8	0	7817	78.8449046680525	0.521386429379094	0.03444639259593024	404.7918395996094	404.8085021972656
227	404.81854248046875	46.0570998904					1	DETECTED	404.8185 m/z @46.06 [151020OFc1_NvH-0949-Control-14.raw]	404.81854248046875	46.0570998904	0.0381160872	99.5371951682667	99.49907908106671	1053316.875	3.099441842729033E8	0	7817	0.1937403635672581	1.1200914235585657	1.2372034332366513	404.8086242675781	404.8284912109375
228	404.8299255371094	13.9260178853333					1	DETECTED	404.8299 m/z @13.93 [151020OFc1_NvH-0949-Control-14.raw]	404.8299255371094	13.9260178853333	0.0381160872	97.920103228	97.8819871408	238127.5625	2.7008217362408537E8	0	7817	2.3369568580011677	3.51144014739612	0.07097349260154054	404.82855224609375	404.83984375
229	404.84588623046875	93.1407717173333					1	DETECTED	404.8459 m/z @93.14 [151020OFc1_NvH-0949-Control-14.raw]	404.84588623046875	93.1407717173333	0.0381160872	97.6047670728	97.5666509856	207552.640625	2.5480433267321372E8	0	7817	76.28433100201586	0.5226101137509549	0.02044139673712789	404.8399658203125	404.8523254394531
230	404.8623352050781	23.3485932224					1	DETECTED	404.8623 m/z @23.35 [151020OFc1_NvH-0949-Control-14.raw]	404.8623352050781	23.3485932224	0.0381160872	99.5090745765333	99.4709584893333	630384.8125	3.154778386192508E8	3	7817	9.045404633850138	4.281210221475305	0.09949239508985765	404.85235595703125	404.86529541015625
231	404.87530517578125	17.2712056005333					1	DETECTED	404.8753 m/z @17.27 [151020OFc1_NvH-0949-Control-14.raw]	404.87530517578125	17.2712056005333	0.00795364773333333	98.9066399397333	98.89868629199997	3146636.75	3.776503129394509E8	3	7817	0.1924479289133494	0.9250796722251309	2.7273458396288	404.8653259277344	404.8852233886719
232	404.8907470703125	26.1521636882667					1	DETECTED	404.8907 m/z @26.15 [151020OFc1_NvH-0949-Control-14.raw]	404.8907470703125	26.1521636882667	0.00795364773333333	97.5954920458667	97.58753839813338	1803187.25	3.342219361231926E8	3	7817	26.319859899626866	3.4096491180108845	0.356324077533882	404.88531494140625	404.90069580078125
233	404.9051818847656	34.9458749690667					1	DETECTED	404.9052 m/z @34.95 [151020OFc1_NvH-0949-Control-14.raw]	404.9051818847656	34.9458749690667	0.00795364773333333	97.4753268397333	97.46737319199997	887014.25	2.6452504092651325E8	2	7817	0.13395041699874355	2.546046473785877	0.10595820645750999	404.9007568359375	404.9075927734375
234	404.9176025390625	33.1688300568					1	DETECTED	404.9176 m/z @33.17 [151020OFc1_NvH-0949-Control-14.raw]	404.9176025390625	33.1688300568	0.00795364773333333	99.9856922469333	99.97773859919997	1788236.375	3.0522567042934716E8	2	7817	0.19053398358192908	2.0570411983709525	2.385889141789662	404.9076232910156	404.9275817871094
235	404.92864990234375	92.734349464					1	DETECTED	404.9286 m/z @92.73 [151020OFc1_NvH-0949-Control-14.raw]	404.92864990234375	92.734349464	0.0183180696	97.4551519352	97.43683386560001	385547.71875	2.703973300771041E8	0	7817	78.71522172330874	0.5054550343319824	0.02830150886361926	404.9276123046875	404.93572998046875
236	404.94573974609375	32.0438199184					1	DETECTED	404.9457 m/z @32.04 [151020OFc1_NvH-0949-Control-14.raw]	404.94573974609375	32.0438199184	0.00795364773333333	99.8784162688	99.87046262106666	392812.90625	2.958981876651971E8	4	7817	24.217702280756825	1.9837953886059478	4.162007965471564	404.935791015625	404.9557189941406
237	404.9619140625	92.8046778453333					1	DETECTED	404.9619 m/z @92.80 [151020OFc1_NvH-0949-Control-14.raw]	404.9619140625	92.8046778453333	0.108248741866667	96.6022013645333	96.49395262266664	341034.21875	2.782385822547074E8	0	7817	73.93134901010944	0.5084101856900941	0.009750895756785609	404.955810546875	404.9667663574219
238	404.976806640625	89.7782791456					1	DETECTED	404.9768 m/z @89.78 [151020OFc1_NvH-0949-Control-14.raw]	404.976806640625	89.7782791456	0.0480476384	98.8783985392	98.8303509008	392830.3125	3.090511015330581E8	0	7817	73.3310779939797	0.5086853804193935	0.005492956911630561	404.9668273925781	404.9867858886719
239	404.99737548828125	92.8046778453333					1	DETECTED	404.9974 m/z @92.80 [151020OFc1_NvH-0949-Control-14.raw]	404.99737548828125	92.8046778453333	0.108248741866667	99.6879999877333	99.57975124586665	671578.75	3.2039218885859674E8	0	7817	67.52359850210162	0.5690502390145818	0.0023479468452144462	404.9874572753906	405.00030517578125
240	405.0104064941406	89.7782791456					1	DETECTED	405.0104 m/z @89.78 [151020OFc1_NvH-0949-Control-14.raw]	405.0104064941406	89.7782791456	0.0480476384	99.3490513888	99.3010037504	969974.3125	3.296912035612392E8	5	7817	66.70902990982971	0.5215521080107441	0.042689543514072545	405.00042724609375	405.0154724121094
241	405.0254821777344	89.7677379098667					1	DETECTED	405.0255 m/z @89.77 [151020OFc1_NvH-0949-Control-14.raw]	405.0254821777344	89.7677379098667	0.108248741866667	99.9950565296	99.88680778773335	1245833.75	3.1619281835210454E8	3	7817	43.738166692674206	0.5112266791912078	0.02557170938825328	405.0155029296875	405.03546142578125
242	405.0390930175781	89.7677379098667					1	DETECTED	405.0391 m/z @89.77 [151020OFc1_NvH-0949-Control-14.raw]	405.0390930175781	89.7677379098667	0.217470361333333	99.9950565296	99.77758616826668	714633.375	3.3474254134269875E8	0	7817	0.11156791990542558	0.5090740107194104	2.0178769752263497	405.0354919433594	405.049072265625
243	405.06280517578125	89.7906510234667					1	DETECTED	405.0628 m/z @89.79 [151020OFc1_NvH-0949-Control-14.raw]	405.06280517578125	89.7906510234667	0.207822905866667	99.9856922469333	99.77786934106663	1044468.3125	3.170104119219337E8	0	7817	0.45343387782718025	0.5035417014155211	0.01424867009875493	405.0528259277344	405.0727844238281
244	405.07574462890625	89.8080176626667					1	DETECTED	405.0757 m/z @89.81 [151020OFc1_NvH-0949-Control-14.raw]	405.07574462890625	89.8080176626667	0.0882654768	99.9950565296	99.9067910528	992020.1875	3.35592406205072E8	0	7817	0.08384450888851802	0.5038598857888641	0.057301141206617126	405.07281494140625	405.0857238769531
245	405.0894775390625	89.7544745850667					1	DETECTED	405.0895 m/z @89.75 [151020OFc1_NvH-0949-Control-14.raw]	405.0894775390625	89.7544745850667	0.247243189333333	99.9950565296	99.74781334026667	902599.75	3.24648233182522E8	0	7817	63.97135833321527	0.7454993144590351	1.1566724304719183	405.08575439453125	405.094970703125
246	405.10498046875	89.8261451258667					1	DETECTED	405.1050 m/z @89.83 [151020OFc1_NvH-0949-Control-14.raw]	405.10498046875	89.8261451258667	0.0882654768	99.415378224	99.32711274719999	976852.75	3.551988386079939E8	0	7817	65.0964376113926	0.5044492403676425	0.05317493536250769	405.0950012207031	405.11090087890625
247	405.12091064453125	89.8261451258667					1	DETECTED	405.1209 m/z @89.83 [151020OFc1_NvH-0949-Control-14.raw]	405.12091064453125	89.8261451258667	0.0882654768	98.0433786077333	97.9551131309333	1094208.625	3.592314615357247E8	0	7817	0.627158940888549	0.5064005246870138	0.06303521129744405	405.11102294921875	405.1308898925781
248	405.1343688964844	89.9265230106667					1	DETECTED	405.1344 m/z @89.93 [151020OFc1_NvH-0949-Control-14.raw]	405.1343688964844	89.9265230106667	0.0882654768	95.7217509085333	95.63348543173329	515176.65625	3.4244345084569037E8	0	7817	68.19673055883864	1.8559280914143705	0.16423681132249043	405.1309509277344	405.1406555175781
249	405.15069580078125	89.8455569330667					1	DETECTED	405.1507 m/z @89.85 [151020OFc1_NvH-0949-Control-14.raw]	405.15069580078125	89.8455569330667	0.0480476384	99.7446616728	99.6966140344	824168.75	3.959562215686179E8	0	7817	67.89589485470577	0.5275137685256795	0.024911156642895137	405.1407165527344	405.1606750488281
250	405.16510009765625	24.6375663333333					1	DETECTED	405.1651 m/z @24.64 [151020OFc1_NvH-0949-Control-14.raw]	405.16510009765625	24.6375663333333	0.0480476384	98.774932892	98.72688525359999	425138.5	3.7668266766630524E8	0	7817	4.894609058702997	4.088192608833813	5.810798673509805	405.16070556640625	405.1666564941406
251	405.1766662597656	89.8455569330667					1	DETECTED	405.1767 m/z @89.85 [151020OFc1_NvH-0949-Control-14.raw]	405.1766662597656	89.8455569330667	0.0183180696	99.9950565296	99.97673846	1163697.25	3.606477398314653E8	3	7817	65.26291121452887	0.5177296074276236	7.798484301072678E-4	405.1667785644531	405.1866455078125
252	405.1955261230469	90.0670025013333					1	DETECTED	405.1955 m/z @90.07 [151020OFc1_NvH-0949-Control-14.raw]	405.1955261230469	90.0670025013333	0.0183180696	95.2811786938667	95.26286062426671	619189.0	3.74547533096468E8	3	7817	58.69812560173416	1.034100744179625	0.005318572894533838	405.1866760253906	405.1961975097656
253	405.2062072753906	25.1591186821333					1	DETECTED	405.2062 m/z @25.16 [151020OFc1_NvH-0949-Control-14.raw]	405.2062072753906	25.1591186821333	0.0183180696	95.7878419173333	95.7695238477333	1497149.0	3.843792039105791E8	2	7817	4.418447570887739	7.5504039714016455	0.9013038096474068	405.19622802734375	405.2088317871094
254	405.2188415527344	15.3711263970667					1	DETECTED	405.2188 m/z @15.37 [151020OFc1_NvH-0949-Control-14.raw]	405.2188415527344	15.3711263970667	0.0183180696	99.8878411328	99.8695230632	1974269.125	4.277739273553794E8	2	7817	7.841533178566394	5.130188108298924	0.9466787475437125	405.2088623046875	405.2209777832031
255	405.2309875488281	15.9285037202667					1	DETECTED	405.2310 m/z @15.93 [151020OFc1_NvH-0949-Control-14.raw]	405.2309875488281	15.9285037202667	0.0183180696	99.9763073093333	99.9579892397333	2345384.0	5.265580933244309E8	3	7817	20.789566335840313	0.6900548272222696	105.82311568588068	405.22100830078125	405.240966796875
256	405.2420959472656	32.4876587578667					1	DETECTED	405.2421 m/z @32.49 [151020OFc1_NvH-0949-Control-14.raw]	405.2420959472656	32.4876587578667	0.0183180696	95.1546535666667	95.1363354970667	1123637.625	3.710559976248789E8	2	7817	58.417965405949175	3.3110685211334063	0.0166343343170473	405.2409973144531	405.2502136230469
257	405.2602233886719	62.8025195429333					1	DETECTED	405.2602 m/z @62.80 [151020OFc1_NvH-0949-Control-14.raw]	405.2602233886719	62.8025195429333	0.0183180696	96.5834545021333	96.56513643253331	1981630.875	4.3483287433459616E8	2	7817	0.2624700479791855	1.1203015070184859	0.6993825210243656	405.2502746582031	405.27020263671875
258	405.2725524902344	89.880561032					1	DETECTED	405.2726 m/z @89.88 [151020OFc1_NvH-0949-Control-14.raw]	405.2725524902344	89.880561032	0.168099877866667	92.4988108272	92.33071094933334	974978.125	3.914601013494187E8	0	7817	57.4283985177116	0.5156919821374322	0.010251534637123234	405.2702331542969	405.2825012207031
259	405.2896728515625	89.8902215117333					1	DETECTED	405.2897 m/z @89.89 [151020OFc1_NvH-0949-Control-14.raw]	405.2896728515625	89.8902215117333	0.158220862133333	99.9574881613333	99.79926729919997	863482.875	4.082049793106542E8	0	7817	62.21856292567598	0.5187660347456069	0.022447274388649477	405.2825622558594	405.2996520996094
260	405.2998962402344	25.853621472					1	DETECTED	405.2999 m/z @25.85 [151020OFc1_NvH-0949-Control-14.raw]	405.2998962402344	25.853621472	0.0282452725333333	99.6124569242667	99.58421165173336	464032.34375	4.0594568053441E8	2	7817	8.870106113267521	2.7295826566085832	0.032281607061679804	405.2996826171875	405.3098449707031
261	405.311279296875	25.0463693448					1	DETECTED	405.3113 m/z @25.05 [151020OFc1_NvH-0949-Control-14.raw]	405.311279296875	25.0463693448	0.168099877866667	92.4144448061333	92.24634492826664	462750.71875	4.050180044335774E8	0	7817	6.85853525442192	3.0192087735078768	4.348456679715501	405.3099365234375	405.3212585449219
262	405.32940673828125	33.0179676482667					1	DETECTED	405.3294 m/z @33.02 [151020OFc1_NvH-0949-Control-14.raw]	405.32940673828125	33.0179676482667	0.168099877866667	92.4721021917333	92.30400231386663	418392.28125	3.975874380687064E8	0	7817	13.933178178251008	1.508066159647193	33.20121097564583	405.32135009765625	405.3393859863281
263	405.34454345703125	34.1561335853333					1	DETECTED	405.3445 m/z @34.16 [151020OFc1_NvH-0949-Control-14.raw]	405.34454345703125	34.1561335853333	1.00540928266667	92.3917513709333	91.38634208826663	409455.46875	4.939723569569782E8	0	7817	7.669094581553811	1.6808136320724467	1.7878836040990354	405.33941650390625	405.34710693359375
264	405.3571472167969	34.2389950501333					1	DETECTED	405.3571 m/z @34.24 [151020OFc1_NvH-0949-Control-14.raw]	405.3571472167969	34.2389950501333	0.187981621333333	92.9587799653333	92.77079834399997	565516.9375	4.37268575103834E8	0	7817	8.23103524377439	1.485596521253614	6.171354652574202	405.34716796875	405.36712646484375
265	405.376220703125	34.2246617061333					1	DETECTED	405.3762 m/z @34.22 [151020OFc1_NvH-0949-Control-14.raw]	405.376220703125	34.2246617061333	0.187981621333333	92.3826031874667	92.19462156613336	429970.46875	3.969023201744242E8	0	7817	53.052166429003975	1.7484112761524542	6.995345087070027	405.3671569824219	405.3764953613281
266	405.3865051269531	34.2997443624					1	DETECTED	405.3865 m/z @34.30 [151020OFc1_NvH-0949-Control-14.raw]	405.3865051269531	34.2997443624	0.187981621333333	98.5838354973333	98.39585387599996	485437.53125	3.9561941398175E8	3	7817	50.68430240502674	1.4318864007558811	0.10413520473726977	405.37652587890625	405.3874816894531
267	405.39752197265625	34.196951632					1	DETECTED	405.3975 m/z @34.20 [151020OFc1_NvH-0949-Control-14.raw]	405.39752197265625	34.196951632	0.207822905866667	93.8262499866667	93.61842708080003	549161.5625	3.955412937234395E8	2	7817	50.416084720064035	1.419941919300219	10.948284625860632	405.3875427246094	405.407470703125
268	405.42071533203125	30.7654633653333					1	DETECTED	405.4207 m/z @30.77 [151020OFc1_NvH-0949-Control-14.raw]	405.42071533203125	30.7654633653333	0.207822905866667	98.8500697386667	98.64224683280004	441095.46875	4.000250162235626E8	3	7817	53.41622815839937	1.6456983768488285	1.8781080637230048	405.4107666015625	405.4306945800781
269	405.443359375	30.0182036405333					1	DETECTED	405.4434 m/z @30.02 [151020OFc1_NvH-0949-Control-14.raw]	405.443359375	30.0182036405333	0.376428747733333	97.7524010514667	97.37597230373338	396546.71875	3.7290184909809583E8	3	7817	56.744024351657984	1.6343854771593762	0.09337541929813577	405.4333801269531	405.44610595703125
270	405.45611572265625	34.3230233077333					1	DETECTED	405.4561 m/z @34.32 [151020OFc1_NvH-0949-Control-14.raw]	405.45611572265625	34.3230233077333	0.376428747733333	99.5466261173333	99.17019736959998	682249.0625	4.257118224913747E8	0	7817	20.458551903109175	1.3545125802980567	0.22335532086859988	405.4461364746094	405.4647521972656
271	405.4747619628906	23.8325568997333					1	DETECTED	405.4748 m/z @23.83 [151020OFc1_NvH-0949-Control-14.raw]	405.4747619628906	23.8325568997333	0.376428747733333	97.1309662173333	96.75453746959997	905193.625	4.0269755383074045E8	2	7817	9.144964389519963	0.6173813341718021	1.1073233404942502	405.46478271484375	405.4847106933594
272	405.4931335449219	47.6148409501333					1	DETECTED	405.4931 m/z @47.61 [151020OFc1_NvH-0949-Control-14.raw]	405.4931335449219	47.6148409501333	0.376428747733333	98.9347879008	98.55835915306668	550795.0625	3.92043485887314E8	3	7817	43.31330411957749	0.909998128798424	0.797616883310848	405.4847717285156	405.50311279296875
273	405.504150390625	34.3724269181333					1	DETECTED	405.5042 m/z @34.37 [151020OFc1_NvH-0949-Control-14.raw]	405.504150390625	34.3724269181333	0.5085380472	96.5722745130667	96.0637364658667	494176.875	4.143611012726683E8	0	7817	52.54380885626033	1.492987841740378	8.30881979807465	405.5031433105469	405.5141296386719
274	405.51629638671875	34.982224012					1	DETECTED	405.5163 m/z @34.98 [151020OFc1_NvH-0949-Control-14.raw]	405.51629638671875	34.982224012	2.19229281653333	98.1446486837333	95.95235586719997	489397.34375	4.502839905986616E8	3	7817	44.41943210183792	1.2778466596670528	8.19793936300141	405.5141906738281	405.5212707519531
275	405.5313415527344	20.5901158333333					1	DETECTED	405.5313 m/z @20.59 [151020OFc1_NvH-0949-Control-14.raw]	405.5313415527344	20.5901158333333	0.217470361333333	97.6873708978667	97.46990053653337	2066876.75	4.4464721652855796E8	3	7817	0.13837254561049406	7.908161016397862	82.44725510484568	405.5213623046875	405.5407409667969
276	405.5507507324219	19.0686872245333					1	DETECTED	405.5508 m/z @19.07 [151020OFc1_NvH-0949-Control-14.raw]	405.5507507324219	19.0686872245333	2.19229281653333	96.8750295258667	94.68273670933337	3468436.25	5.190987899664891E8	3	7817	0.13127741403271642	4.353717497765354	32.57211252709734	405.540771484375	405.56072998046875
277	405.5653991699219	15.9489620226667					1	DETECTED	405.5654 m/z @15.95 [151020OFc1_NvH-0949-Control-14.raw]	405.5653991699219	15.9489620226667	2.20136897493333	95.1066043368	92.90523536186667	1461401.0	3.925065114715133E8	0	7817	15.225436849334045	6.5467215143735284	10.932048238557485	405.5607604980469	405.57537841796875
278	405.5755920410156	42.0419205082667					1	DETECTED	405.5756 m/z @42.04 [151020OFc1_NvH-0949-Control-14.raw]	405.5755920410156	42.0419205082667	2.21050853333333	85.3490931706667	83.13858463733338	434998.125	4.338963269382572E8	0	7817	49.443951043245434	0.9700783886645751	2.6070164092039882	405.5754089355469	405.5809631347656
279	405.5909729003906	40.4076652573333					1	DETECTED	405.5910 m/z @40.41 [151020OFc1_NvH-0949-Control-14.raw]	405.5909729003906	40.4076652573333	2.21954825973333	96.7996741938667	94.58012593413336	511885.15625	4.0964674509519E8	2	7817	15.999784292636825	0.9971120809012911	3.0109763425317055	405.58099365234375	405.591796875
280	405.601806640625	47.5411587005333					1	DETECTED	405.6018 m/z @47.54 [151020OFc1_NvH-0949-Control-14.raw]	405.601806640625	47.5411587005333	2.14341131466667	97.5676070810667	95.42419576640003	534227.25	3.8356919875590223E8	0	7817	44.32333105227149	0.8982593272045831	2.5888097611005665	405.5918273925781	405.6117248535156
281	405.62237548828125	33.2139171298667					1	DETECTED	405.6224 m/z @33.21 [151020OFc1_NvH-0949-Control-14.raw]	405.62237548828125	33.2139171298667	2.24662685253333	96.6772588896	94.43063203706667	485459.4375	3.939897369872906E8	0	7817	4.172425703324468	1.3505856089050265	1.6991978727675403	405.6123962402344	405.6323547363281
282	405.63677978515625	42.0941237925333					1	DETECTED	405.6368 m/z @42.09 [151020OFc1_NvH-0949-Control-14.raw]	405.63677978515625	42.0941237925333	2.24662685253333	98.6118452024	96.36521834986668	427656.78125	3.851147513110984E8	0	7817	48.66882005007106	0.9434969091436197	2.5716330628597177	405.63238525390625	405.6400451660156
283	405.6500549316406	40.3558474522667					1	DETECTED	405.6501 m/z @40.36 [151020OFc1_NvH-0949-Control-14.raw]	405.6500549316406	40.3558474522667	3.45198648826667	98.8972403496	95.44525386133333	497705.71875	4.1389296153223E8	3	7817	43.76803757853158	1.035724793393298	4.911055426263087	405.6401062011719	405.6537780761719
284	405.663818359375	47.7156587210667					1	DETECTED	405.6638 m/z @47.72 [151020OFc1_NvH-0949-Control-14.raw]	405.663818359375	47.7156587210667	3.45198648826667	97.1309662173333	93.67897972906663	536160.5625	4.1672279108891326E8	0	7817	12.984444801747138	0.8282548789438352	3.2557026643417095	405.6538391113281	405.6737365722656
285	405.6865539550781	47.3918764274667					1	DETECTED	405.6866 m/z @47.39 [151020OFc1_NvH-0949-Control-14.raw]	405.6865539550781	47.3918764274667	3.71329227546667	78.6758703586667	74.96257808320003	538623.3125	3.2127259361617565E8	2	7817	12.78286866295749	0.8208506768330869	0.23134281669852283	405.67657470703125	405.6925964355469
286	405.7026062011719	6.9415876304					1	DETECTED	405.7026 m/z @6.94 [151020OFc1_NvH-0949-Control-14.raw]	405.7026062011719	6.9415876304	3.5543000216	98.3841520968	94.8298520752	878941.625	4.673300332238027E8	2	7817	37.19403485458728	4.274732962649659	82.8432389303919	405.692626953125	405.7105712890625
287	405.7205810546875	15.3711263970667					1	DETECTED	405.7206 m/z @15.37 [151020OFc1_NvH-0949-Control-14.raw]	405.7205810546875	15.3711263970667	3.68411360586667	95.8445641917333	92.16045058586663	928818.625	3.846418328397798E8	2	7817	6.572264250751713	0.748409506532148	1.4067508498906196	405.7106018066406	405.72943115234375
288	405.7394714355469	18.1014831141333					1	DETECTED	405.7395 m/z @18.10 [151020OFc1_NvH-0949-Control-14.raw]	405.7394714355469	18.1014831141333	3.73364650293333	96.5722745130667	92.83862801013338	1619423.75	4.506918773873192E8	2	7817	7.5391077590941435	1.744717085945931	5.398308143967906	405.7294921875	405.7494201660156
289	405.7635192871094	32.4876587578667					1	DETECTED	405.7635 m/z @32.49 [151020OFc1_NvH-0949-Control-14.raw]	405.7635192871094	32.4876587578667	3.73364650293333	82.6816314069333	78.94798490399998	1026055.375	3.976826774155844E8	2	7817	3.429975375487153	1.4141039385646421	3.5077282143677526	405.7536315917969	405.7734375
290	405.7757263183594	44.1397445152					1	DETECTED	405.7757 m/z @44.14 [151020OFc1_NvH-0949-Control-14.raw]	405.7757263183594	44.1397445152	3.0409207344	78.6042525786667	75.5633318442667	451016.84375	3.596330085430512E8	0	7817	40.331253559962214	0.9306993146718681	4.997149433392314	405.7735595703125	405.778564453125
291	405.7886657714844	37.7545782616167					1	DETECTED	405.7887 m/z @37.75 [151020OFc1_NvH-0949-Control-14.raw]	405.7886657714844	37.7545782616167	0.0381160872	96.0239393186667	95.98582323146671	457528.59375	4.072640235007198E8	2	7817	39.255595470163634	1.0478832932845425	693.4498567679643	405.77874755859375	405.7931213378906
292	405.8031921386719	42.9185079938667					1	DETECTED	405.8032 m/z @42.92 [151020OFc1_NvH-0949-Control-14.raw]	405.8031921386719	42.9185079938667	1.47704391066667	99.3585930224	97.88154911173334	493392.125	4.530985812648347E8	0	7817	39.30798882394402	1.0376123400753852	0.14501689231667725	405.7932434082031	405.81317138671875
293	405.8228454589844	49.4321767458667					1	DETECTED	405.8228 m/z @49.43 [151020OFc1_NvH-0949-Control-14.raw]	405.8228454589844	49.4321767458667	0.684809112266667	99.1199456970667	98.43513658480003	467761.71875	4.091155767611683E8	0	7817	27.135395777906794	0.8704739473050919	2.080340500630256	405.813232421875	405.8317565917969
294	405.8417663574219	48.5553465370667					1	DETECTED	405.8418 m/z @48.56 [151020OFc1_NvH-0949-Control-14.raw]	405.8417663574219	48.5553465370667	0.336948255466667	99.6879999877333	99.35105173226664	563641.5625	3.4910430978479725E8	3	7817	36.986908344058705	0.9093218759475581	3.207926631509593	405.8318786621094	405.85162353515625
295	405.86572265625	20.6078381056					1	DETECTED	405.8657 m/z @20.61 [151020OFc1_NvH-0949-Control-14.raw]	405.86572265625	20.6078381056	0.810480457066667	97.7524010514667	96.94192059440005	1576805.375	4.52600059294084E8	3	7817	0.15548795598870768	1.2944843832496338	2.5095571601944697	405.85577392578125	405.8688659667969
296	405.8788757324219	14.5059567997333					1	DETECTED	405.8789 m/z @14.51 [151020OFc1_NvH-0949-Control-14.raw]	405.8788757324219	14.5059567997333	0.0282452725333333	99.9574881613333	99.92924288879996	3252382.5	4.582772897944321E8	3	7817	4.663293471923989	12.581750119594396	4.6408246195387335	405.868896484375	405.88885498046875
297	405.8913879394531	17.7818305512					1	DETECTED	405.8914 m/z @17.78 [151020OFc1_NvH-0949-Control-14.raw]	405.8913879394531	17.7818305512	0.0282452725333333	98.4123039346667	98.38405866213336	1961874.25	4.201033723995049E8	3	7817	0.209035357679344	1.0906315740541257	0.5911325579846304	405.8888854980469	405.9013671875
298	405.9020080566406	22.0157623104					1	DETECTED	405.9020 m/z @22.02 [151020OFc1_NvH-0949-Control-14.raw]	405.9020080566406	22.0157623104	0.00795364773333333	75.5012330856	75.49327943786668	654600.5625	3.755491067280677E8	0	7817	25.286307704305557	0.5114593208502697	0.5830935995134435	405.9013977050781	405.904541015625
299	405.91455078125	43.8083728266667					1	DETECTED	405.9146 m/z @43.81 [151020OFc1_NvH-0949-Control-14.raw]	405.91455078125	43.8083728266667	0.0681426576	99.8784162688	99.81027361119999	909600.0	4.1739193957573E8	3	7817	16.38661488941146	1.0288890231205854	1.193363456739516	405.90460205078125	405.9245300292969
300	405.92626953125	41.2135047733333					1	DETECTED	405.9263 m/z @41.21 [151020OFc1_NvH-0949-Control-14.raw]	405.92626953125	41.2135047733333	0.0282452725333333	99.8123881346667	99.78414286213336	404898.0	6.023243657583641E8	0	7817	57.26747793999485	1.1946372456679568	0.1999954840469488	405.92462158203125	405.9266662597656
301	405.9366760253906	44.4316394125333					1	DETECTED	405.9367 m/z @44.43 [151020OFc1_NvH-0949-Control-14.raw]	405.9366760253906	44.4316394125333	0.138437986133333	96.2692698352	96.13083184906667	497711.375	5.2660098296936417E8	3	7817	3.2833142776747977	0.9049456393692018	0.788195906263842	405.9267883300781	405.94293212890625
302	405.95294189453125	6.90145670933333					1	DETECTED	405.9529 m/z @6.90 [151020OFc1_NvH-0949-Control-14.raw]	405.95294189453125	6.90145670933333	0.00795364773333333	99.9065871781333	99.89863353039996	668719.25	3.971791575942417E8	0	7817	43.03397357247013	5.198225762087857	6.08806963778679	405.9430236816406	405.95452880859375
303	405.96453857421875	41.7647188485333					1	DETECTED	405.9645 m/z @41.76 [151020OFc1_NvH-0949-Control-14.raw]	405.96453857421875	41.7647188485333	0.0381160872	98.8690070610667	98.8308909738667	709038.25	3.648953707386584E8	3	7817	2.7090064900004904	1.0010688097647895	1.6046858770237815	405.95458984375	405.97442626953125
304	405.97674560546875	41.9193317474667					1	DETECTED	405.9767 m/z @41.92 [151020OFc1_NvH-0949-Control-14.raw]	405.97674560546875	41.9193317474667	0.2871088864	98.0243855746667	97.73727668826669	553912.0625	4.302008728409921E8	0	7817	35.38367581935363	1.0670367607713533	0.4373443745907754	405.9745788574219	405.9866943359375
305	405.9939880371094	50.0135721781333					1	DETECTED	405.9940 m/z @50.01 [151020OFc1_NvH-0949-Control-14.raw]	405.9939880371094	50.0135721781333	0.0183180696	99.8406146138667	99.8222965442667	537490.875	4.2778963781511E8	0	7817	35.99859866092248	0.7679778596117218	0.3027562359499394	405.9869079589844	406.0038757324219
306	406.0046691894531	53.0339006978667					1	DETECTED	406.0047 m/z @53.03 [151020OFc1_NvH-0949-Control-14.raw]	406.0046691894531	53.0339006978667	4.13460023786667	99.802887952	95.66828771413334	467918.3125	4.822692309138044E8	0	7817	31.9192621137391	0.5886095388179424	1.7962266163588851	406.0040283203125	406.0146179199219
307	406.0148620605469	57.3820600482667					1	DETECTED	406.0149 m/z @57.38 [151020OFc1_NvH-0949-Control-14.raw]	406.0148620605469	57.3820600482667	5.66906631653333	98.4315848538667	92.76251853733336	448945.875	4.941580087995211E8	2	7817	4.3413005710119705	0.5785981028705616	0.33732503357966576	406.0146789550781	406.020751953125
308	406.03076171875	53.0928481461333					1	DETECTED	406.0308 m/z @53.09 [151020OFc1_NvH-0949-Control-14.raw]	406.03076171875	53.0928481461333	0.616007158666667	99.9950565296	99.37904937093334	525680.0625	4.653575918320668E8	0	7817	33.661649023556215	0.6368648222434623	2.3029531846375932	406.02081298828125	406.0406188964844
309	406.0439758300781	44.6274930669333					1	DETECTED	406.0440 m/z @44.63 [151020OFc1_NvH-0949-Control-14.raw]	406.0439758300781	44.6274930669333	0.356593640266667	99.9950565296	99.63846288933334	439202.8125	5.405380981459552E8	2	7817	37.351711608447175	1.1104998244735493	6.508411860284845	406.040771484375	406.04595947265625
310	406.05596923828125	48.7707442522667					1	DETECTED	406.0560 m/z @48.77 [151020OFc1_NvH-0949-Control-14.raw]	406.05596923828125	48.7707442522667	2.891703276	99.9950565296	97.1033532536	522152.75	4.21139116164539E8	2	7817	27.86314301359812	0.7723519528589985	15.248574847707156	406.0459899902344	406.0617370605469
311	406.0717468261719	55.8445422032					1	DETECTED	406.0717 m/z @55.84 [151020OFc1_NvH-0949-Control-14.raw]	406.0717468261719	55.8445422032	0.4890506088	99.9950565296	99.5060059208	565540.25	4.5454211857425153E8	2	7817	18.313248753719343	1.763117633123414	5.6195408895629555	406.0617980957031	406.08172607421875
312	406.08905029296875	57.341106116					1	DETECTED	406.0891 m/z @57.34 [151020OFc1_NvH-0949-Control-14.raw]	406.08905029296875	57.341106116	6.75495427173333	99.1199456970667	92.36499142533337	453276.15625	3.684196674726231E8	0	7817	23.265678089364464	0.5904130585368237	2.347870043432056	406.081787109375	406.0990295410156
313	406.1136474609375	52.9461452674667					1	DETECTED	406.1136 m/z @52.95 [151020OFc1_NvH-0949-Control-14.raw]	406.1136474609375	52.9461452674667	0.356593640266667	97.7987939869333	97.44220034666664	678555.75	4.868694337820219E8	0	7817	2.620805351841227	20.34985648793468	4.7823039427050755	406.10369873046875	406.12359619140625
314	406.1343688964844	55.7673781050667					1	DETECTED	406.1344 m/z @55.77 [151020OFc1_NvH-0949-Control-14.raw]	406.1343688964844	55.7673781050667	8.84621606586667	99.1104543616	90.26423829573334	478767.65625	4.9299129377097166E8	3	7817	20.50891158419165	0.8542136970342309	0.1567239630735992	406.1243896484375	406.14434814453125
315	406.15521240234375	51.0473393632					1	DETECTED	406.1552 m/z @51.05 [151020OFc1_NvH-0949-Control-14.raw]	406.15521240234375	51.0473393632	0.82013216	94.3502583445333	93.5301261845333	469700.21875	5.181688979853692E8	0	7817	21.82742594447543	0.6721839127458372	29.423479807380954	406.1452331542969	406.1558837890625
316	406.1658935546875	50.7854236154667					1	DETECTED	406.1659 m/z @50.79 [151020OFc1_NvH-0949-Control-14.raw]	406.1658935546875	50.7854236154667	0.810480457066667	99.9763073093333	99.16582685226663	523796.875	3.889460052460985E8	3	7817	47.549570518709864	0.9613272185644759	0.11071707515128423	406.15594482421875	406.17584228515625
317	406.1770324707031	52.1468292165333					1	DETECTED	406.1770 m/z @52.15 [151020OFc1_NvH-0949-Control-14.raw]	406.1770324707031	52.1468292165333	1.05916537626667	99.3205979402667	98.26143256400002	418676.90625	4.1288512145496756E8	0	7817	22.44284886431491	1.0324357781934943	0.5447577702761169	406.1759338378906	406.1820068359375
318	406.1920166015625	47.9264371962667					1	DETECTED	406.1920 m/z @47.93 [151020OFc1_NvH-0949-Control-14.raw]	406.1920166015625	47.9264371962667	4.12249799786667	98.3469294176167	94.22443141975003	922142.8125	4.9085292537605006E8	2	7817	11.74891364191155	1.2044848320288877	0.8629119941709131	406.1820983886719	406.1929626464844
319	406.2029724121094	89.7906510234667					1	DETECTED	406.2030 m/z @89.79 [151020OFc1_NvH-0949-Control-14.raw]	406.2029724121094	89.7906510234667	2.88269909546667	98.8878049856	96.00510589013334	1860283.875	5.1353042676753396E8	3	7817	72.16592260279866	0.5029179607657647	0.006981127345749655	406.1929931640625	406.2108459472656
320	406.2208557128906	39.6001846005333					1	DETECTED	406.2209 m/z @39.60 [151020OFc1_NvH-0949-Control-14.raw]	406.2208557128906	39.6001846005333	3.53562754933333	99.3680787944	95.83245124506668	3.572234E7	1.7088424977508366E9	2	7817	0.4067226551709098	0.5108955456355415	180.1379165942727	406.21087646484375	406.2308349609375
321	406.2344665527344	17.5825763888					1	DETECTED	406.2345 m/z @17.58 [151020OFc1_NvH-0949-Control-14.raw]	406.2344665527344	17.5825763888	1.2117198152	99.6404921482667	98.4287723330667	2716736.0	6.166898898106191E8	3	7817	0.15953269090114475	2.837460453123261	5.985957408109049	406.2308654785156	406.24444580078125
322	406.2554931640625	24.1539879264					1	DETECTED	406.2555 m/z @24.15 [151020OFc1_NvH-0949-Control-14.raw]	406.2554931640625	24.1539879264	3.58206424133333	99.0211202178667	95.43905597653337	1883769.875	5.506400044246322E8	2	7817	19.30477685384328	1.4983377367407882	2.313701200146529	406.24554443359375	406.2654724121094
323	406.2677001953125	46.2926892021333					1	DETECTED	406.2677 m/z @46.29 [151020OFc1_NvH-0949-Control-14.raw]	406.2677001953125	46.2926892021333	3.92241068373333	91.7410296557333	87.81861897199997	1061224.75	4.777039115970805E8	2	7817	9.332573034888831	1.3462516712068426	8.964963188368108	406.2655334472656	406.27764892578125
324	406.2781677246094	52.2754528336					1	DETECTED	406.2782 m/z @52.28 [151020OFc1_NvH-0949-Control-14.raw]	406.2781677246094	52.2754528336	4.66054611706667	94.401003824	89.74045770693333	522345.96875	4.723214040605879E8	0	7817	6.880967636575278	0.9223774605798105	11.300489843961287	406.2777404785156	406.2876281738281
325	406.2976379394531	60.0275490738667					1	DETECTED	406.2976 m/z @60.03 [151020OFc1_NvH-0949-Control-14.raw]	406.2976379394531	60.0275490738667	0.257307607466667	98.4893425154667	98.23203490800003	523649.59375	4.771290392372719E8	0	7817	7.850192599046181	1.2924858458875124	0.4813047807960486	406.2876892089844	406.3075256347656
326	406.3092346191406	60.2695086632					1	DETECTED	406.3092 m/z @60.27 [151020OFc1_NvH-0949-Control-14.raw]	406.3092346191406	60.2695086632	20.3326685949333	72.2113096208	51.8786410258667	464813.875	4.0695651610734403E8	0	7817	3.8393892763321205	0.6097072584763847	273.5345658730227	406.30767822265625	406.31402587890625
327	406.3240661621094	58.0837356037333					1	DETECTED	406.3241 m/z @58.08 [151020OFc1_NvH-0949-Control-14.raw]	406.3240661621094	58.0837356037333	17.2293955821333	92.2737213410667	75.04432575893341	495118.1875	5.206592440007184E8	0	7817	18.69315234356577	0.9081135305357149	3.6279967320411806	406.3140869140625	406.33404541015625
328	406.3475646972656	60.0406781213333					1	DETECTED	406.3476 m/z @60.04 [151020OFc1_NvH-0949-Control-14.raw]	406.3475646972656	60.0406781213333	1.89370586	99.0023784482667	97.1086725882667	548468.1875	5.1815384161191344E8	0	7817	21.594185704226156	1.291858526880473	1.8734357975830827	406.33758544921875	406.3575439453125
329	406.3583679199219	54.6792153992					1	DETECTED	406.3584 m/z @54.68 [151020OFc1_NvH-0949-Control-14.raw]	406.3583679199219	54.6792153992	5.1129329416	72.1999261978667	67.08699325626671	476203.6875	3.948540901171421E8	2	7817	17.33992914211079	0.6687946661783476	0.32555113577141215	406.35760498046875	406.36273193359375
330	406.37274169921875	62.8652649610667					1	DETECTED	406.3727 m/z @62.87 [151020OFc1_NvH-0949-Control-14.raw]	406.37274169921875	62.8652649610667	3.84105153173333	99.415378224	95.57432669226667	480366.65625	4.737788405603178E8	2	7817	16.46875884787098	0.8096196555562138	1.0435516813628474	406.3627624511719	406.3826904296875
331	406.3962097167969	52.3275292426667					1	DETECTED	406.3962 m/z @52.33 [151020OFc1_NvH-0949-Control-14.raw]	406.3962097167969	52.3275292426667	3.7225069272	99.868985612	96.1464786848	638286.6875	5.129931017765891E8	0	7817	4.63720866524114	0.7210921089091279	1.0879398068821164	406.38623046875	406.4060974121094
332	406.4124450683594	52.3395103626667					1	DETECTED	406.4124 m/z @52.34 [151020OFc1_NvH-0949-Control-14.raw]	406.4124450683594	52.3395103626667	3.97625781226667	98.2894842818833	94.31322646961664	621234.625	4.9880410780563235E8	0	7817	13.62167344210507	0.7497760177887656	0.1491555077739501	406.4062194824219	406.4223937988281
333	406.42877197265625	52.80214456					1	DETECTED	406.4288 m/z @52.80 [151020OFc1_NvH-0949-Control-14.raw]	406.42877197265625	52.80214456	4.19536793573333	99.6787686432	95.48340070746667	574592.8125	4.369557055283017E8	0	7817	18.121694020880433	0.6687791575965398	8.197423753731726	406.4227600097656	406.4387512207031
334	406.4418640136719	64.0413890581333					1	DETECTED	406.4419 m/z @64.04 [151020OFc1_NvH-0949-Control-14.raw]	406.4418640136719	64.0413890581333	4.14412724613333	94.6886605242667	90.54453327813337	450111.5625	4.499671490377593E8	0	7817	8.757943275038478	0.7563522595657849	0.11654013478181861	406.43878173828125	406.44293212890625
335	406.45294189453125	32.8011926218667					1	DETECTED	406.4529 m/z @32.80 [151020OFc1_NvH-0949-Control-14.raw]	406.45294189453125	32.8011926218667	3.92241068373333	99.0118350050667	95.08942432133337	905464.625	4.0350652056863153E8	4	7817	19.685769863371064	1.5816431120602292	4.361755657309519	406.4429931640625	406.4629211425781
336	406.4647216796875	26.6075954485333					1	DETECTED	406.4647 m/z @26.61 [151020OFc1_NvH-0949-Control-14.raw]	406.4647216796875	26.6075954485333	3.73364650293333	97.2165592181333	93.48291271519997	682660.125	4.2429829074836457E8	0	7817	36.427384565687206	0.5032419049676948	54.24884984006266	406.46295166015625	406.4747009277344
337	406.4839782714844	70.3428687845333					1	DETECTED	406.4840 m/z @70.34 [151020OFc1_NvH-0949-Control-14.raw]	406.4839782714844	70.3428687845333	1.69057692133333	94.2266205570667	92.53604363573336	462527.90625	5.216770564901135E8	0	7817	1.185997507402817	0.6824342129446037	0.009186777298101058	406.4747314453125	406.4939270019531
338	406.4970397949219	52.3834954642667					1	DETECTED	406.4970 m/z @52.38 [151020OFc1_NvH-0949-Control-14.raw]	406.4970397949219	52.3834954642667	4.51106861413333	98.0524557245333	93.54138711039997	454214.625	4.793773362879373E8	0	7817	18.88992270989874	0.7690658276374057	0.5353405868261462	406.4940185546875	406.5069885253906
339	406.5181579589844	61.9507315650667					1	DETECTED	406.5182 m/z @61.95 [151020OFc1_NvH-0949-Control-14.raw]	406.5181579589844	61.9507315650667	4.35315818133333	97.2635959504	92.91043776906668	419716.5	4.2242436933637375E8	0	7817	7.183587834868639	0.6007889386510633	0.2006839493022508	406.5084533691406	406.5254821777344
340	406.5354919433594	14.8259011432					1	DETECTED	406.5355 m/z @14.83 [151020OFc1_NvH-0949-Control-14.raw]	406.5354919433594	14.8259011432	3.62276211653333	97.9954150981333	94.37265298159997	1.8886392E7	7.641669206651493E8	3	7817	0.20587416558235283	0.6398048376229141	0.22806898650768553	406.5255126953125	406.54547119140625
341	406.547607421875	14.5059567997333					1	DETECTED	406.5476 m/z @14.51 [151020OFc1_NvH-0949-Control-14.raw]	406.547607421875	14.5059567997333	4.03782606533333	99.2160174928	95.17819142746667	778050.3125	3.567498066144847E8	3	7817	17.62934890546849	0.7915015731685506	6.98377351637112	406.5455017089844	406.5575866699219
342	406.5690002441406	17.6170015816					1	DETECTED	406.5690 m/z @17.62 [151020OFc1_NvH-0949-Control-14.raw]	406.5690002441406	17.6170015816	2.1522822032	99.4717673096	97.3194851064	1630818.125	4.825805604346074E8	3	7817	0.9877152988679221	129.52466593921125	0.6955781422726003	406.55908203125	406.5789489746094
343	406.57965087890625	71.1816440245333					1	DETECTED	406.5797 m/z @71.18 [151020OFc1_NvH-0949-Control-14.raw]	406.57965087890625	71.1816440245333	6.93012281146667	79.4400638056	72.50994099413333	235622.3125	2.836609884230153E8	0	7817	58.68607120129307	0.5642663366185579	0.1636379403896021	406.5793762207031	406.582275390625
344	406.5923767089844	70.9135347208					1	DETECTED	406.5924 m/z @70.91 [151020OFc1_NvH-0949-Control-14.raw]	406.5923767089844	70.9135347208	3.23218503733333	98.8407614037333	95.60857636639997	347948.84375	3.39937312379573E8	0	7817	27.307815646218522	0.7131817266688624	0.42644683936107936	406.5825500488281	406.59454345703125
345	406.6050109863281	70.9272118344					1	DETECTED	406.6050 m/z @70.93 [151020OFc1_NvH-0949-Control-14.raw]	406.6050109863281	70.9272118344	0.00795364773333333	95.1450283826667	95.13707473493336	389337.71875	3.311444560775781E8	0	7817	0.29666451170568564	0.7002655237330212	0.44686874085764294	406.5950927734375	406.614990234375
346	406.6750793457031	15.8746042666667					1	DETECTED	406.6751 m/z @15.87 [151020OFc1_NvH-0949-Control-14.raw]	406.6750793457031	15.8746042666667	4.25844627626667	98.4028082008	94.14436192453333	298947.28125	2.5689081631331903E8	0	7817	0.1392797231103149	1.5216046467576967	31.277847799781714	406.6654357910156	406.6831970214844
347	406.6939697265625	47.8838210170667					1	DETECTED	406.6940 m/z @47.88 [151020OFc1_NvH-0949-Control-14.raw]	406.6939697265625	47.8838210170667	4.09091112373333	99.3869529448	95.29604182106667	439045.59375	2.6150635280446714E8	0	7817	0.1042782118087402	1.3628358029403436	0.011460495752589178	406.6839904785156	406.6939697265625
348	406.7039794921875	32.7718390234667					1	DETECTED	406.7040 m/z @32.77 [151020OFc1_NvH-0949-Control-14.raw]	406.7039794921875	32.7718390234667	3.71329227546667	94.5641540994667	90.85086182400003	654493.5625	2.941494049162034E8	0	7817	15.192907948953355	2.728111183846435	0.5893184012614064	406.6940002441406	406.7124328613281
349	406.72247314453125	39.5868333624					1	DETECTED	406.7225 m/z @39.59 [151020OFc1_NvH-0949-Control-14.raw]	406.72247314453125	39.5868333624	2.33731751413333	99.43404196	97.09672444586667	1.708131E7	9.577926508738357E8	2	7817	0.42850111067741636	0.5888608181088141	6.194494612771527	406.7124938964844	406.7323303222656
350	406.73492431640625	22.7235748221333					1	DETECTED	406.7349 m/z @22.72 [151020OFc1_NvH-0949-Control-14.raw]	406.73492431640625	22.7235748221333	3.5543000216	96.8845126722667	93.3302126506667	2461085.0	2.971399179829221E8	2	7817	0.188471334589412	0.9855389650355811	1.9936257342107393	406.73248291015625	406.7449035644531
351	406.7474365234375	24.8365070656					1	DETECTED	406.7474 m/z @24.84 [151020OFc1_NvH-0949-Control-14.raw]	406.7474365234375	24.8365070656	4.25844627626667	97.5676070810667	93.30916080480003	1144246.0	3.338058136267207E8	2	7817	15.797150310053361	0.7970110024346089	0.6730407064558708	406.7452392578125	406.7549743652344
352	406.7651672363281	30.6819600674667					1	DETECTED	406.7652 m/z @30.68 [151020OFc1_NvH-0949-Control-14.raw]	406.7651672363281	30.6819600674667	3.91129658	94.6886605242667	90.7773639442667	1725533.875	3.1336343369393367E8	2	7817	6.611329498100648	0.6843347985165542	1.229856835285131	406.7552490234375	406.7751159667969
353	406.7834777832031	20.6587590613333					1	DETECTED	406.7835 m/z @20.66 [151020OFc1_NvH-0949-Control-14.raw]	406.7834777832031	20.6587590613333	1.0411696784	95.5551486192	94.5139789408	191152.125	2.764380158192525E8	0	7817	24.758309239506122	2.902370067888644	0.009154657401229425	406.77520751953125	406.7933654785156
354	406.84375	15.7406208541333					1	DETECTED	406.8438 m/z @15.74 [151020OFc1_NvH-0949-Control-14.raw]	406.84375	15.7406208541333	0.00795364773333333	99.4058384256	99.39788477786666	132178.328125	2.5543348442851895E8	0	7817	0.01995856865714707	6.085135218139727	0.0057013936698811635	406.8337707519531	406.84820556640625
355	406.8583679199219	23.5835380008					1	DETECTED	406.8584 m/z @23.58 [151020OFc1_NvH-0949-Control-14.raw]	406.8583679199219	23.5835380008	0.5772871624	98.5362963949333	97.9590092325333	691774.0625	2.803358947125454E8	3	7817	0.12484639810448783	25.58131784410026	0.06526817957365855	406.848388671875	406.8591613769531
356	406.8691711425781	14.8775089768					1	DETECTED	406.8692 m/z @14.88 [151020OFc1_NvH-0949-Control-14.raw]	406.8691711425781	14.8775089768	0.0183180696	99.6404921482667	99.6221740786667	1.9232084E7	6.473372959951216E8	3	7817	0.23283769778155872	3.398676587986433	0.9749938488900506	406.85919189453125	406.879150390625
357	406.8846435546875	18.6864181010667					1	DETECTED	406.8846 m/z @18.69 [151020OFc1_NvH-0949-Control-14.raw]	406.8846435546875	18.6864181010667	0.00795364773333333	99.9388223432	99.93086869546667	1.4570766E7	4.866312004714578E8	3	7817	0.19688855555046914	1.198722408321693	1.4269627736254686	406.8791809082031	406.8946228027344
358	406.90338134765625	17.5551457312					1	DETECTED	406.9034 m/z @17.56 [151020OFc1_NvH-0949-Control-14.raw]	406.90338134765625	17.5551457312	0.00795364773333333	99.8784162688	99.87046262106666	716844.875	2.7850832954669774E8	3	7817	0.2713378388510854	0.7512125859962979	1.1075918513517604	406.8946533203125	406.913330078125
359	406.9189758300781	10.4024325448					1	DETECTED	406.9190 m/z @10.40 [151020OFc1_NvH-0949-Control-14.raw]	406.9189758300781	10.4024325448	0.498850186933333	99.7256872098667	99.22683702293337	128960.984375	2.37581699871282E8	3	7817	0.044233219708825544	7.976801934956618	1.6372231521362806	406.9136047363281	406.9218444824219
360	406.9318542480469	51.0157273629333					1	DETECTED	406.9319 m/z @51.02 [151020OFc1_NvH-0949-Control-14.raw]	406.9318542480469	51.0157273629333	0.00795364773333333	98.774932892	98.76697924426666	333277.75	2.7652391798333675E8	3	7817	0.2895140284477904	0.9317923697789338	0.001894092640283771	406.9219055175781	406.9418029785156
361	406.95465087890625	32.7876075536					1	DETECTED	406.9547 m/z @32.79 [151020OFc1_NvH-0949-Control-14.raw]	406.95465087890625	32.7876075536	0.00795364773333333	99.7351848637333	99.72723121599996	324215.4375	2.866554338432867E8	0	7817	19.912607170616372	2.0133087382288193	0.6950641462838426	406.9447937011719	406.9646301269531
362	406.9809265136719	26.4752386805333					1	DETECTED	406.9809 m/z @26.48 [151020OFc1_NvH-0949-Control-14.raw]	406.9809265136719	26.4752386805333	0.0282452725333333	99.2349720168	99.20672674426666	715584.75	2.6357539845280626E8	0	7817	0.21670644104870718	0.5072244773740964	0.8419622207859311	406.9710693359375	406.9908447265625
363	407.0157470703125	30.5271727664					1	DETECTED	407.0157 m/z @30.53 [151020OFc1_NvH-0949-Control-14.raw]	407.0157470703125	30.5271727664	0.0982275648	99.9950565296	99.89682896480001	120204.0546875	2.5348083679379374E8	0	7817	76.72289083989365	1.6848142059177755	2.56766507137654	407.005859375	407.0257263183594
364	407.0296936035156	55.2872545594667					1	DETECTED	407.0297 m/z @55.29 [151020OFc1_NvH-0949-Control-14.raw]	407.0296936035156	55.2872545594667	0.694631902666667	99.9950565296	99.30042462693334	71527.2890625	2.3898095434688577E8	0	7817	95.21878566667186	0.9080039325851313	0.8416918400561563	407.0259094238281	407.03411865234375
365	407.04412841796875	29.6093909293333					1	DETECTED	407.0441 m/z @29.61 [151020OFc1_NvH-0949-Control-14.raw]	407.04412841796875	29.6093909293333	3.13186297706667	99.9950565296	96.86319355253333	132098.25	2.831346290715532E8	0	7817	32.4261435827464	1.797087364657825	2.5268196072015194	407.0341796875	407.05047607421875
366	407.0605773925781	46.9393272464					1	DETECTED	407.0606 m/z @46.94 [151020OFc1_NvH-0949-Control-14.raw]	407.0605773925781	46.9393272464	0.4595761616	99.9856922469333	99.5261160853333	154279.765625	2.6632213080705532E8	0	7817	98.58294292510345	1.0587764482109885	1.11793445179893	407.05059814453125	407.070556640625
367	407.088134765625	92.7589953616					1	DETECTED	407.0881 m/z @92.76 [151020OFc1_NvH-0949-Control-14.raw]	407.088134765625	92.7589953616	6.76801021706667	99.9950565296	93.22704631253333	108717.359375	3.013302150888712E8	0	7817	90.68622749471847	0.5245949852780126	0.05368986801409483	407.078857421875	407.09808349609375
368	407.0992126464844	90.3603760208					1	DETECTED	407.0992 m/z @90.36 [151020OFc1_NvH-0949-Control-14.raw]	407.0992126464844	90.3603760208	15.8858377133333	90.3893174597333	74.5034797464	56276.234375	1.861935339383755E8	0	7817	0.03673323012678509	0.5001943042521044	3.88608504208749E-4	407.09820556640625	407.0997619628906
369	407.1306457519531	71.6667509610667					1	DETECTED	407.1306 m/z @71.67 [151020OFc1_NvH-0949-Control-14.raw]	407.1306457519531	71.6667509610667	0.108248741866667	99.9950565296	99.88680778773335	105959.8203125	2.6514233287903723E8	0	7817	95.24837362129007	0.6730083287139448	0.370450872815758	407.1211853027344	407.1371765136719
370	407.1499938964844	77.1465186432					1	DETECTED	407.1500 m/z @77.15 [151020OFc1_NvH-0949-Control-14.raw]	407.1499938964844	77.1465186432	0.19798926	96.5342397698667	96.3362505098667	111099.0390625	2.825495692644545E8	0	7817	90.47127938402339	0.6259785033065205	0.18387655034404993	407.1416015625	407.1564636230469
371	407.1664733886719	19.7438046904					1	DETECTED	407.1665 m/z @19.74 [151020OFc1_NvH-0949-Control-14.raw]	407.1664733886719	19.7438046904	2.6088319256	94.0190662922667	91.4102343666667	129971.671875	2.2771466409829062E8	0	7817	0.12413233672538837	2.601839625021605	2025.3975296145961	407.1565856933594	407.1678771972656
372	407.177978515625	15.90979744					1	DETECTED	407.1780 m/z @15.91 [151020OFc1_NvH-0949-Control-14.raw]	407.177978515625	15.90979744	3.96514549706667	99.5278790821333	95.56273358506662	197307.328125	2.943256720345141E8	0	7817	0.1322395759537791	6.2013154601723866	0.39854870724095526	407.16815185546875	407.1874084472656
373	407.19744873046875	16.3571444930667					1	DETECTED	407.1974 m/z @16.36 [151020OFc1_NvH-0949-Control-14.raw]	407.19744873046875	16.3571444930667	3.58206424133333	98.3747960680167	94.79273182668338	1972562.875	3.6456793941557723E8	3	7817	4.114658944498082	2.7358161138729917	12.013101885634144	407.1874694824219	407.20184326171875
374	407.21185302734375	32.9806278221333					1	DETECTED	407.2119 m/z @32.98 [151020OFc1_NvH-0949-Control-14.raw]	407.21185302734375	32.9806278221333	1.77916559466667	99.9388223432	98.15965674853334	1.1401482E7	8.760758643672563E8	3	7817	0.15403248902919842	0.7288377797665768	0.45145668537531236	407.2018737792969	407.2218322753906
375	407.22406005859375	39.6001846005333					1	DETECTED	407.2241 m/z @39.60 [151020OFc1_NvH-0949-Control-14.raw]	407.22406005859375	39.6001846005333	3.45198648826667	98.9159063698667	95.46391988160003	5297804.5	4.472299180590045E8	3	7817	0.27466796214995526	0.6841181926822082	0.6275203496018639	407.22186279296875	407.2340393066406
376	407.24493408203125	20.3715118336					1	DETECTED	407.2449 m/z @20.37 [151020OFc1_NvH-0949-Control-14.raw]	407.24493408203125	20.3715118336	1.2563982424	97.2450400677333	95.9886418253333	1884496.875	3.6196865998158056E8	3	7817	0.21717233772404398	1.2848154024036254	1.3941817814913453	407.2349548339844	407.2549133300781
377	407.2668151855469	30.6445689986667					1	DETECTED	407.2668 m/z @30.64 [151020OFc1_NvH-0949-Control-14.raw]	407.2668151855469	30.6445689986667	4.6698854464	97.9012893752	93.23140392879999	926629.375	2.931597067589405E8	2	7817	0.17328793011164123	0.5085564321681563	4.474153301897705	407.2568664550781	407.2765197753906
378	407.27935791015625	91.0378873813333					1	DETECTED	407.2794 m/z @91.04 [151020OFc1_NvH-0949-Control-14.raw]	407.27935791015625	91.0378873813333	5.0925803192	92.6932621672	87.60068184800001	101766.4609375	2.5627787236126748E8	0	7817	70.43850315946152	0.5096317664930456	0.008365492369144788	407.27691650390625	407.2876281738281
379	407.3006591796875	92.0885212296					1	DETECTED	407.3007 m/z @92.09 [151020OFc1_NvH-0949-Control-14.raw]	407.3006591796875	92.0885212296	4.17326438106667	95.2811786938667	91.10791431280003	135367.0	2.4471264830647182E8	0	7817	0.5057090976949752	0.5181575848078749	0.11295698715991302	407.2911071777344	407.3096008300781
380	407.3157958984375	91.7793186552					1	DETECTED	407.3158 m/z @91.78 [151020OFc1_NvH-0949-Control-14.raw]	407.3157958984375	91.7793186552	0.3666079024	99.868985612	99.5023777096	79188.7890625	2.384393929985824E8	0	7817	1.1292266578496424	0.54424804214961	0.0022410373176094535	407.31072998046875	407.3232116699219
381	407.3340148925781	91.3292068784					1	DETECTED	407.3340 m/z @91.33 [151020OFc1_NvH-0949-Control-14.raw]	407.3340148925781	91.3292068784	17.0422080482667	94.5641540994667	77.5219460512	70488.3828125	2.2577347691240788E8	0	7817	0.14756745616796252	0.5217733067159156	0.04354661343183111	407.32916259765625	407.3415832519531
382	407.3517761230469	92.2647338912					1	DETECTED	407.3518 m/z @92.26 [151020OFc1_NvH-0949-Control-14.raw]	407.3517761230469	92.2647338912	3.7915974856	99.7446616728	95.95306418720001	115332.4609375	2.8782765084456223E8	0	7817	1.7081181205926015	0.5422723104746096	14.185376749091368	407.3420715332031	407.36163330078125
383	407.3949279785156	47.0817762616					1	DETECTED	407.3949 m/z @47.08 [151020OFc1_NvH-0949-Control-14.raw]	407.3949279785156	47.0817762616	3.67328825786667	96.3750897986667	92.70180154080003	310561.53125	2.7841148914180297E8	0	7817	43.367020286109714	1.0081849537255516	2.0428564320130755	407.3866271972656	407.40484619140625
384	407.4077453613281	25.6402027893333					1	DETECTED	407.4077 m/z @25.64 [151020OFc1_NvH-0949-Control-14.raw]	407.4077453613281	25.6402027893333	3.8099642648	95.4676061109333	91.6576418461333	304411.53125	2.4879496486752796E8	0	7817	0.07879644241022987	3.424955381878678	0.08288308144781593	407.40496826171875	407.4176330566406
385	407.4481201171875	21.3445532592					1	DETECTED	407.4481 m/z @21.34 [151020OFc1_NvH-0949-Control-14.raw]	407.4481201171875	21.3445532592	6.12376355573333	46.9034881368	40.779724581066674	84630.140625	1.1415317226025818E8	0	7817	40.7688130459951	1.3395682843138035	1.6966985337443417	407.44561767578125	407.4487609863281
386	407.4587707519531	17.9237351133333					1	DETECTED	407.4588 m/z @17.92 [151020OFc1_NvH-0949-Control-14.raw]	407.4587707519531	17.9237351133333	0.848955090933333	96.7439022085333	95.89494711759997	150857.359375	2.5059624967150286E8	0	7817	14.806105655730633	4.193303911075331	8.839776021443972	407.4488525390625	407.46875
387	407.48443603515625	27.3519418152					1	DETECTED	407.4844 m/z @27.35 [151020OFc1_NvH-0949-Control-14.raw]	407.48443603515625	27.3519418152	0.0982275648	99.2728666	99.1746390352	180072.0625	2.5945234548774445E8	0	7817	19.78621449854527	2.1554005373859724	3.1721312133228805	407.4744567871094	407.4944152832031
388	407.4975891113281	11.1360051629333					1	DETECTED	407.4976 m/z @11.14 [151020OFc1_NvH-0949-Control-14.raw]	407.4975891113281	11.1360051629333	3.95551873013333	96.1674192466667	92.21190051653336	145763.953125	2.4636944446454814E8	0	7817	0.1513985370671982	0.5189572356300491	0.8619067597889217	407.4944763183594	407.5074768066406
389	407.53173828125	16.3325222797333					1	DETECTED	407.5317 m/z @16.33 [151020OFc1_NvH-0949-Control-14.raw]	407.53173828125	16.3325222797333	3.85244089306667	96.6867128493333	92.83427195626663	1425651.25	2.7237519001816016E8	0	7817	0.32956875764333304	1.1270269330637472	1.269444624092818	407.52178955078125	407.53619384765625
390	407.54620361328125	33.0179676482667					1	DETECTED	407.5462 m/z @33.02 [151020OFc1_NvH-0949-Control-14.raw]	407.54620361328125	33.0179676482667	2.68149734293333	98.1354862378667	95.45398889493337	7653291.0	5.405929315417187E8	3	7817	14.40932265482338	0.5727074820486089	0.01133460621908349	407.5362243652344	407.5561828613281
391	407.56488037109375	19.3896876464					1	DETECTED	407.5649 m/z @19.39 [151020OFc1_NvH-0949-Control-14.raw]	407.56488037109375	19.3896876464	3.68411360586667	98.1262570082667	94.44214340240003	2687032.5	3.083812304252903E8	3	7817	0.1734043726411798	0.7226893323732867	2.27588442972686	407.5562438964844	407.5748596191406
392	407.5813293457031	22.2222494722667					1	DETECTED	407.5813 m/z @22.22 [151020OFc1_NvH-0949-Control-14.raw]	407.5813293457031	22.2222494722667	2.0806146032	96.9891763586667	94.90856175546669	915845.375	2.55022687160194E8	0	7817	0.6493106645293629	0.5309901530854698	4.235687732435622	407.57489013671875	407.5904846191406
393	407.5957336425781	32.0438199184					1	DETECTED	407.5957 m/z @32.04 [151020OFc1_NvH-0949-Control-14.raw]	407.5957336425781	32.0438199184	1.59296946	79.0362726501333	77.44330319013329	399757.40625	2.3567125711670396E8	0	7817	0.20046885878304366	1.3435378863879004	0.042268645727779365	407.5921630859375	407.605712890625
394	407.6082763671875	25.5624845264					1	DETECTED	407.6083 m/z @25.56 [151020OFc1_NvH-0949-Control-14.raw]	407.6082763671875	25.5624845264	3.29576334613333	94.2143557093333	90.91859236319998	200665.84375	2.4710455007839322E8	0	7817	0.1674721083549855	2.041580159627955	3.0831603192559096	407.6058044433594	407.61767578125
395	407.6873474121094	11.2550832570667					1	DETECTED	407.6873 m/z @11.26 [151020OFc1_NvH-0949-Control-14.raw]	407.6873474121094	11.2550832570667	2.6997806856	95.7313341992	93.0315535136	2352081.0	2.6080737135953218E8	4	7817	0.151020622436576	1.2571355816200744	1.3287808245984936	407.67755126953125	407.69732666015625
396	407.6977844238281	43.3249265637333					1	DETECTED	407.6978 m/z @43.32 [151020OFc1_NvH-0949-Control-14.raw]	407.6977844238281	43.3249265637333	6.167009032	77.6943979330667	71.5273889010667	95068.75	2.072447738191147E8	0	7817	68.31569093409107	0.962478438679744	0.9266414028142179	407.6974792480469	407.69940185546875
397	407.70941162109375	32.5459811024					1	DETECTED	407.7094 m/z @32.55 [151020OFc1_NvH-0949-Control-14.raw]	407.70941162109375	32.5459811024	3.80066625146667	97.3326471898667	93.53198093840004	727898.0	2.9656311205854E8	0	7817	1.6347960308685359	0.9521699200473124	28.393159307729167	407.6994323730469	407.7096252441406
398	407.71966552734375	13.9643694909333					1	DETECTED	407.7197 m/z @13.96 [151020OFc1_NvH-0949-Control-14.raw]	407.71966552734375	13.9643694909333	3.268555252	99.6879999877333	96.41944473573331	2849412.0	4.0273466502564573E8	2	7817	0.18390579750618308	83.39970376175562	58.163785673970416	407.7096862792969	407.7296447753906
399	407.7339172363281	30.0784170653333					1	DETECTED	407.7339 m/z @30.08 [151020OFc1_NvH-0949-Control-14.raw]	407.7339172363281	30.0784170653333	3.97625781226667	97.7337699501333	93.75751213786663	544965.0	2.917498354296353E8	2	7817	10.128413652042287	0.5820780844554538	0.3123700247547593	407.72967529296875	407.743896484375
400	407.7451171875	32.4670131664					1	DETECTED	407.7451 m/z @32.47 [151020OFc1_NvH-0949-Control-14.raw]	407.7451171875	32.4670131664	4.4730421104	96.8375446584	92.364502548	364961.375	2.008403742574268E8	0	7817	5.512075524730626	1.649721333983507	0.05425034326948958	407.7439270019531	407.7452087402344
401	407.7552490234375	27.5659416386667					1	DETECTED	407.7552 m/z @27.57 [151020OFc1_NvH-0949-Control-14.raw]	407.7552490234375	27.5659416386667	0.906814961866667	91.3197009218667	90.41288596000003	1.1301486E7	4.6900705091264457E8	2	7817	0.21568336331151983	1.1321652253045063	0.11755861652895747	407.7452697753906	407.76513671875
402	407.77349853515625	17.2194372690667					1	DETECTED	407.7735 m/z @17.22 [151020OFc1_NvH-0949-Control-14.raw]	407.77349853515625	17.2194372690667	4.42413618053333	91.8218268034667	87.39769062293338	631020.5625	2.9349970803496695E8	2	7817	0.13181488066387814	0.5126143347330184	1.1990184283115772	407.7652893066406	407.7832946777344
403	407.79681396484375	31.9360625157333					1	DETECTED	407.7968 m/z @31.94 [151020OFc1_NvH-0949-Control-14.raw]	407.79681396484375	31.9360625157333	2.92808630026667	99.9388223432	97.01073604293333	451971.09375	3.0842373727702874E8	0	7817	0.23063017016197662	2.381583129759087	0.0243062034576201	407.78753662109375	407.8067626953125
404	407.8572998046875	19.7769937157333					1	DETECTED	407.8573 m/z @19.78 [151020OFc1_NvH-0949-Control-14.raw]	407.8572998046875	19.7769937157333	0.645811829866667	98.8595882050667	98.21377637520003	189441.078125	2.818903943645725E8	0	7817	10.02423923493104	4.865029108989053	0.06536643399150646	407.84735107421875	407.8594970703125
405	407.8695068359375	13.7983050618667					1	DETECTED	407.8695 m/z @13.80 [151020OFc1_NvH-0949-Control-14.raw]	407.8695068359375	13.7983050618667	0.0183180696	99.7067222141333	99.6884041445333	2500802.75	3.160185895816802E8	3	7817	0.30069156756529125	3.9974550789569983	1.3738390380092607	407.85955810546875	407.8706970214844
406	407.8807067871094	32.9967279965333					1	DETECTED	407.8807 m/z @33.00 [151020OFc1_NvH-0949-Control-14.raw]	407.8807067871094	32.9967279965333	0.0282452725333333	97.8727411050667	97.84449583253335	2929246.25	4.133294247701323E8	3	7817	11.699790264196348	0.6014263336755425	0.5249560743948815	407.87078857421875	407.89068603515625
407	407.89849853515625	19.4209020402667					1	DETECTED	407.8985 m/z @19.42 [151020OFc1_NvH-0949-Control-14.raw]	407.89849853515625	19.4209020402667	0.0381160872	96.2320557184	96.19393963120001	1760175.875	3.533990563629106E8	3	7817	22.777232102666876	2.8635800191982943	2.595498224596917	407.8907165527344	407.90826416015625
408	407.9114685058594	39.1653774568					1	DETECTED	407.9115 m/z @39.17 [151020OFc1_NvH-0949-Control-14.raw]	407.9114685058594	39.1653774568	0.00795364773333333	96.707143976	96.69919032826667	499334.375	2.4559177145550925E8	0	7817	16.993396023481715	1.693902387869996	0.006465301666908149	407.9085693359375	407.92144775390625
409	407.92730712890625	19.701536108					1	DETECTED	407.9273 m/z @19.70 [151020OFc1_NvH-0949-Control-14.raw]	407.92730712890625	19.701536108	0.0982275648	99.7162308850667	99.6180033202667	175015.46875	2.3357379523972124E8	0	7817	0.12656360975208258	2.540846691790254	4.081693383580508	407.9215393066406	407.9279479980469
410	407.9379577636719	11.2550832570667					1	DETECTED	407.9380 m/z @11.26 [151020OFc1_NvH-0949-Control-14.raw]	407.9379577636719	11.2550832570667	0.00795364773333333	99.9950565296	99.98710288186668	2089535.0	2.797324764230153E8	0	7817	0.14855169473403684	9.29478249481059	1.449392978443455	407.92816162109375	407.9479064941406
411	407.94952392578125	37.8909894381333					1	DETECTED	407.9495 m/z @37.89 [151020OFc1_NvH-0949-Control-14.raw]	407.94952392578125	37.8909894381333	0.0282452725333333	71.0743873912	71.04614211866667	101588.46875	2.1116074335527977E8	0	7817	61.66686939891248	0.9930359785227431	1.1689748871814172	407.9479675292969	407.9535827636719
412	407.9635925292969	22.3880285421333					1	DETECTED	407.9636 m/z @22.39 [151020OFc1_NvH-0949-Control-14.raw]	407.9635925292969	22.3880285421333	0.0183180696	99.8594730645333	99.8411549949333	765864.0625	2.790022804967465E8	0	7817	0.1687012162221393	0.5646409848859179	1.5129857307769352	407.95361328125	407.9734802246094
413	407.973876953125	17.1049385216					1	DETECTED	407.9739 m/z @17.10 [151020OFc1_NvH-0949-Control-14.raw]	407.973876953125	17.1049385216	5.0826644128	97.7710318290667	92.6883674162667	167826.125	2.329406259512487E8	0	7817	3.990559786001846	11.612020857379616	22.265936500294508	407.97369384765625	407.9757385253906
414	407.98577880859375	53.0831711869333					1	DETECTED	407.9858 m/z @53.08 [151020OFc1_NvH-0949-Control-14.raw]	407.98577880859375	53.0831711869333	0.0381160872	99.225465396	99.18734930880001	445369.25	2.7188426748967016E8	0	7817	46.22680773046057	1.1667480753184942	1.4693794067704162	407.9758605957031	407.9956970214844
415	407.99700927734375	32.0912484906667					1	DETECTED	407.9970 m/z @32.09 [151020OFc1_NvH-0949-Control-14.raw]	407.99700927734375	32.0912484906667	2.9651841104	49.4321767458667	46.466992635466696	278311.71875	1.4028635804776815E8	0	7817	0.1825821325687933	0.9105731976290042	0.8251145295503248	407.99578857421875	407.9996032714844
416	408.00994873046875	37.1678537922667					1	DETECTED	408.0099 m/z @37.17 [151020OFc1_NvH-0949-Control-14.raw]	408.00994873046875	37.1678537922667	0.376428747733333	99.9950565296	99.61862778186668	625848.0625	2.6798727180735055E8	2	7817	0.185863494502307	2.7525781222274617	5.26942754055469	408.0000305175781	408.0199279785156
417	408.02093505859375	25.2588357490667					1	DETECTED	408.0209 m/z @25.26 [151020OFc1_NvH-0949-Control-14.raw]	408.02093505859375	25.2588357490667	0.0381160872	99.9950565296	99.95694044240001	118218.59375	2.5079838700374153E8	0	7817	95.17438277907908	2.1000466017488955	3.2217147856214408	408.0202331542969	408.0309143066406
418	408.0432434082031	32.6805465258667					1	DETECTED	408.0432 m/z @32.68 [151020OFc1_NvH-0949-Control-14.raw]	408.0432434082031	32.6805465258667	2.03621049786667	99.9856922469333	97.94948174906662	333119.6875	2.669140892634833E8	0	7817	1.6453006622569717	1.6779915412434179	3.1342500321431546	408.0332946777344	408.05291748046875
419	408.0700988769531	52.6677293869333					1	DETECTED	408.0701 m/z @52.67 [151020OFc1_NvH-0949-Control-14.raw]	408.0700988769531	52.6677293869333	3.44290769493333	99.9950565296	96.55214883466668	116662.9375	2.546370863163023E8	0	7817	95.94831568063655	0.9732948581338027	0.9468781524794608	408.060546875	408.07977294921875
420	408.1562805175781	52.3275292426667					1	DETECTED	408.1563 m/z @52.33 [151020OFc1_NvH-0949-Control-14.raw]	408.1562805175781	52.3275292426667	0.0381160872	94.3691125432	94.33099645600001	83710.21875	2.4214412404396015E8	0	7817	90.55379857438781	0.9020085593190291	0.7474212807505962	408.1463317871094	408.1576232910156
421	408.16815185546875	90.3418741946667					1	DETECTED	408.1682 m/z @90.34 [151020OFc1_NvH-0949-Control-14.raw]	408.16815185546875	90.3418741946667	4.15385994426667	98.3082113128167	94.15435136855002	134437.0625	2.496418886835541E8	0	7817	81.2847495460435	0.5480455615139268	0.019022145133648107	408.1584167480469	408.1781005859375
422	408.1886901855469	11.2550832570667					1	DETECTED	408.1887 m/z @11.26 [151020OFc1_NvH-0949-Control-14.raw]	408.1886901855469	11.2550832570667	3.68411360586667	99.0493049829333	95.36519137706662	1114679.375	2.84204071733125E8	2	7817	20.63257903182044	3.013841269805897	329.8212746408283	408.1787109375	408.1938781738281
423	408.2038879394531	13.7983050618667					1	DETECTED	408.2039 m/z @13.80 [151020OFc1_NvH-0949-Control-14.raw]	408.2038879394531	13.7983050618667	2.42794996213333	98.1632627293333	95.73531276719997	1635939.0	3.421604082383197E8	3	7817	0.10598956763093703	2.26668514156075	0.14574248435454112	408.19390869140625	408.2138671875
424	408.2239074707031	23.3593279354667					1	DETECTED	408.2239 m/z @23.36 [151020OFc1_NvH-0949-Control-14.raw]	408.2239074707031	23.3593279354667	3.7428878752	99.0023784482667	95.2594905730667	1907437.0	4.1879320056673235E8	3	7817	7.15993010507281	5.717291011142048	0.03596173445696617	408.21392822265625	408.2248840332031
425	408.2348937988281	29.1838664386667					1	DETECTED	408.2349 m/z @29.18 [151020OFc1_NvH-0949-Control-14.raw]	408.2348937988281	29.1838664386667	3.67328825786667	99.2349720168	95.56168375893333	1.1613909E7	6.148637307862728E8	2	7817	0.24960371617893173	0.5909779677543487	0.02031564906086696	408.22491455078125	408.244873046875
426	408.247314453125	29.5293778232					1	DETECTED	408.2473 m/z @29.53 [151020OFc1_NvH-0949-Control-14.raw]	408.247314453125	29.5293778232	3.27760501786667	97.4275588056	94.14995378773332	1012398.3125	3.374005594965315E8	2	7817	5.4503291297933885	0.85836005875034	3.9636884272326616	408.2449035644531	408.2503356933594
427	408.2604064941406	45.9003495149333					1	DETECTED	408.2604 m/z @45.90 [151020OFc1_NvH-0949-Control-14.raw]	408.2604064941406	45.9003495149333	3.99852835253333	97.6324501701333	93.63392181759997	7075941.0	5.61924597843482E8	2	7817	18.498089213108607	0.5101253361805156	0.19543872696169093	408.2504577636719	408.270263671875
428	408.2778625488281	91.6170784842667					1	DETECTED	408.2779 m/z @91.62 [151020OFc1_NvH-0949-Control-14.raw]	408.2778625488281	91.6170784842667	4.95317613173333	97.9669713890667	93.01379525733337	730457.75	3.1756336792287016E8	0	7817	1.234331720339668	0.5056830571273825	0.5699156965209337	408.27044677734375	408.28143310546875
429	408.3108825683594	89.7906510234667					1	DETECTED	408.3109 m/z @89.79 [151020OFc1_NvH-0949-Control-14.raw]	408.3108825683594	89.7906510234667	2.58175530721667	96.5243337501333	93.94257844291663	1752214.125	2.1948380274233857E8	0	7817	0.45893895376732985	0.505529298779779	3.1246964631843133	408.30218505859375	408.3201904296875
430	408.33514404296875	37.0440306824					1	DETECTED	408.3351 m/z @37.04 [151020OFc1_NvH-0949-Control-14.raw]	408.33514404296875	37.0440306824	3.51723371786667	92.0609199749333	88.54368625706662	131921.71875	2.721828574696546E8	0	7817	87.79773798147531	1.3204912827004243	1.6326423331988196	408.3263854980469	408.3440856933594
431	408.39678955078125	31.7824352504					1	DETECTED	408.3968 m/z @31.78 [151020OFc1_NvH-0949-Control-14.raw]	408.39678955078125	31.7824352504	3.8099642648	98.1958897485333	94.3859254837333	133356.875	2.695608086369608E8	0	7817	76.44829062164777	1.6871216978350325	3.2255488018834844	408.38702392578125	408.3988037109375
432	408.4092102050781	8.86785945493333					1	DETECTED	408.4092 m/z @8.87 [151020OFc1_NvH-0949-Control-14.raw]	408.4092102050781	8.86785945493333	4.3100192576	78.7617447368	74.4517254792	149924.234375	2.3190664725766557E8	0	7817	28.42909524640061	0.9583668042655509	22.104947059701438	408.39923095703125	408.41888427734375
433	408.44378662109375	47.7876364104					1	DETECTED	408.4438 m/z @47.79 [151020OFc1_NvH-0949-Control-14.raw]	408.44378662109375	47.7876364104	0.848955090933333	98.3747960680167	97.52584097708338	981747.6875	2.757835783637496E8	5	7817	0.25585516557425336	0.5036257523945125	0.006138201201200633	408.43389892578125	408.4537353515625
434	408.46826171875	34.0559117221333					1	DETECTED	408.4683 m/z @34.06 [151020OFc1_NvH-0949-Control-14.raw]	408.46826171875	34.0559117221333	3.44290769493333	95.1066043368	91.66369664186668	711280.8125	2.8176780277922106E8	4	7817	0.08173319107317667	0.511152692083065	0.5866755899046264	408.4582824707031	408.4782409667969
435	408.51483154296875	6.6607508976					1	DETECTED	408.5148 m/z @6.66 [151020OFc1_NvH-0949-Control-14.raw]	408.51483154296875	6.6607508976	3.92241068373333	95.6067438506667	91.68433316693337	281972.25	2.703952971848879E8	0	7817	0.08342292660079131	0.7046174889182395	8.25373874706711	408.5048522949219	408.5247802734375
436	408.5368347167969	26.0424498744					1	DETECTED	408.5368 m/z @26.04 [151020OFc1_NvH-0949-Control-14.raw]	408.5368347167969	26.0424498744	1.964750852	96.3350521997333	94.3703013477333	1343023.625	2.7593698059936076E8	0	7817	12.30800627540319	1.0147285854790489	1.3370409561047123	408.5269470214844	408.5406799316406
437	408.55078125	8.06945194266667					1	DETECTED	408.5508 m/z @8.07 [151020OFc1_NvH-0949-Control-14.raw]	408.55078125	8.06945194266667	3.48836582506667	99.802887952	96.31452212693334	2603823.0	3.77921588299574E8	3	7817	19.302683392774203	2.7051759489235785	101.40457234799436	408.5408630371094	408.56072998046875
438	408.5630187988281	6.9415876304					1	DETECTED	408.5630 m/z @6.94 [151020OFc1_NvH-0949-Control-14.raw]	408.5630187988281	6.9415876304	3.66383881146667	96.5626812477333	92.89884243626662	570976.5	2.7196774935148394E8	3	7817	35.20533970418465	30.128734321601932	1.7715221741396592	408.560791015625	408.5700378417969
439	408.580078125	26.3216492610667					1	DETECTED	408.5801 m/z @26.32 [151020OFc1_NvH-0949-Control-14.raw]	408.580078125	26.3216492610667	3.54492917226667	95.5442967352	91.99936756293334	1178801.125	2.950034999066114E8	0	7817	0.33781323277796105	0.7109258704022268	0.35645679786971307	408.5700988769531	408.5899963378906
440	408.6152038574219	36.6895092424					1	DETECTED	408.6152 m/z @36.69 [151020OFc1_NvH-0949-Control-14.raw]	408.6152038574219	36.6895092424	4.10213592506667	99.9574881613333	95.85535223626663	132420.828125	2.6599563012665236E8	0	7817	69.84216056034033	1.6400644924316496	2.267617906697609	408.6053771972656	408.6250915527344
441	408.6449279785156	47.7272791189333					1	DETECTED	408.6449 m/z @47.73 [151020OFc1_NvH-0949-Control-14.raw]	408.6449279785156	47.7272791189333	5.91781532693333	98.7561435602667	92.83832823333336	1109174.0	2.7624482401262516E8	0	7817	0.2262516675590618	0.5112483693947959	7.92410481013614	408.6352844238281	408.6547546386719
442	408.6844482421875	31.8131805448					1	DETECTED	408.6844 m/z @31.81 [151020OFc1_NvH-0949-Control-14.raw]	408.6844482421875	31.8131805448	2.3916317472	96.2040834410667	93.8124516938667	379186.125	2.6070564902551404E8	0	7817	20.673161133242562	2.0601402338982595	0.011346588275922123	408.6745300292969	408.6944274902344
443	408.7034606933594	15.5203599381333					1	DETECTED	408.7035 m/z @15.52 [151020OFc1_NvH-0949-Control-14.raw]	408.7034606933594	15.5203599381333	3.27760501786667	97.4183715144	94.14076649653332	328478.6875	2.643476518043226E8	0	7817	2.7795346340416636	0.9266419416103296	15.981881867165972	408.6944580078125	408.70843505859375
444	408.718505859375	34.1561335853333					1	DETECTED	408.7185 m/z @34.16 [151020OFc1_NvH-0949-Control-14.raw]	408.718505859375	34.1561335853333	1.832179416	99.4622961136	97.6301166976	721451.8125	3.299844481203852E8	2	7817	0.3985585214045102	0.5352813583298941	0.00319198928617385	408.7085266113281	408.72210693359375
445	408.73211669921875	18.3688531114667					1	DETECTED	408.7321 m/z @18.37 [151020OFc1_NvH-0949-Control-14.raw]	408.73211669921875	18.3688531114667	1.7435512872	99.0916919696	97.3481406824	2213782.25	3.4185814833234644E8	2	7817	0.2429451939995637	0.6631274835934902	1.152811516444738	408.7221374511719	408.7351989746094
446	408.7452392578125	28.88552806					1	DETECTED	408.7452 m/z @28.89 [151020OFc1_NvH-0949-Control-14.raw]	408.7452392578125	28.88552806	3.87289880746667	99.0398610821333	95.16696227466663	5.2209676E7	1.3489132523897693E9	2	7817	0.21308848081461917	1.5065541223353063	1.7469252240434057	408.7352600097656	408.7552185058594
447	408.7621154785156	45.9003495149333					1	DETECTED	408.7621 m/z @45.90 [151020OFc1_NvH-0949-Control-14.raw]	408.7621154785156	45.9003495149333	4.50156716	88.4143818221333	83.9128146621333	3275962.25	4.294645397074152E8	2	7817	0.18527936004254286	0.5922184980601062	0.14262182428489345	408.7552795410156	408.77130126953125
448	408.8141174316406	26.4249815253333					1	DETECTED	408.8141 m/z @26.42 [151020OFc1_NvH-0949-Control-14.raw]	408.8141174316406	26.4249815253333	0.596745186666667	98.2240265178667	97.62728133120004	180432.953125	2.4513565299520153E8	0	7817	89.37837905950748	2.561042721878539	4.068847063771568	408.8042907714844	408.823974609375
449	408.84503173828125	47.7272791189333					1	DETECTED	408.8450 m/z @47.73 [151020OFc1_NvH-0949-Control-14.raw]	408.84503173828125	47.7272791189333	0.0183180696	99.8784162688	99.8600981992	879840.625	2.889235859093146E8	0	7817	0.08937960692119873	0.5034178587451764	0.00412463346592994	408.8352355957031	408.8548889160156
450	408.8601379394531	37.0440306824					1	DETECTED	408.8601 m/z @37.04 [151020OFc1_NvH-0949-Control-14.raw]	408.8601379394531	37.0440306824	0.537866701866667	99.9950565296	99.45718982773334	72146.5625	2.4509810559378004E8	0	7817	85.94462541525215	1.4974152885236471	1.9969455156627451	408.85516357421875	408.86126708984375
451	408.87127685546875	25.9391552672					1	DETECTED	408.8713 m/z @25.94 [151020OFc1_NvH-0949-Control-14.raw]	408.87127685546875	25.9391552672	0.00795364773333333	98.1632627293333	98.15530908159997	903755.25	2.6715675298305702E8	3	7817	19.30607558350867	0.8134730926637833	0.05282740223720123	408.86138916015625	408.8752136230469
452	408.8852233886719	29.6764902194667					1	DETECTED	408.8852 m/z @29.68 [151020OFc1_NvH-0949-Control-14.raw]	408.8852233886719	29.6764902194667	0.00795364773333333	99.7934652616	99.78551161386667	1651979.125	3.689564806731554E8	3	7817	21.73294800368813	0.7878977575932443	0.3364688108361853	408.875244140625	408.89520263671875
453	408.8995056152344	36.2823788893333					1	DETECTED	408.8995 m/z @36.28 [151020OFc1_NvH-0949-Control-14.raw]	408.8995056152344	36.2823788893333	0.00795364773333333	99.4248464034667	99.41689275573337	682472.75	2.793053912188546E8	3	7817	29.373054027721768	0.5004103873636054	0.48773730195073983	408.8952331542969	408.90460205078125
454	408.9146423339844	26.4450687552					1	DETECTED	408.9146 m/z @26.45 [151020OFc1_NvH-0949-Control-14.raw]	408.9146423339844	26.4450687552	0.00795364773333333	99.8311399997333	99.82318635199996	910429.75	2.798504241999471E8	0	7817	0.43321827358312603	0.9041487191454037	4.395732314287762	408.9046630859375	408.924072265625
455	408.9296875	40.8289732168					1	DETECTED	408.9297 m/z @40.83 [151020OFc1_NvH-0949-Control-14.raw]	408.9296875	40.8289732168	0.00795364773333333	99.9856922469333	99.97773859919997	140305.890625	2.4937305656002212E8	0	7817	29.93277143371933	1.2171148795335005	1.796212757535673	408.9247131347656	408.9396057128906
456	408.9547119140625	18.6347377664					1	DETECTED	408.9547 m/z @18.63 [151020OFc1_NvH-0949-Control-14.raw]	408.9547119140625	18.6347377664	0.0282452725333333	99.0720191648	99.04377389226666	1163981.25	2.9671645851118034E8	0	7817	0.13755492954791393	0.5176680159630596	11.442848167285621	408.9449462890625	408.9646911621094
457	408.9669189453125	27.5991552506667					1	DETECTED	408.9669 m/z @27.60 [151020OFc1_NvH-0949-Control-14.raw]	408.9669189453125	27.5991552506667	5.334560116	70.7889630704	65.4544029544	622138.0	2.1192417053269005E8	0	7817	0.2384172684001804	0.5022148166994647	10.649652128232747	408.9648132324219	408.969482421875
458	408.9794921875	24.1539879264					1	DETECTED	408.9795 m/z @24.15 [151020OFc1_NvH-0949-Control-14.raw]	408.9794921875	24.1539879264	0.0480476384	99.3962925018667	99.34824486346669	651761.0625	2.699787321601556E8	0	7817	0.24615078365897247	0.8405616716040534	1.2448473892742329	408.9695129394531	408.9893798828125
459	409.0090026855469	18.1149502458667					1	DETECTED	409.0090 m/z @18.11 [151020OFc1_NvH-0949-Control-14.raw]	409.0090026855469	18.1149502458667	0.0580576418666667	99.9950565296	99.93699888773334	298010.3125	2.840635228977538E8	0	7817	2.491384719868762	4.800198164241782	0.1878574193310718	408.99908447265625	409.0186462402344
460	409.02386474609375	34.0465743024					1	DETECTED	409.0239 m/z @34.05 [151020OFc1_NvH-0949-Control-14.raw]	409.02386474609375	34.0465743024	0.108248741866667	99.6310733405333	99.52282459866665	105853.46875	2.440240320789837E8	0	7817	73.6054528056495	1.3919198761824751	1.796819769481969	409.01922607421875	409.0337219238281
461	409.08209228515625	33.4126504152					1	DETECTED	409.0821 m/z @33.41 [151020OFc1_NvH-0949-Control-14.raw]	409.08209228515625	33.4126504152	0.0183180696	99.9763073093333	99.9579892397333	84932.203125	2.5993625820420754E8	0	7817	90.04175800501295	1.5197235566422687	1.9600837511692981	409.072265625	409.0882263183594
462	409.1105041503906	5.9828230264					1	DETECTED	409.1105 m/z @5.98 [151020OFc1_NvH-0949-Control-14.raw]	409.1105041503906	5.9828230264	0.00795364773333333	99.9950565296	99.98710288186668	180135.375	2.583063421011376E8	0	7817	8.796565602565053	35.53448674550752	35.13819941818824	409.1005859375	409.1181335449219
463	409.17706298828125	8.83405195866667					1	DETECTED	409.1771 m/z @8.83 [151020OFc1_NvH-0949-Control-14.raw]	409.17706298828125	8.83405195866667	5.23733768693333	99.9763073093333	94.73896962239996	305463.59375	2.686109711307457E8	0	7817	0.11456325527684541	0.5417058854146074	1.0002953323142516	409.1672058105469	409.18145751953125
464	409.19146728515625	23.9815629530667					1	DETECTED	409.1915 m/z @23.98 [151020OFc1_NvH-0949-Control-14.raw]	409.19146728515625	23.9815629530667	3.6026348528	99.4622961136	95.85966126080001	814535.5	2.7262162579463744E8	3	7817	4.429390915161303	1.4159904447938434	1.1354162499631297	409.1815185546875	409.19586181640625
465	409.20587158203125	18.6180126069333					1	DETECTED	409.2059 m/z @18.62 [151020OFc1_NvH-0949-Control-14.raw]	409.20587158203125	18.6180126069333	1.8672834808	99.9159055141333	98.0486220333333	1124267.875	3.670988808056207E8	3	7817	0.5318388986977141	1.351417759879329	10.43918917886913	409.1959533691406	409.21417236328125
466	409.22418212890625	15.0125407269333					1	DETECTED	409.2242 m/z @15.01 [151020OFc1_NvH-0949-Control-14.raw]	409.22418212890625	15.0125407269333	3.10441351413333	99.574774036	96.47036052186667	1161920.0	4.321988974518653E8	2	7817	7.387218013965498	9.724575227220598	2.271464198736706	409.2142028808594	409.2341613769531
467	409.2342529296875	18.3564221725333					1	DETECTED	409.2343 m/z @18.36 [151020OFc1_NvH-0949-Control-14.raw]	409.2342529296875	18.3564221725333	2.28292690933333	75.7008621264	73.41793521706667	703760.0	2.651458325608308E8	0	7817	4.230576814236805	0.9401472101198746	0.36352210695868076	409.23419189453125	409.2364807128906
468	409.2464904785156	28.88552806					1	DETECTED	409.2465 m/z @28.89 [151020OFc1_NvH-0949-Control-14.raw]	409.2464904785156	28.88552806	3.5543000216	98.4516451541333	94.8973451325333	2.340109E7	7.128194941911175E8	3	7817	0.2309998662922652	1.235905487937125	1.6690192864479785	409.23651123046875	409.2564392089844
469	409.2649230957031	23.1738967613333					1	DETECTED	409.2649 m/z @23.17 [151020OFc1_NvH-0949-Control-14.raw]	409.2649230957031	23.1738967613333	1.20288244106667	99.4903604064	98.28747796533332	1149417.0	3.2022499994927233E8	0	7817	8.876907952068542	8.654230468900002	1.7515785036975822	409.2566223144531	409.2747802734375
470	409.2763671875	91.5356107746667					1	DETECTED	409.2764 m/z @91.54 [151020OFc1_NvH-0949-Control-14.raw]	409.2763671875	91.5356107746667	5.0247923144	92.4988108272	87.4740185128	598369.75	2.2173525516118428E8	0	7817	0.07300403290433621	1.040949710559938	0.8287239093039743	409.2750244140625	409.2854309082031
471	409.2945861816406	91.5758980834667					1	DETECTED	409.2946 m/z @91.58 [151020OFc1_NvH-0949-Control-14.raw]	409.2945861816406	91.5758980834667	2.6723852216	92.5212183277333	89.8488331061333	92201.734375	2.1651198289449576E8	0	7817	1.6317253549020165	0.5053165516965307	0.2939366295948518	409.28839111328125	409.3011169433594
472	409.3137512207031	89.7906510234667					1	DETECTED	409.3138 m/z @89.79 [151020OFc1_NvH-0949-Control-14.raw]	409.3137512207031	89.7906510234667	11.7918707810667	97.3510240493333	85.5591532682666	178481.234375	2.717941389897163E8	0	7817	79.68876671810344	0.5126482940730639	0.024879097193467252	409.30413818359375	409.32366943359375
473	409.3310546875	91.8000352864					1	DETECTED	409.3311 m/z @91.80 [151020OFc1_NvH-0949-Control-14.raw]	409.3310546875	91.8000352864	12.5966830221333	94.9380055237333	82.34132250159999	114093.046875	2.4620139385912746E8	0	7817	1.508023918603385	0.5198095796934407	0.2822625997752469	409.3263244628906	409.34033203125
474	409.3582458496094	26.2719555386667					1	DETECTED	409.3582 m/z @26.27 [151020OFc1_NvH-0949-Control-14.raw]	409.3582458496094	26.2719555386667	4.14412724613333	94.886637684	90.74251043786666	103341.265625	2.996299188138992E8	0	7817	87.3310210310498	2.0504160923122776	2.951819415483702	409.3486328125	409.36480712890625
475	409.3752136230469	35.102981184					1	DETECTED	409.3752 m/z @35.10 [151020OFc1_NvH-0949-Control-14.raw]	409.3752136230469	35.102981184	0.694631902666667	95.5066994650667	94.81206756240003	111108.609375	2.647102082951266E8	0	7817	75.20826747755136	1.3777479818515437	1.6544960754303906	409.3653869628906	409.38519287109375
476	409.4040832519531	37.0440306824					1	DETECTED	409.4041 m/z @37.04 [151020OFc1_NvH-0949-Control-14.raw]	409.4040832519531	37.0440306824	3.41539950426667	98.3469294176167	94.93152991335003	290466.875	2.67566686822617E8	0	7817	0.13544859038682233	1.6120234047012496	2.2068867370375322	409.3946533203125	409.4139709472656
477	409.4270935058594	22.8404988501333					1	DETECTED	409.4271 m/z @22.84 [151020OFc1_NvH-0949-Control-14.raw]	409.4270935058594	22.8404988501333	3.0953802984	97.7060199474667	94.6106396490667	344523.28125	2.6225292686910817E8	4	7817	0.10618868464211317	2.3957982171943306	288.5940481762763	409.4171142578125	409.4369201660156
478	409.4505310058594	11.6576993770667					1	DETECTED	409.4505 m/z @11.66 [151020OFc1_NvH-0949-Control-14.raw]	409.4505310058594	11.6576993770667	1.14917232986667	96.5926746738667	95.44350234400002	226997.640625	2.465628079638474E8	0	7817	0.3200758804874564	1.0578469320174944	20.96644473742397	409.4405517578125	409.4546203613281
479	409.46466064453125	30.861256372					1	DETECTED	409.4647 m/z @30.86 [151020OFc1_NvH-0949-Control-14.raw]	409.46466064453125	30.861256372	3.83088291306667	99.9856922469333	96.15480933386662	909620.25	2.996618103998325E8	4	7817	12.21477459606496	0.5270328455626663	0.06215568944758816	409.4547424316406	409.4745178222656
480	409.4806213378906	24.0863179437333					1	DETECTED	409.4806 m/z @24.09 [151020OFc1_NvH-0949-Control-14.raw]	409.4806213378906	24.0863179437333	3.85244089306667	67.4340362093333	63.58159531626663	390346.84375	2.2018401258016294E8	0	7817	0.4671843218352407	3.937275107679468	0.7971987819371843	409.4747314453125	409.49053955078125
481	409.4937744140625	5.47981842613333					1	DETECTED	409.4938 m/z @5.48 [151020OFc1_NvH-0949-Control-14.raw]	409.4937744140625	5.47981842613333	3.7225069272	98.5644457485333	94.8419388213333	163096.125	2.542179976634505E8	0	7817	0.17565713712633624	1.182889907959695	0.391890339957378	409.4906311035156	409.5024108886719
482	409.5124816894531	39.6870963648					1	DETECTED	409.5125 m/z @39.69 [151020OFc1_NvH-0949-Control-14.raw]	409.5124816894531	39.6870963648	4.1116043696	99.8123881346667	95.7007837650667	167400.203125	2.6269204911353305E8	0	7817	60.80311674797386	1.4104173140240177	1.9530202439525197	409.5025329589844	409.5189208984375
483	409.5289306640625	11.4745495856					1	DETECTED	409.5289 m/z @11.47 [151020OFc1_NvH-0949-Control-14.raw]	409.5289306640625	11.4745495856	3.84105153173333	96.6979502696	92.85689873786667	2290791.0	3.1256973578636354E8	3	7817	0.21209297049206022	15.845414087147745	64.93079466635523	409.5189514160156	409.53887939453125
484	409.5396728515625	27.2083348698667					1	DETECTED	409.5397 m/z @27.21 [151020OFc1_NvH-0949-Control-14.raw]	409.5396728515625	27.2083348698667	2.1343887184	98.3653443760167	96.23095565761669	1533184.0	3.034583752159986E8	3	7817	0.16114453884567226	0.5066370230811377	0.012833574531022287	409.5389404296875	409.5456848144531
485	409.5556945800781	39.9123005202667					1	DETECTED	409.5557 m/z @39.91 [151020OFc1_NvH-0949-Control-14.raw]	409.5556945800781	39.9123005202667	3.07723053866667	99.9574881613333	96.88025762266663	2847366.75	4.894886156267003E8	3	7817	11.432286043243238	0.5116464233732648	43.79540721231961	409.54571533203125	409.565673828125
486	409.5721130371094	30.3102832861333					1	DETECTED	409.5721 m/z @30.31 [151020OFc1_NvH-0949-Control-14.raw]	409.5721130371094	30.3102832861333	4.04723632213333	96.9612265034667	92.91399018133338	726891.25	2.5855180175449508E8	0	7817	8.198775324866656	0.5880849255003164	4.948864892473717	409.56573486328125	409.5736389160156
487	409.5837097167969	38.5852215037333					1	DETECTED	409.5837 m/z @38.59 [151020OFc1_NvH-0949-Control-14.raw]	409.5837097167969	38.5852215037333	3.268555252	96.2414719765333	92.9729167245333	818946.9375	2.9091224498478967E8	3	7817	9.939740358275511	0.613229358321209	0.4085835454303649	409.57373046875	409.5933532714844
488	409.60498046875	37.0624173632					1	DETECTED	409.6050 m/z @37.06 [151020OFc1_NvH-0949-Control-14.raw]	409.60498046875	37.0624173632	3.80066625146667	99.9293221514667	96.12865590000004	264979.34375	2.4303089333512318E8	0	7817	62.884435476811994	1.621997353690617	2.912808582838426	409.5950012207031	409.61492919921875
489	409.6951599121094	37.0017306957333					1	DETECTED	409.6952 m/z @37.00 [151020OFc1_NvH-0949-Control-14.raw]	409.6951599121094	37.0017306957333	2.01836073973333	98.8031455197333	96.78478477999998	1662673.875	2.808410785153632E8	4	7817	0.27834032155484323	0.50856865996099	0.012385603251111032	409.6851806640625	409.70513916015625
490	409.7055969238281	18.7793963829333					1	DETECTED	409.7056 m/z @18.78 [151020OFc1_NvH-0949-Control-14.raw]	409.7055969238281	18.7793963829333	4.17326438106667	99.3585930224	95.18532864133333	693382.5	2.725995533672642E8	2	7817	19.64478942758398	0.7518610931005331	0.2499381153258732	409.7052001953125	409.7142028808594
491	409.7242126464844	26.0424498744					1	DETECTED	409.7242 m/z @26.04 [151020OFc1_NvH-0949-Control-14.raw]	409.7242126464844	26.0424498744	1.53063104026667	99.225465396	97.69483435573333	1.12754592E8	2.1117265726368093E9	2	7817	0.2220742384236658	1.4426099546088107	1.6665375133199933	409.7142333984375	409.73419189453125
492	409.7349548339844	18.3826735568					1	DETECTED	409.7350 m/z @18.38 [151020OFc1_NvH-0949-Control-14.raw]	409.7349548339844	18.3826735568	4.3325000912	90.2289857426667	85.89648565146669	267701.84375	2.9571075176249593E8	0	7817	1.9252879427830685	5.734929348520045	0.569074365091116	409.7342224121094	409.73785400390625
493	409.74786376953125	28.9157052152					1	DETECTED	409.7479 m/z @28.92 [151020OFc1_NvH-0949-Control-14.raw]	409.74786376953125	28.9157052152	0.4692761456	98.73566466	98.26638851439999	5631379.5	3.926053686974229E8	2	7817	0.20686329405475234	1.0008264398280255	18.3792988348719	409.7379455566406	409.75762939453125
494	409.7659606933594	31.9879019949333					1	DETECTED	409.7660 m/z @31.99 [151020OFc1_NvH-0949-Control-14.raw]	409.7659606933594	31.9879019949333	4.00848243946667	98.3082113128167	94.29972887335002	268456.8125	2.4670173267785412E8	0	7817	8.735411905009613	2.8024286981805577	4.750461133131326	409.7580261230469	409.7756652832031
495	409.7955322265625	15.0030305301333					1	DETECTED	409.7955 m/z @15.00 [151020OFc1_NvH-0949-Control-14.raw]	409.7955322265625	15.0030305301333	3.52650917066667	95.8074166322667	92.28090746160002	183505.8125	2.8053148159718746E8	0	7817	0.6471718161580124	4.0204215446120495	0.6730546636536435	409.7861022949219	409.8055114746094
496	409.8185119628906	22.5148672624					1	DETECTED	409.8185 m/z @22.51 [151020OFc1_NvH-0949-Control-14.raw]	409.8185119628906	22.5148672624	0.405747459466667	99.8123881346667	99.40664067520004	156194.203125	2.5034015385877752E8	0	7817	0.27223592220254034	2.2480913207139808	5.014988289554416E-4	409.80853271484375	409.82794189453125
497	409.8403625488281	69.6474446664					1	DETECTED	409.8404 m/z @69.65 [151020OFc1_NvH-0949-Control-14.raw]	409.8403625488281	69.6474446664	0.2274825736	95.7407406485333	95.5132580749333	113320.5390625	2.6391981495327526E8	0	7817	67.71859834049854	0.7145806325600732	0.44946328758619114	409.8304443359375	409.8502197265625
498	409.86309814453125	11.4745495856					1	DETECTED	409.8631 m/z @11.47 [151020OFc1_NvH-0949-Control-14.raw]	409.86309814453125	11.4745495856	0.0183180696	99.6787686432	99.6604505736	1684351.875	2.7728559921718687E8	3	7817	0.2171496632922807	20.120019483493664	10.576512916414877	409.85321044921875	409.8730773925781
499	409.8741149902344	27.2083348698667					1	DETECTED	409.8741 m/z @27.21 [151020OFc1_NvH-0949-Control-14.raw]	409.8741149902344	27.2083348698667	0.0282452725333333	98.8690070610667	98.84076178853336	1116668.5	2.5574534704278088E8	3	7817	0.053042151388929426	0.5157543109203252	15.837510455804932	409.87310791015625	409.8790588378906
500	409.8890686035156	31.2284479013333					1	DETECTED	409.8891 m/z @31.23 [151020OFc1_NvH-0949-Control-14.raw]	409.8890686035156	31.2284479013333	0.00795364773333333	99.9480570282667	99.94010338053337	2313383.75	4.8056302628610957E8	3	7817	20.89936139246898	0.517822967721435	0.020365364853894632	409.87908935546875	409.8990478515625
501	409.9011535644531	24.4050078082667					1	DETECTED	409.9012 m/z @24.41 [151020OFc1_NvH-0949-Control-14.raw]	409.9011535644531	24.4050078082667	0.00795364773333333	98.5270231888	98.51906954106667	405783.53125	2.7717487324416023E8	3	7817	2.291438860227707	0.5079752320692376	0.020049134129841006	409.8990783691406	409.9111328125
502	409.91400146484375	27.5515640138667					1	DETECTED	409.9140 m/z @27.55 [151020OFc1_NvH-0949-Control-14.raw]	409.91400146484375	27.5515640138667	0.4496071856	99.897218096	99.4476109104	106209.9765625	2.5712553370447063E8	0	7817	92.17229209903489	2.0902057612646807	3.654870357614579	409.9111633300781	409.9165344238281
503	409.92669677734375	35.1730218808					1	DETECTED	409.9267 m/z @35.17 [151020OFc1_NvH-0949-Control-14.raw]	409.92669677734375	35.1730218808	0.00795364773333333	99.574774036	99.56682038826666	933010.3125	2.9692671067459387E8	3	7817	3.466591447556233	1.0278409187953994	1.0505467307016085	409.91680908203125	409.9366760253906
504	409.9391174316406	44.4724745096					1	DETECTED	409.9391 m/z @44.47 [151020OFc1_NvH-0949-Control-14.raw]	409.9391174316406	44.4724745096	0.0580576418666667	99.7633571789333	99.70529953706664	768652.125	2.729619651898456E8	3	7817	0.0840418907329692	0.5516900702919967	1.7464324686857626	409.93670654296875	409.9490966796875
505	409.95465087890625	21.5308491546667					1	DETECTED	409.9547 m/z @21.53 [151020OFc1_NvH-0949-Control-14.raw]	409.95465087890625	21.5308491546667	0.4496071856	99.8878411328	99.4382339472	149702.640625	2.964489973229771E8	0	7817	14.549334213998183	3.8006195598234256	7.863086911017486	409.9491271972656	409.9551696777344
506	409.96527099609375	11.1591092754667					1	DETECTED	409.9653 m/z @11.16 [151020OFc1_NvH-0949-Control-14.raw]	409.96527099609375	11.1591092754667	0.0183180696	99.9065871781333	99.8882691085333	1742382.25	2.873672119149576E8	4	7817	0.21566499628580793	4.790996254456391	17.505572135676523	409.9554443359375	409.9752502441406
507	409.9872741699219	32.0617551368					1	DETECTED	409.9873 m/z @32.06 [151020OFc1_NvH-0949-Control-14.raw]	409.9872741699219	32.0617551368	0.00795364773333333	99.8784162688	99.87046262106666	270324.5625	2.6103546026409772E8	0	7817	20.41512462018897	1.7655143379211276	2.5421783863353142	409.97747802734375	409.9971618652344
508	410.03216552734375	34.2118181597333					1	DETECTED	410.0322 m/z @34.21 [151020OFc1_NvH-0949-Control-14.raw]	410.03216552734375	34.2118181597333	0.626094943466667	99.9950565296	99.36896158613334	98376.0625	2.4874209976548868E8	0	7817	72.47174480831279	1.5041995605882796	1.9179311832578876	410.0223083496094	410.0345764160156
509	410.0449523925781	30.9902756885333					1	DETECTED	410.0450 m/z @30.99 [151020OFc1_NvH-0949-Control-14.raw]	410.0449523925781	30.9902756885333	4.59863449946667	99.9480570282667	95.34942252880003	226512.3125	2.6307808315244067E8	0	7817	1.057256630996605	1.782741176331766	2.5761146892213675	410.0350646972656	410.05413818359375
510	410.0695495605469	44.0710783					1	DETECTED	410.0695 m/z @44.07 [151020OFc1_NvH-0949-Control-14.raw]	410.0695495605469	44.0710783	0.00795364773333333	99.9856922469333	99.97773859919997	93503.6484375	2.6168308871311367E8	0	7817	72.89763941225101	1.08961440839138	1.2604942133926695	410.05963134765625	410.07952880859375
511	410.1470031738281	92.4144448061333					1	DETECTED	410.1470 m/z @92.41 [151020OFc1_NvH-0949-Control-14.raw]	410.1470031738281	92.4144448061333	2.14341131466667	92.5951843328	90.45177301813334	185021.21875	2.4027123805994165E8	0	7817	0.09459780406496066	0.5010010937045701	0.06763700152707812	410.1383056640625	410.1567077636719
512	410.1866149902344	27.476860604					1	DETECTED	410.1866 m/z @27.48 [151020OFc1_NvH-0949-Control-14.raw]	410.1866149902344	27.476860604	3.57280427706667	99.6029488048	96.03014452773333	263515.15625	2.5580636374047604E8	0	7817	14.938520801228826	2.8836917631594474	0.1970137793068166	410.17669677734375	410.1929016113281
513	410.2029113769531	35.839908124					1	DETECTED	410.2029 m/z @35.84 [151020OFc1_NvH-0949-Control-14.raw]	410.2029113769531	35.839908124	3.83088291306667	99.3205979402667	95.48971502720002	2405115.0	4.0022522192263585E8	2	7817	15.605089991296992	0.5118574138398719	0.046788070347564624	410.1929626464844	410.2042236328125
514	410.2142333984375	20.7595415837333					1	DETECTED	410.2142 m/z @20.76 [151020OFc1_NvH-0949-Control-14.raw]	410.2142333984375	20.7595415837333	1.71698067226667	99.6124569242667	97.89547625200002	5714849.0	3.549206126742342E8	3	7817	0.15682583773695313	1.085082718030569	0.03775386588814711	410.2042541503906	410.2149353027344
515	410.2249450683594	26.0268376885333					1	DETECTED	410.2249 m/z @26.03 [151020OFc1_NvH-0949-Control-14.raw]	410.2249450683594	26.0268376885333	3.30475886026667	97.9484380037333	94.64367914346663	4.7478188E7	1.523338826702613E9	4	7817	0.24786557118379804	30.787814115071953	1.9375405854993104	410.2149658203125	410.23492431640625
516	410.2393493652344	34.0894384378667					1	DETECTED	410.2393 m/z @34.09 [151020OFc1_NvH-0949-Control-14.raw]	410.2393493652344	34.0894384378667	3.9445769288	99.8878411328	95.943264204	2649232.25	4.336047214217684E8	3	7817	11.404093801178423	0.5294345921841621	0.1329835110275031	410.2349548339844	410.24932861328125
517	410.24945068359375	28.8689888874667					1	DETECTED	410.2495 m/z @28.87 [151020OFc1_NvH-0949-Control-14.raw]	410.24945068359375	28.8689888874667	3.49745279706667	97.1213747093333	93.62392191226662	1154648.375	3.3293739906867033E8	2	7817	0.15861317770059813	0.8373875636293152	1.8438507208697494	410.2493896484375	410.2591857910156
518	410.27325439453125	44.5168343629333					1	DETECTED	410.2733 m/z @44.52 [151020OFc1_NvH-0949-Control-14.raw]	410.27325439453125	44.5168343629333	3.39672469173333	96.0721992845333	92.67547459279997	603247.25	2.7179562499074507E8	0	7817	0.20683478097607377	1.080027956681167	18.109889623391716	410.26336669921875	410.2825927734375
519	410.28863525390625	83.8220747453333					1	DETECTED	410.2886 m/z @83.82 [151020OFc1_NvH-0949-Control-14.raw]	410.28863525390625	83.8220747453333	7.46490853573333	92.4048363029333	84.93992776719998	95385.265625	2.6784027109694636E8	0	7817	83.80304249115714	0.5562014149008646	0.09757484376144779	410.28369140625	410.29779052734375
520	410.3116760253906	91.6455410018667					1	DETECTED	410.3117 m/z @91.65 [151020OFc1_NvH-0949-Control-14.raw]	410.3116760253906	91.6455410018667	2.80815415786667	97.5769383741333	94.76878421626664	227399.71875	2.4866634928062865E8	0	7817	1.1137763425868172	0.8835010887670831	0.5161037054806744	410.3054504394531	410.3214111328125
521	410.3750915527344	18.4481899416					1	DETECTED	410.3751 m/z @18.45 [151020OFc1_NvH-0949-Control-14.raw]	410.3750915527344	18.4481899416	4.0191866128	99.5466261173333	95.5274395045333	293667.25	2.5101966072386786E8	0	7817	0.13221672053014188	3.0500178262291158	324.42007975167905	410.3659973144531	410.3848571777344
522	410.43682861328125	41.3418278018667					1	DETECTED	410.4368 m/z @41.34 [151020OFc1_NvH-0949-Control-14.raw]	410.43682861328125	41.3418278018667	4.3325000912	97.1491767725333	92.81667668133329	267018.5	2.784876840475436E8	0	7817	82.59676442262649	1.317078108130583	2.3787133887697256	410.4268493652344	410.4378662109375
523	410.447998046875	20.3821951949333					1	DETECTED	410.4480 m/z @20.38 [151020OFc1_NvH-0949-Control-14.raw]	410.447998046875	20.3821951949333	4.0790755328	99.6498750176	95.57079948479999	1597473.0	2.6829266435691774E8	0	7817	0.1567205013205779	0.5063201952524875	1.5945530871616183	410.4381408691406	410.4578857421875
524	410.47210693359375	36.9460021530667					1	DETECTED	410.4721 m/z @36.95 [151020OFc1_NvH-0949-Control-14.raw]	410.47210693359375	36.9460021530667	3.8099642648	97.8727411050667	94.0627768402667	1.0479119E7	4.71905042624965E8	0	7817	0.211943185935489	0.5108874421435902	2.0867560611938325	410.4621276855469	410.4820556640625
525	410.5252990722656	17.8534301552					1	DETECTED	410.5253 m/z @17.85 [151020OFc1_NvH-0949-Control-14.raw]	410.5252990722656	17.8534301552	5.03436094826667	95.4116044413333	90.37724349306663	538242.8125	2.80957902423059E8	0	7817	0.2769050731126157	0.5135131760439565	3.4077603703314945	410.515380859375	410.5264892578125
526	410.5364990234375	7.891897504					1	DETECTED	410.5365 m/z @7.89 [151020OFc1_NvH-0949-Control-14.raw]	410.5364990234375	7.891897504	3.76298327733333	99.3205979402667	95.55761466293336	845976.75	2.834638541652147E8	3	7817	7.589772187060119	1.3162001269764687	3.848177988880509	410.52655029296875	410.53814697265625
527	410.5481872558594	20.8022968872					1	DETECTED	410.5482 m/z @20.80 [151020OFc1_NvH-0949-Control-14.raw]	410.5481872558594	20.8022968872	4.4018241384	98.0985162706667	93.6966921322667	3174395.5	3.466914820138663E8	0	7817	0.17878146304166975	0.5379395288305076	0.13923104617065427	410.5382080078125	410.55816650390625
528	410.55853271484375	26.1622823042667					1	DETECTED	410.5585 m/z @26.16 [151020OFc1_NvH-0949-Control-14.raw]	410.55853271484375	26.1622823042667	8.47304317146667	95.4577231525333	86.98467998106663	1133681.25	2.768701511538484E8	0	7817	0.12662209527215396	0.08711333393898772	1.265564439880263	410.5581970214844	410.5589599609375
529	410.5689697265625	14.3381884712					1	DETECTED	410.5690 m/z @14.34 [151020OFc1_NvH-0949-Control-14.raw]	410.5689697265625	14.3381884712	1.80576300186667	97.6598995525333	95.85413655066664	2142392.75	3.6330239819742626E8	3	7817	1.5944333632673136	1.2535119999988034	5.702833218925621	410.5589904785156	410.57891845703125
530	410.580810546875	15.5026541533333					1	DETECTED	410.5808 m/z @15.50 [151020OFc1_NvH-0949-Control-14.raw]	410.580810546875	15.5026541533333	4.06786100773333	76.1871882344	72.11932722666667	640103.625	2.5651452891215307E8	0	7817	0.08924600042256436	2.6175028794285957	24.023717337288787	410.5789794921875	410.5906982421875
531	410.60711669921875	44.5168343629333					1	DETECTED	410.6071 m/z @44.52 [151020OFc1_NvH-0949-Control-14.raw]	410.60711669921875	44.5168343629333	3.44290769493333	99.9668591069333	96.52395141199997	298250.875	2.715318647561933E8	0	7817	0.10969215419751777	1.2374770198874445	2.071990991581751	410.5978088378906	410.6094970703125
532	410.61968994140625	28.4357729778667					1	DETECTED	410.6197 m/z @28.44 [151020OFc1_NvH-0949-Control-14.raw]	410.61968994140625	28.4357729778667	4.51106861413333	96.1674192466667	91.65635063253336	451540.59375	2.5408356416043565E8	0	7817	0.12019689264739242	2.660918603703564	0.026990738042040146	410.6102600097656	410.6294860839844
533	410.63690185546875	41.2458500002667					1	DETECTED	410.6369 m/z @41.25 [151020OFc1_NvH-0949-Control-14.raw]	410.63690185546875	41.2458500002667	4.6291173208	99.9159055141333	95.2867881933333	164725.53125	2.675189639619414E8	0	7817	0.0731224779537456	1.3011372290838852	1.6022744581677704	410.6304016113281	410.6448974609375
534	410.70465087890625	35.839908124					1	DETECTED	410.7047 m/z @35.84 [151020OFc1_NvH-0949-Control-14.raw]	410.70465087890625	35.839908124	4.38275540426667	99.9856922469333	95.60293684266662	932323.5625	3.027606958391325E8	2	7817	15.682725786706719	1.5723411556836537	0.11055726095280126	410.6949768066406	410.7146301269531
535	410.71563720703125	15.4092930354667					1	DETECTED	410.7156 m/z @15.41 [151020OFc1_NvH-0949-Control-14.raw]	410.71563720703125	15.4092930354667	3.66383881146667	55.1632829642667	51.49944415280003	624756.1875	1.717826512016599E8	0	7817	0.14239513179221674	1.0678580247155443	4.292831968354224	410.71466064453125	410.7162170410156
536	410.7262268066406	26.0424498744					1	DETECTED	410.7262 m/z @26.04 [151020OFc1_NvH-0949-Control-14.raw]	410.7262268066406	26.0424498744	3.7915974856	99.8123881346667	96.02079064906671	1.4136908E7	7.658686599629875E8	2	7817	6.0204475700104965	3.178188949960211	1.9626762629152301	410.71624755859375	410.7362060546875
537	410.7373352050781	22.2744048706667					1	DETECTED	410.7373 m/z @22.27 [151020OFc1_NvH-0949-Control-14.raw]	410.7373352050781	22.2744048706667	4.4920356576	97.0937647285333	92.6017290709333	893370.75	2.696458457734453E8	0	7817	1.5774039047649566	0.5416602879551947	0.635581657365176	410.7362365722656	410.7397766113281
538	410.7498474121094	26.5110735621333					1	DETECTED	410.7498 m/z @26.51 [151020OFc1_NvH-0949-Control-14.raw]	410.7498474121094	26.5110735621333	4.05672798026667	99.7067222141333	95.64999423386662	2099877.75	3.330740370490856E8	2	7817	7.697123236133706	0.536434160946391	0.23354900552692637	410.73992919921875	410.759765625
539	410.760009765625	40.5457930013333					1	DETECTED	410.7600 m/z @40.55 [151020OFc1_NvH-0949-Control-14.raw]	410.760009765625	40.5457930013333	6.92101043866667	92.0107283797333	85.08971794106662	476689.25	4.3157244467031455E8	0	7817	72.3252645838045	1.7346678492664918	2.4546199723525213	410.7598571777344	410.7690124511719
540	410.81988525390625	28.4181567362667					1	DETECTED	410.8199 m/z @28.42 [151020OFc1_NvH-0949-Control-14.raw]	410.81988525390625	28.4181567362667	3.268555252	98.9647348941333	95.6961796421333	433374.84375	2.779982150079448E8	0	7817	0.28261316364715583	4.151945852108399	2.370784585988914	410.8099670410156	410.8294372558594
541	410.840576171875	41.3209532410667					1	DETECTED	410.8406 m/z @41.32 [151020OFc1_NvH-0949-Control-14.raw]	410.840576171875	41.3209532410667	0.0381160872	94.4707403658667	94.43262427866671	1.3365741E7	5.037444938358063E8	5	7817	0.2316364501706687	1.13749491918907	1.308683944333328	410.8306579589844	410.8504943847656
542	410.856689453125	22.5027279109333					1	DETECTED	410.8567 m/z @22.50 [151020OFc1_NvH-0949-Control-14.raw]	410.856689453125	22.5027279109333	0.395975103733333	97.5406238533333	97.14464874959997	184388.234375	2.373059566826786E8	0	7817	null	2.7509873580459803	0.009116724005738642	410.85064697265625	410.85919189453125
543	410.8692626953125	23.7848485122667					1	DETECTED	410.8693 m/z @23.78 [151020OFc1_NvH-0949-Control-14.raw]	410.8692626953125	23.7848485122667	0.00795364773333333	97.2543628464	97.24640919866667	878676.5625	2.799039001331986E8	3	7817	8.438388141877738	0.5307097817777561	0.017087744688664353	410.8592834472656	410.872314453125
544	410.88232421875	10.0443528338667					1	DETECTED	410.8823 m/z @10.04 [151020OFc1_NvH-0949-Control-14.raw]	410.88232421875	10.0443528338667	0.0183180696	99.4903604064	99.4720423368	1647465.875	3.2354788030581856E8	3	7817	0.09910553940845901	92.22307207907556	69.72309600848412	410.8723449707031	410.8923034667969
545	410.8927917480469	26.1764797290667					1	DETECTED	410.8928 m/z @26.18 [151020OFc1_NvH-0949-Control-14.raw]	410.8927917480469	26.1764797290667	0.0282452725333333	79.1301630330667	79.10191776053335	671515.5625	2.6029897123810866E8	0	7817	4.217826964052939	0.5279562804520279	0.021705484389050712	410.892333984375	410.9014892578125
546	410.9114990234375	39.0010688682667					1	DETECTED	410.9115 m/z @39.00 [151020OFc1_NvH-0949-Control-14.raw]	410.9114990234375	39.0010688682667	0.00795364773333333	98.8124327130667	98.80447906533337	3445097.5	3.609043598419228E8	3	7817	0.17219724994727414	0.5863333082808047	0.28884939367017926	410.9016418457031	410.9214782714844
547	410.92425537109375	25.9119476525333					1	DETECTED	410.9243 m/z @25.91 [151020OFc1_NvH-0949-Control-14.raw]	410.92425537109375	25.9119476525333	0.0580576418666667	98.9066399397333	98.84858229786663	295072.25	2.905154021229877E8	0	7817	9.109511062049513	2.327561068703832	0.29160914449993636	410.9216003417969	410.9342041015625
548	410.94970703125	14.0780372024					1	DETECTED	410.9497 m/z @14.08 [151020OFc1_NvH-0949-Control-14.raw]	410.94970703125	14.0780372024	0.0480476384	99.6973475426667	99.6492999042667	383060.5	2.7435909768767E8	0	7817	6.4681759591897325	0.511742629367125	1.067665023640756	410.9398498535156	410.9595947265625
549	410.960693359375	26.1360826674667					1	DETECTED	410.9607 m/z @26.14 [151020OFc1_NvH-0949-Control-14.raw]	410.960693359375	26.1360826674667	0.897345874933333	81.4476891658667	80.55034329093337	271940.90625	2.3126972964542228E8	0	7817	0.18027097522352875	2.292010889565684	0.005542752244431437	410.959716796875	410.9634094238281
550	410.9734191894531	36.9105213896					1	DETECTED	410.9734 m/z @36.91 [151020OFc1_NvH-0949-Control-14.raw]	410.9734191894531	36.9105213896	0.168099877866667	99.4810770642667	99.31297718640003	1806112.0	2.9664114285144097E8	0	7817	0.21839879711730958	0.509602137854775	0.02371802379793092	410.9634704589844	410.9833984375
551	410.9951477050781	47.2126806317333					1	DETECTED	410.9951 m/z @47.21 [151020OFc1_NvH-0949-Control-14.raw]	410.9951477050781	47.2126806317333	0.00795364773333333	99.5841381730667	99.57618452533337	336400.5	2.4700881921984562E8	0	7817	34.0552018266632	1.2071270640924037	0.0028134641699728504	410.9852600097656	411.0050354003906
552	411.0205993652344	28.4942433234667					1	DETECTED	411.0206 m/z @28.49 [151020OFc1_NvH-0949-Control-14.raw]	411.0205993652344	28.4942433234667	0.587059971466667	99.9668591069333	99.37979913546663	250481.125	2.455236391465583E8	0	7817	0.08391708685773835	2.1769896716994097	12.072895568649907	411.01080322265625	411.0305480957031
553	411.0411071777344	41.2602577909333					1	DETECTED	411.0411 m/z @41.26 [151020OFc1_NvH-0949-Control-14.raw]	411.0411071777344	41.2602577909333	0.713916576	99.9668591069333	99.2529425309333	1.5206959E7	5.635069530661365E8	5	7817	0.21381718220117563	9.963507112519917	2.0855178957835663	411.0312805175781	411.0509948730469
554	411.0781555175781	59.9603413125333					1	DETECTED	411.0782 m/z @59.96 [151020OFc1_NvH-0949-Control-14.raw]	411.0781555175781	59.9603413125333	0.0882654768	99.9388223432	99.8505568664	91937.09375	2.7720543871923256E8	0	7817	97.3890317594071	0.8092966353473704	0.582257709541436	411.06884765625	411.0817565917969
555	411.0924377441406	90.4817146669333					1	DETECTED	411.0924 m/z @90.48 [151020OFc1_NvH-0949-Control-14.raw]	411.0924377441406	90.4817146669333	0.267230329333333	99.9950565296	99.72782620026668	112720.078125	2.9293266129978126E8	0	7817	88.14290563935313	0.5206376555417526	0.039837754486702674	411.0830078125	411.1015319824219
556	411.1227111816406	92.5212183277333					1	DETECTED	411.1227 m/z @92.52 [151020OFc1_NvH-0949-Control-14.raw]	411.1227111816406	92.5212183277333	0.6063385648	98.5932706	97.9869320352	814099.5625	3.365830290253999E8	0	7817	2.6099984360829467	1068.0355515910182	0.34997944642561446	411.11309814453125	411.13262939453125
557	411.1821594238281	28.2010026453333					1	DETECTED	411.1822 m/z @28.20 [151020OFc1_NvH-0949-Control-14.raw]	411.1821594238281	28.2010026453333	0.0982275648	99.4622961136	99.3640685488	2475893.75	3.090695399112529E8	2	7817	0.14650656066572765	0.5090942653377329	0.037716978777277026	411.1722106933594	411.1921081542969
558	411.1952819824219	20.2177384837333					1	DETECTED	411.1953 m/z @20.22 [151020OFc1_NvH-0949-Control-14.raw]	411.1952819824219	20.2177384837333	3.80066625146667	98.9347879008	95.13412164933334	303420.5	2.5947536501770598E8	0	7817	13.679388027689923	4.523599050854826	0.39074401544454657	411.19219970703125	411.19677734375
559	411.206787109375	28.2441730426667					1	DETECTED	411.2068 m/z @28.24 [151020OFc1_NvH-0949-Control-14.raw]	411.206787109375	28.2441730426667	3.56355457013333	99.7823656592	96.21881108906666	1516810.25	3.261040745711644E8	3	7817	0.14276959827777347	2.006969921479384	4.901571467122903	411.1968078613281	411.21044921875
560	411.220458984375	20.1469687202667					1	DETECTED	411.2205 m/z @20.15 [151020OFc1_NvH-0949-Control-14.raw]	411.220458984375	20.1469687202667	3.62276211653333	99.6973475426667	96.07458542613338	3949106.5	6.159474320054861E8	3	7817	1.7579427591973165	0.7356164632370659	1.0212649215542027	411.2104797363281	411.23040771484375
561	411.2413024902344	41.2602577909333					1	DETECTED	411.2413 m/z @41.26 [151020OFc1_NvH-0949-Control-14.raw]	411.2413024902344	41.2602577909333	3.61189957733333	99.8499080698667	96.23800849253337	9843894.0	5.973878762148048E8	3	7817	0.25373604824974905	13.594343428270223	0.24841446202942016	411.2313232421875	411.25128173828125
562	411.2514343261719	26.4992474458667					1	DETECTED	411.2514 m/z @26.50 [151020OFc1_NvH-0949-Control-14.raw]	411.2514343261719	26.4992474458667	3.61189957733333	99.5558930197333	95.94399344239997	897747.0	3.5073670614860356E8	0	7817	0.07728969421479448	2.4198114959259103	0.32228440299311695	411.2513427734375	411.2611389160156
563	411.2740478515625	91.3292068784					1	DETECTED	411.2740 m/z @91.33 [151020OFc1_NvH-0949-Control-14.raw]	411.2740478515625	91.3292068784	1.8585414392	96.9407103397333	95.0821689005333	110488.4921875	2.4808270915242162E8	0	7817	60.87938525646648	0.5313594597390505	1.8000827785124776	411.26416015625	411.2833557128906
564	411.2927551269531	91.4170100581333					1	DETECTED	411.2928 m/z @91.42 [151020OFc1_NvH-0949-Control-14.raw]	411.2927551269531	91.4170100581333	14.6859319557333	97.1491767725333	82.4632448168	103859.3125	2.5360457439645413E8	0	7817	0.21543319082427104	0.5373523144478058	3.629800702802062	411.2844543457031	411.29705810546875
565	411.3105163574219	91.4774071605333					1	DETECTED	411.3105 m/z @91.48 [151020OFc1_NvH-0949-Control-14.raw]	411.3105163574219	91.4774071605333	8.7287714112	92.4895207861333	83.7607493749333	112195.5625	1.9266436632452926E8	0	7817	0.8829829534177662	0.5061155910090527	1.9925791140343163	411.30059814453125	411.3202819824219
566	411.32928466796875	91.6266449701333					1	DETECTED	411.3293 m/z @91.63 [151020OFc1_NvH-0949-Control-14.raw]	411.32928466796875	91.6266449701333	30.9488486298667	93.5570607181333	62.6082120882666	108213.8671875	2.0960188074664202E8	0	7817	0.7616091607050208	0.5159071016453424	0.4195023222935966	411.3275451660156	411.3335266113281
567	411.3467102050781	91.6555766274667					1	DETECTED	411.3467 m/z @91.66 [151020OFc1_NvH-0949-Control-14.raw]	411.3467102050781	91.6555766274667	19.4852346986667	96.3255147450667	76.8402800464	123759.15625	2.6587096624653476E8	0	7817	0.16474651661562234	0.5323535817677513	28.937876409034196	411.3382873535156	411.35443115234375
568	411.3684387207031	49.8122746154667					1	DETECTED	411.3684 m/z @49.81 [151020OFc1_NvH-0949-Control-14.raw]	411.3684387207031	49.8122746154667	2.03621049786667	98.5838354973333	96.54762499946662	126664.8984375	2.987727727448068E8	0	7817	74.13075330014021	0.9380386510891575	1.2813183675524302	411.36016845703125	411.37835693359375
569	411.3805847167969	38.2727995882667					1	DETECTED	411.3806 m/z @38.27 [151020OFc1_NvH-0949-Control-14.raw]	411.3805847167969	38.2727995882667	3.99852835253333	94.4802528744	90.48172452186667	72013.25	2.6005875008778036E8	0	7817	87.23184750994821	1.3199656952520848	1.5650731005426766	411.3791809082031	411.3861999511719
570	411.4417724609375	41.2816827448					1	DETECTED	411.4418 m/z @41.28 [151020OFc1_NvH-0949-Control-14.raw]	411.4417724609375	41.2816827448	3.68411360586667	98.5175318176	94.83341821173333	4977167.5	3.820197299220295E8	0	7817	0.20840808837510139	0.510306069715703	0.12949031673704547	411.4319763183594	411.4517517089844
571	411.4551696777344	22.6147452605333					1	DETECTED	411.4552 m/z @22.61 [151020OFc1_NvH-0949-Control-14.raw]	411.4551696777344	22.6147452605333	1.0949855104	98.6887425698667	97.59375705946671	639259.0625	2.4488681044960165E8	0	7817	9.11246172781839	0.5858099577243401	0.49910350962217914	411.4517822265625	411.465087890625
572	411.4684143066406	35.2767603944					1	DETECTED	411.4684 m/z @35.28 [151020OFc1_NvH-0949-Control-14.raw]	411.4684143066406	35.2767603944	4.1635057448	98.9836600597333	94.82015431493329	391719.21875	2.6604498155709884E8	0	7817	13.338225866072584	1.7821898822411903	0.008259901513527386	411.4652404785156	411.4783935546875
573	411.4982604980469	10.381882216					1	DETECTED	411.4983 m/z @10.38 [151020OFc1_NvH-0949-Control-14.raw]	411.4982604980469	10.381882216	3.8633840448	99.3205979402667	95.4572138954667	277695.65625	2.5965616645055223E8	0	7817	0.1466257135419209	0.7546847151666514	0.049703186973167286	411.48834228515625	411.5080871582031
574	411.5221252441406	7.2247549368					1	DETECTED	411.5221 m/z @7.22 [151020OFc1_NvH-0949-Control-14.raw]	411.5221252441406	7.2247549368	4.1116043696	95.6362499074667	91.5246455378667	579641.4375	2.922801296733377E8	3	7817	11.692535010135543	20.825203167462142	23.954088128473263	411.5124206542969	411.53094482421875
575	411.5410461425781	28.2539877378667					1	DETECTED	411.5410 m/z @28.25 [151020OFc1_NvH-0949-Control-14.raw]	411.5410461425781	28.2539877378667	3.8099642648	97.7152472989333	93.9052830341333	1070634.5	2.9217895212259877E8	3	7817	0.05364192035685278	0.5112699171621354	0.4169570260787209	411.5315246582031	411.546630859375
576	411.556640625	19.6215889938667					1	DETECTED	411.5566 m/z @19.62 [151020OFc1_NvH-0949-Control-14.raw]	411.556640625	19.6215889938667	2.03621049786667	99.6216650549333	97.58545455706663	3539101.5	4.031841048133189E8	3	7817	1.7337665783407523	0.7006718305788883	1.1627752594718435	411.5466613769531	411.5665283203125
577	411.5802917480469	39.0010688682667					1	DETECTED	411.5803 m/z @39.00 [151020OFc1_NvH-0949-Control-14.raw]	411.5802917480469	39.0010688682667	2.3735466192	96.4247243424	94.0511777232	857185.1875	2.9087732782533854E8	0	7817	21.581685041649553	0.6857408390057956	0.6899744934975379	411.5704345703125	411.5902404785156
578	411.5955505371094	28.3642489736					1	DETECTED	411.5956 m/z @28.36 [151020OFc1_NvH-0949-Control-14.raw]	411.5955505371094	28.3642489736	4.22506598906667	99.0916919696	94.86662598053334	442067.09375	2.588411620753459E8	0	7817	25.36720396122713	2.893917027848907	374.2937530985927	411.5903015136719	411.60552978515625
579	411.6422424316406	41.3209532410667					1	DETECTED	411.6422 m/z @41.32 [151020OFc1_NvH-0949-Control-14.raw]	411.6422424316406	41.3209532410667	4.5516305792	97.7710318290667	93.2194012498667	1602406.125	2.911981607782796E8	0	7817	0.20351240989574393	10.368969731532568	0.911669245809358	411.63250732421875	411.6516418457031
580	411.68402099609375	28.2010026453333					1	DETECTED	411.6840 m/z @28.20 [151020OFc1_NvH-0949-Control-14.raw]	411.68402099609375	28.2010026453333	1.80576300186667	99.4717673096	97.66600430773333	852992.875	3.128353021433107E8	0	7817	0.2125968699315699	0.5158577212937132	0.016107612277413863	411.6740417480469	411.6940002441406
581	411.70574951171875	22.6625089658667					1	DETECTED	411.7057 m/z @22.66 [151020OFc1_NvH-0949-Control-14.raw]	411.70574951171875	22.6625089658667	4.05672798026667	95.9291443936	91.87241641333333	464347.34375	3.261581938545202E8	0	7817	9.365446740894432	4.579845656480422	0.2961097789805067	411.69580078125	411.7062683105469
582	411.7162780761719	21.9118635029333					1	DETECTED	411.7163 m/z @21.91 [151020OFc1_NvH-0949-Control-14.raw]	411.7162780761719	21.9118635029333	3.7915974856	96.7531204418667	92.9615229562667	1.9069598E7	6.920693236513382E8	2	7817	0.18443961406087794	1.2812487039899039	0.08718281320596387	411.706298828125	411.72625732421875
583	411.7304992675781	11.1591092754667					1	DETECTED	411.7305 m/z @11.16 [151020OFc1_NvH-0949-Control-14.raw]	411.7304992675781	11.1591092754667	3.42458716106667	98.1354862378667	94.71089907680003	1766055.5	3.682233190399979E8	2	7817	0.16539037324981898	23.17038751545201	5.867241266174156	411.7262878417969	411.740478515625
584	411.7433166503906	37.1029320912					1	DETECTED	411.7433 m/z @37.10 [151020OFc1_NvH-0949-Control-14.raw]	411.7433166503906	37.1029320912	4.53147056933333	99.1104543616	94.57898379226667	1432733.0	2.8575234776487017E8	0	7817	0.17214582891823937	0.5199359871763124	0.02553219381695812	411.7405090332031	411.74755859375
585	411.7575988769531	27.5367706912					1	DETECTED	411.7576 m/z @27.54 [151020OFc1_NvH-0949-Control-14.raw]	411.7575988769531	27.5367706912	2.7900735384	99.5841381730667	96.79406463466671	3417640.0	2.97672635552888E8	2	7817	0.17695627081000964	0.5151208861293387	1.1856320040931594	411.74761962890625	411.7675476074219
586	411.77386474609375	49.0036144184					1	DETECTED	411.7739 m/z @49.00 [151020OFc1_NvH-0949-Control-14.raw]	411.77386474609375	49.0036144184	1.2117198152	98.25192435335	97.04020453815001	58870.81640625	2.1440811912904593E8	0	7817	94.14929253065047	1.0477243321951313	1.095473114521582	411.7682189941406	411.78375244140625
587	411.8429260253906	41.2602577909333					1	DETECTED	411.8429 m/z @41.26 [151020OFc1_NvH-0949-Control-14.raw]	411.8429260253906	41.2602577909333	0.1283942904	99.4622961136	99.33390182320001	552485.1875	2.57105000445515E8	0	7817	0.03858721733473658	1.3454500411915433	0.16981217008040977	411.8329772949219	411.8527526855469
588	411.8563232421875	7.14033094053333					1	DETECTED	411.8563 m/z @7.14 [151020OFc1_NvH-0949-Control-14.raw]	411.8563232421875	7.14033094053333	0.307050509333333	84.2444242349333	83.93737372559997	291792.71875	2.4824079165760124E8	0	7817	11.717414643485519	1.467445868497632	21.554216281433817	411.8532409667969	411.8632507324219
589	411.8732604980469	25.2440380216					1	DETECTED	411.8733 m/z @25.24 [151020OFc1_NvH-0949-Control-14.raw]	411.8732604980469	25.2440380216	0.00795364773333333	98.5549438133333	98.54699016559996	1025653.75	3.0721627039571565E8	3	7817	12.632685480575596	2.3680393486971343	0.2119720441349213	411.8633117675781	411.8810729980469
590	411.8910827636719	19.6215889938667					1	DETECTED	411.8911 m/z @19.62 [151020OFc1_NvH-0949-Control-14.raw]	411.8910827636719	19.6215889938667	0.0381160872	98.0150377389333	97.9769216517333	2144634.0	3.416531818656789E8	3	7817	0.18615631032725588	0.7689312368837787	1.220315305769622	411.8811340332031	411.90093994140625
591	411.9029541015625	33.1093326357333					1	DETECTED	411.9030 m/z @33.11 [151020OFc1_NvH-0949-Control-14.raw]	411.9029541015625	33.1093326357333	0.0183180696	99.7934652616	99.775147192	484705.71875	2.7384383076887316E8	3	7817	6.113155777300136	2.2842777858615824	35.15411498289837	411.9010925292969	411.9129333496094
592	411.9136962890625	39.0235205517333					1	DETECTED	411.9137 m/z @39.02 [151020OFc1_NvH-0949-Control-14.raw]	411.9136962890625	39.0235205517333	0.00795364773333333	97.8727411050667	97.86478745733336	389415.28125	2.6943583722500205E8	0	7817	16.79636538745869	1.688324055818098	0.5368404619408899	411.9129943847656	411.92364501953125
593	411.9298095703125	28.3512405581333					1	DETECTED	411.9298 m/z @28.35 [151020OFc1_NvH-0949-Control-14.raw]	411.9298095703125	28.3512405581333	0.0480476384	99.5841381730667	99.5360905346667	362408.0	2.5363814742890733E8	0	7817	0.08470782222871165	2.671894228885327	0.009319723862041444	411.9237976074219	411.9397277832031
594	411.9452819824219	52.8513070248					1	DETECTED	411.9453 m/z @52.85 [151020OFc1_NvH-0949-Control-14.raw]	411.9452819824219	52.8513070248	0.00795364773333333	98.5932706	98.58531695226667	103081.8984375	2.5519579316675752E8	0	7817	67.2792834493517	0.9380922749536657	0.8700526325502171	411.9398498535156	411.9466247558594
595	411.9566345214844	22.5763642789333					1	DETECTED	411.9566 m/z @22.58 [151020OFc1_NvH-0949-Control-14.raw]	411.9566345214844	22.5763642789333	0.00795364773333333	98.9459501157333	98.93799646799997	214517.640625	2.646520454840827E8	0	7817	4.704400985853663	3.1261582022696217	0.009672912329777026	411.9466552734375	411.9566955566406
596	411.96673583984375	20.8325630253333					1	DETECTED	411.9667 m/z @20.83 [151020OFc1_NvH-0949-Control-14.raw]	411.96673583984375	20.8325630253333	0.346777186666667	99.4997435394667	99.15296635280004	466677.8125	2.8048645764236385E8	0	7817	0.7314023475599001	0.6079220192132055	50.04964127976529	411.9567565917969	411.9766845703125
597	411.9828796386719	30.0287863768					1	DETECTED	411.9829 m/z @30.03 [151020OFc1_NvH-0949-Control-14.raw]	411.9828796386719	30.0287863768	0.00795364773333333	99.9763073093333	99.96835366159996	232704.859375	2.414636724487574E8	0	7817	5.703425578839486	2.121478494916528	6.931635922626688	411.97674560546875	411.99285888671875
598	412.0939025878906	90.5700049512					1	DETECTED	412.0939 m/z @90.57 [151020OFc1_NvH-0949-Control-14.raw]	412.0939025878906	90.5700049512	0.4496071856	99.9950565296	99.545449344	118270.859375	2.946945257271672E8	0	7817	92.35615940600447	0.5194919489797059	0.03732617000081586	412.0850524902344	412.1034240722656
599	412.125732421875	92.4635546229333					1	DETECTED	412.1257 m/z @92.46 [151020OFc1_NvH-0949-Control-14.raw]	412.125732421875	92.4635546229333	1.36987829813333	98.7262271429333	97.35634884479997	215172.015625	2.435666832027608E8	0	7817	2.388425133448905	8.429366521079364	5.152218632602261	412.1217041015625	412.1355895996094
600	412.1853332519531	28.1696925432					1	DETECTED	412.1853 m/z @28.17 [151020OFc1_NvH-0949-Control-14.raw]	412.1853332519531	28.1696925432	3.17747114906667	95.0682396986667	91.89076854960003	286407.9375	2.6604167983537894E8	0	7817	15.24559821008763	1.9816890443870159	4.231500962367531	412.1753845214844	412.1907043457031
601	412.20074462890625	14.5203255650667					1	DETECTED	412.2007 m/z @14.52 [151020OFc1_NvH-0949-Control-14.raw]	412.20074462890625	14.5203255650667	3.57280427706667	98.9459501157333	95.37314583866663	1541348.25	3.416292413864531E8	0	7817	0.32375415940351004	1.9028467553974697	5.019139693870492	412.1907653808594	412.2077331542969
602	412.2177429199219	21.9118635029333					1	DETECTED	412.2177 m/z @21.91 [151020OFc1_NvH-0949-Control-14.raw]	412.2177429199219	21.9118635029333	3.6932546952	99.6029488048	95.9096941096	8123082.5	6.34825901632751E8	2	7817	2.0329762479581817	0.7425027737682427	3.744122791285483	412.207763671875	412.22772216796875
603	412.23211669921875	32.3557896554667					1	DETECTED	412.2321 m/z @32.36 [151020OFc1_NvH-0949-Control-14.raw]	412.23211669921875	32.3557896554667	2.7720088512	98.1539693042667	95.3819604530667	2324043.0	4.213706538554669E8	2	7817	0.21878969278886018	1.7133565234248709	4.124712749806844	412.2277526855469	412.2420959472656
604	412.2427062988281	17.3690454013333					1	DETECTED	412.2427 m/z @17.37 [151020OFc1_NvH-0949-Control-14.raw]	412.2427062988281	17.3690454013333	3.1866001816	97.8541187578667	94.6675185762667	2171626.0	2.861985723862488E8	0	7817	0.1547581114960579	0.5937940073308583	1.2106888846818877	412.24212646484375	412.25262451171875
605	412.25933837890625	27.5367706912					1	DETECTED	412.2593 m/z @27.54 [151020OFc1_NvH-0949-Control-14.raw]	412.25933837890625	27.5367706912	3.28657187226667	96.5243337501333	93.23776187786663	1603222.25	3.553694361550265E8	0	7817	64.51324558446564	0.5946512365666445	7.820586466795622	412.2527770996094	412.2690734863281
606	412.26934814453125	91.019621012					1	DETECTED	412.2693 m/z @91.02 [151020OFc1_NvH-0949-Control-14.raw]	412.26934814453125	91.019621012	3.99852835253333	92.423213408	88.42468505546667	159630.640625	2.555712493499828E8	0	7817	0.21182014431531115	0.5079609136959267	0.010144621866988099	412.26934814453125	412.2789001464844
607	412.2915954589844	48.1271250706667					1	DETECTED	412.2916 m/z @48.13 [151020OFc1_NvH-0949-Control-14.raw]	412.2915954589844	48.1271250706667	10.4153194994667	96.9612265034667	86.545907004	937223.4375	2.5626572897775224E8	2	7817	0.23871133852616566	1.0666275224887778	0.8251447674479679	412.2819519042969	412.29931640625
608	412.3086242675781	91.3979893405333					1	DETECTED	412.3086 m/z @91.40 [151020OFc1_NvH-0949-Control-14.raw]	412.3086242675781	91.3979893405333	12.2718589674667	99.311039624	87.0391806565333	251092.0625	2.967801379123292E8	0	7817	1.5230280599820247	0.505845096804661	0.7507203139833559	412.304931640625	412.317138671875
609	412.3354797363281	29.8993002376					1	DETECTED	412.3355 m/z @29.90 [151020OFc1_NvH-0949-Control-14.raw]	412.3354797363281	29.8993002376	7.7828950912	96.3750897986667	88.5921947074667	78223.53125	2.3615915633814612E8	0	7817	83.75269626552246	2.0028615437506425	2.7747886745505346	412.32568359375	412.342529296875
610	412.3722839355469	39.3553166133333					1	DETECTED	412.3723 m/z @39.36 [151020OFc1_NvH-0949-Control-14.raw]	412.3722839355469	39.3553166133333	4.02848270666667	99.5278790821333	95.49939637546663	105100.453125	2.6171502327291858E8	0	7817	63.58984760765825	1.353456276423868	1.4901845440081134	412.3630065917969	412.38128662109375
611	412.4146728515625	90.1614040424					1	DETECTED	412.4147 m/z @90.16 [151020OFc1_NvH-0949-Control-14.raw]	412.4146728515625	90.1614040424	6.51533598346667	97.3980923128	90.88275632933333	155436.015625	2.6012773622663653E8	0	7817	1.8502977325963883	0.5432577910613883	0.01960420657299825	412.4049987792969	412.4245300292969
612	412.4528503417969	20.772742632					1	DETECTED	412.4529 m/z @20.77 [151020OFc1_NvH-0949-Control-14.raw]	412.4528503417969	20.772742632	3.59324766133333	99.1011044845333	95.50785682319996	997791.375	2.858633031745736E8	4	7817	1.4477430212728635	1.0517288797550173	3.9218448945549356	412.4429626464844	412.4627990722656
613	412.4685363769531	10.0042031613333					1	DETECTED	412.4685 m/z @10.00 [151020OFc1_NvH-0949-Control-14.raw]	412.4685363769531	10.0042031613333	2.6723852216	97.9669713890667	95.2945861674667	375382.5	3.035897353477115E8	0	7817	16.223638616985397	0.5275538583596721	7.806625836119511	412.462890625	412.4784851074219
614	412.4797668457031	32.9387678514667					1	DETECTED	412.4798 m/z @32.94 [151020OFc1_NvH-0949-Control-14.raw]	412.4797668457031	32.9387678514667	4.57077887813333	96.8845126722667	92.31373379413337	232034.421875	2.6604096816570988E8	0	7817	18.97772656632419	2.067849152615219	3.437654372145646	412.4785461425781	412.48968505859375
615	412.5035400390625	24.0580869					1	DETECTED	412.5035 m/z @24.06 [151020OFc1_NvH-0949-Control-14.raw]	412.5035400390625	24.0580869	2.9833712	85.1839512906667	82.2005800906667	241238.140625	2.4975615191193238E8	0	7817	15.061763003300229	2.2978895985391032	5.226213182171845	412.49359130859375	412.5133056640625
616	412.5235290527344	13.1807551365333					1	DETECTED	412.5235 m/z @13.18 [151020OFc1_NvH-0949-Control-14.raw]	412.5235290527344	13.1807551365333	5.13202423946667	89.3531582669333	84.22113402746663	189955.96875	2.4779058409058198E8	0	7817	24.59451412184293	8.34899655532822	0.05675555994374595	412.5135803222656	412.52520751953125
617	412.53521728515625	14.5400989877333					1	DETECTED	412.5352 m/z @14.54 [151020OFc1_NvH-0949-Control-14.raw]	412.53521728515625	14.5400989877333	3.63382421573333	97.4938163309333	93.85999211519997	966047.5625	3.0620785099481225E8	0	7817	2.875325507220916	1.0881814144822113	0.21448315376325855	412.5252685546875	412.5451965332031
618	412.555419921875	13.8854660469333					1	DETECTED	412.5554 m/z @13.89 [151020OFc1_NvH-0949-Control-14.raw]	412.555419921875	13.8854660469333	3.70242594213333	99.6124569242667	95.91003098213336	5.9978904E7	1.1080550312665555E9	3	7817	0.17523677266737536	1.2235318713396819	1.8040487883321519	412.54547119140625	412.5653991699219
619	412.5660705566406	26.5110735621333					1	DETECTED	412.5661 m/z @26.51 [151020OFc1_NvH-0949-Control-14.raw]	412.5660705566406	26.5110735621333	4.288971316	51.3777147770667	47.0887434610667	625616.4375	1.6923282563304645E8	0	7817	0.16820044674886248	1.7395409601392995	1.1020159875186812	412.5654296875	412.5660705566406
620	412.5760803222656	38.1096999357333					1	DETECTED	412.5761 m/z @38.11 [151020OFc1_NvH-0949-Control-14.raw]	412.5760803222656	38.1096999357333	3.58206424133333	97.3980923128	93.81602807146668	1560638.25	3.018339941667015E8	3	7817	0.18906709215971063	0.5063948139166171	0.008248555322083477	412.56610107421875	412.5859680175781
621	412.59149169921875	29.5828810674667					1	DETECTED	412.5915 m/z @29.58 [151020OFc1_NvH-0949-Control-14.raw]	412.59149169921875	29.5828810674667	0.557537088266667	97.8541187578667	97.29658166960003	348954.0625	2.4870702475405702E8	0	7817	13.289243526013909	2.502552263126485	0.004807404249784124	412.5862121582031	412.6014709472656
622	412.6106262207031	34.7445605629333					1	DETECTED	412.6106 m/z @34.74 [151020OFc1_NvH-0949-Control-14.raw]	412.6106262207031	34.7445605629333	2.85548282506667	99.4903604064	96.63487758133333	246163.453125	2.749133495108016E8	0	7817	17.48909975639979	1.5838851120156996	3.239690673570187	412.60150146484375	412.6204833984375
623	412.68194580078125	47.7156587210667					1	DETECTED	412.6819 m/z @47.72 [151020OFc1_NvH-0949-Control-14.raw]	412.68194580078125	47.7156587210667	3.78234584533333	95.8820968610667	92.09975101573337	183046.703125	2.6888652269085115E8	0	7817	89.89689758793739	1.0763323811728074	1.158488405547501	412.6725158691406	412.68804931640625
624	412.69805908203125	19.4078164106667					1	DETECTED	412.6981 m/z @19.41 [151020OFc1_NvH-0949-Control-14.raw]	412.69805908203125	19.4078164106667	3.68411360586667	81.8168661629333	78.13275255706662	452205.78125	2.6179055671062776E8	0	7817	0.0496033952768542	0.87228538094787	1.2803332184581455	412.6880798339844	412.6981201171875
625	412.7081298828125	40.8587499205333					1	DETECTED	412.7081 m/z @40.86 [151020OFc1_NvH-0949-Control-14.raw]	412.7081298828125	40.8587499205333	3.80066625146667	99.0211202178667	95.22045396640003	1671530.375	3.1165056738602865E8	4	7817	0.2806109937503649	3.3830967058237893	0.018707513013603162	412.6982116699219	412.7181091308594
626	412.7190246582031	21.9459565514667					1	DETECTED	412.7190 m/z @21.95 [151020OFc1_NvH-0949-Control-14.raw]	412.7190246582031	21.9459565514667	8.12275764986667	86.6539307546667	78.53117310480003	1631549.125	3.4064635667940265E8	0	7817	20.0926657377714	1.0394038966594268	2.3510948289056377	412.7181701660156	412.7191467285156
627	412.7291564941406	22.1809911882667					1	DETECTED	412.7292 m/z @22.18 [151020OFc1_NvH-0949-Control-14.raw]	412.7291564941406	22.1809911882667	3.7428878752	98.4315848538667	94.6886969786667	3.0922222E7	8.566655729207766E8	2	7817	0.23249536794591563	3.1537681494909733	1.6564737592439718	412.71917724609375	412.7388916015625
628	412.74737548828125	25.4230360370667					1	DETECTED	412.7474 m/z @25.42 [151020OFc1_NvH-0949-Control-14.raw]	412.74737548828125	25.4230360370667	4.13460023786667	96.0535013786667	91.91890114080003	2389780.75	3.307504227683852E8	2	7817	16.303059221716495	1.15840358085036	0.15144003323677624	412.7393798828125	412.7555236816406
629	412.7655944824219	28.9438732514667					1	DETECTED	412.7656 m/z @28.94 [151020OFc1_NvH-0949-Control-14.raw]	412.7655944824219	28.9438732514667	3.81979949573333	98.8313990530667	95.01159955733337	4706294.0	4.095640644484866E8	2	7817	0.43832961754128874	1.6999800974880237	0.01758637723872153	412.755615234375	412.7748718261719
630	412.79364013671875	48.1098332466667					1	DETECTED	412.7936 m/z @48.11 [151020OFc1_NvH-0949-Control-14.raw]	412.79364013671875	48.1098332466667	1.53063104026667	97.9107325573333	96.38010151706663	562515.875	2.7576207207725364E8	0	7817	0.19312723386114783	1.268264864879838	0.08100030234909512	412.78424072265625	412.8031005859375
631	412.8282775878906	30.5585407144					1	DETECTED	412.8283 m/z @30.56 [151020OFc1_NvH-0949-Control-14.raw]	412.8282775878906	30.5585407144	2.72681950186667	97.5676070810667	94.84078757920003	954683.9375	2.6054290303929067E8	0	7817	0.34153585049959645	0.5293733182893422	0.017678835922679537	412.8183288574219	412.8379821777344
632	412.8404235839844	25.2440380216					1	DETECTED	412.8404 m/z @25.24 [151020OFc1_NvH-0949-Control-14.raw]	412.8404235839844	25.2440380216	0.1779873992	99.6029488048	99.42496140559999	96106.78125	2.2776936781219766E8	0	7817	87.37920820347988	1.983259407382469	4.091064467732858	412.8385009765625	412.8439636230469
633	412.8540954589844	29.7035631976					1	DETECTED	412.8541 m/z @29.70 [151020OFc1_NvH-0949-Control-14.raw]	412.8540954589844	29.7035631976	0.297102460266667	94.8567191530667	94.55961669280003	392877.25	2.522852540748867E8	0	7817	0.08279995082543223	1.8539515784442493	0.003586799530679948	412.8442687988281	412.85430908203125
634	412.8643493652344	10.2340422256					1	DETECTED	412.8643 m/z @10.23 [151020OFc1_NvH-0949-Control-14.raw]	412.8643493652344	10.2340422256	0.00795364773333333	99.1872181074667	99.17926445973337	806116.625	2.9221566942790806E8	3	7817	12.948833084592042	3.4505463789779225	2.380251447842933	412.8543701171875	412.87432861328125
635	412.8768005371094	11.7116071936					1	DETECTED	412.8768 m/z @11.71 [151020OFc1_NvH-0949-Control-14.raw]	412.8768005371094	11.7116071936	0.762295357333333	56.9184172389333	56.156121881599965	381653.84375	1.669196320318997E8	0	7817	0.10306193564463584	0.6122074051573582	0.05265700904572761	412.8743896484375	412.87774658203125
636	412.88775634765625	13.8854660469333					1	DETECTED	412.8878 m/z @13.89 [151020OFc1_NvH-0949-Control-14.raw]	412.88775634765625	13.8854660469333	0.00795364773333333	99.9950565296	99.98710288186668	3.7868728E7	8.507801121480423E8	3	7817	0.18789571769513813	1.2015443460687898	1.452581864465249	412.8777770996094	412.89422607421875
637	412.90423583984375	16.4484266970667					1	DETECTED	412.9042 m/z @16.45 [151020OFc1_NvH-0949-Control-14.raw]	412.90423583984375	16.4484266970667	0.00795364773333333	99.9950565296	99.98710288186668	5.3739416E7	9.73798182325341E8	3	7817	0.16997826237652447	1.4100230586337645	1.4444961573870876	412.8942565917969	412.9133605957031
638	412.9224853515625	26.0057980757333					1	DETECTED	412.9225 m/z @26.01 [151020OFc1_NvH-0949-Control-14.raw]	412.9224853515625	26.0057980757333	0.0681426576	99.802887952	99.7347452944	386677.21875	2.6757215006007358E8	0	7817	0.04101032677771954	3.2400146578374893	0.4659164627111264	412.91424560546875	412.9324645996094
639	412.9328918457031	7.0347448608					1	DETECTED	412.9329 m/z @7.03 [151020OFc1_NvH-0949-Control-14.raw]	412.9328918457031	7.0347448608	0.336948255466667	99.8878411328	99.55089287733334	134003.0625	2.7975710969139844E8	0	7817	0.11531670688717632	402.5474791819884	1.1382838334731435	412.9324951171875	412.93731689453125
640	412.94732666015625	19.4209020402667					1	DETECTED	412.9473 m/z @19.42 [151020OFc1_NvH-0949-Control-14.raw]	412.94732666015625	19.4209020402667	0.0381160872	99.8311399997333	99.7930239125333	206093.34375	2.4585246212959263E8	0	7817	34.625477148376895	3.7198495109223826	10.530785974206063	412.9373779296875	412.9486083984375
641	412.95867919921875	40.8416547125333					1	DETECTED	412.9587 m/z @40.84 [151020OFc1_NvH-0949-Control-14.raw]	412.95867919921875	40.8416547125333	0.0781944357333333	99.1104543616	99.03225992586667	1425339.625	2.942342657695134E8	0	7817	0.20070622448268693	0.5061493287926471	0.00508699432476273	412.9486999511719	412.9686584472656
642	412.971923828125	24.5332086856					1	DETECTED	412.9719 m/z @24.53 [151020OFc1_NvH-0949-Control-14.raw]	412.971923828125	24.5332086856	0.67519836	98.679465516	98.004267156	664551.5	2.933061764000101E8	4	7817	0.1587621525887819	0.4948283378634391	0.014881525007254585	412.96868896484375	412.9819030761719
643	412.985595703125	39.5118274261333					1	DETECTED	412.9856 m/z @39.51 [151020OFc1_NvH-0949-Control-14.raw]	412.985595703125	39.5118274261333	0.4595761616	98.07972198	97.6201458184	352044.0	2.678060851772736E8	0	7817	0.2860393880996668	1.4512668624025447	0.018941657518240278	412.98199462890625	412.9954833984375
644	413.0115966796875	34.8129076274667					1	DETECTED	413.0116 m/z @34.81 [151020OFc1_NvH-0949-Control-14.raw]	413.0115966796875	34.8129076274667	0.138437986133333	99.9293221514667	99.79088416533337	237601.53125	2.6235358291057062E8	0	7817	0.2706584485136574	1.7089240039990277	3.8047304309120964	413.00201416015625	413.01812744140625
645	413.0287170410156	30.658598116					1	DETECTED	413.0287 m/z @30.66 [151020OFc1_NvH-0949-Control-14.raw]	413.0287170410156	30.658598116	3.89993430693333	99.9668591069333	96.06692479999997	1292217.75	2.698081105410745E8	0	7817	0.04109405287807988	1.2660799577413417	0.015228748042409663	413.01898193359375	413.0381774902344
646	413.0578918457031	48.6883181562667					1	DETECTED	413.0579 m/z @48.69 [151020OFc1_NvH-0949-Control-14.raw]	413.0578918457031	48.6883181562667	0.00795364773333333	99.9159055141333	99.90795186639997	100280.9375	2.5535309235874823E8	0	7817	99.44465212596259	1.0352504366637902	1.0688920628833776	413.0481872558594	413.06787109375
647	413.0960998535156	37.5060254058667					1	DETECTED	413.0961 m/z @37.51 [151020OFc1_NvH-0949-Control-14.raw]	413.0960998535156	37.5060254058667	0.3666079024	99.9950565296	99.6284486272	99974.15625	2.855824458044193E8	0	7817	87.8856011597113	1.2947453256235824	1.6549488699838255	413.0917053222656	413.09722900390625
648	413.1253662109375	55.8869190157333					1	DETECTED	413.1254 m/z @55.89 [151020OFc1_NvH-0949-Control-14.raw]	413.1253662109375	55.8869190157333	1.95575306666667	92.4988108272	90.54305776053333	123022.40625	2.7791486715679955E8	0	7817	89.82978048118919	0.839431673385696	0.6639960230020769	413.1158142089844	413.1343078613281
649	413.1925048828125	39.4338762805333					1	DETECTED	413.1925 m/z @39.43 [151020OFc1_NvH-0949-Control-14.raw]	413.1925048828125	39.4338762805333	2.891703276	98.1354862378667	95.2437829618667	874809.75	2.8931630258645636E8	2	7817	29.327201446280117	0.5064940956393174	0.011908321459345996	413.1825256347656	413.2024841308594
650	413.2099609375	40.8416547125333					1	DETECTED	413.2100 m/z @40.84 [151020OFc1_NvH-0949-Control-14.raw]	413.2099609375	40.8416547125333	3.268555252	98.2894842818833	95.0209290298833	646025.4375	3.1924509858971024E8	0	7817	0.24892118492675053	1.345532373659975	0.003306223600915872	413.2025146484375	413.211181640625
651	413.2212219238281	13.8854660469333					1	DETECTED	413.2212 m/z @13.89 [151020OFc1_NvH-0949-Control-14.raw]	413.2212219238281	13.8854660469333	3.62276211653333	99.5278790821333	95.90511696559997	1.4931962E7	5.87493633198953E8	3	7817	0.18981205991302552	1.4582986135041405	1.2672930331210261	413.21124267578125	413.2265930175781
652	413.2366027832031	16.4484266970667					1	DETECTED	413.2366 m/z @16.45 [151020OFc1_NvH-0949-Control-14.raw]	413.2366027832031	16.4484266970667	3.48836582506667	97.7710318290667	94.28266600400003	3.6308636E7	1.1392006958484752E9	2	7817	0.17060774695883651	0.6364455187793209	0.26365176377370636	413.22662353515625	413.24658203125
653	413.25372314453125	91.7604787416					1	DETECTED	413.2537 m/z @91.76 [151020OFc1_NvH-0949-Control-14.raw]	413.25372314453125	91.7604787416	3.89993430693333	98.4893425154667	94.58940820853337	4599354.5	3.524651121162264E8	2	7817	0.10840301324530799	0.5011004158409419	0.0025646243540402435	413.2466125488281	413.263671875
654	413.2673645019531	28.9021386893333					1	DETECTED	413.2674 m/z @28.90 [151020OFc1_NvH-0949-Control-14.raw]	413.2673645019531	28.9021386893333	0.00795364773333333	99.9950565296	99.98710288186668	2360756.5	3.224638996087146E8	0	7817	0.35701480723048107	0.9216590108666086	0.017395255119684278	413.26373291015625	413.2771911621094
655	413.2837219238281	57.5614499173333					1	DETECTED	413.2837 m/z @57.56 [151020OFc1_NvH-0949-Control-14.raw]	413.2837219238281	57.5614499173333	3.65283667813333	96.4151221485333	92.76228547039997	80513.234375	2.190386856762808E8	0	7817	85.32617554693802	0.8603660889847129	0.7913036500625621	413.2781677246094	413.2847595214844
656	413.2948303222656	48.0153157258667					1	DETECTED	413.2948 m/z @48.02 [151020OFc1_NvH-0949-Control-14.raw]	413.2948303222656	48.0153157258667	1.6816376336	92.5503806701333	90.86874303653329	115253.6796875	2.406161158332395E8	0	7817	86.68227209940056	1.0162971191630383	1.0145624076309254	413.284912109375	413.30419921875
657	413.3075256347656	91.4170100581333					1	DETECTED	413.3075 m/z @91.42 [151020OFc1_NvH-0949-Control-14.raw]	413.3075256347656	91.4170100581333	27.6289365290667	96.0629703098667	68.43403378080001	92343.1875	1.5843927233281538E8	0	7817	0.1371852122066599	0.5364171544514224	9.630158091172255	413.3050231933594	413.3149108886719
658	413.3261413574219	91.3292068784					1	DETECTED	413.3261 m/z @91.33 [151020OFc1_NvH-0949-Control-14.raw]	413.3261413574219	91.3292068784	3.61189957733333	93.2452585312	89.63335895386666	127466.203125	3.206119287946788E8	0	7817	0.8380817782566936	0.5109217423092096	6.639439100323961	413.3222961425781	413.335693359375
659	413.3446960449219	91.6744694933333					1	DETECTED	413.3447 m/z @91.67 [151020OFc1_NvH-0949-Control-14.raw]	413.3446960449219	91.6744694933333	12.1766189189333	94.5544286344	82.3778097154667	104341.59375	2.904661568592654E8	0	7817	1.514562869091165	0.5181134403022093	0.029727026587112765	413.337646484375	413.3486022949219
660	413.360595703125	44.9755888986667					1	DETECTED	413.3606 m/z @44.98 [151020OFc1_NvH-0949-Control-14.raw]	413.360595703125	44.9755888986667	0.00795364773333333	99.9856922469333	99.97773859919997	109910.890625	3.1572907271430254E8	0	7817	94.11565846390292	1.0835493616023781	1.200141274427789	413.35064697265625	413.3705749511719
661	413.4285583496094	30.6445689986667					1	DETECTED	413.4286 m/z @30.64 [151020OFc1_NvH-0949-Control-14.raw]	413.4285583496094	30.6445689986667	4.35315818133333	99.9159055141333	95.56274733279997	398552.375	2.550834402975819E8	0	7817	4.880559876214548	1.9696720021003329	0.006881097023975073	413.4185791015625	413.43853759765625
662	413.4486083984375	26.6595992309333					1	DETECTED	413.4486 m/z @26.66 [151020OFc1_NvH-0949-Control-14.raw]	413.4486083984375	26.6595992309333	4.69847486533333	92.8874876552	88.18901278986668	254844.609375	2.5793534478859138E8	0	7817	0.05560845183670793	2.108100605103342	3.2118965247477513	413.438720703125	413.44866943359375
663	413.45867919921875	30.9024665024					1	DETECTED	413.4587 m/z @30.90 [151020OFc1_NvH-0949-Control-14.raw]	413.45867919921875	30.9024665024	2.9189507696	97.8541187578667	94.9351679882667	388073.9375	2.6453409731042045E8	0	7817	16.9458421694317	2.3434703509433557	0.003584210592157788	413.44873046875	413.45928955078125
664	413.46929931640625	11.5006890621333					1	DETECTED	413.4693 m/z @11.50 [151020OFc1_NvH-0949-Control-14.raw]	413.46929931640625	11.5006890621333	3.66383881146667	99.9856922469333	96.32185343546662	530244.5625	2.703603379648699E8	0	7817	0.23516986772886028	1.499141054552254	39.07845657334937	413.4593200683594	413.478759765625
665	413.4873046875	39.3752684389333					1	DETECTED	413.4873 m/z @39.38 [151020OFc1_NvH-0949-Control-14.raw]	413.4873046875	39.3752684389333	4.21541768426667	97.9577319061333	93.74231422186664	341153.21875	2.792718523821837E8	0	7817	5.397505993989846	1.5519221858473418	0.012040836768533096	413.4793701171875	413.4972229003906
666	413.5159606933594	37.4765484181333					1	DETECTED	413.5160 m/z @37.48 [151020OFc1_NvH-0949-Control-14.raw]	413.5159606933594	37.4765484181333	3.81979949573333	98.3082113128167	94.48841181708336	527147.4375	2.5895536832664075E8	0	7817	0.05984243853203708	1.8539682498046737	0.002498977272953318	413.50604248046875	413.5213317871094
667	413.5314025878906	38.1826072688					1	DETECTED	413.5314 m/z @38.18 [151020OFc1_NvH-0949-Control-14.raw]	413.5314025878906	38.1826072688	3.8099642648	95.1546535666667	91.3446893018667	2024146.875	2.9811172629650074E8	3	7817	0.10983011138122833	0.6745645342071492	0.2560914080971782	413.52142333984375	413.5413818359375
668	413.5478210449219	26.7850081914667					1	DETECTED	413.5478 m/z @26.79 [151020OFc1_NvH-0949-Control-14.raw]	413.5478210449219	26.7850081914667	4.17326438106667	96.2786008136	92.10533643253332	888662.0625	3.15457735180927E8	3	7817	3.3995312110356366	0.6519643319014172	0.31354210150974743	413.54144287109375	413.5480041503906
669	413.5580139160156	13.7226786082667					1	DETECTED	413.5580 m/z @13.72 [151020OFc1_NvH-0949-Control-14.raw]	413.5580139160156	13.7226786082667	3.68411360586667	99.3869529448	95.70283933893333	5477449.5	3.972987741472256E8	3	7817	0.3030984599621078	1.568400106876881	6.144939866151506	413.54803466796875	413.56005859375
670	413.5700988769531	16.4484266970667					1	DETECTED	413.5701 m/z @16.45 [151020OFc1_NvH-0949-Control-14.raw]	413.5700988769531	16.4484266970667	4.1116043696	98.0150377389333	93.9034333693333	1.3951774E7	4.550769244160679E8	3	7817	0.16834287085402977	8.915253893038079	1.6708499850087795	413.56011962890625	413.5800476074219
671	413.58123779296875	26.7354316192					1	DETECTED	413.5812 m/z @26.74 [151020OFc1_NvH-0949-Control-14.raw]	413.58123779296875	26.7354316192	4.2793090192	94.9870717888	90.7077627696	581351.875	2.539440399646438E8	3	7817	4.5819273990826055	0.6513128711745402	76.68590874317907	413.5801696777344	413.5911865234375
672	413.6221008300781	14.4670011056					1	DETECTED	413.6221 m/z @14.47 [151020OFc1_NvH-0949-Control-14.raw]	413.6221008300781	14.4670011056	9.48706093813333	96.3255147450667	86.83845380693337	83807.140625	1.33039496019355E8	0	7817	82.0170774855719	8.718825014629514	16.437650029259025	413.621337890625	413.62286376953125
673	413.69378662109375	39.5716768114667					1	DETECTED	413.6938 m/z @39.57 [151020OFc1_NvH-0949-Control-14.raw]	413.69378662109375	39.5716768114667	3.7915974856	91.4683180786667	87.6767205930667	418785.6875	2.997261883792727E8	0	7817	0.13219043358356686	1.7100379135058263	3.1452000615761824	413.6839904785156	413.6942443847656
674	413.7042541503906	11.8867028088					1	DETECTED	413.7043 m/z @11.89 [151020OFc1_NvH-0949-Control-14.raw]	413.7042541503906	11.8867028088	2.62702886666667	95.1546535666667	92.52762470000002	5273735.0	3.4149336868325377E8	4	7817	0.18053956075814348	1.5108554563596965	51.56199383078389	413.6943359375	413.7142028808594
675	413.7198791503906	11.5294319234667					1	DETECTED	413.7199 m/z @11.53 [151020OFc1_NvH-0949-Control-14.raw]	413.7198791503906	11.5294319234667	3.6026348528	97.1401787242667	93.53754387146671	582992.9375	2.8827744058285636E8	0	7817	65.50648660492925	16.11935708478828	0.0972879059167141	413.7142639160156	413.7220458984375
676	413.7320556640625	22.1908243488					1	DETECTED	413.7321 m/z @22.19 [151020OFc1_NvH-0949-Control-14.raw]	413.7320556640625	22.1908243488	4.57077887813333	99.0916919696	94.52091309146668	3466367.75	4.387280976141514E8	2	7817	9.216324303564917	0.600536031874563	63.43402426129286	413.7220764160156	413.73260498046875
677	413.74267578125	23.0109407346667					1	DETECTED	413.7427 m/z @23.01 [151020OFc1_NvH-0949-Control-14.raw]	413.74267578125	23.0109407346667	4.29865452986667	99.868985612	95.57033108213334	9487488.0	5.281795838643128E8	4	7817	0.19499369818238677	7.596444352023998	0.1500186248365714	413.7328796386719	413.7524719238281
678	413.75469970703125	23.8801870954667					1	DETECTED	413.7547 m/z @23.88 [151020OFc1_NvH-0949-Control-14.raw]	413.75469970703125	23.8801870954667	2.6088319256	57.1996392261333	54.5908073005333	339748.84375	1.7539058833916768E8	2	7817	2.387819789968052	0.5089877394395734	0.052376644876352726	413.7530212402344	413.75634765625
679	413.7665100097656	16.2476668445333					1	DETECTED	413.7665 m/z @16.25 [151020OFc1_NvH-0949-Control-14.raw]	413.7665100097656	16.2476668445333	4.58013514506667	94.9380055237333	90.35787037866663	3709848.5	4.013011242036809E8	2	7817	15.660960458893232	0.6083100932724075	0.760701045479055	413.756591796875	413.775390625
680	413.7787780761719	36.8079353536					1	DETECTED	413.7788 m/z @36.81 [151020OFc1_NvH-0949-Control-14.raw]	413.7787780761719	36.8079353536	6.0448890184	71.5547167914667	65.5098277730667	1098270.25	2.3662236675039417E8	2	7817	0.22578699455874585	0.6458838825166858	37.80048051406533	413.77734375	413.7884826660156
681	413.80224609375	26.8402601101333					1	DETECTED	413.8022 m/z @26.84 [151020OFc1_NvH-0949-Control-14.raw]	413.80224609375	26.8402601101333	3.7428878752	99.8218047378667	96.0789168626667	498421.1875	2.706117263747374E8	0	7817	3.072042985436923	0.502242572661913	0.3671292405939306	413.7929382324219	413.8122253417969
682	413.8441467285156	41.5613381117333					1	DETECTED	413.8441 m/z @41.56 [151020OFc1_NvH-0949-Control-14.raw]	413.8441467285156	41.5613381117333	0.1481856168	99.1199456970667	98.97176008026669	163642.34375	2.555188855816527E8	0	7817	0.5530594987805557	1.194931490573863	1.898869628155416	413.8343505859375	413.8540344238281
683	413.8658752441406	38.2611647658667					1	DETECTED	413.8659 m/z @38.26 [151020OFc1_NvH-0949-Control-14.raw]	413.8658752441406	38.2611647658667	0.0282452725333333	98.9347879008	98.90654262826666	1205455.625	3.0987188404667205E8	3	7817	0.15760575789026632	0.501961823840105	0.7450034896385388	413.85589599609375	413.8758544921875
684	413.8791809082031	7.39061344933333					1	DETECTED	413.8792 m/z @7.39 [151020OFc1_NvH-0949-Control-14.raw]	413.8791809082031	7.39061344933333	0.6359264848	99.6029488048	98.96702232	564685.6875	2.704557066871734E8	0	7817	19.431313800475984	6.620076007771395	1.5131368396956664	413.8758850097656	413.88214111328125
685	413.89215087890625	13.7119662936					1	DETECTED	413.8922 m/z @13.71 [151020OFc1_NvH-0949-Control-14.raw]	413.89215087890625	13.7119662936	0.00795364773333333	99.1587536429333	99.15079999519998	3513809.25	3.4702861444160944E8	3	7817	0.11307676415711398	0.8376508769453598	17.03683964754192	413.8821716308594	413.89410400390625
686	413.90411376953125	16.4390311474667					1	DETECTED	413.9041 m/z @16.44 [151020OFc1_NvH-0949-Control-14.raw]	413.90411376953125	16.4390311474667	0.0381160872	99.9480570282667	99.90994094106671	3555666.5	3.986313204422396E8	3	7817	14.278739882090747	0.981476116175802	0.7186980702502177	413.8941345214844	413.9139709472656
687	413.9211730957031	27.3642056901333					1	DETECTED	413.9212 m/z @27.36 [151020OFc1_NvH-0949-Control-14.raw]	413.9211730957031	27.3642056901333	0.00795364773333333	99.0305467669333	99.02259311919997	468217.6875	2.951512374713284E8	0	7817	0.05470311551114193	2.729463213506326	33.77582459975096	413.91412353515625	413.93109130859375
688	413.9548034667969	11.8421304085333					1	DETECTED	413.9548 m/z @11.84 [151020OFc1_NvH-0949-Control-14.raw]	413.9548034667969	11.8421304085333	0.187981621333333	99.9856922469333	99.79771062559996	4440584.0	3.53956918619417E8	4	7817	0.18875657144427826	0.8523952432818759	4.956702731340573	413.9449462890625	413.9647521972656
689	413.9701843261719	11.5436445029333					1	DETECTED	413.9702 m/z @11.54 [151020OFc1_NvH-0949-Control-14.raw]	413.9701843261719	11.5436445029333	0.479223902666667	99.1872181074667	98.70799420480004	232740.21875	2.6690952879888958E8	0	7817	0.14644425155885088	0.5329091667332676	34.78272571939137	413.9648132324219	413.97607421875
690	413.986083984375	25.0179404194667					1	DETECTED	413.9861 m/z @25.02 [151020OFc1_NvH-0949-Control-14.raw]	413.986083984375	25.0179404194667	0.7043379888	98.3747960680167	97.6704580792167	1790548.125	3.7774500194912565E8	4	7817	0.9832639195694703	2.8610294643685066	3.787661780722759	413.9761657714844	413.9862365722656
691	413.9962463378906	25.3003498466667					1	DETECTED	413.9962 m/z @25.30 [151020OFc1_NvH-0949-Control-14.raw]	413.9962463378906	25.3003498466667	0.0183180696	99.5371951682667	99.5188770986667	3073446.5	3.486221588858855E8	0	7817	0.12330628783328734	2.5847386963640195	6.085681578997935	413.98626708984375	414.0062255859375
692	414.10247802734375	62.0911991176					1	DETECTED	414.1025 m/z @62.09 [151020OFc1_NvH-0949-Control-14.raw]	414.10247802734375	62.0911991176	1.4235734664	99.9668591069333	98.5432856405333	105786.46875	2.8458580000332886E8	0	7817	110.17107849048213	0.7715425796031123	0.5757801911482638	414.0966796875	414.1106872558594
693	414.1827697753906	19.0201274274667					1	DETECTED	414.1828 m/z @19.02 [151020OFc1_NvH-0949-Control-14.raw]	414.1827697753906	19.0201274274667	1.58412400613333	92.1671329613333	90.58300895519996	507460.9375	2.907987444817072E8	0	7817	0.07786917516791902	8.349583514662404	0.9178018575969116	414.17291259765625	414.1927490234375
694	414.2032165527344	18.2012821362667					1	DETECTED	414.2032 m/z @18.20 [151020OFc1_NvH-0949-Control-14.raw]	414.2032165527344	18.2012821362667	3.80066625146667	97.3797197794667	93.57905352800003	3416953.75	3.9596807914447445E8	2	7817	6.608849386039276	0.5189981517747099	8.7933732497285	414.1932373046875	414.208251953125
695	414.21832275390625	34.3724269181333					1	DETECTED	414.2183 m/z @34.37 [151020OFc1_NvH-0949-Control-14.raw]	414.21832275390625	34.3724269181333	1.3340665696	99.7823656592	98.4482990896	1.5817008E7	5.475902068316298E8	2	7817	0.18941203814875962	0.5282488000604944	2.105399245050208	414.2084045410156	414.22039794921875
696	414.23040771484375	16.1012683576					1	DETECTED	414.2304 m/z @16.10 [151020OFc1_NvH-0949-Control-14.raw]	414.23040771484375	16.1012683576	1.91146407706667	99.6598563765333	97.74839229946663	3.172349E7	8.512930423919017E8	3	7817	0.19275812928355407	1.1435519987477614	0.9224658190742764	414.2204284667969	414.2403869628906
697	414.2483215332031	90.6792271586667					1	DETECTED	414.2483 m/z @90.68 [151020OFc1_NvH-0949-Control-14.raw]	414.2483215332031	90.6792271586667	2.72681950186667	99.8878411328	97.16102163093333	7944796.5	6.57266926698691E8	3	7817	0.29718371716725756	0.5063508624292268	0.42664710006963014	414.24041748046875	414.25830078125
698	414.267822265625	16.2476668445333					1	DETECTED	414.2678 m/z @16.25 [151020OFc1_NvH-0949-Control-14.raw]	414.267822265625	16.2476668445333	0.0381160872	99.9574881613333	99.9193720741333	1538824.125	3.309603429319265E8	2	7817	29.04788181940909	4.417705378127068	11.482354211139914	414.2583312988281	414.2750549316406
699	414.2850646972656	92.585702944					1	DETECTED	414.2851 m/z @92.59 [151020OFc1_NvH-0949-Control-14.raw]	414.2850646972656	92.585702944	5.20946111173333	98.7654669442667	93.55600583253337	3002222.5	3.7224611472468114E8	2	7817	77.54371490750263	1.3697716196290939	0.0031706805607224125	414.27508544921875	414.2937927246094
700	414.3001403808594	91.1824543272					1	DETECTED	414.3001 m/z @91.18 [151020OFc1_NvH-0949-Control-14.raw]	414.3001403808594	91.1824543272	4.93382087066667	94.8251089429333	89.89128807226663	199154.84375	2.8714519028973883E8	0	7817	0.09438209046490442	0.5043239239061262	14.722053801046481	414.2977600097656	414.30963134765625
701	414.3211975097656	91.4302496624					1	DETECTED	414.3212 m/z @91.43 [151020OFc1_NvH-0949-Control-14.raw]	414.3211975097656	91.4302496624	1.62837134586667	99.1872181074667	97.55884676160004	136135.90625	2.7724526910485476E8	0	7817	0.688035580490677	0.543189344089914	0.5458877864679151	414.3133850097656	414.3304138183594
702	414.3671875	29.8784567512					1	DETECTED	414.3672 m/z @29.88 [151020OFc1_NvH-0949-Control-14.raw]	414.3671875	29.8784567512	0.2871088864	98.4315848538667	98.14447596746669	104042.453125	2.4267180526053607E8	0	7817	90.39192021636596	1.6583306109589748	2.089978632858905	414.3572082519531	414.36798095703125
703	414.4559631347656	11.8421304085333					1	DETECTED	414.4560 m/z @11.84 [151020OFc1_NvH-0949-Control-14.raw]	414.4559631347656	11.8421304085333	3.95551873013333	96.9797849090667	93.02426617893336	849207.625	2.708822444000982E8	0	7817	4.226761296144959	1.6658029032006185	3.3125347732350208	414.4460754394531	414.4659423828125
704	414.4697265625	22.2744048706667					1	DETECTED	414.4697 m/z @22.27 [151020OFc1_NvH-0949-Control-14.raw]	414.4697265625	22.2744048706667	2.78096473973333	93.1565012733333	90.37553653359997	345143.03125	2.6410154083708042E8	0	7817	0.15458080552500064	3.826792368548156	0.09191904532831907	414.4659729003906	414.4752197265625
705	414.4852294921875	43.5074892922667					1	DETECTED	414.4852 m/z @43.51 [151020OFc1_NvH-0949-Control-14.raw]	414.4852294921875	43.5074892922667	4.1116043696	99.868985612	95.7573812424	572916.8125	2.4905808274716812E8	0	7817	18.56588008490138	1.6771325116060378	0.004107730174590093	414.4752502441406	414.4875793457031
706	414.4975891113281	25.3316014994667					1	DETECTED	414.4976 m/z @25.33 [151020OFc1_NvH-0949-Control-14.raw]	414.4975891113281	25.3316014994667	4.00848243946667	96.5342397698667	92.52575733040003	622975.0625	2.611290676051521E8	0	7817	0.16402786069421893	0.599131440287875	0.029914366849577715	414.48760986328125	414.5074768066406
707	414.5178527832031	19.3636441570667					1	DETECTED	414.5179 m/z @19.36 [151020OFc1_NvH-0949-Control-14.raw]	414.5178527832031	19.3636441570667	4.3435288312	97.4661666576	93.1226378264	294447.28125	2.6479288349605688E8	0	7817	4.561917143000047	4.324224752081097	0.02070439776822791	414.50787353515625	414.5272521972656
708	414.53759765625	18.1637969266667					1	DETECTED	414.5376 m/z @18.16 [151020OFc1_NvH-0949-Control-14.raw]	414.53759765625	18.1637969266667	3.92241068373333	94.9181080253333	90.99569734159996	2266406.5	2.9327964981735873E8	3	7817	0.25691799971377804	11.686519830480389	4.164140336733392	414.52764892578125	414.5475769042969
709	414.5537414550781	26.4752386805333					1	DETECTED	414.5537 m/z @26.48 [151020OFc1_NvH-0949-Control-14.raw]	414.5537414550781	26.4752386805333	4.32282679093333	99.6787686432	95.35594185226667	285790.9375	4.36603881544581E8	3	7817	6.298542340857328	2.4529319856372016	0.35909560612918356	414.547607421875	414.5538024902344
710	414.5638122558594	16.1012683576					1	DETECTED	414.5638 m/z @16.10 [151020OFc1_NvH-0949-Control-14.raw]	414.5638122558594	16.1012683576	3.47938654293333	96.9797849090667	93.50039836613337	2.0320978E7	7.783710074006199E8	3	7817	0.18014371711185007	0.574146885774037	15.949927400511251	414.5538330078125	414.57379150390625
711	414.5776672363281	30.7239040352					1	DETECTED	414.5777 m/z @30.72 [151020OFc1_NvH-0949-Control-14.raw]	414.5776672363281	30.7239040352	3.76298327733333	99.0720191648	95.30903588746666	273081.34375	2.68527034890871E8	3	7817	8.110761162388176	1.9062993324873367	2.776969094628369	414.5738220214844	414.5874938964844
712	414.5903015136719	42.3047146405333					1	DETECTED	414.5903 m/z @42.30 [151020OFc1_NvH-0949-Control-14.raw]	414.5903015136719	42.3047146405333	3.96514549706667	70.2782214634667	66.31307596640004	195342.921875	2.1628934979229864E8	0	7817	0.05854135457782661	0.880492841493534	0.7592747337664446	414.5877380371094	414.5924377441406
713	414.6026611328125	41.6953241032					1	DETECTED	414.6027 m/z @41.70 [151020OFc1_NvH-0949-Control-14.raw]	414.6026611328125	41.6953241032	3.46107604346667	99.8594730645333	96.39839702106663	1136507.375	2.667209869716981E8	3	7817	0.09970358456837403	1.1528564561914936	0.7810289658580304	414.59295654296875	414.61248779296875
714	414.69635009765625	26.538748304					1	DETECTED	414.6964 m/z @26.54 [151020OFc1_NvH-0949-Control-14.raw]	414.69635009765625	26.538748304	3.67328825786667	78.2738377362667	74.60054947840003	321983.90625	2.3028663471793735E8	0	7817	8.23368107316207	2.3570984958575347	null	414.68646240234375	414.6975402832031
715	414.7075500488281	21.465918164					1	DETECTED	414.7076 m/z @21.47 [151020OFc1_NvH-0949-Control-14.raw]	414.7075500488281	21.465918164	4.03782606533333	96.1280943954667	92.09026833013337	407843.5625	2.695945251690202E8	0	7817	0.20110992040433828	0.6226294430216904	0.020982097057788703	414.69757080078125	414.7101745605469
716	414.7201843261719	34.3724269181333					1	DETECTED	414.7202 m/z @34.37 [151020OFc1_NvH-0949-Control-14.raw]	414.7201843261719	34.3724269181333	2.3916317472	97.8727411050667	95.4811093578667	7287051.0	4.342094543377753E8	2	7817	0.21106603538540014	0.509304200748796	0.022942653014649456	414.7102355957031	414.73016357421875
717	414.7323303222656	25.5754575610667					1	DETECTED	414.7323 m/z @25.58 [151020OFc1_NvH-0949-Control-14.raw]	414.7323303222656	25.5754575610667	0.996559644	96.8184929376	95.8219332936	681002.3125	2.833684899533584E8	2	7817	8.843746473729393	1.0989105773927577	54.845588592007715	414.7303771972656	414.7406311035156
718	414.7506408691406	26.6691179429333					1	DETECTED	414.7506 m/z @26.67 [151020OFc1_NvH-0949-Control-14.raw]	414.7506408691406	26.6691179429333	1.36987829813333	99.4717673096	98.10188901146667	3390876.25	3.8677587955371934E8	2	7817	0.8883019101849534	1.7581070443208533	0.8291218626140399	414.74078369140625	414.7605895996094
719	414.7629699707031	25.5754575610667					1	DETECTED	414.7630 m/z @25.58 [151020OFc1_NvH-0949-Control-14.raw]	414.7629699707031	25.5754575610667	3.81979949573333	95.4392790394667	91.61947954373336	908962.5	3.426871972208967E8	2	7817	20.824628585055926	4.2052132855318884	0.10802545239892017	414.7606506347656	414.7710266113281
720	414.7810363769531	17.8315656053333					1	DETECTED	414.7810 m/z @17.83 [151020OFc1_NvH-0949-Control-14.raw]	414.7810363769531	17.8315656053333	0.723595659466667	97.6598995525333	96.93630389306664	1316933.75	2.925784958378885E8	0	7817	1.602749754503396	38.99244008127651	0.061199163079230984	414.77105712890625	414.790771484375
721	414.8350524902344	37.3166731066667					1	DETECTED	414.8351 m/z @37.32 [151020OFc1_NvH-0949-Control-14.raw]	414.8350524902344	37.3166731066667	0.7043379888	98.6310263229333	97.92668833413329	123227.375	2.7548496063705385E8	0	7817	71.44455973354674	1.3373455697222845	1.6746911394445692	414.8326721191406	414.8448791503906
722	414.8553161621094	14.8355283730667					1	DETECTED	414.8553 m/z @14.84 [151020OFc1_NvH-0949-Control-14.raw]	414.8553161621094	14.8355283730667	0.00795364773333333	98.1354862378667	98.12753259013337	199009.78125	2.4074881106607586E8	0	7817	25.20177489974658	6.3389090890338435	2.2800844489919476	414.8453369140625	414.86199951171875
723	414.8720397949219	18.1460017888					1	DETECTED	414.8720 m/z @18.15 [151020OFc1_NvH-0949-Control-14.raw]	414.8720397949219	18.1460017888	0.1481856168	99.8499080698667	99.7017224530667	1028628.1875	2.6514481928950903E8	3	7817	11.539918130336162	2.530765972757092	0.1468747434134364	414.8620910644531	414.88201904296875
724	414.8829650878906	31.571654628					1	DETECTED	414.8830 m/z @31.57 [151020OFc1_NvH-0949-Control-14.raw]	414.8829650878906	31.571654628	0.0580576418666667	98.774932892	98.71687525013333	250228.578125	2.6450992540758592E8	0	7817	16.684267637748984	1.7945014701780415	2.583390151467887	414.8820495605469	414.8876953125
725	414.897705078125	16.1012683576					1	DETECTED	414.8977 m/z @16.10 [151020OFc1_NvH-0949-Control-14.raw]	414.897705078125	16.1012683576	0.0580576418666667	99.4528108797333	99.39475323786664	7771274.5	5.594633731817144E8	3	7817	0.17789493342569784	0.6455620311551079	3.6703809796920233	414.8877868652344	414.9076843261719
726	414.9115905761719	6.5512132664					1	DETECTED	414.9116 m/z @6.55 [151020OFc1_NvH-0949-Control-14.raw]	414.9115905761719	6.5512132664	0.00795364773333333	99.6879999877333	99.68004633999998	340002.34375	2.758981713531447E8	3	7817	0.16179845315264707	0.5291048169610563	0.203712712370408	414.90777587890625	414.92156982421875
727	414.9371337890625	41.6494907957333					1	DETECTED	414.9371 m/z @41.65 [151020OFc1_NvH-0949-Control-14.raw]	414.9371337890625	41.6494907957333	0.00795364773333333	99.5653870402667	99.55743339253337	862507.6875	2.5052736904105526E8	0	7817	0.08417517572375743	0.5062920030085376	0.038900268672526925	414.9271545410156	414.947021484375
728	414.9472961425781	26.4752386805333					1	DETECTED	414.9473 m/z @26.48 [151020OFc1_NvH-0949-Control-14.raw]	414.9472961425781	26.4752386805333	0.00795364773333333	99.3776011312	99.36964748346666	256791.34375	2.846580553027956E8	0	7817	14.670380980695024	2.294386278918102	0.7510424090167803	414.9471435546875	414.9572448730469
729	414.9614562988281	18.5940405653333					1	DETECTED	414.9615 m/z @18.59 [151020OFc1_NvH-0949-Control-14.raw]	414.9614562988281	18.5940405653333	0.1182112448	99.9950565296	99.87684528480001	220906.265625	2.4493683730685267E8	2	7817	22.570308912646365	5.188739730686939	10.563476129021431	414.9573059082031	414.9713439941406
730	415.0058898925781	25.4925873704					1	DETECTED	415.0059 m/z @25.49 [151020OFc1_NvH-0949-Control-14.raw]	415.0058898925781	25.4925873704	0.0681426576	99.311039624	99.2428969664	188378.703125	2.6309629403543487E8	0	7817	14.780644705165935	2.936294457448804	5.056910168835633	414.9961242675781	415.0158386230469
731	415.03582763671875	37.3427975941333					1	DETECTED	415.0358 m/z @37.34 [151020OFc1_NvH-0949-Control-14.raw]	415.03582763671875	37.3427975941333	0.158220862133333	99.9950565296	99.83683566746667	262889.4375	3.574338830903716E8	0	7817	0.07180286810429948	1.8218336968069373	2.7598513451906244	415.02587890625	415.0456237792969
732	415.0494079589844	29.0588229378667					1	DETECTED	415.0494 m/z @29.06 [151020OFc1_NvH-0949-Control-14.raw]	415.0494079589844	29.0588229378667	2.6452025152	99.9950565296	97.34985401440001	103664.578125	2.5960805305325603E8	0	7817	0.041807338631162594	1.8588461780419239	3.0650499629471177	415.0460510253906	415.0590515136719
733	415.0638732910156	35.6508564445333					1	DETECTED	415.0639 m/z @35.65 [151020OFc1_NvH-0949-Control-14.raw]	415.0638732910156	35.6508564445333	0.00795364773333333	99.9574881613333	99.94953451359997	86737.8515625	2.545850161978839E8	0	7817	106.43294613212638	1.38984310267031	1.8225437275681944	415.0595397949219	415.0737609863281
734	415.0976257324219	54.4599821421333					1	DETECTED	415.0976 m/z @54.46 [151020OFc1_NvH-0949-Control-14.raw]	415.0976257324219	54.4599821421333	0.848955090933333	99.9950565296	99.14610143866668	124453.359375	2.8061654288181144E8	0	7817	93.2238361578603	0.9232906397989851	0.8649797386361419	415.0959167480469	415.10675048828125
735	415.1724548339844	27.2202661312					1	DETECTED	415.1725 m/z @27.22 [151020OFc1_NvH-0949-Control-14.raw]	415.1724548339844	27.2202661312	3.53562754933333	95.4026317256	91.86700417626668	231275.734375	2.4171139512565553E8	0	7817	0.04876451637733581	2.285050789517775	0.0116160814903732	415.16314697265625	415.1767272949219
736	415.1867370605469	24.726343768					1	DETECTED	415.1867 m/z @24.73 [151020OFc1_NvH-0949-Control-14.raw]	415.1867370605469	24.726343768	3.17747114906667	98.4220976762667	95.24462652720003	833892.375	2.938618353853822E8	3	7817	0.15577254106041138	159.8788935197443	0.011894369955162219	415.17681884765625	415.1966857910156
737	415.1970520019531	29.0945906141333					1	DETECTED	415.1971 m/z @29.09 [151020OFc1_NvH-0949-Control-14.raw]	415.1970520019531	29.0945906141333	4.00848243946667	99.5935091272	95.58502668773332	401757.8125	2.819562736740629E8	0	7817	1.6651663730054516	2.569587575510422	0.024894715015789517	415.1967468261719	415.2034912109375
738	415.2135009765625	32.7876075536					1	DETECTED	415.2135 m/z @32.79 [151020OFc1_NvH-0949-Control-14.raw]	415.2135009765625	32.7876075536	0.684809112266667	99.5558930197333	98.87108390746664	5.6064556E7	1.2720559369405026E9	2	7817	0.1916125397695012	0.5087216248668817	0.014288107657255257	415.2035217285156	415.2234802246094
739	415.2313537597656	47.1438561685333					1	DETECTED	415.2314 m/z @47.14 [151020OFc1_NvH-0949-Control-14.raw]	415.2313537597656	47.1438561685333	3.8633840448	97.7152472989333	93.8518632541333	3538057.25	4.3305800444269186E8	3	7817	27.70251344835727	0.5065359122883003	0.010956624017413695	415.2235107421875	415.23193359375
740	415.241943359375	30.861256372					1	DETECTED	415.2419 m/z @30.86 [151020OFc1_NvH-0949-Control-14.raw]	415.241943359375	30.861256372	0.00795364773333333	99.4810770642667	99.47312341653337	3.1853788E7	1.0588890359363353E9	2	7817	0.23107642661640782	0.5115297462141508	0.015673098377493963	415.2319641113281	415.2519226074219
741	415.2548522949219	33.5481074834667					1	DETECTED	415.2549 m/z @33.55 [151020OFc1_NvH-0949-Control-14.raw]	415.2548522949219	33.5481074834667	3.93373146586667	98.1077910328	94.17405956693332	1.1413205E7	6.444328691769403E8	2	7817	0.2297001188771901	1.420820260287434	14.280938776052029	415.251953125	415.26483154296875
742	415.2681579589844	51.0642584368					1	DETECTED	415.2682 m/z @51.06 [151020OFc1_NvH-0949-Control-14.raw]	415.2681579589844	51.0642584368	3.62276211653333	96.8470485229333	93.22428640639998	5395517.5	3.4169306839545476E8	2	7817	0.20433758921934952	0.5174479726151694	1.950654338289299	415.2648620605469	415.2780456542969
743	415.2803955078125	91.1915671026667					1	DETECTED	415.2804 m/z @91.19 [151020OFc1_NvH-0949-Control-14.raw]	415.2803955078125	91.1915671026667	8.25745235706667	91.6455410018667	83.38808864480004	677137.875	2.5460426406756848E8	0	7817	0.1117206921292393	0.5009171494079697	0.002897166457862082	415.2783508300781	415.2812194824219
744	415.2912292480469	43.6029693805333					1	DETECTED	415.2912 m/z @43.60 [151020OFc1_NvH-0949-Control-14.raw]	415.2912292480469	43.6029693805333	3.12254859706667	95.9384174064	92.81586880933334	760006.375	2.737868630143033E8	2	7817	49.21392728935976	1.4232654362137094	1.8603956736711151	415.2822570800781	415.30035400390625
745	415.3044738769531	91.1915671026667					1	DETECTED	415.3045 m/z @91.19 [151020OFc1_NvH-0949-Control-14.raw]	415.3044738769531	91.1915671026667	16.6084837530667	92.3826031874667	75.7741194344	91920.6328125	1.3973827632064658E8	0	7817	0.28530075233794605	0.507984626213542	26.222914931059496	415.3014221191406	415.3066101074219
746	415.3167419433594	35.0213718325333					1	DETECTED	415.3167 m/z @35.02 [151020OFc1_NvH-0949-Control-14.raw]	415.3167419433594	35.0213718325333	3.52650917066667	99.6216650549333	96.09515588426663	97891.78125	2.864730316630582E8	0	7817	88.76574491757658	1.5255687398284292	1.8016982300220235	415.30950927734375	415.325439453125
747	415.3364562988281	32.3148145538667					1	DETECTED	415.3365 m/z @32.31 [151020OFc1_NvH-0949-Control-14.raw]	415.3364562988281	32.3148145538667	4.09091112373333	98.6979691552	94.60705803146666	66677.703125	2.6824128499308553E8	0	7817	87.30762585103501	1.676009455348034	2.352018910696068	415.329833984375	415.3453674316406
748	415.4517822265625	22.9950551213333					1	DETECTED	415.4518 m/z @23.00 [151020OFc1_NvH-0949-Control-14.raw]	415.4517822265625	22.9950551213333	1.6816376336	96.2508616637333	94.5692240301333	626924.125	2.768460802077176E8	4	7817	1.183832691650288	0.5371417695284615	0.11221285325117385	415.44183349609375	415.4617614746094
749	415.46551513671875	22.3092773896					1	DETECTED	415.4655 m/z @22.31 [151020OFc1_NvH-0949-Control-14.raw]	415.46551513671875	22.3092773896	1.4860042616	99.415378224	97.92937396239999	210389.453125	2.7403477000296664E8	0	7817	13.020373724471174	3.1475300346809654	0.23346159707200917	415.4617919921875	415.4754638671875
750	415.4897155761719	42.2041158930667					1	DETECTED	415.4897 m/z @42.20 [151020OFc1_NvH-0949-Control-14.raw]	415.4897155761719	42.2041158930667	4.3633707672	96.6677714109333	92.3044006437333	636981.25	2.5557604030336493E8	0	7817	0.044404086807958265	1.695911836640329	0.26152444695479027	415.47979736328125	415.49932861328125
751	415.5099792480469	35.6069340952					1	DETECTED	415.5100 m/z @35.61 [151020OFc1_NvH-0949-Control-14.raw]	415.5099792480469	35.6069340952	4.35315818133333	97.7803652464	93.42720706506667	375695.53125	2.4256681612547648E8	0	7817	0.09649597123436138	1.7501202906222497	3.0975647627878957	415.5000305175781	415.51446533203125
752	415.52447509765625	19.2533889896					1	DETECTED	415.5245 m/z @19.25 [151020OFc1_NvH-0949-Control-14.raw]	415.52447509765625	19.2533889896	3.07723053866667	96.9502496517333	93.87301911306663	380580.03125	2.672319517159446E8	2	7817	0.2030634248668619	0.5226627023092661	0.10408822907287077	415.5144958496094	415.5344543457031
753	415.5376892089844	27.4873877210667					1	DETECTED	415.5377 m/z @27.49 [151020OFc1_NvH-0949-Control-14.raw]	415.5376892089844	27.4873877210667	1.15817687253333	94.9975862205333	93.83940934799996	268440.1875	2.515735826841071E8	0	7817	14.135041442259089	2.4838994742352276	8.525733028535562	415.53448486328125	415.5406799316406
754	415.55072021484375	10.8214299266667					1	DETECTED	415.5507 m/z @10.82 [151020OFc1_NvH-0949-Control-14.raw]	415.55072021484375	10.8214299266667	3.49745279706667	99.6693415	96.17188870293333	1409497.5	2.9744101984861904E8	3	7817	7.111770425178438	3.5197933314751775	0.06305442184064912	415.5407409667969	415.55548095703125
755	415.56549072265625	47.1438561685333					1	DETECTED	415.5655 m/z @47.14 [151020OFc1_NvH-0949-Control-14.raw]	415.56549072265625	47.1438561685333	0.307050509333333	96.8845126722667	96.57746216293336	2718729.75	3.60774730621775E8	3	7817	0.11134232196061333	0.5109110884277458	0.11344425701051833	415.5555114746094	415.5754699707031
756	415.5795593261719	34.9074456813333					1	DETECTED	415.5796 m/z @34.91 [151020OFc1_NvH-0949-Control-14.raw]	415.5795593261719	34.9074456813333	3.48836582506667	96.7531204418667	93.26475461680003	2015281.75	3.2289892257335967E8	3	7817	10.801856776785584	0.6776098459050317	0.636126704864363	415.57550048828125	415.5889892578125
757	415.68426513671875	23.9815629530667					1	DETECTED	415.6843 m/z @23.98 [151020OFc1_NvH-0949-Control-14.raw]	415.68426513671875	23.9815629530667	4.3633707672	99.1391438634667	94.7757730962667	629342.3125	2.4899236541492963E8	2	7817	0.8040102198946535	0.542904292395867	0.07169977705535696	415.67449951171875	415.694091796875
758	415.7030334472656	23.0109407346667					1	DETECTED	415.7030 m/z @23.01 [151020OFc1_NvH-0949-Control-14.raw]	415.7030334472656	23.0109407346667	3.75375428773333	90.9213655904	87.16761130266667	393203.5	2.6762207145643598E8	0	7817	0.08266228313006607	0.5067070186282074	0.06069715736598276	415.6944274902344	415.704833984375
759	415.71484375	32.7876075536					1	DETECTED	415.7148 m/z @32.79 [151020OFc1_NvH-0949-Control-14.raw]	415.71484375	32.7876075536	1.01426341626667	99.0814899128	98.06722649653332	2.698128E7	7.469975301326156E8	2	7817	0.19040960899287995	0.8100979834741621	0.5188631252507093	415.7048645019531	415.7248229980469
760	415.7333984375	15.1363463056					1	DETECTED	415.7334 m/z @15.14 [151020OFc1_NvH-0949-Control-14.raw]	415.7333984375	15.1363463056	3.68411360586667	95.4483954472	91.76428184133333	1225595.875	2.9255950008665323E8	2	7817	1.235065012665629	1.0453624324318345	10.3043935289431	415.724853515625	415.7333984375
761	415.743408203125	30.8324124658667					1	DETECTED	415.7434 m/z @30.83 [151020OFc1_NvH-0949-Control-14.raw]	415.743408203125	30.8324124658667	2.28292690933333	99.4435543976	97.16062748826667	1.5451397E7	8.045976023581911E8	2	7817	0.2211591291092816	0.5605540978823803	0.26689131159032486	415.7334289550781	415.7533874511719
762	415.7565612792969	33.5481074834667					1	DETECTED	415.7566 m/z @33.55 [151020OFc1_NvH-0949-Control-14.raw]	415.7565612792969	33.5481074834667	3.12254859706667	86.8205348149333	83.69798621786663	4999256.5	3.547141108216275E8	0	7817	0.22916192910994937	12.279887215931101	0.8501539245725964	415.75341796875	415.76092529296875
763	415.77093505859375	26.7226425114667					1	DETECTED	415.7709 m/z @26.72 [151020OFc1_NvH-0949-Control-14.raw]	415.77093505859375	26.7226425114667	3.30475886026667	95.8727449312	92.56798607093333	9601944.0	4.503986604155944E8	2	7817	0.16510621140889015	4.285074139091883	0.2940870151051267	415.7609558105469	415.7809143066406
764	415.784423828125	17.8534301552					1	DETECTED	415.7844 m/z @17.85 [151020OFc1_NvH-0949-Control-14.raw]	415.784423828125	17.8534301552	1.37874702773333	95.9291443936	94.55039736586667	166002.984375	2.4219704046453157E8	0	7817	0.12756981389314248	2.869566492852047	0.14112226082604762	415.7809753417969	415.7937316894531
765	415.8216247558594	44.6672881789333					1	DETECTED	415.8216 m/z @44.67 [151020OFc1_NvH-0949-Control-14.raw]	415.8216247558594	44.6672881789333	0.829802587466667	99.8878411328	99.05803854533333	415174.09375	2.8676062395706755E8	0	7817	1.5136331301967303	1.3278795007351143	9.101225574596389E-4	415.8117370605469	415.8313903808594
766	415.8594665527344	44.8760672186667					1	DETECTED	415.8595 m/z @44.88 [151020OFc1_NvH-0949-Control-14.raw]	415.8594665527344	44.8760672186667	0.0282452725333333	97.1677180514667	97.13947277893335	366330.8125	2.696338620902242E8	0	7817	29.8421661798862	1.223532019356587	1.3014727832070299	415.849609375	415.8598937988281
767	415.86993408203125	12.8448362349333					1	DETECTED	415.8699 m/z @12.84 [151020OFc1_NvH-0949-Control-14.raw]	415.86993408203125	12.8448362349333	0.297102460266667	99.7539529053333	99.45685044506664	1167011.5	2.551692418055236E8	3	7817	0.16392496494919584	0.8918305345626235	0.6800372702988191	415.8599548339844	415.8708801269531
768	415.8808898925781	30.1739057482667					1	DETECTED	415.8809 m/z @30.17 [151020OFc1_NvH-0949-Control-14.raw]	415.8808898925781	30.1739057482667	0.1182112448	96.9502496517333	96.83203840693331	1341376.5	3.351307286126258E8	3	7817	11.791557747996102	0.5276631697702484	0.4436788136211806	415.87091064453125	415.8821105957031
769	415.8921203613281	35.6384189133333					1	DETECTED	415.8921 m/z @35.64 [151020OFc1_NvH-0949-Control-14.raw]	415.8921203613281	35.6384189133333	0.00795364773333333	98.5362963949333	98.52834274719997	1629132.875	3.1562562757614493E8	3	7817	29.92938497371165	0.5306363747024	0.7394792075085149	415.8821716308594	415.89654541015625
770	415.9065856933594	23.5427743866667					1	DETECTED	415.9066 m/z @23.54 [151020OFc1_NvH-0949-Control-14.raw]	415.9065856933594	23.5427743866667	0.0580576418666667	99.9856922469333	99.92763460506663	2731833.75	3.467981838590245E8	3	7817	11.456369567802462	0.9412527552011792	0.267351028289648	415.896728515625	415.91656494140625
771	415.91949462890625	57.7226460568					1	DETECTED	415.9195 m/z @57.72 [151020OFc1_NvH-0949-Control-14.raw]	415.91949462890625	57.7226460568	0.0282452725333333	98.5738357613333	98.54559048879996	350847.8125	2.9436587220371056E8	0	7817	39.93617126961266	0.9203946641799154	1.01592194554169	415.9166259765625	415.92919921875
772	415.93414306640625	19.6554972442667					1	DETECTED	415.9341 m/z @19.66 [151020OFc1_NvH-0949-Control-14.raw]	415.93414306640625	19.6554972442667	0.00795364773333333	94.8251089429333	94.81715529519997	158625.21875	2.5414469039925107E8	0	7817	10.42503816839584	4.259435471210937	0.00618110148183371	415.9295349121094	415.9434814453125
773	415.9536437988281	22.9723996061333					1	DETECTED	415.9536 m/z @22.97 [151020OFc1_NvH-0949-Control-14.raw]	415.9536437988281	22.9723996061333	0.596745186666667	99.9856922469333	99.38894706026663	415296.75	2.59514709487924E8	0	7817	0.07163451401369159	3.943818580216674	0.0033744919706462932	415.9438171386719	415.9613952636719
774	415.9714050292969	38.380494828					1	DETECTED	415.9714 m/z @38.38 [151020OFc1_NvH-0949-Control-14.raw]	415.9714050292969	38.380494828	0.00795364773333333	99.8218047378667	99.81385109013337	1015617.4375	2.853729449834453E8	0	7817	9.040508401512774	2.5169114743514083	0.026294125960137433	415.9614562988281	415.9812927246094
775	415.9914245605469	42.2415259728					1	DETECTED	415.9914 m/z @42.24 [151020OFc1_NvH-0949-Control-14.raw]	415.9914245605469	42.2415259728	0.0982275648	99.9950565296	99.89682896480001	146238.15625	2.508860557129479E8	0	7817	29.243766502664137	1.288549327764694	1.9705950211171517	415.9814453125	416.0013732910156
776	416.02276611328125	44.5573498808					1	DETECTED	416.0228 m/z @44.56 [151020OFc1_NvH-0949-Control-14.raw]	416.02276611328125	44.5573498808	0.0580576418666667	99.9950565296	99.93699888773334	578912.0625	2.752283418948027E8	5	7817	0.23543441908265095	1.1675921489378678	3.909866899308561	416.0128173828125	416.0327453613281
777	416.0548095703125	51.5679486013333					1	DETECTED	416.0548 m/z @51.57 [151020OFc1_NvH-0949-Control-14.raw]	416.0548095703125	51.5679486013333	0.665400729066667	99.9950565296	99.32965580053335	93729.8671875	2.733606995852512E8	0	7817	96.92128701208574	0.921329641975629	0.9264414108136031	416.0465393066406	416.0638122558594
778	416.1884460449219	44.896777524					1	DETECTED	416.1884 m/z @44.90 [151020OFc1_NvH-0949-Control-14.raw]	416.1884460449219	44.896777524	3.7915974856	99.6310733405333	95.83947585493331	430685.5	2.848240391285623E8	2	7817	20.859793255391303	1.4063949853263527	0.010596856620529942	416.1786193847656	416.1943054199219
779	416.2043151855469	12.8195965245333					1	DETECTED	416.2043 m/z @12.82 [151020OFc1_NvH-0949-Control-14.raw]	416.2043151855469	12.8195965245333	0.781507416	99.7539529053333	98.97244548933331	625805.25	2.834568384985199E8	3	7817	0.1081839107864262	0.889042288385641	1.181206839439552	416.1943359375	416.2060852050781
780	416.21612548828125	32.7876075536					1	DETECTED	416.2161 m/z @32.79 [151020OFc1_NvH-0949-Control-14.raw]	416.21612548828125	32.7876075536	1.0681753656	98.5644457485333	97.4962703829333	7538596.5	4.951513984492195E8	2	7817	0.17928360437456092	0.5075220304764653	61.51774567513893	416.2061767578125	416.2261047363281
781	416.2320861816406	19.882563228					1	DETECTED	416.2321 m/z @19.88 [151020OFc1_NvH-0949-Control-14.raw]	416.2320861816406	19.882563228	2.00935872666667	98.3935208656	96.38416213893332	3010876.25	5.027989006525425E8	3	7817	28.088195618426052	0.7709597251708822	0.5505587788174706	416.22613525390625	416.2405700683594
782	416.2505798339844	29.9887948277333					1	DETECTED	416.2506 m/z @29.99 [151020OFc1_NvH-0949-Control-14.raw]	416.2505798339844	29.9887948277333	3.36016273813333	99.6404921482667	96.28032941013338	7.6451096E7	1.8561119591005704E9	2	7817	0.24478991804074468	2.490403630107264	1.6660952910724016	416.2406311035156	416.26055908203125
783	416.26080322265625	27.8218888213333					1	DETECTED	416.2608 m/z @27.82 [151020OFc1_NvH-0949-Control-14.raw]	416.26080322265625	27.8218888213333	2.29211183173333	55.4727646565333	53.18065282479997	510098.125	2.7604202938396823E8	0	7817	18.68565062823752	1.491239395890738	1.3716008410672988	416.2605895996094	416.26251220703125
784	416.2725524902344	26.6840990301333					1	DETECTED	416.2726 m/z @26.68 [151020OFc1_NvH-0949-Control-14.raw]	416.2725524902344	26.6840990301333	3.99852835253333	99.2825715296	95.28404317706668	4471185.5	4.146010328772493E8	3	7817	64.96891654482	41.93179274553573	455.29402896539005	416.2625732421875	416.28240966796875
785	416.2863464355469	46.1824815786667					1	DETECTED	416.2863 m/z @46.18 [151020OFc1_NvH-0949-Control-14.raw]	416.2863464355469	46.1824815786667	5.73940922	99.0023784482667	93.2629692282667	452049.125	2.691092732529917E8	0	7817	63.25860973463357	1.4092091610709725	2.5704271786233424	416.28265380859375	416.2955322265625
786	416.3004455566406	91.4868903042667					1	DETECTED	416.3004 m/z @91.49 [151020OFc1_NvH-0949-Control-14.raw]	416.3004455566406	91.4868903042667	18.7507944144	97.6689431552	78.91814874079999	134729.1875	1.876964412812911E8	0	7817	0.29563787808376674	0.5424964577442667	2.18447908803885	416.29931640625	416.3096008300781
787	416.3368225097656	91.3700604053333					1	DETECTED	416.3368 m/z @91.37 [151020OFc1_NvH-0949-Control-14.raw]	416.3368225097656	91.3700604053333	18.345215728	92.4144448061333	74.0692290781333	124828.2890625	3.002874635448287E8	0	7817	0.36255780470671084	0.5071508840957807	0.9666702931845325	416.3271484375	416.34375
788	416.3646545410156	46.0707142578667					1	DETECTED	416.3647 m/z @46.07 [151020OFc1_NvH-0949-Control-14.raw]	416.3646545410156	46.0707142578667	0.0381160872	99.7256872098667	99.68757112266671	108093.671875	2.7608190853380066E8	0	7817	71.35141964508989	1.1004496000841815	1.0185720855293614	416.3575439453125	416.3746337890625
789	416.3782043457031	90.6423293541333					1	DETECTED	416.3782 m/z @90.64 [151020OFc1_NvH-0949-Control-14.raw]	416.3782043457031	90.6423293541333	9.66900690266667	92.3091979568	82.64019105413334	95140.6484375	2.753219387719498E8	0	7817	0.46257022104916246	0.5102927022888667	0.02058540457773348	416.3748474121094	416.38250732421875
790	416.4325866699219	39.182439936					1	DETECTED	416.4326 m/z @39.18 [151020OFc1_NvH-0949-Control-14.raw]	416.4325866699219	39.182439936	3.52650917066667	96.2975382314667	92.77102906080003	359463.9375	2.5382579192128846E8	0	7817	2.4858419914094654	1.362515625089723	0.008564513441957583	416.4227294921875	416.4425048828125
791	416.4468078613281	22.1908243488					1	DETECTED	416.4468 m/z @22.19 [151020OFc1_NvH-0949-Control-14.raw]	416.4468078613281	22.1908243488	0.791172170933333	96.1093988016	95.31822663066666	184211.984375	2.832801101247188E8	4	7817	0.7667925170566896	2.4271696859552345	3.8722239922458055	416.44268798828125	416.447509765625
792	416.45751953125	16.6084837530667					1	DETECTED	416.4575 m/z @16.61 [151020OFc1_NvH-0949-Control-14.raw]	416.45751953125	16.6084837530667	3.30475886026667	98.3747960680167	95.07003720775003	647267.625	2.750743131842576E8	4	7817	9.31193685945032	0.6074598328268951	79.8737267568479	416.4475402832031	416.4674987792969
793	416.46923828125	47.6783383053333					1	DETECTED	416.4692 m/z @47.68 [151020OFc1_NvH-0949-Control-14.raw]	416.46923828125	47.6783383053333	3.63382421573333	97.9954150981333	94.36159088239997	384977.875	2.733590412035952E8	0	7817	20.407808177297852	1.1976045843522665	1.8556042741515866	416.4676208496094	416.4789733886719
794	416.4930419921875	43.7106787381333					1	DETECTED	416.4930 m/z @43.71 [151020OFc1_NvH-0949-Control-14.raw]	416.4930419921875	43.7106787381333	0.800835026666667	96.5052024138667	95.70436738720004	677208.25	2.5927166652057275E8	0	7817	0.1272365128781061	1.3490224023972621	3.2499311120664682	416.4830627441406	416.50262451171875
795	416.5226135253906	20.0640841994667					1	DETECTED	416.5226 m/z @20.06 [151020OFc1_NvH-0949-Control-14.raw]	416.5226135253906	20.0640841994667	4.09091112373333	95.7878419173333	91.69693079359996	621415.9375	2.78535614660214E8	3	7817	3.8157205139426615	0.5072397636662691	4.227869413020907	416.5127258300781	416.5258483886719
796	416.5359191894531	15.6789542133333					1	DETECTED	416.5359 m/z @15.68 [151020OFc1_NvH-0949-Control-14.raw]	416.5359191894531	15.6789542133333	3.6932546952	99.7162308850667	96.0229761898667	2732939.75	3.5906062617841554E8	3	7817	0.18534054662317345	0.664633554582245	0.13187239552809052	416.5259704589844	416.5458984375
797	416.5542907714844	15.7521096661333					1	DETECTED	416.5543 m/z @15.75 [151020OFc1_NvH-0949-Control-14.raw]	416.5542907714844	15.7521096661333	3.81979949573333	96.6867128493333	92.86691335359997	2470939.5	3.040534073996783E8	3	7817	12.160032396518037	2.686160022941229	14.640392131283175	416.5459289550781	416.5543518066406
798	416.5643615722656	21.6911407330667					1	DETECTED	416.5644 m/z @21.69 [151020OFc1_NvH-0949-Control-14.raw]	416.5643615722656	21.6911407330667	3.8099642648	99.4248464034667	95.6148821386667	7711164.5	5.574343984862558E8	3	7817	8.352086762437121	6.99453124702761	13.35812537972208	416.55438232421875	416.5743103027344
799	416.5755920410156	23.4622211245333					1	DETECTED	416.5756 m/z @23.46 [151020OFc1_NvH-0949-Control-14.raw]	416.5755920410156	23.4622211245333	0.0580576418666667	98.8690070610667	98.81094941920003	611039.125	2.861410445915093E8	3	7817	2.563634629487062	2.5570956221874686	8.399806647053486	416.5743713378906	416.5855407714844
800	416.5863342285156	27.1682018128					1	DETECTED	416.5863 m/z @27.17 [151020OFc1_NvH-0949-Control-14.raw]	416.5863342285156	27.1682018128	4.43364504373333	87.0226074181333	82.58896237439997	270414.1875	2.6779108426162928E8	0	7817	0.12460200361205409	2.2186139162847733	3.439561212947442	416.58563232421875	416.5892333984375
801	416.5992431640625	40.1150919101333					1	DETECTED	416.5992 m/z @40.12 [151020OFc1_NvH-0949-Control-14.raw]	416.5992431640625	40.1150919101333	0.5085380472	97.0844899050667	96.5759518578667	370751.125	3.38500465460026E8	0	7817	29.03376112980125	1.50616255505782	0.6182472185968045	416.5892639160156	416.608642578125
802	416.66796875	33.3428221256					1	DETECTED	416.6680 m/z @33.34 [151020OFc1_NvH-0949-Control-14.raw]	416.66796875	33.3428221256	7.9183515856	97.8727411050667	89.9543895194667	606582.5	2.9145409246153605E8	0	7817	0.3432152766930727	2.6559864619173763	0.03260976931165722	416.6594543457031	416.67755126953125
803	416.6826171875	23.9720712101333					1	DETECTED	416.6826 m/z @23.97 [151020OFc1_NvH-0949-Control-14.raw]	416.6826171875	23.9720712101333	5.91781532693333	96.9983892898667	91.08057396293336	195594.078125	2.922766707842994E8	0	7817	4.386441162920544	2.522412846925654	16.977361632266973	416.677978515625	416.686767578125
804	416.69683837890625	70.7198210778667					1	DETECTED	416.6968 m/z @70.72 [151020OFc1_NvH-0949-Control-14.raw]	416.69683837890625	70.7198210778667	3.68411360586667	99.225465396	95.54135179013333	224802.453125	2.917253730198109E8	0	7817	50.98855563606298	0.738333272810377	0.42897673439450146	416.6868896484375	416.69769287109375
805	416.70770263671875	16.5886256394667					1	DETECTED	416.7077 m/z @16.59 [151020OFc1_NvH-0949-Control-14.raw]	416.70770263671875	16.5886256394667	3.30475886026667	94.5544286344	91.24966977413332	484721.59375	2.6924889882747144E8	0	7817	5.955325321227699	0.5879353256913494	1.4410338142943475	416.6977233886719	416.7080078125
806	416.718017578125	32.7718390234667					1	DETECTED	416.7180 m/z @32.77 [151020OFc1_NvH-0949-Control-14.raw]	416.718017578125	32.7718390234667	4.06786100773333	94.8980461037333	90.83018509599997	1252159.5	3.1445078836357933E8	2	7817	0.17138947912459201	0.539173479950106	0.2146999156925361	416.70806884765625	416.7231750488281
807	416.73321533203125	32.6616814112					1	DETECTED	416.7332 m/z @32.66 [151020OFc1_NvH-0949-Control-14.raw]	416.73321533203125	32.6616814112	2.4552352192	98.3935208656	95.93828564639999	3332813.5	4.2242750147551036E8	2	7817	7.861634050888384	0.9142833340524417	0.2937029597637109	416.7232360839844	416.7417297363281
808	416.7517395019531	29.9711414085333					1	DETECTED	416.7517 m/z @29.97 [151020OFc1_NvH-0949-Control-14.raw]	416.7517395019531	29.9711414085333	3.7915974856	99.4997435394667	95.70814605386671	3.2420674E7	9.48205073268329E8	2	7817	0.2420386122081375	0.6122063072134208	1.8462482313863413	416.74176025390625	416.76153564453125
809	416.77398681640625	26.7226425114667					1	DETECTED	416.7740 m/z @26.72 [151020OFc1_NvH-0949-Control-14.raw]	416.77398681640625	26.7226425114667	3.51723371786667	91.8980192450667	88.38078552720003	1183933.625	2.6188058916095954E8	0	7817	0.15840395887120096	72.3437733718061	0.826979632028356	416.7642822265625	416.7830505371094
810	416.84246826171875	41.4983116325333					1	DETECTED	416.8425 m/z @41.50 [151020OFc1_NvH-0949-Control-14.raw]	416.84246826171875	41.4983116325333	0.810480457066667	98.7561435602667	97.94566310320003	1111417.875	3.8754567191139245E8	5	7817	0.13303609399025618	0.5071735798625119	2.045933380022289	416.832763671875	416.8522644042969
811	416.8572082519531	20.0640841994667					1	DETECTED	416.8572 m/z @20.06 [151020OFc1_NvH-0949-Control-14.raw]	416.8572082519531	20.0640841994667	0.395975103733333	99.2066989464	98.81072384266666	407517.75	2.727668183635858E8	0	7817	1.0595693638780865	0.5220103319048751	0.06270169524012777	416.85260009765625	416.8599548339844
812	416.8702087402344	15.8858377133333					1	DETECTED	416.8702 m/z @15.89 [151020OFc1_NvH-0949-Control-14.raw]	416.8702087402344	15.8858377133333	0.0882654768	99.8406146138667	99.7523491370667	1637498.5	3.1215288059818727E8	3	7817	0.18320844023771876	0.5565625462209667	0.029891472881044927	416.86029052734375	416.88018798828125
813	416.8883056640625	15.7789031970667					1	DETECTED	416.8883 m/z @15.78 [151020OFc1_NvH-0949-Control-14.raw]	416.8883056640625	15.7789031970667	0.1779873992	99.3016065610667	99.1236191618667	1588463.25	2.888480686229942E8	3	7817	12.714821575170108	1.0716808860579108	14.95344786743212	416.8802185058594	416.888671875
814	416.898681640625	21.6808493861333					1	DETECTED	416.8987 m/z @21.68 [151020OFc1_NvH-0949-Control-14.raw]	416.898681640625	21.6808493861333	0.00795364773333333	98.4028082008	98.39485455306666	4853330.0	5.0264260057599777E8	3	7817	0.2129862248793053	0.8836768345953163	1.767349380416317	416.8887023925781	416.9086608886719
815	416.9185791015625	34.031205728					1	DETECTED	416.9186 m/z @34.03 [151020OFc1_NvH-0949-Control-14.raw]	416.9185791015625	34.031205728	0.00795364773333333	99.2634543634667	99.25550071573338	494020.5	2.605265167286855E8	0	7817	10.59158591218181	1.8437902121172953	2.8646935067949855	416.9087219238281	416.9284362792969
816	416.9502868652344	41.2296712842667					1	DETECTED	416.9503 m/z @41.23 [151020OFc1_NvH-0949-Control-14.raw]	416.9502868652344	41.2296712842667	0.0580576418666667	94.3597377098667	94.30168006800004	116669.859375	2.7074604377421355E8	0	7817	86.7733478016062	1.2164399437026039	1.4362322586501737	416.943115234375	416.9533386230469
817	416.9634094238281	31.2159476869333					1	DETECTED	416.9634 m/z @31.22 [151020OFc1_NvH-0949-Control-14.raw]	416.9634094238281	31.2159476869333	0.1779873992	99.7067222141333	99.52873481493329	275187.53125	2.486077351534977E8	0	7817	14.685041212283963	1.7552305441847647	0.011122029288667049	416.9537658691406	416.9641418457031
818	416.9742126464844	34.6328284845333					1	DETECTED	416.9742 m/z @34.63 [151020OFc1_NvH-0949-Control-14.raw]	416.9742126464844	34.6328284845333	0.168099877866667	98.8972403496	98.72914047173333	1108936.75	2.7847838727365786E8	4	7817	0.22925364704281748	0.5372658281360886	0.18380647349095255	416.9642639160156	416.9841613769531
819	416.9854736328125	30.8215751728					1	DETECTED	416.9855 m/z @30.82 [151020OFc1_NvH-0949-Control-14.raw]	416.9854736328125	30.8215751728	0.5085380472	99.9950565296	99.4865184824	252428.828125	2.561255642231219E8	0	7817	15.15411452969549	2.3891161251250765	0.04908767458961504	416.9842529296875	416.995361328125
820	417.00677490234375	46.8244432968					1	DETECTED	417.0068 m/z @46.82 [151020OFc1_NvH-0949-Control-14.raw]	417.00677490234375	46.8244432968	0.0781944357333333	99.9950565296	99.91686209386667	545540.1875	2.7065620175007075E8	4	7817	21.27336653719891	1.3816390304185193	0.003117115705247463	416.9967956542969	417.0167541503906
821	417.04327392578125	41.5185865933333					1	DETECTED	417.0433 m/z @41.52 [151020OFc1_NvH-0949-Control-14.raw]	417.04327392578125	41.5185865933333	0.297102460266667	99.9950565296	99.69795406933333	1167294.875	3.0591393548233175E8	0	7817	0.05918422307864546	3.4788368320721994	7.922037052491896	417.03338623046875	417.05303955078125
822	417.1733703613281	25.8195297138667					1	DETECTED	417.1734 m/z @25.82 [151020OFc1_NvH-0949-Control-14.raw]	417.1733703613281	25.8195297138667	4.12249799786667	95.2430625442667	91.12056454640003	747268.6875	2.541487706969249E8	0	7817	0.22937277673910117	2.394969868761692	0.4422050295404067	417.1638488769531	417.183349609375
823	417.1907043457031	20.0749591272					1	DETECTED	417.1907 m/z @20.07 [151020OFc1_NvH-0949-Control-14.raw]	417.1907043457031	20.0749591272	1.20288244106667	96.2040834410667	95.00120100000004	254945.125	2.5181585374448636E8	3	7817	10.475317214091358	4.084361757337601	0.2842440143774613	417.1835632324219	417.19317626953125
824	417.20318603515625	34.9257249464					1	DETECTED	417.2032 m/z @34.93 [151020OFc1_NvH-0949-Control-14.raw]	417.20318603515625	34.9257249464	0.762295357333333	99.9950565296	99.23276117226668	2710896.25	3.925731307660111E8	3	7817	0.19425126226628464	0.5969087150992334	0.1881017122880108	417.1932067871094	417.2117614746094
825	417.2218017578125	16.2476668445333					1	DETECTED	417.2218 m/z @16.25 [151020OFc1_NvH-0949-Control-14.raw]	417.2218017578125	16.2476668445333	0.933906179466667	99.8406146138667	98.90670843440004	5893040.5	5.880586306199356E8	2	7817	0.20813583269865177	0.7661869257768218	15.662630515071879	417.2118225097656	417.231689453125
826	417.24169921875	40.4469983077333					1	DETECTED	417.2417 m/z @40.45 [151020OFc1_NvH-0949-Control-14.raw]	417.24169921875	40.4469983077333	3.58206424133333	98.6700361784	95.08797193706667	7011270.0	5.740541486781957E8	3	7817	0.1972113248962728	0.519659065962672	0.019973771848381332	417.2317199707031	417.2430114746094
827	417.2530212402344	29.9515910634667					1	DETECTED	417.2530 m/z @29.95 [151020OFc1_NvH-0949-Control-14.raw]	417.2530212402344	29.9515910634667	3.34123552453333	98.9930262293333	95.65179070479996	8916177.0	5.952573344371216E8	3	7817	0.22007379079300549	2.0796244071513117	0.2533566087723126	417.24310302734375	417.2629089355469
828	417.2676086425781	90.418198836					1	DETECTED	417.2676 m/z @90.42 [151020OFc1_NvH-0949-Control-14.raw]	417.2676086425781	90.418198836	3.78234584533333	96.0721992845333	92.28985343919997	761073.1875	3.111322573949135E8	0	7817	20.16123259237399	0.5595610933205887	0.04532697601013302	417.2630310058594	417.27716064453125
829	417.2780456542969	56.8085040962667					1	DETECTED	417.2780 m/z @56.81 [151020OFc1_NvH-0949-Control-14.raw]	417.2780456542969	56.8085040962667	5.35447814426667	92.1850386992	86.83056055493334	145077.34375	2.4509878979827476E8	0	7817	34.47068501152411	0.8437683830215255	0.6772512956976003	417.2778625488281	417.2865905761719
830	417.3212585449219	91.7604787416					1	DETECTED	417.3213 m/z @91.76 [151020OFc1_NvH-0949-Control-14.raw]	417.3212585449219	91.7604787416	17.7166666394667	92.6056653074667	74.888998668	80835.53125	2.110194800460934E8	0	7817	0.5883751110148694	0.5057073409773991	0.09785396564361236	417.315673828125	417.32421875
831	417.4354553222656	42.6687028917333					1	DETECTED	417.4355 m/z @42.67 [151020OFc1_NvH-0949-Control-14.raw]	417.4354553222656	42.6687028917333	4.38275540426667	96.6210311408	92.23827573653332	541664.0625	2.8273592205905807E8	0	7817	17.011252973935996	1.523576473895256	0.3285290127362205	417.4256286621094	417.4453430175781
832	417.4595642089844	13.1356164226667					1	DETECTED	417.4596 m/z @13.14 [151020OFc1_NvH-0949-Control-14.raw]	417.4595642089844	13.1356164226667	3.41539950426667	93.0272754344	89.61187593013332	754305.1875	3.0779397541828334E8	0	7817	0.08959825716287817	1.1467201008863057	2.3940782191841374	417.4496154785156	417.46942138671875
833	417.4757080078125	34.6450258984					1	DETECTED	417.4757 m/z @34.65 [151020OFc1_NvH-0949-Control-14.raw]	417.4757080078125	34.6450258984	3.97625781226667	94.2609778314667	90.28472001920004	683027.5	2.9928507618714744E8	0	7817	0.04796462761639475	2.3097978743110774	0.47660620000245335	417.46966552734375	417.47930908203125
834	417.4893798828125	26.2051127349333					1	DETECTED	417.4894 m/z @26.21 [151020OFc1_NvH-0949-Control-14.raw]	417.4893798828125	26.2051127349333	3.95551873013333	96.8470485229333	92.89152979279997	927035.6875	2.857479604947179E8	0	7817	0.09318703944051165	0.539589842143088	0.7859684957572199	417.47955322265625	417.4989318847656
835	417.5001220703125	25.5624845264					1	DETECTED	417.5001 m/z @25.56 [151020OFc1_NvH-0949-Control-14.raw]	417.5001220703125	25.5624845264	3.81979949573333	81.678972132	77.85917263626666	623581.375	2.758716117723687E8	0	7817	0.19123923838465728	1.113584127002905	1.2174750150512452	417.4994201660156	417.5093688964844
836	417.52099609375	19.2970929885333					1	DETECTED	417.5210 m/z @19.30 [151020OFc1_NvH-0949-Control-14.raw]	417.52099609375	19.2970929885333	4.1635057448	82.3236709877333	78.16016524293329	145240.171875	2.4257939959963378E8	0	7817	52.69011316225462	2.603411071329541	6.438597744861639	417.51123046875	417.52777099609375
837	417.5378112792969	34.9074456813333					1	DETECTED	417.5378 m/z @34.91 [151020OFc1_NvH-0949-Control-14.raw]	417.5378112792969	34.9074456813333	0.924970860533333	98.0705041992	97.14553333866667	1337918.625	3.271675098476044E8	0	7817	27.461667117860223	0.5297182504924177	0.11326201920764685	417.52783203125	417.5438232421875
838	417.55389404296875	14.2357060792					1	DETECTED	417.5539 m/z @14.24 [151020OFc1_NvH-0949-Control-14.raw]	417.55389404296875	14.2357060792	3.92241068373333	96.2320557184	92.30964503466667	1457923.25	4.1255006500442505E8	3	7817	15.807112235889948	1.474513520999977	3.6872129333048225	417.5440368652344	417.5638427734375
839	417.5747985839844	17.4305828664					1	DETECTED	417.5748 m/z @17.43 [151020OFc1_NvH-0949-Control-14.raw]	417.5747985839844	17.4305828664	3.3693125768	94.8153464232	91.4460338464	2861470.0	3.9815617355308205E8	3	7817	0.1386301364615079	14.82499812408295	0.13167630660376214	417.56488037109375	417.58477783203125
840	417.5849914550781	15.9672861904					1	DETECTED	417.5850 m/z @15.97 [151020OFc1_NvH-0949-Control-14.raw]	417.5849914550781	15.9672861904	3.8099642648	72.3140128506667	68.5040485858667	441135.71875	2.697270804104845E8	0	7817	18.124641669458832	27.560224925913616	56.877740062007454	417.5848693847656	417.5949401855469
841	417.6051025390625	22.7132605432					1	DETECTED	417.6051 m/z @22.71 [151020OFc1_NvH-0949-Control-14.raw]	417.6051025390625	22.7132605432	3.65283667813333	97.6506127776	93.99777609946668	328133.1875	2.712494499852411E8	0	7817	0.07098231634987329	3.194950170964517	0.00632531123932587	417.5952453613281	417.614990234375
842	417.6747131347656	25.9391552672					1	DETECTED	417.6747 m/z @25.94 [151020OFc1_NvH-0949-Control-14.raw]	417.6747131347656	25.9391552672	5.52044962346667	97.1309662173333	91.61051659386662	232005.109375	2.8357233162480056E8	0	7817	7.5505832839977245	2.2432988210000135	3.4865976420000275	417.664794921875	417.6824035644531
843	417.692626953125	19.4477410450667					1	DETECTED	417.6926 m/z @19.45 [151020OFc1_NvH-0949-Control-14.raw]	417.692626953125	19.4477410450667	3.89993430693333	97.1213747093333	93.22144040239996	753879.5625	2.9079240018564934E8	2	7817	0.2042307107806849	0.5118512087043011	44.41527586241492	417.6829833984375	417.7026062011719
844	417.708740234375	14.3052803261333					1	DETECTED	417.7087 m/z @14.31 [151020OFc1_NvH-0949-Control-14.raw]	417.708740234375	14.3052803261333	3.49745279706667	96.4151221485333	92.91766935146663	653420.25	3.229369644760765E8	0	7817	18.315755321260525	3.794740588241857	1.5059124064971672	417.70263671875	417.71343994140625
845	417.72344970703125	16.2997144418667					1	DETECTED	417.7234 m/z @16.30 [151020OFc1_NvH-0949-Control-14.raw]	417.72344970703125	16.2997144418667	4.81328215706667	94.8461776496	90.03289549253333	2324093.75	3.6008972131229365E8	2	7817	0.20826990277051038	6.760259222650879	0.04767067315919781	417.7134704589844	417.7292785644531
846	417.7392883300781	35.4618332541333					1	DETECTED	417.7393 m/z @35.46 [151020OFc1_NvH-0949-Control-14.raw]	417.7392883300781	35.4618332541333	3.7428878752	94.8980461037333	91.1551582285333	3.0324468E7	9.147698286988592E8	2	7817	0.19840196709061075	0.5195670999156212	0.028935892782148056	417.72930908203125	417.7492370605469
847	417.75445556640625	29.9711414085333					1	DETECTED	417.7545 m/z @29.97 [151020OFc1_NvH-0949-Control-14.raw]	417.75445556640625	29.9711414085333	4.3922571672	98.8783985392	94.486141372	1422353.75	3.224724965005475E8	0	7817	0.22787982850646316	3.0771125132091868	0.4575500374501948	417.7492980957031	417.7643737792969
848	417.8060607910156	22.7235748221333					1	DETECTED	417.8061 m/z @22.72 [151020OFc1_NvH-0949-Control-14.raw]	417.8060607910156	22.7235748221333	0.733357983733333	94.6371970208	93.90383903706667	351799.40625	2.47178196979585E8	0	7817	0.1738368326245059	2.1351276280525124	1.3995939731453053	417.7964172363281	417.8158264160156
849	417.8365783691406	42.6172990253333					1	DETECTED	417.8366 m/z @42.62 [151020OFc1_NvH-0949-Control-14.raw]	417.8365783691406	42.6172990253333	0.537866701866667	97.4183715144	96.88050481253333	137543.3125	2.4393937405512774E8	0	7817	89.08329672028658	1.301558140007293	1.6044818094879365	417.826904296875	417.84576416015625
850	417.8514709472656	40.0961709565333					1	DETECTED	417.8515 m/z @40.10 [151020OFc1_NvH-0949-Control-14.raw]	417.8514709472656	40.0961709565333	0.2274825736	98.0050212144	97.7775386408	81009.2578125	2.7052586151093525E8	0	7817	77.72304974178634	1.3133526841269751	1.6029468354349312	417.84674072265625	417.8564758300781
851	417.86651611328125	16.9664109984					1	DETECTED	417.8665 m/z @16.97 [151020OFc1_NvH-0949-Control-14.raw]	417.86651611328125	16.9664109984	0.528039943733333	98.7936783336	98.26563838986667	293568.0625	2.66929682352726E8	0	7817	11.075892768403776	10.958061084499288	0.23474840169163624	417.8565673828125	417.8666076660156
852	417.8766174316406	47.4821758856					1	DETECTED	417.8766 m/z @47.48 [151020OFc1_NvH-0949-Control-14.raw]	417.8766174316406	47.4821758856	0.0381160872	99.415378224	99.3772621368	6034882.5	3.990732993105742E8	3	7817	0.17496927273879237	0.5033444930344715	0.01447939127128883	417.86663818359375	417.8865661621094
853	417.88861083984375	14.2092940514667					1	DETECTED	417.8886 m/z @14.21 [151020OFc1_NvH-0949-Control-14.raw]	417.88861083984375	14.2092940514667	0.645811829866667	49.0819350938667	48.43612326400003	1054210.5	1.6966928467021093E8	0	7817	0.22431333512623297	0.7816937512347536	0.26441919437871514	417.8866271972656	417.8892517089844
854	417.8992614746094	36.1044473221333					1	DETECTED	417.8993 m/z @36.10 [151020OFc1_NvH-0949-Control-14.raw]	417.8992614746094	36.1044473221333	0.0982275648	95.7980189205333	95.6997913557333	1274565.125	3.8411476821277046E8	3	7817	2.1078887452946873	0.504493033815136	0.012644291433443526	417.8892822265625	417.8992614746094
855	417.9092712402344	17.4497299850667					1	DETECTED	417.9093 m/z @17.45 [151020OFc1_NvH-0949-Control-14.raw]	417.9092712402344	17.4497299850667	0.4595761616	99.4435543976	98.983978236	1997525.5	3.6504833347663087E8	3	7817	0.12667556659469525	3.1192026800853183	4.558340732840873	417.8992919921875	417.91925048828125
856	417.9193420410156	15.9952821704					1	DETECTED	417.9193 m/z @16.00 [151020OFc1_NvH-0949-Control-14.raw]	417.9193420410156	15.9952821704	0.0282452725333333	93.8036975394667	93.77545226693336	146045.5	2.9329473775545365E8	0	7817	93.95362552014171	3.0206822339555393	5.015683725790056	417.9192810058594	417.9283142089844
857	417.9404602050781	29.5944911029333					1	DETECTED	417.9405 m/z @29.59 [151020OFc1_NvH-0949-Control-14.raw]	417.9404602050781	29.5944911029333	0.138437986133333	97.310474704	97.17203671786666	199015.84375	2.4394885416348782E8	0	7817	0.3327735610772393	2.168609445791175	3.5228707463738376	417.9305114746094	417.9454040527344
858	417.9554443359375	19.8360431669333					1	DETECTED	417.9554 m/z @19.84 [151020OFc1_NvH-0949-Control-14.raw]	417.9554443359375	19.8360431669333	0.0183180696	99.7067222141333	99.6884041445333	399237.59375	2.8710896917251825E8	0	7817	6.744908324682871	4.335483764065679	0.009642501471749934	417.94549560546875	417.96539306640625
859	417.9770202636719	33.2329668413333					1	DETECTED	417.9770 m/z @33.23 [151020OFc1_NvH-0949-Control-14.raw]	417.9770202636719	33.2329668413333	0.00795364773333333	99.9950565296	99.98710288186668	296166.125	2.9069531085768473E8	0	7817	42.01380260009087	1.9955684646104246	1.6715201384211582	417.967041015625	417.9849548339844
860	417.9950256347656	16.2686624288					1	DETECTED	417.9950 m/z @16.27 [151020OFc1_NvH-0949-Control-14.raw]	417.9950256347656	16.2686624288	0.00795364773333333	99.4717673096	99.46381366186667	538957.6875	2.8050464545804363E8	0	7817	3.3125155514044717	0.5075787812170375	2.9262530778285716	417.98504638671875	418.00494384765625
861	418.0242919921875	67.2179909408					1	DETECTED	418.0243 m/z @67.22 [151020OFc1_NvH-0949-Control-14.raw]	418.0242919921875	67.2179909408	1.43247340586667	99.9950565296	98.56258312373333	139135.03125	3.1284577459721285E8	0	7817	47.42169537913252	0.7556506742341925	0.5359951369728333	418.01666259765625	418.0342712402344
862	418.03680419921875	42.7197956498667					1	DETECTED	418.0368 m/z @42.72 [151020OFc1_NvH-0949-Control-14.raw]	418.03680419921875	42.7197956498667	0.168099877866667	99.9950565296	99.82695665173334	102032.0234375	2.893806605370977E8	0	7817	90.30170625911343	1.191144589389688	1.4273448888364468	418.0343017578125	418.0467529296875
863	418.19598388671875	14.0191480922667					1	DETECTED	418.1960 m/z @14.02 [151020OFc1_NvH-0949-Control-14.raw]	418.19598388671875	14.0191480922667	2.891703276	96.6398571544	93.7481538784	1052541.875	2.933398392608341E8	3	7817	2.276903639821784	1.1120621025381379	0.9736354878260741	418.1860046386719	418.1983642578125
864	418.2083740234375	8.58524627146667					1	DETECTED	418.2084 m/z @8.59 [151020OFc1_NvH-0949-Control-14.raw]	418.2083740234375	8.58524627146667	3.75375428773333	99.2728666	95.51911231226667	4574787.5	4.446972872289977E8	4	7817	38.92940610126519	8.735062643127351	73.36353546299986	418.1984558105469	418.2183532714844
865	418.22601318359375	89.8632386413333					1	DETECTED	418.2260 m/z @89.86 [151020OFc1_NvH-0949-Control-14.raw]	418.22601318359375	89.8632386413333	3.1501316912	99.0305467669333	95.8804150757333	989477.625	4.555324471078298E8	2	7817	73.6300621958911	0.5010714224619637	0.001110191669616844	418.2183837890625	418.23052978515625
866	418.24053955078125	35.4824079973333					1	DETECTED	418.2405 m/z @35.48 [151020OFc1_NvH-0949-Control-14.raw]	418.24053955078125	35.4824079973333	2.48242041815	98.9459501157333	96.4635296975833	1.2784175E7	7.03157577052055E8	2	7817	0.20544795131289106	0.7771149450357056	2.4693873549756824	418.2305603027344	418.2505187988281
867	418.2586364746094	33.6876662586667					1	DETECTED	418.2586 m/z @33.69 [151020OFc1_NvH-0949-Control-14.raw]	418.2586364746094	33.6876662586667	2.3643880744	99.9065871781333	97.5421991037333	508955.25	2.877047407909506E8	0	7817	9.948426456279304	1.8182495671049201	7.418479574317312	418.2505798339844	418.2684326171875
868	418.2801818847656	91.3888462674667					1	DETECTED	418.2802 m/z @91.39 [151020OFc1_NvH-0949-Control-14.raw]	418.2801818847656	91.3888462674667	3.75375428773333	92.6638881704	88.91013388266667	128856.34375	2.3995558077883956E8	0	7817	0.3665322942242	0.5073230798273027	0.010074920392873504	418.2702941894531	418.28955078125
869	418.3161315917969	89.7782791456					1	DETECTED	418.3161 m/z @89.78 [151020OFc1_NvH-0949-Control-14.raw]	418.3161315917969	89.7782791456	0.665400729066667	92.423213408	91.75781267893333	208933.53125	2.3130480890512824E8	0	7817	90.40479828054853	0.5115293471751148	0.02680740370370147	418.306884765625	418.3175964355469
870	418.4582824707031	27.7723552856					1	DETECTED	418.4583 m/z @27.77 [151020OFc1_NvH-0949-Control-14.raw]	418.4582824707031	27.7723552856	3.97625781226667	99.8123881346667	95.83613032240004	301409.59375	2.6639824096623263E8	0	7817	23.613191004202776	2.1202716042340337	0.0430923620451126	418.4483337402344	418.4612121582031
871	418.4712219238281	37.8637710786667					1	DETECTED	418.4712 m/z @37.86 [151020OFc1_NvH-0949-Control-14.raw]	418.4712219238281	37.8637710786667	3.87289880746667	81.1767524130667	77.30385360560003	691471.5	2.686603857267262E8	0	7817	0.22257370818442723	0.5009011957358177	0.002751547034995387	418.4612731933594	418.47528076171875
872	418.485595703125	29.2439539466667					1	DETECTED	418.4856 m/z @29.24 [151020OFc1_NvH-0949-Control-14.raw]	418.485595703125	29.2439539466667	4.19536793573333	93.5808110816	89.38544314586667	695552.1875	2.910056145127016E8	0	7817	1.1076976359416193	0.8555558515341763	11.44566994085104	418.4756164550781	418.4955139160156
873	418.4967956542969	16.3192052898667					1	DETECTED	418.4968 m/z @16.32 [151020OFc1_NvH-0949-Control-14.raw]	418.4967956542969	16.3192052898667	2.55476114055	95.4577231525333	92.9029620119833	157552.390625	2.6351876114500487E8	0	7817	12.558540906053631	3.374744414092276	0.012313739084364976	418.4956970214844	418.5067443847656
874	418.5301513671875	14.0333834128					1	DETECTED	418.5302 m/z @14.03 [151020OFc1_NvH-0949-Control-14.raw]	418.5301513671875	14.0333834128	3.5543000216	94.9380055237333	91.3837055021333	721538.5625	3.0432680496125853E8	0	7817	2.251580758072066	7.615161257079867	2.042861925126503	418.5201721191406	418.5322570800781
875	418.54241943359375	8.57598392693333					1	DETECTED	418.5424 m/z @8.58 [151020OFc1_NvH-0949-Control-14.raw]	418.54241943359375	8.57598392693333	0.933906179466667	95.6644495594667	94.73054338000004	2917752.75	3.699419293266591E8	3	7817	38.96106699918192	13.0087174209773	0.5028962729312773	418.5326232910156	418.55194091796875
876	418.5631408691406	28.01349888					1	DETECTED	418.5631 m/z @28.01 [151020OFc1_NvH-0949-Control-14.raw]	418.5631408691406	28.01349888	3.43374321893333	98.1632627293333	94.72951951039997	3163190.0	4.3639672484157723E8	3	7817	0.2220906350151104	0.8064824626511379	0.7444443944036996	418.55316162109375	418.5729675292969
877	418.57598876953125	20.6078381056					1	DETECTED	418.5760 m/z @20.61 [151020OFc1_NvH-0949-Control-14.raw]	418.57598876953125	20.6078381056	3.44290769493333	70.2014741130667	66.75856641813337	532193.9375	2.3426372135074368E8	0	7817	0.7598758762847133	0.6159355469444853	0.03758916922985432	418.5731506347656	418.5855712890625
878	418.5943908691406	34.3230233077333					1	DETECTED	418.5944 m/z @34.32 [151020OFc1_NvH-0949-Control-14.raw]	418.5943908691406	34.3230233077333	3.7428878752	98.1169322581333	94.3740443829333	506138.0	2.6626518761833665E8	0	7817	0.1511251999283374	1.9635457722788991	0.04108037319744781	418.58599853515625	418.6043701171875
879	418.60992431640625	39.0898550813333					1	DETECTED	418.6099 m/z @39.09 [151020OFc1_NvH-0949-Control-14.raw]	418.60992431640625	39.0898550813333	4.03782606533333	79.6456323594667	75.60780629413337	99153.5078125	2.3852298411110994E8	0	7817	56.10571425197968	1.0842331168545611	1.1664564486740532	418.60443115234375	418.61968994140625
880	418.68817138671875	21.0272566768					1	DETECTED	418.6882 m/z @21.03 [151020OFc1_NvH-0949-Control-14.raw]	418.68817138671875	21.0272566768	3.84105153173333	99.0305467669333	95.18949523519997	230279.390625	2.890470101823934E8	0	7817	20.81087382806334	4.359084940253875	0.25244158887170143	418.6781921386719	418.6980895996094
881	418.69873046875	16.8148457104					1	DETECTED	418.6987 m/z @16.81 [151020OFc1_NvH-0949-Control-14.raw]	418.69873046875	16.8148457104	3.97625781226667	78.7115845069333	74.73532669466664	205743.28125	2.4030649845116675E8	0	7817	0.33873005719759774	3.6546942028545404	0.003867666327751109	418.69818115234375	418.7065124511719
882	418.716552734375	21.8159001234667					1	DETECTED	418.7166 m/z @21.82 [151020OFc1_NvH-0949-Control-14.raw]	418.716552734375	21.8159001234667	1.02327377866667	96.6304824042667	95.60720862560004	4494832.5	3.665418060858702E8	4	7817	0.17008474026054188	0.882713174497635	0.3420048895367167	418.7066345214844	418.71942138671875
883	418.72943115234375	19.8533056605333					1	DETECTED	418.7294 m/z @19.85 [151020OFc1_NvH-0949-Control-14.raw]	418.72943115234375	19.8533056605333	4.26815535866667	99.7446616728	95.47650631413333	8481302.0	5.73519331948694E8	2	7817	0.2692600440136843	1.9166103462254822	73.42144038257906	418.7194519042969	418.7394104003906
884	418.7420654296875	35.4824079973333					1	DETECTED	418.7421 m/z @35.48 [151020OFc1_NvH-0949-Control-14.raw]	418.7420654296875	35.4824079973333	4.83326361146667	95.3101744837333	90.47691087226664	3173844.25	3.6197412603710294E8	2	7817	0.2205167046365446	0.8148642141970608	0.05780272015060266	418.73944091796875	418.75201416015625
885	418.7585144042969	18.2806394530667					1	DETECTED	418.7585 m/z @18.28 [151020OFc1_NvH-0949-Control-14.raw]	418.7585144042969	18.2806394530667	5.61492122586667	97.3980923128	91.78317108693334	1914238.125	3.099460416772215E8	2	7817	0.16370957304351208	0.908577722975269	0.0421109240614218	418.7521057128906	418.76788330078125
886	418.7707214355469	21.7663920370667					1	DETECTED	418.7707 m/z @21.77 [151020OFc1_NvH-0949-Control-14.raw]	418.7707214355469	21.7663920370667	17.2615634114667	58.2563524064	40.9947889949333	191162.234375	1.9336276115125304E8	0	7817	0.26584371023913533	4.550094176942544	8.100188353885086	418.7695007324219	418.7723388671875
887	418.7824401855469	4.236719612					1	DETECTED	418.7824 m/z @4.24 [151020OFc1_NvH-0949-Control-14.raw]	418.7824401855469	4.236719612	4.1116043696	99.415378224	95.30377385439999	445845.3125	2.5719811058636615E8	2	7817	0.1570148501399382	1.7760957287545616	3.439826286851609	418.77264404296875	418.7912292480469
888	418.8525390625	4.10213592506667					1	DETECTED	418.8525 m/z @4.10 [151020OFc1_NvH-0949-Control-14.raw]	418.8525390625	4.10213592506667	0.1182112448	97.0752149581333	96.95700371333331	205029.8125	2.767615440586579E8	3	7817	0.1016928996868538	2.127472078635271	146.84931405243495	418.84259033203125	418.85443115234375
889	418.86444091796875	14.0191480922667					1	DETECTED	418.8644 m/z @14.02 [151020OFc1_NvH-0949-Control-14.raw]	418.86444091796875	14.0191480922667	0.0282452725333333	96.0337518698667	96.00550659733337	280406.375	2.692102859606717E8	3	7817	1.3551871963450477	0.5468700079540172	0.7872137752127871	418.8544616699219	418.865966796875
890	418.87646484375	8.58524627146667					1	DETECTED	418.8765 m/z @8.59 [151020OFc1_NvH-0949-Control-14.raw]	418.87646484375	8.58524627146667	0.00795364773333333	98.3747960680167	98.36684242028338	1202070.125	3.3025785329478866E8	0	7817	17.322530495926298	14.661673560256203	8.418149870825644	418.86651611328125	418.8864440917969
891	418.8971862792969	27.9776592202667					1	DETECTED	418.8972 m/z @27.98 [151020OFc1_NvH-0949-Control-14.raw]	418.8971862792969	27.9776592202667	0.0781944357333333	98.8500697386667	98.77187530293337	2423793.0	3.004846399288226E8	0	7817	6.24879041418108	0.5794442548890378	0.36358833995864676	418.8872375488281	418.8971862792969
892	418.9071960449219	26.2051127349333					1	DETECTED	418.9072 m/z @26.21 [151020OFc1_NvH-0949-Control-14.raw]	418.9071960449219	26.2051127349333	0.00795364773333333	99.9763073093333	99.96835366159996	3438248.0	4.333426281905036E8	3	7817	0.2846504408642687	0.5180087069135657	1.0800993558816665	418.897216796875	418.9170837402344
893	418.9221496582031	34.3137525709333					1	DETECTED	418.9221 m/z @34.31 [151020OFc1_NvH-0949-Control-14.raw]	418.9221496582031	34.3137525709333	0.00795364773333333	96.3163363741333	96.30838272639997	519739.03125	2.8462822445971686E8	0	7817	10.243388542550196	1.4108461617887564	3.2294597679799195	418.9173278808594	418.9320983886719
894	418.9373779296875	18.0393779832					1	DETECTED	418.9374 m/z @18.04 [151020OFc1_NvH-0949-Control-14.raw]	418.9373779296875	18.0393779832	0.00795364773333333	99.3205979402667	99.31264429253336	173092.796875	2.568688269098897E8	0	7817	19.916071850392413	2.7907555323388302	13.845232315021924	418.93218994140625	418.9415283203125
895	418.9518737792969	12.1766189189333					1	DETECTED	418.9519 m/z @12.18 [151020OFc1_NvH-0949-Control-14.raw]	418.9518737792969	12.1766189189333	0.0882654768	99.6029488048	99.51468332799999	332525.875	2.71052059293876E8	0	7817	0.16449327651750423	0.7427107772702175	8.8952901093988	418.94207763671875	418.95208740234375
896	418.9621276855469	22.2647595301333					1	DETECTED	418.9621 m/z @22.26 [151020OFc1_NvH-0949-Control-14.raw]	418.9621276855469	22.2647595301333	0.0480476384	99.1295686730667	99.0815210346667	814658.125	3.064071503086079E8	0	7817	9.334479714344905	0.5377332932328848	29.852755997776995	418.9521484375	418.97210693359375
897	419.01806640625	31.3000948029333					1	DETECTED	419.0181 m/z @31.30 [151020OFc1_NvH-0949-Control-14.raw]	419.01806640625	31.3000948029333	0.0681426576	99.9950565296	99.926913872	98609.765625	2.6722725076257128E8	0	7817	72.98911735950576	1.5625227801461048	3.182797752558443	419.0080871582031	419.0230407714844
898	419.0330505371094	33.2565876253333					1	DETECTED	419.0331 m/z @33.26 [151020OFc1_NvH-0949-Control-14.raw]	419.0330505371094	33.2565876253333	1.2563982424	99.9856922469333	98.7292940045333	359780.125	3.077243648800491E8	0	7817	95.94502567976006	1.48236001133108	1.9684471654902203	419.0234680175781	419.0428466796875
899	419.0439758300781	45.2605941053333					1	DETECTED	419.0440 m/z @45.26 [151020OFc1_NvH-0949-Control-14.raw]	419.0439758300781	45.2605941053333	2.71775519626667	99.9763073093333	97.25855211306663	116410.9375	2.5263398445362642E8	0	7817	92.24350503965064	1.080321869861687	1.1667737639279914	419.04364013671875	419.053955078125
900	419.1023254394531	46.8403661978667					1	DETECTED	419.1023 m/z @46.84 [151020OFc1_NvH-0949-Control-14.raw]	419.1023254394531	46.8403661978667	0.405747459466667	99.9763073093333	99.57055984986663	116415.8125	3.0317030897322404E8	0	7817	83.92922821002621	1.0721586884434218	1.1539648619251155	419.0934753417969	419.10833740234375
901	419.16375732421875	92.1938013922667					1	DETECTED	419.1638 m/z @92.19 [151020OFc1_NvH-0949-Control-14.raw]	419.16375732421875	92.1938013922667	14.1236217696	92.3735638610667	78.24994209146669	89799.984375	1.8335034717435557E8	0	7817	0.145810336456492	0.5011512876598263	0.002302575319652538	419.16302490234375	419.16595458984375
902	419.1763000488281	22.3724389978667					1	DETECTED	419.1763 m/z @22.37 [151020OFc1_NvH-0949-Control-14.raw]	419.1763000488281	22.3724389978667	2.23765217093333	98.07972198	95.84206980906667	208146.640625	2.738279344054448E8	0	7817	0.5550092434819405	2.4019549773539506	3.7913212433822485	419.167236328125	419.1821594238281
903	419.1921691894531	45.9003495149333					1	DETECTED	419.1922 m/z @45.90 [151020OFc1_NvH-0949-Control-14.raw]	419.1921691894531	45.9003495149333	4.0191866128	98.3082113128167	94.2890247000167	284843.21875	2.705710604240515E8	0	7817	41.83482481198773	1.2057307098380932	1.3845282696411905	419.18218994140625	419.1951599121094
904	419.2051696777344	23.1352784210667					1	DETECTED	419.2052 m/z @23.14 [151020OFc1_NvH-0949-Control-14.raw]	419.2051696777344	23.1352784210667	0.6359264848	99.6693415	99.0334150152	1797711.625	3.2861985219263536E8	3	7817	0.1404897798119933	0.7762130050098931	0.05298958988611866	419.19525146484375	419.206298828125
905	419.21630859375	37.6419010730667					1	DETECTED	419.2163 m/z @37.64 [151020OFc1_NvH-0949-Control-14.raw]	419.21630859375	37.6419010730667	2.9651841104	99.4903604064	96.525176296	3888610.25	4.284103461792547E8	2	7817	22.7143788705591	0.5108622720136903	0.02363523946625283	419.2063293457031	419.2168884277344
906	419.2268981933594	24.5204816546667					1	DETECTED	419.2269 m/z @24.52 [151020OFc1_NvH-0949-Control-14.raw]	419.2268981933594	24.5204816546667	3.7428878752	99.6124569242667	95.8695690490667	1.8938918E7	7.990369874152278E8	2	7817	0.2264581616690009	0.5622124706901637	0.09189661244566494	419.2169189453125	419.23681640625
907	419.246826171875	35.7009808664					1	DETECTED	419.2468 m/z @35.70 [151020OFc1_NvH-0949-Control-14.raw]	419.246826171875	35.7009808664	2.51858644188333	99.6310733405333	97.11248689864998	1.9673214E7	7.881710540047755E8	3	7817	0.2729604344502832	0.5162264724253688	0.7083020397859865	419.23687744140625	419.25677490234375
908	419.2600402832031	18.2896293397333					1	DETECTED	419.2600 m/z @18.29 [151020OFc1_NvH-0949-Control-14.raw]	419.2600402832031	18.2896293397333	1.89370586	95.0779810002667	93.1842751402667	851172.9375	2.917985622299249E8	4	7817	0.20760500046024433	0.9415700123740404	0.7040750672696243	419.2568359375	419.2698974609375
909	419.2839660644531	4.25844627626667					1	DETECTED	419.2840 m/z @4.26 [151020OFc1_NvH-0949-Control-14.raw]	419.2839660644531	4.25844627626667	3.83088291306667	94.5970972034667	90.76621429040003	232327.484375	2.8648950143942827E8	0	7817	0.1511819435534516	1.4774027998802748	811.2737411158397	419.2740478515625	419.2928466796875
910	419.3155517578125	90.2200551528					1	DETECTED	419.3156 m/z @90.22 [151020OFc1_NvH-0949-Control-14.raw]	419.3155517578125	90.2200551528	0.00795364773333333	99.9950565296	99.98710288186668	283347.625	3.4231826430745924E8	0	7817	0.28297808950517833	0.5231565915140284	0.05403389285906102	419.30633544921875	419.3203125
911	419.3523254394531	90.2499106005333					1	DETECTED	419.3523 m/z @90.25 [151020OFc1_NvH-0949-Control-14.raw]	419.3523254394531	90.2499106005333	7.2247549368	92.3917513709333	85.16699643413331	183433.953125	3.425336414212213E8	0	7817	0.054548381574733185	0.5105879832418387	0.02214619218515227	419.34344482421875	419.3602294921875
912	419.38616943359375	90.2499106005333					1	DETECTED	419.3862 m/z @90.25 [151020OFc1_NvH-0949-Control-14.raw]	419.38616943359375	90.2499106005333	3.83088291306667	99.9480570282667	96.11717411520003	190715.890625	3.5329079789451486E8	0	7817	0.06822891669382614	0.5044830592807287	0.0067871836877212875	419.3764953613281	419.3960876464844
913	419.41693115234375	10.0042031613333					1	DETECTED	419.4169 m/z @10.00 [151020OFc1_NvH-0949-Control-14.raw]	419.41693115234375	10.0042031613333	4.7944843392	98.4611909866667	93.6667066474667	368921.4375	2.7917568470582044E8	0	7817	0.13675564140105756	0.5722171510126538	0.01615392134079273	419.4070129394531	419.4268493652344
914	419.4560852050781	23.1095600186667					1	DETECTED	419.4561 m/z @23.11 [151020OFc1_NvH-0949-Control-14.raw]	419.4560852050781	23.1095600186667	4.25844627626667	96.4775030618667	92.21905678560003	1452628.5	2.870922484657099E8	0	7817	0.1132691062288842	0.5213972618396551	0.01849029026281063	419.44610595703125	419.4660339355469
915	419.46673583984375	19.4477410450667					1	DETECTED	419.4667 m/z @19.45 [151020OFc1_NvH-0949-Control-14.raw]	419.46673583984375	19.4477410450667	3.7915974856	98.2146520488	94.42305456320001	190393.859375	2.923067465332657E8	0	7817	14.763594543379885	3.015527233911503	6.676729333425211	419.46612548828125	419.47430419921875
916	419.484375	21.2327775056					1	DETECTED	419.4844 m/z @21.23 [151020OFc1_NvH-0949-Control-14.raw]	419.484375	21.2327775056	3.47938654293333	95.8168812032	92.33749466026667	303596.0	2.5339470728987736E8	0	7817	0.03202822977170072	3.455973230228834	0.0203375407694413	419.47442626953125	419.49420166015625
917	419.5180969238281	14.8021852829333					1	DETECTED	419.5181 m/z @14.80 [151020OFc1_NvH-0949-Control-14.raw]	419.5180969238281	14.8021852829333	4.03782606533333	97.5769383741333	93.53911230879997	116705.9296875	2.632499238088546E8	0	7817	10.740228815640247	4.397442789277591	12.166876688643567	419.5151672363281	419.5280456542969
918	419.5382995605469	10.3558950917333					1	DETECTED	419.5383 m/z @10.36 [151020OFc1_NvH-0949-Control-14.raw]	419.5382995605469	10.3558950917333	4.20613262133333	97.7245598690667	93.51842724773337	1099587.125	3.2376046466669714E8	3	7817	0.20267036070194955	0.6838266828730163	3.874604204288032	419.5284423828125	419.5482482910156
919	419.55255126953125	28.1375616728					1	DETECTED	419.5526 m/z @28.14 [151020OFc1_NvH-0949-Control-14.raw]	419.55255126953125	28.1375616728	4.1116043696	80.4495986517333	76.3379942821333	392983.96875	2.35013636988595E8	0	7817	60.25509345796633	2.0471850814988803	4.998487402460069	419.5483093261719	419.5526123046875
920	419.5626220703125	35.9948524664					1	DETECTED	419.5626 m/z @35.99 [151020OFc1_NvH-0949-Control-14.raw]	419.5626220703125	35.9948524664	3.61189957733333	97.3197709272	93.70787134986666	1032654.4375	3.0779281894153756E8	3	7817	0.2651185813218149	0.5035552620446778	0.012862313504464474	419.5526428222656	419.57086181640625
921	419.5809020996094	35.7009808664					1	DETECTED	419.5809 m/z @35.70 [151020OFc1_NvH-0949-Control-14.raw]	419.5809020996094	35.7009808664	3.87289880746667	95.9008494088	92.02795060133333	1.401034E7	5.747982841968579E8	3	7817	0.29950173980484607	1.1098872291421562	1.0015489403009552	419.5709228515625	419.5908203125
922	419.59393310546875	19.6062873184					1	DETECTED	419.5939 m/z @19.61 [151020OFc1_NvH-0949-Control-14.raw]	419.59393310546875	19.6062873184	4.2793090192	95.4116044413333	91.1322954221333	241398.296875	2.7459369663396233E8	3	7817	0.13794227679699844	3.073538183960424	0.020840828687450588	419.5909118652344	419.6038513183594
923	419.6109619140625	22.1152692693333					1	DETECTED	419.6110 m/z @22.12 [151020OFc1_NvH-0949-Control-14.raw]	419.6109619140625	22.1152692693333	3.83088291306667	96.1280943954667	92.29721148240003	210737.9375	2.944792147479824E8	0	7817	12.52346546401674	3.578279339089484	0.028086084089307028	419.60400390625	419.6207580566406
924	419.6791076660156	39.1989789392					1	DETECTED	419.6791 m/z @39.20 [151020OFc1_NvH-0949-Control-14.raw]	419.6791076660156	39.1989789392	5.65840387066667	78.502664184	72.84426031333332	170880.328125	2.3781905600266147E8	0	7817	16.593948574173393	1.0912750144559464	1.1891916037399912	419.6698303222656	419.6791076660156
925	419.6893310546875	32.8273359496					1	DETECTED	419.6893 m/z @32.83 [151020OFc1_NvH-0949-Control-14.raw]	419.6893310546875	32.8273359496	5.7212010128	96.9127728546667	91.1915718418667	251693.765625	2.5877817127879813E8	0	7817	21.09325628533346	2.0168239809852087	3.079604145135213	419.6796569824219	419.6960144042969
926	419.7060546875	23.1237329992					1	DETECTED	419.7061 m/z @23.12 [151020OFc1_NvH-0949-Control-14.raw]	419.7060546875	23.1237329992	0.8683629672	98.9647348941333	98.0963719269333	670596.3125	3.0724706325855327E8	4	7817	6.408328418498851	0.5709119857740826	2.0603110340656605	419.69610595703125	419.7078552246094
927	419.7178649902344	37.6822378306667					1	DETECTED	419.7179 m/z @37.68 [151020OFc1_NvH-0949-Control-14.raw]	419.7178649902344	37.6822378306667	1.91146407706667	88.2749976189333	86.36353354186663	1784287.0	3.439040176057765E8	2	7817	22.7994780267476	0.5189461512294818	0.07708217750804945	419.7079162597656	419.7184753417969
928	419.7284851074219	24.5332086856					1	DETECTED	419.7285 m/z @24.53 [151020OFc1_NvH-0949-Control-14.raw]	419.7284851074219	24.5332086856	3.44290769493333	96.1280943954667	92.68518670053338	8297409.5	5.477508584492505E8	2	7817	0.20780827563055837	0.6569943178218064	0.051673941050258285	419.718505859375	419.7384033203125
929	419.7415771484375	26.4992474458667					1	DETECTED	419.7416 m/z @26.50 [151020OFc1_NvH-0949-Control-14.raw]	419.7415771484375	26.4992474458667	4.4018241384	99.0305467669333	94.6287226285333	399330.25	2.6555727825521305E8	0	7817	0.08731910714617541	2.806936604476438	0.010190150234937233	419.73870849609375	419.745361328125
930	419.75543212890625	24.6799781544					1	DETECTED	419.7554 m/z @24.68 [151020OFc1_NvH-0949-Control-14.raw]	419.75543212890625	24.6799781544	0.810480457066667	97.920103228	97.10962277093334	7984596.0	4.223478389064076E8	2	7817	0.22403811138550367	21.196750967825533	1.3698249132841476	419.7455749511719	419.765380859375
931	419.7707824707031	13.5461072746667					1	DETECTED	419.7708 m/z @13.55 [151020OFc1_NvH-0949-Control-14.raw]	419.7707824707031	13.5461072746667	5.50066615253333	91.5258566856	86.02519053306668	203514.625	2.551643123260232E8	0	7817	0.19891294194267495	5.346207201517362	0.17083142766238607	419.7655334472656	419.7803649902344
932	419.7917175292969	40.424888328					1	DETECTED	419.7917 m/z @40.42 [151020OFc1_NvH-0949-Control-14.raw]	419.7917175292969	40.424888328	4.0191866128	84.4720675906667	80.4528809778667	512131.8125	2.6713805437056422E8	2	7817	0.08463690343211994	1.1079018777414986	1.2188888405481675	419.78253173828125	419.80133056640625
933	419.8115234375	22.1049091346667					1	DETECTED	419.8115 m/z @22.10 [151020OFc1_NvH-0949-Control-14.raw]	419.8115234375	22.1049091346667	0.0282452725333333	96.5243337501333	96.49608847759995	230351.09375	2.9941126999377006E8	0	7817	27.158855671014678	3.5909328953950186	6.144939858548353	419.8017883300781	419.82080078125
934	419.84783935546875	47.117212992					1	DETECTED	419.8478 m/z @47.12 [151020OFc1_NvH-0949-Control-14.raw]	419.84783935546875	47.117212992	0.168099877866667	94.1844935610667	94.01639368320004	223529.875	2.808252433251003E8	0	7817	32.979266051166036	1.0473803255200373	1.0942625222560791	419.8381042480469	419.8578186035156
935	419.8728332519531	10.3709951138667					1	DETECTED	419.8728 m/z @10.37 [151020OFc1_NvH-0949-Control-14.raw]	419.8728332519531	10.3709951138667	0.00795364773333333	96.707143976	96.69919032826667	775830.0	2.773017439689843E8	0	7817	22.67062304245358	1.7267518200231609	64.59212559759543	419.86285400390625	419.88092041015625
936	419.89093017578125	36.9240564386667					1	DETECTED	419.8909 m/z @36.92 [151020OFc1_NvH-0949-Control-14.raw]	419.89093017578125	36.9240564386667	0.00795364773333333	99.6029488048	99.59499515706666	3704337.25	4.842761127635955E8	3	7817	12.694016976142553	0.5234884400329142	0.36275566845524254	419.8809509277344	419.9008483886719
937	419.9041442871094	31.9695603986667					1	DETECTED	419.9041 m/z @31.97 [151020OFc1_NvH-0949-Control-14.raw]	419.9041442871094	31.9695603986667	0.0882654768	71.372227448	71.2839619712	510072.28125	2.2507304392896128E8	3	7817	30.018493023908736	1.8836631106199828	1.1465844241832759	419.90093994140625	419.90509033203125
938	419.91510009765625	35.7009808664					1	DETECTED	419.9151 m/z @35.70 [151020OFc1_NvH-0949-Control-14.raw]	419.91510009765625	35.7009808664	0.0183180696	99.9293221514667	99.91100408186671	5953688.5	4.529196024332482E8	3	7817	0.25921907336449124	0.9432432758373321	59.20639403490839	419.9051818847656	419.9250793457031
939	419.9307556152344	42.0419205082667					1	DETECTED	419.9308 m/z @42.04 [151020OFc1_NvH-0949-Control-14.raw]	419.9307556152344	42.0419205082667	0.0183180696	99.3585930224	99.3402749528	254675.828125	2.4635824506374666E8	3	7817	83.66063193209445	1.4652900796397375	2.1621380078699497	419.9251708984375	419.94073486328125
940	419.9488525390625	13.1908160754667					1	DETECTED	419.9489 m/z @13.19 [151020OFc1_NvH-0949-Control-14.raw]	419.9488525390625	13.1908160754667	0.00795364773333333	99.9950565296	99.98710288186668	149769.03125	2.9700586843331116E8	0	7817	24.6121247294227	5.983021492234006	11.531973411934056	419.9407958984375	419.9535217285156
941	419.9635314941406	21.7028703018667					1	DETECTED	419.9635 m/z @21.70 [151020OFc1_NvH-0949-Control-14.raw]	419.9635314941406	21.7028703018667	0.00795364773333333	99.802887952	99.79493430426668	705912.5	3.038796996425656E8	3	7817	38.721134155040225	5.592547888282239	3.1648043732336664	419.9537353515625	419.9735107421875
942	419.9795837402344	23.6248918768					1	DETECTED	419.9796 m/z @23.62 [151020OFc1_NvH-0949-Control-14.raw]	419.9795837402344	23.6248918768	0.307050509333333	99.9480570282667	99.64100651893337	452307.25	2.6727984676463574E8	0	7817	0.08164634330037401	3.9269548984030975	0.5391121116043843	419.9735412597656	419.9814453125
943	419.9916687011719	30.0469175288					1	DETECTED	419.9917 m/z @30.05 [151020OFc1_NvH-0949-Control-14.raw]	419.9916687011719	30.0469175288	0.430448908266667	99.6404921482667	99.21004324000003	624824.8125	2.6503358667459583E8	0	7817	0.0745893523327581	2.017698061907544	0.004499716199351389	419.98211669921875	420.0013732910156
944	420.04547119140625	18.9346844776					1	DETECTED	420.0455 m/z @18.93 [151020OFc1_NvH-0949-Control-14.raw]	420.04547119140625	18.9346844776	1.28303731546667	99.9950565296	98.71201921413333	227263.765625	2.964616211069747E8	0	7817	23.85710427031402	3.0592889863155395	378.6567877470122	420.0354919433594	420.0552673339844
945	420.1033935546875	92.0392681325333					1	DETECTED	420.1034 m/z @92.04 [151020OFc1_NvH-0949-Control-14.raw]	420.1033935546875	92.0392681325333	1.05011929893333	96.2975382314667	95.24741893253338	100043.90625	2.905347048003631E8	0	7817	0.09963577966743742	0.5233998787411501	0.04679975748230033	420.0934753417969	420.1037902832031
946	420.11395263671875	64.0108670466667					1	DETECTED	420.1140 m/z @64.01 [151020OFc1_NvH-0949-Control-14.raw]	420.11395263671875	64.0108670466667	10.9745902221333	97.7803652464	86.8057750242667	301084.5625	2.738093852885353E8	0	7817	0.40478710358047465	0.8183622627909684	12.951468269122113	420.10406494140625	420.1224365234375
947	420.1842041015625	14.2583848464					1	DETECTED	420.1842 m/z @14.26 [151020OFc1_NvH-0949-Control-14.raw]	420.1842041015625	14.2583848464	3.0409207344	97.9391696197333	94.8982488853333	106307.7890625	2.855169119068736E8	0	7817	5.494454357377936	5.10724848696438	9.402951361082398	420.1742858886719	420.1852111816406
948	420.19537353515625	29.3419859930667					1	DETECTED	420.1954 m/z @29.34 [151020OFc1_NvH-0949-Control-14.raw]	420.19537353515625	29.3419859930667	1.8849078824	95.2914640672	93.4065561848	341191.71875	3.086621300568518E8	0	7817	0.2566078917485264	2.1139650862275463	5.841492907149534	420.1854248046875	420.19573974609375
949	420.205810546875	10.0676380024					1	DETECTED	420.2058 m/z @10.07 [151020OFc1_NvH-0949-Control-14.raw]	420.205810546875	10.0676380024	3.58206424133333	98.8313990530667	95.24933481173338	609869.5	3.06413414682511E8	0	7817	7.867580903600678	15.205543088794816	1.7297278337028101	420.1960144042969	420.2099304199219
950	420.2199401855469	34.3724269181333					1	DETECTED	420.2199 m/z @34.37 [151020OFc1_NvH-0949-Control-14.raw]	420.2199401855469	34.3724269181333	3.98726397173333	98.4611909866667	94.47392701493337	2744201.5	4.449461428172917E8	2	7817	11.647356333875408	1.2809757489159692	1.010529089832249	420.2099609375	420.2208557128906
951	420.2308654785156	33.863885292					1	DETECTED	420.2309 m/z @33.86 [151020OFc1_NvH-0949-Control-14.raw]	420.2308654785156	33.863885292	3.35030268053333	99.9668591069333	96.61655642639997	1.2512685E7	7.728864378699859E8	3	7817	0.31515872568607506	2.600400437990374	4.213577213994591	420.22088623046875	420.2408447265625
952	420.24139404296875	30.8215751728					1	DETECTED	420.2414 m/z @30.82 [151020OFc1_NvH-0949-Control-14.raw]	420.24139404296875	30.8215751728	3.70242594213333	99.9763073093333	96.27388136719996	704356.75	3.3840036782544065E8	0	7817	0.7932795193362665	1.686934400319538	19.121862575339367	420.2408752441406	420.2471008300781
953	420.2572021484375	24.6894345896					1	DETECTED	420.2572 m/z @24.69 [151020OFc1_NvH-0949-Control-14.raw]	420.2572021484375	24.6894345896	3.68411360586667	96.8658442909333	93.18173068506663	3172200.5	3.9672651511931825E8	3	7817	11.086210733309414	1.2464064925488831	0.03659078890270261	420.2472229003906	420.2669677734375
954	420.2710876464844	19.0506538096					1	DETECTED	420.2711 m/z @19.05 [151020OFc1_NvH-0949-Control-14.raw]	420.2710876464844	19.0506538096	4.94337031866667	92.508440112	87.56506979333334	120627.7109375	2.4467641411813182E8	0	7817	15.884402827216906	3.51626718714459	5.993895034323176	420.2672424316406	420.2803039550781
955	420.2821350097656	5.59557766826667					1	DETECTED	420.2821 m/z @5.60 [151020OFc1_NvH-0949-Control-14.raw]	420.2821350097656	5.59557766826667	4.92423536186667	31.5345235592	26.61028819733333	76279.84375	5.337182878052673E7	0	7817	0.06013190887840203	19.818718367406422	0.9555313288441435	420.2819519042969	420.28302001953125
956	420.2937316894531	40.4076652573333					1	DETECTED	420.2937 m/z @40.41 [151020OFc1_NvH-0949-Control-14.raw]	420.2937316894531	40.4076652573333	4.20613262133333	93.1266994085333	88.92056678719997	137029.25	2.5321743973850462E8	0	7817	51.606239141481964	1.2281326274398463	1.412585459978859	420.2837829589844	420.2969970703125
957	420.3186950683594	91.5163819304					1	DETECTED	420.3187 m/z @91.52 [151020OFc1_NvH-0949-Control-14.raw]	420.3186950683594	91.5163819304	0.00795364773333333	99.9950565296	99.98710288186668	81729.7734375	2.3262503722056562E8	0	7817	0.7436950630484347	0.5168779666326644	0.07343479169111208	420.311767578125	420.3204650878906
958	420.33258056640625	89.8261451258667					1	DETECTED	420.3326 m/z @89.83 [151020OFc1_NvH-0949-Control-14.raw]	420.33258056640625	89.8261451258667	20.817940428	94.2900717586667	73.4721313306667	194273.8125	3.311284888940039E8	0	7817	1.6202625416321013	0.5142524321918571	0.0263249015648391	420.3251953125	420.34234619140625
959	420.459228515625	7.66541502426667					1	DETECTED	420.4592 m/z @7.67 [151020OFc1_NvH-0949-Control-14.raw]	420.459228515625	7.66541502426667	3.57280427706667	98.4409473210667	94.86814304400004	207180.703125	2.822215801040236E8	0	7817	0.07479899322003458	1.3899848672417912	1.7294190458963699	420.44927978515625	420.46026611328125
960	420.4703063964844	45.9394892058667					1	DETECTED	420.4703 m/z @45.94 [151020OFc1_NvH-0949-Control-14.raw]	420.4703063964844	45.9394892058667	3.39672469173333	83.0773524146667	79.68062772293338	2015040.0	3.067845208933388E8	0	7817	0.19444667329315735	0.5048295555598186	0.012247315678524497	420.4603271484375	420.48028564453125
961	420.4938049316406	30.0784170653333					1	DETECTED	420.4938 m/z @30.08 [151020OFc1_NvH-0949-Control-14.raw]	420.4938049316406	30.0784170653333	3.62276211653333	96.7531204418667	93.13035832533338	316420.59375	2.6418793893362802E8	0	7817	19.0695615515235	1.8515109581432572	3.577152504623384	420.48394775390625	420.503662109375
962	420.532958984375	24.8738878861333					1	DETECTED	420.5330 m/z @24.87 [151020OFc1_NvH-0949-Control-14.raw]	420.532958984375	24.8738878861333	3.84105153173333	98.8783985392	95.03734700746668	995893.0625	2.898482190591816E8	3	7817	0.12372114833117465	0.6339700210255339	0.018230371198681893	420.5231018066406	420.5429382324219
963	420.5546875	48.755382396					1	DETECTED	420.5547 m/z @48.76 [151020OFc1_NvH-0949-Control-14.raw]	420.5546875	48.755382396	3.85244089306667	99.9574881613333	96.10504726826663	1415860.125	3.53778818157195E8	3	7817	0.09149033957096009	0.5506469444204339	0.004044964154501995	420.5447082519531	420.55511474609375
964	420.56512451171875	33.8238848928					1	DETECTED	420.5651 m/z @33.82 [151020OFc1_NvH-0949-Control-14.raw]	420.56512451171875	33.8238848928	3.36016273813333	97.3797197794667	94.01955704133337	8531749.0	5.201156383686794E8	6	7817	0.22374585625907173	0.8541789356662234	0.08127546656436108	420.5551452636719	420.5750732421875
965	420.5782165527344	34.1561335853333					1	DETECTED	420.5782 m/z @34.16 [151020OFc1_NvH-0949-Control-14.raw]	420.5782165527344	34.1561335853333	3.78234584533333	98.6310263229333	94.84868047759997	419076.75	3.006498959625581E8	0	7817	21.310784766137772	1.9935343733952993	0.6819674714355215	420.5752258300781	420.5881652832031
966	420.5909729003906	44.7886019898667					1	DETECTED	420.5910 m/z @44.79 [151020OFc1_NvH-0949-Control-14.raw]	420.5909729003906	44.7886019898667	3.8633840448	96.5626812477333	92.6992972029333	405016.84375	2.4962083275496215E8	3	7817	27.070980085422306	1.4567869575729702	0.267084343672059	420.5882873535156	420.6007385253906
967	420.6943054199219	11.9773999106667					1	DETECTED	420.6943 m/z @11.98 [151020OFc1_NvH-0949-Control-14.raw]	420.6943054199219	11.9773999106667	6.08689739733333	95.2526103088	89.16571291146667	184369.734375	2.862655156882827E8	0	7817	0.19411962016061146	156.57299961437684	0.030599820641673343	420.6844177246094	420.69964599609375
968	420.7096862792969	19.0326517810667					1	DETECTED	420.7097 m/z @19.03 [151020OFc1_NvH-0949-Control-14.raw]	420.7096862792969	19.0326517810667	1.6195319792	96.6304824042667	95.0109504250667	2768264.5	3.4750028299337894E8	4	7817	0.2799014486510316	0.5135762588755404	0.9857690942403272	420.69970703125	420.7196044921875
969	420.7216796875	38.7563715149333					1	DETECTED	420.7217 m/z @38.76 [151020OFc1_NvH-0949-Control-14.raw]	420.7216796875	38.7563715149333	4.69847486533333	97.6967431261333	92.99826826079997	1901256.875	3.5517310938528043E8	2	7817	4.5164011766649	0.8887943286716523	0.4807010015911067	420.7196960449219	420.728271484375
970	420.7383117675781	19.2970929885333					1	DETECTED	420.7383 m/z @19.30 [151020OFc1_NvH-0949-Control-14.raw]	420.7383117675781	19.2970929885333	3.52650917066667	97.8354982317333	94.30898906106663	2258346.5	4.2118345105582315E8	2	7817	6.204520283644879	1.3191329791677004	0.036968747141331186	420.72833251953125	420.7482604980469
971	420.7584533691406	24.6375663333333					1	DETECTED	420.7585 m/z @24.64 [151020OFc1_NvH-0949-Control-14.raw]	420.7584533691406	24.6375663333333	3.73364650293333	98.9459501157333	95.21230361279997	842706.5625	2.9890285586429286E8	0	7817	0.09576583655984194	0.588159822331511	2.1343254572987895	420.7488098144531	420.7599182128906
972	420.7700500488281	27.7723552856					1	DETECTED	420.7701 m/z @27.77 [151020OFc1_NvH-0949-Control-14.raw]	420.7700500488281	27.7723552856	3.61189957733333	86.4663309042667	82.85443132693337	1998301.75	3.179957900273129E8	2	7817	2.5748749935450235	0.7497484712415394	0.02620678603716425	420.7603454589844	420.7798767089844
973	420.7867736816406	37.3563603184					1	DETECTED	420.7868 m/z @37.36 [151020OFc1_NvH-0949-Control-14.raw]	420.7867736816406	37.3563603184	5.52969064853333	96.8470485229333	91.31735787439997	1974192.125	3.0359367521312237E8	2	7817	0.2752754495794676	0.8005155070123674	0.5856085289837011	420.7803649902344	420.7967224121094
974	420.8153076171875	31.883361888					1	DETECTED	420.8153 m/z @31.88 [151020OFc1_NvH-0949-Control-14.raw]	420.8153076171875	31.883361888	6.38797286853333	96.8375446584	90.44957178986668	238252.078125	2.5407259109218675E8	0	7817	0.19339998609643416	1.773841766462263	2.547683532924526	420.8058166503906	420.82525634765625
975	420.8728942871094	14.9459691090667					1	DETECTED	420.8729 m/z @14.95 [151020OFc1_NvH-0949-Control-14.raw]	420.8728942871094	14.9459691090667	0.0183180696	96.8845126722667	96.8661946026667	5957996.0	5.160823642166751E8	3	7817	0.40073778262184234	1.1550676110853295	0.045532251692482886	420.8632507324219	420.88287353515625
976	420.8838195800781	41.1341031893333					1	DETECTED	420.8838 m/z @41.13 [151020OFc1_NvH-0949-Control-14.raw]	420.8838195800781	41.1341031893333	0.0580576418666667	97.0079738461333	96.94991620426663	1892428.75	3.068284172514428E8	3	7817	0.19111341408196836	0.5050032576813022	0.00495209350470164	420.8829345703125	420.889404296875
977	420.8994140625	33.8100977845333					1	DETECTED	420.8994 m/z @33.81 [151020OFc1_NvH-0949-Control-14.raw]	420.8994140625	33.8100977845333	0.00795364773333333	99.3395786237333	99.33162497599997	3493257.0	4.0699942211344045E8	3	7817	0.137412852082484	0.562983402669266	0.022946555962375173	420.8894348144531	420.90936279296875
978	420.9134521484375	14.3832999128					1	DETECTED	420.9135 m/z @14.38 [151020OFc1_NvH-0949-Control-14.raw]	420.9134521484375	14.3832999128	0.0183180696	58.7460906682667	58.727772598666704	203081.171875	1.925000972148553E8	0	7817	0.08699970128564516	2.082902089783594	0.07451479789964197	420.9094543457031	420.9152526855469
979	420.9252624511719	44.704977304					1	DETECTED	420.9253 m/z @44.70 [151020OFc1_NvH-0949-Control-14.raw]	420.9252624511719	44.704977304	0.00795364773333333	99.9480570282667	99.94010338053337	441542.34375	2.84313651119971E8	0	7817	23.65276823545638	1.157945926666748	1.3219343569708906	420.9154357910156	420.9350891113281
980	420.9452209472656	11.9000283277333					1	DETECTED	420.9452 m/z @11.90 [151020OFc1_NvH-0949-Control-14.raw]	420.9452209472656	11.9000283277333	0.00795364773333333	99.9950565296	99.98710288186668	175788.21875	2.703618624935538E8	0	7817	0.15148807277204135	7.437885935393479	0.1527743377909528	420.9353332519531	420.9503479003906
981	420.9606018066406	19.0595827397333					1	DETECTED	420.9606 m/z @19.06 [151020OFc1_NvH-0949-Control-14.raw]	420.9606018066406	19.0595827397333	0.00795364773333333	99.3300956101333	99.32214196239997	2106322.75	3.404105440411987E8	0	7817	0.29179936221094493	3.0632940256511	5.4009179389408715	420.95068359375	420.9705505371094
982	420.9717102050781	45.6622398186667					1	DETECTED	420.9717 m/z @45.66 [151020OFc1_NvH-0949-Control-14.raw]	420.9717102050781	45.6622398186667	0.376428747733333	99.8406146138667	99.46418586613338	474789.09375	2.896010377094759E8	0	7817	21.35744507207363	1.3052415796598547	0.0035127513661245436	420.97064208984375	420.9815673828125
983	421.0060119628906	24.6799781544					1	DETECTED	421.0060 m/z @24.68 [151020OFc1_NvH-0949-Control-14.raw]	421.0060119628906	24.6799781544	0.00795364773333333	99.0625714682667	99.05461782053337	266593.625	2.931490179970784E8	0	7817	13.363691670395543	3.3564878044632613	5.552601598790005	420.9960632324219	421.0157775878906
984	421.02001953125	33.9270695058667					1	DETECTED	421.0200 m/z @33.93 [151020OFc1_NvH-0949-Control-14.raw]	421.02001953125	33.9270695058667	0.4890506088	99.9950565296	99.5060059208	117906.3359375	2.7481530369225115E8	0	7817	94.61015415796213	1.4803713196933124	1.9029920880148594	421.0161437988281	421.0295715332031
985	421.0540771484375	32.4670131664					1	DETECTED	421.0541 m/z @32.47 [151020OFc1_NvH-0949-Control-14.raw]	421.0540771484375	32.4670131664	2.72681950186667	99.9856922469333	97.25887274506663	113849.1640625	2.785306206626299E8	0	7817	94.05299451967957	1.5793350894953078	2.1590943399964	421.04437255859375	421.0633544921875
986	421.073486328125	41.1485361861333					1	DETECTED	421.0735 m/z @41.15 [151020OFc1_NvH-0949-Control-14.raw]	421.073486328125	41.1485361861333	5.18894002453333	99.3205979402667	94.13165791573337	376398.21875	3.340553239325732E8	0	7817	0.12342714203916216	1.308853101307258	3646.3319753613814	421.0640869140625	421.0818176269531
987	421.0984802246094	91.5665836464					1	DETECTED	421.0985 m/z @91.57 [151020OFc1_NvH-0949-Control-14.raw]	421.0984802246094	91.5665836464	1.8849078824	99.9950565296	98.1101486472	96588.8046875	2.8871397015295005E8	0	7817	6.697740663090116	0.5161877770128834	0.02928695540193223	421.0958557128906	421.1077880859375
988	421.1228942871094	91.3605606282667					1	DETECTED	421.1229 m/z @91.36 [151020OFc1_NvH-0949-Control-14.raw]	421.1228942871094	91.3605606282667	11.3196343157333	97.9669713890667	86.6473370733334	118544.7421875	2.6309022331903917E8	0	7817	0.4407917105547625	0.5412689549281585	7.897576828123972	421.11297607421875	421.12896728515625
989	421.14617919921875	89.3699602850667					1	DETECTED	421.1462 m/z @89.37 [151020OFc1_NvH-0949-Control-14.raw]	421.14617919921875	89.3699602850667	1.71698067226667	96.0535013786667	94.33652070640002	197184.328125	2.9619190473105043E8	0	7817	2.2339248387914807	0.5305915996949175	4.154238435001877	421.137451171875	421.1559143066406
990	421.1780700683594	21.5860214528					1	DETECTED	421.1781 m/z @21.59 [151020OFc1_NvH-0949-Control-14.raw]	421.1780700683594	21.5860214528	2.52764903735	99.4903604064	96.96271136905	308228.1875	2.9450019359097266E8	0	7817	38.47231490931953	7.016696765466183	0.028956973452249388	421.1680908203125	421.1879577636719
991	421.1885070800781	16.9504800050667					1	DETECTED	421.1885 m/z @16.95 [151020OFc1_NvH-0949-Control-14.raw]	421.1885070800781	16.9504800050667	4.236719612	92.2113384448	87.9746188328	171506.484375	2.6119961345393693E8	0	7817	7.160657416306913	4.13988494897105	0.29534470620529624	421.1880798339844	421.1969909667969
992	421.2070617675781	15.0534779144					1	DETECTED	421.2071 m/z @15.05 [151020OFc1_NvH-0949-Control-14.raw]	421.2070617675781	15.0534779144	3.49745279706667	99.8594730645333	96.36202026746663	4128140.75	4.908652006993407E8	2	7817	0.41152770173649245	1.1601586828378	0.6181449898684284	421.19708251953125	421.217041015625
993	421.2198791503906	22.2222494722667					1	DETECTED	421.2199 m/z @22.22 [151020OFc1_NvH-0949-Control-14.raw]	421.2198791503906	22.2222494722667	3.7915974856	92.4988108272	88.70721334160001	2452223.75	3.2552357508649075E8	0	7817	27.98000036041975	1.107166041994227	34.39332032849791	421.2170715332031	421.2199401855469
994	421.2299499511719	13.1204225122667					1	DETECTED	421.2299 m/z @13.12 [151020OFc1_NvH-0949-Control-14.raw]	421.2299499511719	13.1204225122667	3.66383881146667	99.9668591069333	96.30302029546662	3459175.75	5.2081545076591605E8	3	7817	9.175130632833309	2.5308126745631307	89.47449483319036	421.219970703125	421.23992919921875
995	421.24859619140625	23.2398817533333					1	DETECTED	421.2486 m/z @23.24 [151020OFc1_NvH-0949-Control-14.raw]	421.24859619140625	23.2398817533333	3.6429684904	99.4997435394667	95.85677504906671	1383036.875	3.676339236599164E8	3	7817	8.118730300958987	3.700240236419868	1.724735650215071	421.2399597167969	421.2506408691406
996	421.2606506347656	11.721063268					1	DETECTED	421.2607 m/z @11.72 [151020OFc1_NvH-0949-Control-14.raw]	421.2606506347656	11.721063268	3.91129658	99.1011044845333	95.1898079045333	1864473.5	3.578362105485631E8	2	7817	10.815299842734694	3.905817746700835	2.0727970070149477	421.25067138671875	421.2706298828125
997	421.2785949707031	50.2039196634667					1	DETECTED	421.2786 m/z @50.20 [151020OFc1_NvH-0949-Control-14.raw]	421.2785949707031	50.2039196634667	5.57435308373333	94.4915901312	88.91723704746667	1623273.25	3.4286568633707416E8	2	7817	12.957805413442884	0.5034268439878586	0.9313986694399583	421.2706604003906	421.28857421875
998	421.2886657714844	37.3166731066667					1	DETECTED	421.2887 m/z @37.32 [151020OFc1_NvH-0949-Control-14.raw]	421.2886657714844	37.3166731066667	19.9598645048	99.0305467669333	79.0706822621333	784133.625	3.346780189698315E8	0	7817	17.457370036538435	2.082035381780959	0.02013152005966661	421.2886047363281	421.29754638671875
999	421.3309326171875	92.2113384448					1	DETECTED	421.3309 m/z @92.21 [151020OFc1_NvH-0949-Control-14.raw]	421.3309326171875	92.2113384448	0.0381160872	99.9856922469333	99.9475761597333	169396.890625	3.034414480380247E8	0	7817	1.0241699018742736	0.5352408642511257	0.638172916711183	421.3210754394531	421.3392028808594
1000	421.3494567871094	91.3511529016					1	DETECTED	421.3495 m/z @91.35 [151020OFc1_NvH-0949-Control-14.raw]	421.3494567871094	91.3511529016	6.37581074266667	95.3559364045333	88.98012566186662	307485.375	2.857376538517235E8	0	7817	0.18790754565165457	2.2870847431141454	3.600919967696822	421.3396301269531	421.3533935546875
1001	421.36346435546875	29.4250079018667					1	DETECTED	421.3635 m/z @29.43 [151020OFc1_NvH-0949-Control-14.raw]	421.36346435546875	29.4250079018667	8.75548792666667	92.423213408	83.66772548133332	358442.375	3.0457096870443124E8	0	7817	20.806517161866715	2.0198996842733212	3.0112009749952158	421.3536376953125	421.37176513671875
1002	421.4607849121094	19.08079946					1	DETECTED	421.4608 m/z @19.08 [151020OFc1_NvH-0949-Control-14.raw]	421.4607849121094	19.08079946	3.76298327733333	92.0011743893333	88.23819111199997	243272.546875	2.5350047379198292E8	0	7817	15.777627683653808	4.35201024810291	14.563860542946834	421.4508361816406	421.4607849121094
1003	421.4708251953125	18.0746083602667					1	DETECTED	421.4708 m/z @18.07 [151020OFc1_NvH-0949-Control-14.raw]	421.4708251953125	18.0746083602667	3.83088291306667	99.4903604064	95.65947749333333	3872235.75	3.5358282115732646E8	0	7817	0.16077847861475547	0.5794476576131045	1.1564610183871324	421.46087646484375	421.4807434082031
1004	421.4808654785156	30.0469175288					1	DETECTED	421.4809 m/z @30.05 [151020OFc1_NvH-0949-Control-14.raw]	421.4808654785156	30.0469175288	6.61748461093333	30.5147582181333	23.89727360719997	1282648.5	1.819806708606402E8	4	7817	0.049751395467161785	0.5099840378333813	0.019968075666762463	421.4808654785156	421.48175048828125
1005	421.49176025390625	32.9007104482667					1	DETECTED	421.4918 m/z @32.90 [151020OFc1_NvH-0949-Control-14.raw]	421.49176025390625	32.9007104482667	1.53063104026667	99.4997435394667	97.96911249920004	2075411.0	3.1165228544658554E8	4	7817	0.21362077085032638	3.0899394607801733	79.61247436907342	421.4818420410156	421.5017395019531
1006	421.5065002441406	29.4759614250667					1	DETECTED	421.5065 m/z @29.48 [151020OFc1_NvH-0949-Control-14.raw]	421.5065002441406	29.4759614250667	3.25949723173333	89.72028162	86.46078438826666	326503.65625	2.6981880935418874E8	0	7817	68.10985420206784	1.960609583230014	2.9124434285687797	421.50213623046875	421.5163269042969
1007	421.5281066894531	37.6645314485333					1	DETECTED	421.5281 m/z @37.66 [151020OFc1_NvH-0949-Control-14.raw]	421.5281066894531	37.6645314485333	3.9445769288	88.2749976189333	84.3304206901333	568668.9375	2.762722264721497E8	3	7817	0.26872073544970476	1.4105846685517085	0.003310652882528306	421.5182800292969	421.53143310546875
1008	421.5414733886719	14.9236048277333					1	DETECTED	421.5415 m/z @14.92 [151020OFc1_NvH-0949-Control-14.raw]	421.5414733886719	14.9236048277333	0.479223902666667	95.8168812032	95.33765730053334	1482296.75	3.2842810295922124E8	0	7817	0.36225966670112086	1.8042695879022688	1.0371196005691548	421.5315246582031	421.54302978515625
1009	421.5530700683594	28.3401366162667					1	DETECTED	421.5531 m/z @28.34 [151020OFc1_NvH-0949-Control-14.raw]	421.5530700683594	28.3401366162667	3.22324327973333	99.802887952	96.57964467226668	3084495.25	4.2086211123380893E8	0	7817	6.265060714345797	0.8489979395183751	1.0376930139478642	421.5430908203125	421.56298828125
1010	421.5667419433594	22.3724389978667					1	DETECTED	421.5667 m/z @22.37 [151020OFc1_NvH-0949-Control-14.raw]	421.5667419433594	22.3724389978667	3.63382421573333	98.73566466	95.10184044426667	2818649.0	3.994470706833973E8	3	7817	0.16960474613117427	0.5158476476791387	0.0268086442312939	421.5630798339844	421.57659912109375
1011	421.5791015625	31.325667468					1	DETECTED	421.5791 m/z @31.33 [151020OFc1_NvH-0949-Control-14.raw]	421.5791015625	31.325667468	4.236719612	99.9574881613333	95.7207685493333	741767.0625	2.6288873463914678E8	0	7817	0.22208846206769906	0.5242378120888269	2.366572677542388	421.5768127441406	421.5890808105469
1012	421.5957336425781	13.2176195789333					1	DETECTED	421.5957 m/z @13.22 [151020OFc1_NvH-0949-Control-14.raw]	421.5957336425781	13.2176195789333	5.45967665386667	99.8594730645333	94.39979641066664	128380.3671875	2.9584659451006603E8	0	7817	0.08737905749134356	6.433036247028078	0.1131211460661028	421.58935546875	421.60528564453125
1013	421.690185546875	92.8046778453333					1	DETECTED	421.6902 m/z @92.80 [151020OFc1_NvH-0949-Control-14.raw]	421.690185546875	92.8046778453333	4.69847486533333	96.0144414354667	91.31596657013337	323638.8125	4.593729790959122E8	0	7817	77.52635207479685	0.518256034689389	0.03654329982499159	421.6805114746094	421.7001037597656
1014	421.7110595703125	29.6258512293333					1	DETECTED	421.7111 m/z @29.63 [151020OFc1_NvH-0949-Control-14.raw]	421.7110595703125	29.6258512293333	3.77262743733333	80.3668156930667	76.59418825573337	397450.375	2.5449695243840867E8	0	7817	10.55933584540637	2.0252008955702654	0.3218003092906341	421.7014465332031	421.7112731933594
1015	421.7212829589844	18.0393779832					1	DETECTED	421.7213 m/z @18.04 [151020OFc1_NvH-0949-Control-14.raw]	421.7212829589844	18.0393779832	3.76298327733333	97.7245598690667	93.96157659173336	3495736.25	4.757270073938101E8	2	7817	11.378732631991888	1.542382773133106	1.3622806934278584	421.7113342285156	421.731201171875
1016	421.7315673828125	13.1356164226667					1	DETECTED	421.7316 m/z @13.14 [151020OFc1_NvH-0949-Control-14.raw]	421.7315673828125	13.1356164226667	8.0572891096	33.8100977845333	25.7528086749333	1783529.875	1.1201022936548068E8	0	7817	17.028993637983717	0.5202261414374914	0.9930754030347401	421.7312927246094	421.7330322265625
1017	421.7430725097656	32.9007104482667					1	DETECTED	421.7431 m/z @32.90 [151020OFc1_NvH-0949-Control-14.raw]	421.7430725097656	32.9007104482667	4.18422049626667	97.8635209184	93.67930042213332	2205251.75	3.7510030735613203E8	2	7817	3.7002461569264895	0.5738330920690328	0.23895146530415842	421.7331237792969	421.7484436035156
1018	421.7584533691406	27.7079085485333					1	DETECTED	421.7585 m/z @27.71 [151020OFc1_NvH-0949-Control-14.raw]	421.7584533691406	27.7079085485333	2.52764903735	98.9347879008	96.40713886345	1.21241016E8	2.6190806770896134E9	2	7817	0.27181034206374477	1.1068306173876048	1.047521012640082	421.74847412109375	421.7684326171875
1019	421.7709655761719	29.3177712474667					1	DETECTED	421.7710 m/z @29.32 [151020OFc1_NvH-0949-Control-14.raw]	421.7709655761719	29.3177712474667	8.24706878853333	83.3408390994667	75.09377031093338	1872633.25	3.687320268149334E8	2	7817	0.9621920965078274	1.0135487703543247	0.2741582518235663	421.7684631347656	421.7809143066406
1020	421.7897644042969	37.3323145688					1	DETECTED	421.7898 m/z @37.33 [151020OFc1_NvH-0949-Control-14.raw]	421.7897644042969	37.3323145688	0.1779873992	97.2543628464	97.0763754472	336444.3125	2.899988795447224E8	0	7817	17.394637349773276	1.3023905530779487	0.005476220198661352	421.7811584472656	421.7989196777344
1021	421.8460693359375	18.8418914757333					1	DETECTED	421.8461 m/z @18.84 [151020OFc1_NvH-0949-Control-14.raw]	421.8460693359375	18.8418914757333	0.0882654768	96.7717994330667	96.6835339562667	174592.203125	2.7141622565126336E8	0	7817	10.097475420026012	4.272049210425909	0.005629791427510211	421.8363037109375	421.8544921875
1022	421.864501953125	49.3860795069333					1	DETECTED	421.8645 m/z @49.39 [151020OFc1_NvH-0949-Control-14.raw]	421.864501953125	49.3860795069333	0.0183180696	90.5874487549333	90.5691306853333	1169662.625	2.9911241169608384E8	3	7817	32.8577290114077	0.5042441892433842	0.03014757951779601	421.8545227050781	421.87445068359375
1023	421.87774658203125	5.76974200586667					1	DETECTED	421.8777 m/z @5.77 [151020OFc1_NvH-0949-Control-14.raw]	421.87774658203125	5.76974200586667	0.0183180696	99.8499080698667	99.8315900002667	907405.3125	3.000101915947887E8	3	7817	29.511006850125487	31.559442977163727	33.86366582943774	421.87451171875	421.8782958984375
1024	421.8883056640625	21.5657858850667					1	DETECTED	421.8883 m/z @21.57 [151020OFc1_NvH-0949-Control-14.raw]	421.8883056640625	21.5657858850667	0.00795364773333333	98.4798671986667	98.47191355093337	6691561.0	4.8722708693485993E8	3	7817	0.2979091931300246	6.884291717411039	2.4725592864941954	421.8783264160156	421.8982849121094
1025	421.9052429199219	34.5188293746667					1	DETECTED	421.9052 m/z @34.52 [151020OFc1_NvH-0949-Control-14.raw]	421.9052429199219	34.5188293746667	0.0183180696	95.2238191874667	95.2055011178667	1705720.75	3.6989187406566626E8	3	7817	0.9237256395374089	0.6869010567835491	0.4794915952104068	421.8983154296875	421.91522216796875
1026	421.9189453125	43.2320608944					1	DETECTED	421.9189 m/z @43.23 [151020OFc1_NvH-0949-Control-14.raw]	421.9189453125	43.2320608944	0.00795364773333333	99.9480570282667	99.94010338053337	423240.0625	2.9371318159936416E8	0	7817	0.10572016408910656	1.1056902481372197	0.9505898403597566	421.9154357910156	421.9281311035156
1027	421.93023681640625	41.0443251792					1	DETECTED	421.9302 m/z @41.04 [151020OFc1_NvH-0949-Control-14.raw]	421.93023681640625	41.0443251792	0.0580576418666667	99.9574881613333	99.89943051946663	292576.84375	2.6760764876007554E8	0	7817	28.005610161545942	1.307402823191311	1.9473193709454948	421.9296569824219	421.9402160644531
1028	421.9425964355469	11.4745495856					1	DETECTED	421.9426 m/z @11.47 [151020OFc1_NvH-0949-Control-14.raw]	421.9425964355469	11.4745495856	0.00795364773333333	99.9950565296	99.98710288186668	145673.875	2.822302735932944E8	0	7817	0.17872647354313642	4.48051969868256	26.03442843831448	421.94024658203125	421.9504699707031
1029	421.9604797363281	25.0922957709333					1	DETECTED	421.9605 m/z @25.09 [151020OFc1_NvH-0949-Control-14.raw]	421.9604797363281	25.0922957709333	0.0781944357333333	95.2914640672	95.21326963146666	1294296.875	2.960920067955919E8	4	7817	0.0714927180647571	0.5051806062164486	5.014270735650624	421.9505310058594	421.9617614746094
1030	421.9717712402344	18.0393779832					1	DETECTED	421.9718 m/z @18.04 [151020OFc1_NvH-0949-Control-14.raw]	421.9717712402344	18.0393779832	0.158220862133333	99.6310733405333	99.47285247839997	1717964.5	3.235331559164098E8	0	7817	16.40475460280044	1.2979243497482582	1.8932123329094102	421.9618225097656	421.9817199707031
1031	421.98211669921875	30.0040468693333					1	DETECTED	421.9821 m/z @30.00 [151020OFc1_NvH-0949-Control-14.raw]	421.98211669921875	30.0040468693333	6.31296526613333	94.8347632472	88.52179798106667	788699.0625	2.3139467462576115E8	0	7817	0.6022052900941333	1.0659921328594137	1.3404833433585086	421.9817810058594	421.98345947265625
1032	421.99365234375	32.964615876					1	DETECTED	421.9937 m/z @32.96 [151020OFc1_NvH-0949-Control-14.raw]	421.99365234375	32.964615876	0.0580576418666667	99.5090745765333	99.45101693466663	1300854.0	3.142693310077176E8	0	7817	0.2763109291155956	0.5207940742362476	58.60909751135684	421.9836730957031	422.0035400390625
1033	422.01959228515625	24.2542432888					1	DETECTED	422.0196 m/z @24.25 [151020OFc1_NvH-0949-Control-14.raw]	422.01959228515625	24.2542432888	0.6359264848	99.9950565296	99.35913004480001	565253.25	3.05590742256559E8	0	7817	0.10983462633159391	3.1302071174718815	0.020112063679272808	422.0098876953125	422.0287170410156
1034	422.0408630371094	54.4453074709333					1	DETECTED	422.0409 m/z @54.45 [151020OFc1_NvH-0949-Control-14.raw]	422.0408630371094	54.4453074709333	3.25030973893333	99.9856922469333	96.73538250799997	127608.21875	3.1521782625337386E8	0	7817	70.09643727994283	0.9040592787122207	0.8447262477705445	422.0310363769531	422.05035400390625
1035	422.0567321777344	40.5001790898667					1	DETECTED	422.0567 m/z @40.50 [151020OFc1_NvH-0949-Control-14.raw]	422.0567321777344	40.5001790898667	5.4914702744	99.9950565296	94.5035862552	118761.453125	2.665216270780646E8	0	7817	90.73880029371378	1.315294409728721	1.5906226326963937	422.05169677734375	422.0633544921875
1036	422.0750732421875	52.3834954642667					1	DETECTED	422.0751 m/z @52.38 [151020OFc1_NvH-0949-Control-14.raw]	422.0750732421875	52.3834954642667	1.91146407706667	99.9950565296	98.08359245253334	185361.5625	2.9991870673466253E8	0	7817	91.1366773980123	0.9411958441781627	0.962673443385557	422.06573486328125	422.0841979980469
1037	422.1001892089844	91.8000352864					1	DETECTED	422.1002 m/z @91.80 [151020OFc1_NvH-0949-Control-14.raw]	422.1001892089844	91.8000352864	2.42794996213333	99.9950565296	97.56710656746668	221891.1875	2.824618030131867E8	0	7817	0.11346551769872804	0.5131771763193655	0.04252871402546594	422.0904541015625	422.1081237792969
1038	422.1301574707031	90.3505431405333					1	DETECTED	422.1302 m/z @90.35 [151020OFc1_NvH-0949-Control-14.raw]	422.1301574707031	90.3505431405333	10.3558950917333	98.6979691552	88.3420740634667	2603425.25	2.703678764012552E8	0	7817	0.07577029320309236	1.307181795954175	1.5832507826194666	422.12286376953125	422.1370544433594
1039	422.14996337890625	55.739686608					1	DETECTED	422.1500 m/z @55.74 [151020OFc1_NvH-0949-Control-14.raw]	422.14996337890625	55.739686608	15.8616624136	94.7858662432	78.9242038296	95059.671875	2.6164719795879775E8	0	7817	77.2522280832613	0.982707467849044	0.9666109298555108	422.1421813964844	422.1566467285156
1040	422.16668701171875	91.5356107746667					1	DETECTED	422.1667 m/z @91.54 [151020OFc1_NvH-0949-Control-14.raw]	422.16668701171875	91.5356107746667	3.05903908426667	94.5337647306667	91.47472564640003	117760.328125	2.4664594505501708E8	0	7817	0.14090672415082395	0.5169432082342162	0.001054541386669569	422.1567077636719	422.1766052246094
1041	422.1903076171875	45.4696625898667					1	DETECTED	422.1903 m/z @45.47 [151020OFc1_NvH-0949-Control-14.raw]	422.1903076171875	45.4696625898667	4.4920356576	99.8594730645333	95.3674374069333	379736.5	2.9205980604928976E8	0	7817	46.036462507487066	1.110728430171177	2.015576677461855	422.180419921875	422.1927185058594
1042	422.2027282714844	90.0553320984					1	DETECTED	422.2027 m/z @90.06 [151020OFc1_NvH-0949-Control-14.raw]	422.2027282714844	90.0553320984	3.17747114906667	98.4611909866667	95.28371983760002	1222078.75	4.750790015037814E8	3	7817	84.5020567589229	0.502935068368484	0.0034077771323915347	422.19281005859375	422.21240234375
1043	422.222412109375	21.4773326093333					1	DETECTED	422.2224 m/z @21.48 [151020OFc1_NvH-0949-Control-14.raw]	422.222412109375	21.4773326093333	3.3693125768	97.7803652464	94.4110526696	5009403.0	5.508749419959471E8	3	7817	0.23519776266581616	1.9634817167825425	6.736269840832451	422.2124328613281	422.2323913574219
1044	422.23779296875	15.4739733621333					1	DETECTED	422.2378 m/z @15.47 [151020OFc1_NvH-0949-Control-14.raw]	422.23779296875	15.4739733621333	3.81979949573333	98.6497238509333	94.82992435519996	2258333.25	5.0538817971313685E8	5	7817	0.17834062013848673	2.466004583669857	36.93504220756291	422.232421875	422.24774169921875
1045	422.2589111328125	27.7079085485333					1	DETECTED	422.2589 m/z @27.71 [151020OFc1_NvH-0949-Control-14.raw]	422.2589111328125	27.7079085485333	4.09091112373333	97.0167862005333	92.92587507679997	5.453142E7	1.4329564305162337E9	2	7817	0.2644828085487063	15.269768714226664	33.69483239376961	422.2489318847656	422.2688903808594
1046	422.2728271484375	29.2987261581333					1	DETECTED	422.2728 m/z @29.30 [151020OFc1_NvH-0949-Control-14.raw]	422.2728271484375	29.2987261581333	3.95551873013333	95.0970809432	91.14156221306666	1062866.25	3.045827565894812E8	0	7817	0.13664512977993937	3.97874741431986	1.1086501478294433	422.2689208984375	422.2826232910156
1047	422.28662109375	15.2989813738667					1	DETECTED	422.2866 m/z @15.30 [151020OFc1_NvH-0949-Control-14.raw]	422.28662109375	15.2989813738667	3.92241068373333	99.897218096	95.97480741226667	132210.4375	2.73259582129901E8	0	7817	76.45175477248813	4.218090408188794	7206.807179140943	422.28314208984375	422.2960510253906
1048	422.3111877441406	90.7890106773333					1	DETECTED	422.3112 m/z @90.79 [151020OFc1_NvH-0949-Control-14.raw]	422.3111877441406	90.7890106773333	43.1505745128	92.3735638610667	49.2229893482667	104283.984375	1.5647498060439947E8	0	7817	0.304925393445302	0.5166310369452587	0.005885667226674791	422.3017883300781	422.31390380859375
1049	422.3475341796875	42.5550347682667					1	DETECTED	422.3475 m/z @42.56 [151020OFc1_NvH-0949-Control-14.raw]	422.3475341796875	42.5550347682667	3.91129658	94.9870717888	91.0757752088	107876.71875	2.7771377856038254E8	0	7817	87.60560426287915	1.1784027565487065	1.2636270750304974	422.3390197753906	422.3553771972656
1050	422.4152526855469	9.54483971573333					1	DETECTED	422.4153 m/z @9.54 [151020OFc1_NvH-0949-Control-14.raw]	422.4152526855469	9.54483971573333	2.8735783	96.1582544994667	93.28467619946669	592120.375	2.6790740141642717E8	0	7817	0.1957495039251551	2.2947207177671665	1.5361703825657278	422.4053955078125	422.4248352050781
1051	422.4453125	41.6176477					1	DETECTED	422.4453 m/z @41.62 [151020OFc1_NvH-0949-Control-14.raw]	422.4453125	41.6176477	1.4860042616	99.3585930224	97.8725887608	2121469.75	3.396236461170759E8	0	7817	0.07671438221685634	6.529801971396563	21.884602643435635	422.4357604980469	422.4550476074219
1052	422.4706726074219	33.0934577373333					1	DETECTED	422.4707 m/z @33.09 [151020OFc1_NvH-0949-Control-14.raw]	422.4706726074219	33.0934577373333	3.28657187226667	94.8670965861333	91.58052471386662	1009077.8125	2.938521566525522E8	0	7817	11.994505791405931	0.6191075876584299	0.0020131204752480746	422.4610290527344	422.48046875
1053	422.48089599609375	37.1029320912					1	DETECTED	422.4809 m/z @37.10 [151020OFc1_NvH-0949-Control-14.raw]	422.48089599609375	37.1029320912	3.73364650293333	93.2564915576	89.52284505466667	267005.6875	2.6980876759120536E8	0	7817	17.186972079026688	1.4003325451765936	1.8065195818932631	422.4807434082031	422.4907531738281
1054	422.5273742675781	29.8224662674667					1	DETECTED	422.5274 m/z @29.82 [151020OFc1_NvH-0949-Control-14.raw]	422.5273742675781	29.8224662674667	0.4158683936	99.0916919696	98.67582357600001	476482.46875	3.0804029829286945E8	0	7817	9.496575943907981	2.6882911375751255	0.00547436747753586	422.51751708984375	422.5371398925781
1055	422.53985595703125	20.0248639792					1	DETECTED	422.5399 m/z @20.02 [151020OFc1_NvH-0949-Control-14.raw]	422.53985595703125	20.0248639792	4.15385994426667	82.4589238352	78.30506389093333	350765.71875	2.8239958293469656E8	0	7817	0.17157428666579477	3.0263377799128492	0.0038434917675429434	422.5373840332031	422.5420837402344
1056	422.5521240234375	25.8718245130667					1	DETECTED	422.5521 m/z @25.87 [151020OFc1_NvH-0949-Control-14.raw]	422.5521240234375	25.8718245130667	1.6727479432	97.9859629408	96.3132149976	1.4701342E7	5.731941109732771E8	3	7817	0.180472230379646	2.8281584924681695	1.3189343913413258	422.5421447753906	422.56207275390625
1057	422.5629577636719	24.8738878861333					1	DETECTED	422.5630 m/z @24.87 [151020OFc1_NvH-0949-Control-14.raw]	422.5629577636719	24.8738878861333	3.92241068373333	97.5769383741333	93.65452769039997	2054630.875	2.74676131648941E8	3	7817	0.8301817825848055	0.5066224031536806	3.008878065842464	422.5621337890625	422.56585693359375
1058	422.5758972167969	47.4662339304					1	DETECTED	422.5759 m/z @47.47 [151020OFc1_NvH-0949-Control-14.raw]	422.5758972167969	47.4662339304	3.62276211653333	96.6489798562667	93.02621773973338	2978072.75	4.633994534551825E8	3	7817	24.46546157742023	0.5303610328128614	0.06197399769081212	422.5659484863281	422.5857849121094
1059	422.5909423828125	37.7305311832					1	DETECTED	422.5909 m/z @37.73 [151020OFc1_NvH-0949-Control-14.raw]	422.5909423828125	37.7305311832	4.4920356576	95.5066994650667	91.0146638074667	342413.90625	2.674265098310491E8	0	7817	0.26907962114112394	1.40850706117611	0.10682344889162525	422.58624267578125	422.6007080078125
1060	422.6060791015625	29.6663325024					1	DETECTED	422.6061 m/z @29.67 [151020OFc1_NvH-0949-Control-14.raw]	422.6060791015625	29.6663325024	3.93373146586667	90.6514123706667	86.71768090480003	242351.546875	2.8814526187100613E8	0	7817	26.030495238893636	1.6864847813949937	2.3781992441241937	422.60113525390625	422.6060791015625
1061	422.6160888671875	9.5835789656					1	DETECTED	422.6161 m/z @9.58 [151020OFc1_NvH-0949-Control-14.raw]	422.6160888671875	9.5835789656	3.8633840448	97.0937647285333	93.2303806837333	542822.25	2.686143955352201E8	0	7817	0.21021587233169825	2.130946243901737	3.9130226297064485	422.6061706542969	422.6260070800781
1062	422.6460266113281	45.1624705394667					1	DETECTED	422.6460 m/z @45.16 [151020OFc1_NvH-0949-Control-14.raw]	422.6460266113281	45.1624705394667	7.52876207386667	95.7688003397333	88.24003826586663	1580417.625	3.1811117137949014E8	0	7817	3.582726769108163	0.8492807161337393	1.0214310679363683	422.6361389160156	422.65576171875
1063	422.70654296875	9.8978941904					1	DETECTED	422.7065 m/z @9.90 [151020OFc1_NvH-0949-Control-14.raw]	422.70654296875	9.8978941904	4.50156716	95.1743633850667	90.6727962250667	158536.625	2.49882012041031E8	0	7817	0.09817659357851127	0.6456752873978535	3.746421427327721	422.6968078613281	422.70751953125
1064	422.717529296875	39.6001846005333					1	DETECTED	422.7175 m/z @39.60 [151020OFc1_NvH-0949-Control-14.raw]	422.717529296875	39.6001846005333	3.98726397173333	98.4611909866667	94.47392701493337	552203.1875	2.957976850314464E8	2	7817	22.643528146997376	1.840085453148465	0.012277454912376896	422.7075500488281	422.71966552734375
1065	422.72979736328125	23.3593279354667					1	DETECTED	422.7298 m/z @23.36 [151020OFc1_NvH-0949-Control-14.raw]	422.72979736328125	23.3593279354667	3.95551873013333	99.415378224	95.45985949386666	3709951.0	4.5232527195479834E8	2	7817	0.2600889350313764	0.6133938270032864	5.910374507992284	422.7199401855469	422.7397766113281
1066	422.73992919921875	15.4601855546667					1	DETECTED	422.7399 m/z @15.46 [151020OFc1_NvH-0949-Control-14.raw]	422.73992919921875	15.4601855546667	3.45198648826667	87.4989858626667	84.04699937440003	716770.625	3.365499926535152E8	4	7817	12.27068522956666	1.0912953554524405	0.4795462983703344	422.73980712890625	422.7499084472656
1067	422.76007080078125	27.7079085485333					1	DETECTED	422.7601 m/z @27.71 [151020OFc1_NvH-0949-Control-14.raw]	422.76007080078125	27.7079085485333	2.3463031712	98.9253964738667	96.57909330266669	1.4210696E7	7.284119658337243E8	2	7817	4.8413709916211936	0.6688557122492785	1.3621194931342804	422.7500915527344	422.7700500488281
1068	422.7705993652344	36.2823788893333					1	DETECTED	422.7706 m/z @36.28 [151020OFc1_NvH-0949-Control-14.raw]	422.7705993652344	36.2823788893333	5.76974200586667	92.1938013922667	86.42405938640003	2136551.25	3.037760001372217E8	0	7817	0.1878696127996946	0.6441474808393081	0.030399066923259555	422.77008056640625	422.780517578125
1069	422.8164367675781	9.57229138373333					1	DETECTED	422.8164 m/z @9.57 [151020OFc1_NvH-0949-Control-14.raw]	422.8164367675781	9.57229138373333	0.108248741866667	97.5861008472	97.47785210533334	436353.40625	2.760766049202468E8	0	7817	0.10348637342489475	2.4906628344598656	3.703963324181677	422.80645751953125	422.8263244628906
1070	422.8459777832031	45.1285583186667					1	DETECTED	422.8460 m/z @45.13 [151020OFc1_NvH-0949-Control-14.raw]	422.8459777832031	45.1285583186667	0.00795364773333333	99.9950565296	99.98710288186668	884610.625	4.723293010291368E8	2	7817	4.259791745953294	1.3146973702690106	1.266992569034087	422.8376770019531	422.8557434082031
1071	422.8609924316406	29.7186630338667					1	DETECTED	422.8610 m/z @29.72 [151020OFc1_NvH-0949-Control-14.raw]	422.8609924316406	29.7186630338667	0.626094943466667	92.7589953616	92.13290041813333	246716.515625	4.2710154748364663E8	0	7817	27.176738724769848	1.5834439251262826	2.6134705256516635	422.8561096191406	422.8614501953125
1072	422.8714599609375	20.2412780824					1	DETECTED	422.8715 m/z @20.24 [151020OFc1_NvH-0949-Control-14.raw]	422.8714599609375	20.2412780824	0.0982275648	99.574774036	99.4765464712	343471.125	2.77659532296254E8	0	7817	14.271660153145278	4.7503870397564505	0.021168896065170365	422.861572265625	422.8764343261719
1073	422.8864440917969	25.853621472					1	DETECTED	422.8864 m/z @25.85 [151020OFc1_NvH-0949-Control-14.raw]	422.8864440917969	25.853621472	0.0183180696	96.6772588896	96.65894082	1.1246716E7	5.0782464831725496E8	3	7817	0.15894288560168235	0.6850372172854534	0.9553213542809839	422.87646484375	422.89642333984375
1074	422.8973693847656	24.8589443925333					1	DETECTED	422.8974 m/z @24.86 [151020OFc1_NvH-0949-Control-14.raw]	422.8973693847656	24.8589443925333	0.108248741866667	58.6850471690667	58.57679842720003	1133230.75	1.9537844798897833E8	3	7817	0.19290697732331807	0.5146724449198442	10.07105801937289	422.8964538574219	422.9002990722656
1075	422.9103698730469	47.5669790872					1	DETECTED	422.9104 m/z @47.57 [151020OFc1_NvH-0949-Control-14.raw]	422.9103698730469	47.5669790872	0.00795364773333333	98.1958897485333	98.18793610079997	1969433.25	3.950491819847728E8	0	7817	0.5753986713848462	0.6919895097367262	0.13369823704656097	422.900390625	422.92010498046875
1076	422.925048828125	37.6989252205333					1	DETECTED	422.9250 m/z @37.70 [151020OFc1_NvH-0949-Control-14.raw]	422.925048828125	37.6989252205333	0.0183180696	99.9388223432	99.9205042736	392163.8125	2.786742620465303E8	0	7817	11.66168368367017	1.6693759170860403	0.003400376659589702	422.9206848144531	422.9350280761719
1077	422.9391174316406	54.1736481213333					1	DETECTED	422.9391 m/z @54.17 [151020OFc1_NvH-0949-Control-14.raw]	422.9391174316406	54.1736481213333	0.0183180696	95.3934774757333	95.3751594061333	145586.734375	2.9137224953693545E8	0	7817	13.329918118203281	0.8819675609449951	0.8213173888392046	422.93505859375	422.9461975097656
1078	422.9562072753906	16.3446216805333					1	DETECTED	422.9562 m/z @16.34 [151020OFc1_NvH-0949-Control-14.raw]	422.9562072753906	16.3446216805333	0.00795364773333333	99.9388223432	99.93086869546667	193282.671875	2.815351058867102E8	0	7817	6.400427609547135	5.183060245583289	0.028767780957112524	422.94622802734375	422.96282958984375
1079	422.9994812011719	23.7848485122667					1	DETECTED	422.9995 m/z @23.78 [151020OFc1_NvH-0949-Control-14.raw]	422.9994812011719	23.7848485122667	0.4496071856	99.9950565296	99.545449344	501850.0625	2.863564821177234E8	0	7817	0.11030803354322316	3.0382743068069873	96.83477442583552	422.98968505859375	423.00946044921875
1080	423.0169677734375	9.5835789656					1	DETECTED	423.0170 m/z @9.58 [151020OFc1_NvH-0949-Control-14.raw]	423.0169677734375	9.5835789656	0.733357983733333	99.9856922469333	99.25233426319997	145912.59375	2.868822653764594E8	0	7817	17.241069159467912	211.86137007776614	6.211076408735183	423.00958251953125	423.026611328125
1081	423.0469055175781	45.2605941053333					1	DETECTED	423.0469 m/z @45.26 [151020OFc1_NvH-0949-Control-14.raw]	423.0469055175781	45.2605941053333	0.108248741866667	99.9856922469333	99.87744350506664	398867.1875	2.901344373407353E8	0	7817	55.69357420643111	1.0644690354964457	209.32699083132673	423.0376281738281	423.0565490722656
1082	423.0884704589844	46.3189203333333					1	DETECTED	423.0885 m/z @46.32 [151020OFc1_NvH-0949-Control-14.raw]	423.0884704589844	46.3189203333333	1.62837134586667	99.9950565296	98.36668518373334	94991.6953125	2.807809988307418E8	0	7817	92.72714474802405	1.1133468755005138	1.2755769086999025	423.0804748535156	423.0940246582031
1083	423.1042175292969	44.5859314869333					1	DETECTED	423.1042 m/z @44.59 [151020OFc1_NvH-0949-Control-14.raw]	423.1042175292969	44.5859314869333	0.207822905866667	99.9950565296	99.78723362373334	143712.734375	2.8387089512915677E8	0	7817	69.31987274412408	1.1470791787317831	1.3438164404737953	423.0960388183594	423.11395263671875
1084	423.13323974609375	90.3505431405333					1	DETECTED	423.1332 m/z @90.35 [151020OFc1_NvH-0949-Control-14.raw]	423.13323974609375	90.3505431405333	10.898987036	95.5551486192	84.6561615832	417856.21875	3.010868366679841E8	0	7817	0.07886324505999198	6.812758929947193	13.233666760534476	423.1238098144531	423.1427917480469
1085	423.16937255859375	91.0106734178667					1	DETECTED	423.1694 m/z @91.01 [151020OFc1_NvH-0949-Control-14.raw]	423.16937255859375	91.0106734178667	5.1698343776	97.1491767725333	91.9793423949333	369023.5	2.6740155533650723E8	0	7817	0.08514350006487348	1.512327181078978	0.005750001773207619	423.1612854003906	423.1791687011719
1086	423.1980285644531	17.6507073402667					1	DETECTED	423.1980 m/z @17.65 [151020OFc1_NvH-0949-Control-14.raw]	423.1980285644531	17.6507073402667	2.55476114055	91.7314983112	89.17673717065	425915.8125	3.0788556901636666E8	0	7817	17.047353507868817	12.412356420122661	0.31102714757507904	423.1881103515625	423.1980895996094
1087	423.2080993652344	6.1895499032					1	DETECTED	423.2081 m/z @6.19 [151020OFc1_NvH-0949-Control-14.raw]	423.2080993652344	6.1895499032	3.6932546952	98.774932892	95.0816781968	2764733.75	3.65841178546777E8	2	7817	0.12733217509754535	3.8876876118923156	69.00642459823104	423.1981201171875	423.21063232421875
1088	423.22064208984375	25.8626977157333					1	DETECTED	423.2206 m/z @25.86 [151020OFc1_NvH-0949-Control-14.raw]	423.22064208984375	25.8626977157333	0.67519836	99.9480570282667	99.27285866826671	4665990.0	5.445091616620941E8	3	7817	2.401392277753871	0.5466957834774451	5.798293940969595	423.2106628417969	423.2306213378906
1089	423.2314453125	23.3743841933333					1	DETECTED	423.2314 m/z @23.37 [151020OFc1_NvH-0949-Control-14.raw]	423.2314453125	23.3743841933333	2.01836073973333	98.1169322581333	96.09857151839998	1529126.25	3.908082081604581E8	2	7817	0.2838158513815543	0.5487399992110112	0.8728945246484918	423.23065185546875	423.24139404296875
1090	423.24200439453125	34.982224012					1	DETECTED	423.2420 m/z @34.98 [151020OFc1_NvH-0949-Control-14.raw]	423.24200439453125	34.982224012	3.53562754933333	69.7794538837333	66.24382633439997	1462364.625	2.7006910300296897E8	2	7817	0.23229388513198757	1.1479908013416547	0.04236486757641192	423.241455078125	423.24310302734375
1091	423.25311279296875	21.1300259578667					1	DETECTED	423.2531 m/z @21.13 [151020OFc1_NvH-0949-Control-14.raw]	423.25311279296875	21.1300259578667	3.37850412933333	99.4058384256	96.02733429626666	4897759.0	5.557864312199993E8	3	7817	1.0345932128631183	4.347002019455884	26.786370673994863	423.2431335449219	423.2555236816406
1092	423.2655944824219	55.0483489709333					1	DETECTED	423.2656 m/z @55.05 [151020OFc1_NvH-0949-Control-14.raw]	423.2655944824219	55.0483489709333	3.54492917226667	98.5362963949333	94.99136722266664	8519189.0	7.835571188700227E8	3	7817	0.24992922104074466	0.5066426771299839	0.011061385716683376	423.2556457519531	423.2755126953125
1093	423.27581787109375	18.9161697365333					1	DETECTED	423.2758 m/z @18.92 [151020OFc1_NvH-0949-Control-14.raw]	423.27581787109375	18.9161697365333	4.66054611706667	92.1082258109333	87.44767969386663	157166.390625	2.996189261011784E8	2	7817	11.501535388898098	3.651539576420542	6.322565036694611	423.275634765625	423.2856750488281
1094	423.303466796875	41.3418278018667					1	DETECTED	423.3035 m/z @41.34 [151020OFc1_NvH-0949-Control-14.raw]	423.303466796875	41.3418278018667	0.933906179466667	99.3395786237333	98.40567244426664	263377.78125	3.379812918782208E8	0	7817	90.3848500283941	1.1220976709669903	1.262319364141236	423.2935485839844	423.3121032714844
1095	423.3314208984375	90.1251022213333					1	DETECTED	423.3314 m/z @90.13 [151020OFc1_NvH-0949-Control-14.raw]	423.3314208984375	90.1251022213333	1.53063104026667	95.0073819074667	93.47675086720002	227402.546875	3.189613511490526E8	0	7817	0.18014920229840925	0.5098030251083093	0.023442603634831912	423.32366943359375	423.34033203125
1096	423.3467712402344	90.3152578893333					1	DETECTED	423.3468 m/z @90.32 [151020OFc1_NvH-0949-Control-14.raw]	423.3467712402344	90.3152578893333	7.40017840933333	92.4895207861333	85.08934237679996	139330.40625	2.815602628799123E8	0	7817	1.6538869140560024	0.5131113840234843	0.021511076797962898	423.3429260253906	423.3544921875
1097	423.3717346191406	55.1428724826667					1	DETECTED	423.3717 m/z @55.14 [151020OFc1_NvH-0949-Control-14.raw]	423.3717346191406	55.1428724826667	11.9000283277333	95.9384174064	84.03838907866671	93977.859375	2.801671157344994E8	0	7817	79.54181078341178	0.9717028414871172	0.8455533382282377	423.36260986328125	423.3728942871094
1098	423.3832092285156	91.3979893405333					1	DETECTED	423.3832 m/z @91.40 [151020OFc1_NvH-0949-Control-14.raw]	423.3832092285156	91.3979893405333	9.42938705733333	99.8406146138667	90.41122755653338	106407.890625	2.741215243443462E8	0	7817	1.3419197089113055	0.5514991413673512	0.5057513359368161	423.3740539550781	423.3906555175781
1099	423.42767333984375	20.5387600018667					1	DETECTED	423.4277 m/z @20.54 [151020OFc1_NvH-0949-Control-14.raw]	423.42767333984375	20.5387600018667	5.23733768693333	98.8783985392	93.64106085226668	171525.8125	2.8784348033498234E8	0	7817	75.93152117865264	2.8280120364343015	4.638001043939673	423.417724609375	423.4376525878906
1100	423.4526672363281	17.9011713653333					1	DETECTED	423.4527 m/z @17.90 [151020OFc1_NvH-0949-Control-14.raw]	423.4526672363281	17.9011713653333	3.63382421573333	99.3016065610667	95.66778234533338	364486.625	2.7240002256992376E8	0	7817	11.300798881661253	0.5110949248927776	0.007958075197743403	423.4430236816406	423.4577331542969
1101	423.46795654296875	13.3057099154667					1	DETECTED	423.4680 m/z @13.31 [151020OFc1_NvH-0949-Control-14.raw]	423.46795654296875	13.3057099154667	3.91129658	98.8595882050667	94.9482916250667	1428342.0	2.9937066748903275E8	0	7817	0.12015691834104025	0.7220534738192828	52.692605616591244	423.4580078125	423.4775695800781
1102	423.49560546875	30.7096496261333					1	DETECTED	423.4956 m/z @30.71 [151020OFc1_NvH-0949-Control-14.raw]	423.49560546875	30.7096496261333	4.09091112373333	81.3160967912	77.22518566746666	103566.9453125	2.5713594867532355E8	0	7817	57.45365083874427	1.5065493448937426	2.0128293029169457	423.49560546875	423.50189208984375
1103	423.51190185546875	33.9122198522667					1	DETECTED	423.5119 m/z @33.91 [151020OFc1_NvH-0949-Control-14.raw]	423.51190185546875	33.9122198522667	1.69057692133333	98.3174322272167	96.62685530588337	201483.1875	2.501990125366466E8	3	7817	24.210890816398823	1.4994091938918455	2.836637903975599	423.5021057128906	423.5218505859375
1104	423.5318908691406	17.5715163					1	DETECTED	423.5319 m/z @17.57 [151020OFc1_NvH-0949-Control-14.raw]	423.5318908691406	17.5715163	4.10213592506667	71.3363130437333	67.23417711866662	167537.234375	1.977366316702689E8	0	7817	19.486825309041045	2.7236093030970268	10.070601885284846	423.5220642089844	423.5321350097656
1105	423.5421447753906	6.1895499032					1	DETECTED	423.5421 m/z @6.19 [151020OFc1_NvH-0949-Control-14.raw]	423.5421447753906	6.1895499032	3.91129658	84.9770391053333	81.0657425253333	1761941.125	3.206432783212834E8	3	7817	0.13798267434434752	33.05515351142628	1.2936407666547418	423.53216552734375	423.5455322265625
1106	423.55560302734375	8.54428232133333					1	DETECTED	423.5556 m/z @8.54 [151020OFc1_NvH-0949-Control-14.raw]	423.55560302734375	8.54428232133333	3.59324766133333	97.9768108741333	94.38356321279997	3121296.75	4.605973504285809E8	3	7817	17.05985665951327	1.6332643729331562	263.89165619226605	423.5456237792969	423.5655822753906
1107	423.5660705566406	24.8945565746667					1	DETECTED	423.5661 m/z @24.89 [151020OFc1_NvH-0949-Control-14.raw]	423.5660705566406	24.8945565746667	4.4730421104	97.5130077256	93.0399656152	580956.5	3.352779114060102E8	3	7817	7.822011585013328	1.0902071927214414	0.017197250736452705	423.56561279296875	423.5760498046875
1108	423.5779113769531	45.9682862549333					1	DETECTED	423.5779 m/z @45.97 [151020OFc1_NvH-0949-Control-14.raw]	423.5779113769531	45.9682862549333	3.67328825786667	98.2706660562833	94.59737779841663	545817.4375	2.6562576147191817E8	3	7817	0.10389164479916957	1.3935222637673659	0.10702824779092511	423.5761413574219	423.5803527832031
1109	423.5903625488281	33.6760745152					1	DETECTED	423.5904 m/z @33.68 [151020OFc1_NvH-0949-Control-14.raw]	423.5903625488281	33.6760745152	3.33202952933333	97.5221140357333	94.19008450639997	1088975.5	2.8969303265694535E8	3	7817	13.53374702785272	0.9150029212269931	4.681107466488807	423.5804748535156	423.5997619628906
1110	423.6289978027344	20.6742002562667					1	DETECTED	423.6290 m/z @20.67 [151020OFc1_NvH-0949-Control-14.raw]	423.6289978027344	20.6742002562667	1.5662636624	98.7843182925333	97.2180546301333	156689.171875	2.6679032802632353E8	0	7817	null	2.5439181816559544	4.087836363311909	423.6195373535156	423.6383361816406
1111	423.6864318847656	14.3978209197333					1	DETECTED	423.6864 m/z @14.40 [151020OFc1_NvH-0949-Control-14.raw]	423.6864318847656	14.3978209197333	3.53562754933333	95.4300520776	91.89442452826667	169658.59375	2.3897991939335746E8	0	7817	0.10315419326204278	4.23001236466125	0.3926133399545563	423.6815490722656	423.693359375
1112	423.7033996582031	26.9799812885333					1	DETECTED	423.7034 m/z @26.98 [151020OFc1_NvH-0949-Control-14.raw]	423.7033996582031	26.9799812885333	2.69060303706667	97.9012893752	95.21068633813333	343428.625	2.850030399971319E8	0	7817	0.1464943788267341	2.2732698517683554	0.18804151013478634	423.6934814453125	423.7085876464844
1113	423.7185974121094	13.3177705186667					1	DETECTED	423.7186 m/z @13.32 [151020OFc1_NvH-0949-Control-14.raw]	423.7185974121094	13.3177705186667	0.217470361333333	98.5738357613333	98.35636539999997	1206982.25	3.085163560915516E8	0	7817	11.027690479693314	1.3790235100721444	4.138375688989016	423.7086181640625	423.7187194824219
1114	423.7287292480469	25.5118808429333					1	DETECTED	423.7287 m/z @25.51 [151020OFc1_NvH-0949-Control-14.raw]	423.7287292480469	25.5118808429333	3.70242594213333	98.4516451541333	94.74921921199997	1688896.125	3.569603352018359E8	0	7817	0.23864590910749683	0.5970314041246918	2.2081818340450785	423.71875	423.7292785644531
1115	423.7392883300781	17.9564783765333					1	DETECTED	423.7393 m/z @17.96 [151020OFc1_NvH-0949-Control-14.raw]	423.7392883300781	17.9564783765333	3.54492917226667	97.5130077256	93.96807855333333	1.1694782E7	6.174620963501548E8	2	7817	17.46584902755037	16.316026664625735	4.252961726878766	423.7293395996094	423.7492370605469
1116	423.7502136230469	25.9964947938667					1	DETECTED	423.7502 m/z @26.00 [151020OFc1_NvH-0949-Control-14.raw]	423.7502136230469	25.9964947938667	4.69847486533333	97.4551519352	92.75667706986668	3614470.25	4.047234381779633E8	0	7817	4.956345108215562	0.5541994127122352	0.08558852699327793	423.74932861328125	423.7571716308594
1117	423.7672119140625	55.0137037245333					1	DETECTED	423.7672 m/z @55.01 [151020OFc1_NvH-0949-Control-14.raw]	423.7672119140625	55.0137037245333	4.93382087066667	95.6177026266667	90.68388175600003	4039860.75	4.4955406583763677E8	0	7817	32.19548570352514	0.5061856812195454	0.013239891492403831	423.75750732421875	423.77716064453125
1118	423.7899169921875	18.8941575738667					1	DETECTED	423.7899 m/z @18.89 [151020OFc1_NvH-0949-Control-14.raw]	423.7899169921875	18.8941575738667	1.3340665696	93.8755763026667	92.5415097330667	125547.34375	2.4917268548031327E8	0	7817	86.50352749815384	3.747107748847185	6.558414885085964	423.78021240234375	423.7997131347656
1119	423.8390808105469	42.2542553338667					1	DETECTED	423.8391 m/z @42.25 [151020OFc1_NvH-0949-Control-14.raw]	423.8390808105469	42.2542553338667	0.00795364773333333	99.9950565296	99.98710288186668	186210.171875	2.838898741063962E8	0	7817	79.6649800542991	1.181167939484027	1.652788419194553	423.8291015625	423.847900390625
1120	423.8544616699219	18.0393779832					1	DETECTED	423.8545 m/z @18.04 [151020OFc1_NvH-0949-Control-14.raw]	423.8544616699219	18.0393779832	0.00795364773333333	95.9655813736	95.95762772586667	160578.4375	2.6824878795733956E8	0	7817	16.312311436684045	2.671383487626359	0.03494064579014086	423.8494567871094	423.86431884765625
1121	423.8759765625	6.20267701893333					1	DETECTED	423.8760 m/z @6.20 [151020OFc1_NvH-0949-Control-14.raw]	423.8759765625	6.20267701893333	0.00795364773333333	99.4622961136	99.45434246586667	722929.0625	3.3989270742649144E8	0	7817	12.653204582512956	20.296682968765367	203.845822161591	423.8661804199219	423.88592529296875
1122	423.8861999511719	23.2866977744					1	DETECTED	423.8862 m/z @23.29 [151020OFc1_NvH-0949-Control-14.raw]	423.8861999511719	23.2866977744	0.00795364773333333	58.2185403762667	58.21058672853337	689751.5625	1.8795876321797833E8	0	7817	0.1349837780421268	3.2845635810468905	0.016623604955169905	423.88604736328125	423.8883361816406
1123	423.89837646484375	13.8378792021333					1	DETECTED	423.8984 m/z @13.84 [151020OFc1_NvH-0949-Control-14.raw]	423.89837646484375	13.8378792021333	0.0282452725333333	99.9856922469333	99.95744697439996	3273257.0	4.035525792744711E8	3	7817	5.4626316861264534	1.6948391606689703	4.386163602564709	423.8884582519531	423.9083557128906
1124	423.9128723144531	45.953782244					1	DETECTED	423.9129 m/z @45.95 [151020OFc1_NvH-0949-Control-14.raw]	423.9128723144531	45.953782244	0.567381078133333	95.6922428576	95.12486177946666	483261.09375	2.717200684393372E8	0	7817	30.09523265946821	1.32413182534737	0.0667068162229504	423.90838623046875	423.9145202636719
1125	423.9245300292969	33.6237418472					1	DETECTED	423.9245 m/z @33.62 [151020OFc1_NvH-0949-Control-14.raw]	423.9245300292969	33.6237418472	0.00795364773333333	99.5841381730667	99.57618452533337	560328.8125	2.9822067215040964E8	3	7817	30.81642252782587	0.9946783764008764	0.17185330434685073	423.9145812988281	423.93450927734375
1126	423.9394226074219	23.6562935813333					1	DETECTED	423.9394 m/z @23.66 [151020OFc1_NvH-0949-Control-14.raw]	423.9394226074219	23.6562935813333	0.0480476384	97.4661666576	97.41811901919999	193656.21875	2.86199980866646E8	0	7817	30.546994443508616	2.4116474814366695	3.804759159570628	423.9345397949219	423.9493713378906
1127	423.9555358886719	15.2596718829333					1	DETECTED	423.9555 m/z @15.26 [151020OFc1_NvH-0949-Control-14.raw]	423.9555358886719	15.2596718829333	0.00795364773333333	99.9574881613333	99.94953451359997	118620.2578125	2.318930952898774E8	0	7817	2.7616608985990343	3.989635832743899	9.653361323529966	423.9496154785156	423.95880126953125
1128	423.968994140625	13.3309786253333					1	DETECTED	423.9690 m/z @13.33 [151020OFc1_NvH-0949-Control-14.raw]	423.968994140625	13.3309786253333	0.0183180696	97.7245598690667	97.7062417994667	601925.5625	3.002329931506987E8	0	7817	15.090636613267948	13.032829090369916	60.15521462888704	423.9590148925781	423.9746398925781
1129	423.98468017578125	44.0277018216					1	DETECTED	423.9847 m/z @44.03 [151020OFc1_NvH-0949-Control-14.raw]	423.98468017578125	44.0277018216	0.0183180696	99.9763073093333	99.9579892397333	1132124.125	2.8909121338544726E8	4	7817	0.48347209260524693	1.0601495096880933	0.004200387881862348	423.9747619628906	423.99462890625
1130	424.00823974609375	60.8423482952					1	DETECTED	424.0082 m/z @60.84 [151020OFc1_NvH-0949-Control-14.raw]	424.00823974609375	60.8423482952	0.316927368266667	99.9950565296	99.67812916133335	146678.375	2.8500512552699465E8	0	7817	93.8688350096141	0.8295199836858544	0.6593035995791044	423.9987487792969	424.01806640625
1131	424.03759765625	34.0894384378667					1	DETECTED	424.0376 m/z @34.09 [151020OFc1_NvH-0949-Control-14.raw]	424.03759765625	34.0894384378667	0.4158683936	99.9950565296	99.57918813600001	86933.921875	2.863840500907521E8	0	7817	92.79245462661004	1.417878246947259	1.8209765468114385	424.02978515625	424.0437316894531
1132	424.07879638671875	37.4409278642667					1	DETECTED	424.0788 m/z @37.44 [151020OFc1_NvH-0949-Control-14.raw]	424.07879638671875	37.4409278642667	2.02728787466667	99.9950565296	97.96776865493334	343692.21875	2.712349823654794E8	0	7817	96.654320442739	1.353100881250311	1.72578792792431	424.06927490234375	424.0880432128906
1133	424.08880615234375	31.1580735386667					1	DETECTED	424.0888 m/z @31.16 [151020OFc1_NvH-0949-Control-14.raw]	424.08880615234375	31.1580735386667	4.29865452986667	98.2706660562833	93.97201152641664	81054.234375	2.6076173062953937E8	0	7817	87.48949119328776	1.749330681643343	2.498661363286686	424.08880615234375	424.0987243652344
1134	424.1258850097656	90.3418741946667					1	DETECTED	424.1259 m/z @90.34 [151020OFc1_NvH-0949-Control-14.raw]	424.1258850097656	90.3418741946667	1.23857787253333	99.0305467669333	97.79196889439997	225067.5625	3.21207428444958E8	0	7817	0.12242134486560019	0.548756179237492	1.6921546244816426	424.11810302734375	424.1355285644531
1135	424.1744384765625	42.2415259728					1	DETECTED	424.1744 m/z @42.24 [151020OFc1_NvH-0949-Control-14.raw]	424.1744384765625	42.2415259728	3.91129658	99.3869529448	95.4756563648	140691.4375	2.6365299467029375E8	0	7817	56.376562077426286	1.3220288948659498	1.4420890752581732	424.1648254394531	424.1844177246094
1136	424.1850280761719	13.6834037528					1	DETECTED	424.1850 m/z @13.68 [151020OFc1_NvH-0949-Control-14.raw]	424.1850280761719	13.6834037528	0.247243189333333	99.4810770642667	99.23383387493337	127458.375	2.5062228329470986E8	0	7817	19.11871629130584	7.4191971418310265	14.005260099401134	424.1844482421875	424.1914978027344
1137	424.2015075683594	85.5205288064					1	DETECTED	424.2015 m/z @85.52 [151020OFc1_NvH-0949-Control-14.raw]	424.2015075683594	85.5205288064	3.43374321893333	94.2266205570667	90.79287733813337	366247.90625	2.91371064204322E8	0	7817	77.37006096631866	0.532799332682579	0.0560541745346523	424.1915283203125	424.2015686035156
1138	424.2115783691406	26.2529666981333					1	DETECTED	424.2116 m/z @26.25 [151020OFc1_NvH-0949-Control-14.raw]	424.2115783691406	26.2529666981333	3.5543000216	97.8727411050667	94.3184410834667	3481583.0	4.611306039638365E8	2	7817	0.2226573232521254	0.5588282560502813	0.30530629160078493	424.20159912109375	424.2215576171875
1139	424.22900390625	10.1939163154667					1	DETECTED	424.2290 m/z @10.19 [151020OFc1_NvH-0949-Control-14.raw]	424.22900390625	10.1939163154667	3.92241068373333	96.7996741938667	92.87726351013336	1232721.75	3.5334803428059787E8	3	7817	15.986174686185128	4.941624999097963	4.335709520069889	424.2215881347656	424.2306823730469
1140	424.2406921386719	17.9450889384					1	DETECTED	424.2407 m/z @17.95 [151020OFc1_NvH-0949-Control-14.raw]	424.2406921386719	17.9450889384	3.62276211653333	96.7717994330667	93.14903731653338	5979833.5	5.865514773575591E8	2	7817	14.80114773145647	0.8721282772880136	113.90765703104536	424.230712890625	424.2505187988281
1141	424.2555236816406	28.9299822109333					1	DETECTED	424.2555 m/z @28.93 [151020OFc1_NvH-0949-Control-14.raw]	424.2555236816406	28.9299822109333	3.46107604346667	98.4028082008	94.94173215733332	5889328.5	4.82627518377743E8	3	7817	0.20975337411522332	4.256097307380829	1.4933622355208558	424.2507019042969	424.265380859375
1142	424.268798828125	55.0776940810667					1	DETECTED	424.2688 m/z @55.08 [151020OFc1_NvH-0949-Control-14.raw]	424.268798828125	55.0776940810667	3.30475886026667	98.3935208656	95.08876200533332	1168435.5	2.8314998462389106E8	0	7817	0.30782852848654585	1.1923594657717522	0.005531279345040821	424.2655334472656	424.2787780761719
1143	424.28643798828125	34.1291107957333					1	DETECTED	424.2864 m/z @34.13 [151020OFc1_NvH-0949-Control-14.raw]	424.28643798828125	34.1291107957333	1.32508478346667	99.7633571789333	98.43827239546664	74015.1328125	2.6564351639028156E8	0	7817	76.9858182306484	1.5003992552416732	2.4529418523692144	424.2789611816406	424.29638671875
1144	424.3095703125	53.1954590992					1	DETECTED	424.3096 m/z @53.20 [151020OFc1_NvH-0949-Control-14.raw]	424.3095703125	53.1954590992	4.8842043904	97.3326471898667	92.4484427994667	73360.9140625	2.202598872585211E8	0	7817	86.10926286888105	0.9568002669016483	0.9136005338032965	424.3009338378906	424.3145446777344
1145	424.327392578125	90.6150046954667					1	DETECTED	424.3274 m/z @90.62 [151020OFc1_NvH-0949-Control-14.raw]	424.327392578125	90.6150046954667	1.0681753656	92.4635546229333	91.3953792573333	259546.671875	2.988162034247478E8	0	7817	0.3663984566148031	0.510321693918704	7.335202478753128	424.3179016113281	424.33563232421875
1146	424.3602294921875	41.6022564242667					1	DETECTED	424.3602 m/z @41.60 [151020OFc1_NvH-0949-Control-14.raw]	424.3602294921875	41.6022564242667	4.53147056933333	94.6276615725333	90.09619100319996	115704.1796875	3.17080806213549E8	0	7817	86.66695507595395	1.2151912742795279	1.3407322243177442	424.350341796875	424.36962890625
1147	424.39501953125	30.8746746146667					1	DETECTED	424.3950 m/z @30.87 [151020OFc1_NvH-0949-Control-14.raw]	424.39501953125	30.8746746146667	4.236719612	99.311039624	95.074320012	721885.6875	2.823559426334206E8	5	7817	0.10696721089352934	312.041435963628	0.5745773756880845	424.38507080078125	424.40478515625
1148	424.4328308105469	32.6805465258667					1	DETECTED	424.4328 m/z @32.68 [151020OFc1_NvH-0949-Control-14.raw]	424.4328308105469	32.6805465258667	5.30689982613333	99.3776011312	94.07070130506666	328805.0625	3.07114379199258E8	0	7817	2.278042122837391	2.0976634833054923	3.230742648512912	424.42315673828125	424.4427490234375
1149	424.4524841308594	19.9598645048					1	DETECTED	424.4525 m/z @19.96 [151020OFc1_NvH-0949-Control-14.raw]	424.4524841308594	19.9598645048	3.46107604346667	98.1169322581333	94.65585621466663	236024.0625	2.805824671980929E8	0	7817	17.248012205265102	3.222065782085906	0.011417052532992286	424.4429931640625	424.4624328613281
1150	424.4764404296875	36.5923500962667					1	DETECTED	424.4764 m/z @36.59 [151020OFc1_NvH-0949-Control-14.raw]	424.4764404296875	36.5923500962667	4.3922571672	93.9302630144167	89.5380058472167	1042391.75	3.176350779147915E8	0	7817	2.532023603938285	0.5494496959152291	0.05401730912015822	424.46649169921875	424.48370361328125
1151	424.4941101074219	30.0660820624					1	DETECTED	424.4941 m/z @30.07 [151020OFc1_NvH-0949-Control-14.raw]	424.4941101074219	30.0660820624	5.4412501576	98.6887425698667	93.24749241226671	2749375.25	3.150318015994119E8	0	7817	0.1542615633458837	2.7404561650188426	1.6176752539405685	424.484375	424.50408935546875
1152	424.5080261230469	14.8680881682667					1	DETECTED	424.5080 m/z @14.87 [151020OFc1_NvH-0949-Control-14.raw]	424.5080261230469	14.8680881682667	4.09091112373333	95.1259139746667	91.03500285093337	235467.078125	2.927698282411293E8	0	7817	51.68747852109534	4.22350873864089	0.5973407295154641	424.5041809082031	424.5177307128906
1153	424.5180358886719	46.0458482136					1	DETECTED	424.5180 m/z @46.05 [151020OFc1_NvH-0949-Control-14.raw]	424.5180358886719	46.0458482136	5.6492791184	61.010308652	55.3610295336	75621.4453125	1.6646844859793347E8	0	7817	53.322733986943476	0.6852194477597121	0.39044200962700043	424.5180358886719	424.52386474609375
1154	424.53387451171875	12.8663796821333					1	DETECTED	424.5339 m/z @12.87 [151020OFc1_NvH-0949-Control-14.raw]	424.53387451171875	12.8663796821333	3.1866001816	97.2824230221333	94.0958228405333	137456.5625	2.8044995934846705E8	0	7817	0.09722532350744117	5.4037161035329655	0.12922472514196195	424.5238952636719	424.5367736816406
1155	424.5468444824219	33.6760745152					1	DETECTED	424.5468 m/z @33.68 [151020OFc1_NvH-0949-Control-14.raw]	424.5468444824219	33.6760745152	4.19536793573333	94.7545042317333	90.55913629599998	316048.0	2.8629689264989513E8	6	7817	12.645972584264733	1.7117280163196253	2.341231810728282	424.5369567871094	424.5489196777344
1156	424.5589599609375	21.8385642826667					1	DETECTED	424.5590 m/z @21.84 [151020OFc1_NvH-0949-Control-14.raw]	424.5589599609375	21.8385642826667	4.4118160848	80.1938744130667	75.7820583282667	1723081.125	2.7544229141000646E8	3	7817	0.13967191560711	1.3204578671676932	0.2741377497159963	424.5489807128906	424.5617980957031
1157	424.57183837890625	29.1138610608					1	DETECTED	424.5718 m/z @29.11 [151020OFc1_NvH-0949-Control-14.raw]	424.57183837890625	29.1138610608	3.92241068373333	98.9930262293333	95.07061554559996	1960242.5	3.476002538646486E8	3	7817	15.085959002188343	0.5414593511833364	2.151751685379056	424.5618591308594	424.5818176269531
1158	424.584716796875	25.8195297138667					1	DETECTED	424.5847 m/z @25.82 [151020OFc1_NvH-0949-Control-14.raw]	424.584716796875	25.8195297138667	3.49745279706667	97.4661666576	93.96871386053333	1844862.5	3.1055328852244014E8	0	7817	0.14691629314626908	1.347150470648114	0.05549787464006614	424.58184814453125	424.5946350097656
1159	424.5956115722656	30.9488486298667					1	DETECTED	424.5956 m/z @30.95 [151020OFc1_NvH-0949-Control-14.raw]	424.5956115722656	30.9488486298667	0.1481856168	94.5870452909333	94.4388596741333	865343.9375	2.984923681651459E8	0	7817	0.3246592939089581	2.6602919778206595	0.018952737799288383	424.5947570800781	424.6054382324219
1160	424.6348571777344	32.6479988853333					1	DETECTED	424.6349 m/z @32.65 [151020OFc1_NvH-0949-Control-14.raw]	424.6348571777344	32.6479988853333	6.8172350936	95.2622726714667	88.4450375778667	424424.75	2.9613622842062956E8	0	7817	8.065739055830406	1.712009723966661	0.467435338919914	424.625	424.64453125
1161	424.6826477050781	8.34797816773333					1	DETECTED	424.6826 m/z @8.35 [151020OFc1_NvH-0949-Control-14.raw]	424.6826477050781	8.34797816773333	0.781507416	88.918188596	88.13668118	150764.640625	2.90084908752984E8	0	7817	0.1454783675589031	0.5106521298904142	2.8182348780977113	424.6731262207031	424.68988037109375
1162	424.69989013671875	25.5624845264					1	DETECTED	424.6999 m/z @25.56 [151020OFc1_NvH-0949-Control-14.raw]	424.69989013671875	25.5624845264	4.29865452986667	99.4058384256	95.10718389573333	935613.6875	3.028607850586693E8	0	7817	0.23601530583344754	0.6172186006569241	0.46043343733070513	424.6900329589844	424.7007751464844
1163	424.7107849121094	27.5367706912					1	DETECTED	424.7108 m/z @27.54 [151020OFc1_NvH-0949-Control-14.raw]	424.7107849121094	27.5367706912	3.6932546952	99.1775951410667	95.4843404458667	3927788.5	4.498918711893367E8	2	7817	0.3372344651713952	0.5655960378153263	1.7535833090862385	424.7008056640625	424.72076416015625
1164	424.7309875488281	40.9689340989333					1	DETECTED	424.7310 m/z @40.97 [151020OFc1_NvH-0949-Control-14.raw]	424.7309875488281	40.9689340989333	3.46107604346667	97.3419617504	93.88088570693333	2255552.0	4.361318032004543E8	2	7817	17.70789916515716	0.8190004896083658	0.18215578697776888	424.72100830078125	424.740966796875
1165	424.7451171875	30.0182036405333					1	DETECTED	424.7451 m/z @30.02 [151020OFc1_NvH-0949-Control-14.raw]	424.7451171875	30.0182036405333	4.76405372933333	97.3326471898667	92.56859346053338	1685985.25	3.256904249069568E8	0	7817	15.719969931886201	20.86873747280574	0.03584161941120573	424.7409973144531	424.7472839355469
1166	424.7572937011719	28.9438732514667					1	DETECTED	424.7573 m/z @28.94 [151020OFc1_NvH-0949-Control-14.raw]	424.7572937011719	28.9438732514667	3.9445769288	98.6310263229333	94.68644939413329	2505383.5	3.9348004080179894E8	2	7817	6.464179197906262	0.7376450711748355	2.034446837341913	424.747314453125	424.76654052734375
1167	424.7712707519531	17.5931327336					1	DETECTED	424.7713 m/z @17.59 [151020OFc1_NvH-0949-Control-14.raw]	424.7712707519531	17.5931327336	4.76405372933333	57.7655456250667	53.001491895733366	783931.625	2.976102918631052E8	2	7817	0.1226463602590897	1.6246445539614822	2.392079317203092	424.76739501953125	424.7800598144531
1168	424.7969665527344	31.1060162040167					1	DETECTED	424.7970 m/z @31.11 [151020OFc1_NvH-0949-Control-14.raw]	424.7969665527344	31.1060162040167	5.63989358026667	91.0564722962667	85.41657871600003	489080.0	2.979233128660067E8	0	7817	0.2581497327786444	1.6770628960283778	0.5331161433242321	424.7875061035156	424.8061828613281
1169	424.829833984375	40.6853103821333					1	DETECTED	424.8298 m/z @40.69 [151020OFc1_NvH-0949-Control-14.raw]	424.829833984375	40.6853103821333	0.00795364773333333	99.9950565296	99.98710288186668	410482.3125	2.693491450630058E8	0	7817	26.97497983668024	1.5914621019973616	0.1278722744319396	424.82012939453125	424.8395080566406
1170	424.8426208496094	20.1140107488					1	DETECTED	424.8426 m/z @20.11 [151020OFc1_NvH-0949-Control-14.raw]	424.8426208496094	20.1140107488	0.0381160872	99.7633571789333	99.72524109173331	153771.890625	2.790670625471788E8	0	7817	5.240909942280291	2.5901607933106034	14.914829081270156	424.8400573730469	424.852294921875
1171	424.8573913574219	22.1497001754667					1	DETECTED	424.8574 m/z @22.15 [151020OFc1_NvH-0949-Control-14.raw]	424.8573913574219	22.1497001754667	0.00795364773333333	92.1580765658667	92.15012291813336	90748.265625	2.729423149537123E8	0	7817	6.372203116276021	2.127116006213277	3.2233255080069894	424.8526611328125	424.8614501953125
1172	424.8714599609375	5.52969064853333					1	DETECTED	424.8715 m/z @5.53 [151020OFc1_NvH-0949-Control-14.raw]	424.8714599609375	5.52969064853333	0.0580576418666667	98.9066399397333	98.84858229786663	267493.625	2.8550835641215783E8	3	7817	10.25093254925025	22.279667389945676	36.322917204254665	424.8614807128906	424.8771057128906
1173	424.8871154785156	6.69934053813333					1	DETECTED	424.8871 m/z @6.70 [151020OFc1_NvH-0949-Control-14.raw]	424.8871154785156	6.69934053813333	0.0580576418666667	99.6404921482667	99.58243450640003	334007.0	2.8399367299442375E8	3	7817	8.175201321866478	2.7503889461928086	15.67539710633426	424.87713623046875	424.8877258300781
1174	424.8977966308594	38.0182234714667					1	DETECTED	424.8978 m/z @38.02 [151020OFc1_NvH-0949-Control-14.raw]	424.8977966308594	38.0182234714667	0.00795364773333333	99.9388223432	99.93086869546667	5494330.5	4.6604430288855004E8	3	7817	0.16868351477604904	0.5092482404125475	0.13360897464429142	424.887939453125	424.90771484375
1175	424.9079895019531	29.4759614250667					1	DETECTED	424.9080 m/z @29.48 [151020OFc1_NvH-0949-Control-14.raw]	424.9079895019531	29.4759614250667	4.04723632213333	51.4229124146667	47.37567609253337	638884.8125	1.959503612149439E8	0	7817	0.24088543843328836	1.1265199670435588	0.014748309833543619	424.9078063964844	424.9088439941406
1176	424.91888427734375	25.8718245130667					1	DETECTED	424.9189 m/z @25.87 [151020OFc1_NvH-0949-Control-14.raw]	424.91888427734375	25.8718245130667	0.0381160872	99.4997435394667	99.46162745226671	1110776.25	3.074780975613313E8	0	7817	18.35714931866557	0.6390390701008843	0.028583315853148255	424.908935546875	424.9286804199219
1177	424.9337158203125	8.35706541653333					1	DETECTED	424.9337 m/z @8.36 [151020OFc1_NvH-0949-Control-14.raw]	424.9337158203125	8.35706541653333	0.00795364773333333	99.7162308850667	99.70827723733336	146644.25	2.3748138842813414E8	0	7817	0.06504263857542014	0.503620545042667	0.009639497619952786	424.9294738769531	424.94305419921875
1178	424.9533996582031	14.0333834128					1	DETECTED	424.9534 m/z @14.03 [151020OFc1_NvH-0949-Control-14.raw]	424.9533996582031	14.0333834128	0.0282452725333333	99.8784162688	99.85017099626666	255344.1875	2.842677865452119E8	0	7817	0.03250288520104938	5.4508423519129465	0.002598272799194713	424.94342041015625	424.9632263183594
1179	424.97979736328125	12.4794586736					1	DETECTED	424.9798 m/z @12.48 [151020OFc1_NvH-0949-Control-14.raw]	424.97979736328125	12.4794586736	0.00795364773333333	99.9668591069333	99.95890545919997	439129.1875	2.9539254364068484E8	0	7817	8.965552416804321	0.5818428750466346	0.1373094636136013	424.9698181152344	424.9859313964844
1180	424.9959411621094	30.0469175288					1	DETECTED	424.9959 m/z @30.05 [151020OFc1_NvH-0949-Control-14.raw]	424.9959411621094	30.0469175288	0.0480476384	99.8878411328	99.8397934944	1123733.625	2.77205541852249E8	4	7817	0.1685236220676387	0.6583726399074687	0.08796842399371861	424.9859619140625	425.0057373046875
1181	425.0140686035156	25.5446286298667					1	DETECTED	425.0141 m/z @25.54 [151020OFc1_NvH-0949-Control-14.raw]	425.0140686035156	25.5446286298667	0.596745186666667	99.9950565296	99.39831134293334	184365.015625	2.857043129866877E8	0	7817	35.36991580082244	2.037026830195267	3.2447028157545685	425.0059509277344	425.0239562988281
1182	425.0411071777344	34.3918188341333					1	DETECTED	425.0411 m/z @34.39 [151020OFc1_NvH-0949-Control-14.raw]	425.0411071777344	34.3918188341333	0.440048618933333	99.9950565296	99.55500791066667	82517.3671875	2.859963925524849E8	2	7817	92.84638502528406	1.396360071247363	1.8038034454929162	425.0391845703125	425.05084228515625
1183	425.0633239746094	51.2898747725333					1	DETECTED	425.0633 m/z @51.29 [151020OFc1_NvH-0949-Control-14.raw]	425.0633239746094	51.2898747725333	0.257307607466667	99.9950565296	99.73774892213333	104393.859375	2.7060048782656753E8	0	7817	96.56506486596756	0.9438174697595691	0.8881448710411738	425.0537414550781	425.07330322265625
1184	425.0737609863281	45.845148052					1	DETECTED	425.0738 m/z @45.85 [151020OFc1_NvH-0949-Control-14.raw]	425.0737609863281	45.845148052	16.2997144418667	99.6498750176	83.3501605757333	86132.3515625	2.6512343111141276E8	0	7817	81.5114177336115	1.3369378759126649	1.7563773730392302	425.0733337402344	425.0751037597656
1185	425.10601806640625	92.8046778453333					1	DETECTED	425.1060 m/z @92.80 [151020OFc1_NvH-0949-Control-14.raw]	425.10601806640625	92.8046778453333	3.35030268053333	99.9856922469333	96.63538956639997	173298.65625	2.801294202252304E8	0	7817	91.47783007324426	0.5322469175206164	0.021737694861543384	425.0965270996094	425.1138916015625
1186	425.1694641113281	13.7695797378667					1	DETECTED	425.1695 m/z @13.77 [151020OFc1_NvH-0949-Control-14.raw]	425.1694641113281	13.7695797378667	12.6322824941333	97.0264447672	84.39416227306671	124952.6953125	2.567302149656099E8	0	7817	0.0946954798577	37.10294856427613	67.94468582467447	425.1624755859375	425.17083740234375
1187	425.1816101074219	13.8945787906667					1	DETECTED	425.1816 m/z @13.89 [151020OFc1_NvH-0949-Control-14.raw]	425.1816101074219	13.8945787906667	3.78234584533333	98.1818524578667	94.39950661253337	1281309.625	2.853632117763004E8	0	7817	0.11037048055955978	4.779711654618983	1.6373686830678353	425.17218017578125	425.1915588378906
1188	425.2018127441406	25.5118808429333					1	DETECTED	425.2018 m/z @25.51 [151020OFc1_NvH-0949-Control-14.raw]	425.2018127441406	25.5118808429333	3.70242594213333	99.1104543616	95.40802841946667	548720.25	2.7534225024159586E8	0	7817	0.2315736857455093	0.5408133749279596	0.9544843076400109	425.19183349609375	425.20257568359375
1189	425.21258544921875	27.5367706912					1	DETECTED	425.2126 m/z @27.54 [151020OFc1_NvH-0949-Control-14.raw]	425.21258544921875	27.5367706912	3.61189957733333	99.5558930197333	95.94399344239997	1638068.625	4.227601431795328E8	3	7817	9.23762318385689	2.691057611595127	4.219504246466265	425.2026062011719	425.22222900390625
1190	425.23223876953125	37.9838678176					1	DETECTED	425.2322 m/z @37.98 [151020OFc1_NvH-0949-Control-14.raw]	425.23223876953125	37.9838678176	4.05672798026667	96.1470508848	92.09032290453332	3128942.0	4.793723363500829E8	3	7817	4.864178472584058	0.6671767415606793	1.8293656884468756	425.2222595214844	425.23529052734375
1191	425.24530029296875	31.7953417088					1	DETECTED	425.2453 m/z @31.80 [151020OFc1_NvH-0949-Control-14.raw]	425.24530029296875	31.7953417088	3.65283667813333	99.8499080698667	96.19707139173337	5058404.5	6.639015302038788E8	2	7817	15.771292528387342	0.6996268144176897	0.4987548097292869	425.2353210449219	425.2552795410156
1192	425.25750732421875	50.7340080085333					1	DETECTED	425.2575 m/z @50.73 [151020OFc1_NvH-0949-Control-14.raw]	425.25750732421875	50.7340080085333	3.83088291306667	99.6787686432	95.84788573013333	1492355.625	3.225658109897708E8	2	7817	21.937422372613288	0.5143010463382482	0.027565803929119538	425.25531005859375	425.2674865722656
1193	425.27252197265625	17.5825763888					1	DETECTED	425.2725 m/z @17.58 [151020OFc1_NvH-0949-Control-14.raw]	425.27252197265625	17.5825763888	1.02327377866667	96.6584720405333	95.63519826186663	354148.6875	3.1266987826165473E8	0	7817	0.09865011078792918	6.716400372192982	1.1829767653143342	425.26751708984375	425.28240966796875
1194	425.2831726074219	24.6375663333333					1	DETECTED	425.2832 m/z @24.64 [151020OFc1_NvH-0949-Control-14.raw]	425.2831726074219	24.6375663333333	4.71760794986667	92.4635546229333	87.74594667306663	128516.8046875	3.726800650201989E8	0	7817	86.87092352654727	2.2024631021793426	3.376421175149273	425.2830810546875	425.2928161621094
1195	425.3113708496094	90.4376649994667					1	DETECTED	425.3114 m/z @90.44 [151020OFc1_NvH-0949-Control-14.raw]	425.3113708496094	90.4376649994667	2.42794996213333	98.5644457485333	96.13649578639998	390958.8125	5.1730509079668176E8	0	7817	0.17837290894327396	2.7300604277226	11.576482605998391	425.30230712890625	425.3123779296875
1196	425.3252868652344	91.3103298581333					1	DETECTED	425.3253 m/z @91.31 [151020OFc1_NvH-0949-Control-14.raw]	425.3252868652344	91.3103298581333	1.16721989066667	92.4988108272	91.33159093653333	108131.8984375	1.860869293851455E8	0	7817	0.9269077406858202	0.5065921897386036	1.4418083422708823	425.32366943359375	425.3274841308594
1197	425.3509826660156	55.2688171722667					1	DETECTED	425.3510 m/z @55.27 [151020OFc1_NvH-0949-Control-14.raw]	425.3509826660156	55.2688171722667	31.7824352504	92.6286607272	60.8462254768	115062.9609375	2.2215444911891687E8	0	7817	59.59649291628459	1.2953511885998474	1.5576826609860914	425.3412780761719	425.35174560546875
1198	425.3625793457031	92.1938013922667					1	DETECTED	425.3626 m/z @92.19 [151020OFc1_NvH-0949-Control-14.raw]	425.3625793457031	92.1938013922667	0.00795364773333333	99.8406146138667	99.83266096613337	123733.75	2.7940757523116326E8	0	7817	0.787571437677471	0.5414749845485554	0.2912493502235517	425.35302734375	425.3720703125
1199	425.38861083984375	36.775827136					1	DETECTED	425.3886 m/z @36.78 [151020OFc1_NvH-0949-Control-14.raw]	425.38861083984375	36.775827136	6.51533598346667	99.3490513888	92.83371540533334	99552.171875	2.8957769760233086E8	0	7817	85.14626472456875	1.5339095941534568	1.815893884778079	425.3788757324219	425.3973388671875
1200	425.407470703125	26.9072675365333					1	DETECTED	425.4075 m/z @26.91 [151020OFc1_NvH-0949-Control-14.raw]	425.407470703125	26.9072675365333	6.32548013546667	95.1259139746667	88.80043383920002	351405.34375	2.6437073204861665E8	0	7817	63.73665577213011	2.082010104706557	9.99990634574015	425.397705078125	425.4174499511719
1201	425.4189758300781	9.79766168106667					1	DETECTED	425.4190 m/z @9.80 [151020OFc1_NvH-0949-Control-14.raw]	425.4189758300781	9.79766168106667	3.65283667813333	99.3680787944	95.71524211626668	223505.390625	2.9273288607012534E8	0	7817	0.17142235442097586	1.9300059313872344	3.441518464401006	425.4176940917969	425.428955078125
1202	425.4558410644531	37.1029320912					1	DETECTED	425.4558 m/z @37.10 [151020OFc1_NvH-0949-Control-14.raw]	425.4558410644531	37.1029320912	1.77022991946667	99.5841381730667	97.81390825360003	664588.5625	2.6288820769953787E8	0	7817	0.14014087876351766	1.8285661928094568	0.0656715661154503	425.4458923339844	425.4647216796875
1203	425.474853515625	11.7918707810667					1	DETECTED	425.4749 m/z @11.79 [151020OFc1_NvH-0949-Control-14.raw]	425.474853515625	11.7918707810667	3.71329227546667	95.8445641917333	92.13127191626663	954770.625	3.657765396781586E8	0	7817	22.89288789410689	2.025548663183455	95.27180178483763	425.4649353027344	425.4837341308594
1204	425.4937744140625	25.7810236722667					1	DETECTED	425.4938 m/z @25.78 [151020OFc1_NvH-0949-Control-14.raw]	425.4937744140625	25.7810236722667	4.02848270666667	90.8547587464	86.82627603973333	1287572.625	3.415012925410587E8	4	7817	0.3186701959712259	0.7478788997957272	2.6181460406101063	425.4838562011719	425.503173828125
1205	425.51025390625	14.8021852829333					1	DETECTED	425.5103 m/z @14.80 [151020OFc1_NvH-0949-Control-14.raw]	425.51025390625	14.8021852829333	6.68777144346667	96.0815530157333	89.39378157226663	170555.09375	2.6518100921118176E8	0	7817	1.4071228441357118	5.508332662149667	2.2350850201953523	425.5037841796875	425.5169372558594
1206	425.527099609375	13.9382530813333					1	DETECTED	425.5271 m/z @13.94 [151020OFc1_NvH-0949-Control-14.raw]	425.527099609375	13.9382530813333	4.03782606533333	98.4798671986667	94.44204113333336	682614.0	3.075943859838899E8	0	7817	0.12540868231282332	1.19836287025912	0.04451377102815793	425.5172119140625	425.5325622558594
1207	425.5426025390625	16.0140693325333					1	DETECTED	425.5426 m/z @16.01 [151020OFc1_NvH-0949-Control-14.raw]	425.5426025390625	16.0140693325333	1.55734083946667	79.4982047181333	77.94086387866662	2703316.5	3.454839216404082E8	3	7817	1.2604720015452706	1.1943606345127766	1.645728125292129	425.5326843261719	425.5456237792969
1208	425.5556335449219	28.8161751504					1	DETECTED	425.5556 m/z @28.82 [151020OFc1_NvH-0949-Control-14.raw]	425.5556335449219	28.8161751504	3.89993430693333	95.7217509085333	91.82181660159996	4549682.5	4.814674149981923E8	3	7817	4.361915093435687	2.3698718617994383	0.01265792284880329	425.545654296875	425.5654602050781
1209	425.5744323730469	32.8273359496					1	DETECTED	425.5744 m/z @32.83 [151020OFc1_NvH-0949-Control-14.raw]	425.5744323730469	32.8273359496	4.02848270666667	96.9703865704	92.94190386373333	2213911.5	4.069666958453546E8	3	7817	5.702692819257187	0.5047268804280108	0.057165422913190864	425.565673828125	425.58441162109375
1210	425.59429931640625	21.7283299112					1	DETECTED	425.5943 m/z @21.73 [151020OFc1_NvH-0949-Control-14.raw]	425.59429931640625	21.7283299112	4.18422049626667	94.4802528744	90.29603237813332	1583794.75	3.100832296091905E8	3	7817	0.1508025206541035	9.938169492019925	0.3605098046695145	425.5845031738281	425.604248046875
1211	425.6142578125	9.23477034373333					1	DETECTED	425.6143 m/z @9.23 [151020OFc1_NvH-0949-Control-14.raw]	425.6142578125	9.23477034373333	5.59557766826667	94.9870717888	89.39149412053332	935729.9375	2.6525978262651896E8	0	7817	0.24801274443276888	1.9471350384529253	1.17867107005828	425.6043395996094	425.6239318847656
1212	425.6732177734375	18.4587000325333					1	DETECTED	425.6732 m/z @18.46 [151020OFc1_NvH-0949-Control-14.raw]	425.6732177734375	18.4587000325333	1.16721989066667	99.2634543634667	98.09623447280003	1654716.75	3.050232736953263E8	2	7817	0.22574882300216714	14.608922603145068	1.200742626917368	425.6639404296875	425.6831970214844
1213	425.6833190917969	13.8760118496					1	DETECTED	425.6833 m/z @13.88 [151020OFc1_NvH-0949-Control-14.raw]	425.6833190917969	13.8760118496	3.7428878752	83.0399715797333	79.2970837045333	513683.25	2.5939376634994465E8	0	7817	0.13741521846777083	25.325527190398404	0.18566074406585553	425.6832580566406	425.6929016113281
1214	425.7064208984375	37.1553335306667					1	DETECTED	425.7064 m/z @37.16 [151020OFc1_NvH-0949-Control-14.raw]	425.7064208984375	37.1553335306667	4.32282679093333	67.3984223269333	63.075595535999966	411975.3125	2.2153203353595948E8	0	7817	5.11147561110802	1.05906816274738	0.003115681589652626	425.69647216796875	425.7088317871094
[truncated: 32,760 more rows]
