# Supplementary material for: MSFC: a new feature construction method for accurate diagnosis of mass spectrometry data
Source: Sci Rep. 2023 Sep 21;13:15694. doi: 10.1038/s41598-023-42395-5 (PMC10514077; doi:10.1038/s41598-023-42395-5)
Supplement: Supplementary file 1 — Supplementary Information. [file 41598_2023_42395_MOESM1_ESM.zip › dataset/CRLM dataset/control/control15.csv]

row ID	row m/z	row retention time	row identity (main ID)	row identity (all IDs)	row identity (main ID + details)	row comment	row number of detected peaks	151020OFc1_NvH-0949-Control-15.raw Peak status	151020OFc1_NvH-0949-Control-15.raw Peak name	151020OFc1_NvH-0949-Control-15.raw Peak m/z	151020OFc1_NvH-0949-Control-15.raw Peak RT	151020OFc1_NvH-0949-Control-15.raw Peak RT start	151020OFc1_NvH-0949-Control-15.raw Peak RT end	151020OFc1_NvH-0949-Control-15.raw Peak duration time	151020OFc1_NvH-0949-Control-15.raw Peak height	151020OFc1_NvH-0949-Control-15.raw Peak area	151020OFc1_NvH-0949-Control-15.raw Peak charge	151020OFc1_NvH-0949-Control-15.raw Peak # data points	151020OFc1_NvH-0949-Control-15.raw Peak FWHM	151020OFc1_NvH-0949-Control-15.raw Peak tailing factor	151020OFc1_NvH-0949-Control-15.raw Peak asymmetry factor	151020OFc1_NvH-0949-Control-15.raw Peak m/z min	151020OFc1_NvH-0949-Control-15.raw Peak m/z max
1	400.0387268066406	33.0650729386667					1	DETECTED	400.0387 m/z @33.07 [151020OFc1_NvH-0949-Control-15.raw]	400.0387268066406	33.0650729386667	0.4686882512	99.8059067245333	99.3372184733333	209331.34375	3.3974272143597573E8	0	8139	93.70627785913871	1.8165612975492527	2.3506483958137134	400.036376953125	400.048095703125
2	400.1595458984375	28.4125723192					1	DETECTED	400.1595 m/z @28.41 [151020OFc1_NvH-0949-Control-15.raw]	400.1595458984375	28.4125723192	4.51721190346667	96.6496932458667	92.13248134240003	256784.65625	3.1586956003207976E8	0	8139	0.2653771685114208	1.9278320087973562	2.855664017594713	400.14959716796875	400.1639709472656
3	400.1745300292969	28.0728531765333					1	DETECTED	400.1745 m/z @28.07 [151020OFc1_NvH-0949-Control-15.raw]	400.1745300292969	28.0728531765333	0.577049963733333	98.4505995381333	97.87354957439997	327429.3125	3.201170420199043E8	0	8139	10.433262573845983	2.6986466143593324	0.0012038470993706457	400.16455078125	400.1844177246094
4	400.1947937011719	28.4125723192					1	DETECTED	400.1948 m/z @28.41 [151020OFc1_NvH-0949-Control-15.raw]	400.1947937011719	28.4125723192	1.63581472586667	99.9519255026667	98.31611077680003	1141950.0	3.911132575208769E8	3	8139	0.1820396140663263	0.505345808948909	0.39344788552728727	400.184814453125	400.2025146484375
5	400.2125244140625	23.1700303813333					1	DETECTED	400.2125 m/z @23.17 [151020OFc1_NvH-0949-Control-15.raw]	400.2125244140625	23.1700303813333	2.7680211088	99.1695227632	96.40150165440001	3.1827064E7	1.159256587383686E9	2	8139	0.22605337271555825	10.090969053526551	16.495419178149767	400.2025451660156	400.2225036621094
6	400.2263488769531	20.6222174410667					1	DETECTED	400.2263 m/z @20.62 [151020OFc1_NvH-0949-Control-15.raw]	400.2263488769531	20.6222174410667	3.7262871784	95.5464370077333	91.8201498293333	1.1851787E7	7.629513291700975E8	2	8139	0.25532127829442075	15.833391943006998	0.40582207493294187	400.2225341796875	400.2309265136719
7	400.2409362792969	35.0655145229333					1	DETECTED	400.2409 m/z @35.07 [151020OFc1_NvH-0949-Control-15.raw]	400.2409362792969	35.0655145229333	0.1271779184	99.9428576378667	99.8156797194667	1.78003664E8	3.954325919380368E9	3	8139	0.2696649771502635	1.100739971062897	1.0681971552954634	400.23095703125	400.2508239746094
8	400.2550354003906	47.1045349853333					1	DETECTED	400.2550 m/z @47.10 [151020OFc1_NvH-0949-Control-15.raw]	400.2550354003906	47.1045349853333	4.56212634453333	94.6842969618667	90.12217061733338	960156.5	3.561574611545805E8	0	8139	0.2475332979483582	1.4404378431174885	2.6549996286217956	400.2510070800781	400.25518798828125
9	400.26519775390625	40.01958298					1	DETECTED	400.2652 m/z @40.02 [151020OFc1_NvH-0949-Control-15.raw]	400.26519775390625	40.01958298	0.107078057066667	96.2287147538667	96.12163669680002	3584358.0	4.480170950517029E8	2	8139	51.32911771290097	0.620098958057084	1.2177809385463065	400.2552185058594	400.2745056152344
10	400.2776794433594	19.9761625037333					1	DETECTED	400.2777 m/z @19.98 [151020OFc1_NvH-0949-Control-15.raw]	400.2776794433594	19.9761625037333	10.668229844	99.1966160024	88.52838615840001	782691.8125	2.940640018649017E8	0	8139	0.1976409547020168	0.5156219273184703	0.5965855269168597	400.2754821777344	400.2875671386719
11	400.305908203125	91.5316184586667					1	DETECTED	400.3059 m/z @91.53 [151020OFc1_NvH-0949-Control-15.raw]	400.305908203125	91.5316184586667	8.6976996744	98.1458951232	89.4481954488	141431.8125	3.318538823108921E8	0	8139	1.5645149609062514	0.5399249290725915	0.27732000322481476	400.3006896972656	400.3153991699219
12	400.3515930175781	29.5866399922667					1	DETECTED	400.3516 m/z @29.59 [151020OFc1_NvH-0949-Control-15.raw]	400.3515930175781	29.5866399922667	0.00655583173333333	99.9981170845333	99.99156125279997	78289.4296875	3.320449834356802E8	0	8139	89.33164598426951	1.807515291306505	2.455108392279467	400.3416442871094	400.3525390625
13	400.4266052246094	49.9775359322667					1	DETECTED	400.4266 m/z @49.98 [151020OFc1_NvH-0949-Control-15.raw]	400.4266052246094	49.9775359322667	0.8751299088	98.2659849069333	97.39085499813329	386681.3125	3.144550272050794E8	0	8139	70.15633545898477	1.1641804493466679	1.246303476593718	400.41668701171875	400.43658447265625
14	400.4520568847656	19.4410149394667					1	DETECTED	400.4521 m/z @19.44 [151020OFc1_NvH-0949-Control-15.raw]	400.4520568847656	19.4410149394667	3.6685837224	97.5187808064	93.850197084	349934.8125	3.259218684271231E8	4	8139	0.17990162415011568	6.145566677467942	0.5543025990903075	400.4421081542969	400.4620056152344
15	400.46417236328125	30.1324644853333					1	DETECTED	400.4642 m/z @30.13 [151020OFc1_NvH-0949-Control-15.raw]	400.46417236328125	30.1324644853333	3.80416994693333	62.8089948176	59.004824870666674	90991.3671875	2.1718464003247195E8	0	8139	56.78067204583136	1.1888911523399475	1.3788652943806454	400.46209716796875	400.4669189453125
16	400.47723388671875	30.8976042554667					1	DETECTED	400.4772 m/z @30.90 [151020OFc1_NvH-0949-Control-15.raw]	400.47723388671875	30.8976042554667	4.11571826133333	99.9061720637333	95.79045380239997	1146636.5	3.527635632533019E8	4	8139	20.198883154049927	0.9033883865877468	0.012388723506901022	400.4672546386719	400.48712158203125
17	400.50384521484375	24.1427229352					1	DETECTED	400.5038 m/z @24.14 [151020OFc1_NvH-0949-Control-15.raw]	400.50384521484375	24.1427229352	4.192615744	53.9122721141333	49.7196563701333	755836.25	2.2098208411079285E8	0	8139	0.13866171137475902	0.505032387704237	0.9689593683177061	400.4938659667969	400.5138244628906
18	400.5195617675781	11.5859713621333					1	DETECTED	400.5196 m/z @11.59 [151020OFc1_NvH-0949-Control-15.raw]	400.5195617675781	11.5859713621333	3.25596097413333	94.9622478741333	91.70628689999997	215264.15625	3.280011076021219E8	0	8139	2.0412444737689412	0.5545997153571565	0.02128756263579792	400.51397705078125	400.5276184082031
19	400.5376281738281	15.4881556610667					1	DETECTED	400.5376 m/z @15.49 [151020OFc1_NvH-0949-Control-15.raw]	400.5376281738281	15.4881556610667	4.06367533173333	99.0952563672	95.03158103546666	720250.1875	3.918469075893713E8	3	8139	4.749899005365526	0.9082316030669374	3.075919429258651	400.52789306640625	400.547607421875
20	400.5582275390625	47.9081907104					1	DETECTED	400.5582 m/z @47.91 [151020OFc1_NvH-0949-Control-15.raw]	400.5582275390625	47.9081907104	3.90141846453333	98.9607518738667	95.05933340933336	2842906.25	3.863974267676365E8	0	8139	18.275361378197108	23.850070288447704	0.004601822962944177	400.5482482910156	400.5630798339844
21	400.5730895996094	35.0655145229333					1	DETECTED	400.5731 m/z @35.07 [151020OFc1_NvH-0949-Control-15.raw]	400.5730895996094	35.0655145229333	2.11528243546667	99.9061720637333	97.79088962826663	1.19243984E8	2.7758373936661186E9	3	8139	0.2620361733711505	0.5356209042673923	1.077640482147539	400.5631408691406	400.58306884765625
22	400.5833435058594	23.4750704490667					1	DETECTED	400.5833 m/z @23.48 [151020OFc1_NvH-0949-Control-15.raw]	400.5833435058594	23.4750704490667	3.9125558464	61.9485880722667	58.036032225866705	1195890.25	2.6240214619134355E8	0	8139	0.16382556250939118	0.913964578455091	0.889685842251391	400.5830993652344	400.5932922363281
23	400.6078796386719	31.3649816437333					1	DETECTED	400.6079 m/z @31.36 [151020OFc1_NvH-0949-Control-15.raw]	400.6078796386719	31.3649816437333	0.246570382666667	92.3820523357333	92.13548195306664	572246.6875	3.2519232985076165E8	0	8139	0.12704582568519385	3.9574225696202205	6.899760566658183	400.59796142578125	400.61785888671875
24	400.6789855957031	18.1000566688					1	DETECTED	400.6790 m/z @18.10 [151020OFc1_NvH-0949-Control-15.raw]	400.6789855957031	18.1000566688	1.3672322064	99.6960265229333	98.32879431653329	245440.8125	3.8632015577421695E8	0	8139	0.23741635856401544	6.280547550910874	0.0063005900781043	400.66900634765625	400.6842956542969
25	400.694580078125	37.987220816					1	DETECTED	400.6946 m/z @37.99 [151020OFc1_NvH-0949-Control-15.raw]	400.694580078125	37.987220816	1.27430471653333	99.1415829717333	97.86727825519996	9356880.0	4.89362865986128E8	2	8139	0.5240172839998607	1.5743814386495738	0.018534009035288432	400.6847229003906	400.7045593261719
26	400.7138671875	23.1802742346667					1	DETECTED	400.7139 m/z @23.18 [151020OFc1_NvH-0949-Control-15.raw]	400.7138671875	23.1802742346667	3.5793076872	99.0952563672	95.51594868	7843271.0	5.751470573066535E8	0	8139	3.0498782462229492	0.6893622209041878	12.45108953620776	400.7046203613281	400.7238464355469
27	400.7291564941406	16.7518373629333					1	DETECTED	400.7292 m/z @16.75 [151020OFc1_NvH-0949-Control-15.raw]	400.7291564941406	16.7518373629333	3.32283142506667	98.7843289226667	95.46149749760004	6386411.0	6.511747843815807E8	2	8139	4.007986581018329	8.381336686421916	16.513499727649105	400.723876953125	400.7373352050781
28	400.7474060058594	40.1408417605333					1	DETECTED	400.7474 m/z @40.14 [151020OFc1_NvH-0949-Control-15.raw]	400.7474060058594	40.1408417605333	2.30981369813333	99.1415829717333	96.83176927359997	1.4055189E7	7.272567007282487E8	2	8139	19.194926829925283	0.5675833086389392	0.0177811000006948	400.7374267578125	400.75738525390625
29	400.7577209472656	22.8355007194667					1	DETECTED	400.7577 m/z @22.84 [151020OFc1_NvH-0949-Control-15.raw]	400.7577209472656	22.8355007194667	1.71787616826667	47.1045349853333	45.38665881706663	444135.59375	1.909325955808534E8	0	8139	18.343145139763802	1.5103623764321379	0.0021802813626088428	400.7574157714844	400.7611389160156
30	400.7713317871094	21.5269303048					1	DETECTED	400.7713 m/z @21.53 [151020OFc1_NvH-0949-Control-15.raw]	400.7713317871094	21.5269303048	1.45995865893333	99.7143457370667	98.25438707813336	3.2832372E7	7.004005992594199E8	2	8139	0.15253878831546075	1.2805008194749241	1.2797412773894012	400.761474609375	400.7811279296875
31	400.7843017578125	13.8833678864					1	DETECTED	400.7843 m/z @13.88 [151020OFc1_NvH-0949-Control-15.raw]	400.7843017578125	13.8833678864	1.89912644666667	95.2084847024	93.30935825573333	341590.90625	2.9981973702605426E8	0	8139	0.17640586051839868	0.512293430381518	3.816128935345016	400.7817687988281	400.79388427734375
32	400.7945251464844	37.4920190978667					1	DETECTED	400.7945 m/z @37.49 [151020OFc1_NvH-0949-Control-15.raw]	400.7945251464844	37.4920190978667	0.950420621866667	97.4360071058667	96.48558648400002	94552.015625	2.587512610675079E8	0	8139	92.08659286441863	1.4282873534911285	1.8658573759106905	400.7945251464844	400.804443359375
33	400.838134765625	24.1526129770667					1	DETECTED	400.8381 m/z @24.15 [151020OFc1_NvH-0949-Control-15.raw]	400.838134765625	24.1526129770667	0.751512312266667	98.7748937248	98.02338141253333	434519.0	2.9046688943400675E8	0	8139	0.41364707503731424	3.54129325546118	0.005392285754111169	400.8282470703125	400.847900390625
34	400.85772705078125	15.3331970146667					1	DETECTED	400.8577 m/z @15.33 [151020OFc1_NvH-0949-Control-15.raw]	400.85772705078125	15.3331970146667	0.577049963733333	99.0857606064	98.50871064266667	179712.6875	2.961069093105747E8	0	8139	10.658966146142783	5.076959859193294	0.1819539613410668	400.8481750488281	400.8583679199219
35	400.8684387207031	17.4991600674667					1	DETECTED	400.8684 m/z @17.50 [151020OFc1_NvH-0949-Control-15.raw]	400.8684387207031	17.4991600674667	0.0176165768	99.7420261674667	99.72440959066671	441180.5	3.3836342225703627E8	0	8139	1.9930840755779098	0.5338154425021954	0.7645804251674834	400.8585205078125	400.8774108886719
36	400.8874206542969	26.3128443898667					1	DETECTED	400.8874 m/z @26.31 [151020OFc1_NvH-0949-Control-15.raw]	400.8874206542969	26.3128443898667	0.00655583173333333	99.7784740296	99.77191819786667	4360987.0	5.486897376514369E8	3	8139	6.957231836307773	2.9283361397410856	0.6450660057930836	400.8774719238281	400.8965759277344
37	400.9065856933594	35.0506707050667					1	DETECTED	400.9066 m/z @35.05 [151020OFc1_NvH-0949-Control-15.raw]	400.9065856933594	35.0506707050667	0.00655583173333333	99.503287184	99.49673135226666	4.2449216E7	1.3204895911107929E9	3	8139	0.2670594261208734	0.5327119444802845	0.05133061758434662	400.89666748046875	400.91650390625
38	400.91790771484375	23.5137904592					1	DETECTED	400.9179 m/z @23.51 [151020OFc1_NvH-0949-Control-15.raw]	400.91790771484375	23.5137904592	0.0176165768	99.9981170845333	99.98050050773331	942331.375	3.8630569182600856E8	0	8139	0.15883142253269966	2.3993831268151804	46.013506659004534	400.9165954589844	400.9276123046875
39	400.9298400878906	18.0679967496					1	DETECTED	400.9298 m/z @18.07 [151020OFc1_NvH-0949-Control-15.raw]	400.9298400878906	18.0679967496	0.1271779184	64.5743955317333	64.44721761333331	304523.75	2.1982122715839416E8	0	8139	0.15168866430345673	0.5088926798499442	0.13896911194841458	400.9281005859375	400.9317932128906
40	400.94183349609375	31.4334604069333					1	DETECTED	400.9418 m/z @31.43 [151020OFc1_NvH-0949-Control-15.raw]	400.94183349609375	31.4334604069333	0.0772990837333333	97.2890463045333	97.21174722079996	502913.75	3.263113373571953E8	0	8139	0.08725295391300136	1.930305083997995	0.0072782623380298036	400.931884765625	400.9447937011719
41	400.9548034667969	18.0076956237333					1	DETECTED	400.9548 m/z @18.01 [151020OFc1_NvH-0949-Control-15.raw]	400.9548034667969	18.0076956237333	0.00655583173333333	98.8219096293333	98.81535379759997	1731439.375	3.3030950191928697E8	0	8139	0.15564756432512894	0.702029344817317	0.15476912668425882	400.94488525390625	400.9647521972656
42	400.96600341796875	18.3828701733333					1	DETECTED	400.9660 m/z @18.38 [151020OFc1_NvH-0949-Control-15.raw]	400.96600341796875	18.3828701733333	0.713164898666667	98.9607518738667	98.24758697520004	205856.109375	3.365077737157958E8	0	8139	8.980019288679486	4.938906595002861	0.1414732286801267	400.9648742675781	400.968505859375
43	400.978515625	30.8410193306667					1	DETECTED	400.9785 m/z @30.84 [151020OFc1_NvH-0949-Control-15.raw]	400.978515625	30.8410193306667	0.1869441032	99.9245575704	99.73761346719999	517630.65625	3.368942557281851E8	0	8139	7.164189245581106	2.938324230543692	0.06091342565229164	400.9685363769531	400.9884948730469
44	401.0012512207031	23.3454784429333					1	DETECTED	401.0013 m/z @23.35 [151020OFc1_NvH-0949-Control-15.raw]	401.0012512207031	23.3454784429333	0.00655583173333333	99.4754936952	99.46893786346666	1079946.875	3.117982213935292E8	0	8139	0.12248122578433751	0.5036523693833864	0.7175487435158885	400.9913330078125	401.00836181640625
45	401.0184631347656	29.6456430157333					1	DETECTED	401.0185 m/z @29.65 [151020OFc1_NvH-0949-Control-15.raw]	401.0184631347656	29.6456430157333	0.1869441032	99.8424667965333	99.6555226933333	1089311.875	3.4107115493076634E8	0	8139	0.06555558969748176	0.8939250210929538	2.461970205273516	401.008544921875	401.0282897949219
46	401.0332946777344	50.5479562144					1	DETECTED	401.0333 m/z @50.55 [151020OFc1_NvH-0949-Control-15.raw]	401.0332946777344	50.5479562144	0.0772990837333333	99.7420261674667	99.66472708373337	110880.9296875	3.242121209385546E8	0	8139	68.12677352300535	1.03841390638466	1.1098362311309447	401.02850341796875	401.04290771484375
47	401.1589050292969	47.7469716168					1	DETECTED	401.1589 m/z @47.75 [151020OFc1_NvH-0949-Control-15.raw]	401.1589050292969	47.7469716168	8.6152525912	94.1040329626667	85.48878037146669	147281.625	3.427999136225322E8	0	8139	81.2135563558054	1.092320788610639	1.149174160443094	401.14935302734375	401.1627197265625
48	401.1727294921875	24.1184069117333					1	DETECTED	401.1727 m/z @24.12 [151020OFc1_NvH-0949-Control-15.raw]	401.1727294921875	24.1184069117333	1.77262541146667	99.5859719144	97.81334650293334	183453.078125	3.295480923568685E8	0	8139	0.262941666108631	2.970674000281929	4.951699768686352	401.16278076171875	401.1775817871094
49	401.1876525878906	27.0804420829333					1	DETECTED	401.1877 m/z @27.08 [151020OFc1_NvH-0949-Control-15.raw]	401.1876525878906	27.0804420829333	2.7680211088	98.0444124832	95.2763913744	4317710.5	4.596106583710372E8	3	8139	10.934249513772478	0.5096102551912268	1.1623299920383108	401.1777038574219	401.1976318359375
50	401.20526123046875	18.0298449949333					1	DETECTED	401.2053 m/z @18.03 [151020OFc1_NvH-0949-Control-15.raw]	401.20526123046875	18.0298449949333	3.73564939173333	96.6221375549333	92.88648816319997	1712721.25	3.765440559351246E8	3	8139	0.12144582117686653	1.2048530409958267	0.37275234582840827	401.1976623535156	401.2061462402344
51	401.2161865234375	10.7878196237333					1	DETECTED	401.2162 m/z @10.79 [151020OFc1_NvH-0949-Control-15.raw]	401.2161865234375	10.7878196237333	1.04471523866667	98.663872464	97.61915722533332	3477442.5	4.420461835960526E8	3	8139	0.1595373002449687	2.041429144392851	98.2144154902625	401.2062072753906	401.2165832519531
52	401.2265930175781	24.0676652586667					1	DETECTED	401.2266 m/z @24.07 [151020OFc1_NvH-0949-Control-15.raw]	401.2265930175781	24.0676652586667	1.89912644666667	99.4294487762667	97.53032232960003	4584097.5	6.804892070106144E8	2	8139	2.2675047935532646	0.5891063771187893	1.4035524160711765	401.21661376953125	401.2309265136719
53	401.2409362792969	35.0353481661333					1	DETECTED	401.2409 m/z @35.04 [151020OFc1_NvH-0949-Control-15.raw]	401.2409362792969	35.0353481661333	1.9672801712	99.7143457370667	97.74706556586669	1.0533045E7	9.510549715374148E8	3	8139	4.2341496788230515	0.5499812808695324	0.24944596999179025	401.23095703125	401.2508544921875
54	401.2549743652344	21.0508771496					1	DETECTED	401.2550 m/z @21.05 [151020OFc1_NvH-0949-Control-15.raw]	401.2549743652344	21.0508771496	4.8212421216	92.3910170181333	87.5697748965333	2365221.5	4.213693142413966E8	0	8139	12.075884055704067	0.6798591166973323	1.1187500422108239	401.2509460449219	401.2626953125
55	401.272705078125	21.5269303048					1	DETECTED	401.2727 m/z @21.53 [151020OFc1_NvH-0949-Control-15.raw]	401.272705078125	21.5269303048	3.94634158133333	92.4574534173333	88.51111183599997	1.4138376E7	4.783381670013684E8	0	8139	0.10742727985736522	1.260592075914913	1.281793519681969	401.2627258300781	401.281005859375
56	401.2873229980469	17.3185369554667					1	DETECTED	401.2873 m/z @17.32 [151020OFc1_NvH-0949-Control-15.raw]	401.2873229980469	17.3185369554667	13.8221973122667	99.1229062221333	85.3007089098666	1104688.375	3.15730088673859E8	0	8139	0.26833806969024465	1.0726533870871702	3.7451274874188467	401.28302001953125	401.2970886230469
57	401.3060607910156	51.6821782256					1	DETECTED	401.3061 m/z @51.68 [151020OFc1_NvH-0949-Control-15.raw]	401.3060607910156	51.6821782256	38.1160942749333	92.2468376384	54.13074336346669	88188.375	2.161148112301136E8	0	8139	53.44772714465584	1.9950762342439463	2.9541311585824097	401.29931640625	401.3101501464844
58	401.38995361328125	16.0564988416					1	DETECTED	401.3900 m/z @16.06 [151020OFc1_NvH-0949-Control-15.raw]	401.38995361328125	16.0564988416	4.9629126952	67.3476498517333	62.38473715653329	229651.640625	2.1422196825882524E8	0	8139	0.13812873945540183	2.8117479926352704	0.06013528627348415	401.38006591796875	401.3910827636719
59	401.4195251464844	29.6558248794667					1	DETECTED	401.4195 m/z @29.66 [151020OFc1_NvH-0949-Control-15.raw]	401.4195251464844	29.6558248794667	0.940949345333333	97.298271392	96.35732204666667	682398.5625	3.7275379885514253E8	0	8139	16.627714022786687	0.5872415760082365	19.78342397964147	401.4095458984375	401.4293518066406
60	401.4302062988281	8.51455989653333					1	DETECTED	401.4302 m/z @8.51 [151020OFc1_NvH-0949-Control-15.raw]	401.4302062988281	8.51455989653333	5.26075964346667	97.0475469826667	91.78678733920003	188926.90625	2.945447244359528E8	0	8139	0.15143186606819192	1.209657833560967	46.907967486293686	401.4295959472656	401.44000244140625
61	401.44073486328125	48.7621997304					1	DETECTED	401.4407 m/z @48.76 [151020OFc1_NvH-0949-Control-15.raw]	401.44073486328125	48.7621997304	4.24729603226667	50.5930511021333	46.345755069866634	110743.0078125	1.5603176507322165E8	0	8139	41.46687906910756	0.5214887127133988	0.043052347495085706	401.4405212402344	401.4461669921875
62	401.4561767578125	18.0195930226667					1	DETECTED	401.4562 m/z @18.02 [151020OFc1_NvH-0949-Control-15.raw]	401.4561767578125	18.0195930226667	3.5128813648	85.6179320386667	82.1050506738667	856517.3125	3.461800704341982E8	0	8139	9.46066227824652	1.5705330073097914	0.6614963204821547	401.44622802734375	401.46612548828125
63	401.5063781738281	32.8285008314667					1	DETECTED	401.5064 m/z @32.83 [151020OFc1_NvH-0949-Control-15.raw]	401.5063781738281	32.8285008314667	1.32077497973333	99.1045146864	97.78373970666667	362764.15625	2.794041772771665E8	3	8139	21.798301505980504	1.9714581576071974	3.0753990347346383	401.4964294433594	401.5120544433594
64	401.5221252441406	27.1047474213333					1	DETECTED	401.5221 m/z @27.10 [151020OFc1_NvH-0949-Control-15.raw]	401.5221252441406	27.1047474213333	3.84779837146667	98.9607518738667	95.11295350240003	2334086.5	3.31852450911648E8	0	8139	0.15009770973268388	0.826443141866486	2.1878113115625983	401.5127258300781	401.5320739746094
65	401.54156494140625	7.85535741626667					1	DETECTED	401.5416 m/z @7.86 [151020OFc1_NvH-0949-Control-15.raw]	401.54156494140625	7.85535741626667	0.286115548533333	95.9511323168	95.66501676826667	1100285.75	3.948565114268456E8	3	8139	19.36429801155503	2.1782243152510636	6.526835933781145	401.53228759765625	401.5514831542969
66	401.5628662109375	17.3185369554667					1	DETECTED	401.5629 m/z @17.32 [151020OFc1_NvH-0949-Control-15.raw]	401.5628662109375	17.3185369554667	3.3132646624	99.6776769581333	96.3644122957333	1.4905805E7	6.280340727489116E8	3	8139	0.17680661297368516	1.738451798078985	1.1064843196962757	401.5528869628906	401.5727233886719
67	401.5752868652344	35.0506707050667					1	DETECTED	401.5753 m/z @35.05 [151020OFc1_NvH-0949-Control-15.raw]	401.5752868652344	35.0506707050667	3.7451392352	86.5992391162667	82.8540998810667	2154168.0	3.9639904594577104E8	0	8139	15.382705229076791	0.6874173121447523	2.687771614089421	401.5729064941406	401.58526611328125
68	401.58538818359375	50.2711511138667					1	DETECTED	401.5854 m/z @50.27 [151020OFc1_NvH-0949-Control-15.raw]	401.58538818359375	50.2711511138667	5.0440825576	90.0764685336	85.032385976	1369426.375	3.5165990581222594E8	0	8139	69.28979199470875	1.2420794008569378	1.1648436197491152	401.5853576660156	401.5953063964844
69	401.6266784667969	13.1740970221333					1	DETECTED	401.6267 m/z @13.17 [151020OFc1_NvH-0949-Control-15.raw]	401.6266784667969	13.1740970221333	3.0654757864	98.0536061890667	94.9881304026667	655146.625	3.091586503889757E8	0	8139	0.14116747843643296	0.9130687711193591	53.78869099191367	401.6167297363281	401.63623046875
70	401.68212890625	14.8175741970667					1	DETECTED	401.6821 m/z @14.82 [151020OFc1_NvH-0949-Control-15.raw]	401.68212890625	14.8175741970667	1.80848569173333	99.0578779189333	97.24939222719998	407955.0625	3.174055407220478E8	0	8139	0.1629021683034253	0.5137877354229409	0.7058452379544321	401.6723937988281	401.6877746582031
71	401.6977844238281	37.9652568485333					1	DETECTED	401.6978 m/z @37.97 [151020OFc1_NvH-0949-Control-15.raw]	401.6977844238281	37.9652568485333	3.84779837146667	97.8867993506667	94.03900097920004	1143945.125	3.893833863639585E8	2	8139	0.1481901167065871	2.319934490644576	1.6774301054225638	401.6878356933594	401.7077331542969
72	401.70794677734375	26.6058282954667					1	DETECTED	401.7079 m/z @26.61 [151020OFc1_NvH-0949-Control-15.raw]	401.70794677734375	26.6058282954667	4.3782053744	94.5285488213333	90.1503434469333	394478.25	3.0274428049152863E8	3	8139	18.591029073806105	2.408382845997115	0.014049011448067208	401.7077941894531	401.7089538574219
73	401.7189636230469	16.6631110512					1	DETECTED	401.7190 m/z @16.66 [151020OFc1_NvH-0949-Control-15.raw]	401.7189636230469	16.6631110512	3.3419585312	98.7658376309333	95.4238790997333	3054733.0	5.51642511410139E8	2	8139	0.6586142725954502	10.579188640429225	2.055577408398569	401.708984375	401.72894287109375
74	401.7320251464844	36.0250704370667					1	DETECTED	401.7320 m/z @36.03 [151020OFc1_NvH-0949-Control-15.raw]	401.7320251464844	36.0250704370667	0.355012405333333	99.3361787634667	98.98116635813338	1439728.5	3.984225421462795E8	0	8139	11.839972939647293	0.960365247882724	0.017187144622688947	401.7289733886719	401.7347717285156
75	401.7448425292969	31.4461043141333					1	DETECTED	401.7448 m/z @31.45 [151020OFc1_NvH-0949-Control-15.raw]	401.7448425292969	31.4461043141333	1.01645138506667	91.5049561661333	90.48850478106662	5345095.0	6.33175924832372E8	2	8139	10.73838616572435	0.518045878767024	0.5280891271854155	401.7349853515625	401.75482177734375
76	401.7548828125	29.7100633605333					1	DETECTED	401.7549 m/z @29.71 [151020OFc1_NvH-0949-Control-15.raw]	401.7548828125	29.7100633605333	4.51721190346667	98.3407130504	93.82350114693332	2500751.0	3.1677093455450124E8	2	8139	0.19764580867355264	0.6335750139668925	0.02732914993212534	401.7548522949219	401.7640075683594
77	401.7742919921875	21.5365885341333					1	DETECTED	401.7743 m/z @21.54 [151020OFc1_NvH-0949-Control-15.raw]	401.7742919921875	21.5365885341333	2.68392786186667	95.0662590666667	92.38233120480004	3416056.0	3.53413142000575E8	0	8139	0.16559435991018034	0.5078663596503489	1.1273265131285874	401.76434326171875	401.7841796875
78	401.79168701171875	16.0039640752					1	DETECTED	401.7917 m/z @16.00 [151020OFc1_NvH-0949-Control-15.raw]	401.79168701171875	16.0039640752	3.8901101736	94.7905502069333	90.9004400333333	141040.34375	3.042686984017913E8	0	8139	0.17297361049788407	3.751920766574837	0.007926323729850112	401.78533935546875	401.8016662597656
79	401.8272399902344	13.2260439674667					1	DETECTED	401.8272 m/z @13.23 [151020OFc1_NvH-0949-Control-15.raw]	401.8272399902344	13.2260439674667	0.0772990837333333	99.3361787634667	99.25887967973337	327945.84375	3.182436488122519E8	0	8139	0.03043548640133764	0.6619726068663622	0.6419959369348279	401.81768798828125	401.8371887207031
80	401.8445129394531	11.1446342664					1	DETECTED	401.8445 m/z @11.14 [151020OFc1_NvH-0949-Control-15.raw]	401.8445129394531	11.1446342664	0.837361703466667	97.8501666242667	97.01280492080004	238755.890625	3.058628326563615E8	0	8139	0.09870198420305165	297.50988510274544	677.1337373031217	401.83734130859375	401.84661865234375
81	401.85662841796875	27.0804420829333					1	DETECTED	401.8566 m/z @27.08 [151020OFc1_NvH-0949-Control-15.raw]	401.85662841796875	27.0804420829333	0.0176165768	98.9882015832	98.9705850064	941928.6875	3.4419932215587384E8	0	8139	6.3861668826753295	0.5722064288366911	0.2947089237302711	401.84674072265625	401.8666076660156
82	401.8750305175781	26.9806444618667					1	DETECTED	401.8750 m/z @26.98 [151020OFc1_NvH-0949-Control-15.raw]	401.8750305175781	26.9806444618667	0.00655583173333333	98.7748937248	98.76833789306666	882410.1875	3.6540807089698076E8	3	8139	9.311323553632164	0.6889489437095017	1.058050775965391	401.86663818359375	401.8849792480469
83	401.8868408203125	35.3979813405333					1	DETECTED	401.8868 m/z @35.40 [151020OFc1_NvH-0949-Control-15.raw]	401.8868408203125	35.3979813405333	1.94866308586667	43.9711332344	42.02247014853333	805195.875	1.4564148747735026E8	0	8139	0.273411801899762	0.7670093512103662	0.015272277846882535	401.8850402832031	401.8868408203125
84	401.8968505859375	17.3438384373333					1	DETECTED	401.8969 m/z @17.34 [151020OFc1_NvH-0949-Control-15.raw]	401.8968505859375	17.3438384373333	0.00655583173333333	99.7512616845333	99.74470585279997	8953075.0	5.359607491275811E8	3	8139	0.17300494687261647	0.8313682620017779	0.7205921780805161	401.8868713378906	401.90679931640625
85	401.91156005859375	46.4858191602667					1	DETECTED	401.9116 m/z @46.49 [151020OFc1_NvH-0949-Control-15.raw]	401.91156005859375	46.4858191602667	0.0176165768	97.5095460890667	97.49192951226671	1139909.375	3.89464788473976E8	3	8139	3.8853664826018317	0.5038551312706768	0.012495094212502281	401.9069519042969	401.9215087890625
86	401.9275817871094	10.1023719618667					1	DETECTED	401.9276 m/z @10.10 [151020OFc1_NvH-0949-Control-15.raw]	401.9275817871094	10.1023719618667	0.047620108	98.0628848152	98.01526470719999	167179.890625	3.345546479073807E8	3	8139	0.06841365312034497	0.7556184495295367	1.060620130787276	401.92156982421875	401.9304504394531
87	401.9404602050781	22.2438424861333					1	DETECTED	401.9405 m/z @22.24 [151020OFc1_NvH-0949-Control-15.raw]	401.9404602050781	22.2438424861333	0.057424672	96.5035948304	96.44617015840001	582678.625	3.158998418642286E8	0	8139	5.210671009676684	0.520265657150136	2.322572250985451	401.93060302734375	401.950439453125
88	401.9607849121094	17.1874901869333					1	DETECTED	401.9608 m/z @17.19 [151020OFc1_NvH-0949-Control-15.raw]	401.9607849121094	17.1874901869333	0.0377497925333333	99.7603883506667	99.72263855813337	2131964.75	3.677214808681081E8	0	8139	0.12398361486105003	0.9223706113869286	10.747740367660361	401.9508056640625	401.97021484375
89	401.9792785644531	33.805543384					1	DETECTED	401.9793 m/z @33.81 [151020OFc1_NvH-0949-Control-15.raw]	401.9792785644531	33.805543384	0.137300778933333	99.8608455082667	99.72354472933337	298648.53125	2.885119958642124E8	0	8139	0.09066121446791442	1.8016047868365839	4.899885235280501	401.970947265625	401.9892578125
90	401.9908752441406	5.48002347706667					1	DETECTED	401.9909 m/z @5.48 [151020OFc1_NvH-0949-Control-15.raw]	401.9908752441406	5.48002347706667	0.00655583173333333	98.3221909074667	98.31563507573337	244663.59375	3.306662039375098E8	0	8139	0.09879340746481624	0.6669435001311713	13.688617623502482	401.98931884765625	402.0005798339844
91	402.0360412597656	41.6920447416					1	DETECTED	402.0360 m/z @41.69 [151020OFc1_NvH-0949-Control-15.raw]	402.0360412597656	41.6920447416	0.478327656266667	99.9154409890667	99.43711333280002	206817.515625	3.217414365955368E8	0	8139	29.15387188481897	1.243375050616295	1.498490964805275	402.02606201171875	402.0426940917969
92	402.15814208984375	90.8146891146667					1	DETECTED	402.1581 m/z @90.81 [151020OFc1_NvH-0949-Control-15.raw]	402.15814208984375	90.8146891146667	0.0176165768	94.406916844	94.3893002672	123649.2734375	3.035831336137683E8	0	8139	0.5280824911711477	0.5199748813985846	0.009042224758714124	402.1487731933594	402.16412353515625
93	402.17431640625	28.1615646722667					1	DETECTED	402.1743 m/z @28.16 [151020OFc1_NvH-0949-Control-15.raw]	402.17431640625	28.1615646722667	0.00655583173333333	99.9981170845333	99.99156125279997	1033059.3125	3.8937484549743956E8	3	8139	14.25575883406999	3.381688616126861	0.1162688950805037	402.1644592285156	402.1842956542969
94	402.1961364746094	33.0516879381333					1	DETECTED	402.1961 m/z @33.05 [151020OFc1_NvH-0949-Control-15.raw]	402.1961364746094	33.0516879381333	0.0377497925333333	99.0393380989333	99.00158830639997	852225.25	4.213623171398294E8	4	8139	18.89332557967083	0.521799299848948	0.19439686966238706	402.1861572265625	402.20611572265625
95	402.2162780761719	22.2644319850667					1	DETECTED	402.2163 m/z @22.26 [151020OFc1_NvH-0949-Control-15.raw]	402.2162780761719	22.2644319850667	0.047620108	99.4754936952	99.4278735872	2327088.25	5.057280625692948E8	2	8139	5.759386593040581	0.7397406202449809	0.8474648433042845	402.206298828125	402.220947265625
96	402.23095703125	17.3185369554667					1	DETECTED	402.2310 m/z @17.32 [151020OFc1_NvH-0949-Control-15.raw]	402.23095703125	17.3185369554667	0.057424672	99.1415829717333	99.0841582997333	3333938.75	6.029641024483924E8	2	8139	20.62503115224589	0.71205147017119	0.327093460697594	402.2209777832031	402.2409362792969
97	402.24609375	31.3862834242667					1	DETECTED	402.2461 m/z @31.39 [151020OFc1_NvH-0949-Control-15.raw]	402.24609375	31.3862834242667	0.0772990837333333	99.6960265229333	99.61872743919996	2655223.75	4.858432215986667E8	2	8139	7.89945769826722	0.6481106653673451	3.9910554093406243	402.240966796875	402.25604248046875
98	402.2567443847656	29.7411052536					1	DETECTED	402.2567 m/z @29.74 [151020OFc1_NvH-0949-Control-15.raw]	402.2567443847656	29.7411052536	0.0970946986666667	92.1321613757333	92.03506667706664	1012696.8125	3.3616378302179384E8	0	8139	0.14690274825865757	0.5023975679378088	1.00724154563716	402.2561340332031	402.2666931152344
99	402.2752685546875	21.5365885341333					1	DETECTED	402.2753 m/z @21.54 [151020OFc1_NvH-0949-Control-15.raw]	402.2752685546875	21.5365885341333	0.217676799466667	99.4109344568	99.19325765733333	555620.5625	3.411781874407606E8	0	8139	2.2777420443488445	2.148342041978788	505.6585992757472	402.2670593261719	402.2852478027344
100	402.29010009765625	17.3319780069333					1	DETECTED	402.2901 m/z @17.33 [151020OFc1_NvH-0949-Control-15.raw]	402.29010009765625	17.3319780069333	0.1572021336	96.9997187066667	96.8425165730667	277508.6875	2.901585902857608E8	0	8139	0.218866847711638	2.7175405539937367	4.344943271478036	402.2852783203125	402.29345703125
101	402.30364990234375	91.8808039357333					1	DETECTED	402.3036 m/z @91.88 [151020OFc1_NvH-0949-Control-15.raw]	402.30364990234375	91.8808039357333	0.1572021336	92.1500382138667	91.9928360802667	286056.3125	2.8137195486104244E8	0	8139	0.10380260126595431	0.5012425553813158	1.9172411971353205	402.293701171875	402.3133850097656
102	402.32122802734375	91.0859690805333					1	DETECTED	402.3212 m/z @91.09 [151020OFc1_NvH-0949-Control-15.raw]	402.32122802734375	91.0859690805333	0.1572021336	92.2206067618667	92.06340462826671	87823.46875	1.2478358329567872E8	0	8139	1.2999142654663558	0.5063937903674056	0.006184300608447954	402.31390380859375	402.3246765136719
103	402.3347473144531	29.5746088488					1	DETECTED	402.3347 m/z @29.57 [151020OFc1_NvH-0949-Control-15.raw]	402.3347473144531	29.5746088488	0.1572021336	93.4385548208	93.2813526872	105157.921875	3.135615882201638E8	0	8139	93.31029303908873	1.5985237104075796	2.3311887183098006	402.3247985839844	402.33740234375
104	402.347412109375	22.7793323370667					1	DETECTED	402.3474 m/z @22.78 [151020OFc1_NvH-0949-Control-15.raw]	402.347412109375	22.7793323370667	0.00655583173333333	91.0771464309333	91.07059059919996	162715.6875	3.0695905783086514E8	0	8139	0.45427948306178934	2.0956807177698926	3.1644488053416593	402.3374938964844	402.3573913574219
105	402.372314453125	35.6785414405333					1	DETECTED	402.3723 m/z @35.68 [151020OFc1_NvH-0949-Control-15.raw]	402.372314453125	35.6785414405333	0.1769836952	91.3724705042667	91.19548680906671	101894.0	3.23302139612257E8	0	8139	90.21903806084207	1.3024223902977428	1.6737136102533168	402.3642578125	402.3822937011719
106	402.3975524902344	24.6275028904					1	DETECTED	402.3976 m/z @24.63 [151020OFc1_NvH-0949-Control-15.raw]	402.3975524902344	24.6275028904	0.557195604	96.0889369728	95.5317413688	1827793.0	4.053465723958232E8	2	8139	0.2915814976429161	1.3251932709670144	0.09667290459926327	402.3877258300781	402.4074401855469
107	402.4184875488281	22.7793323370667					1	DETECTED	402.4185 m/z @22.78 [151020OFc1_NvH-0949-Control-15.raw]	402.4184875488281	22.7793323370667	0.557195604	98.6913632501333	98.1341676461333	582610.8125	3.226046645033868E8	3	8139	1.3871370235750184	0.6021795805791904	1.8496331413638674	402.40869140625	402.428466796875
108	402.4375	38.5820282690667					1	DETECTED	402.4375 m/z @38.58 [151020OFc1_NvH-0949-Control-15.raw]	402.4375	38.5820282690667	0.567068608266667	99.0114742349333	98.44440562666664	492863.34375	3.191848602488027E8	0	8139	19.059669028863272	1.5472739981136951	3.7221892696788883	402.4285583496094	402.4473571777344
109	402.4490051269531	30.7531764469333					1	DETECTED	402.4490 m/z @30.75 [151020OFc1_NvH-0949-Control-15.raw]	402.4490051269531	30.7531764469333	0.674358616533333	98.8500179477333	98.17565933119997	332890.3125	3.22012106002397E8	0	8139	23.16691619286417	2.238996429268364	4.056978352802039	402.447509765625	402.4530029296875
110	402.4630432128906	12.8115469226667					1	DETECTED	402.4630 m/z @12.81 [151020OFc1_NvH-0949-Control-15.raw]	402.4630432128906	12.8115469226667	0.4686882512	98.9607518738667	98.49206362266669	532514.0	3.527785109059221E8	0	8139	6.4776082118040215	3.3896307085885558	0.0896428682704478	402.4530944824219	402.4730224609375
111	402.4732666015625	17.4457414786667					1	DETECTED	402.4733 m/z @17.45 [151020OFc1_NvH-0949-Control-15.raw]	402.4732666015625	17.4457414786667	0.751512312266667	96.4759205288	95.72440821653333	383944.4375	3.4171900890291303E8	0	8139	0.15323901494039305	0.5190896640983789	13.609918941352893	402.4731140136719	402.4831848144531
112	402.4855041503906	4.7696799456					1	DETECTED	402.4855 m/z @4.77 [151020OFc1_NvH-0949-Control-15.raw]	402.4855041503906	4.7696799456	1.84420450693333	98.8500179477333	97.00581344079998	308849.84375	3.2740949226168597E8	0	8139	0.24879581858104505	0.8268063866759803	1.0422625015795912	402.4832763671875	402.487548828125
113	402.4975891113281	42.8206463434667					1	DETECTED	402.4976 m/z @42.82 [151020OFc1_NvH-0949-Control-15.raw]	402.4975891113281	42.8206463434667	0.7609995984	98.9788724066667	98.21787280826669	400725.8125	3.012342988801323E8	0	8139	20.0663919417621	1.2525807699084162	2.76866254441509	402.48760986328125	402.49945068359375
114	402.50946044921875	28.4485050344					1	DETECTED	402.5095 m/z @28.45 [151020OFc1_NvH-0949-Control-15.raw]	402.50946044921875	28.4485050344	0.8751299088	98.8500179477333	97.9748880389333	886525.3125	3.1833120451165307E8	0	8139	14.213668365924004	13.184289293261958	0.32764266107042667	402.4994812011719	402.5193176269531
115	402.5209045410156	30.0306703032					1	DETECTED	402.5209 m/z @30.03 [151020OFc1_NvH-0949-Control-15.raw]	402.5209045410156	30.0306703032	2.06896024026667	40.0471078976	37.97814765733333	117769.2421875	1.398678034377668E8	0	8139	27.023603149689684	0.67910988941406	0.45756319278533986	402.51947021484375	402.5211486816406
116	402.5311584472656	33.0650729386667					1	DETECTED	402.5312 m/z @33.07 [151020OFc1_NvH-0949-Control-15.raw]	402.5311584472656	33.0650729386667	0.8751299088	99.9154409890667	99.04031108026669	666848.875	3.535272442839389E8	0	8139	2.168145585759902	0.5152437627601361	0.1638593937862273	402.52117919921875	402.53717041015625
117	402.54718017578125	23.5523422725333					1	DETECTED	402.5472 m/z @23.55 [151020OFc1_NvH-0949-Control-15.raw]	402.54718017578125	23.5523422725333	0.137300778933333	98.8779379461333	98.74063716719996	752895.6875	3.5897032619411385E8	3	8139	12.816903102600417	0.5449251702468342	10.492767624718075	402.5372009277344	402.55303955078125
118	402.5630798339844	16.2657718706667					1	DETECTED	402.5631 m/z @16.27 [151020OFc1_NvH-0949-Control-15.raw]	402.5630798339844	16.2657718706667	0.137300778933333	98.8779379461333	98.74063716719996	1960173.75	4.820096545592615E8	3	8139	7.34972645156672	1.6865094801235099	2.4974427126341454	402.5531005859375	402.5730285644531
119	402.574462890625	31.4623434829333					1	DETECTED	402.5745 m/z @31.46 [151020OFc1_NvH-0949-Control-15.raw]	402.574462890625	31.4623434829333	0.137300778933333	98.8779379461333	98.74063716719996	323480.53125	3.381431362774601E8	0	8139	15.13189416297536	1.7196270716477335	2.395530967539195	402.5730895996094	402.5841369628906
120	402.5982666015625	24.6486881109333					1	DETECTED	402.5983 m/z @24.65 [151020OFc1_NvH-0949-Control-15.raw]	402.5982666015625	24.6486881109333	0.137300778933333	99.1045146864	98.96721390746666	1780148.625	4.00685597243477E8	0	8139	0.311098613088852	1.0624353422260062	0.7017185927588531	402.5885925292969	402.60809326171875
121	402.618408203125	24.1184069117333					1	DETECTED	402.6184 m/z @24.12 [151020OFc1_NvH-0949-Control-15.raw]	402.618408203125	24.1184069117333	0.137300778933333	99.1045146864	98.96721390746666	557888.875	3.3977715956932276E8	0	8139	1.5462442269006544	4.933197780717444	0.2450782913092951	402.6086730957031	402.6282958984375
122	402.64404296875	44.2525799565333					1	DETECTED	402.6440 m/z @44.25 [151020OFc1_NvH-0949-Control-15.raw]	402.64404296875	44.2525799565333	0.137300778933333	99.9888605533333	99.85155977439996	129842.6171875	3.400401443543585E8	0	8139	83.61809748230888	1.131719340234451	1.572284326338185	402.6341857910156	402.6532897949219
123	402.6634826660156	27.60664212					1	DETECTED	402.6635 m/z @27.61 [151020OFc1_NvH-0949-Control-15.raw]	402.6634826660156	27.60664212	0.137300778933333	99.9888605533333	99.85155977439996	101249.0859375	2.9687224432452834E8	0	8139	83.71959573618702	1.8014349279393407	3.2371624106541925	402.6542663574219	402.6687316894531
124	402.6788635253906	24.6486881109333					1	DETECTED	402.6789 m/z @24.65 [151020OFc1_NvH-0949-Control-15.raw]	402.6788635253906	24.6486881109333	0.1473588248	99.9888605533333	99.8415017285333	355215.46875	3.3205728091992366E8	0	8139	13.954612678163247	3.1541822927364755	3.7237959365447173	402.66900634765625	402.6885986328125
125	402.6986083984375	25.6828326837333					1	DETECTED	402.6986 m/z @25.68 [151020OFc1_NvH-0949-Control-15.raw]	402.6986083984375	25.6828326837333	0.1473588248	99.9888605533333	99.8415017285333	4100523.25	4.370049917200305E8	2	8139	0.4135601627506489	3.7673873562194613	1.582338722676245	402.6886291503906	402.7085876464844
126	402.7106018066406	16.996540292					1	DETECTED	402.7106 m/z @17.00 [151020OFc1_NvH-0949-Control-15.raw]	402.7106018066406	16.996540292	0.1473588248	99.7328304242667	99.5854715994667	438212.84375	3.814980077543752E8	2	8139	0.21334473398016485	0.5315855200872295	2.9699592840675266	402.7086181640625	402.7118225097656
127	402.7218322753906	13.0353465522667					1	DETECTED	402.7218 m/z @13.04 [151020OFc1_NvH-0949-Control-15.raw]	402.7218322753906	13.0353465522667	0.606422584533333	99.9796338061333	99.37321122159996	1733306.125	4.570242517627084E8	2	8139	9.359131010898304	7.557135735153892	60.888148870557174	402.71185302734375	402.72412109375
128	402.734130859375	32.9252830165333					1	DETECTED	402.7341 m/z @32.93 [151020OFc1_NvH-0949-Control-15.raw]	402.734130859375	32.9252830165333	0.606422584533333	99.9796338061333	99.37321122159996	4590427.5	5.953360889061221E8	2	8139	0.4399515080326779	5.690636688712993	0.04586971541504236	402.7241516113281	402.7441101074219
129	402.7478942871094	31.4461043141333					1	DETECTED	402.7479 m/z @31.45 [151020OFc1_NvH-0949-Control-15.raw]	402.7478942871094	31.4461043141333	1.31153112293333	99.9796338061333	98.66810268319996	579698.0625	3.791532729502326E8	0	8139	11.838249362766739	0.5202331644413616	0.0899890053769929	402.744140625	402.7481384277344
130	402.75823974609375	22.9438721141333					1	DETECTED	402.7582 m/z @22.94 [151020OFc1_NvH-0949-Control-15.raw]	402.75823974609375	22.9438721141333	0.606422584533333	99.9796338061333	99.37321122159996	833295.625	3.666286316973166E8	0	8139	0.1792458655588689	0.5366905094374135	7.56887603234647	402.7482604980469	402.7682189941406
131	402.7748718261719	89.7661658861333					1	DETECTED	402.7749 m/z @89.77 [151020OFc1_NvH-0949-Control-15.raw]	402.7748718261719	89.7661658861333	0.606422584533333	99.6684267349333	99.06200415039997	210709.515625	3.590353542288778E8	0	8139	78.64445281769733	0.5361367799114056	0.023304100100060097	402.7686462402344	402.7847595214844
132	402.79833984375	24.6164449493333					1	DETECTED	402.7983 m/z @24.62 [151020OFc1_NvH-0949-Control-15.raw]	402.79833984375	24.6164449493333	0.0772990837333333	99.9519255026667	99.87462641893336	1193783.5	4.092196768015576E8	0	8139	0.5853011923485738	0.5175019459710077	6.304384228865928	402.78839111328125	402.8083190917969
133	402.81988525390625	89.7566557378667					1	DETECTED	402.8199 m/z @89.76 [151020OFc1_NvH-0949-Control-15.raw]	402.81988525390625	89.7566557378667	0.722691796533333	99.9061720637333	99.18348026719995	741950.875	3.8494742798357964E8	0	8139	66.98447189654739	0.5122877753547108	0.03194366919390329	402.8100891113281	402.8290100097656
134	402.8390197753906	18.4505470802667					1	DETECTED	402.8390 m/z @18.45 [151020OFc1_NvH-0949-Control-15.raw]	402.8390197753906	18.4505470802667	0.355012405333333	99.9519255026667	99.59691309733337	2037864.25	5.596101961556505E8	0	8139	0.15148274956275642	1.5469904810059352	256.7727928616816	402.8290710449219	402.8489990234375
135	402.8594055175781	22.0474971498667					1	DETECTED	402.8594 m/z @22.05 [151020OFc1_NvH-0949-Control-15.raw]	402.8594055175781	22.0474971498667	0.057424672	99.9519255026667	99.8945008306667	1591255.5	4.1284152962624E8	3	8139	69.45495601008109	4.243428566589732	1.2659576337540248	402.84942626953125	402.869384765625
136	402.8792724609375	89.8330209194667					1	DETECTED	402.8793 m/z @89.83 [151020OFc1_NvH-0949-Control-15.raw]	402.8792724609375	89.8330209194667	0.00655583173333333	99.9519255026667	99.94536967093336	1194918.75	4.330334719846794E8	3	8139	77.72109183873656	0.5148063388410884	0.02943842377301673	402.86944580078125	402.8814392089844
137	402.8914489746094	32.7772323762667					1	DETECTED	402.8914 m/z @32.78 [151020OFc1_NvH-0949-Control-15.raw]	402.8914489746094	32.7772323762667	0.0377497925333333	99.5125953813333	99.47484558879997	5942236.5	6.167490982236403E8	3	8139	0.22412452745194145	0.515937153185781	5.1558898632207475	402.8814697265625	402.8934020996094
138	402.9034423828125	29.1790298613333					1	DETECTED	402.9034 m/z @29.18 [151020OFc1_NvH-0949-Control-15.raw]	402.9034423828125	29.1790298613333	0.00655583173333333	99.9428576378667	99.93630180613336	6470417.5	5.908927192885586E8	2	8139	6.095200264072965	0.9084400823669998	21.35577161776569	402.89349365234375	402.913330078125
139	402.9249267578125	89.8545102418667					1	DETECTED	402.9249 m/z @89.85 [151020OFc1_NvH-0949-Control-15.raw]	402.9249267578125	89.8545102418667	0.00655583173333333	99.9888605533333	99.98230472159996	1185772.75	3.417311237601984E8	0	8139	0.08960575196303466	0.519047491671749	0.02631867081391824	402.9149475097656	402.9349060058594
140	402.9408264160156	89.9383676944					1	DETECTED	402.9408 m/z @89.94 [151020OFc1_NvH-0949-Control-15.raw]	402.9408264160156	89.9383676944	0.00655583173333333	99.9981170845333	99.99156125279997	537040.625	3.597184502983439E8	0	8139	80.99728006723251	0.5105675852966356	0.02903327180399692	402.93499755859375	402.94970703125
141	402.959716796875	14.8948308456					1	DETECTED	402.9597 m/z @14.89 [151020OFc1_NvH-0949-Control-15.raw]	402.959716796875	14.8948308456	0.0176165768	99.9061720637333	99.8885554869333	1219620.375	3.7778883804097295E8	4	8139	0.2043954611305896	1.6115046787711487	77.60319678570721	402.9497375488281	402.9696350097656
142	402.97528076171875	89.9520530322667					1	DETECTED	402.9753 m/z @89.95 [151020OFc1_NvH-0949-Control-15.raw]	402.97528076171875	89.9520530322667	0.00655583173333333	99.4477840482667	99.44122821653336	589023.8125	3.700937914890067E8	0	8139	77.22235901480838	0.5052747435361847	0.03517440470611831	402.9697265625	402.9766845703125
143	402.9866943359375	89.7157244845333					1	DETECTED	402.9867 m/z @89.72 [151020OFc1_NvH-0949-Control-15.raw]	402.9866943359375	89.7157244845333	0.0176165768	99.9981170845333	99.98050050773331	596319.5625	3.5243145512128097E8	0	8139	61.26984932150772	0.5106140741921539	0.040012438634675004	402.9767150878906	402.9966735839844
144	402.9990234375	24.6486881109333					1	DETECTED	402.9990 m/z @24.65 [151020OFc1_NvH-0949-Control-15.raw]	402.9990234375	24.6486881109333	0.0377497925333333	99.9981170845333	99.96036729199997	573737.625	3.7592558521487164E8	0	8139	0.4884566683973155	2.2660653979321506	11.314425821306056	402.9967346191406	403.0088806152344
145	403.0140075683594	89.9679528458667					1	DETECTED	403.0140 m/z @89.97 [151020OFc1_NvH-0949-Control-15.raw]	403.0140075683594	89.9679528458667	0.335108465866667	99.9981170845333	99.66300861866664	353720.8125	3.607235561794205E8	0	8139	73.89157393711697	0.5134461164365233	0.01737718921644956	403.009033203125	403.0204772949219
146	403.0304870605469	89.7063251016					1	DETECTED	403.0305 m/z @89.71 [151020OFc1_NvH-0949-Control-15.raw]	403.0304870605469	89.7063251016	0.00655583173333333	99.9981170845333	99.99156125279997	395720.59375	3.5640321763909775E8	0	8139	71.44141790341241	0.5135824765716835	0.022880673674668946	403.0205383300781	403.0384826660156
147	403.0484924316406	89.7063251016					1	DETECTED	403.0485 m/z @89.71 [151020OFc1_NvH-0949-Control-15.raw]	403.0484924316406	89.7063251016	2.74914792266667	99.9981170845333	97.24896916186664	561211.6875	3.9110492194225806E8	0	8139	5.518565252441576	0.526107647120388	0.05123376387731989	403.03851318359375	403.0584716796875
148	403.0669250488281	89.5735968752					1	DETECTED	403.0669 m/z @89.57 [151020OFc1_NvH-0949-Control-15.raw]	403.0669250488281	89.5735968752	1.6079026536	99.9981170845333	98.3902144309333	490520.21875	4.065625623118787E8	0	8139	2.933585500800376	0.5065907625113416	0.010142325735622276	403.0585021972656	403.0753479003906
149	403.0853576660156	33.815648116					1	DETECTED	403.0854 m/z @33.82 [151020OFc1_NvH-0949-Control-15.raw]	403.0853576660156	33.815648116	0.00655583173333333	99.9981170845333	99.99156125279997	523405.75	4.460912377999328E8	2	8139	73.08393342621409	1.4976168357009212	3.475213607177846	403.07537841796875	403.0953369140625
150	403.1060791015625	89.6967583552					1	DETECTED	403.1061 m/z @89.70 [151020OFc1_NvH-0949-Control-15.raw]	403.1060791015625	89.6967583552	1.70883250346667	99.9336552944	98.22482279093333	434870.5	4.0935203113213086E8	0	8139	72.70665168290371	0.5058238087628624	0.050666123221751534	403.0960998535156	403.11358642578125
151	403.12359619140625	54.6274972522667					1	DETECTED	403.1236 m/z @54.63 [151020OFc1_NvH-0949-Control-15.raw]	403.12359619140625	54.6274972522667	3.17991014213333	99.9704698112	96.79055966906668	469485.75	4.199141835452952E8	0	8139	62.29695377572921	0.905003059165883	0.876302635753593	403.1136169433594	403.12548828125
152	403.135498046875	54.6548926882667					1	DETECTED	403.1355 m/z @54.65 [151020OFc1_NvH-0949-Control-15.raw]	403.135498046875	54.6548926882667	3.79498437893333	99.9704698112	96.17548543226667	659860.5	4.0323803121137315E8	0	8139	62.00492241201101	0.9148154437261873	0.7672442123702556	403.1256103515625	403.14544677734375
153	403.1484375	54.6718880928					1	DETECTED	403.1484 m/z @54.67 [151020OFc1_NvH-0949-Control-15.raw]	403.1484375	54.6718880928	3.80416994693333	99.9704698112	96.16629986426668	429857.78125	5.3036681607498515E8	0	8139	74.2851219723738	0.9507989887540957	0.9693180745005393	403.1455078125	403.1511535644531
154	403.1611633300781	54.6843314666667					1	DETECTED	403.1612 m/z @54.68 [151020OFc1_NvH-0949-Control-15.raw]	403.1611633300781	54.6843314666667	3.80416994693333	99.9704698112	96.16629986426668	557037.75	4.8146533300654536E8	0	8139	61.26118304139112	0.9934110185422291	1.5091482285735234	403.1512145996094	403.16339111328125
155	403.17340087890625	18.46216292					1	DETECTED	403.1734 m/z @18.46 [151020OFc1_NvH-0949-Control-15.raw]	403.17340087890625	18.46216292	0.00655583173333333	99.9981170845333	99.99156125279997	1452908.625	3.985127790362568E8	0	8139	36.39192390772678	28.18986077181983	0.2209605001540962	403.1634216308594	403.1833801269531
156	403.18536376953125	54.6160032053333					1	DETECTED	403.1854 m/z @54.62 [151020OFc1_NvH-0949-Control-15.raw]	403.18536376953125	54.6160032053333	0.8847964496	99.9612549858667	99.0764585362667	913600.25	6.061546088666872E8	3	8139	73.84853357198828	1.1153997424619744	0.7378410556299071	403.18341064453125	403.1903076171875
157	403.2003173828125	25.7470170754667					1	DETECTED	403.2003 m/z @25.75 [151020OFc1_NvH-0949-Control-15.raw]	403.2003173828125	25.7470170754667	3.503429412	99.9612549858667	96.4578255738667	1780338.5	4.8384415925518537E8	2	8139	0.20744275662770306	0.8157960836156538	0.13086897327049143	403.1903381347656	403.2094421386719
158	403.2194519042969	23.5713277029333					1	DETECTED	403.2195 m/z @23.57 [151020OFc1_NvH-0949-Control-15.raw]	403.2194519042969	23.5713277029333	3.0464425488	99.9428576378667	96.89641508906669	1.5336721E7	8.625336259762764E8	2	8139	0.20789540391276518	1.384214409203815	76.8185811776978	403.20953369140625	403.22943115234375
159	403.23748779296875	29.1293742712					1	DETECTED	403.2375 m/z @29.13 [151020OFc1_NvH-0949-Control-15.raw]	403.23748779296875	29.1293742712	0.00655583173333333	99.9981170845333	99.99156125279997	3897793.25	7.349762465172666E8	2	8139	8.395311448316452	1.030605965115181	4.112869704673163	403.2294616699219	403.2474670410156
160	403.255859375	16.5776851730667					1	DETECTED	403.2559 m/z @16.58 [151020OFc1_NvH-0949-Control-15.raw]	403.255859375	16.5776851730667	4.75057595146667	99.7875901170667	95.03701416560003	1458873.5	4.7914749640294206E8	2	8139	32.97360788279893	1.2625427688719322	19.569691388812675	403.24749755859375	403.26580810546875
161	403.271484375	31.6913614832					1	DETECTED	403.2715 m/z @31.69 [151020OFc1_NvH-0949-Control-15.raw]	403.271484375	31.6913614832	3.94634158133333	99.5493744501333	95.60303286879997	461432.59375	4.1813263637974703E8	0	8139	58.95600413332541	2.621380118819835	8.159296736022084	403.265869140625	403.2814636230469
162	403.2917785644531	31.8442909341333					1	DETECTED	403.2918 m/z @31.84 [151020OFc1_NvH-0949-Control-15.raw]	403.2917785644531	31.8442909341333	9.10526836186667	99.5493744501333	90.44410608826664	456886.875	4.8510600399022794E8	0	8139	64.16624711879024	1.9965062453355613	5.083878146167234	403.28179931640625	403.29193115234375
163	403.30194091796875	32.2736176858667					1	DETECTED	403.3019 m/z @32.27 [151020OFc1_NvH-0949-Control-15.raw]	403.30194091796875	32.2736176858667	9.96950417973333	99.7143457370667	89.74484155733336	517277.40625	5.0547400189740473E8	0	8139	60.55426668395005	2.512079538136446	0.017966205746492738	403.2919616699219	403.3025817871094
164	403.3125915527344	54.5903641525333					1	DETECTED	403.3126 m/z @54.59 [151020OFc1_NvH-0949-Control-15.raw]	403.3125915527344	54.5903641525333	9.96950417973333	99.6592562330667	89.68975205333336	849663.9375	4.593028301771942E8	0	8139	46.7888841884497	1.1393958481850093	1.1986251805797956	403.3026123046875	403.32257080078125
165	403.3271179199219	41.9876166266667					1	DETECTED	403.3271 m/z @41.99 [151020OFc1_NvH-0949-Control-15.raw]	403.3271179199219	41.9876166266667	9.96950417973333	99.5309972493333	89.56149306959996	528820.75	4.682364991382272E8	0	8139	65.61340305060865	1.1925716137443934	1.3980099813897873	403.3226013183594	403.3368225097656
166	403.3468322753906	54.7584262802667					1	DETECTED	403.3468 m/z @54.76 [151020OFc1_NvH-0949-Control-15.raw]	403.3468322753906	54.7584262802667	6.5998045792	98.0171542488	91.4173496696	556065.0	5.0259529022810364E8	3	8139	56.62959396911092	0.8889033791954103	0.9233446937078925	403.33685302734375	403.3568115234375
167	403.3678283691406	54.7691616042667					1	DETECTED	403.3678 m/z @54.77 [151020OFc1_NvH-0949-Control-15.raw]	403.3678283691406	54.7691616042667	3.83620092106667	97.9893505261333	94.15314960506663	527720.6875	5.1358958724078494E8	0	8139	64.18744545642281	0.9621627130223427	1.4225684083570451	403.3579406738281	403.3699645996094
168	403.3799743652344	34.9927569010667					1	DETECTED	403.3800 m/z @34.99 [151020OFc1_NvH-0949-Control-15.raw]	403.3799743652344	34.9927569010667	1.10098099306667	98.1919291234667	97.09094813040004	530421.0	5.601534225125635E8	0	8139	58.450487981996176	2.5524559927758736	9.643099478527546	403.3699951171875	403.3819274902344
169	403.3919372558594	36.8140951130667					1	DETECTED	403.3919 m/z @36.81 [151020OFc1_NvH-0949-Control-15.raw]	403.3919372558594	36.8140951130667	1.0822523056	97.9803132896	96.89806098400001	685736.25	5.1519627880094475E8	3	8139	9.28560556903912	2.148806504008599	0.22418136339651273	403.3819580078125	403.4018859863281
170	403.40966796875	24.6275028904					1	DETECTED	403.4097 m/z @24.63 [151020OFc1_NvH-0949-Control-15.raw]	403.40966796875	24.6275028904	3.17991014213333	97.9621573768	94.78224723466667	560306.75	4.983612837627867E8	3	8139	8.651715889927488	5.670626416266934	18.300524352496105	403.4019775390625	403.4159240722656
171	403.4259338378906	53.4744370162667					1	DETECTED	403.4259 m/z @53.47 [151020OFc1_NvH-0949-Control-15.raw]	403.4259338378906	53.4744370162667	0.770724425066667	99.9336552944	99.16293086933334	900269.125	4.813942182829943E8	0	8139	32.421059124407904	0.9983439627369868	0.33800572515979965	403.41595458984375	403.4358825683594
172	403.44439697265625	57.0843081888					1	DETECTED	403.4444 m/z @57.08 [151020OFc1_NvH-0949-Control-15.raw]	403.44439697265625	57.0843081888	3.935181072	97.951392428	94.016211356	693097.6875	5.0171765697718614E8	0	8139	38.33771777027508	0.8271889908219457	0.82564333187276	403.4359436035156	403.4543762207031
173	403.4584045410156	40.4784716661333					1	DETECTED	403.4584 m/z @40.48 [151020OFc1_NvH-0949-Control-15.raw]	403.4584045410156	40.4784716661333	4.15896380826667	99.3825384669333	95.22357465866662	679757.8125	6.068601736442378E8	0	8139	24.14400986043675	1.1958471765622358	1.1816951547644694	403.45440673828125	403.4615478515625
174	403.4715576171875	32.8569546674667					1	DETECTED	403.4716 m/z @32.86 [151020OFc1_NvH-0949-Control-15.raw]	403.4715576171875	32.8569546674667	4.0020571008	98.4960635485333	94.4940064477333	4438775.5	5.740087075943505E8	2	8139	0.16699748334585962	1.3566058118524977	1.6399496076782027	403.4615783691406	403.4815368652344
175	403.48907470703125	12.9642656101333					1	DETECTED	403.4891 m/z @12.96 [151020OFc1_NvH-0949-Control-15.raw]	403.48907470703125	12.9642656101333	3.88038119306667	98.8593134725333	94.97893227946663	2573433.0	5.954432518806418E8	4	8139	0.3438094144824628	93.31131374371965	92.98965408252754	403.4815673828125	403.4990234375
176	403.5025634765625	40.4602421629333					1	DETECTED	403.5026 m/z @40.46 [151020OFc1_NvH-0949-Control-15.raw]	403.5025634765625	40.4602421629333	2.15226304213333	97.9055457288	95.75328268666668	751800.3125	7.15084338736433E8	0	8139	24.711786726180286	1.684320015549444	0.28745354531652206	403.4991149902344	403.5054626464844
177	403.5154724121094	52.0124413074667					1	DETECTED	403.5155 m/z @52.01 [151020OFc1_NvH-0949-Control-15.raw]	403.5154724121094	52.0124413074667	3.9691142408	97.9055457288	93.93643148800001	980341.0	6.655042233165718E8	0	8139	23.41203026304931	1.5395256823325827	1.3969488744800802	403.5054931640625	403.5164794921875
178	403.5264892578125	52.0803280642667					1	DETECTED	403.5265 m/z @52.08 [151020OFc1_NvH-0949-Control-15.raw]	403.5264892578125	52.0803280642667	3.48448587973333	97.9055457288	94.42105984906668	1082213.125	6.071698099304934E8	0	8139	29.88802412895258	1.0728641948703483	3.6538262198872338	403.5165100097656	403.5338134765625
179	403.5438537597656	26.6058282954667					1	DETECTED	403.5439 m/z @26.61 [151020OFc1_NvH-0949-Control-15.raw]	403.5438537597656	26.6058282954667	2.84370755546667	96.668149352	93.82444179653334	4166223.75	6.427837384530863E8	3	8139	9.47175382589938	0.9222933160906513	4.72090523598094	403.53387451171875	403.5538330078125
180	403.5596618652344	32.8185068573333					1	DETECTED	403.5597 m/z @32.82 [151020OFc1_NvH-0949-Control-15.raw]	403.5596618652344	32.8185068573333	1.497018712	95.1898555512	93.6928368392	1787749.75	5.976142852583448E8	3	8139	0.10079528357476875	1.8891752827777029	0.4740674118695334	403.5538635253906	403.56964111328125
181	403.5718688964844	29.1427097837333					1	DETECTED	403.5719 m/z @29.14 [151020OFc1_NvH-0949-Control-15.raw]	403.5718688964844	29.1427097837333	4.34593445866667	99.7512616845333	95.40532722586663	1367449.25	8.645924937371783E8	0	8139	5.967615730357082	1.654269933991997	1.2966396251410994	403.5696716308594	403.57379150390625
182	403.58380126953125	35.7407487288					1	DETECTED	403.5838 m/z @35.74 [151020OFc1_NvH-0949-Control-15.raw]	403.58380126953125	35.7407487288	4.08423557706667	94.9902641698667	90.90602859280004	1405944.75	6.509756751857663E8	3	8139	13.422364571682238	85.25770690636297	3.3556966240684503	403.5738220214844	403.5937805175781
183	403.6029968261719	48.9196621192167					1	DETECTED	403.6030 m/z @48.92 [151020OFc1_NvH-0949-Control-15.raw]	403.6029968261719	48.9196621192167	1.13831582373333	98.0078608664	96.86954504266666	790734.8125	7.003227429687601E8	2	8139	6.857041555746463	1.2693181465355545	0.7168168441290597	403.59381103515625	403.6091613769531
184	403.6191711425781	47.2978390656					1	DETECTED	403.6192 m/z @47.30 [151020OFc1_NvH-0949-Control-15.raw]	403.6191711425781	47.2978390656	0.959960424533333	99.6134838088	98.65352338426666	832149.0	7.234649747060784E8	2	8139	45.74224183416317	1.4458929401748608	20.491735509870686	403.6092224121094	403.6291198730469
185	403.6292724609375	52.2113850424					1	DETECTED	403.6293 m/z @52.21 [151020OFc1_NvH-0949-Control-15.raw]	403.6292724609375	52.2113850424	4.073058296	91.6730165106667	87.5999582146667	812626.0625	7.637897608919547E8	2	8139	13.476269356650157	1.008891816588918	0.7781370803856298	403.6291809082031	403.63751220703125
186	403.64752197265625	52.2113850424					1	DETECTED	403.6475 m/z @52.21 [151020OFc1_NvH-0949-Control-15.raw]	403.64752197265625	52.2113850424	2.217158444	96.2287147538667	94.01155630986669	1050632.125	7.500257361639866E8	3	8139	2.0282618691555996	1.0264998456552423	1.1248967857568737	403.6375732421875	403.6575012207031
187	403.66156005859375	51.9008468469333					1	DETECTED	403.6616 m/z @51.90 [151020OFc1_NvH-0949-Control-15.raw]	403.66156005859375	51.9008468469333	0.345064548266667	95.0754551858667	94.73039063760004	749621.6875	7.269285088233498E8	3	8139	21.04473927186222	1.4749654350624075	4.14723898663996	403.65753173828125	403.6715087890625
188	403.68292236328125	37.3863189610667					1	DETECTED	403.6829 m/z @37.39 [151020OFc1_NvH-0949-Control-15.raw]	403.68292236328125	37.3863189610667	2.7870227824	99.8151753912	97.0281526088	884102.5	7.209475074628313E8	2	8139	34.096043602107926	2.850233589034681	40.07813814924107	403.6729431152344	403.68914794921875
189	403.69915771484375	55.5057177165333					1	DETECTED	403.6992 m/z @55.51 [151020OFc1_NvH-0949-Control-15.raw]	403.69915771484375	55.5057177165333	2.58059603333333	98.7284815298667	96.14788549653336	1501149.5	7.722190721135194E8	0	8139	13.679785713675876	1.8527224502749877	1.8598826956659726	403.6891784667969	403.701416015625
190	403.71142578125	26.1969596608					1	DETECTED	403.7114 m/z @26.20 [151020OFc1_NvH-0949-Control-15.raw]	403.71142578125	26.1969596608	3.15124172693333	99.2059324533333	96.05469072639997	1.9010716E7	1.4277919418021758E9	2	8139	0.24885578663660013	1.50400492807136	0.13372312240847375	403.7014465332031	403.7214050292969
191	403.7294921875	21.36446934					1	DETECTED	403.7295 m/z @21.36 [151020OFc1_NvH-0949-Control-15.raw]	403.7294921875	21.36446934	3.76544782026667	94.5504132501333	90.78496542986663	1.2423803E7	1.076559356853315E9	2	8139	0.2158368153742849	1.71367603076891	71.96520818929764	403.721435546875	403.7394714355469
192	403.741943359375	31.9905748648					1	DETECTED	403.7419 m/z @31.99 [151020OFc1_NvH-0949-Control-15.raw]	403.741943359375	31.9905748648	3.8250468656	94.2269314512	90.4018845856	3239231.75	8.115443622481323E8	2	8139	19.165185470238505	1.2601863989456008	0.28069774623859745	403.739501953125	403.7519226074219
193	403.7622985839844	52.6441028693333					1	DETECTED	403.7623 m/z @52.64 [151020OFc1_NvH-0949-Control-15.raw]	403.7622985839844	52.6441028693333	3.8250468656	95.2084847024	91.3834378368	684455.25	8.244125552203978E8	0	8139	20.554910122928298	0.9009000975823452	3.833095811758681	403.7523193359375	403.7674865722656
194	403.7774963378906	55.5400824512					1	DETECTED	403.7775 m/z @55.54 [151020OFc1_NvH-0949-Control-15.raw]	403.7774963378906	55.5400824512	2.15226304213333	98.7843289226667	96.63206588053337	954945.4375	8.924307273376762E8	0	8139	14.479596106739926	0.9912874919352602	4.1490465532250225	403.76751708984375	403.7874755859375
195	403.78887939453125	49.2498750776					1	DETECTED	403.7889 m/z @49.25 [151020OFc1_NvH-0949-Control-15.raw]	403.78887939453125	49.2498750776	2.16151717066667	98.6913632501333	96.52984607946664	763591.3125	8.257223941767185E8	0	8139	10.227302209640484	0.8625455689531691	26.434230312192437	403.7875061035156	403.79266357421875
196	403.80267333984375	49.4317458384					1	DETECTED	403.8027 m/z @49.43 [151020OFc1_NvH-0949-Control-15.raw]	403.80267333984375	49.4317458384	1.10098099306667	99.2338260248	98.13284503173332	848577.0	8.740175276375414E8	2	8139	15.749519091721545	1.0462622890994013	1.5847094406676805	403.7926940917969	403.8126525878906
197	403.8158264160156	52.6922339008					1	DETECTED	403.8158 m/z @52.69 [151020OFc1_NvH-0949-Control-15.raw]	403.8158264160156	52.6922339008	1.063673544	98.9240001986667	97.86032665466671	812924.125	7.864140804293321E8	0	8139	24.899307819086104	1.2832225792201164	6.559033803029565	403.812744140625	403.8258056640625
198	403.8300476074219	52.7091501					1	DETECTED	403.8300 m/z @52.71 [151020OFc1_NvH-0949-Control-15.raw]	403.8300476074219	52.7091501	0.703473527733333	97.7857715954667	97.08229806773336	812296.1875	7.669658135154715E8	0	8139	19.004053577127337	0.9143436307679924	2.2202529698161557	403.8258361816406	403.84002685546875
199	403.8497314453125	50.8344672853333					1	DETECTED	403.8497 m/z @50.83 [151020OFc1_NvH-0949-Control-15.raw]	403.8497314453125	50.8344672853333	0.722691796533333	96.8977426554667	96.17505085893336	679785.25	9.351906107172898E8	0	8139	11.937561985795348	0.9920774218752776	2.0672101139498573	403.8400573730469	403.850830078125
200	403.86083984375	53.1070767458667					1	DETECTED	403.8608 m/z @53.11 [151020OFc1_NvH-0949-Control-15.raw]	403.86083984375	53.1070767458667	0.0176165768	99.4294487762667	99.4118321994667	850682.9375	8.853317724336245E8	3	8139	58.547320593561054	0.8493264239856324	0.4081562658623066	403.8508605957031	403.86822509765625
201	403.87823486328125	26.5901620832					1	DETECTED	403.8782 m/z @26.59 [151020OFc1_NvH-0949-Control-15.raw]	403.87823486328125	26.5901620832	0.057424672	99.9519255026667	99.8945008306667	2507353.0	8.759795599220763E8	3	8139	9.530286742903147	3.4436638754614695	3.6691851387994454	403.8682861328125	403.8882141113281
202	403.89056396484375	53.1864903245333					1	DETECTED	403.8906 m/z @53.19 [151020OFc1_NvH-0949-Control-15.raw]	403.89056396484375	53.1864903245333	0.00655583173333333	99.833314824	99.82675899226666	645151.3125	8.780972932304538E8	2	8139	63.362113610577225	0.8944578908559856	0.4949997772075961	403.88824462890625	403.89105224609375
203	403.90106201171875	60.3037052069333					1	DETECTED	403.9011 m/z @60.30 [151020OFc1_NvH-0949-Control-15.raw]	403.90106201171875	60.3037052069333	0.0276352917333333	99.2897333325333	99.26209804079997	687825.25	8.0177976545505E8	3	8139	14.16266507614165	0.7370542423544569	0.52611817088222	403.8910827636719	403.90130615234375
204	403.9113464355469	28.9674996077333					1	DETECTED	403.9113 m/z @28.97 [151020OFc1_NvH-0949-Control-15.raw]	403.9113464355469	28.9674996077333	0.00655583173333333	99.7328304242667	99.72627459253336	3444622.25	7.842876013854607E8	3	8139	0.15100807937269423	1.2044405684552384	1.1368140154527555	403.9013671875	403.92132568359375
205	403.9307556152344	56.4979691037333					1	DETECTED	403.9308 m/z @56.50 [151020OFc1_NvH-0949-Control-15.raw]	403.9307556152344	56.4979691037333	0.00655583173333333	99.888076476	99.88152064426666	827372.8125	8.841631958874532E8	2	8139	28.359979164222075	0.8627073413764903	0.2854703733647505	403.9213562011719	403.94073486328125
206	403.9522705078125	26.1488688978667					1	DETECTED	403.9523 m/z @26.15 [151020OFc1_NvH-0949-Control-15.raw]	403.9522705078125	26.1488688978667	0.0377497925333333	99.6500794157333	99.61232962319997	1676035.625	8.266921081606857E8	0	8139	0.10258911319206732	5.396297006240211	7.292178957781018	403.94232177734375	403.96221923828125
207	403.9732360839844	32.8712670018667					1	DETECTED	403.9732 m/z @32.87 [151020OFc1_NvH-0949-Control-15.raw]	403.9732360839844	32.8712670018667	0.1572021336	99.9888605533333	99.8316584197333	1956155.125	7.000964258969102E8	4	8139	0.13048174205685115	14.046303267804014	1.2074430444267508	403.9632568359375	403.9831848144531
208	403.9906311035156	12.9440428896					1	DETECTED	403.9906 m/z @12.94 [151020OFc1_NvH-0949-Control-15.raw]	403.9906311035156	12.9440428896	0.08708658	99.9888605533333	99.90177397333329	1314117.625	9.370095382272205E8	4	8139	51.906344272579844	14.555558266938613	1.2202669184662451	403.9832763671875	404.0006103515625
209	404.0044860839844	64.6887169597333					1	DETECTED	404.0045 m/z @64.69 [151020OFc1_NvH-0949-Control-15.raw]	404.0044860839844	64.6887169597333	3.88038119306667	98.6345868877333	94.75420569466664	732681.625	8.203944841026767E8	0	8139	6.6564824788004415	0.6986974211774962	0.29357778670233786	404.00067138671875	404.014404296875
210	404.0182800292969	41.4378169938667					1	DETECTED	404.0183 m/z @41.44 [151020OFc1_NvH-0949-Control-15.raw]	404.0182800292969	41.4378169938667	4.61085630906667	99.6226774658667	95.01182115680002	551454.125	8.189696648557048E8	0	8139	31.031617237606717	1.061769812923434	3.0531113080107493	404.0144958496094	404.0198059082031
211	404.0298156738281	73.8755372714667					1	DETECTED	404.0298 m/z @73.88 [151020OFc1_NvH-0949-Control-15.raw]	404.0298156738281	73.8755372714667	3.77542065653333	99.9154409890667	96.14002033253337	776953.75	7.117123214566842E8	0	8139	6.67382534516112	4.681785686862087	3.0182889926018173	404.01983642578125	404.039794921875
212	404.0450744628906	58.2654032117333					1	DETECTED	404.0451 m/z @58.27 [151020OFc1_NvH-0949-Control-15.raw]	404.0450744628906	58.2654032117333	0.732475158666667	99.3639413266667	98.63146616800003	557817.9375	8.172848526794758E8	0	8139	64.99763107614679	0.7317234784475191	0.285605593545826	404.03985595703125	404.04949951171875
213	404.05950927734375	69.2965710477333					1	DETECTED	404.0595 m/z @69.30 [151020OFc1_NvH-0949-Control-15.raw]	404.05950927734375	69.2965710477333	6.85993766746667	98.4960635485333	91.63612588106663	562983.75	9.592501594013085E8	0	8139	4.582815437497544	0.6078379234857585	4.6639851307841305	404.0495300292969	404.0621032714844
214	404.0721740722656	64.3990811408					1	DETECTED	404.0722 m/z @64.40 [151020OFc1_NvH-0949-Control-15.raw]	404.0721740722656	64.3990811408	2.84370755546667	99.9704698112	97.12676225573334	599206.1875	8.447734068372505E8	3	8139	5.0559063121913965	0.6554690764142209	207.7315442513058	404.06219482421875	404.0821533203125
215	404.0884704589844	64.2759509194667					1	DETECTED	404.0885 m/z @64.28 [151020OFc1_NvH-0949-Control-15.raw]	404.0884704589844	64.2759509194667	2.13379291733333	99.1966160024	97.06282308506668	517716.84375	5.963580374104258E8	0	8139	8.79907065863246	0.653888620443308	0.3065794028221353	404.0821838378906	404.09033203125
216	404.10052490234375	64.3398604874667					1	DETECTED	404.1005 m/z @64.34 [151020OFc1_NvH-0949-Control-15.raw]	404.10052490234375	64.3398604874667	0.400376908533333	98.5238672293333	98.12349032079997	562835.625	6.021471490262059E8	0	8139	3.901262132668478	0.6473374917714184	0.2929516346209254	404.0907287597656	404.1091003417969
217	404.1199035644531	89.0768523962667					1	DETECTED	404.1199 m/z @89.08 [151020OFc1_NvH-0949-Control-15.raw]	404.1199035644531	89.0768523962667	3.80416994693333	97.2156967122667	93.41152676533338	3261422.0	6.896980413231747E8	0	8139	0.5603764255956207	0.5340470274442687	0.04368507444988927	404.11016845703125	404.12823486328125
218	404.1331481933594	64.3647206376					1	DETECTED	404.1331 m/z @64.36 [151020OFc1_NvH-0949-Control-15.raw]	404.1331481933594	64.3647206376	3.29413814186667	99.6500794157333	96.35594127386663	522032.15625	4.496328975236666E8	0	8139	18.785284981629772	0.6541742642745985	0.30734927684690316	404.1299133300781	404.1427001953125
219	404.15045166015625	64.3026589373333					1	DETECTED	404.1505 m/z @64.30 [151020OFc1_NvH-0949-Control-15.raw]	404.15045166015625	64.3026589373333	11.5412153456	99.9796338061333	88.4384184605333	403627.21875	9.183387168689398E8	0	8139	56.753830485445924	0.8380970310902361	0.3580743213791509	404.1437683105469	404.15155029296875
220	404.1616516113281	68.2833304394667					1	DETECTED	404.1617 m/z @68.28 [151020OFc1_NvH-0949-Control-15.raw]	404.1616516113281	68.2833304394667	2.58059603333333	99.7512616845333	97.17066565119997	446677.375	6.516371250558789E8	0	8139	48.848148592627155	0.6976334007000008	0.42314023337003476	404.15191650390625	404.16204833984375
221	404.17205810546875	14.4877071368					1	DETECTED	404.1721 m/z @14.49 [151020OFc1_NvH-0949-Control-15.raw]	404.17205810546875	14.4877071368	0.325427513066667	99.9981170845333	99.67268957146663	560613.5	4.0248311117067736E8	0	8139	0.0944077971195103	0.5428367278547087	0.033980291729202104	404.1624450683594	404.1820373535156
222	404.19207763671875	90.0547834477333					1	DETECTED	404.1921 m/z @90.05 [151020OFc1_NvH-0949-Control-15.raw]	404.19207763671875	90.0547834477333	0.799270442933333	99.2152112717333	98.41594082879996	3348008.75	5.3487979257755774E8	3	8139	0.12497452836524303	0.5018551200228132	0.12374239434979033	404.1820983886719	404.1939392089844
223	404.2039489746094	25.1792152752					1	DETECTED	404.2039 m/z @25.18 [151020OFc1_NvH-0949-Control-15.raw]	404.2039489746094	25.1792152752	1.05413400053333	99.6134838088	98.55934980826667	3.1420778E7	1.3353023834266949E9	3	8139	0.2337118015378472	0.5678153646516303	0.04684163253659435	404.1939697265625	404.21392822265625
224	404.2195129394531	90.0395375312					1	DETECTED	404.2195 m/z @90.04 [151020OFc1_NvH-0949-Control-15.raw]	404.2195129394531	90.0395375312	0.7609995984	97.6201944413333	96.85919484293329	1299825.0	6.345177547128377E8	0	8139	64.87480456762788	0.5010146904778429	0.00166494550690534	404.2139587402344	404.2210388183594
225	404.2310485839844	21.3980525658667					1	DETECTED	404.2310 m/z @21.40 [151020OFc1_NvH-0949-Control-15.raw]	404.2310485839844	21.3980525658667	0.08708658	97.3992390656	97.3121524856	5264252.0	8.933375335982695E8	2	8139	23.252528209366087	0.6701233332114689	47.33534299686339	404.2210693359375	404.24102783203125
226	404.24627685546875	29.0596104008					1	DETECTED	404.2463 m/z @29.06 [151020OFc1_NvH-0949-Control-15.raw]	404.24627685546875	29.0596104008	1.75448057146667	97.7857715954667	96.03129102400003	1919116.75	5.35738390993315E8	2	8139	3.1133400399126643	2.235647949864165	8.006704480077508	404.2410583496094	404.25616455078125
227	404.2633361816406	33.3873172341333					1	DETECTED	404.2633 m/z @33.39 [151020OFc1_NvH-0949-Control-15.raw]	404.2633361816406	33.3873172341333	4.91943216533333	96.4759205288	91.55648836346667	719466.4375	4.283034691512933E8	0	8139	35.06710373968131	2.2470110562198102	8.691478031179102	404.25628662109375	404.2716979980469
228	404.28594970703125	68.3932517794667					1	DETECTED	404.2859 m/z @68.39 [151020OFc1_NvH-0949-Control-15.raw]	404.28594970703125	68.3932517794667	3.59832849386667	92.2468376384	88.64850914453332	409734.84375	3.8028251944793665E8	0	8139	0.16281843651223937	0.6784054911254411	0.3555795691244121	404.2760925292969	404.29571533203125
229	404.2978820800781	68.3932517794667					1	DETECTED	404.2979 m/z @68.39 [151020OFc1_NvH-0949-Control-15.raw]	404.2978820800781	68.3932517794667	68.3932517794667	94.7998204621333	26.406568682666602	107553.765625	8.476670500551665E7	0	8139	22.66011205176737	null	null	404.2978820800781	404.30169677734375
230	404.31414794921875	47.1395411866667					1	DETECTED	404.3141 m/z @47.14 [151020OFc1_NvH-0949-Control-15.raw]	404.31414794921875	47.1395411866667	17.6366310890667	92.4574534173333	74.8208223282666	87669.859375	2.7518832573565125E8	0	8139	74.48469730382473	1.2680244437031505	1.5127431135992617	404.3097229003906	404.3199768066406
231	404.41754150390625	45.863038776					1	DETECTED	404.4175 m/z @45.86 [151020OFc1_NvH-0949-Control-15.raw]	404.41754150390625	45.863038776	1.80848569173333	99.7603883506667	97.95190265893338	4548759.0	3.482244201829635E8	0	8139	0.10423613204969229	0.5380250609348824	0.5718683981710111	404.4079284667969	404.42730712890625
232	404.44366455078125	32.0315075584					1	DETECTED	404.4437 m/z @32.03 [151020OFc1_NvH-0949-Control-15.raw]	404.44366455078125	32.0315075584	3.83620092106667	99.3547034736	95.51850255253333	1132819.75	3.495257074815195E8	0	8139	14.398975582689431	0.5066599322350439	4.170105541542514	404.4339294433594	404.4536437988281
233	404.4613342285156	26.1589539157333					1	DETECTED	404.4613 m/z @26.16 [151020OFc1_NvH-0949-Control-15.raw]	404.4613342285156	26.1589539157333	3.427536696	99.3455809512	95.9180442552	713132.3125	3.693885693766609E8	0	8139	7.326687120999811	0.5559848216217453	0.07266489406781064	404.4537048339844	404.4713134765625
234	404.47552490234375	25.4616285341333					1	DETECTED	404.4755 m/z @25.46 [151020OFc1_NvH-0949-Control-15.raw]	404.47552490234375	25.4616285341333	3.9691142408	67.2576252405333	63.2885109997333	294803.9375	2.7347942657844895E8	0	8139	23.043617182608315	2.1697092439769396	4.221108263657441	404.4714050292969	404.47808837890625
235	404.4881591796875	52.8992731357333					1	DETECTED	404.4882 m/z @52.90 [151020OFc1_NvH-0949-Control-15.raw]	404.4881591796875	52.8992731357333	3.76544782026667	99.6134838088	95.84803598853333	872509.25	3.369181227966799E8	0	8139	0.2290003846058184	1.147775676864913	3.5748263209952783E-4	404.4786376953125	404.4976806640625
236	404.5062561035156	14.5158623672					1	DETECTED	404.5063 m/z @14.52 [151020OFc1_NvH-0949-Control-15.raw]	404.5062561035156	14.5158623672	3.95784312826667	56.6883668077333	52.730523679466636	379487.375	1.792209477962291E8	0	8139	0.13948797662761336	0.5955071086515946	28.210297259318452	404.49847412109375	404.50848388671875
237	404.51849365234375	27.3503841349333					1	DETECTED	404.5185 m/z @27.35 [151020OFc1_NvH-0949-Control-15.raw]	404.51849365234375	27.3503841349333	5.11355696266667	69.53178662	64.41822965733334	834024.125	2.703366453086402E8	3	8139	0.03464724412543063	0.5055860175265675	0.004224961837071138	404.50872802734375	404.5213317871094
238	404.5313415527344	14.2322160746667					1	DETECTED	404.5313 m/z @14.23 [151020OFc1_NvH-0949-Control-15.raw]	404.5313415527344	14.2322160746667	4.27051241706667	99.1695227632	94.89901034613334	3781660.25	4.330495783955998E8	3	8139	0.16874973171890062	1.3085598105780223	3.4987385597796727	404.5213623046875	404.54132080078125
239	404.5429992675781	27.2365149890667					1	DETECTED	404.5430 m/z @27.24 [151020OFc1_NvH-0949-Control-15.raw]	404.5429992675781	27.2365149890667	3.8250468656	95.6411069541333	91.8160600885333	1043710.25	3.4644862676876765E8	3	8139	0.4029265773112236	0.5297330113479827	0.028142653328020885	404.5413513183594	404.5454406738281
240	404.5554504394531	39.9940039362667					1	DETECTED	404.5555 m/z @39.99 [151020OFc1_NvH-0949-Control-15.raw]	404.5554504394531	39.9940039362667	3.65561913946667	99.4294487762667	95.77382963680003	2861528.0	4.751466769884846E8	3	8139	34.414566333576786	0.5966319315026859	0.1242192046874082	404.54547119140625	404.5654296875
241	404.5709533691406	34.9285138970667					1	DETECTED	404.5710 m/z @34.93 [151020OFc1_NvH-0949-Control-15.raw]	404.5709533691406	34.9285138970667	4.042765236	95.0181870362667	90.9754218002667	2137435.0	3.790247706290532E8	0	8139	0.08948440169380234	0.5523735336543538	0.1549537091607041	404.5654602050781	404.5732116699219
242	404.5832824707031	33.1394409698667					1	DETECTED	404.5833 m/z @33.14 [151020OFc1_NvH-0949-Control-15.raw]	404.5832824707031	33.1394409698667	4.1272265736	99.879047832	95.7518212584	4212823.5	4.061606492093932E8	3	8139	0.1567664595955165	0.5131309021149528	1.6432671232176497	404.57330322265625	404.59246826171875
243	404.5994567871094	19.6549184981333					1	DETECTED	404.5995 m/z @19.65 [151020OFc1_NvH-0949-Control-15.raw]	404.5994567871094	19.6549184981333	7.45281627786667	98.7748937248	91.32207744693332	213175.390625	3.1547388745607114E8	0	8139	0.05649485936528009	3.742063285425331	39.267946303080954	404.5934143066406	404.60809326171875
244	404.61822509765625	45.8498577525333					1	DETECTED	404.6182 m/z @45.85 [151020OFc1_NvH-0949-Control-15.raw]	404.61822509765625	45.8498577525333	6.52242282986667	93.2790984293333	86.75667559946663	3729328.75	4.1959771927269447E8	0	8139	0.21507065807452364	0.5229955955943062	0.0702348984873948	404.6087341308594	404.6271667480469
245	404.6556396484375	30.5593721229333					1	DETECTED	404.6556 m/z @30.56 [151020OFc1_NvH-0949-Control-15.raw]	404.6556396484375	30.5593721229333	4.4487462928	96.9255773461333	92.4768310533333	308890.53125	3.067408511343947E8	0	8139	66.3771742313413	1.7708658470110132	1897.8301423308963	404.6456604003906	404.6654968261719
246	404.6819152832031	14.4508840592					1	DETECTED	404.6819 m/z @14.45 [151020OFc1_NvH-0949-Control-15.raw]	404.6819152832031	14.4508840592	4.4981388824	99.9612549858667	95.4631161034667	882494.0625	3.2793793103567004E8	0	8139	0.14286706975942742	0.6388132002368945	84.55785747342077	404.6728210449219	404.69183349609375
247	404.69476318359375	32.0190143149333					1	DETECTED	404.6948 m/z @32.02 [151020OFc1_NvH-0949-Control-15.raw]	404.69476318359375	32.0190143149333	4.50776643466667	97.2156967122667	92.70793027760004	862139.8125	3.0544092423636293E8	0	8139	0.8712048976326408	4.310594881735311	0.3893993427734837	404.6919250488281	404.69525146484375
248	404.70526123046875	25.1643533365333					1	DETECTED	404.7053 m/z @25.16 [151020OFc1_NvH-0949-Control-15.raw]	404.70526123046875	25.1643533365333	3.8690043144	98.7376691648	94.8686648504	1.4019688E7	6.520764459881309E8	0	8139	0.2626769439682093	0.5468293091036104	0.23959909099929874	404.6952819824219	404.7151794433594
249	404.71923828125	15.2359645765333					1	DETECTED	404.7192 m/z @15.24 [151020OFc1_NvH-0949-Control-15.raw]	404.71923828125	15.2359645765333	0.266545003466667	95.5464370077333	95.27989200426664	795551.375	3.5544182231710565E8	0	8139	1.3838948904487776	1.9290552800612035	0.3881261794019785	404.71527099609375	404.7215270996094
250	404.7315368652344	12.2645630536					1	DETECTED	404.7315 m/z @12.26 [151020OFc1_NvH-0949-Control-15.raw]	404.7315368652344	12.2645630536	1.9301806912	97.1883846216	95.2582039304	2327017.75	4.667591273276065E8	2	8139	5.287423330373176	2.378434641372476	5.951616465354198	404.7215881347656	404.74151611328125
251	404.7415466308594	40.8342922106667					1	DETECTED	404.7415 m/z @40.83 [151020OFc1_NvH-0949-Control-15.raw]	404.7415466308594	40.8342922106667	4.08423557706667	94.9809201992	90.89668462213334	1679726.875	3.231555066821155E8	2	8139	12.524121524275188	0.5684241272777778	0.11323183736115357	404.7415466308594	404.7514953613281
252	404.7536315917969	29.6354619738667					1	DETECTED	404.7536 m/z @29.64 [151020OFc1_NvH-0949-Control-15.raw]	404.7536315917969	29.6354619738667	1.64495418933333	99.4754936952	97.83053950586667	593976.875	3.442187443358914E8	0	8139	2.667602735815553	2.3094056011110182	0.027000291254190647	404.7520446777344	404.76300048828125
253	404.76513671875	33.1981231690667					1	DETECTED	404.7651 m/z @33.20 [151020OFc1_NvH-0949-Control-15.raw]	404.76513671875	33.1981231690667	6.0541611056	53.4511230893333	47.3969619837333	397326.9375	1.8369709779012513E8	0	8139	9.035464642953304	0.8730663908406595	0.19154059669265447	404.7637634277344	404.7739562988281
254	404.7977600097656	26.1688142010667					1	DETECTED	404.7978 m/z @26.17 [151020OFc1_NvH-0949-Control-15.raw]	404.7977600097656	26.1688142010667	1.00710127893333	99.7235846666667	98.71648338773336	343316.25	3.216115732410215E8	0	8139	6.544949959917133	6.082918344575908	0.09444044427054192	404.78912353515625	404.8077087402344
255	404.8189392089844	45.8357203069333					1	DETECTED	404.8189 m/z @45.84 [151020OFc1_NvH-0949-Control-15.raw]	404.8189392089844	45.8357203069333	0.488110725866667	98.3221909074667	97.83408018160004	1938079.25	3.3419770697483194E8	0	8139	0.15550236769564663	0.5052937350127555	0.15310945035729043	404.8091735839844	404.828369140625
256	404.82965087890625	13.8974589344					1	DETECTED	404.8297 m/z @13.90 [151020OFc1_NvH-0949-Control-15.raw]	404.82965087890625	13.8974589344	1.04471523866667	99.8151753912	98.77046015253333	205520.703125	3.8599437221609765E8	0	8139	0.11757881998898156	17.452618420603695	0.05603771875254878	404.8291931152344	404.8393859863281
257	404.84027099609375	14.5300190197333					1	DETECTED	404.8403 m/z @14.53 [151020OFc1_NvH-0949-Control-15.raw]	404.84027099609375	14.5300190197333	0.912766781066667	82.7519186824	81.83915190133334	160216.6875	2.6770299772790533E8	0	8139	0.08599750062379741	4.520692041771413	0.012322824180148045	404.83966064453125	404.8427734375
258	404.852783203125	27.2747537488					1	DETECTED	404.8528 m/z @27.27 [151020OFc1_NvH-0949-Control-15.raw]	404.852783203125	27.2747537488	0.0276352917333333	99.2616878317333	99.23405253999996	552832.625	3.228160603511291E8	0	8139	0.18763974978749687	2.3901882208844625	0.01894475557455899	404.8428039550781	404.8551025390625
259	404.8651428222656	14.1999288584					1	DETECTED	404.8651 m/z @14.20 [151020OFc1_NvH-0949-Control-15.raw]	404.8651428222656	14.1999288584	0.419749217866667	95.8588983682667	95.43914915040003	1239710.5	4.043980266097576E8	3	8139	11.794664831623175	0.8896385990432955	0.8730635254510042	404.855224609375	404.86517333984375
260	404.8752136230469	17.1545135525333					1	DETECTED	404.8752 m/z @17.15 [151020OFc1_NvH-0949-Control-15.raw]	404.8752136230469	17.1545135525333	0.0176165768	99.5400949178667	99.5224783410667	3524002.5	4.3859000431314164E8	3	8139	2.986729904773279	1.8260309192128497	4.799281285085449	404.8652648925781	404.88519287109375
261	404.8912048339844	26.180891512					1	DETECTED	404.8912 m/z @26.18 [151020OFc1_NvH-0949-Control-15.raw]	404.8912048339844	26.180891512	0.00655583173333333	99.224579976	99.21802414426666	3422357.5	4.7427198327938694E8	3	8139	12.349042323088604	1.233512518505189	7.220525964387577	404.8852233886719	404.90106201171875
262	404.9049987792969	34.9700069381333					1	DETECTED	404.9050 m/z @34.97 [151020OFc1_NvH-0949-Control-15.raw]	404.9049987792969	34.9700069381333	0.047620108	98.2659849069333	98.2183647989333	1332475.375	3.474532992701757E8	3	8139	0.1465979412768874	0.5333434459593392	0.07254312626077782	404.9012145996094	404.9075927734375
263	404.9176025390625	33.1546285050667					1	DETECTED	404.9176 m/z @33.15 [151020OFc1_NvH-0949-Control-15.raw]	404.9176025390625	33.1546285050667	0.00655583173333333	99.8151753912	99.80861955946666	2826964.5	3.915579852869877E8	3	8139	0.127940799307666	0.5674180369149076	0.4188845578159751	404.90771484375	404.92742919921875
264	404.9327087402344	14.4623629408					1	DETECTED	404.9327 m/z @14.46 [151020OFc1_NvH-0949-Control-15.raw]	404.9327087402344	14.4623629408	0.00655583173333333	99.067148624	99.06059279226666	739533.9375	3.5411221158212143E8	0	8139	0.12758788217542616	3.5134348982871155	4.8093337873741735	404.9277038574219	404.9425354003906
265	404.9454040527344	31.9802853637333					1	DETECTED	404.9454 m/z @31.98 [151020OFc1_NvH-0949-Control-15.raw]	404.9454040527344	31.9802853637333	0.00655583173333333	98.2474767250667	98.24092089333337	692538.9375	3.442443959847784E8	4	8139	18.441630885762503	0.5025522834946035	0.012013859000876962	404.9427795410156	404.95538330078125
266	404.9624938964844	26.1969596608					1	DETECTED	404.9625 m/z @26.20 [151020OFc1_NvH-0949-Control-15.raw]	404.9624938964844	26.1969596608	0.0176165768	99.6684267349333	99.65081015813331	387171.21875	3.2177098594102925E8	0	8139	7.411233452891171	2.9949182209130907	0.07246261451597329	404.95550537109375	404.97247314453125
267	404.9813232421875	37.2826458362667					1	DETECTED	404.9813 m/z @37.28 [151020OFc1_NvH-0949-Control-15.raw]	404.9813232421875	37.2826458362667	0.00655583173333333	99.0303094853333	99.02375365359997	286604.0	3.2944317303287244E8	0	8139	79.43171640728826	1.5740014223646674	2.4335026288011052	404.9725036621094	404.9885559082031
268	404.9988098144531	26.1063275898667					1	DETECTED	404.9988 m/z @26.11 [151020OFc1_NvH-0949-Control-15.raw]	404.9988098144531	26.1063275898667	0.345064548266667	99.9796338061333	99.63456925786663	468480.84375	3.271237470784986E8	0	8139	3.2683220733279725	2.7642948060008705	0.21704795375775296	404.9890441894531	405.0086975097656
269	405.0190734863281	45.863038776					1	DETECTED	405.0191 m/z @45.86 [151020OFc1_NvH-0949-Control-15.raw]	405.0190734863281	45.863038776	1.01645138506667	99.0021700202667	97.98571863520003	829850.8125	3.570447532720899E8	0	8139	0.10506142327520962	1.4902772015568795	0.005649754788019749	405.0093688964844	405.0287780761719
270	405.0318603515625	38.8748018266667					1	DETECTED	405.0319 m/z @38.87 [151020OFc1_NvH-0949-Control-15.raw]	405.0318603515625	38.8748018266667	4.073058296	98.2474767250667	94.1744184290667	608489.6875	3.3025757036381805E8	5	8139	0.16534470580726435	1.363054035777983	0.030211813190906683	405.029541015625	405.0417785644531
271	405.103271484375	90.3555691856					1	DETECTED	405.1033 m/z @90.36 [151020OFc1_NvH-0949-Control-15.raw]	405.103271484375	90.3555691856	15.6674345394667	99.7784740296	84.11103949013331	735370.0625	3.7126784735912925E8	0	8139	0.04969068326404624	0.5005455716311302	2.1167444047204445	405.093994140625	405.1129150390625
272	405.122802734375	89.2515003717333					1	DETECTED	405.1228 m/z @89.25 [151020OFc1_NvH-0949-Control-15.raw]	405.122802734375	89.2515003717333	4.0020571008	96.1718841781333	92.1698270773333	624199.0625	3.23170614843831E8	0	8139	0.6343077869717177	1.2234641941781355	1.546664269758778	405.11370849609375	405.1326904296875
273	405.16790771484375	19.1551577093333					1	DETECTED	405.1679 m/z @19.16 [151020OFc1_NvH-0949-Control-15.raw]	405.16790771484375	19.1551577093333	4.88433707573333	99.8608455082667	94.97650843253338	347117.125	3.020829878637426E8	0	8139	0.2544655352890608	4.677660428815909	0.0929926034972859	405.1579284667969	405.1727294921875
274	405.1827697753906	14.4623629408					1	DETECTED	405.1828 m/z @14.46 [151020OFc1_NvH-0949-Control-15.raw]	405.1827697753906	14.4623629408	0.0970946986666667	99.9154409890667	99.81834629040003	370690.28125	3.46627448836572E8	0	8139	76.32115602024969	0.5448110736817422	460.3935513359346	405.1728515625	405.1852111816406
275	405.1952209472656	90.0395375312					1	DETECTED	405.1952 m/z @90.04 [151020OFc1_NvH-0949-Control-15.raw]	405.1952209472656	90.0395375312	2.99868273973333	99.9612549858667	96.96257224613338	650450.375	4.0882514807345676E8	0	8139	58.05483332916596	0.5016568853342774	0.0039072229415019095	405.185302734375	405.1968994140625
276	405.2069091796875	25.1993273653333					1	DETECTED	405.2069 m/z @25.20 [151020OFc1_NvH-0949-Control-15.raw]	405.2069091796875	25.1993273653333	0.799270442933333	99.9154409890667	99.11617054613336	3214958.5	5.2005506328992844E8	2	8139	8.106660116572762	1.2894229197300109	0.27841488525156755	405.1969299316406	405.2132873535156
277	405.2232971191406	21.8955549162667					1	DETECTED	405.2233 m/z @21.90 [151020OFc1_NvH-0949-Control-15.raw]	405.2232971191406	21.8955549162667	0.684087903466667	99.686743456	99.00265555253334	5627928.0	7.32520059048415E8	3	8139	6.782708155924883	1.6450657562313094	1.3810426045125281	405.21331787109375	405.2332763671875
278	405.2349548339844	10.3376834016					1	DETECTED	405.2350 m/z @10.34 [151020OFc1_NvH-0949-Control-15.raw]	405.2349548339844	10.3376834016	3.9125558464	99.3267916146667	95.4142357682667	2734611.75	4.989092310309003E8	2	8139	3.669440343036557	31.34091266167145	22.96732976264876	405.2333068847656	405.2449035644531
279	405.2480773925781	23.839905716					1	DETECTED	405.2481 m/z @23.84 [151020OFc1_NvH-0949-Control-15.raw]	405.2480773925781	23.839905716	4.40945459733333	99.9336552944	95.52420069706668	573451.0625	3.490594339706695E8	0	8139	15.90193593660199	4.488159315500409	4.160796197091929	405.2449645996094	405.25054931640625
280	405.26055908203125	62.6388054541333					1	DETECTED	405.2606 m/z @62.64 [151020OFc1_NvH-0949-Control-15.raw]	405.26055908203125	62.6388054541333	0.335108465866667	99.6410272701333	99.30591880426664	3824496.0	4.727062501918312E8	2	8139	0.26257926513596885	0.5065939795863198	0.008325913299061249	405.2506103515625	405.2701721191406
281	405.2795715332031	31.6744620053333					1	DETECTED	405.2796 m/z @31.67 [151020OFc1_NvH-0949-Control-15.raw]	405.2795715332031	31.6744620053333	3.08450911066667	98.2289060794667	95.14439696880002	145582.421875	3.4028318655880976E8	0	8139	0.07655290228721157	1.663948124002487	2.064947675892402	405.2716064453125	405.2895202636719
282	405.3072204589844	58.8000222882667					1	DETECTED	405.3072 m/z @58.80 [151020OFc1_NvH-0949-Control-15.raw]	405.3072204589844	58.8000222882667	0.00655583173333333	99.9981170845333	99.99156125279997	106534.1484375	2.989697888224633E8	0	8139	90.34868369520994	0.8609360677202101	0.5857381494982195	405.2977294921875	405.31634521484375
283	405.39739990234375	36.7521137018667					1	DETECTED	405.3974 m/z @36.75 [151020OFc1_NvH-0949-Control-15.raw]	405.39739990234375	36.7521137018667	4.38797158026667	99.5768782152	95.18890663493333	496148.1875	3.5777472461040986E8	0	8139	9.908231895377789	1.89574065323786	5.5951115089327725	405.3874816894531	405.4073181152344
284	405.416748046875	27.968216508					1	DETECTED	405.4167 m/z @27.97 [151020OFc1_NvH-0949-Control-15.raw]	405.416748046875	27.968216508	1.57085309813333	99.5586447928	97.98779169466667	280721.75	3.156505456126058E8	0	8139	22.68027624893034	2.47838548619132	8.795837697174667	405.40740966796875	405.42169189453125
285	405.4317932128906	38.9243368405333					1	DETECTED	405.4318 m/z @38.92 [151020OFc1_NvH-0949-Control-15.raw]	405.4317932128906	38.9243368405333	3.75460202773333	99.4662358112	95.71163378346667	667668.25	3.5484118409044284E8	0	8139	0.7426754971031571	1.7351611450361144	5.763051025394789E-4	405.42181396484375	405.44171142578125
286	405.4488525390625	27.2019088442667					1	DETECTED	405.4489 m/z @27.20 [151020OFc1_NvH-0949-Control-15.raw]	405.4488525390625	27.2019088442667	0.6356280872	99.9428576378667	99.30722955066669	472158.0625	3.1170065373045814E8	0	8139	0.18136668700050151	3.6532255093081614	0.01616412855812643	405.44183349609375	405.4588317871094
287	405.46453857421875	18.1246778322667					1	DETECTED	405.4645 m/z @18.12 [151020OFc1_NvH-0949-Control-15.raw]	405.46453857421875	18.1246778322667	3.4558906928	99.5678111442667	96.1119204514667	353761.75	3.247428456398704E8	0	8139	0.5795910532730062	0.5258197102244317	1.5414213020131606	405.4588623046875	405.4655456542969
288	405.4755554199219	23.7664360768					1	DETECTED	405.4756 m/z @23.77 [151020OFc1_NvH-0949-Control-15.raw]	405.4755554199219	23.7664360768	3.90141846453333	99.6410272701333	95.73960880559997	1505535.75	3.5017119042557526E8	0	8139	0.022173694963655066	13.770663815885671	0.8101479069247031	405.4656066894531	405.4855041503906
289	405.4983215332031	23.8076664754667					1	DETECTED	405.4983 m/z @23.81 [151020OFc1_NvH-0949-Control-15.raw]	405.4983215332031	23.8076664754667	0.931635272533333	99.2897333325333	98.35809805999997	207799.40625	3.25243361052072E8	0	8139	28.74728002620138	2.5704953954550476	4.777586914960106	405.48834228515625	405.50592041015625
290	405.51593017578125	17.7194845746667					1	DETECTED	405.5159 m/z @17.72 [151020OFc1_NvH-0949-Control-15.raw]	405.51593017578125	17.7194845746667	4.39791496933333	97.4631570613333	93.06524209199998	218485.546875	3.4109586953741425E8	0	8139	7.328638325408619	4.117585698698447	15.306641456839518	405.5059814453125	405.5213623046875
291	405.5313720703125	20.4620400808					1	DETECTED	405.5314 m/z @20.46 [151020OFc1_NvH-0949-Control-15.raw]	405.5313720703125	20.4620400808	1.1853218304	99.686743456	98.5014216256	3778186.0	4.3070789259748757E8	3	8139	0.16060155477297755	2.817295203111464	16.146539530889573	405.5217590332031	405.5406799316406
292	405.5506896972656	18.9768866138667					1	DETECTED	405.5507 m/z @18.98 [151020OFc1_NvH-0949-Control-15.raw]	405.5506896972656	18.9768866138667	3.90141846453333	91.5791782853333	87.67775982079996	6055279.5	5.090794732392928E8	3	8139	0.18729245666683525	0.6396201584410305	4.6331153017255255	405.54071044921875	405.5606689453125
293	405.5654296875	15.9127378872					1	DETECTED	405.5654 m/z @15.91 [151020OFc1_NvH-0949-Control-15.raw]	405.5654296875	15.9127378872	0.7420687872	96.0616521986667	95.31958341146671	2184689.5	4.0999358952031446E8	3	8139	15.293789428739363	2.2392209958367593	4.112605281409064	405.5606994628906	405.5753479003906
294	405.5771789550781	29.6456430157333					1	DETECTED	405.5772 m/z @29.65 [151020OFc1_NvH-0949-Control-15.raw]	405.5771789550781	29.6456430157333	4.34593445866667	42.0982278325333	37.75229337386663	407531.5	1.1651041644547653E8	0	8139	10.235692116041282	0.9094531172021706	0.00336445866048656	405.57550048828125	405.5783386230469
295	405.5883483886719	50.6572858442667					1	DETECTED	405.5883 m/z @50.66 [151020OFc1_NvH-0949-Control-15.raw]	405.5883483886719	50.6572858442667	3.503429412	69.652614484	66.149185072	732329.25	2.700436074774197E8	3	8139	17.657135317879323	0.8125988137814689	0.005114972630913313	405.5783996582031	405.5981750488281
296	405.6014709472656	44.1870493493333					1	DETECTED	405.6015 m/z @44.19 [151020OFc1_NvH-0949-Control-15.raw]	405.6014709472656	44.1870493493333	1.17594700986667	76.4786258152	75.30267880533333	412168.875	2.9427522426734924E8	0	8139	17.404869360482135	1.007640417391667	1.0189507450482689	405.5984191894531	405.6111755371094
297	405.6441955566406	36.1940601613333					1	DETECTED	405.6442 m/z @36.19 [151020OFc1_NvH-0949-Control-15.raw]	405.6441955566406	36.1940601613333	1.1571537784	94.952997716	93.7958439376	528151.375	3.500863841839749E8	0	8139	0.035450835094643196	1.7195535808369002	6.084782492603104E-4	405.63427734375	405.65289306640625
298	405.6861877441406	28.4584628962667					1	DETECTED	405.6862 m/z @28.46 [151020OFc1_NvH-0949-Control-15.raw]	405.6861877441406	28.4584628962667	4.15896380826667	94.3220595829333	90.16309577466663	195515.9375	3.59479772738321E8	0	8139	17.12841186395365	1.9487410818649056	4.112816624353726	405.67626953125	405.69244384765625
299	405.70257568359375	6.9381697888					1	DETECTED	405.7026 m/z @6.94 [151020OFc1_NvH-0949-Control-15.raw]	405.70257568359375	6.9381697888	2.58059603333333	99.9245575704	97.34396153706666	1464287.625	3.822722546755038E8	0	8139	10.235405497509394	30.81322101628958	193.910407424315	405.6926574707031	405.7125549316406
300	405.7129821777344	16.6631110512					1	DETECTED	405.7130 m/z @16.66 [151020OFc1_NvH-0949-Control-15.raw]	405.7129821777344	16.6631110512	3.5605038264	98.6913632501333	95.13085942373331	833445.5	3.527235734302886E8	0	8139	0.17227914588623605	1.8218540989454717	57.020261214366265	405.71258544921875	405.71539306640625
301	405.72540283203125	21.9052719370667					1	DETECTED	405.7254 m/z @21.91 [151020OFc1_NvH-0949-Control-15.raw]	405.72540283203125	21.9052719370667	4.1686385096	99.4662358112	95.29759730159999	2663224.5	3.916945137847435E8	0	8139	2.0085680499099894	0.5541019194743386	43.51525150712012	405.7154235839844	405.729248046875
302	405.7392578125	18.0845153128					1	DETECTED	405.7393 m/z @18.08 [151020OFc1_NvH-0949-Control-15.raw]	405.7392578125	18.0845153128	3.9691142408	98.7843289226667	94.8152146818667	3258241.5	4.6698870490116423E8	2	8139	11.884675798769909	1.0935778729198253	1.1026002791567264	405.7292785644531	405.7492370605469
303	405.7622375488281	62.6700004978667					1	DETECTED	405.7622 m/z @62.67 [151020OFc1_NvH-0949-Control-15.raw]	405.7622375488281	62.6700004978667	4.181241284	99.0578779189333	94.8766366349333	1978055.5	4.1033457321977866E8	2	8139	27.00732531084776	0.5047473487878134	0.005554239070382286	405.7524108886719	405.77117919921875
304	405.798828125	36.3962034152					1	DETECTED	405.7988 m/z @36.40 [151020OFc1_NvH-0949-Control-15.raw]	405.798828125	36.3962034152	0.0377497925333333	97.3261125573333	97.28836276479997	308206.34375	3.2510612925135607E8	0	8139	11.312180239777714	1.4749699570264074	2.5414477306252183	405.7889404296875	405.8085632324219
305	405.8355712890625	17.4897535584					1	DETECTED	405.8356 m/z @17.49 [151020OFc1_NvH-0949-Control-15.raw]	405.8355712890625	17.4897535584	0.808726067466667	98.1827446626667	97.37401859520004	585304.75	3.424174122968948E8	0	8139	0.17882372244421774	0.5396254888312221	162.75232300568177	405.82586669921875	405.8454284667969
306	405.8504638671875	17.7194845746667					1	DETECTED	405.8505 m/z @17.72 [151020OFc1_NvH-0949-Control-15.raw]	405.8504638671875	17.7194845746667	0.4394386864	98.6345868877333	98.19514820133331	160113.265625	3.2126280939941984E8	0	8139	86.69085030818853	3.72397296309507	10.479439802451997	405.845703125	405.8558349609375
307	405.86590576171875	20.5089443725333					1	DETECTED	405.8659 m/z @20.51 [151020OFc1_NvH-0949-Control-15.raw]	405.86590576171875	20.5089443725333	0.429644753333333	99.1508953413333	98.72125058799996	2708758.0	3.6524046911579E8	3	8139	0.12219642629952432	0.5266821038780821	0.059282290074944524	405.8562316894531	405.86865234375
308	405.8786926269531	14.5034548725333					1	DETECTED	405.8787 m/z @14.50 [151020OFc1_NvH-0949-Control-15.raw]	405.8786926269531	14.5034548725333	0.00655583173333333	99.9888605533333	99.98230472159996	4986428.0	5.344950991637215E8	3	8139	4.520172839296757	1.397215076281879	76.88203600783363	405.86871337890625	405.888671875
309	405.891357421875	17.6578579989333					1	DETECTED	405.8914 m/z @17.66 [151020OFc1_NvH-0949-Control-15.raw]	405.891357421875	17.6578579989333	0.00655583173333333	99.9519255026667	99.94536967093336	2810078.0	4.0555709053199476E8	3	8139	1.919969427204336	6.729545930148123	0.9362920661313361	405.8887023925781	405.9013366699219
310	405.9023742675781	21.8746581328					1	DETECTED	405.9024 m/z @21.87 [151020OFc1_NvH-0949-Control-15.raw]	405.9023742675781	21.8746581328	0.0276352917333333	62.5719888842667	62.54435359253337	868982.6875	2.4216250819162568E8	3	8139	15.282331046764357	0.5149996095930611	0.12521619489939007	405.9013671875	405.9047546386719
311	405.91485595703125	43.6019190453333					1	DETECTED	405.9149 m/z @43.60 [151020OFc1_NvH-0949-Control-15.raw]	405.91485595703125	43.6019190453333	0.0176165768	99.2709192264	99.2533026496	1023862.875	3.477510392279943E8	3	8139	0.06904959370859132	0.5964315671932947	0.7958996710693053	405.9048767089844	405.9245910644531
312	405.93585205078125	44.2672693168					1	DETECTED	405.9359 m/z @44.27 [151020OFc1_NvH-0949-Control-15.raw]	405.93585205078125	44.2672693168	0.00655583173333333	99.4940393674667	99.48748353573336	142712.109375	3.018396050974507E8	0	8139	87.12241124516927	1.1985383452236646	1.448379189323614	405.9259033203125	405.943115234375
313	405.9532470703125	6.9381697888					1	DETECTED	405.9532 m/z @6.94 [151020OFc1_NvH-0949-Control-15.raw]	405.9532470703125	6.9381697888	0.00655583173333333	99.9981170845333	99.99156125279997	1341084.75	3.3921260646089673E8	2	8139	0.15430932282979537	1.7532294656770764	1.244715107601615	405.94329833984375	405.9632263183594
314	405.9648742675781	41.6022374442667					1	DETECTED	405.9649 m/z @41.60 [151020OFc1_NvH-0949-Control-15.raw]	405.9648742675781	41.6022374442667	0.00655583173333333	99.3361787634667	99.32962293173337	794494.5625	3.5354159115139955E8	4	8139	0.11898323834429902	1.5295707720711955	0.027128972941777005	405.9632568359375	405.974853515625
315	405.9771423339844	23.839905716					1	DETECTED	405.9771 m/z @23.84 [151020OFc1_NvH-0949-Control-15.raw]	405.9771423339844	23.839905716	3.71671009546667	98.4868347269333	94.77012463146663	590671.1875	3.0511656363751096E8	0	8139	0.2665920928269969	0.5175753140658578	1.320857336848747	405.97503662109375	405.9794616699219
316	405.9895324707031	5.06338473573333					1	DETECTED	405.9895 m/z @5.06 [151020OFc1_NvH-0949-Control-15.raw]	405.9895324707031	5.06338473573333	0.047620108	99.8698829181333	99.8222628101333	603063.75	3.203633376626845E8	0	8139	15.49640440733005	1.4352194135567975	84.7499836616302	405.9796447753906	405.9994812011719
317	406.1151428222656	89.1681663581333					1	DETECTED	406.1151 m/z @89.17 [151020OFc1_NvH-0949-Control-15.raw]	406.1151428222656	89.1681663581333	15.8261584576	97.5281494650667	81.7019910074667	404081.59375	2.8519567860124534E8	0	8139	0.11875176047728075	3.521572841287284	2.815024636016578	406.1058654785156	406.1246032714844
318	406.170166015625	17.4897535584					1	DETECTED	406.1702 m/z @17.49 [151020OFc1_NvH-0949-Control-15.raw]	406.170166015625	17.4897535584	1.8262501784	97.6201944413333	95.7939442629333	448898.0625	3.2271717641980803E8	0	8139	0.2933964789342376	0.5239046295397659	32.66282100312165	406.1602478027344	406.17999267578125
319	406.185302734375	17.9739046690667					1	DETECTED	406.1853 m/z @17.97 [151020OFc1_NvH-0949-Control-15.raw]	406.185302734375	17.9739046690667	4.53125308933333	97.9145389077333	93.38328581839997	268914.0	3.3252043884703076E8	0	8139	11.654056961169161	4.143840446872932	0.47638041424278266	406.1802062988281	406.1876525878906
320	406.19769287109375	7.49450978853333					1	DETECTED	406.1977 m/z @7.49 [151020OFc1_NvH-0949-Control-15.raw]	406.19769287109375	7.49450978853333	1.81740666426667	98.1734171029333	96.35601043866663	2388162.0	4.1625425009594834E8	2	8139	40.25957149608776	330.20402965948153	751.1312750450536	406.1877136230469	406.20037841796875
321	406.21038818359375	17.6366310890667					1	DETECTED	406.2104 m/z @17.64 [151020OFc1_NvH-0949-Control-15.raw]	406.21038818359375	17.6366310890667	0.517540128	98.8313260725333	98.31378594453331	2764884.0	5.2409116659770685E8	4	8139	0.3011564201644745	3.000647407195201	16.39924621624461	406.2004089355469	406.2109375
322	406.220947265625	39.4790641578667					1	DETECTED	406.2209 m/z @39.48 [151020OFc1_NvH-0949-Control-15.raw]	406.220947265625	39.4790641578667	3.80416994693333	99.6043987618667	95.80022881493338	4.4669632E7	1.6844967367887099E9	2	8139	0.37838950962878215	0.514209489919797	1.5157008480386862	406.2109680175781	406.2309265136719
323	406.23468017578125	17.5479950672					1	DETECTED	406.2347 m/z @17.55 [151020OFc1_NvH-0949-Control-15.raw]	406.23468017578125	17.5479950672	3.75460202773333	99.4201594610667	95.66555743333338	3907299.0	5.214002346224155E8	3	8139	17.344038429516704	0.6728184685977335	0.08958847689569402	406.23095703125	406.24462890625
324	406.2552185058594	24.1320520629333					1	DETECTED	406.2552 m/z @24.13 [151020OFc1_NvH-0949-Control-15.raw]	406.2552185058594	24.1320520629333	1.8715184968	98.1458951232	96.27437662640001	3737635.5	5.0485567690373844E8	2	8139	19.449421095631536	3.5135010955027504	1.162543149983061	406.2452392578125	406.26519775390625
325	406.2676086425781	46.1824000669333					1	DETECTED	406.2676 m/z @46.18 [151020OFc1_NvH-0949-Control-15.raw]	406.2676086425781	46.1824000669333	5.2802512928	78.5426062762667	73.2623549834667	1907089.875	3.248382555233637E8	2	8139	0.16304244446047989	4.9428067501677635	0.29659381820305336	406.2652282714844	406.2742919921875
326	406.2799377441406	90.4611263581333					1	DETECTED	406.2799 m/z @90.46 [151020OFc1_NvH-0949-Control-15.raw]	406.2799377441406	90.4611263581333	4.70146991946667	97.1789996754667	92.47752975600002	179011.109375	2.9756709558008385E8	0	8139	86.57240852658344	0.5060957306403352	0.01644587092833933	406.2779235839844	406.2885437011719
327	406.4538269042969	32.7772323762667					1	DETECTED	406.4538 m/z @32.78 [151020OFc1_NvH-0949-Control-15.raw]	406.4538269042969	32.7772323762667	1.091645996	99.9428576378667	98.8512116418667	1253446.5	3.8392964915737474E8	4	8139	1.3330332405655128	1.0266995848238005	0.047178701210167255	406.4439697265625	406.46380615234375
328	406.4642333984375	26.4370007144					1	DETECTED	406.4642 m/z @26.44 [151020OFc1_NvH-0949-Control-15.raw]	406.4642333984375	26.4370007144	4.06367533173333	97.8687315658667	93.80505623413336	1192592.375	3.8568549720392364E8	0	8139	0.4540672173332396	3.225100621246423	13.137740881945415	406.4638366699219	406.47418212890625
329	406.4815368652344	26.3987594450667					1	DETECTED	406.4815 m/z @26.40 [151020OFc1_NvH-0949-Control-15.raw]	406.4815368652344	26.3987594450667	4.06367533173333	98.1734171029333	94.10974177119996	395740.125	3.381451865774379E8	0	8139	5.18415998975156	2.166467810643872	0.20685460070240133	406.4743347167969	406.4914855957031
330	406.50103759765625	17.3988087602667					1	DETECTED	406.5010 m/z @17.40 [151020OFc1_NvH-0949-Control-15.raw]	406.50103759765625	17.3988087602667	1.31153112293333	99.6043987618667	98.29286763893337	373751.59375	3.297092869759039E8	0	8139	0.16032436908460213	0.5331226025619595	0.02201605109616062	406.4915466308594	406.5106506347656
331	406.52545166015625	21.9397667994667					1	DETECTED	406.5255 m/z @21.94 [151020OFc1_NvH-0949-Control-15.raw]	406.52545166015625	21.9397667994667	4.0237759608	98.3407130504	94.3169370896	239208.84375	3.4282694269567734E8	0	8139	13.445855343267404	3.0840042582462472	6.9949107117998865	406.51568603515625	406.5258483886719
332	406.5358581542969	14.8296670370667					1	DETECTED	406.5359 m/z @14.83 [151020OFc1_NvH-0949-Control-15.raw]	406.5358581542969	14.8296670370667	3.8690043144	99.6134838088	95.7444794944	3.7738524E7	8.732019449995606E8	3	8139	0.1458237402240954	0.6490857771684959	0.23133872492849042	406.52587890625	406.54571533203125
333	406.54705810546875	14.4877071368					1	DETECTED	406.5471 m/z @14.49 [151020OFc1_NvH-0949-Control-15.raw]	406.54705810546875	14.4877071368	3.95784312826667	99.769458996	95.81161586773332	1359205.125	3.8127126747053194E8	3	8139	0.11476314570008839	0.8045938222407866	1.1093774896987803	406.54595947265625	406.5570068359375
334	406.5689697265625	17.5479950672					1	DETECTED	406.5690 m/z @17.55 [151020OFc1_NvH-0949-Control-15.raw]	406.5689697265625	17.5479950672	0.684087903466667	95.1898555512	94.50576764773334	2688547.25	4.153061951715683E8	3	8139	0.16677758064717096	1.805388624026749	0.8311888809758518	406.5589904785156	406.5789489746094
335	406.58392333984375	27.3992444090667					1	DETECTED	406.5839 m/z @27.40 [151020OFc1_NvH-0949-Control-15.raw]	406.58392333984375	27.3992444090667	4.03310866106667	95.4036052914667	91.37049663040003	224364.765625	3.459100488826035E8	3	8139	23.158779813982278	2.041228464217463	5.46504940742881	406.57904052734375	406.5938415527344
336	406.6825866699219	19.4836871544					1	DETECTED	406.6826 m/z @19.48 [151020OFc1_NvH-0949-Control-15.raw]	406.6825866699219	19.4836871544	4.29328156906667	98.4236895157333	94.13040794666664	397892.28125	3.25650083288006E8	0	8139	3.6793902983872186	12.150481444683946	0.06960831033458331	406.672607421875	406.6834716796875
337	406.693603515625	47.6685910754667					1	DETECTED	406.6936 m/z @47.67 [151020OFc1_NvH-0949-Control-15.raw]	406.693603515625	47.6685910754667	3.5128813648	99.9519255026667	96.4390441378667	563376.8125	3.3370504589646804E8	0	8139	0.06258719932876744	1.376464419706668	0.006575969059943246	406.68365478515625	406.69451904296875
338	406.70452880859375	32.71220464					1	DETECTED	406.7045 m/z @32.71 [151020OFc1_NvH-0949-Control-15.raw]	406.70452880859375	32.71220464	2.07829498933333	99.5400949178667	97.46179992853337	1114560.625	4.0218305273401535E8	2	8139	9.007569073556219	0.5965364188138145	0.8138281029970531	406.69464111328125	406.71234130859375
339	406.72235107421875	39.4981364896					1	DETECTED	406.7224 m/z @39.50 [151020OFc1_NvH-0949-Control-15.raw]	406.72235107421875	39.4981364896	2.99868273973333	99.2524982349333	96.25381549519997	2.0956566E7	1.0286222117679358E9	2	8139	0.4115017352664836	0.5474099297261668	0.0246791467671264	406.71240234375	406.7322082519531
340	406.7347106933594	22.6905919386667					1	DETECTED	406.7347 m/z @22.69 [151020OFc1_NvH-0949-Control-15.raw]	406.7347106933594	22.6905919386667	2.58999580746667	99.2709192264	96.68092341893333	3132367.0	3.763323397135699E8	2	8139	12.31620511555068	0.6846756555274628	2.645976236317625	406.732421875	406.74462890625
341	406.7471923828125	24.7882154226667					1	DETECTED	406.7472 m/z @24.79 [151020OFc1_NvH-0949-Control-15.raw]	406.7471923828125	24.7882154226667	3.70729602773333	98.9607518738667	95.25345584613336	2483404.75	3.9467933147943175E8	2	8139	0.16606508437129008	0.6880552992382339	0.07040377303186975	406.7447204589844	406.7557678222656
342	406.7658386230469	30.6692294517333					1	DETECTED	406.7658 m/z @30.67 [151020OFc1_NvH-0949-Control-15.raw]	406.7658386230469	30.6692294517333	0.137300778933333	99.5768782152	99.43957743626666	4777215.0	4.630630922831805E8	2	8139	0.8647952772379774	0.5204356678146671	0.009361244784328327	406.75634765625	406.7757873535156
343	406.7832946777344	20.5295669765333					1	DETECTED	406.7833 m/z @20.53 [151020OFc1_NvH-0949-Control-15.raw]	406.7832946777344	20.5295669765333	0.969426719733333	97.0090178938667	96.03959117413336	294458.875	3.214690514833648E8	0	8139	0.1526827758972047	4.0866736607713685	0.019214814238453115	406.7765808105469	406.7931823730469
344	406.8357849121094	17.467872908					1	DETECTED	406.8358 m/z @17.47 [151020OFc1_NvH-0949-Control-15.raw]	406.8357849121094	17.467872908	0.0377497925333333	98.1734171029333	98.13566731039997	274423.21875	3.2299390017323774E8	0	8139	0.06730737985288826	4.872152353451991	0.04973964865716025	406.8259582519531	406.84576416015625
345	406.8584899902344	23.4862909424					1	DETECTED	406.8585 m/z @23.49 [151020OFc1_NvH-0949-Control-15.raw]	406.8584899902344	23.4862909424	0.722691796533333	98.8031725216	98.08048072506666	1610721.5	3.2007425135362905E8	3	8139	0.13898106678683675	1.518786377943455	0.014187059385250236	406.8485412597656	406.8588562011719
346	406.8689270019531	14.8175741970667					1	DETECTED	406.8689 m/z @14.82 [151020OFc1_NvH-0949-Control-15.raw]	406.8689270019531	14.8175741970667	0.0276352917333333	99.6317793712	99.60414407946666	2.7060164E7	7.489153310144345E8	3	8139	0.17569974942627908	28.24188123902067	1.8484517845407427	406.8589782714844	406.87890625
347	406.8847961425781	18.6665858130667					1	DETECTED	406.8848 m/z @18.67 [151020OFc1_NvH-0949-Control-15.raw]	406.8847961425781	18.6665858130667	0.0673676432	99.1966160024	99.1292483592	1.6851268E7	6.324636702628756E8	3	8139	0.19491692376399428	2.9991629572818024	0.03594197415861912	406.8789367675781	406.89471435546875
348	406.9006042480469	14.9933245168					1	DETECTED	406.9006 m/z @14.99 [151020OFc1_NvH-0949-Control-15.raw]	406.9006042480469	14.9933245168	0.00655583173333333	98.5426835794667	98.53612774773336	1093414.875	3.8529297708345574E8	0	8139	15.991520552887595	0.5337751213118873	7.422369873395133	406.8948059082031	406.91033935546875
349	406.91900634765625	10.4046284168					1	DETECTED	406.9190 m/z @10.40 [151020OFc1_NvH-0949-Control-15.raw]	406.91900634765625	10.4046284168	0.107078057066667	99.5309972493333	99.42391919226662	199502.0625	2.8996222217187756E8	0	8139	0.15233718353090353	0.526028388272542	0.03891977053456126	406.9106140136719	406.9219055175781
350	406.9319152832031	50.8521277864					1	DETECTED	406.9319 m/z @50.85 [151020OFc1_NvH-0949-Control-15.raw]	406.9319152832031	50.8521277864	0.00655583173333333	99.1508953413333	99.14433950959996	663812.0	3.4444539287756383E8	3	8139	0.19315529463694503	0.9777612152388903	905.4640039941878	406.9220275878906	406.9417419433594
351	406.95526123046875	32.7369721434667					1	DETECTED	406.9553 m/z @32.74 [151020OFc1_NvH-0949-Control-15.raw]	406.95526123046875	32.7369721434667	0.00655583173333333	99.6776769581333	99.67112112639997	560035.5	3.874206457773577E8	0	8139	22.015006463539713	1.9233502468784924	0.18020417610554332	406.9454650878906	406.9651184082031
352	406.96636962890625	26.1287855082667					1	DETECTED	406.9664 m/z @26.13 [151020OFc1_NvH-0949-Control-15.raw]	406.96636962890625	26.1287855082667	0.047620108	63.5798671970667	63.5322470890667	309975.875	2.229270646402585E8	0	8139	0.468265954125048	1.3402321660490655	0.9972904361759083	406.96527099609375	406.9710998535156
353	406.9811096191406	26.5639867173333					1	DETECTED	406.9811 m/z @26.56 [151020OFc1_NvH-0949-Control-15.raw]	406.9811096191406	26.5639867173333	0.0176165768	98.6913632501333	98.67374667333331	793038.8125	3.3609828908808815E8	4	8139	0.2884080169412293	0.5144785067298839	0.9139727193783485	406.9712829589844	406.99090576171875
354	406.99200439453125	37.987220816					1	DETECTED	406.9920 m/z @37.99 [151020OFc1_NvH-0949-Control-15.raw]	406.99200439453125	37.987220816	0.167006242133333	99.6317793712	99.46477312906666	130247.6796875	3.026086795631434E8	0	8139	89.00107731762544	1.438567162377494	2.2531449682964713	406.99139404296875	407.0018310546875
355	407.1446228027344	45.9102733821333					1	DETECTED	407.1446 m/z @45.91 [151020OFc1_NvH-0949-Control-15.raw]	407.1446228027344	45.9102733821333	1.99492334053333	94.1237600205333	92.12883667999996	84886.6484375	2.812780738411487E8	0	8139	89.04291254879263	1.0489366086428609	1.0385802981751608	407.14251708984375	407.15362548828125
356	407.1639709472656	22.2644319850667					1	DETECTED	407.1640 m/z @22.26 [151020OFc1_NvH-0949-Control-15.raw]	407.1639709472656	22.2644319850667	2.217158444	99.5493744501333	97.3322160061333	179100.5625	3.1145135775375587E8	0	8139	2.7162826543248464	2.427567414759641	5.719364028329328	407.1565246582031	407.1739196777344
357	407.1767272949219	15.9127378872					1	DETECTED	407.1767 m/z @15.91 [151020OFc1_NvH-0949-Control-15.raw]	407.1767272949219	15.9127378872	4.3034058464	98.6253265573333	94.3219207109333	178221.8125	3.08430707230734E8	0	8139	3.8383462827914467	5.992380525755532	10.971477370059798	407.1740417480469	407.1859436035156
358	407.1959533691406	20.2579612266667					1	DETECTED	407.1960 m/z @20.26 [151020OFc1_NvH-0949-Control-15.raw]	407.1959533691406	20.2579612266667	3.70729602773333	99.7603883506667	96.05309232293337	1687140.5	4.3273749057066876E8	2	8139	3.45064756722752	1.2410800812033018	0.8885296558949064	407.1860046386719	407.20233154296875
359	407.21234130859375	33.0002863456					1	DETECTED	407.2123 m/z @33.00 [151020OFc1_NvH-0949-Control-15.raw]	407.21234130859375	33.0002863456	2.9463518976	99.8424667965333	96.8961148989333	1.4875989E7	1.079895249884056E9	3	8139	0.1480980471714659	0.5171024221489129	0.015269770787410757	407.2023620605469	407.2223205566406
360	407.22393798828125	39.5227783368					1	DETECTED	407.2239 m/z @39.52 [151020OFc1_NvH-0949-Control-15.raw]	407.22393798828125	39.5227783368	2.26325991226667	97.0660550682667	94.80279515600003	5537540.5	5.688403212010269E8	0	8139	0.34331816397291703	0.5881470779534301	0.1413204917296541	407.22235107421875	407.2339172363281
361	407.23419189453125	18.8616358344					1	DETECTED	407.2342 m/z @18.86 [151020OFc1_NvH-0949-Control-15.raw]	407.23419189453125	18.8616358344	5.03429772746667	78.20834182	73.17404409253334	445988.375	3.1460463669346976E8	0	8139	3.939241209072785	0.7274863401820132	0.623276137916215	407.23394775390625	407.2352600097656
362	407.2452697753906	20.3360687528					1	DETECTED	407.2453 m/z @20.34 [151020OFc1_NvH-0949-Control-15.raw]	407.2452697753906	20.3360687528	1.69048755226667	94.8272414074667	93.13675385520003	2800136.75	5.012327857017475E8	3	8139	0.26494029479016135	2.635649531641325	0.7650618109792507	407.23529052734375	407.2552490234375
363	407.25726318359375	34.9580412498667					1	DETECTED	407.2573 m/z @34.96 [151020OFc1_NvH-0949-Control-15.raw]	407.25726318359375	34.9580412498667	3.95784312826667	99.4754936952	95.51765056693333	990392.5	3.60604064823676E8	0	8139	12.796172082716279	0.7519194834370293	58.81224423560513	407.2552795410156	407.25750732421875
364	407.26751708984375	30.6546276397333					1	DETECTED	407.2675 m/z @30.65 [151020OFc1_NvH-0949-Control-15.raw]	407.26751708984375	30.6546276397333	0.8942151136	97.4267822072	96.53256709360001	1943457.875	4.154669552505495E8	2	8139	0.18798597697549724	0.5409775527397489	3.2074613939114536	407.2575378417969	407.2774658203125
365	407.2861328125	20.6504006658667					1	DETECTED	407.2861 m/z @20.65 [151020OFc1_NvH-0949-Control-15.raw]	407.2861328125	20.6504006658667	5.1338923344	92.4207205586667	87.2868282242667	186229.1875	3.475584563200145E8	0	8139	17.290026718141576	2.7926847964770642	9.014336953637578	407.2775573730469	407.2945251464844
366	407.3086853027344	56.613490964					1	DETECTED	407.3087 m/z @56.61 [151020OFc1_NvH-0949-Control-15.raw]	407.3086853027344	56.613490964	4.70146991946667	92.3910170181333	87.68954709866662	108921.734375	3.144346400243494E8	0	8139	87.50185394824862	0.8445976994754367	0.6781695834800063	407.29901123046875	407.3086853027344
367	407.3216552734375	43.8021375882667					1	DETECTED	407.3217 m/z @43.80 [151020OFc1_NvH-0949-Control-15.raw]	407.3216552734375	43.8021375882667	2.61847696186667	92.5044988528	89.88602189093332	109413.1484375	2.9328879227139825E8	0	8139	88.96872779213285	1.0912825684236716	1.1599845599757315	407.3132019042969	407.3254089355469
368	407.35174560546875	92.1229490008					1	DETECTED	407.3517 m/z @92.12 [151020OFc1_NvH-0949-Control-15.raw]	407.35174560546875	92.1229490008	10.9418198706667	92.4111729058667	81.4693530352	126185.34375	3.1850401822699344E8	0	8139	1.3747255501831432	0.5017751902945614	0.12318285692247181	407.3447265625	407.36004638671875
369	407.40777587890625	25.85234526					1	DETECTED	407.4078 m/z @25.85 [151020OFc1_NvH-0949-Control-15.raw]	407.40777587890625	25.85234526	2.087522412	99.4386191008	97.3510966888	561477.625	3.354960816034239E8	0	8139	0.3276675817268533	11.055860403289307	0.7608734133895404	407.39825439453125	407.4176025390625
370	407.4415283203125	23.3454784429333					1	DETECTED	407.4415 m/z @23.35 [151020OFc1_NvH-0949-Control-15.raw]	407.4415283203125	23.3454784429333	3.6876417216	97.444742028	93.75710030639999	226863.109375	3.2732395377179354E8	0	8139	10.944771172527979	2.831205019435112	7.618714441175791	407.43157958984375	407.4514465332031
371	407.4587707519531	17.6468849402667					1	DETECTED	407.4588 m/z @17.65 [151020OFc1_NvH-0949-Control-15.raw]	407.4587707519531	17.6468849402667	4.15896380826667	99.1322583274667	94.97329451920004	213407.15625	3.2308553116219366E8	0	8139	22.45086313415147	4.332409499568691	0.09767570630737529	407.4518127441406	407.4659118652344
372	407.47601318359375	33.3187219072					1	DETECTED	407.4760 m/z @33.32 [151020OFc1_NvH-0949-Control-15.raw]	407.47601318359375	33.3187219072	3.03693636213333	99.2524982349333	96.21556187279997	357826.3125	3.751141061135425E8	0	8139	12.993747255896835	2.121569350025327	0.011325442712341156	407.466064453125	407.48016357421875
373	407.49029541015625	40.0336473781333					1	DETECTED	407.4903 m/z @40.03 [151020OFc1_NvH-0949-Control-15.raw]	407.49029541015625	40.0336473781333	4.03310866106667	99.7603883506667	95.72727968960004	392763.8125	3.1526450818776643E8	0	8139	24.142552863262008	1.6316792830775833	0.002570591736221217	407.48052978515625	407.49993896484375
374	407.5158386230469	16.4842089210667					1	DETECTED	407.5158 m/z @16.48 [151020OFc1_NvH-0949-Control-15.raw]	407.5158386230469	16.4842089210667	1.9579678192	99.6684267349333	97.71045891573331	148290.625	2.886765280285197E8	0	8139	5.617709955588698	5.599981881905897	14.582820969560753	407.5062561035156	407.51971435546875
375	407.53045654296875	20.2370017272					1	DETECTED	407.5305 m/z @20.24 [151020OFc1_NvH-0949-Control-15.raw]	407.53045654296875	20.2370017272	4.0020571008	98.8031725216	94.8011154208	1145163.125	3.5814782578362745E8	0	8139	0.1657325647674064	0.9941215122426006	0.5811972489584281	407.5206298828125	407.53619384765625
376	407.54620361328125	33.0002863456					1	DETECTED	407.5462 m/z @33.00 [151020OFc1_NvH-0949-Control-15.raw]	407.54620361328125	33.0002863456	3.80416994693333	98.6253265573333	94.82115661039997	1.0403752E7	6.636438725096354E8	6	8139	0.16794016610906937	0.5064754989366763	0.31953087194032165	407.5362243652344	407.5561828613281
377	407.5652160644531	19.2942513477333					1	DETECTED	407.5652 m/z @19.29 [151020OFc1_NvH-0949-Control-15.raw]	407.5652160644531	19.2942513477333	3.90141846453333	95.9141036698667	92.01268520533337	4856594.5	4.370387411832302E8	3	8139	0.17789566734294837	29.685188354259783	4.4039529462409845	407.55621337890625	407.5751953125
378	407.58123779296875	22.2198452906667					1	DETECTED	407.5812 m/z @22.22 [151020OFc1_NvH-0949-Control-15.raw]	407.58123779296875	22.2198452906667	3.92379945653333	99.7328304242667	95.80903096773336	1663433.0	3.6270438800994885E8	0	8139	0.17596545607898406	0.8710445233674613	3.569060471364844	407.5755920410156	407.59112548828125
379	407.595703125	31.9905748648					1	DETECTED	407.5957 m/z @31.99 [151020OFc1_NvH-0949-Control-15.raw]	407.595703125	31.9905748648	4.181241284	97.9893505261333	93.8081092421333	949672.125	3.765277240218798E8	0	8139	0.43183566140393737	0.5389942022883902	0.7959320356054223	407.59161376953125	407.6054382324219
380	407.6077575683594	25.8416392341333					1	DETECTED	407.6078 m/z @25.84 [151020OFc1_NvH-0949-Control-15.raw]	407.6077575683594	25.8416392341333	4.05390284186667	47.1045349853333	43.05063214346663	431445.59375	1.5037226298269385E8	0	8139	0.6302795018757976	1.7553195405360775	0.04672664850344635	407.60589599609375	407.617431640625
381	407.6355285644531	43.3926813090667					1	DETECTED	407.6355 m/z @43.39 [151020OFc1_NvH-0949-Control-15.raw]	407.6355285644531	43.3926813090667	4.69177231146667	99.503287184	94.81151487253334	364525.0625	3.099751598857514E8	0	8139	61.302909053997276	1.2249262010669169	6.379891139220409	407.6256408691406	407.6454162597656
382	407.68731689453125	11.3115198410667					1	DETECTED	407.6873 m/z @11.31 [151020OFc1_NvH-0949-Control-15.raw]	407.68731689453125	11.3115198410667	1.79957107573333	96.5219925424	94.72242146666667	4911509.0	3.679048086295545E8	0	8139	0.2630928696360826	3.3618766193759866	0.9118740853753748	407.6774597167969	407.6972961425781
383	407.7087707519531	32.547110532					1	DETECTED	407.7088 m/z @32.55 [151020OFc1_NvH-0949-Control-15.raw]	407.7087707519531	32.547110532	4.20248232	95.6030780685333	91.4005957485333	646944.5	3.4341991932094663E8	0	8139	9.66021552751041	0.993171886553438	0.1552458417994808	407.69879150390625	407.70953369140625
384	407.71954345703125	13.9714934672					1	DETECTED	407.7195 m/z @13.97 [151020OFc1_NvH-0949-Control-15.raw]	407.71954345703125	13.9714934672	2.77751724133333	99.0114742349333	96.23395699359997	5268902.0	5.234839566055925E8	2	8139	0.18323660263444275	31.123535465912884	57.25504610230465	407.7095642089844	407.7295227050781
385	407.73358154296875	30.1023169936					1	DETECTED	407.7336 m/z @30.10 [151020OFc1_NvH-0949-Control-15.raw]	407.73358154296875	30.1023169936	3.90141846453333	99.2802670322667	95.37884856773337	1696923.375	3.859272831641218E8	2	8139	0.11230370791854583	0.5609318743562501	0.39463309793791224	407.72955322265625	407.7435607910156
386	407.7445373535156	32.2836170589333					1	DETECTED	407.7445 m/z @32.28 [151020OFc1_NvH-0949-Control-15.raw]	407.7445373535156	32.2836170589333	4.05390284186667	89.3353395365333	85.28143669466662	743238.5	3.59725323325642E8	2	8139	0.06358458215394336	2.657812368295758	0.08767728301075	407.74359130859375	407.7452392578125
387	407.7552490234375	27.5491509834667					1	DETECTED	407.7552 m/z @27.55 [151020OFc1_NvH-0949-Control-15.raw]	407.7552490234375	27.5491509834667	3.3419585312	96.0338751381333	92.69191660693329	6.0129192E7	1.3023580759375262E9	2	8139	0.22169028148836034	0.5160530390908034	1.634375642321966	407.74530029296875	407.7652282714844
388	407.7733459472656	17.142874276					1	DETECTED	407.7733 m/z @17.14 [151020OFc1_NvH-0949-Control-15.raw]	407.7733459472656	17.142874276	3.5605038264	97.2621403690667	93.7016365426667	749942.25	3.2882115825464654E8	2	8139	28.069388320386942	0.5150877061386689	2.0606751734510698	407.7654724121094	407.78265380859375
389	407.7962951660156	32.0757759213333					1	DETECTED	407.7963 m/z @32.08 [151020OFc1_NvH-0949-Control-15.raw]	407.7962951660156	32.0757759213333	0.325427513066667	97.8222545954667	97.49682708240003	821254.625	3.454952753509593E8	0	8139	0.4032968474025225	3.3671458035136483	0.010717948001914874	407.786376953125	407.80596923828125
390	407.8170471191406	25.4855323898667					1	DETECTED	407.8170 m/z @25.49 [151020OFc1_NvH-0949-Control-15.raw]	407.8170471191406	25.4855323898667	1.69969978666667	98.0444124832	96.34471269653334	435378.21875	3.473474729154447E8	0	8139	0.047038538078979286	4.463693724057487	0.06494189913191879	407.80706787109375	407.8268127441406
391	407.834716796875	41.1790400997333					1	DETECTED	407.8347 m/z @41.18 [151020OFc1_NvH-0949-Control-15.raw]	407.834716796875	41.1790400997333	0.808726067466667	99.8608455082667	99.05211944080004	160348.828125	3.291966701246823E8	0	8139	0.03718872000381879	1.3819199605568684	1.885225711133171	407.8271484375	407.84454345703125
392	407.8563537597656	19.9449170317333					1	DETECTED	407.8564 m/z @19.94 [151020OFc1_NvH-0949-Control-15.raw]	407.8563537597656	19.9449170317333	0.4686882512	98.9053734672	98.43668521599999	197753.0	3.4007852271602035E8	0	8139	3.3991175838254115	4.315458173201645	7.670675671691668	407.84637451171875	407.859375
393	407.869384765625	13.77525638					1	DETECTED	407.8694 m/z @13.78 [151020OFc1_NvH-0949-Control-15.raw]	407.869384765625	13.77525638	0.00655583173333333	99.9428576378667	99.93630180613336	4000697.0	4.656750649066747E8	3	8139	0.26742387699876247	1.7140960176557796	70.36349673421972	407.8595275878906	407.8793640136719
394	407.8805847167969	33.0002863456					1	DETECTED	407.8806 m/z @33.00 [151020OFc1_NvH-0949-Control-15.raw]	407.8805847167969	33.0002863456	0.0377497925333333	98.3505774674667	98.31282767493337	3719208.25	4.6619355301987475E8	3	8139	11.727473501091758	0.5094156974610463	0.020248063656035466	407.87945556640625	407.89056396484375
395	407.8994445800781	19.310147					1	DETECTED	407.8994 m/z @19.31 [151020OFc1_NvH-0949-Control-15.raw]	407.8994445800781	19.310147	0.00655583173333333	99.888076476	99.88152064426666	3497934.25	5.2276529991782045E8	3	8139	22.82284576857838	15.282784034615451	0.12967315054536566	407.8905944824219	407.909423828125
396	407.9150085449219	22.2198452906667					1	DETECTED	407.9150 m/z @22.22 [151020OFc1_NvH-0949-Control-15.raw]	407.9150085449219	22.2198452906667	0.246570382666667	98.5887790893333	98.34220870666664	590783.9375	3.2059108537284344E8	0	8139	16.9256788450041	0.5077430025348357	0.04311226390819343	407.9096984863281	407.92413330078125
397	407.927490234375	19.5756070005333					1	DETECTED	407.9275 m/z @19.58 [151020OFc1_NvH-0949-Control-15.raw]	407.927490234375	19.5756070005333	0.117123721333333	99.9061720637333	99.78904834239997	284629.28125	2.98849896098115E8	0	8139	0.06415190724181485	4.533750870016446	0.007109236778870992	407.925048828125	407.9278259277344
398	407.9378967285156	11.3115198410667					1	DETECTED	407.9379 m/z @11.31 [151020OFc1_NvH-0949-Control-15.raw]	407.9378967285156	11.3115198410667	0.00655583173333333	99.9981170845333	99.99156125279997	4394436.0	3.653964526478254E8	0	8139	0.12963574708288306	1.1099252360999121	0.943580176567965	407.9279479980469	407.9477844238281
399	407.95343017578125	12.8876415016					1	DETECTED	407.9534 m/z @12.89 [151020OFc1_NvH-0949-Control-15.raw]	407.95343017578125	12.8876415016	0.107078057066667	98.2104002837333	98.10332222666663	136478.578125	3.4402715874573046E8	0	8139	8.916138729900643	5.308546024686135	0.36014977889955563	407.94793701171875	407.95343017578125
400	407.9634704589844	22.3269398397333					1	DETECTED	407.9635 m/z @22.33 [151020OFc1_NvH-0949-Control-15.raw]	407.9634704589844	22.3269398397333	0.0377497925333333	99.9981170845333	99.96036729199997	1263913.0	3.562109235362881E8	0	8139	0.24581882293351498	1.0892076446084575	2.288387033141758	407.9534912109375	407.9734191894531
401	407.97381591796875	20.9040184650667					1	DETECTED	407.9738 m/z @20.90 [151020OFc1_NvH-0949-Control-15.raw]	407.97381591796875	20.9040184650667	0.0970946986666667	99.9061720637333	99.80907736506663	267270.0625	2.915968857485641E8	0	8139	4.11449947433066	3.2742521812627987	0.022603888126397347	407.9734802246094	407.9837951660156
402	407.996826171875	31.8792970709333					1	DETECTED	407.9968 m/z @31.88 [151020OFc1_NvH-0949-Control-15.raw]	407.996826171875	31.8792970709333	0.674358616533333	94.9716355242667	94.29727690773336	626391.5	3.291877361881837E8	0	8139	0.24338821540277067	0.5002874842722123	3.356028994274461	407.98687744140625	408.0067443847656
403	408.0105895996094	37.1507446544					1	DETECTED	408.0106 m/z @37.15 [151020OFc1_NvH-0949-Control-15.raw]	408.0105895996094	37.1507446544	2.374900396	99.9612549858667	97.5863545898667	607944.125	3.7615916739706874E8	0	8139	11.672692997452064	1.961962520690934	0.05959701654510251	408.0068664550781	408.0202331542969
404	408.15069580078125	90.5543168344					1	DETECTED	408.1507 m/z @90.55 [151020OFc1_NvH-0949-Control-15.raw]	408.15069580078125	90.5543168344	8.66514405146667	96.7046740885333	88.03953003706663	94469.78125	3.0222095199426156E8	0	8139	0.17514174911902103	0.5375529330992039	0.009127443531506237	408.14080810546875	408.15618896484375
405	408.1698913574219	64.4207914122667					1	DETECTED	408.1699 m/z @64.42 [151020OFc1_NvH-0949-Control-15.raw]	408.1698913574219	64.4207914122667	3.70729602773333	94.5613589856	90.85406295786666	136786.46875	3.39307364878035E8	0	8139	54.44942488057513	0.7297934647539895	0.5007304472888574	408.1601257324219	408.1782531738281
406	408.1882629394531	11.3115198410667					1	DETECTED	408.1883 m/z @11.31 [151020OFc1_NvH-0949-Control-15.raw]	408.1882629394531	11.3115198410667	2.12458024426667	99.9519255026667	97.82734525840003	2423156.0	4.0024955127794796E8	2	8139	20.68874425679764	3.542668078912323	157.0436399208971	408.17828369140625	408.1937561035156
407	408.2037658691406	13.8221973122667					1	DETECTED	408.2038 m/z @13.82 [151020OFc1_NvH-0949-Control-15.raw]	408.2037658691406	13.8221973122667	3.4558906928	96.4480727261333	92.99218203333331	2946686.0	4.3902975611502784E8	3	8139	0.1519873947983683	0.6232596271688938	0.8694306553035578	408.19378662109375	408.20635986328125
408	408.21636962890625	27.2878557848					1	DETECTED	408.2164 m/z @27.29 [151020OFc1_NvH-0949-Control-15.raw]	408.21636962890625	27.2878557848	1.98564239786667	99.5400949178667	97.55445252000003	3384764.5	6.662953932928873E8	3	8139	14.720950050845573	0.8438517679764138	0.7465529537446152	408.2063903808594	408.2246398925781
409	408.2346496582031	29.1592971498667					1	DETECTED	408.2346 m/z @29.16 [151020OFc1_NvH-0949-Control-15.raw]	408.2346496582031	29.1592971498667	3.80416994693333	98.9240001986667	95.11983025173338	2.0719212E7	8.969932287839134E8	2	8139	0.24097300870936778	0.953566766904367	0.2278021851534752	408.22467041015625	408.24462890625
410	408.24627685546875	29.3926942474667					1	DETECTED	408.2463 m/z @29.39 [151020OFc1_NvH-0949-Control-15.raw]	408.24627685546875	29.3926942474667	4.23575280586667	92.0459998522667	87.81024704640004	2208506.0	4.9237430466495425E8	0	8139	28.148265656447986	0.6924521341596918	0.1168548026920574	408.24468994140625	408.2463684082031
411	408.2563781738281	27.5491509834667					1	DETECTED	408.2564 m/z @27.55 [151020OFc1_NvH-0949-Control-15.raw]	408.2563781738281	27.5491509834667	3.85924606906667	97.3537618597333	93.49451579066663	2.7652044E7	1.1058050329348757E9	2	8139	0.17969103676670528	2.8475214118769268	13.726448853401022	408.2464294433594	408.266357421875
412	408.27764892578125	91.8808039357333					1	DETECTED	408.2776 m/z @91.88 [151020OFc1_NvH-0949-Control-15.raw]	408.27764892578125	91.8808039357333	3.95784312826667	98.4778114656	94.51996833733332	572875.875	3.723663422944841E8	0	8139	1.8309167515722038	0.5031030916356848	0.007752431194968498	408.26800537109375	408.2858581542969
413	408.4114685058594	37.0346645530667					1	DETECTED	408.4115 m/z @37.03 [151020OFc1_NvH-0949-Control-15.raw]	408.4114685058594	37.0346645530667	0.912766781066667	99.5768782152	98.66411143413333	523460.1875	3.377602585243069E8	3	8139	28.010967507954682	1.6235302500397055	2.2265745755607145	408.4014892578125	408.421142578125
414	408.4440002441406	47.4435166421333					1	DETECTED	408.4440 m/z @47.44 [151020OFc1_NvH-0949-Control-15.raw]	408.4440002441406	47.4435166421333	3.9794265432	99.7967984261333	95.81737188293329	2713224.5	3.901970840776973E8	5	8139	0.0549102027724615	0.503280323704314	0.005873186589627356	408.43402099609375	408.4539489746094
415	408.455078125	34.9429597245333					1	DETECTED	408.4551 m/z @34.94 [151020OFc1_NvH-0949-Control-15.raw]	408.455078125	34.9429597245333	5.0945095688	96.3771231248	91.28261355599999	308501.78125	3.2493851277262336E8	0	8139	76.49582437056661	1.811782739976807	2.5710336425030573	408.4540100097656	408.4581298828125
416	408.4681396484375	34.0231787941333					1	DETECTED	408.4681 m/z @34.02 [151020OFc1_NvH-0949-Control-15.raw]	408.4681396484375	34.0231787941333	2.8156664504	98.3221909074667	95.5065244570667	1404411.25	3.5766773891648024E8	0	8139	0.0902168425265657	1.1320485297858747	87.9137560460061	408.4581604003906	408.4780578613281
417	408.4862365722656	37.9993868522667					1	DETECTED	408.4862 m/z @38.00 [151020OFc1_NvH-0949-Control-15.raw]	408.4862365722656	37.9993868522667	3.73564939173333	98.9332269632	95.19757757146667	188608.296875	2.890413663042733E8	0	8139	9.426170841144355	1.4415481110942487	2.32805797291248	408.4782409667969	408.4962158203125
418	408.5018310546875	46.0991843597333					1	DETECTED	408.5018 m/z @46.10 [151020OFc1_NvH-0949-Control-15.raw]	408.5018310546875	46.0991843597333	4.0129505208	99.9612549858667	95.9483044650667	129004.1796875	3.089123545114332E8	0	8139	93.42252529622753	1.1812227541857816	1.3614362915786913	408.496337890625	408.5042419433594
419	408.5146484375	6.7063887624					1	DETECTED	408.5146 m/z @6.71 [151020OFc1_NvH-0949-Control-15.raw]	408.5146484375	6.7063887624	3.9691142408	98.3598546138667	94.3907403730667	478525.8125	3.133225198150627E8	3	8139	0.10663137161221492	1.7868365827734485	7.321475801885314	408.5049133300781	408.5246276855469
420	408.5366516113281	25.9938765946667					1	DETECTED	408.5367 m/z @25.99 [151020OFc1_NvH-0949-Control-15.raw]	408.5366516113281	25.9938765946667	3.6876417216	94.8947963338667	91.20715461226669	2228080.5	3.7849329965874505E8	0	8139	12.28310983754428	1.110487580842871	1.3917085036862167	408.5267639160156	408.5408020019531
421	408.55084228515625	8.0442093864					1	DETECTED	408.5508 m/z @8.04 [151020OFc1_NvH-0949-Control-15.raw]	408.55084228515625	8.0442093864	3.62704109306667	98.9607518738667	95.33371078080003	4018690.0	4.797650584882401E8	0	8139	21.633800028076987	18.889332542621883	91.5823230418862	408.5408630371094	408.560791015625
422	408.56280517578125	6.97173638693333					1	DETECTED	408.5628 m/z @6.97 [151020OFc1_NvH-0949-Control-15.raw]	408.56280517578125	6.97173638693333	3.7847093728	96.6042748456	92.81956547280001	1650755.625	3.698292286925969E8	0	8139	0.13652321768366882	93.12612065426984	307.66805841299345	408.56085205078125	408.5697937011719
423	408.5798034667969	26.3496211842667					1	DETECTED	408.5798 m/z @26.35 [151020OFc1_NvH-0949-Control-15.raw]	408.5798034667969	26.3496211842667	3.63651945706667	99.5859719144	95.94945245733334	2048905.25	4.170217745303168E8	0	8139	0.4350723980266764	0.621653338539003	0.30509637968849496	408.5698547363281	408.5895690917969
424	408.6135559082031	26.5639867173333					1	DETECTED	408.6136 m/z @26.56 [151020OFc1_NvH-0949-Control-15.raw]	408.6135559082031	26.5639867173333	3.59832849386667	95.6316151936	92.03328669973332	333200.5	3.1038652195116514E8	0	8139	21.998494119351058	2.4932098408235035	0.0030636732694670323	408.6036376953125	408.6234130859375
425	408.64459228515625	47.5126886848					1	DETECTED	408.6446 m/z @47.51 [151020OFc1_NvH-0949-Control-15.raw]	408.64459228515625	47.5126886848	1.1853218304	95.1247189653333	93.9393971349333	3117073.0	3.6141985012766874E8	0	8139	0.21209215740225318	0.507693647831673	0.009732253188849363	408.63568115234375	408.651611328125
426	408.683837890625	31.8570948922667					1	DETECTED	408.6838 m/z @31.86 [151020OFc1_NvH-0949-Control-15.raw]	408.683837890625	31.8570948922667	4.0237759608	99.224579976	95.2008040152	479447.0	3.1903625591131693E8	0	8139	0.10041304629541514	2.145214808092331	0.03583331144899846	408.6739807128906	408.6938171386719
427	408.69732666015625	12.9642656101333					1	DETECTED	408.6973 m/z @12.96 [151020OFc1_NvH-0949-Control-15.raw]	408.69732666015625	12.9642656101333	3.75460202773333	85.9554423504	82.20084032266668	372366.90625	3.1502262494582313E8	0	8139	0.18424194839686692	2.8980262879740653	21.609724470512376	408.6940002441406	408.70001220703125
428	408.71002197265625	9.796476924					1	DETECTED	408.7100 m/z @9.80 [151020OFc1_NvH-0949-Control-15.raw]	408.71002197265625	9.796476924	1.59867767466667	97.8040716018667	96.20539392720002	420191.25	3.6312152032660955E8	0	8139	0.17586553720482812	0.7228270238356261	41.66618011815	408.7000427246094	408.7111511230469
429	408.7211608886719	30.2907025042667					1	DETECTED	408.7212 m/z @30.29 [151020OFc1_NvH-0949-Control-15.raw]	408.7211608886719	30.2907025042667	3.48448587973333	97.6749019474667	94.19041606773337	1047175.0625	4.175343661340181E8	2	8139	0.22153499586989867	0.5398444459060592	0.1604798225976918	408.711181640625	408.7223205566406
430	408.7323303222656	18.3088960709333					1	DETECTED	408.7323 m/z @18.31 [151020OFc1_NvH-0949-Control-15.raw]	408.7323303222656	18.3088960709333	3.8901101736	97.4084823192	93.51837214560001	4375181.5	4.6397848467758274E8	2	8139	0.21877024200575335	6.9261335397480694	0.8752571917682197	408.72235107421875	408.7346496582031
431	408.7446594238281	28.9174975008					1	DETECTED	408.7447 m/z @28.92 [151020OFc1_NvH-0949-Control-15.raw]	408.7446594238281	28.9174975008	0.674358616533333	98.8126351629333	98.13827654639996	9.1722504E7	1.990914022351316E9	2	8139	0.2317114730648342	1.279620523635253	1.2972198938934818	408.73468017578125	408.754638671875
432	408.7578430175781	27.5738397088					1	DETECTED	408.7578 m/z @27.57 [151020OFc1_NvH-0949-Control-15.raw]	408.7578430175781	27.5738397088	4.53125308933333	98.9240001986667	94.39274710933337	6865162.5	7.136634761927427E8	2	8139	8.764615731605378	0.5148808150649167	0.0187606771097292	408.7546691894531	408.7676086425781
433	408.768798828125	12.6391589666667					1	DETECTED	408.7688 m/z @12.64 [151020OFc1_NvH-0949-Control-15.raw]	408.768798828125	12.6391589666667	2.26325991226667	93.8410424634667	91.57778255120003	347361.90625	2.765090808543185E8	0	8139	0.15536219003797136	0.5115504873397227	0.4231224503723236	408.76824951171875	408.7784729003906
434	408.81341552734375	26.4370007144					1	DETECTED	408.8134 m/z @26.44 [151020OFc1_NvH-0949-Control-15.raw]	408.81341552734375	26.4370007144	0.922195749066667	99.9428576378667	99.02066188880002	220491.90625	3.1873547384973997E8	0	8139	17.56405216918646	2.614919496684418	4.22220348950013	408.8034362792969	408.8233337402344
435	408.8455810546875	47.4097899410667					1	DETECTED	408.8456 m/z @47.41 [151020OFc1_NvH-0949-Control-15.raw]	408.8455810546875	47.4097899410667	0.0176165768	99.2524982349333	99.2348816581333	1666255.0	3.783585816124252E8	3	8139	0.16310721707959175	0.5335372216748023	1.2385049183097552	408.8357238769531	408.8555603027344
436	408.8577575683594	38.1779997146667					1	DETECTED	408.8578 m/z @38.18 [151020OFc1_NvH-0949-Control-15.raw]	408.8577575683594	38.1779997146667	0.107078057066667	87.6660649202667	87.55898686320003	91323.8828125	2.8835484996715623E8	0	8139	76.68781783389447	1.2549284285134181	1.4877290562861698	408.8555908203125	408.86077880859375
437	408.8708190917969	26.0049890149333					1	DETECTED	408.8708 m/z @26.00 [151020OFc1_NvH-0949-Control-15.raw]	408.8708190917969	26.0049890149333	0.0176165768	99.7967984261333	99.7791818493333	1249120.75	3.506769253318601E8	0	8139	0.14530069762376385	0.9222020188745188	0.12256199811036825	408.86083984375	408.87225341796875
438	408.8822937011719	20.2868754424					1	DETECTED	408.8823 m/z @20.29 [151020OFc1_NvH-0949-Control-15.raw]	408.8822937011719	20.2868754424	0.00655583173333333	99.1785449050667	99.17198907333336	2872292.25	4.543663391438553E8	3	8139	9.420193841037548	1.6812363858916528	1.6714429131233768	408.872314453125	408.89227294921875
439	408.8932800292969	20.8746543229333					1	DETECTED	408.8933 m/z @20.87 [151020OFc1_NvH-0949-Control-15.raw]	408.8932800292969	20.8746543229333	0.00655583173333333	99.9888605533333	99.98230472159996	1401126.125	4.0220229775532943E8	3	8139	29.074936133584124	0.5989741101686168	0.013973679679635666	408.8923034667969	408.90325927734375
440	408.9143981933594	26.3496211842667					1	DETECTED	408.9144 m/z @26.35 [151020OFc1_NvH-0949-Control-15.raw]	408.9143981933594	26.3496211842667	0.00655583173333333	98.1458951232	98.13933929146667	1710021.875	3.6890823014802885E8	3	8139	0.21269067879511994	5.419888680213204	0.10739764856966452	408.9044494628906	408.9242858886719
441	408.9300231933594	41.7811185930667					1	DETECTED	408.9300 m/z @41.78 [151020OFc1_NvH-0949-Control-15.raw]	408.9300231933594	41.7811185930667	0.00655583173333333	99.9888605533333	99.98230472159996	146948.546875	3.347854226804031E8	0	8139	13.929168808952898	1.1687606252781493	1.6612617463694193	408.92449951171875	408.9399719238281
442	408.9552001953125	18.5799095106667					1	DETECTED	408.9552 m/z @18.58 [151020OFc1_NvH-0949-Control-15.raw]	408.9552001953125	18.5799095106667	0.00655583173333333	99.9888605533333	99.98230472159996	1450454.75	3.648680321411905E8	0	8139	0.5651140407105544	0.818989917907133	1.0064279039964392	408.9453125	408.9651794433594
443	408.9666442871094	27.6685825424					1	DETECTED	408.9666 m/z @27.67 [151020OFc1_NvH-0949-Control-15.raw]	408.9666442871094	27.6685825424	0.732475158666667	98.126944492	97.39446933333333	949732.8125	3.772316937859835E8	0	8139	5.131824679981637	0.8399757027454589	232.87896467688816	408.9652404785156	408.9765625
444	408.9793701171875	24.2535344333333					1	DETECTED	408.9794 m/z @24.25 [151020OFc1_NvH-0949-Control-15.raw]	408.9793701171875	24.2535344333333	0.00655583173333333	99.8971721736	99.89061634186666	870474.125	3.462909048236242E8	0	8139	0.2787030241856705	3.6527299973882887	28.89687976834777	408.9767150878906	408.98931884765625
445	409.0093688964844	18.1510485122667					1	DETECTED	409.0094 m/z @18.15 [151020OFc1_NvH-0949-Control-15.raw]	409.0093688964844	18.1510485122667	0.00655583173333333	99.9981170845333	99.99156125279997	412923.96875	3.6525706948853797E8	0	8139	2.302679421558498	0.5066074982070515	4.9280657557659096	408.9993896484375	409.0190734863281
446	409.04571533203125	47.3720087901333					1	DETECTED	409.0457 m/z @47.37 [151020OFc1_NvH-0949-Control-15.raw]	409.04571533203125	47.3720087901333	0.808726067466667	99.9888605533333	99.18013448586663	1086456.125	3.671653596212383E8	0	8139	0.14503991440397357	0.5035179503304734	0.017439498033791596	409.0361633300781	409.0556945800781
447	409.06622314453125	60.6136556546667					1	DETECTED	409.0662 m/z @60.61 [151020OFc1_NvH-0949-Control-15.raw]	409.06622314453125	60.6136556546667	0.770724425066667	99.5586447928	98.78792036773334	109102.640625	3.182665640721566E8	0	8139	97.95567924544352	0.8318742775702594	0.7094725736367159	409.0563049316406	409.0751953125
448	409.1102294921875	61.9602880605333					1	DETECTED	409.1102 m/z @61.96 [151020OFc1_NvH-0949-Control-15.raw]	409.1102294921875	61.9602880605333	0.00655583173333333	99.9981170845333	99.99156125279997	131371.734375	3.5749993676702994E8	3	8139	92.31841579751354	0.8037510386437512	0.612976810340225	409.10028076171875	409.119140625
449	409.1548156738281	40.4004552674667					1	DETECTED	409.1548 m/z @40.40 [151020OFc1_NvH-0949-Control-15.raw]	409.1548156738281	40.4004552674667	0.912766781066667	99.9981170845333	99.08535030346664	96195.0	2.823356085460733E8	0	8139	85.8286406943049	1.2223060134876176	1.9832359361117582	409.14501953125	409.1642761230469
450	409.181396484375	27.3181636434667					1	DETECTED	409.1814 m/z @27.32 [151020OFc1_NvH-0949-Control-15.raw]	409.181396484375	27.3181636434667	3.90141846453333	98.4685425829333	94.56712411839996	580458.125	3.2964625589408475E8	0	8139	30.890660873786842	0.5039973516480005	0.004848327115258756	409.171630859375	409.1815490722656
451	409.19158935546875	23.9046821405333					1	DETECTED	409.1916 m/z @23.90 [151020OFc1_NvH-0949-Control-15.raw]	409.19158935546875	23.9046821405333	3.80416994693333	99.5768782152	95.77270826826667	1302880.75	3.4200521136544794E8	0	8139	0.131555486047926	0.9448881424056906	8.753495153214834	409.1816101074219	409.19586181640625
452	409.20587158203125	18.1848661285333					1	DETECTED	409.2059 m/z @18.18 [151020OFc1_NvH-0949-Control-15.raw]	409.20587158203125	18.1848661285333	2.88094893226667	99.6960265229333	96.81507759066662	1606362.625	4.131357963710398E8	4	8139	0.4428321351218436	0.9973933355858242	10.054756104355645	409.1959228515625	409.2071838378906
453	409.2171936035156	20.3219567477333					1	DETECTED	409.2172 m/z @20.32 [151020OFc1_NvH-0949-Control-15.raw]	409.2171936035156	20.3219567477333	2.38420296853333	99.9061720637333	97.52196909519996	2088985.75	6.040753918155043E8	2	8139	4.051609918099764	0.5942926886088193	0.25202000571846384	409.20721435546875	409.2271728515625
454	409.23382568359375	18.3412229864					1	DETECTED	409.2338 m/z @18.34 [151020OFc1_NvH-0949-Control-15.raw]	409.23382568359375	18.3412229864	3.11309175226667	98.5333586130667	95.42026686080003	1784162.875	4.594817358391461E8	2	8139	0.19715555972326726	0.7958030852609298	2.346691333531217	409.2272033691406	409.23565673828125
455	409.24566650390625	28.9063119309333					1	DETECTED	409.2457 m/z @28.91 [151020OFc1_NvH-0949-Control-15.raw]	409.24566650390625	28.9063119309333	3.92379945653333	97.2528005725333	93.32900111599997	4.1663236E7	1.1489525216579802E9	3	8139	0.22568804188737346	1.2064175436281597	1.3312783532365917	409.2356872558594	409.2556457519531
456	409.2649841308594	23.1579761253333					1	DETECTED	409.2650 m/z @23.16 [151020OFc1_NvH-0949-Control-15.raw]	409.2649841308594	23.1579761253333	0.3155986568	98.1734171029333	97.8578184461333	1995921.125	4.514315580948788E8	0	8139	22.567297914999124	0.5121780211194453	1.7333727319403192	409.25567626953125	409.2745666503906
457	409.2760009765625	91.5139288173333					1	DETECTED	409.2760 m/z @91.51 [151020OFc1_NvH-0949-Control-15.raw]	409.2760009765625	91.5139288173333	4.4487462928	99.4016713186667	94.9529250258667	202337.140625	2.780032386845868E8	0	8139	0.8405539991785815	0.6791827431133882	0.5462554183817033	409.2754821777344	409.2834167480469
458	409.2945861816406	91.1761347386667					1	DETECTED	409.2946 m/z @91.18 [151020OFc1_NvH-0949-Control-15.raw]	409.2945861816406	91.1761347386667	14.7965912392	95.2918506322667	80.4952593930667	106256.265625	2.6023489757868207E8	0	8139	0.8737460690507106	0.5269425274427618	37.73480638737425	409.28955078125	409.3038330078125
459	409.3309326171875	92.1229490008					1	DETECTED	409.3309 m/z @92.12 [151020OFc1_NvH-0949-Control-15.raw]	409.3309326171875	92.1229490008	18.6319096093333	92.5044988528	73.8725892434667	149079.359375	2.904121241336229E8	0	8139	1.0930745976420155	0.5025958936977853	0.09636056667428665	409.3229675292969	409.3383483886719
460	409.36773681640625	91.4960499776					1	DETECTED	409.3677 m/z @91.50 [151020OFc1_NvH-0949-Control-15.raw]	409.36773681640625	91.4960499776	1.20398649573333	98.4236895157333	97.21970301999997	146854.90625	3.5993798995307463E8	0	8139	1.8383909370530773	0.538362394605837	0.6740233704015696	409.35943603515625	409.3775939941406
461	409.40618896484375	51.850009988					1	DETECTED	409.4062 m/z @51.85 [151020OFc1_NvH-0949-Control-15.raw]	409.40618896484375	51.850009988	1.02597343466667	99.9519255026667	98.92595206800003	519446.03125	3.8221059558886474E8	0	8139	55.34121916229288	1.0280250079233582	1.7281223699976769	409.396240234375	409.4161682128906
462	409.45086669921875	11.7199634501333					1	DETECTED	409.4509 m/z @11.72 [151020OFc1_NvH-0949-Control-15.raw]	409.45086669921875	11.7199634501333	3.6977584408	91.4960499776	87.7982915368	438551.96875	3.468355623350521E8	0	8139	0.11536697052886602	1.1971173579493581	67.15784451477714	409.4408874511719	409.4554138183594
463	409.4654235839844	30.794379816					1	DETECTED	409.4654 m/z @30.79 [151020OFc1_NvH-0949-Control-15.raw]	409.4654235839844	30.794379816	0.3805182176	98.3692003552	97.9886821376	1126536.625	3.3976551531858724E8	4	8139	5.1171467488613835	0.5973940937938151	12.620666109744741	409.4554748535156	409.4753112792969
464	409.48065185546875	24.1184069117333					1	DETECTED	409.4807 m/z @24.12 [151020OFc1_NvH-0949-Control-15.raw]	409.48065185546875	24.1184069117333	3.90141846453333	98.2195935704	94.31817510586666	563357.625	3.3172215932523733E8	0	8139	6.241792482588963	0.5071743259286567	2.57150106970543	409.4754333496094	409.4906311035156
465	409.4937744140625	25.2621937021333					1	DETECTED	409.4938 m/z @25.26 [151020OFc1_NvH-0949-Control-15.raw]	409.4937744140625	25.2621937021333	4.31441641946667	98.7376691648	94.42325274533333	240955.109375	3.3638053460008746E8	0	8139	20.032332832017772	2.3923350475417595	3.6499637333130646	409.49066162109375	409.50372314453125
466	409.51611328125	27.2235189597333					1	DETECTED	409.5161 m/z @27.22 [151020OFc1_NvH-0949-Control-15.raw]	409.51611328125	27.2235189597333	4.042765236	97.7212412877333	93.67847605173331	387393.375	3.407647023817202E8	0	8139	18.518371558516158	2.4701740772644105	0.01581732538219587	409.5061340332031	409.5196838378906
467	409.5296936035156	11.4463146189333					1	DETECTED	409.5297 m/z @11.45 [151020OFc1_NvH-0949-Control-15.raw]	409.5296936035156	11.4463146189333	3.84779837146667	97.9893505261333	94.14155215466663	4320225.5	4.619662995457234E8	3	8139	15.922977627641897	11.586452792816651	53.52619672964414	409.51971435546875	409.5396728515625
468	409.54022216796875	27.2141836197333					1	DETECTED	409.5402 m/z @27.21 [151020OFc1_NvH-0949-Control-15.raw]	409.54022216796875	27.2141836197333	3.7451392352	95.8772768901333	92.1321376549333	3317691.25	4.1364383750789917E8	0	8139	0.06103432963428901	1.5772143277288513	1.316251265003511	409.5397033691406	409.54595947265625
469	409.55596923828125	39.8351245770667					1	DETECTED	409.5560 m/z @39.84 [151020OFc1_NvH-0949-Control-15.raw]	409.55596923828125	39.8351245770667	2.43106425493333	99.5859719144	97.15490765946667	3958072.75	5.125067115406936E8	3	8139	11.215565461717148	0.6586988853662041	0.20695866033708452	409.5460205078125	409.5658264160156
470	409.5738525390625	22.9647217922667					1	DETECTED	409.5739 m/z @22.96 [151020OFc1_NvH-0949-Control-15.raw]	409.5738525390625	22.9647217922667	3.95784312826667	97.1883846216	93.23054149333332	1151353.875	3.660017497273873E8	6	8139	7.426966035433743	3.568314764712861	0.4628797780457196	409.56597900390625	409.57940673828125
471	409.58941650390625	28.6909002621333					1	DETECTED	409.5894 m/z @28.69 [151020OFc1_NvH-0949-Control-15.raw]	409.58941650390625	28.6909002621333	3.83620092106667	98.1179115522667	94.28171063120004	1164025.75	3.9804442072847384E8	0	8139	12.750831055791409	0.668212360711847	0.7471222032859467	409.57952880859375	409.5988464355469
472	409.62615966796875	38.5716248117333					1	DETECTED	409.6262 m/z @38.57 [151020OFc1_NvH-0949-Control-15.raw]	409.62615966796875	38.5716248117333	3.76544782026667	97.8867993506667	94.12135153040003	281333.9375	3.163660963548918E8	0	8139	16.508426175176133	1.352078275552578	3.648283202779758	409.6161804199219	409.6355285644531
473	409.68463134765625	15.3756820746667					1	DETECTED	409.6846 m/z @15.38 [151020OFc1_NvH-0949-Control-15.raw]	409.68463134765625	15.3756820746667	3.9691142408	89.8936351272	85.9245208864	157319.8125	3.333763676074171E8	0	8139	7.529428313450543	3.766449388539363	2.633856028397986	409.67486572265625	409.684814453125
474	409.6948547363281	37.00066994					1	DETECTED	409.6949 m/z @37.00 [151020OFc1_NvH-0949-Control-15.raw]	409.6948547363281	37.00066994	2.61847696186667	98.0171542488	95.39867728693332	2516896.75	3.6285339163285166E8	2	8139	0.25251744623004413	0.507555930466373	0.02253486590938844	409.6849060058594	409.704833984375
475	409.7059326171875	18.7536332594667					1	DETECTED	409.7059 m/z @18.75 [151020OFc1_NvH-0949-Control-15.raw]	409.7059326171875	18.7536332594667	3.5128813648	99.8698829181333	96.3570015533333	1213638.375	3.615199880867694E8	2	8139	19.705538219539946	7.928407251906003	52.97053879407187	409.7048645019531	409.7140808105469
476	409.7240905761719	26.0465259456					1	DETECTED	409.7241 m/z @26.05 [151020OFc1_NvH-0949-Control-15.raw]	409.7240905761719	26.0465259456	3.935181072	99.4477840482667	95.51260297626669	1.46190048E8	2.8571729993565836E9	2	8139	0.2560918958772511	1.4035318292242458	1.6161828655850912	409.714111328125	409.73406982421875
477	409.7351989746094	18.3275396626667					1	DETECTED	409.7352 m/z @18.33 [151020OFc1_NvH-0949-Control-15.raw]	409.7351989746094	18.3275396626667	5.1229983912	97.4267822072	92.303783816	425775.125	3.1771003789689666E8	0	8139	3.31639036688016	0.7852083145019215	1.903478370599623	409.7341003417969	409.7370300292969
478	409.7471618652344	28.9410706642667					1	DETECTED	409.7472 m/z @28.94 [151020OFc1_NvH-0949-Control-15.raw]	409.7471618652344	28.9410706642667	3.6977584408	99.3082271258667	95.61046868506669	9939107.0	5.175594222768414E8	2	8139	0.2236163126744799	6.371817376325104	16.199861859218743	409.7373962402344	409.7569580078125
479	409.7655944824219	23.1379349272					1	DETECTED	409.7656 m/z @23.14 [151020OFc1_NvH-0949-Control-15.raw]	409.7655944824219	23.1379349272	4.20248232	94.7502689738667	90.5477866538667	547824.1875	3.321528397920286E8	0	8139	8.784758483822525	0.5156838801601876	0.02326356816248462	409.75732421875	409.7755126953125
480	409.7964782714844	15.7327963578667					1	DETECTED	409.7965 m/z @15.73 [151020OFc1_NvH-0949-Control-15.raw]	409.7964782714844	15.7327963578667	0.0970946986666667	95.7931425642667	95.69604786560004	331858.40625	2.8666849494558084E8	0	8139	0.08713501815128488	1.2851213771734193	27.829665396960028	409.7864990234375	409.80621337890625
481	409.81951904296875	22.2198452906667					1	DETECTED	409.8195 m/z @22.22 [151020OFc1_NvH-0949-Control-15.raw]	409.81951904296875	22.2198452906667	0.305767416533333	99.0952563672	98.78948895066667	327306.90625	3.05882340017049E8	0	8139	0.230893227515935	3.896216292520651	0.8926124734089674	409.8097839355469	409.82940673828125
482	409.83758544921875	47.0219987325333					1	DETECTED	409.8376 m/z @47.02 [151020OFc1_NvH-0949-Control-15.raw]	409.83758544921875	47.0219987325333	0.498058453333333	99.8151753912	99.31711693786667	127188.84375	3.5316335550782734E8	0	8139	91.00508022918038	1.191922704388789	1.4043024320116506	409.82989501953125	409.8427734375
483	409.8529968261719	33.1678173226667					1	DETECTED	409.8530 m/z @33.17 [151020OFc1_NvH-0949-Control-15.raw]	409.8529968261719	33.1678173226667	0.355012405333333	98.7563292749333	98.40131686959997	333670.03125	3.074036361900483E8	0	8139	23.860806757453773	1.817088698408679	3.694005503886151	409.8431396484375	409.8529968261719
484	409.8630065917969	11.4742415389333					1	DETECTED	409.8630 m/z @11.47 [151020OFc1_NvH-0949-Control-15.raw]	409.8630065917969	11.4742415389333	0.00655583173333333	99.7235846666667	99.71702883493336	2860382.0	3.840597183972566E8	3	8139	0.1661782094220836	11.339102310950398	27.17523790483857	409.85302734375	409.87298583984375
485	409.87432861328125	27.2019088442667					1	DETECTED	409.8743 m/z @27.20 [151020OFc1_NvH-0949-Control-15.raw]	409.87432861328125	27.2019088442667	0.057424672	98.2104002837333	98.15297561173331	2185050.75	4.0414921545595855E8	3	8139	0.17437366986720448	0.5072183770607657	0.015381646149284714	409.8730163574219	409.8789367675781
486	409.8889465332031	31.1145743597333					1	DETECTED	409.8889 m/z @31.11 [151020OFc1_NvH-0949-Control-15.raw]	409.8889465332031	31.1145743597333	0.00655583173333333	99.5678111442667	99.56125531253336	4944857.5	5.993012853646711E8	3	8139	19.215616818344	0.5325114607425928	0.016950114884824185	409.87896728515625	409.8988952636719
487	409.90069580078125	24.3924084506667					1	DETECTED	409.9007 m/z @24.39 [151020OFc1_NvH-0949-Control-15.raw]	409.90069580078125	24.3924084506667	0.08708658	98.4685425829333	98.38145600293329	869076.3125	3.5894163409331363E8	3	8139	11.8881541573063	5.180667294095148	0.9186660223841093	409.8989562988281	409.91064453125
488	409.9117126464844	31.2958865261333					1	DETECTED	409.9117 m/z @31.30 [151020OFc1_NvH-0949-Control-15.raw]	409.9117126464844	31.2958865261333	0.684087903466667	99.4201594610667	98.73607155760004	147800.171875	2.997969661203536E8	3	8139	68.17957939214072	1.7822040318506351	2.8955643317274324	409.91070556640625	409.9169616699219
489	409.927001953125	35.1653032090667					1	DETECTED	409.9270 m/z @35.17 [151020OFc1_NvH-0949-Control-15.raw]	409.927001953125	35.1653032090667	0.00655583173333333	99.9981170845333	99.99156125279997	1639427.625	3.5218144655789787E8	3	8139	0.09452308271259824	1.507297582152799	18.84083974793182	409.9170227050781	409.9369812011719
490	409.9391784667969	44.2816904053333					1	DETECTED	409.9392 m/z @44.28 [151020OFc1_NvH-0949-Control-15.raw]	409.9391784667969	44.2816904053333	0.00655583173333333	99.9154409890667	99.90888515733336	1021143.625	3.435039662663207E8	3	8139	0.1146189919980074	1.4150598729071882	0.003810830105169733	409.93701171875	409.9490966796875
491	409.9517517089844	11.6850365685333					1	DETECTED	409.9518 m/z @11.69 [151020OFc1_NvH-0949-Control-15.raw]	409.9517517089844	11.6850365685333	0.0970946986666667	98.1734171029333	98.07632240426663	196878.15625	3.2985915583270544E8	0	8139	0.15628822889379634	0.5262421422649409	18.572346229282033	409.9491882324219	409.9570007324219
492	409.9670104980469	30.8533832906667					1	DETECTED	409.9670 m/z @30.85 [151020OFc1_NvH-0949-Control-15.raw]	409.9670104980469	30.8533832906667	0.0176165768	99.9061720637333	99.8885554869333	680523.125	3.514437013389977E8	0	8139	6.1141010159821185	0.5636586453378069	0.1403469903133809	409.95703125	409.97296142578125
493	409.98297119140625	35.5161761989333					1	DETECTED	409.9830 m/z @35.52 [151020OFc1_NvH-0949-Control-15.raw]	409.98297119140625	35.5161761989333	0.1572021336	99.6776769581333	99.52047482453331	1071288.625	3.5736030583881664E8	4	8139	0.04777109821083769	1.0783935805685445	0.011795190446882592	409.9729919433594	409.99285888671875
494	409.99652099609375	15.9870082922667					1	DETECTED	409.9965 m/z @15.99 [151020OFc1_NvH-0949-Control-15.raw]	409.99652099609375	15.9870082922667	0.00655583173333333	84.5515416194667	84.54498578773337	301063.28125	3.235449017001796E8	0	8139	0.6607154200148226	0.5104521496379589	0.03522592470853455	409.9930114746094	410.0063171386719
495	410.01971435546875	22.3365168304					1	DETECTED	410.0197 m/z @22.34 [151020OFc1_NvH-0949-Control-15.raw]	410.01971435546875	22.3365168304	0.1572021336	98.8126351629333	98.65543302933331	203595.234375	3.065506965519806E8	0	8139	0.4091547578048349	3.295744867238515	0.03239245025911341	410.0098876953125	410.0296630859375
496	410.06805419921875	34.8061276546667					1	DETECTED	410.0681 m/z @34.81 [151020OFc1_NvH-0949-Control-15.raw]	410.06805419921875	34.8061276546667	0.00655583173333333	99.0857606064	99.07920477466666	113939.875	3.1036446864098674E8	0	8139	44.55670719231607	1.4451022820728843	1.8818330570693844	410.0592041015625	410.0780029296875
497	410.1138000488281	46.6164867168					1	DETECTED	410.1138 m/z @46.62 [151020OFc1_NvH-0949-Control-15.raw]	410.1138000488281	46.6164867168	0.0276352917333333	99.9981170845333	99.97048179279997	97127.4921875	2.8147950438930136E8	0	8139	94.51091983236891	1.1185730124353024	1.1605806348165177	410.1041259765625	410.1230773925781
498	410.1474914550781	92.3910170181333					1	DETECTED	410.1475 m/z @92.39 [151020OFc1_NvH-0949-Control-15.raw]	410.1474914550781	92.3910170181333	3.65561913946667	99.5859719144	95.93035277493334	157622.609375	2.9889293925086546E8	0	8139	0.0778775560357019	0.5405416275143365	0.13679846099435247	410.1375427246094	410.15728759765625
499	410.1799011230469	38.9785779506667					1	DETECTED	410.1799 m/z @38.98 [151020OFc1_NvH-0949-Control-15.raw]	410.1799011230469	38.9785779506667	0.922195749066667	97.3169476349333	96.39475188586663	322850.53125	3.160720832290886E8	0	8139	18.962479327254457	1.538174051266949	2.0686862420899566	410.169921875	410.18988037109375
500	410.1905212402344	22.3740766677333					1	DETECTED	410.1905 m/z @22.37 [151020OFc1_NvH-0949-Control-15.raw]	410.1905212402344	22.3740766677333	3.73564939173333	98.2012898392	94.46564044746667	276538.03125	3.0628349678459E8	0	8139	85.4846102101377	3.0498487484736003	7.7573395447976425	410.1899108886719	410.1933898925781
501	410.2033996582031	35.8852844178667					1	DETECTED	410.2034 m/z @35.89 [151020OFc1_NvH-0949-Control-15.raw]	410.2033996582031	35.8852844178667	1.05413400053333	99.4569938210667	98.40285982053338	3770587.25	5.044891354493699E8	2	8139	0.26150335720331697	0.6126473649955371	5.460884737397469	410.19342041015625	410.2041931152344
502	410.2142028808594	20.7038874757333					1	DETECTED	410.2142 m/z @20.70 [151020OFc1_NvH-0949-Control-15.raw]	410.2142028808594	20.7038874757333	3.03693636213333	99.8424667965333	96.80553043439997	1.0387719E7	5.3672284349497265E8	0	8139	0.16907922613751225	4.907220134784359	0.03456462034402408	410.2042236328125	410.21453857421875
503	410.22454833984375	26.0465259456					1	DETECTED	410.2245 m/z @26.05 [151020OFc1_NvH-0949-Control-15.raw]	410.22454833984375	26.0465259456	3.77542065653333	99.7512616845333	95.97584102799998	6.5212004E7	2.250679605985608E9	4	8139	0.2566347144219634	1.3333356156481908	1.6204765065754883	410.2145690917969	410.2345275878906
504	410.2396240234375	33.9993763592					1	DETECTED	410.2396 m/z @34.00 [151020OFc1_NvH-0949-Control-15.raw]	410.2396240234375	33.9993763592	3.9125558464	99.6410272701333	95.72847142373331	6170032.0	6.851799073320713E8	3	8139	0.1927808594399636	0.8624330309320425	0.16431654630064918	410.23455810546875	410.2496032714844
505	410.2579650878906	40.5042234472					1	DETECTED	410.2580 m/z @40.50 [151020OFc1_NvH-0949-Control-15.raw]	410.2579650878906	40.5042234472	0.674358616533333	98.0078608664	97.33350224986665	1894845.25	4.386409566357764E8	2	8139	4.797748544552007	1.1228949406820214	1.250983561337768	410.2496337890625	410.2679443359375
506	410.2736511230469	44.2816904053333					1	DETECTED	410.2737 m/z @44.28 [151020OFc1_NvH-0949-Control-15.raw]	410.2736511230469	44.2816904053333	2.72112782133333	96.0889369728	93.36780915146667	496091.8125	3.935761845421007E8	0	8139	45.89173868760428	1.8999540708235767	2.2044439638575333	410.2679748535156	410.28338623046875
507	410.2891845703125	55.2563961866667					1	DETECTED	410.2892 m/z @55.26 [151020OFc1_NvH-0949-Control-15.raw]	410.2891845703125	55.2563961866667	30.794379816	98.3129240853333	67.51854426933329	82086.1796875	2.5590187946457928E8	0	8139	60.69227581176847	1.3800690680245242	1.7601381360490485	410.2847595214844	410.29400634765625
508	410.311279296875	91.5791782853333					1	DETECTED	410.3113 m/z @91.58 [151020OFc1_NvH-0949-Control-15.raw]	410.311279296875	91.5791782853333	12.382463852	92.352085868	79.969622016	107092.875	2.7934791060981923E8	0	8139	1.7781138150373579	0.5048796694925857	0.2311329470379136	410.3049621582031	410.3204040527344
509	410.3748779296875	18.6221570666667					1	DETECTED	410.3749 m/z @18.62 [151020OFc1_NvH-0949-Control-15.raw]	410.3748779296875	18.6221570666667	1.8262501784	96.9997187066667	95.1734685282667	500478.1875	3.176767677722879E8	0	8139	0.20520203987086205	3.6415859230679963	0.27801282205411765	410.3659973144531	410.3843688964844
510	410.4166259765625	22.6071424781333					1	DETECTED	410.4166 m/z @22.61 [151020OFc1_NvH-0949-Control-15.raw]	410.4166259765625	22.6071424781333	4.192615744	95.9327996512	91.7401839072	235484.75	3.259225798233128E8	0	8139	2.07646418655132	4.198866269849513	0.006096713228181432	410.4067687988281	410.4264221191406
511	410.43719482421875	41.2064522976					1	DETECTED	410.4372 m/z @41.21 [151020OFc1_NvH-0949-Control-15.raw]	410.43719482421875	41.2064522976	4.38797158026667	95.2641488322667	90.87617725200003	417629.5	3.1776340737799585E8	0	8139	67.74739773470466	1.715144447608674	2.0212839977051433	410.42730712890625	410.4375305175781
512	410.4475402832031	20.3747996546667					1	DETECTED	410.4475 m/z @20.37 [151020OFc1_NvH-0949-Control-15.raw]	410.4475402832031	20.3747996546667	0.959960424533333	99.8151753912	98.85521496666667	2378241.0	3.546215944865315E8	0	8139	0.11325333791178593	0.5755025143051218	0.005166828850132303	410.43756103515625	410.45751953125
513	410.47210693359375	36.8140951130667					1	DETECTED	410.4721 m/z @36.81 [151020OFc1_NvH-0949-Control-15.raw]	410.47210693359375	36.8140951130667	1.45056503226667	99.2802670322667	97.82970200000004	1.9821986E7	7.315200971844549E8	0	8139	0.22906864539827154	0.5181903258444719	2.899906956963944	410.462158203125	410.4820861816406
514	410.4859313964844	30.4771049589333					1	DETECTED	410.4859 m/z @30.48 [151020OFc1_NvH-0949-Control-15.raw]	410.4859313964844	30.4771049589333	2.82518712746667	97.298271392	94.47308426453333	408607.3125	3.158569980646742E8	0	8139	6.164141660026711	1.7957187326183572	0.15255724379777683	410.4821472167969	410.4957580566406
515	410.5134582519531	14.1702540685333					1	DETECTED	410.5135 m/z @14.17 [151020OFc1_NvH-0949-Control-15.raw]	410.5134582519531	14.1702540685333	5.58871835413333	27.9422188085333	22.35350045439997	140168.953125	4.735500302652284E7	0	8139	0.48322181460168245	1.3024184247634372	0.2631970420708982	410.5124816894531	410.5149841308594
516	410.5250244140625	17.7455197688					1	DETECTED	410.5250 m/z @17.75 [151020OFc1_NvH-0949-Control-15.raw]	410.5250244140625	17.7455197688	5.00475216853333	96.4388562213333	91.43410405279997	566079.3125	3.2317682156152666E8	0	8139	13.90699897471568	0.6369739485214202	24.63951671024241	410.51507568359375	410.5250549316406
517	410.53509521484375	15.456362612					1	DETECTED	410.5351 m/z @15.46 [151020OFc1_NvH-0949-Control-15.raw]	410.53509521484375	15.456362612	3.8690043144	99.0114742349333	95.1424699205333	1433686.375	3.681895424904871E8	3	8139	0.15028049826432976	0.5305896650914949	0.5463810201477789	410.525146484375	410.5384521484375
518	410.5484619140625	20.7038874757333					1	DETECTED	410.5485 m/z @20.70 [151020OFc1_NvH-0949-Control-15.raw]	410.5484619140625	20.7038874757333	1.01645138506667	98.5426835794667	97.52623219440002	5936258.5	4.8216783396629936E8	3	8139	0.17366163987541583	0.5167083367290839	0.039017682332448365	410.53851318359375	410.5584411621094
519	410.560546875	22.0611994413333					1	DETECTED	410.5605 m/z @22.06 [151020OFc1_NvH-0949-Control-15.raw]	410.560546875	22.0611994413333	1.81740666426667	96.5312755656	94.71386890133333	2879018.25	4.716392927725867E8	0	8139	21.24501539172718	0.5393127520268189	1.5011000314964906	410.5584716796875	410.5705261230469
520	410.57269287109375	42.7609937845333					1	DETECTED	410.5727 m/z @42.76 [151020OFc1_NvH-0949-Control-15.raw]	410.57269287109375	42.7609937845333	3.90141846453333	99.5493744501333	95.64795598559996	1635204.0	3.874146169137682E8	3	8139	27.309781818253406	0.628402780890102	0.09706088578566534	410.570556640625	410.5826416015625
521	410.5835876464844	40.8442942026667					1	DETECTED	410.5836 m/z @40.84 [151020OFc1_NvH-0949-Control-15.raw]	410.5835876464844	40.8442942026667	4.7207493288	61.1511723002667	56.4304229714667	128555.953125	2.190388692513215E8	0	8139	33.191914190903496	0.8091174186963259	0.6188670478575923	410.5827331542969	410.5858154296875
522	410.5958557128906	35.1227410466667					1	DETECTED	410.5959 m/z @35.12 [151020OFc1_NvH-0949-Control-15.raw]	410.5958557128906	35.1227410466667	0.912766781066667	96.6865423776	95.77377559653334	428596.125	3.261526983645967E8	0	8139	0.7092595100693799	1.7856847028816993	0.00213729448809799	410.58587646484375	410.6058044433594
523	410.62054443359375	28.4125723192					1	DETECTED	410.6205 m/z @28.41 [151020OFc1_NvH-0949-Control-15.raw]	410.62054443359375	28.4125723192	3.8250468656	95.1431354442667	91.3180885786667	693604.5	3.181309340383013E8	0	8139	0.070612763310276	0.5236248274701313	0.06393744118522214	410.6105651855469	410.6302490234375
524	410.69732666015625	74.6318800149333					1	DETECTED	410.6973 m/z @74.63 [151020OFc1_NvH-0949-Control-15.raw]	410.69732666015625	74.6318800149333	2.82518712746667	96.4019566405333	93.57676951306664	2247449.25	4.086093256970726E8	2	8139	38.83385464870032	0.5046871262726316	0.005606374610987727	410.6873474121094	410.7073059082031
525	410.7154541015625	15.4046757949333					1	DETECTED	410.7155 m/z @15.40 [151020OFc1_NvH-0949-Control-15.raw]	410.7154541015625	15.4046757949333	3.935181072	94.3330633488	90.39788227679999	691165.5	3.480523433325652E8	0	8139	3.173022380885781	0.7973424035294459	1.6424604559989011	410.70733642578125	410.7157287597656
526	410.7257385253906	26.0465259456					1	DETECTED	410.7257 m/z @26.05 [151020OFc1_NvH-0949-Control-15.raw]	410.7257385253906	26.0465259456	3.3419585312	99.2059324533333	95.8639739221333	1.751318E7	1.0635398106520793E9	2	8139	6.139525486613785	0.5980265769287227	1.6158552231572085	410.71575927734375	410.7357177734375
527	410.7370910644531	22.2198452906667					1	DETECTED	410.7371 m/z @22.22 [151020OFc1_NvH-0949-Control-15.raw]	410.7370910644531	22.2198452906667	3.6876417216	95.4889168485333	91.80127512693329	1363389.625	3.7543788937352234E8	0	8139	1.6487416237200634	0.8490003696297121	1.2578337851335142	410.73577880859375	410.7395935058594
528	410.7496032714844	26.5114103293333					1	DETECTED	410.7496 m/z @26.51 [151020OFc1_NvH-0949-Control-15.raw]	410.7496032714844	26.5114103293333	0.969426719733333	96.7581730792	95.78874635946667	3879027.5	5.1859520246246314E8	2	8139	7.523921523195117	36.77787838152748	6.139619684829511	410.7396240234375	410.75958251953125
529	410.7596130371094	40.5392914106667					1	DETECTED	410.7596 m/z @40.54 [151020OFc1_NvH-0949-Control-15.raw]	410.7596130371094	40.5392914106667	2.8344511776	90.7344938192	87.9000426416	735301.875	4.310407723400946E8	0	8139	21.021170675582972	1.6945549659093833	2.4104774623455723	410.7596130371094	410.7688903808594
530	410.8213195800781	28.4776006541333					1	DETECTED	410.8213 m/z @28.48 [151020OFc1_NvH-0949-Control-15.raw]	410.8213195800781	28.4776006541333	0.8468237704	99.1508953413333	98.3040715709333	489887.5	3.308585156343833E8	0	8139	28.050670466102673	5.752206557257125	0.030496395849121494	410.8114318847656	410.8305969238281
531	410.8407287597656	41.1888049869333					1	DETECTED	410.8407 m/z @41.19 [151020OFc1_NvH-0949-Control-15.raw]	410.8407287597656	41.1888049869333	0.00655583173333333	99.6226774658667	99.61612163413336	1.9478812E7	6.442719057378331E8	5	8139	0.23786864704589306	1.136813727671696	1.0748472878854383	410.8309326171875	410.8507080078125
532	410.869384765625	15.4655995962667					1	DETECTED	410.8694 m/z @15.47 [151020OFc1_NvH-0949-Control-15.raw]	410.869384765625	15.4655995962667	0.00655583173333333	99.503287184	99.49673135226666	865358.8125	3.7154690799932146E8	3	8139	15.913359107647182	0.7204446057163808	1.6511009562950014	410.8594055175781	410.8721923828125
533	410.8822326660156	10.0203283450667					1	DETECTED	410.8822 m/z @10.02 [151020OFc1_NvH-0949-Control-15.raw]	410.8822326660156	10.0203283450667	0.00655583173333333	99.9704698112	99.96391397946667	2898455.0	4.3611253837371725E8	3	8139	0.1260138078986781	9.88200868053267	109.27494803068319	410.87225341796875	410.8921813964844
534	410.89349365234375	26.252540852					1	DETECTED	410.8935 m/z @26.25 [151020OFc1_NvH-0949-Control-15.raw]	410.89349365234375	26.252540852	0.0176165768	99.6960265229333	99.6784099461333	1300507.375	3.873813134331406E8	0	8139	0.022948897973900984	0.6417756095258297	0.3712293428469233	410.8922424316406	410.9013671875
535	410.9114074707031	38.8845415736					1	DETECTED	410.9114 m/z @38.88 [151020OFc1_NvH-0949-Control-15.raw]	410.9114074707031	38.8845415736	0.00655583173333333	99.8698829181333	99.86332708639996	3824414.0	4.6853046499901444E8	3	8139	13.440459030051212	0.5898645362194296	0.0551219455010319	410.9014587402344	410.9212341308594
536	410.92388916015625	25.9047070461333					1	DETECTED	410.9239 m/z @25.90 [151020OFc1_NvH-0949-Control-15.raw]	410.92388916015625	25.9047070461333	0.1572021336	99.7143457370667	99.5571436034667	393992.3125	3.2188211198770726E8	0	8139	16.83914372159389	3.0043937814793638	0.040735192618076815	410.9215393066406	410.93377685546875
537	410.93609619140625	20.3219567477333					1	DETECTED	410.9361 m/z @20.32 [151020OFc1_NvH-0949-Control-15.raw]	410.93609619140625	20.3219567477333	0.276203046133333	97.951392428	97.67518938186667	192723.28125	3.049887856176595E8	0	8139	5.944660908669459	2.8182862905119674	13.195993679911393	410.93408203125	410.9398498535156
538	410.94989013671875	14.0248970376					1	DETECTED	410.9499 m/z @14.02 [151020OFc1_NvH-0949-Control-15.raw]	410.94989013671875	14.0248970376	0.047620108	99.7512616845333	99.7036415765333	569941.4375	3.4489040292338043E8	0	8139	11.027579442673769	30.017762583056317	4.363173904687488	410.9399719238281	410.9598388671875
539	410.9608154296875	26.180891512					1	DETECTED	410.9608 m/z @26.18 [151020OFc1_NvH-0949-Control-15.raw]	410.9608154296875	26.180891512	0.1473588248	99.2897333325333	99.14237450773331	268313.0625	3.613681203001914E8	0	8139	0.6109182692145545	1.9041283351544334	0.13443777428314196	410.95989990234375	410.9634704589844
540	410.9735107421875	36.783092856					1	DETECTED	410.9735 m/z @36.78 [151020OFc1_NvH-0949-Control-15.raw]	410.9735107421875	36.783092856	0.246570382666667	99.3361787634667	99.08960838080004	3605585.5	4.360438933730689E8	0	8139	0.15966170462597518	0.506291354056297	3.1629988014094477	410.9635314941406	410.9832458496094
541	410.99169921875	13.1851342946667					1	DETECTED	410.9917 m/z @13.19 [151020OFc1_NvH-0949-Control-15.raw]	410.99169921875	13.1851342946667	0.00655583173333333	97.932934872	97.92637904026667	159268.578125	3.214033575265817E8	0	8139	0.23378676600306036	5.339700313496329	0.045600476332214875	410.9835510253906	411.0015869140625
542	411.02008056640625	28.4125723192					1	DETECTED	411.0201 m/z @28.41 [151020OFc1_NvH-0949-Control-15.raw]	411.02008056640625	28.4125723192	0.400376908533333	98.3598546138667	97.95947770533337	442612.0625	3.231840407153573E8	0	8139	0.1772865951085727	3.454518393977562	0.002971959580787628	411.0101013183594	411.0298767089844
543	411.04095458984375	41.2064522976					1	DETECTED	411.0410 m/z @41.21 [151020OFc1_NvH-0949-Control-15.raw]	411.04095458984375	41.2064522976	0.586833212533333	99.9981170845333	99.41128387199997	2.2195604E7	7.180185961667264E8	5	8139	0.23338453679443916	8.188962379231409	16.1057488171512	411.03131103515625	411.0509338378906
544	411.100341796875	56.3840848565333					1	DETECTED	411.1003 m/z @56.38 [151020OFc1_NvH-0949-Control-15.raw]	411.100341796875	56.3840848565333	0.1473588248	99.9245575704	99.7771987456	140537.21875	3.7329927503132474E8	0	8139	95.29669763254012	0.9051127106851304	0.8376628241259706	411.0904541015625	411.1100769042969
545	411.12225341796875	92.4801220498667					1	DETECTED	411.1223 m/z @92.48 [151020OFc1_NvH-0949-Control-15.raw]	411.12225341796875	92.4801220498667	1.05413400053333	99.6684267349333	98.61429273439998	796346.875	4.312790320113394E8	0	8139	2.5146009420644617	0.8521741700444366	0.28571331761242474	411.1128845214844	411.1278991699219
546	411.1831359863281	28.1891042293333					1	DETECTED	411.1831 m/z @28.19 [151020OFc1_NvH-0949-Control-15.raw]	411.1831359863281	28.1891042293333	1.4136280648	96.2670057002667	94.8533776354667	3710696.0	4.261094292100012E8	2	8139	0.20565391667644306	0.5110621792261945	0.02574549882340984	411.1733093261719	411.193115234375
547	411.19891357421875	74.6176326018667					1	DETECTED	411.1989 m/z @74.62 [151020OFc1_NvH-0949-Control-15.raw]	411.19891357421875	74.6176326018667	3.6876417216	99.2989581744	95.6113164528	938038.75	3.862386758757262E8	3	8139	60.626733564036684	0.502635144296099	0.008905795481079056	411.19317626953125	411.2056579589844
548	411.2156677246094	21.1710156997333					1	DETECTED	411.2157 m/z @21.17 [151020OFc1_NvH-0949-Control-15.raw]	411.2156677246094	21.1710156997333	2.32846948426667	99.8698829181333	97.54141343386662	6733570.0	7.529414490923462E8	3	8139	1.8608275189141246	0.8390349781623075	1.8805928695169838	411.2056884765625	411.2255554199219
549	411.22802734375	25.9938765946667					1	DETECTED	411.2280 m/z @25.99 [151020OFc1_NvH-0949-Control-15.raw]	411.22802734375	25.9938765946667	4.0129505208	96.340306912	92.3273563912	4966322.5	5.730600424671187E8	3	8139	5.969193557588309	0.8608301786592839	0.30199696693015315	411.2256774902344	411.2310485839844
550	411.2410583496094	41.2214522173333					1	DETECTED	411.2411 m/z @41.22 [151020OFc1_NvH-0949-Control-15.raw]	411.2410583496094	41.2214522173333	3.81366137093333	99.9888605533333	96.17519918239996	1.3268942E7	8.501800041312922E8	2	8139	4.262525878386647	0.5089819477905526	0.579235509497063	411.2311706542969	411.25103759765625
551	411.25152587890625	26.5516976106667					1	DETECTED	411.2515 m/z @26.55 [151020OFc1_NvH-0949-Control-15.raw]	411.25152587890625	26.5516976106667	3.4940838416	95.9791571477333	92.4850733061333	1566167.25	3.800434708926871E8	3	8139	0.283396224576304	0.5293112840324152	1.1219896451774025	411.2510681152344	411.26129150390625
552	411.265625	22.9549576098667					1	DETECTED	411.2656 m/z @22.95 [151020OFc1_NvH-0949-Control-15.raw]	411.265625	22.9549576098667	11.2318458538667	94.9345713858667	83.702725532	219526.25	3.198951092506628E8	0	8139	0.08044632765941628	4.521480176687575	8.004905355380549	411.2616271972656	411.2755126953125
553	411.2934875488281	46.7243248024					1	DETECTED	411.2935 m/z @46.72 [151020OFc1_NvH-0949-Control-15.raw]	411.2934875488281	46.7243248024	12.6727421786667	98.3505774674667	85.67783528880001	87035.296875	2.8002301554436386E8	0	8139	78.82582967804493	1.2580595186357684	1.3189760873680794	411.2847595214844	411.29742431640625
554	411.3108215332031	91.9088492770667					1	DETECTED	411.3108 m/z @91.91 [151020OFc1_NvH-0949-Control-15.raw]	411.3108215332031	91.9088492770667	16.0138306584	93.4598444096	77.4460137512	87577.3125	2.5327091578004333E8	0	8139	0.9637060664239954	0.5102180298573102	4.808270882266707	411.30267333984375	411.3193664550781
555	411.3294372558594	91.4960499776					1	DETECTED	411.3294 m/z @91.50 [151020OFc1_NvH-0949-Control-15.raw]	411.3294372558594	91.4960499776	4.47765186506667	92.3910170181333	87.91336515306662	93896.484375	3.058394807942895E8	0	8139	1.3350074045441573	0.5051424012619488	1.1568011856651503	411.32269287109375	411.3316650390625
556	411.34320068359375	44.3804746642667					1	DETECTED	411.3432 m/z @44.38 [151020OFc1_NvH-0949-Control-15.raw]	411.34320068359375	44.3804746642667	0.674358616533333	93.9205825776	93.24622396106666	150627.125	3.786024646889514E8	0	8139	91.29638470817385	1.0424377400157006	1.084674015404642	411.33453369140625	411.35211181640625
557	411.4257507324219	35.0506707050667					1	DETECTED	411.4258 m/z @35.05 [151020OFc1_NvH-0949-Control-15.raw]	411.4257507324219	35.0506707050667	5.17308167013333	97.4910206485333	92.31793897839997	289773.625	3.3978229605073696E8	0	8139	0.11346886231751796	1.5711414660976857	3.2516945915017343	411.415771484375	411.4317932128906
558	411.4418029785156	41.1888049869333					1	DETECTED	411.4418 m/z @41.19 [151020OFc1_NvH-0949-Control-15.raw]	411.4418029785156	41.1888049869333	0.6938573472	99.1322583274667	98.4384009802667	6792702.0	4.8409196494688946E8	0	8139	0.18364306805635522	0.5674787684572073	0.13824133051039222	411.43206787109375	411.4517822265625
559	411.4552917480469	22.5921366298667					1	DETECTED	411.4553 m/z @22.59 [151020OFc1_NvH-0949-Control-15.raw]	411.4552917480469	22.5921366298667	3.64616303866667	97.106600136	93.46043709733333	1466913.75	3.384415743617738E8	0	8139	0.1437593261475918	4.423082108690335	1.8208033326499808	411.4518127441406	411.46527099609375
560	411.46868896484375	35.2419184309333					1	DETECTED	411.4687 m/z @35.24 [151020OFc1_NvH-0949-Control-15.raw]	411.46868896484375	35.2419184309333	3.73564939173333	99.0021700202667	95.26652062853337	745319.375	3.390906822214174E8	0	8139	0.12372753138869541	0.508494895459761	0.012974688191790307	411.4654235839844	411.4786376953125
561	411.4797058105469	12.8115469226667					1	DETECTED	411.4797 m/z @12.81 [151020OFc1_NvH-0949-Control-15.raw]	411.4797058105469	12.8115469226667	3.94634158133333	95.6786064928	91.73226491146667	144578.109375	3.0457512487075454E8	0	8139	1.8310447209256893	5.455770912296087	45.83936359307158	411.4787292480469	411.4880676269531
562	411.49835205078125	10.4314051173333					1	DETECTED	411.4984 m/z @10.43 [151020OFc1_NvH-0949-Control-15.raw]	411.49835205078125	10.4314051173333	4.0129505208	97.4910206485333	93.47807012773329	356340.84375	3.0678919670879215E8	0	8139	0.0650034163433304	0.6421354625116806	6.382841399755863	411.4884033203125	411.50811767578125
563	411.52203369140625	7.26080590026667					1	DETECTED	411.5220 m/z @7.26 [151020OFc1_NvH-0949-Control-15.raw]	411.52203369140625	7.26080590026667	0.3805182176	98.9240001986667	98.5434819810667	1060228.75	3.356290485678193E8	0	8139	11.602435048437174	10.875380390795732	31.35526790689921	411.5125732421875	411.5320129394531
564	411.5363464355469	62.1599505850667					1	DETECTED	411.5363 m/z @62.16 [151020OFc1_NvH-0949-Control-15.raw]	411.5363464355469	62.1599505850667	4.31441641946667	97.0567715906667	92.74235517120003	441470.75	3.756271242578792E8	3	8139	48.59832575320166	0.8316377601730286	2.5788688811890814E-4	411.53204345703125	411.5396728515625
565	411.5496826171875	21.1614195026667					1	DETECTED	411.5497 m/z @21.16 [151020OFc1_NvH-0949-Control-15.raw]	411.5496826171875	21.1614195026667	4.073058296	99.5586447928	95.4855864968	4228198.0	5.573793138742722E8	3	8139	8.144043459866161	0.6031471786812582	4.63215929625092	411.53973388671875	411.5596618652344
566	411.5605163574219	18.0679967496					1	DETECTED	411.5605 m/z @18.07 [151020OFc1_NvH-0949-Control-15.raw]	411.5605163574219	18.0679967496	3.36124145493333	97.9422801888	94.58103873386666	797732.4375	3.5736678181171405E8	0	8139	0.09568657374001788	0.8019739872589007	2.5160171956136477	411.5596923828125	411.5697021484375
567	411.57989501953125	47.7843546048					1	DETECTED	411.5799 m/z @47.78 [151020OFc1_NvH-0949-Control-15.raw]	411.57989501953125	47.7843546048	3.83620092106667	97.3900385349333	93.55383761386662	1199598.375	3.775233302501289E8	3	8139	21.887073862470196	0.5052441127647346	0.005468935132191775	411.5699157714844	411.5898742675781
568	411.595703125	28.3318210168					1	DETECTED	411.5957 m/z @28.33 [151020OFc1_NvH-0949-Control-15.raw]	411.595703125	28.3318210168	4.042765236	99.5217809768	95.47901574080001	676634.9375	4.750970903104673E8	0	8139	0.2039935606868859	0.5132232478304019	0.9784985493732545	411.58990478515625	411.60491943359375
569	411.642578125	41.1465383693333					1	DETECTED	411.6426 m/z @41.15 [151020OFc1_NvH-0949-Control-15.raw]	411.642578125	41.1465383693333	3.0083185328	98.8593134725333	95.8509949397333	3321893.25	3.9875978558940274E8	0	8139	0.088472456456131	1.1831452128054276	1.315605958140297	411.6326904296875	411.6524353027344
570	411.684326171875	28.2000016541333					1	DETECTED	411.6843 m/z @28.20 [151020OFc1_NvH-0949-Control-15.raw]	411.684326171875	28.2000016541333	2.90890637093333	96.0338751381333	93.12496876719997	1603448.375	3.504191534204888E8	0	8139	0.21596102510607196	0.769574908846942	0.017541274589154374	411.6744079589844	411.6943054199219
571	411.7057800292969	22.5921366298667					1	DETECTED	411.7058 m/z @22.59 [151020OFc1_NvH-0949-Control-15.raw]	411.7057800292969	22.5921366298667	3.8901101736	96.1718841781333	92.2817740045333	1090093.125	3.5994929323128676E8	0	8139	51.87795857243512	0.6551172150980044	5.673849648691681	411.69580078125	411.7060852050781
572	411.7160949707031	21.795552108					1	DETECTED	411.7161 m/z @21.80 [151020OFc1_NvH-0949-Control-15.raw]	411.7160949707031	21.795552108	2.2077503448	99.0578779189333	96.8501275741333	2.4691856E7	1.1444028112869701E9	2	8139	3.2551297749561954	9.361822832859286	0.07499792206182544	411.70611572265625	411.72607421875
573	411.73077392578125	11.1446342664					1	DETECTED	411.7308 m/z @11.14 [151020OFc1_NvH-0949-Control-15.raw]	411.73077392578125	11.1446342664	3.7451392352	95.3849991701333	91.6398599349333	2544774.75	4.643370324414186E8	2	8139	14.868067183363811	7.274485089431287	15.405908345889594	411.7261047363281	411.7334289550781
574	411.7434387207031	37.0471713696					1	DETECTED	411.7434 m/z @37.05 [151020OFc1_NvH-0949-Control-15.raw]	411.7434387207031	37.0471713696	4.181241284	94.5613589856	90.3801177016	3377781.5	4.2226762620418096E8	2	8139	2.107777864328739	0.6259132139831501	3.6486748522948695	411.7335510253906	411.747314453125
575	411.75738525390625	27.5491509834667					1	DETECTED	411.7574 m/z @27.55 [151020OFc1_NvH-0949-Control-15.raw]	411.75738525390625	27.5491509834667	0.1572021336	99.2059324533333	99.04873031973331	4430960.5	3.614322810821002E8	2	8139	0.19560343449350626	0.5154828502995733	0.018035472045770724	411.7474365234375	411.76702880859375
576	411.76861572265625	52.6330760749333					1	DETECTED	411.7686 m/z @52.63 [151020OFc1_NvH-0949-Control-15.raw]	411.76861572265625	52.6330760749333	4.08423557706667	97.9893505261333	93.90511494906663	102069.0703125	3.0793573876544905E8	0	8139	93.8621607692395	0.9686923282774961	0.9343114706560841	411.76739501953125	411.7766418457031
577	411.8423767089844	41.2355440114667					1	DETECTED	411.8424 m/z @41.24 [151020OFc1_NvH-0949-Control-15.raw]	411.8423767089844	41.2355440114667	0.137300778933333	99.5859719144	99.44867113546667	933617.8125	3.3844876870885754E8	0	8139	3.9351318816128966	0.5505584520308415	0.21897443243873402	411.8325500488281	411.85235595703125
578	411.85443115234375	13.1978043930667					1	DETECTED	411.8544 m/z @13.20 [151020OFc1_NvH-0949-Control-15.raw]	411.85443115234375	13.1978043930667	0.5966246784	99.686743456	99.0901187776	504853.5	3.087234592095255E8	0	8139	11.595558441119053	1.384435907582029	1.1083821614525395	411.8525085449219	411.8633728027344
579	411.8733825683594	25.1792152752					1	DETECTED	411.8734 m/z @25.18 [151020OFc1_NvH-0949-Control-15.raw]	411.8733825683594	25.1792152752	0.047620108	99.9061720637333	99.85855195573329	2050312.25	3.881016052113777E8	3	8139	9.623777128949165	0.5620680003637584	0.553234160691422	411.8634033203125	411.8760681152344
580	411.8860778808594	27.6685825424					1	DETECTED	411.8861 m/z @27.67 [151020OFc1_NvH-0949-Control-15.raw]	411.8860778808594	27.6685825424	0.00655583173333333	99.5125953813333	99.50603954959996	2484640.75	4.7981060271872693E8	3	8139	23.493451792325786	0.9601460514103337	0.019897879748481503	411.8760986328125	411.89605712890625
581	411.9029846191406	33.0123796173333					1	DETECTED	411.9030 m/z @33.01 [151020OFc1_NvH-0949-Control-15.raw]	411.9029846191406	33.0123796173333	0.00655583173333333	99.9428576378667	99.93630180613336	1143929.375	3.489589781961127E8	3	8139	14.933412191968696	12.520429641275111	2.8650360012757052	411.8960876464844	411.9129333496094
582	411.9145812988281	47.7962377141333					1	DETECTED	411.9146 m/z @47.80 [151020OFc1_NvH-0949-Control-15.raw]	411.9145812988281	47.7962377141333	0.1271779184	98.8500179477333	98.72284002933331	1014650.5625	3.727945821662775E8	0	8139	8.92412882157165	0.5022592633931211	0.0048801084465959635	411.9129943847656	411.924560546875
583	411.93011474609375	28.2780527376					1	DETECTED	411.9301 m/z @28.28 [151020OFc1_NvH-0949-Control-15.raw]	411.93011474609375	28.2780527376	0.227747441066667	99.2802670322667	99.05251959120004	562015.625	3.2071747049094623E8	0	8139	0.13477717356921914	2.1752748913874544	0.23137977417793018	411.9245910644531	411.9400939941406
584	411.9413146972656	34.3935496336					1	DETECTED	411.9413 m/z @34.39 [151020OFc1_NvH-0949-Control-15.raw]	411.9413146972656	34.3935496336	0.00655583173333333	99.7875901170667	99.78103428533336	278103.65625	3.4184285269377506E8	0	8139	40.28145799925815	1.7221104014011814	2.8988031720106298	411.94012451171875	411.9463195800781
585	411.9563293457031	22.5148565970667					1	DETECTED	411.9563 m/z @22.51 [151020OFc1_NvH-0949-Control-15.raw]	411.9563293457031	22.5148565970667	0.0276352917333333	99.7420261674667	99.71439087573337	473347.5625	3.3722808281234205E8	0	8139	5.626012103347762	4.478838545948231	0.5863841414860556	411.94635009765625	411.9563903808594
586	411.9664001464844	21.3346763253333					1	DETECTED	411.9664 m/z @21.33 [151020OFc1_NvH-0949-Control-15.raw]	411.9664001464844	21.3346763253333	0.00655583173333333	99.4386191008	99.43206326906666	825694.5625	3.2557221909744817E8	0	8139	0.6279073105570134	0.6029181104406445	0.022599165103865358	411.9564514160156	411.9763488769531
587	411.9788513183594	26.7989402306667					1	DETECTED	411.9789 m/z @26.80 [151020OFc1_NvH-0949-Control-15.raw]	411.9788513183594	26.7989402306667	0.00655583173333333	99.5768782152	99.57032238346666	238574.34375	3.321778804140688E8	0	8139	0.011509408137460042	1.874366438717445	7.271384590148905	411.9764099121094	411.9888000488281
588	412.09130859375	56.5109733909333					1	DETECTED	412.0913 m/z @56.51 [151020OFc1_NvH-0949-Control-15.raw]	412.09130859375	56.5109733909333	1.01645138506667	95.706958164	94.69050677893333	114726.4140625	3.239029316008202E8	0	8139	86.438643569029	0.8747351003429792	0.8291604520927454	412.09130859375	412.10089111328125
589	412.1262512207031	92.5145281408					1	DETECTED	412.1263 m/z @92.51 [151020OFc1_NvH-0949-Control-15.raw]	412.1262512207031	92.5145281408	13.2562685605333	98.3781269797333	85.1218584192	215258.890625	3.446047627844826E8	0	8139	3.2568603562022815	4.118012116515914	5.59915658525444	412.1224670410156	412.1345520019531
590	412.18511962890625	28.132693836					1	DETECTED	412.1851 m/z @28.13 [151020OFc1_NvH-0949-Control-15.raw]	412.18511962890625	28.132693836	3.76544782026667	99.4569938210667	95.69154600080003	484467.71875	3.392669893820469E8	0	8139	15.14008059398452	2.5150543111960255	0.07512592098573723	412.1753234863281	412.1950988769531
591	412.2054748535156	19.918273344					1	DETECTED	412.2055 m/z @19.92 [151020OFc1_NvH-0949-Control-15.raw]	412.2054748535156	19.918273344	3.8690043144	95.5279061421333	91.6589018277333	1441872.875	4.283397779734711E8	3	8139	5.415455384255589	0.6180782476066745	0.37663276602272194	412.19573974609375	412.20745849609375
592	412.21746826171875	21.7851582442667					1	DETECTED	412.2175 m/z @21.79 [151020OFc1_NvH-0949-Control-15.raw]	412.21746826171875	21.7851582442667	3.60789888533333	99.4477840482667	95.83988516293337	1.0897925E7	1.0641756427096275E9	2	8139	4.348697932109086	1.4331634830489008	27.949305890333566	412.2074890136719	412.2274475097656
593	412.230712890625	26.4591527245333					1	DETECTED	412.2307 m/z @26.46 [151020OFc1_NvH-0949-Control-15.raw]	412.230712890625	26.4591527245333	0.345064548266667	98.3221909074667	97.97712635920004	5266721.0	6.542854881853486E8	3	8139	0.13371621537587686	1.1706357274491386	1.0562517825844429	412.22747802734375	412.2406921386719
594	412.2428283691406	17.2771435096					1	DETECTED	412.2428 m/z @17.28 [151020OFc1_NvH-0949-Control-15.raw]	412.2428283691406	17.2771435096	3.85924606906667	95.4889168485333	91.62967077946662	2304769.5	4.2526108137782365E8	2	8139	17.671540528162037	2.708431771263957	4.775274019222932	412.24072265625	412.2528076171875
595	412.25927734375	27.5491509834667					1	DETECTED	412.2593 m/z @27.55 [151020OFc1_NvH-0949-Control-15.raw]	412.25927734375	27.5491509834667	3.9908445424	97.8961414592	93.9052969168	1918058.125	4.5621230210731536E8	2	8139	0.23549781706353912	1.7547632742484254	0.03090429028369467	412.2528381347656	412.2692565917969
596	412.26959228515625	90.9368770008					1	DETECTED	412.2696 m/z @90.94 [151020OFc1_NvH-0949-Control-15.raw]	412.26959228515625	90.9368770008	4.08423557706667	96.4204185896	92.33618301253334	207846.59375	3.039596051261095E8	0	8139	0.09503231603336815	0.5039644522891202	0.2769531183699325	412.269287109375	412.2795715332031
597	412.2916564941406	47.8776322048					1	DETECTED	412.2917 m/z @47.88 [151020OFc1_NvH-0949-Control-15.raw]	412.2916564941406	47.8776322048	1.32077497973333	97.7950299832	96.47425500346667	2457335.75	3.9064997482831275E8	2	8139	0.22855540597883817	1.1057809371208707	1.5839382814664165	412.2840270996094	412.2986755371094
598	412.30841064453125	91.0859690805333					1	DETECTED	412.3084 m/z @91.09 [151020OFc1_NvH-0949-Control-15.raw]	412.30841064453125	91.0859690805333	0.8181928512	94.0010509754667	93.1828581242667	235084.53125	2.837338480838306E8	0	8139	0.9951487261289174	0.505860007023586	0.49421971659847835	412.30169677734375	412.3143615722656
599	412.32305908203125	50.4856605322667					1	DETECTED	412.3231 m/z @50.49 [151020OFc1_NvH-0949-Control-15.raw]	412.32305908203125	50.4856605322667	1.74516782026667	92.1675592216	90.42239140133333	76238.3203125	2.755456696983221E8	0	8139	89.20152894996679	0.9275900423865752	0.8551800847731504	412.32000732421875	412.33160400390625
600	412.3421630859375	37.9208899072					1	DETECTED	412.3422 m/z @37.92 [151020OFc1_NvH-0949-Control-15.raw]	412.3421630859375	37.9208899072	33.8798390184	92.3910170181333	58.5111779997333	96364.234375	2.4135783085277662E8	0	8139	57.16161390116593	7.239599253983699	13.290017411292654	412.33282470703125	412.3477478027344
601	412.41424560546875	92.1229490008					1	DETECTED	412.4142 m/z @92.12 [151020OFc1_NvH-0949-Control-15.raw]	412.41424560546875	92.1229490008	4.50776643466667	98.3035200053333	93.79575357066663	181434.734375	3.2708339801446766E8	0	8139	1.4139573079999792	0.5375708568003775	0.9018176538814441	412.404296875	412.42132568359375
602	412.4529724121094	20.6125655506667					1	DETECTED	412.4530 m/z @20.61 [151020OFc1_NvH-0949-Control-15.raw]	412.4529724121094	20.6125655506667	0.684087903466667	99.4294487762667	98.74536087280003	1191890.75	3.4908804316360164E8	4	8139	0.3727738137959342	0.5192781597353348	1.2579789237874437	412.44342041015625	412.4628601074219
603	412.46856689453125	10.0438764624					1	DETECTED	412.4686 m/z @10.04 [151020OFc1_NvH-0949-Control-15.raw]	412.46856689453125	10.0438764624	3.7451392352	99.2152112717333	95.4700720365333	574081.875	3.4649508937336016E8	0	8139	12.243653663096962	1.3761514524159795	8.86449617356735	412.4629821777344	412.4785461425781
604	412.4795837402344	14.0156018877333					1	DETECTED	412.4796 m/z @14.02 [151020OFc1_NvH-0949-Control-15.raw]	412.4795837402344	14.0156018877333	1.2370155496	97.1605099850667	95.9234944354667	549623.3125	3.470328200648335E8	0	8139	0.19840898029416998	0.9381495316254427	47.237345631739814	412.4786071777344	412.4894104003906
605	412.494140625	42.213653332					1	DETECTED	412.4941 m/z @42.21 [151020OFc1_NvH-0949-Control-15.raw]	412.494140625	42.213653332	4.91943216533333	94.8557843469333	89.93635218159997	96790.0625	3.270294257669479E8	0	8139	89.64542033268374	1.2122916660893504	1.4212266467657746	412.490478515625	412.49444580078125
606	412.50445556640625	23.9916771736					1	DETECTED	412.5045 m/z @23.99 [151020OFc1_NvH-0949-Control-15.raw]	412.50445556640625	23.9916771736	4.192615744	94.77953332	90.586917576	274046.40625	3.3284543329510385E8	0	8139	11.728226100783234	2.5899096356274653	0.010081978374142259	412.4945068359375	412.51422119140625
607	412.5278015136719	23.0076193128					1	DETECTED	412.5278 m/z @23.01 [151020OFc1_NvH-0949-Control-15.raw]	412.5278015136719	23.0076193128	5.53465871653333	69.8074000861333	64.27274136959997	701365.375	2.678081515243668E8	0	8139	0.20385203981463107	4.959521430673382	13.398719283623736	412.5179443359375	412.5291442871094
608	412.5391540527344	19.9553937933333					1	DETECTED	412.5392 m/z @19.96 [151020OFc1_NvH-0949-Control-15.raw]	412.5391540527344	19.9553937933333	1.7905904512	98.6071373450667	96.8165468938667	1150731.75	4.2551725668129116E8	3	8139	5.403043147213053	0.7778796050567894	2.1421218474230175	412.5291748046875	412.5447998046875
609	412.55487060546875	13.8833678864					1	DETECTED	412.5549 m/z @13.88 [151020OFc1_NvH-0949-Control-15.raw]	412.55487060546875	13.8833678864	3.7262871784	98.7563292749333	95.0300420965333	2.601478E7	7.799672290403756E8	3	8139	0.18179479323532988	54.42550056046247	1.416598216609172	412.544921875	412.5648498535156
610	412.5654602050781	26.4086037784					1	DETECTED	412.5655 m/z @26.41 [151020OFc1_NvH-0949-Control-15.raw]	412.5654602050781	26.4086037784	3.7262871784	98.6545492501333	94.9282620717333	3770083.25	4.054170376822373E8	3	8139	0.15197931739519532	1.3645811795321459	0.019819031197335336	412.56488037109375	412.575439453125
611	412.5763244628906	38.0277287258667					1	DETECTED	412.5763 m/z @38.03 [151020OFc1_NvH-0949-Control-15.raw]	412.5763244628906	38.0277287258667	3.90141846453333	98.3966086493333	94.49519018479997	1810968.625	3.5468383542139226E8	0	8139	0.06813836138324803	0.5116239583827156	0.021486391116680548	412.57550048828125	412.5862731933594
612	412.59979248046875	19.7959351736					1	DETECTED	412.5998 m/z @19.80 [151020OFc1_NvH-0949-Control-15.raw]	412.59979248046875	19.7959351736	3.85924606906667	97.5002915789333	93.64104550986663	157134.515625	2.8658105279063076E8	0	8139	0.07531927060157528	4.26701537363025	7.544471810259643	412.58984375	412.60064697265625
613	412.61065673828125	35.0655145229333					1	DETECTED	412.6107 m/z @35.07 [151020OFc1_NvH-0949-Control-15.raw]	412.61065673828125	35.0655145229333	4.7207493288	94.8557843469333	90.13503501813331	167383.453125	3.002403442540387E8	0	8139	0.25120716111750596	1.4890292438409212	1.9609828419711262	412.6007080078125	412.6141662597656
614	412.6869812011719	6.04480491253333					1	DETECTED	412.6870 m/z @6.04 [151020OFc1_NvH-0949-Control-15.raw]	412.6869812011719	6.04480491253333	1.20398649573333	97.5932634954667	96.38927699973337	448480.71875	3.4397028629020035E8	0	8139	15.863118571052446	5.046023286720783	107.90433099127713	412.6771545410156	412.6968994140625
615	412.70831298828125	40.6762982794667					1	DETECTED	412.7083 m/z @40.68 [151020OFc1_NvH-0949-Control-15.raw]	412.70831298828125	40.6762982794667	3.95784312826667	99.067148624	95.10930549573332	2403964.75	3.7987506899833846E8	0	8139	0.05820276612830355	1.155306540270674	0.014614912739364248	412.6983642578125	412.7088623046875
616	412.7189025878906	21.80882094					1	DETECTED	412.7189 m/z @21.81 [151020OFc1_NvH-0949-Control-15.raw]	412.7189025878906	21.80882094	3.90141846453333	98.5980663093333	94.69664784479997	3062154.5	4.5667441657757616E8	0	8139	5.6242160027383505	1.8236200498261075	1.5018980966315372	412.70892333984375	412.7191467285156
617	412.7291564941406	22.1218647898667					1	DETECTED	412.7292 m/z @22.12 [151020OFc1_NvH-0949-Control-15.raw]	412.7291564941406	22.1218647898667	2.7680211088	99.769458996	97.0014378872	5.9582512E7	1.505653786119542E9	2	8139	0.23161737669367355	1.5005614273574417	1.7476366263677312	412.71917724609375	412.7391357421875
618	412.7470703125	25.4107188837333					1	DETECTED	412.7471 m/z @25.41 [151020OFc1_NvH-0949-Control-15.raw]	412.7470703125	25.4107188837333	2.41249135813333	98.9607518738667	96.54826051573338	2583774.5	4.1363682586344343E8	2	8139	2.3157092920402818	0.6570613741507781	0.15450695502313525	412.7392578125	412.7547912597656
619	412.76483154296875	28.8945082197333					1	DETECTED	412.7648 m/z @28.89 [151020OFc1_NvH-0949-Control-15.raw]	412.76483154296875	28.8945082197333	1.3672322064	97.8501666242667	96.4829344178667	4117967.0	4.888190800654497E8	2	8139	0.3825563362122075	0.8303914349320164	2.3074838904178727	412.7549133300781	412.7747802734375
620	412.79315185546875	47.8916259472					1	DETECTED	412.7932 m/z @47.89 [151020OFc1_NvH-0949-Control-15.raw]	412.79315185546875	47.8916259472	0.586833212533333	99.1966160024	98.60978278986667	1270032.875	3.457271021145624E8	0	8139	0.19053605860194267	0.5026448837203554	1.11034938524427	412.7832946777344	412.802978515625
621	412.8111267089844	35.7872709066667					1	DETECTED	412.8111 m/z @35.79 [151020OFc1_NvH-0949-Control-15.raw]	412.8111267089844	35.7872709066667	1.1571537784	98.4058498325333	97.2486960541333	160061.609375	3.3375707866349643E8	0	8139	5.712991053017031	1.4327139064257852	2.964450374432052	412.8031921386719	412.8188781738281
622	412.8288879394531	30.5593721229333					1	DETECTED	412.8289 m/z @30.56 [151020OFc1_NvH-0949-Control-15.raw]	412.8288879394531	30.5593721229333	1.04471523866667	99.3924777970667	98.34776255840004	4522429.5	3.572587195732951E8	0	8139	0.16893417182498283	1.2545631957345114	1.5375213545875075	412.8190002441406	412.838134765625
623	412.8431396484375	12.2815716109333					1	DETECTED	412.8431 m/z @12.28 [151020OFc1_NvH-0949-Control-15.raw]	412.8431396484375	12.2815716109333	0.1769836952	95.0479512112	94.87096751600001	130194.4921875	3.2066819420111394E8	0	8139	0.3123319512562741	3.918802035081617	0.019943886406522986	412.8388977050781	412.8433532714844
624	412.8533935546875	29.7229341706667					1	DETECTED	412.8534 m/z @29.72 [151020OFc1_NvH-0949-Control-15.raw]	412.8533935546875	29.7229341706667	0.517540128	99.879047832	99.361507704	436542.78125	3.4131719719970495E8	0	8139	7.973328888342376	2.447154683428579	0.007451198426983436	412.84344482421875	412.85443115234375
625	412.864501953125	10.2847003416					1	DETECTED	412.8645 m/z @10.28 [151020OFc1_NvH-0949-Control-15.raw]	412.864501953125	10.2847003416	0.00655583173333333	99.3732496221333	99.36669379039996	1738121.25	3.8002280630053526E8	2	8139	0.1545857084681188	1.7462923402329984	0.33120014836243344	412.8545227050781	412.8744812011719
626	412.8764953613281	11.6974244157333					1	DETECTED	412.8765 m/z @11.70 [151020OFc1_NvH-0949-Control-15.raw]	412.8764953613281	11.6974244157333	0.586833212533333	99.9981170845333	99.41128387199997	536255.5	2.913427848360663E8	0	8139	0.06780841744309818	1.9830608486524373	5.036840272065082	412.87451171875	412.8784484863281
627	412.8884582519531	13.9070296418667					1	DETECTED	412.8885 m/z @13.91 [151020OFc1_NvH-0949-Control-15.raw]	412.8884582519531	13.9070296418667	0.00655583173333333	99.9981170845333	99.99156125279997	1.656728E7	6.469505987911769E8	3	8139	0.19581482104671544	38.3837838894133	36.49609762665098	412.87847900390625	412.8942565917969
628	412.9042663574219	16.4249883882667					1	DETECTED	412.9043 m/z @16.42 [151020OFc1_NvH-0949-Control-15.raw]	412.9042663574219	16.4249883882667	0.00655583173333333	99.9981170845333	99.99156125279997	6.42405E7	1.22006962347848E9	3	8139	0.16627947623976524	1.165400578360846	1.1363731630647862	412.894287109375	412.91424560546875
629	412.9224853515625	25.8416392341333					1	DETECTED	412.9225 m/z @25.84 [151020OFc1_NvH-0949-Control-15.raw]	412.9224853515625	25.8416392341333	0.0377497925333333	99.7328304242667	99.69508063173336	529607.3125	3.611932111921154E8	0	8139	0.170295010431758	2.2353273424654234	149.08117910489952	412.9143371582031	412.9324645996094
630	412.93756103515625	6.07416478853333					1	DETECTED	412.9376 m/z @6.07 [151020OFc1_NvH-0949-Control-15.raw]	412.93756103515625	6.07416478853333	0.296127735733333	98.6345868877333	98.33845915199997	365322.5	3.3922249587167025E8	0	8139	0.9836786234009471	10.415463807049287	97.45263245363046	412.9324951171875	412.947509765625
631	412.959228515625	40.7497055429333					1	DETECTED	412.9592 m/z @40.75 [151020OFc1_NvH-0949-Control-15.raw]	412.959228515625	40.7497055429333	0.167006242133333	99.3639413266667	99.19693508453337	1789191.5	3.7120625569054765E8	0	8139	0.22649659411505496	0.5060329247083357	0.009850623794265087	412.9492492675781	412.9692077636719
632	412.97137451171875	24.5891204178667					1	DETECTED	412.9714 m/z @24.59 [151020OFc1_NvH-0949-Control-15.raw]	412.97137451171875	24.5891204178667	0.08708658	99.833314824	99.746228244	1146809.75	3.2897582429799825E8	4	8139	0.07195774692620205	0.5625195182879473	0.015282025467617795	412.9692687988281	412.9812927246094
633	412.9858093261719	39.2256416869333					1	DETECTED	412.9858 m/z @39.23 [151020OFc1_NvH-0949-Control-15.raw]	412.9858093261719	39.2256416869333	0.227747441066667	98.8406678690667	98.61292042800004	811444.9375	3.2561547111191946E8	4	8139	0.42443644742337483	0.5097122409036916	0.023963805567563497	412.98138427734375	412.9957580566406
634	412.99920654296875	40.01958298					1	DETECTED	412.9992 m/z @40.02 [151020OFc1_NvH-0949-Control-15.raw]	412.99920654296875	40.01958298	0.931635272533333	96.9997187066667	96.06808343413337	178922.4375	3.30255474551371E8	0	8139	73.13193156711618	1.3398395209066192	1.678451023721259	412.995849609375	413.00885009765625
635	413.02935791015625	30.5461416624					1	DETECTED	413.0294 m/z @30.55 [151020OFc1_NvH-0949-Control-15.raw]	413.02935791015625	30.5461416624	0.9788219056	99.9245575704	98.9457356648	4644306.5	4.069122540049308E8	5	8139	0.20044495765916537	0.5860418362298055	1.6745949036022059	413.0193786621094	413.038818359375
636	413.0735778808594	41.1108161514667					1	DETECTED	413.0736 m/z @41.11 [151020OFc1_NvH-0949-Control-15.raw]	413.0735778808594	41.1108161514667	0.00655583173333333	98.2942780386667	98.28772220693337	113117.46875	3.6072689292261416E8	0	8139	76.51281046684844	1.2124468342193837	1.41349558162223	413.0644226074219	413.0834655761719
637	413.10400390625	89.7882009232					1	DETECTED	413.1040 m/z @89.79 [151020OFc1_NvH-0949-Control-15.raw]	413.10400390625	89.7882009232	0.664709126666667	98.0078608664	97.34315173973333	172506.375	4.270190253605512E8	0	8139	89.30119208890744	0.5245978065913725	0.02516719700080309	413.0940246582031	413.1120910644531
638	413.1569519042969	91.8316984365333					1	DETECTED	413.1570 m/z @91.83 [151020OFc1_NvH-0949-Control-15.raw]	413.1569519042969	91.8316984365333	3.2274305256	99.4386191008	96.2111885752	1245856.0	3.203401102899E8	0	8139	0.09390091471317419	1.4161423301829286	1.5802316592860293	413.1470642089844	413.1655578613281
639	413.19232177734375	39.3910964493333					1	DETECTED	413.1923 m/z @39.39 [151020OFc1_NvH-0949-Control-15.raw]	413.19232177734375	39.3910964493333	3.48448587973333	99.4016713186667	95.91718543893337	1391141.25	3.8857669293081146E8	3	8139	29.265280747268324	0.5157595289351767	0.015053648199236304	413.182373046875	413.2022705078125
640	413.20989990234375	40.7166163346667					1	DETECTED	413.2099 m/z @40.72 [151020OFc1_NvH-0949-Control-15.raw]	413.20989990234375	40.7166163346667	3.8901101736	99.4386191008	95.5485089272	874256.5	3.9187464762244344E8	0	8139	0.2746117584932577	1.8511818002807154	0.03201072702562616	413.20233154296875	413.21258544921875
641	413.22259521484375	13.870340744					1	DETECTED	413.2226 m/z @13.87 [151020OFc1_NvH-0949-Control-15.raw]	413.22259521484375	13.870340744	2.91823604346667	99.9519255026667	97.03368945920003	6028426.5	6.156298880535798E8	3	8139	0.1652527305396898	0.9745810520989607	473.2720019658316	413.2126159667969	413.2265625
642	413.236572265625	16.4249883882667					1	DETECTED	413.2366 m/z @16.42 [151020OFc1_NvH-0949-Control-15.raw]	413.236572265625	16.4249883882667	3.0464425488	99.6684267349333	96.6219841861333	4.3859328E7	1.6713458503471656E9	2	8139	0.16694929344005516	1.9945608710014717	0.7290713374469084	413.2265930175781	413.2465515136719
643	413.2535400390625	91.77086348					1	DETECTED	413.2535 m/z @91.77 [151020OFc1_NvH-0949-Control-15.raw]	413.2535400390625	91.77086348	4.192615744	99.6410272701333	95.44841152613331	3717054.25	4.583278375415977E8	3	8139	58.42868199880477	0.5041085467183161	0.009452880508954072	413.24658203125	413.2635192871094
644	413.2664489746094	28.8945082197333					1	DETECTED	413.2664 m/z @28.89 [151020OFc1_NvH-0949-Control-15.raw]	413.2664489746094	28.8945082197333	0.00655583173333333	99.9981170845333	99.99156125279997	1940561.0	4.104744177285622E8	3	8139	0.305079584258074	2.235980117502378	0.18195700739773904	413.2635498046875	413.27630615234375
645	413.28533935546875	44.1699998181333					1	DETECTED	413.2853 m/z @44.17 [151020OFc1_NvH-0949-Control-15.raw]	413.28533935546875	44.1699998181333	7.80253104826667	44.1699998181333	36.367468769866626	81595.1953125	1.0869904227644959E8	0	8139	35.719610662214095	0.5	null	413.27752685546875	413.28533935546875
646	413.2953796386719	47.8192515192					1	DETECTED	413.2954 m/z @47.82 [151020OFc1_NvH-0949-Control-15.raw]	413.2953796386719	47.8192515192	4.88433707573333	96.7140046034667	91.82966752773338	179171.28125	4.430152226721869E8	0	8139	0.06880173389813393	1.0125650180161403	1.0224052958385867	413.286376953125	413.3047790527344
647	413.3056335449219	92.1229490008					1	DETECTED	413.3056 m/z @92.12 [151020OFc1_NvH-0949-Control-15.raw]	413.3056335449219	92.1229490008	42.4401637650667	92.6868051802667	50.2466414152	94119.25	1.7541168050080925E8	0	8139	1.6026199163988792	0.5056745628973026	0.982332870324584	413.30548095703125	413.3129577636719
648	413.32623291015625	92.1229490008					1	DETECTED	413.3262 m/z @92.12 [151020OFc1_NvH-0949-Control-15.raw]	413.32623291015625	92.1229490008	20.1782042848	93.8021901482667	73.6239858634667	141967.8125	3.430504369053149E8	0	8139	0.5834892296735887	0.5116703530889953	0.07957325205899156	413.3178405761719	413.33612060546875
649	413.3368225097656	50.0736553658667					1	DETECTED	413.3368 m/z @50.07 [151020OFc1_NvH-0949-Control-15.raw]	413.3368225097656	50.0736553658667	10.6922476714667	92.4207205586667	81.7284728872	127227.3515625	3.3593986877192754E8	0	8139	81.66087169565799	1.0376530153697594	1.0569057255965737	413.3364562988281	413.3456726074219
650	413.3622741699219	92.1229490008					1	DETECTED	413.3623 m/z @92.12 [151020OFc1_NvH-0949-Control-15.raw]	413.3622741699219	92.1229490008	0.00655583173333333	99.9796338061333	99.97307797439996	152949.890625	3.3489953158326405E8	0	8139	1.681991384173088	0.5307254092759153	0.026733670113854316	413.352783203125	413.3718566894531
651	413.43084716796875	30.5136128450667					1	DETECTED	413.4308 m/z @30.51 [151020OFc1_NvH-0949-Control-15.raw]	413.43084716796875	30.5136128450667	3.85924606906667	99.5678111442667	95.70856507520003	1359156.5	3.6702513606943405E8	0	8139	0.13727110562773248	0.6566695510426372	2.0745566188978684	413.4209899902344	413.4407043457031
652	413.460205078125	40.6037510834667					1	DETECTED	413.4602 m/z @40.60 [151020OFc1_NvH-0949-Control-15.raw]	413.460205078125	40.6037510834667	1.42282403413333	99.1229062221333	97.70008218799997	518605.40625	3.460466582069191E8	4	8139	9.851096324956703	1.667123977311018	0.06371238718961746	413.4502868652344	413.4628601074219
653	413.472900390625	24.5721828088					1	DETECTED	413.4729 m/z @24.57 [151020OFc1_NvH-0949-Control-15.raw]	413.472900390625	24.5721828088	2.43106425493333	95.3567456608	92.92568140586667	681098.8125	3.5475323692762476E8	0	8139	3.158331584737855	0.8011642142171728	0.6304477045664963	413.4631652832031	413.4828796386719
654	413.48663330078125	39.3910964493333					1	DETECTED	413.4866 m/z @39.39 [151020OFc1_NvH-0949-Control-15.raw]	413.48663330078125	39.3910964493333	4.35715544613333	99.0857606064	94.72860516026667	517095.0625	3.286698605927032E8	0	8139	8.591649007655096	1.8606581588716022	0.014683219780155556	413.48297119140625	413.4966125488281
655	413.5158996582031	37.4508204845333					1	DETECTED	413.5159 m/z @37.45 [151020OFc1_NvH-0949-Control-15.raw]	413.5158996582031	37.4508204845333	4.6011630048	97.8316525464	93.2304895416	371741.6875	3.5260699803174835E8	0	8139	28.953235337136253	1.762637783490478	0.017420679887087707	413.5059814453125	413.5213317871094
656	413.5313720703125	38.1779997146667					1	DETECTED	413.5314 m/z @38.18 [151020OFc1_NvH-0949-Control-15.raw]	413.5313720703125	38.1779997146667	1.80848569173333	98.3505774674667	96.54209177573338	2495822.5	4.341922047232473E8	3	8139	0.29828206243365685	0.5032948880551554	0.18429909885362836	413.52142333984375	413.5413513183594
657	413.5447692871094	7.39930444					1	DETECTED	413.5448 m/z @7.40 [151020OFc1_NvH-0949-Control-15.raw]	413.5447692871094	7.39930444	3.9125558464	96.5857852624	92.673229416	1653995.625	3.811271563783781E8	3	8139	16.111446715794237	71.93881948693965	118.58545391816914	413.5413818359375	413.548095703125
658	413.55810546875	13.7647063434667					1	DETECTED	413.5581 m/z @13.76 [151020OFc1_NvH-0949-Control-15.raw]	413.55810546875	13.7647063434667	3.27509454773333	98.5887790893333	95.31368454159997	9643756.0	5.2497385006543887E8	3	8139	0.165827894381815	13.721764354182499	0.2782901221230102	413.5481262207031	413.56005859375
659	413.570068359375	16.4049660773333					1	DETECTED	413.5701 m/z @16.40 [151020OFc1_NvH-0949-Control-15.raw]	413.570068359375	16.4049660773333	2.5994974616	99.4477840482667	96.8482865866667	1.6704531E7	5.818049060283693E8	3	8139	0.16323054745426901	1.3648750686854134	16.88286823285414	413.5600891113281	413.5800476074219
660	413.5867614746094	27.3867024576					1	DETECTED	413.5868 m/z @27.39 [151020OFc1_NvH-0949-Control-15.raw]	413.5867614746094	27.3867024576	4.38797158026667	97.2528005725333	92.86482899226664	976573.25	3.687077162085311E8	3	8139	4.401147442395306	8.99292377671988	0.24338666756015911	413.5801086425781	413.5966491699219
661	413.6313781738281	30.590575992					1	DETECTED	413.6314 m/z @30.59 [151020OFc1_NvH-0949-Control-15.raw]	413.6313781738281	30.590575992	2.40304967493333	95.0754551858667	92.67240551093337	631416.4375	3.350431721801494E8	0	8139	6.700291443788899	0.6113451723059041	30.78488773257569	413.62139892578125	413.6412658691406
662	413.6943054199219	39.3809315298667					1	DETECTED	413.6943 m/z @39.38 [151020OFc1_NvH-0949-Control-15.raw]	413.6943054199219	39.3809315298667	4.0129505208	99.2802670322667	95.2673165114667	732276.0625	3.2336297894232905E8	0	8139	0.2281041288875798	1.9801954785302553	0.013511050549119115	413.684326171875	413.6943664550781
663	413.7043762207031	11.9071527650667					1	DETECTED	413.7044 m/z @11.91 [151020OFc1_NvH-0949-Control-15.raw]	413.7043762207031	11.9071527650667	1.8262501784	98.7006468472	96.8743966688	6829010.5	4.704336912958963E8	4	8139	0.1720613474333188	30.33622681429884	1.0089831470975719	413.69439697265625	413.71435546875
664	413.72039794921875	76.7995036173333					1	DETECTED	413.7204 m/z @76.80 [151020OFc1_NvH-0949-Control-15.raw]	413.72039794921875	76.7995036173333	4.09531043146667	95.7374680426667	91.64215761120003	570986.0	3.71737133263511E8	0	8139	67.56390500785534	0.6452951104137599	0.0019385308746195239	413.7144470214844	413.7215270996094
665	413.7315979003906	22.0962277077333					1	DETECTED	413.7316 m/z @22.10 [151020OFc1_NvH-0949-Control-15.raw]	413.7315979003906	22.0962277077333	3.92379945653333	96.1256118616	92.20181240506668	7338833.0	6.050525410630183E8	2	8139	0.20609141899089423	1.3497173150515185	1.6522914463380884	413.72161865234375	413.7327575683594
666	413.7427673339844	22.9438721141333					1	DETECTED	413.7428 m/z @22.94 [151020OFc1_NvH-0949-Control-15.raw]	413.7427673339844	22.9438721141333	2.87165283946667	98.9240001986667	96.05234735920003	1.1186036E7	7.078206255335647E8	2	8139	0.22722457621368264	6.427442202562216	0.28783244852450524	413.7328186035156	413.75274658203125
667	413.755126953125	35.3034513218667					1	DETECTED	413.7551 m/z @35.30 [151020OFc1_NvH-0949-Control-15.raw]	413.755126953125	35.3034513218667	2.79694775013333	82.5177653738667	79.72081762373337	769502.5625	2.9085908881811076E8	0	8139	7.330267360772137	1.7672132968914698	0.015589110144563167	413.7528381347656	413.7563781738281
668	413.7665100097656	16.1576080810667					1	DETECTED	413.7665 m/z @16.16 [151020OFc1_NvH-0949-Control-15.raw]	413.7665100097656	16.1576080810667	1.21328215973333	91.71625366	90.50297150026668	5959043.0	5.2476599535700226E8	2	8139	0.2193875856530596	14.694671106508	26.656462117825235	413.7567443847656	413.7751770019531
669	413.7787170410156	36.7402766794667					1	DETECTED	413.7787 m/z @36.74 [151020OFc1_NvH-0949-Control-15.raw]	413.7787170410156	36.7402766794667	5.11355696266667	96.7410749634667	91.62751800080004	2143522.25	3.849299636114049E8	2	8139	0.09988840505072005	1.095238795559078	28.09672240315223	413.77685546875	413.7886657714844
670	413.8021240234375	26.9244539898667					1	DETECTED	413.8021 m/z @26.92 [151020OFc1_NvH-0949-Control-15.raw]	413.8021240234375	26.9244539898667	0.390308364	97.0754214288	96.68511306479999	1347552.5	3.453643819566185E8	0	8139	0.28713413766873686	0.5905239165844721	0.22609280052246264	413.7926025390625	413.8113098144531
671	413.8229675292969	25.3109593608					1	DETECTED	413.8230 m/z @25.31 [151020OFc1_NvH-0949-Control-15.raw]	413.8229675292969	25.3109593608	0.527631837866667	98.4868347269333	97.95920288906663	270849.15625	3.5216164573679584E8	0	8139	10.718554845198584	3.8449790419794883	0.05700836522277148	413.8130798339844	413.8328857421875
672	413.843994140625	41.3432258218667					1	DETECTED	413.8440 m/z @41.34 [151020OFc1_NvH-0949-Control-15.raw]	413.843994140625	41.3432258218667	0.586833212533333	99.6776769581333	99.09084374559997	433510.25	3.3052657293854153E8	0	8139	0.1314351541721024	1.646941579250626	3.073289284929399	413.8341979980469	413.8539733886719
673	413.8550109863281	8.5344516712					1	DETECTED	413.8550 m/z @8.53 [151020OFc1_NvH-0949-Control-15.raw]	413.8550109863281	8.5344516712	3.73564939173333	94.1136558384	90.37800644666667	101487.4921875	2.6559813122067028E8	0	8139	0.21317933635742214	9.416725380974766	0.21038408452169416	413.8540344238281	413.8556213378906
674	413.8657531738281	38.1160942749333					1	DETECTED	413.8658 m/z @38.12 [151020OFc1_NvH-0949-Control-15.raw]	413.8657531738281	38.1160942749333	0.0276352917333333	99.888076476	99.86044118426666	1911679.25	4.959225584766069E8	3	8139	0.2882107288068667	0.5668367723016123	0.2528259942989651	413.8558654785156	413.875732421875
675	413.8790588378906	7.4116918864					1	DETECTED	413.8791 m/z @7.41 [151020OFc1_NvH-0949-Control-15.raw]	413.8790588378906	7.4116918864	0.0276352917333333	99.4016713186667	99.37403602693337	921794.0	3.8035757937540597E8	0	8139	16.13434294870515	3.23511577451085	114.03930583895395	413.8757629394531	413.882080078125
676	413.89208984375	13.7371546357333					1	DETECTED	413.8921 m/z @13.74 [151020OFc1_NvH-0949-Control-15.raw]	413.89208984375	13.7371546357333	0.0176165768	99.8516268418667	99.83401026506671	6162983.5	6.367436903539861E8	3	8139	11.840694159692166	1.580745586540774	19.85205723988111	413.8821105957031	413.9020080566406
677	413.904052734375	16.4544531725333					1	DETECTED	413.9041 m/z @16.45 [151020OFc1_NvH-0949-Control-15.raw]	413.904052734375	16.4544531725333	0.00655583173333333	99.5678111442667	99.56125531253336	4399284.5	4.269855272027243E8	3	8139	0.17408792915442106	15.314999349570147	57.812122240017175	413.902099609375	413.9140319824219
678	413.9149169921875	30.5305331914667					1	DETECTED	413.9149 m/z @30.53 [151020OFc1_NvH-0949-Control-15.raw]	413.9149169921875	30.5305331914667	0.0276352917333333	99.2709192264	99.24328393466666	1002253.6875	3.541366087303971E8	0	8139	3.262116587740689	0.6011509341696705	0.016428084068591954	413.9140625	413.9248962402344
679	413.9251708984375	31.1236991461333					1	DETECTED	413.9252 m/z @31.12 [151020OFc1_NvH-0949-Control-15.raw]	413.9251708984375	31.1236991461333	0.00655583173333333	98.4778114656	98.47125563386666	384171.75	3.403707352986663E8	0	8139	18.52847578239961	2.334687665388711	3.560368487555859	413.9249572753906	413.9345397949219
680	413.95489501953125	11.9071527650667					1	DETECTED	413.9549 m/z @11.91 [151020OFc1_NvH-0949-Control-15.raw]	413.95489501953125	11.9071527650667	0.08708658	99.1695227632	99.0824361832	6564780.5	4.592880260207627E8	0	8139	0.23705858918573064	0.6223066985375357	24.455057698883866	413.9449462890625	413.9648742675781
681	413.96490478515625	22.6777607517333					1	DETECTED	413.9649 m/z @22.68 [151020OFc1_NvH-0949-Control-15.raw]	413.96490478515625	22.6777607517333	0.1769836952	99.2432443573333	99.0662606621333	370375.59375	2.71970959573127E8	0	8139	1.734455291601158	3.943988116981623	0.11478918005457577	413.96490478515625	413.9748840332031
682	413.9859313964844	25.7963582501333					1	DETECTED	413.9859 m/z @25.80 [151020OFc1_NvH-0949-Control-15.raw]	413.9859313964844	25.7963582501333	1.11967081333333	99.879047832	98.75937701866667	2684408.5	3.873341093600839E8	4	8139	0.23515730221926034	2.3772144343222794	0.788590761495853	413.9759521484375	413.986572265625
683	413.9966735839844	25.3333091898667					1	DETECTED	413.9967 m/z @25.33 [151020OFc1_NvH-0949-Control-15.raw]	413.9966735839844	25.3333091898667	0.057424672	99.1508953413333	99.0934706693333	3950290.0	4.2358068902807665E8	0	8139	0.14537243696601365	5.421620010589429	0.34145242417696636	413.9867248535156	414.0064697265625
684	414.04437255859375	41.328765372					1	DETECTED	414.0444 m/z @41.33 [151020OFc1_NvH-0949-Control-15.raw]	414.04437255859375	41.328765372	4.3673112352	99.9796338061333	95.61232257093329	311588.0625	3.066266088976401E8	0	8139	10.752215524312629	1.6231710287033136	2.2235182444880066	414.0345153808594	414.05419921875
685	414.1603698730469	91.8626481085333					1	DETECTED	414.1604 m/z @91.86 [151020OFc1_NvH-0949-Control-15.raw]	414.1603698730469	91.8626481085333	3.6876417216	99.0303094853333	95.3426677637333	176480.671875	2.8929103779476035E8	0	8139	0.05736145280931737	0.5406445186141896	0.3571801705881389	414.1518859863281	414.1702880859375
686	414.1827697753906	18.9586076693333					1	DETECTED	414.1828 m/z @18.96 [151020OFc1_NvH-0949-Control-15.raw]	414.1827697753906	18.9586076693333	3.80416994693333	99.0578779189333	95.25370797199997	822344.0	3.7735433507334244E8	3	8139	0.26424120743841684	0.8072311694942892	0.2905861294955151	414.1728210449219	414.1927490234375
687	414.2031555175781	18.0845153128					1	DETECTED	414.2032 m/z @18.08 [151020OFc1_NvH-0949-Control-15.raw]	414.2031555175781	18.0845153128	3.52225573786667	98.7006468472	95.17839110933333	5191564.0	5.791482722466362E8	3	8139	6.321370374504911	2.228793936390487	1.5002771724437112	414.19317626953125	414.20849609375
688	414.2185363769531	34.3935496336					1	DETECTED	414.2185 m/z @34.39 [151020OFc1_NvH-0949-Control-15.raw]	414.2185363769531	34.3935496336	3.3804289992	99.7420261674667	96.3615971682667	3.0518932E7	9.7854664531399E8	2	8139	0.1951723522656792	0.5168509316521228	1.0545787841786598	414.20855712890625	414.228515625
689	414.22998046875	16.0564988416					1	DETECTED	414.2300 m/z @16.06 [151020OFc1_NvH-0949-Control-15.raw]	414.22998046875	16.0564988416	3.5128813648	98.9240001986667	95.41111883386671	2361788.5	5.445376415913568E8	3	8139	6.043438404765595	30.707088881128918	5.939727027574262	414.2285461425781	414.238525390625
690	414.24853515625	90.6661325514667					1	DETECTED	414.2485 m/z @90.67 [151020OFc1_NvH-0949-Control-15.raw]	414.24853515625	90.6661325514667	3.474979728	99.9428576378667	96.4678779098667	8903969.0	8.086705791206225E8	3	8139	67.95930042385476	4.304740780941072	0.004769881693013909	414.2385559082031	414.2585144042969
691	414.2623291015625	32.6027260824					1	DETECTED	414.2623 m/z @32.60 [151020OFc1_NvH-0949-Control-15.raw]	414.2623291015625	32.6027260824	2.8062388328	91.6326130082667	88.8263741754667	213788.6875	3.577686409024342E8	0	8139	22.027973984388815	1.834313997938199	2.8335805203000084	414.258544921875	414.2663879394531
692	414.2765808105469	15.2128317578667					1	DETECTED	414.2766 m/z @15.21 [151020OFc1_NvH-0949-Control-15.raw]	414.2765808105469	15.2128317578667	0.0176165768	99.9981170845333	99.98050050773331	3062281.0	5.562798775473427E8	3	8139	16.499344566951535	11.567119631784617	4.688413296278383	414.2666320800781	414.2861022949219
693	414.29986572265625	91.1849807685333					1	DETECTED	414.2999 m/z @91.18 [151020OFc1_NvH-0949-Control-15.raw]	414.29986572265625	91.1849807685333	0.419749217866667	95.4796400456	95.05989082773333	224409.28125	3.1997267127140033E8	0	8139	0.0734301639841135	26.250870327767085	17.274938045120923	414.2914733886719	414.30902099609375
694	414.3212585449219	91.9265081794667					1	DETECTED	414.3213 m/z @91.93 [151020OFc1_NvH-0949-Control-15.raw]	414.3212585449219	91.9265081794667	0.237419725066667	98.8500179477333	98.61259822266663	104670.40625	2.7540061291395575E8	0	8139	1.200116611199519	0.5377553637241682	24.129123271961223	414.31219482421875	414.32965087890625
695	414.3664245605469	38.5934076904					1	DETECTED	414.3664 m/z @38.59 [151020OFc1_NvH-0949-Control-15.raw]	414.3664245605469	38.5934076904	0.137300778933333	99.686743456	99.54944267706666	198222.734375	3.446281726729702E8	0	8139	86.98530127452716	1.2781778614184385	1.5629515472420774	414.3565979003906	414.37567138671875
696	414.4032287597656	26.9095542165333					1	DETECTED	414.4032 m/z @26.91 [151020OFc1_NvH-0949-Control-15.raw]	414.4032287597656	26.9095542165333	1.59867767466667	99.7784740296	98.17979635493333	555971.8125	3.195441109036944E8	0	8139	0.08319134770956538	0.5061549959040513	1.0697377708635623	414.3936767578125	414.412841796875
697	414.4557800292969	11.9256568586667					1	DETECTED	414.4558 m/z @11.93 [151020OFc1_NvH-0949-Control-15.raw]	414.4557800292969	11.9256568586667	2.68392786186667	98.6437825568	95.95985469493334	1215297.0	3.6207208281869495E8	0	8139	0.16431911327283188	1.1083505507874394	2.6000089112190614	414.4458312988281	414.4657287597656
698	414.4697570800781	22.2889176085333					1	DETECTED	414.4698 m/z @22.29 [151020OFc1_NvH-0949-Control-15.raw]	414.4697570800781	22.2889176085333	3.588874588	82.4336932544	78.8448186664	449401.28125	3.406227186601979E8	0	8139	0.02255212710980814	2.748117052453061	0.22612338085723152	414.4657897949219	414.479736328125
699	414.4933776855469	29.2780810693333					1	DETECTED	414.4934 m/z @29.28 [151020OFc1_NvH-0949-Control-15.raw]	414.4933776855469	29.2780810693333	0.276203046133333	98.1550216834667	97.87881863733337	902071.6875	3.324802347712369E8	0	8139	4.295922920532497	0.6868081499251728	6.082194050874589	414.4834289550781	414.50311279296875
700	414.50537109375	27.2632953592					1	DETECTED	414.5054 m/z @27.26 [151020OFc1_NvH-0949-Control-15.raw]	414.50537109375	27.2632953592	4.39791496933333	61.5226513605333	57.124736391199974	576727.0	1.902142723204171E8	0	8139	0.1630021532428536	1.7170830126772805	2.134795708341405	414.5033874511719	414.5079650878906
701	414.5180358886719	19.2942513477333					1	DETECTED	414.5180 m/z @19.29 [151020OFc1_NvH-0949-Control-15.raw]	414.5180358886719	19.2942513477333	4.08423557706667	97.6749019474667	93.59066637040003	590423.875	3.435701272462009E8	0	8139	0.3797548922885916	0.8842977093071238	0.5409134007350196	414.5081481933594	414.52734375
702	414.537353515625	18.0845153128					1	DETECTED	414.5374 m/z @18.08 [151020OFc1_NvH-0949-Control-15.raw]	414.537353515625	18.0845153128	3.9908445424	96.4572552186667	92.4664106762667	3514888.0	4.302243118380988E8	0	8139	0.22158587221460735	1.1690955809793206	5.688963416212252	414.5273742675781	414.5473327636719
703	414.54876708984375	31.50644305175					1	DETECTED	414.5488 m/z @31.51 [151020OFc1_NvH-0949-Control-15.raw]	414.54876708984375	31.50644305175	3.9691142408	52.6922339008	48.723119659999995	402564.40625	2.0582678091901872E8	0	8139	11.318368910792536	1.004515123500297	0.915820351378261	414.54736328125	414.5494079589844
704	414.5594482421875	19.5553822554667					1	DETECTED	414.5594 m/z @19.56 [151020OFc1_NvH-0949-Control-15.raw]	414.5594482421875	19.5553822554667	3.70729602773333	97.4538586736	93.74656264586666	5794604.5	6.899639953055245E8	3	8139	22.816388141223033	0.6476338423439933	2.2418148057170533	414.5494689941406	414.5693664550781
705	414.5722351074219	29.3797503714667					1	DETECTED	414.5722 m/z @29.38 [151020OFc1_NvH-0949-Control-15.raw]	414.5722351074219	29.3797503714667	4.10467472586667	64.6357612757333	60.53108654986663	5718905.5	3.389840065191299E8	3	8139	0.19696395328612226	0.5144067158174614	0.027959598524144723	414.5694580078125	414.58221435546875
706	414.5865478515625	26.2634117813333					1	DETECTED	414.5865 m/z @26.26 [151020OFc1_NvH-0949-Control-15.raw]	414.5865478515625	26.2634117813333	4.22344640933333	76.3545123562667	72.13106594693336	324027.46875	2.880001350646659E8	0	8139	22.08284479002444	1.9885358463368712	0.5009349840326063	414.5823669433594	414.5926513671875
707	414.6026611328125	41.5354486658667					1	DETECTED	414.6027 m/z @41.54 [151020OFc1_NvH-0949-Control-15.raw]	414.6026611328125	41.5354486658667	3.7262871784	95.5073582448	91.7810710664	1232727.75	3.5023459945390695E8	3	8139	0.23590240781567928	0.5148995585251749	0.06818623849709839	414.5927429199219	414.61224365234375
708	414.6990051269531	32.5636684616					1	DETECTED	414.6990 m/z @32.56 [151020OFc1_NvH-0949-Control-15.raw]	414.6990051269531	32.5636684616	2.75867303013333	99.6226774658667	96.86400443573338	657679.0	3.369338462556775E8	3	8139	5.956692856114184	0.5128441141977175	0.0468424154084029	414.6890869140625	414.7089538574219
709	414.7200927734375	34.3935496336					1	DETECTED	414.7201 m/z @34.39 [151020OFc1_NvH-0949-Control-15.raw]	414.7200927734375	34.3935496336	1.89912644666667	98.8126351629333	96.91350871626663	1.3749303E7	6.035740493090156E8	0	8139	0.21136925381032512	0.5133211375308961	0.015310188230280512	414.71014404296875	414.7300720214844
710	414.7321472167969	25.6234479349333					1	DETECTED	414.7321 m/z @25.62 [151020OFc1_NvH-0949-Control-15.raw]	414.7321472167969	25.6234479349333	4.21234861146667	95.5279061421333	91.31555753066664	1364875.625	3.926578258960252E8	2	8139	0.359837318060535	1.7131720287174383	1.4109712346953707	414.7301025390625	414.7406005859375
711	414.7506103515625	26.6572338365333					1	DETECTED	414.7506 m/z @26.66 [151020OFc1_NvH-0949-Control-15.raw]	414.7506103515625	26.6572338365333	3.83620092106667	97.5002915789333	93.66409065786664	5834902.5	6.101667527323252E8	2	8139	0.9206616067779478	1.693775834241244	0.7616675673934968	414.74066162109375	414.7604064941406
712	414.7708740234375	19.7360280005333					1	DETECTED	414.7709 m/z @19.74 [151020OFc1_NvH-0949-Control-15.raw]	414.7708740234375	19.7360280005333	1.99492334053333	98.8872343530667	96.89231101253337	1441375.25	4.481422569827324E8	2	8139	15.578980827044706	2.0340737895134486	2.411613205260982	414.76092529296875	414.7713623046875
713	414.7813720703125	17.7356093722667					1	DETECTED	414.7814 m/z @17.74 [151020OFc1_NvH-0949-Control-15.raw]	414.7813720703125	17.7356093722667	4.27051241706667	98.0628848152	93.79237239813332	2177701.0	4.2536153859279656E8	0	8139	29.82526178158853	58.01262755946233	204.06648830797107	414.7713928222656	414.7908630371094
714	414.83453369140625	37.0999764594667					1	DETECTED	414.8345 m/z @37.10 [151020OFc1_NvH-0949-Control-15.raw]	414.83453369140625	37.0999764594667	0.1769836952	99.6500794157333	99.47309572053331	448460.96875	3.283152287831317E8	0	8139	9.907443547764824	1.6528108108447372	0.009674871790023312	414.8245849609375	414.844482421875
715	414.8554382324219	14.8296670370667					1	DETECTED	414.8554 m/z @14.83 [151020OFc1_NvH-0949-Control-15.raw]	414.8554382324219	14.8296670370667	0.0276352917333333	99.7328304242667	99.70519513253336	327117.8125	3.1274506624810165E8	0	8139	4.225040321660362	1.1639646944323008	0.6093974349322262	414.8456115722656	414.8621826171875
716	414.8721923828125	18.1000566688					1	DETECTED	414.8722 m/z @18.10 [151020OFc1_NvH-0949-Control-15.raw]	414.8721923828125	18.1000566688	0.057424672	99.9981170845333	99.94069241253331	1340331.625	3.844660333027665E8	3	8139	3.368549689716737	0.8976921851705247	10.342333411509594	414.8622131347656	414.8821716308594
717	414.8822937011719	29.2540853690667					1	DETECTED	414.8823 m/z @29.25 [151020OFc1_NvH-0949-Control-15.raw]	414.8822937011719	29.2540853690667	0.0673676432	97.8316525464	97.7642849032	411087.5625	2.6070004407519567E8	3	8139	2.402225737025006	2.075770027246916	0.19107160828205724	414.8822021484375	414.8838195800781
718	414.8938293457031	19.5104765426667					1	DETECTED	414.8938 m/z @19.51 [151020OFc1_NvH-0949-Control-15.raw]	414.8938293457031	19.5104765426667	0.00655583173333333	99.9981170845333	99.99156125279997	3863386.75	4.357597149216552E8	3	8139	0.18824460705486246	0.5085339540668197	167.5847276898195	414.88385009765625	414.8966369628906
719	414.9066467285156	29.3666902984					1	DETECTED	414.9066 m/z @29.37 [151020OFc1_NvH-0949-Control-15.raw]	414.9066467285156	29.3666902984	0.00655583173333333	99.9154409890667	99.90888515733336	4346431.5	5.876889357078915E8	3	8139	0.18419633076283404	1.1252020066638742	0.7257804367220463	414.89666748046875	414.9166259765625
720	414.9185485839844	16.52671856775					1	DETECTED	414.9185 m/z @16.53 [151020OFc1_NvH-0949-Control-15.raw]	414.9185485839844	16.52671856775	0.117123721333333	99.9154409890667	99.79831726773337	327048.28125	3.1971825283065516E8	0	8139	0.7872632648296172	6.426921820653542	0.1698999416021853	414.91668701171875	414.9265441894531
721	414.93682861328125	41.5450076125333					1	DETECTED	414.9368 m/z @41.55 [151020OFc1_NvH-0949-Control-15.raw]	414.93682861328125	41.5450076125333	0.00655583173333333	99.7143457370667	99.70778990533336	885362.125	3.323976049749832E8	0	8139	0.22827382598342183	0.5068179818507166	2.7994314560248523	414.9271545410156	414.9468078613281
722	414.9500427246094	32.5093190101333					1	DETECTED	414.9500 m/z @32.51 [151020OFc1_NvH-0949-Control-15.raw]	414.9500427246094	32.5093190101333	0.266545003466667	99.9428576378667	99.67631263440003	482362.4375	3.5563794737489676E8	0	8139	20.668339935177883	2.3147916833059416	8.244399320944824E-4	414.94683837890625	414.96002197265625
723	414.9718933105469	49.8093933477333					1	DETECTED	414.9719 m/z @49.81 [151020OFc1_NvH-0949-Control-15.raw]	414.9718933105469	49.8093933477333	0.0276352917333333	99.5859719144	99.55833662266667	522600.1875	3.5120476594524664E8	0	8139	21.498851974054016	1.1405463192088037	0.0011449856473840785	414.9620056152344	414.9818420410156
724	414.9833068847656	34.609926204					1	DETECTED	414.9833 m/z @34.61 [151020OFc1_NvH-0949-Control-15.raw]	414.9833068847656	34.609926204	0.0772990837333333	98.0995054792	98.02220639546667	371680.4375	3.0035110108363193E8	0	8139	0.07715863210842144	2.1715486006764184	0.010687426691707677	414.9819030761719	414.9931335449219
725	415.0055847167969	25.447975128					1	DETECTED	415.0056 m/z @25.45 [151020OFc1_NvH-0949-Control-15.raw]	415.0055847167969	25.447975128	0.6161739952	98.8686401816	98.2524661864	359532.1875	3.4069144582003295E8	0	8139	14.610750275640946	2.9223339732653	0.003852452944579661	414.99560546875	415.0155029296875
726	415.0350341796875	37.1621048490667					1	DETECTED	415.0350 m/z @37.16 [151020OFc1_NvH-0949-Control-15.raw]	415.0350341796875	37.1621048490667	0.00655583173333333	99.9245575704	99.91800173866666	598382.4375	3.371372445200975E8	0	8139	0.07315983371776014	1.8801129781534487	0.03586583077429142	415.0250549316406	415.0440979003906
727	415.0461730957031	31.0027691589333					1	DETECTED	415.0462 m/z @31.00 [151020OFc1_NvH-0949-Control-15.raw]	415.0461730957031	31.0027691589333	1.3765617672	99.5952634344	98.2187016672	290479.84375	3.5101725627942663E8	0	8139	1.6191104302216068	1.741473317857679	32.30128208750386	415.04522705078125	415.0555419921875
728	415.05908203125	55.6703867114667					1	DETECTED	415.0591 m/z @55.67 [151020OFc1_NvH-0949-Control-15.raw]	415.05908203125	55.6703867114667	0.00655583173333333	98.9607518738667	98.95419604213336	120076.0703125	3.283664031385174E8	0	8139	67.65176996210903	0.884671842493632	0.7757935826564832	415.0562438964844	415.0690612792969
729	415.1732177734375	27.2485851874667					1	DETECTED	415.1732 m/z @27.25 [151020OFc1_NvH-0949-Control-15.raw]	415.1732177734375	27.2485851874667	5.2322228	91.8316984365333	86.5994756365333	534272.0625	3.364738815091468E8	0	8139	0.21320873863653134	2.892614257405504	0.017852520923023807	415.1632995605469	415.1767883300781
730	415.18682861328125	24.7021209290667					1	DETECTED	415.1868 m/z @24.70 [151020OFc1_NvH-0949-Control-15.raw]	415.18682861328125	24.7021209290667	3.8690043144	98.7284815298667	94.8594772154667	1070577.25	3.665843808475058E8	2	8139	0.1695666177291848	0.5973125178328792	1.3345530879180463	415.1769104003906	415.1968078613281
731	415.19775390625	29.0764247370667					1	DETECTED	415.1978 m/z @29.08 [151020OFc1_NvH-0949-Control-15.raw]	415.19775390625	29.0764247370667	3.71671009546667	99.1695227632	95.45281266773334	750676.5	3.5818955246486855E8	0	8139	1.518227439995691	0.5059852744637903	1.9415312443670705	415.19683837890625	415.2040100097656
732	415.2140197753906	32.7025937882667					1	DETECTED	415.2140 m/z @32.70 [151020OFc1_NvH-0949-Control-15.raw]	415.2140197753906	32.7025937882667	3.11309175226667	99.9428576378667	96.82976588560003	9.5284216E7	2.0680838996690848E9	2	8139	0.1960934688810454	0.5078877139102953	0.01452501195685532	415.20404052734375	415.2239990234375
733	415.2323303222656	15.0982308816					1	DETECTED	415.2323 m/z @15.10 [151020OFc1_NvH-0949-Control-15.raw]	415.2323303222656	15.0982308816	1.03529871546667	97.8409022333333	96.80560351786663	6648012.5	6.08941074964481E8	2	8139	0.14678128755483222	111.84612010994847	123.9408948832301	415.2240295410156	415.2325134277344
734	415.2425231933594	30.8058069586667					1	DETECTED	415.2425 m/z @30.81 [151020OFc1_NvH-0949-Control-15.raw]	415.2425231933594	30.8058069586667	3.77542065653333	99.1322583274667	95.35683767093337	6.7087636E7	1.8481679448758838E9	2	8139	0.20928730793251304	0.5255749604308443	0.04025760492999108	415.2325439453125	415.25250244140625
735	415.2550964355469	33.5018491594667					1	DETECTED	415.2551 m/z @33.50 [151020OFc1_NvH-0949-Control-15.raw]	415.2550964355469	33.5018491594667	2.44961193653333	98.5795294157333	96.12991747919997	2.3933672E7	8.516490308146868E8	2	8139	0.20821526006816526	0.6451447100734634	1.5504813131875366	415.2525329589844	415.26507568359375
736	415.268310546875	50.8652375210667					1	DETECTED	415.2683 m/z @50.87 [151020OFc1_NvH-0949-Control-15.raw]	415.268310546875	50.8652375210667	3.75460202773333	99.3082271258667	95.55362509813337	9091183.0	5.1571281061788577E8	2	8139	0.44927847021768486	0.5048908350727405	1.1602096764713201	415.2651062011719	415.2782897949219
737	415.2801818847656	91.1849807685333					1	DETECTED	415.2802 m/z @91.18 [151020OFc1_NvH-0949-Control-15.raw]	415.2801818847656	91.1849807685333	9.33245914	91.2369074136	81.9044482736	389222.0625	3.52567031003448E8	0	8139	81.73928405694814	0.5003171768646917	1.1753571404589591	415.2783203125	415.2814025878906
738	415.2916259765625	43.5320261546667					1	DETECTED	415.2916 m/z @43.53 [151020OFc1_NvH-0949-Control-15.raw]	415.2916259765625	43.5320261546667	12.6727421786667	97.611358708	84.9386165293333	1148951.625	3.9083940071029276E8	0	8139	0.4903587366878597	1.4484286480693331	1.9132962008328798	415.28228759765625	415.2994689941406
739	415.3044128417969	91.2040115045333					1	DETECTED	415.3044 m/z @91.20 [151020OFc1_NvH-0949-Control-15.raw]	415.3044128417969	91.2040115045333	2.11528243546667	98.0812869226667	95.96600448720004	107968.4296875	2.780123905026807E8	0	8139	0.9353609578761564	0.5385978983536838	null	415.30230712890625	415.3114318847656
740	415.4297790527344	30.0550512517333					1	DETECTED	415.4298 m/z @30.06 [151020OFc1_NvH-0949-Control-15.raw]	415.4297790527344	30.0550512517333	3.6977584408	99.2524982349333	95.5547397941333	412564.40625	3.4527439956966406E8	0	8139	7.176568305463551	2.690444935089186	0.02755381759464642	415.4199523925781	415.43939208984375
741	415.45159912109375	23.017965088					1	DETECTED	415.4516 m/z @23.02 [151020OFc1_NvH-0949-Control-15.raw]	415.45159912109375	23.017965088	2.73058599653333	98.0995054792	95.36891948266667	1061386.5	3.537937185232145E8	4	8139	22.904311244341926	0.7956518423334814	3.038673403910722	415.4416198730469	415.4615783691406
742	415.4682922363281	29.3402970413333					1	DETECTED	415.4683 m/z @29.34 [151020OFc1_NvH-0949-Control-15.raw]	415.4682922363281	29.3402970413333	1.04471523866667	98.2568146936	97.21209945493334	349822.5625	3.3251642477446115E8	0	8139	0.6073731472258466	2.5072978856880566	0.011052177141380374	415.46160888671875	415.47821044921875
743	415.489501953125	42.0982278325333					1	DETECTED	415.4895 m/z @42.10 [151020OFc1_NvH-0949-Control-15.raw]	415.489501953125	42.0982278325333	2.66548028906667	99.7967984261333	97.13131813706663	711755.6875	3.4244901715291107E8	4	8139	0.1474110089293248	1.5821225134917452	0.008577280490643203	415.4796142578125	415.4994812011719
744	415.51043701171875	35.5489240688					1	DETECTED	415.5104 m/z @35.55 [151020OFc1_NvH-0949-Control-15.raw]	415.51043701171875	35.5489240688	3.9125558464	99.8151753912	95.9026195448	474242.0	3.072020413212348E8	0	8139	8.348356423092234	1.799194017637647	4.903655260502084	415.50048828125	415.5143127441406
745	415.52435302734375	19.1871631565333					1	DETECTED	415.5244 m/z @19.19 [151020OFc1_NvH-0949-Control-15.raw]	415.52435302734375	19.1871631565333	4.1686385096	99.3455809512	95.1769424416	499525.625	3.265329189802973E8	0	8139	0.11080614252055909	0.5583923403011624	0.029383810571451154	415.5145568847656	415.52935791015625
746	415.53936767578125	27.6685825424					1	DETECTED	415.5394 m/z @27.67 [151020OFc1_NvH-0949-Control-15.raw]	415.53936767578125	27.6685825424	2.10609299973333	99.0857606064	96.97966760666667	775654.625	3.76564703244905E8	0	8139	24.63840504540548	2.1018027772384045	0.004699262302424278	415.529541015625	415.5404052734375
747	415.5504150390625	10.8326612424					1	DETECTED	415.5504 m/z @10.83 [151020OFc1_NvH-0949-Control-15.raw]	415.5504150390625	10.8326612424	3.79498437893333	91.6218068549333	87.82682247599996	3241118.0	4.4823158340836775E8	3	8139	0.17106853872583727	4.963033609027784	75.58120971870152	415.5404357910156	415.5555725097656
748	415.5655822753906	47.0346169749333					1	DETECTED	415.5656 m/z @47.03 [151020OFc1_NvH-0949-Control-15.raw]	415.5655822753906	47.0346169749333	3.90141846453333	99.833314824	95.93189635946666	4210391.5	4.609968932741748E8	3	8139	0.1303008774081178	0.5045529262996026	0.005925687538678529	415.55560302734375	415.5755615234375
749	415.5799255371094	34.8061276546667					1	DETECTED	415.5799 m/z @34.81 [151020OFc1_NvH-0949-Control-15.raw]	415.5799255371094	34.8061276546667	3.81366137093333	95.5841758762667	91.77051450533337	3011168.0	4.384221338111493E8	3	8139	10.659052332879064	1.1607470997146956	0.5587356125500593	415.5755920410156	415.58984375
750	415.67364501953125	22.9766864528					1	DETECTED	415.6736 m/z @22.98 [151020OFc1_NvH-0949-Control-15.raw]	415.67364501953125	22.9766864528	2.7118504008	99.4662358112	96.75438541039999	246229.671875	2.948269062137687E8	0	8139	1.8111040085321797	2.3872481662848437	6.773421983515701E-4	415.6643371582031	415.6741943359375
751	415.6842346191406	23.9263612122667					1	DETECTED	415.6842 m/z @23.93 [151020OFc1_NvH-0949-Control-15.raw]	415.6842346191406	23.9263612122667	0.1271779184	98.9882015832	98.8610236648	1136004.5	3.442269851979612E8	0	8139	0.16182553516085463	1.709436559403114	5.437945759812838	415.6744384765625	415.6940612792969
752	415.7027587890625	23.0319176576					1	DETECTED	415.7028 m/z @23.03 [151020OFc1_NvH-0949-Control-15.raw]	415.7027587890625	23.0319176576	3.85924606906667	97.1789996754667	93.31975360640003	557605.0	3.402820123579546E8	0	8139	4.274365223111687	0.7275692821600012	0.12961079414265492	415.6944274902344	415.7051086425781
753	415.7151184082031	32.7025937882667					1	DETECTED	415.7151 m/z @32.70 [151020OFc1_NvH-0949-Control-15.raw]	415.7151184082031	32.7025937882667	1.9301806912	99.5859719144	97.65579122320001	4.5481608E7	1.1867425522586238E9	2	8139	0.1865536608089826	0.7655345231021468	0.521163415075511	415.70513916015625	415.72509765625
754	415.73358154296875	15.1079305866667					1	DETECTED	415.7336 m/z @15.11 [151020OFc1_NvH-0949-Control-15.raw]	415.73358154296875	15.1079305866667	3.935181072	97.8961414592	93.96096038719999	2845401.75	4.1526657275996053E8	2	8139	0.2558491906493128	0.5199302422306359	28.747516588742684	415.7251281738281	415.7337646484375
755	415.7437744140625	30.8058069586667					1	DETECTED	415.7438 m/z @30.81 [151020OFc1_NvH-0949-Control-15.raw]	415.7437744140625	30.8058069586667	4.147876428	97.7305678618667	93.5826914338667	3.1858262E7	1.3594628270773966E9	2	8139	0.22507829692848702	0.5227732953971852	0.02805988923051886	415.7337951660156	415.7537536621094
756	415.7567443847656	33.5018491594667					1	DETECTED	415.7567 m/z @33.50 [151020OFc1_NvH-0949-Control-15.raw]	415.7567443847656	33.5018491594667	5.4163494312	82.5177653738667	77.10141594266669	1.0571141E7	5.0589023908049643E8	0	8139	0.16078928349358534	0.5247685669164669	0.8898591406290625	415.7537841796875	415.7605285644531
757	415.7705993652344	26.7113750082667					1	DETECTED	415.7706 m/z @26.71 [151020OFc1_NvH-0949-Control-15.raw]	415.7705993652344	26.7113750082667	2.18916040906667	98.3505774674667	96.16141705840003	1.5572715E7	6.201208633180157E8	2	8139	0.16901312951052105	16.079243302067272	1.4359114073793728	415.7606201171875	415.78057861328125
758	415.7846984863281	17.7455197688					1	DETECTED	415.7847 m/z @17.75 [151020OFc1_NvH-0949-Control-15.raw]	415.7846984863281	17.7455197688	0.664709126666667	94.6750075648	94.01029843813333	267802.0	3.838707991685804E8	0	8139	8.38262761250296	5.191581372589438	0.8611617490487538	415.7806091308594	415.7941589355469
759	415.82196044921875	44.3519082568					1	DETECTED	415.8220 m/z @44.35 [151020OFc1_NvH-0949-Control-15.raw]	415.82196044921875	44.3519082568	0.7420687872	99.6410272701333	98.89895848293331	459180.4375	3.400778769614959E8	0	8139	0.11382376651776127	1.133906472550476	0.010858136691083849	415.81207275390625	415.8317565917969
760	415.837890625	27.2632953592					1	DETECTED	415.8379 m/z @27.26 [151020OFc1_NvH-0949-Control-15.raw]	415.837890625	27.2632953592	0.00655583173333333	96.4852784672	96.47872263546667	250144.09375	3.099323665530286E8	0	8139	0.08342194599306296	3.1380423802127226	5.3442975719625565	415.8320617675781	415.84747314453125
761	415.8597106933594	44.7417054954667					1	DETECTED	415.8597 m/z @44.74 [151020OFc1_NvH-0949-Control-15.raw]	415.8597106933594	44.7417054954667	0.922195749066667	99.888076476	98.96588072693332	713243.75	3.8646684428428996E8	3	8139	25.601021288125324	1.3720173896414514	0.0019348762881223837	415.8497314453125	415.8600769042969
762	415.8700866699219	12.8115469226667					1	DETECTED	415.8701 m/z @12.81 [151020OFc1_NvH-0949-Control-15.raw]	415.8700866699219	12.8115469226667	0.0176165768	99.888076476	99.8704598992	2125597.25	4.01767366850153E8	0	8139	0.167361658519674	1.7632860217076276	0.3898915721497822	415.860107421875	415.8800354003906
763	415.8815002441406	30.1459482802667					1	DETECTED	415.8815 m/z @30.15 [151020OFc1_NvH-0949-Control-15.raw]	415.8815002441406	30.1459482802667	0.117123721333333	80.1576937301333	80.04057000879997	2089913.875	3.69901483807312E8	0	8139	0.26071472917479355	0.5058550318906774	0.049055122404128196	415.8800964355469	415.88214111328125
764	415.89215087890625	35.5670859013333					1	DETECTED	415.8922 m/z @35.57 [151020OFc1_NvH-0949-Control-15.raw]	415.89215087890625	35.5670859013333	0.057424672	99.9519255026667	99.8945008306667	3010127.25	4.2117584176656234E8	3	8139	0.04681951158681841	1.828999950008498	0.06497840718867522	415.8821716308594	415.8968505859375
765	415.9068603515625	23.4149334421333					1	DETECTED	415.9069 m/z @23.41 [151020OFc1_NvH-0949-Control-15.raw]	415.9068603515625	23.4149334421333	0.0176165768	99.9061720637333	99.8885554869333	7139094.5	5.2000657709410244E8	3	8139	0.15426839677081006	4.308957101412527	6.6977368181419985	415.89697265625	415.9167785644531
766	415.9203796386719	57.599560756					1	DETECTED	415.9204 m/z @57.60 [151020OFc1_NvH-0949-Control-15.raw]	415.9203796386719	57.599560756	0.0276352917333333	99.2059324533333	99.17829716159997	405387.125	3.3551316453690857E8	0	8139	39.87823079967063	0.9399962285586666	1.0356742117518374	415.9168701171875	415.93035888671875
767	415.934326171875	19.5307157106667					1	DETECTED	415.9343 m/z @19.53 [151020OFc1_NvH-0949-Control-15.raw]	415.934326171875	19.5307157106667	0.00655583173333333	99.1229062221333	99.11635039039996	211437.65625	3.125290561091833E8	0	8139	0.06703904967155694	5.619243285559299	21.442174029945356	415.9303894042969	415.9422607421875
768	415.952392578125	22.9342766056					1	DETECTED	415.9524 m/z @22.93 [151020OFc1_NvH-0949-Control-15.raw]	415.952392578125	22.9342766056	0.237419725066667	99.4662358112	99.22881608613332	429996.65625	3.32859289678742E8	0	8139	1.8712885971916187	0.5936292415369352	0.9017074906789873	415.94281005859375	415.9623718261719
769	415.9725341796875	38.1949164077333					1	DETECTED	415.9725 m/z @38.19 [151020OFc1_NvH-0949-Control-15.raw]	415.9725341796875	38.1949164077333	0.047620108	99.9612549858667	99.9136348778667	1741383.625	3.4858950671069515E8	0	8139	0.28005870932747	0.7480613320914464	0.018022480642344425	415.9625549316406	415.9823913574219
770	415.9914855957031	41.9608777637333					1	DETECTED	415.9915 m/z @41.96 [151020OFc1_NvH-0949-Control-15.raw]	415.9914855957031	41.9608777637333	0.00655583173333333	99.9981170845333	99.99156125279997	595943.75	3.342831649571336E8	0	8139	0.06795080478548954	1.4743265302633646	0.00176892823691476	415.982666015625	416.001220703125
771	416.0221252441406	42.9298327744					1	DETECTED	416.0221 m/z @42.93 [151020OFc1_NvH-0949-Control-15.raw]	416.0221252441406	42.9298327744	0.00655583173333333	96.4852784672	96.47872263546667	475194.375	3.2650018677989805E8	5	8139	16.856127506259295	1.406205127792866	0.08840650778908789	416.0122375488281	416.0321044921875
772	416.0334777832031	41.1790400997333					1	DETECTED	416.0335 m/z @41.18 [151020OFc1_NvH-0949-Control-15.raw]	416.0334777832031	41.1790400997333	0.00655583173333333	99.9704698112	99.96391397946667	98136.84375	2.4672829369532695E8	0	8139	69.45909652348992	1.209072226807092	1.3951738157967295	416.0321350097656	416.03662109375
773	416.0467224121094	49.3311641778667					1	DETECTED	416.0467 m/z @49.33 [151020OFc1_NvH-0949-Control-15.raw]	416.0467224121094	49.3311641778667	0.1572021336	99.1229062221333	98.9657040885333	182703.1875	3.4493149535041946E8	0	8139	98.78689124722419	1.0451554179989841	1.0815541523016174	416.03680419921875	416.0562438964844
774	416.18597412109375	23.9663769024					1	DETECTED	416.1860 m/z @23.97 [151020OFc1_NvH-0949-Control-15.raw]	416.18597412109375	23.9663769024	1.84420450693333	99.9245575704	98.08035306346667	570196.25	3.410359333128551E8	0	8139	0.15912501741853546	0.5128584711308288	0.006725657345029133	416.1761779785156	416.19439697265625
775	416.20440673828125	12.8115469226667					1	DETECTED	416.2044 m/z @12.81 [151020OFc1_NvH-0949-Control-15.raw]	416.20440673828125	12.8115469226667	1.4136280648	99.4109344568	97.99730639200001	1349783.75	3.9053771117849624E8	2	8139	6.458179621960692	1.6688409117736849	0.6689893658096795	416.1944274902344	416.2064514160156
776	416.2164611816406	32.7369721434667					1	DETECTED	416.2165 m/z @32.74 [151020OFc1_NvH-0949-Control-15.raw]	416.2164611816406	32.7369721434667	0.345064548266667	99.9888605533333	99.64379600506663	1.2084698E7	7.536031568855261E8	3	8139	0.1871182373817959	1.5533889045799194	0.013177726836043431	416.20648193359375	416.2264404296875
777	416.2322998046875	19.7959351736					1	DETECTED	416.2323 m/z @19.80 [151020OFc1_NvH-0949-Control-15.raw]	416.2322998046875	19.7959351736	3.79498437893333	99.6776769581333	95.88269257919997	4513356.5	6.682649303910319E8	3	8139	27.847703778737554	1.1197783296608341	4.764973410319229	416.2264709472656	416.2402648925781
778	416.2502746582031	29.9786704805333					1	DETECTED	416.2503 m/z @29.98 [151020OFc1_NvH-0949-Control-15.raw]	416.2502746582031	29.9786704805333	2.87165283946667	98.8500179477333	95.97836510826663	1.12171864E8	2.530623114199987E9	2	8139	0.21037707643136017	2.609511090143858	1.3627006879482524	416.24029541015625	416.26025390625
779	416.26446533203125	90.4304642109333					1	DETECTED	416.2645 m/z @90.43 [151020OFc1_NvH-0949-Control-15.raw]	416.26446533203125	90.4304642109333	3.43678398213333	99.9981170845333	96.56133310239997	2.2079314E7	1.1298187538994575E9	3	8139	5.958262886811184	0.6463006899010943	0.05492513093169841	416.2602844238281	416.2740783691406
780	416.2762145996094	7.03549424426667					1	DETECTED	416.2762 m/z @7.04 [151020OFc1_NvH-0949-Control-15.raw]	416.2762145996094	7.03549424426667	3.36124145493333	91.0633742976	87.70213284266667	203827.765625	2.9143572600168234E8	0	8139	0.10472258671735091	7.774961286004757	0.7257385895814126	416.27471923828125	416.2763977050781
781	416.2865295410156	46.0190434712					1	DETECTED	416.2865 m/z @46.02 [151020OFc1_NvH-0949-Control-15.raw]	416.2865295410156	46.0190434712	4.67215831466667	95.1712557994667	90.49909748480003	808443.625	2.887604645400639E8	0	8139	18.247006231114103	1.4125977201147333	0.11165992504164	416.2765808105469	416.2954406738281
782	416.3008117675781	90.6278430229333					1	DETECTED	416.3008 m/z @90.63 [151020OFc1_NvH-0949-Control-15.raw]	416.3008117675781	90.6278430229333	41.9608777637333	94.4537643248	52.492886561066705	99767.609375	1.9293778893391243E8	0	8139	1.8433826786618113	0.5393071694679323	0.022447212427501778	416.2973327636719	416.3089294433594
783	416.335205078125	52.2113850424					1	DETECTED	416.3352 m/z @52.21 [151020OFc1_NvH-0949-Control-15.raw]	416.335205078125	52.2113850424	4.21234861146667	99.3924777970667	95.18012918560004	268320.4375	4.565952966020489E8	0	8139	87.29693352707827	0.9117074666288434	0.7986444290478949	416.32525634765625	416.3422546386719
784	416.40313720703125	27.7840315344					1	DETECTED	416.4031 m/z @27.78 [151020OFc1_NvH-0949-Control-15.raw]	416.40313720703125	27.7840315344	4.45843975173333	98.9240001986667	94.46556044693338	277731.625	3.2692975587528807E8	0	8139	71.19297271464487	2.223308966923991	6.713473865276225	416.39361572265625	416.4129638671875
785	416.4322814941406	39.0956872549333					1	DETECTED	416.4323 m/z @39.10 [151020OFc1_NvH-0949-Control-15.raw]	416.4322814941406	39.0956872549333	0.713164898666667	98.9053734672	98.19220856853333	478135.75	3.173979245548763E8	0	8139	2.119356525045056	1.5463993569247245	0.39737800593588585	416.4227294921875	416.4422607421875
786	416.4573669433594	16.5633225589333					1	DETECTED	416.4574 m/z @16.56 [151020OFc1_NvH-0949-Control-15.raw]	416.4573669433594	16.5633225589333	2.50570084	98.7376691648	96.2319683248	480523.59375	3.038875883068178E8	3	8139	4.6072099556014585	0.6420425863552227	0.6798614789716104	416.4474792480469	416.4628601074219
787	416.472900390625	47.0823706221333					1	DETECTED	416.4729 m/z @47.08 [151020OFc1_NvH-0949-Control-15.raw]	416.472900390625	47.0823706221333	3.70729602773333	98.9882015832	95.28090555546666	783682.8125	3.627721752758128E8	0	8139	9.101692389077584	1.442786260521253	0.024971919590770005	416.46295166015625	416.4828186035156
788	416.49371337890625	43.6019190453333					1	DETECTED	416.4937 m/z @43.60 [151020OFc1_NvH-0949-Control-15.raw]	416.49371337890625	43.6019190453333	3.92379945653333	96.4388562213333	92.51505676479997	372065.21875	2.941336791114808E8	0	8139	22.909442374432476	1.1865682339245067	1.8364215797902579	416.4842224121094	416.5036926269531
789	416.51239013671875	18.1715734261333					1	DETECTED	416.5124 m/z @18.17 [151020OFc1_NvH-0949-Control-15.raw]	416.51239013671875	18.1715734261333	4.21234861146667	96.4480727261333	92.23572411466664	117819.1015625	3.217487528652524E8	0	8139	82.4921351483911	4.4143435951189005	7.896297646673202	416.50372314453125	416.5126953125
790	416.522705078125	20.0102474938667					1	DETECTED	416.5227 m/z @20.01 [151020OFc1_NvH-0949-Control-15.raw]	416.522705078125	20.0102474938667	3.8901101736	95.0181870362667	91.12807686266669	926940.375	3.335446845945942E8	3	8139	0.13200265300972092	0.6672062061483918	0.2572045845054147	416.5127258300781	416.5260009765625
791	416.5360107421875	15.6674345394667					1	DETECTED	416.5360 m/z @15.67 [151020OFc1_NvH-0949-Control-15.raw]	416.5360107421875	15.6674345394667	2.88094893226667	95.6316151936	92.75066626133332	3349620.25	4.2914132972690254E8	0	8139	0.29226650437068535	0.5585891548298938	10.8688814900321	416.52606201171875	416.5459899902344
792	416.5470275878906	27.8490366909333					1	DETECTED	416.5470 m/z @27.85 [151020OFc1_NvH-0949-Control-15.raw]	416.5470275878906	27.8490366909333	3.94634158133333	96.1900420533333	92.24370047199997	2659166.5	4.042557124050422E8	0	8139	0.2043118661679273	0.6257850286336061	0.5731386710146928	416.5460205078125	416.55401611328125
793	416.56402587890625	21.6259289709333					1	DETECTED	416.5640 m/z @21.63 [151020OFc1_NvH-0949-Control-15.raw]	416.56402587890625	21.6259289709333	3.24644445866667	98.4960635485333	95.24961908986663	1.6510404E7	8.968405029244413E8	3	8139	8.409085983716682	1.4428447372370625	2.9814660982346086	416.5540466308594	416.57391357421875
794	416.57550048828125	23.4246021453333					1	DETECTED	416.5755 m/z @23.42 [151020OFc1_NvH-0949-Control-15.raw]	416.57550048828125	23.4246021453333	3.90141846453333	94.7317150949333	90.83029663039997	1616310.25	3.7765131446509224E8	0	8139	22.68925839389882	0.6016999479990198	7.756703169107452	416.57403564453125	416.5853576660156
795	416.5857849121094	27.14528628					1	DETECTED	416.5858 m/z @27.15 [151020OFc1_NvH-0949-Control-15.raw]	416.5857849121094	27.14528628	3.92379945653333	97.4084823192	93.48468286266667	649947.75	3.6644157524203074E8	0	8139	15.43153457414218	4.293074218753478	2.2852676044672227	416.58551025390625	416.595703125
796	416.5980529785156	54.0023498522667					1	DETECTED	416.5981 m/z @54.00 [151020OFc1_NvH-0949-Control-15.raw]	416.5980529785156	54.0023498522667	1.31153112293333	88.1593566330667	86.84782551013336	634682.75	3.18495299089962E8	0	8139	24.795007201442207	0.9346326297963202	0.004700078303204236	416.59588623046875	416.6075439453125
797	416.66839599609375	33.4144875106667					1	DETECTED	416.6684 m/z @33.41 [151020OFc1_NvH-0949-Control-15.raw]	416.66839599609375	33.4144875106667	4.35715544613333	94.1326531613333	89.77549771519996	793679.8125	3.235424134131246E8	0	8139	0.2726492000625953	1.0544007593864164	1.709546552287164	416.6587829589844	416.67828369140625
798	416.682373046875	24.0058809133333					1	DETECTED	416.6824 m/z @24.01 [151020OFc1_NvH-0949-Control-15.raw]	416.682373046875	24.0058809133333	5.0848075736	94.9245817696	89.839774196	365478.25	2.984842128096473E8	0	8139	4.39899824027383	3.5281684721959072	2665.632278084263	416.6784973144531	416.687255859375
799	416.6972961425781	70.5887202594667					1	DETECTED	416.6973 m/z @70.59 [151020OFc1_NvH-0949-Control-15.raw]	416.6972961425781	70.5887202594667	3.54139370773333	99.9154409890667	96.37404728133336	420206.125	3.262247296215554E8	0	8139	51.472726321363254	0.7413019546126546	0.002235367764827555	416.6873474121094	416.707275390625
800	416.7079772949219	16.5363832386667					1	DETECTED	416.7080 m/z @16.54 [151020OFc1_NvH-0949-Control-15.raw]	416.7079772949219	16.5363832386667	5.00475216853333	92.3430824224	87.33833025386667	419122.71875	3.691088916809219E8	0	8139	0.05796772291242647	3.7869027253252447	6.5738054506504895	416.7073059082031	416.7081604003906
801	416.7182312011719	32.7025937882667					1	DETECTED	416.7182 m/z @32.70 [151020OFc1_NvH-0949-Control-15.raw]	416.7182312011719	32.7025937882667	1.79957107573333	99.9981170845333	98.19854600879998	2525388.75	4.0842824885748786E8	2	8139	0.1987036972277636	0.6900578290736809	1.252247501319701	416.708251953125	416.7229309082031
802	416.7329406738281	32.6265636509333					1	DETECTED	416.7329 m/z @32.63 [151020OFc1_NvH-0949-Control-15.raw]	416.7329406738281	32.6265636509333	3.76544782026667	99.0578779189333	95.29243009866663	6274759.0	6.080502969948125E8	2	8139	7.852908594628811	0.803222624610032	0.01985507554856577	416.72296142578125	416.7411804199219
803	416.7511901855469	29.9786704805333					1	DETECTED	416.7512 m/z @29.98 [151020OFc1_NvH-0949-Control-15.raw]	416.7511901855469	29.9786704805333	3.95784312826667	99.1785449050667	95.22070177680003	4.9684496E7	1.475750553060404E9	2	8139	0.2203897553694958	0.5912047440264862	0.1733467900415879	416.7412109375	416.7608337402344
804	416.7736511230469	26.6959002898667					1	DETECTED	416.7737 m/z @26.70 [151020OFc1_NvH-0949-Control-15.raw]	416.7736511230469	26.6959002898667	0.167006242133333	95.7374680426667	95.57046180053337	1954102.625	3.2922183861038035E8	0	8139	0.06794308621937262	45.44027159837628	1.0219629889528818	416.76373291015625	416.78326416015625
805	416.8426208496094	41.3432258218667					1	DETECTED	416.8426 m/z @41.34 [151020OFc1_NvH-0949-Control-15.raw]	416.8426208496094	41.3432258218667	1.05413400053333	99.7420261674667	98.68789216693338	1179466.375	3.3882893184235835E8	5	8139	0.10697093455491569	2.9071292937128073	0.6939459303522246	416.8326721191406	416.8525695800781
806	416.8573303222656	19.9761625037333					1	DETECTED	416.8573 m/z @19.98 [151020OFc1_NvH-0949-Control-15.raw]	416.8573303222656	19.9761625037333	0.00655583173333333	99.9428576378667	99.93630180613336	593297.0625	3.759277089846907E8	0	8139	0.8053359602289483	0.5610433469242091	0.022374678127475338	416.8526306152344	416.8603515625
807	416.8703918457031	15.8371204245333					1	DETECTED	416.8704 m/z @15.84 [151020OFc1_NvH-0949-Control-15.raw]	416.8703918457031	15.8371204245333	0.00655583173333333	99.9888605533333	99.98230472159996	2062873.0	3.78434172476134E8	3	8139	0.15711157136843923	3.902058394893482	2.064636914390725	416.86041259765625	416.8711242675781
808	416.8811340332031	27.8817382304					1	DETECTED	416.8811 m/z @27.88 [151020OFc1_NvH-0949-Control-15.raw]	416.8811340332031	27.8817382304	0.00655583173333333	99.9154409890667	99.90888515733336	2530779.0	4.0460761394435E8	3	8139	0.07737920123639341	0.6214614849527418	0.017453571159143255	416.87115478515625	416.88836669921875
809	416.89837646484375	21.6499311749333					1	DETECTED	416.8984 m/z @21.65 [151020OFc1_NvH-0949-Control-15.raw]	416.89837646484375	21.6499311749333	0.00655583173333333	99.8516268418667	99.84507101013337	1.0405405E7	7.655592037076995E8	3	8139	8.338828591413428	0.7491155287686558	7.15139980691119	416.8883972167969	416.9083557128906
810	416.91851806640625	39.8760742882667					1	DETECTED	416.9185 m/z @39.88 [151020OFc1_NvH-0949-Control-15.raw]	416.91851806640625	39.8760742882667	0.00655583173333333	99.833314824	99.82675899226666	608548.3125	3.501064243095147E8	0	8139	6.249150790446826	2.0800655641466608	0.3382203920471772	416.9085998535156	416.9283752441406
811	416.9337158203125	24.0058809133333					1	DETECTED	416.9337 m/z @24.01 [151020OFc1_NvH-0949-Control-15.raw]	416.9337158203125	24.0058809133333	0.0377497925333333	99.9519255026667	99.91417571013336	212038.34375	3.189914835588949E8	0	8139	29.958434077384872	3.2297476666810065	4.064131844637035	416.92852783203125	416.943603515625
812	416.94464111328125	38.263092744					1	DETECTED	416.9446 m/z @38.26 [151020OFc1_NvH-0949-Control-15.raw]	416.94464111328125	38.263092744	0.654927771733333	99.769458996	99.11453122426667	138509.765625	3.0537763026764524E8	0	8139	92.28408339041665	1.472778140183494	1.98905078273409	416.9438171386719	416.9490661621094
813	416.9590759277344	16.5898492402667					1	DETECTED	416.9591 m/z @16.59 [151020OFc1_NvH-0949-Control-15.raw]	416.9590759277344	16.5898492402667	0.00655583173333333	99.224579976	99.21802414426666	195391.03125	3.4218442227221394E8	0	8139	26.406550128495883	5.741381501591004	0.0864008581862727	416.9490966796875	416.9601135253906
814	416.9701232910156	23.7022280394667					1	DETECTED	416.9701 m/z @23.70 [151020OFc1_NvH-0949-Control-15.raw]	416.9701232910156	23.7022280394667	0.0276352917333333	99.9245575704	99.89692227866666	1011214.9375	3.5374519637632406E8	4	8139	0.3016935610199809	0.5566598696862579	48.292026437052414	416.960205078125	416.97991943359375
815	416.98052978515625	38.0748818357333					1	DETECTED	416.9805 m/z @38.07 [151020OFc1_NvH-0949-Control-15.raw]	416.98052978515625	38.0748818357333	0.0772990837333333	99.3924777970667	99.31517871333337	379644.9375	3.2711651667218715E8	0	8139	5.916339683832938	1.4371213521684723	3.317139340207772	416.9801330566406	416.9902648925781
816	416.99554443359375	25.5331864376					1	DETECTED	416.9955 m/z @25.53 [151020OFc1_NvH-0949-Control-15.raw]	416.99554443359375	25.5331864376	4.09531043146667	99.7603883506667	95.66507791920003	226241.703125	3.3686262165983284E8	0	8139	7.765244396706514	2.298498449503839	7.385736306237217	416.99053955078125	416.9962463378906
817	417.00640869140625	46.630900724					1	DETECTED	417.0064 m/z @46.63 [151020OFc1_NvH-0949-Control-15.raw]	417.00640869140625	46.630900724	0.0176165768	98.3129240853333	98.2953075085333	858012.875	3.8323694440423155E8	4	8139	0.15832742884710171	1.6370596191874818	0.003576168513005985	416.99652099609375	417.0163879394531
818	417.0435485839844	41.3991190336					1	DETECTED	417.0435 m/z @41.40 [151020OFc1_NvH-0949-Control-15.raw]	417.0435485839844	41.3991190336	0.137300778933333	99.9612549858667	99.82395420693337	1607525.25	3.4725337495480627E8	0	8139	0.0931160929651682	4.7377858862941356	0.004258052921345034	417.0335998535156	417.05352783203125
819	417.1202087402344	47.4766100170667					1	DETECTED	417.1202 m/z @47.48 [151020OFc1_NvH-0949-Control-15.raw]	417.1202087402344	47.4766100170667	7.54539812853333	95.3196021965333	87.77420406799996	177534.9375	3.6308457929995173E8	0	8139	86.84236990114007	1.0857533102546868	1.1718661446732925	417.1123046875	417.129638671875
820	417.17315673828125	25.8416392341333					1	DETECTED	417.1732 m/z @25.84 [151020OFc1_NvH-0949-Control-15.raw]	417.17315673828125	25.8416392341333	2.73982316586667	98.126944492	95.38712132613334	1030924.625	3.227858089765711E8	0	8139	0.18584064012140544	1.1107271957866207	1.4064171162316146	417.1634826660156	417.1831359863281
821	417.1925048828125	20.6881583512					1	DETECTED	417.1925 m/z @20.69 [151020OFc1_NvH-0949-Control-15.raw]	417.1925048828125	20.6881583512	2.61847696186667	94.9133964890667	92.29491952720002	213659.578125	3.093824951380203E8	3	8139	14.297301952087128	2.8083659495958666	0.013675763550615552	417.18316650390625	417.1935119628906
822	417.2035217285156	34.8500484818667					1	DETECTED	417.2035 m/z @34.85 [151020OFc1_NvH-0949-Control-15.raw]	417.2035217285156	34.8500484818667	0.856175842933333	99.3267916146667	98.47061577173336	3279532.75	5.1706121304366696E8	3	8139	0.1550922692612673	0.5577925927415402	0.10547156414167601	417.19354248046875	417.2123107910156
823	417.2223205566406	16.2187766789333					1	DETECTED	417.2223 m/z @16.22 [151020OFc1_NvH-0949-Control-15.raw]	417.2223205566406	16.2187766789333	2.29108031253333	99.7051409405333	97.41406062799997	1.0951761E7	8.814012994097829E8	2	8139	0.18341695749806064	10.958725193496038	15.836737247348285	417.2123718261719	417.2319641113281
824	417.2419738769531	40.2915339818667					1	DETECTED	417.2420 m/z @40.29 [151020OFc1_NvH-0949-Control-15.raw]	417.2419738769531	40.2915339818667	2.43106425493333	99.7603883506667	97.32932409573337	1.9505964E7	1.1533524695381556E9	3	8139	0.1589314959487922	0.5364728107866359	0.018528996875916064	417.23199462890625	417.251953125
825	417.2522888183594	29.9786704805333					1	DETECTED	417.2523 m/z @29.98 [151020OFc1_NvH-0949-Control-15.raw]	417.2522888183594	29.9786704805333	3.9691142408	94.2839475205333	90.3148332797333	1.3296885E7	5.435706130882821E8	0	8139	0.17956789927835715	34.453240810312536	1.2672407294014565	417.2519836425781	417.26226806640625
826	417.26739501953125	90.4167603221333					1	DETECTED	417.2674 m/z @90.42 [151020OFc1_NvH-0949-Control-15.raw]	417.26739501953125	90.4167603221333	3.94634158133333	98.6545492501333	94.70820766879997	4882589.5	4.870875285744468E8	0	8139	5.940000120378841	0.5008036424581076	0.05551674011548817	417.2623291015625	417.27703857421875
827	417.31243896484375	44.1172313426667					1	DETECTED	417.3124 m/z @44.12 [151020OFc1_NvH-0949-Control-15.raw]	417.31243896484375	44.1172313426667	44.1172313426667	94.0491104450667	49.9318791024	72658.1796875	1.8325485649277192E8	0	8139	48.09404621765292	null	null	417.3024597167969	417.32220458984375
828	417.43548583984375	42.54830376					1	DETECTED	417.4355 m/z @42.55 [151020OFc1_NvH-0949-Control-15.raw]	417.43548583984375	42.54830376	4.29328156906667	98.9332269632	94.63994539413333	759245.9375	3.7191073700715286E8	0	8139	0.12331957637702828	2.352394618719351	0.0034396234214244983	417.4255065917969	417.44317626953125
829	417.453369140625	19.7825336421333					1	DETECTED	417.4534 m/z @19.78 [151020OFc1_NvH-0949-Control-15.raw]	417.453369140625	19.7825336421333	2.58999580746667	99.1415829717333	96.55158716426664	972029.8125	4.096343571263958E8	0	8139	7.559176197407558	0.7948480901452524	0.06165022133453515	417.44342041015625	417.4633483886719
830	417.46514892578125	15.0871935592					1	DETECTED	417.4651 m/z @15.09 [151020OFc1_NvH-0949-Control-15.raw]	417.46514892578125	15.0871935592	3.9691142408	99.3082271258667	95.3391128850667	428596.46875	3.9250276428925556E8	0	8139	0.4435173072183307	0.5247700048056594	0.665238532365612	417.46337890625	417.4751281738281
831	417.4757995605469	34.3935496336					1	DETECTED	417.4758 m/z @34.39 [151020OFc1_NvH-0949-Control-15.raw]	417.4757995605469	34.3935496336	6.78969893173333	97.8777894485333	91.08809051679998	385463.53125	3.565926252374549E8	0	8139	0.10558194063823123	1.9979396860617078	3.0268171908450583	417.47515869140625	417.48004150390625
832	417.4901428222656	26.2306246506667					1	DETECTED	417.4901 m/z @26.23 [151020OFc1_NvH-0949-Control-15.raw]	417.4901428222656	26.2306246506667	4.39791496933333	96.558619048	92.16070407866667	1186710.0	4.177940292491919E8	0	8139	4.543461265975612	0.5086242687348456	0.11114764443842406	417.4801940917969	417.490234375
833	417.500244140625	25.6476578816					1	DETECTED	417.5002 m/z @25.65 [151020OFc1_NvH-0949-Control-15.raw]	417.500244140625	25.6476578816	3.73564939173333	99.0764733093333	95.34082391759996	1902283.25	3.857093614238652E8	0	8139	0.1401707978435276	1.8525613230599853	10.353686446623447	417.4902648925781	417.5090026855469
834	417.5278625488281	62.1991453597333					1	DETECTED	417.5279 m/z @62.20 [151020OFc1_NvH-0949-Control-15.raw]	417.5278625488281	62.1991453597333	4.073058296	94.4645640909333	90.3915057949333	437019.65625	4.5129111000121886E8	0	8139	43.32573495951926	0.8062172368413089	0.6591195714230162	417.5182800292969	417.52813720703125
835	417.53814697265625	34.8061276546667					1	DETECTED	417.5381 m/z @34.81 [151020OFc1_NvH-0949-Control-15.raw]	417.53814697265625	34.8061276546667	3.427536696	95.5841758762667	92.1566391802667	2287739.75	4.2358921222910523E8	3	8139	0.16137088693107415	0.5362763180007031	0.007721563659052853	417.52825927734375	417.5442199707031
836	417.5542297363281	14.1806331653333					1	DETECTED	417.5542 m/z @14.18 [151020OFc1_NvH-0949-Control-15.raw]	417.5542297363281	14.1806331653333	3.9794265432	95.4426525602667	91.46322601706669	3078607.75	4.733897603527086E8	3	8139	0.24265306589117586	0.5578533885096864	2.6504898301877664	417.54425048828125	417.5562438964844
837	417.5662536621094	25.4716848522667					1	DETECTED	417.5663 m/z @25.47 [151020OFc1_NvH-0949-Control-15.raw]	417.5662536621094	25.4716848522667	3.7451392352	94.8854528922667	91.1403136570667	5125980.0	6.951020009435116E8	3	8139	0.22894437219824937	2.1649955992928818	0.6407820819163081	417.5562744140625	417.5762023925781
838	417.5810546875	38.4268548610667					1	DETECTED	417.5811 m/z @38.43 [151020OFc1_NvH-0949-Control-15.raw]	417.5810546875	38.4268548610667	3.8690043144	68.9149226309333	65.0459183165333	3946399.75	3.453124662492128E8	0	8139	1.0306473612327878	0.512775746290857	0.009907207257116296	417.57635498046875	417.59063720703125
839	417.6058654785156	22.6480759965333					1	DETECTED	417.6059 m/z @22.65 [151020OFc1_NvH-0949-Control-15.raw]	417.6058654785156	22.6480759965333	3.75460202773333	97.6749019474667	93.92029991973337	514426.90625	3.8436545378866106E8	0	8139	0.07406663351959963	3.2048700355033417	0.007934465583535413	417.5959167480469	417.61578369140625
840	417.67425537109375	25.85234526					1	DETECTED	417.6743 m/z @25.85 [151020OFc1_NvH-0949-Control-15.raw]	417.67425537109375	25.85234526	3.43678398213333	99.3547034736	95.91791949146666	389556.75	3.91235980085226E8	0	8139	0.38640433621762327	2.139538651351481	2.909490887196629	417.664794921875	417.6825256347656
841	417.6926574707031	19.3966066696					1	DETECTED	417.6927 m/z @19.40 [151020OFc1_NvH-0949-Control-15.raw]	417.6926574707031	19.3966066696	1.19467419706667	94.1987233157333	93.00404911866663	857605.9375	3.656402478134659E8	2	8139	0.9067328819161347	9.45151508211222	98.27947169045808	417.6834716796875	417.6988830566406
842	417.708984375	14.3424337434667					1	DETECTED	417.7090 m/z @14.34 [151020OFc1_NvH-0949-Control-15.raw]	417.708984375	14.3424337434667	4.042765236	98.5519502669333	94.50918503093331	968060.25	4.031990497020325E8	0	8139	5.5401234570371205	0.9875642050986578	1.2100720610454543	417.69903564453125	417.7132263183594
843	417.7232360839844	16.2290494194667					1	DETECTED	417.7232 m/z @16.23 [151020OFc1_NvH-0949-Control-15.raw]	417.7232360839844	16.2290494194667	4.76008370586667	97.5832488325333	92.82316512666662	3808268.0	5.2866938116542786E8	0	8139	0.2090738687298277	3.1484086784444862	1.2847233605590516	417.7132568359375	417.72955322265625
844	417.7396545410156	35.4486497413333					1	DETECTED	417.7397 m/z @35.45 [151020OFc1_NvH-0949-Control-15.raw]	417.7396545410156	35.4486497413333	4.03310866106667	98.9607518738667	94.92764321280004	2.0569322E7	9.503246956771914E8	2	8139	0.22357869758543814	0.5128555545553461	0.02276519240229175	417.72967529296875	417.7496337890625
845	417.7540283203125	29.9513124072					1	DETECTED	417.7540 m/z @29.95 [151020OFc1_NvH-0949-Control-15.raw]	417.7540283203125	29.9513124072	6.7384051944	91.808654528	85.0702493336	2033875.75	4.2945250686886317E8	0	8139	2.7291351204043117	3.3070155721219026	0.13279498838930767	417.7496643066406	417.7640075683594
846	417.7898864746094	14.3079857797333					1	DETECTED	417.7899 m/z @14.31 [151020OFc1_NvH-0949-Control-15.raw]	417.7898864746094	14.3079857797333	0.997738838133333	97.7119333037333	96.71419446559997	157792.484375	3.5038882195405877E8	0	8139	0.07842484428456409	3.633072883243381	0.004831943162052937	417.78387451171875	417.7957458496094
847	417.8061218261719	22.6905919386667					1	DETECTED	417.8061 m/z @22.69 [151020OFc1_NvH-0949-Control-15.raw]	417.8061218261719	22.6905919386667	1.00710127893333	99.3924777970667	98.38537651813337	530528.5625	3.4999849271098506E8	0	8139	0.2759098792210821	3.4471200177772165	20.019262953578536	417.79656982421875	417.81610107421875
848	417.85626220703125	33.1306426146667					1	DETECTED	417.8563 m/z @33.13 [151020OFc1_NvH-0949-Control-15.raw]	417.85626220703125	33.1306426146667	0.0970946986666667	99.187797228	99.09070252933333	112424.828125	3.130625452665577E8	0	8139	89.58485410938589	1.6087696795026472	2.4257167555266097	417.8468322753906	417.8564758300781
849	417.8666076660156	16.8948497058667					1	DETECTED	417.8666 m/z @16.89 [151020OFc1_NvH-0949-Control-15.raw]	417.8666076660156	16.8948497058667	0.478327656266667	99.6960265229333	99.21769886666662	612219.3125	3.654608227427277E8	3	8139	1.9131145331064303	0.575560168670669	0.23534638950978137	417.8566589355469	417.86669921875
850	417.876708984375	47.3148515642667					1	DETECTED	417.8767 m/z @47.31 [151020OFc1_NvH-0949-Control-15.raw]	417.876708984375	47.3148515642667	0.0176165768	99.7967984261333	99.7791818493333	1.1405702E7	5.3288738356187236E8	3	8139	0.18227289938348434	0.5110516905304067	0.014882500584606682	417.8667297363281	417.8866882324219
851	417.8884582519531	14.2573992405333					1	DETECTED	417.8885 m/z @14.26 [151020OFc1_NvH-0949-Control-15.raw]	417.8884582519531	14.2573992405333	0.0673676432	98.9788724066667	98.9115047634667	2277121.75	4.8704658217044556E8	3	8139	0.20365544517288825	25.17995255985491	8.12291707997081	417.88671875	417.8984375
852	417.9090270996094	17.3682320616					1	DETECTED	417.9090 m/z @17.37 [151020OFc1_NvH-0949-Control-15.raw]	417.9090270996094	17.3682320616	0.0276352917333333	99.5952634344	99.56762814266666	2941876.0	5.024973284190358E8	3	8139	21.119260076935422	0.677317955551211	1.3715902411616288	417.8990783691406	417.91900634765625
853	417.919189453125	15.9759271013333					1	DETECTED	417.9192 m/z @15.98 [151020OFc1_NvH-0949-Control-15.raw]	417.919189453125	15.9759271013333	0.0276352917333333	98.8593134725333	98.83167818079997	387911.0625	3.121012354985331E8	0	8139	0.2171970580118998	0.5108902249473417	0.02093741685528965	417.9190368652344	417.9291687011719
854	417.9399108886719	29.5445780312					1	DETECTED	417.9399 m/z @29.54 [151020OFc1_NvH-0949-Control-15.raw]	417.9399108886719	29.5445780312	0.0377497925333333	98.6729076930667	98.63515790053337	246132.34375	3.5908941367444074E8	0	8139	20.629710674374838	1.8586449052692562	2.6976612573451515	417.9300231933594	417.9450378417969
855	417.955078125	19.7595421314667					1	DETECTED	417.9551 m/z @19.76 [151020OFc1_NvH-0949-Control-15.raw]	417.955078125	19.7595421314667	0.00655583173333333	99.5493744501333	99.54281861839996	632278.0625	3.604879013824146E8	0	8139	0.10276445805839884	0.518430246676443	0.02543562128545507	417.9450988769531	417.9649353027344
856	417.9661865234375	58.6653778002667					1	DETECTED	417.9662 m/z @58.67 [151020OFc1_NvH-0949-Control-15.raw]	417.9661865234375	58.6653778002667	5.32980670453333	58.6653778002667	53.335571095733364	123953.8671875	2.0453714044155976E8	0	8139	51.56906439066742	0.5	null	417.965087890625	417.96746826171875
857	417.97747802734375	32.71220464					1	DETECTED	417.9775 m/z @32.71 [151020OFc1_NvH-0949-Control-15.raw]	417.97747802734375	32.71220464	0.1271779184	99.9981170845333	99.87093916613331	645561.1875	3.677800805164449E8	0	8139	0.47125214480693955	2.499780605658427	0.007303859002674407	417.9674987792969	417.98486328125
858	417.99517822265625	16.2657718706667					1	DETECTED	417.9952 m/z @16.27 [151020OFc1_NvH-0949-Control-15.raw]	417.99517822265625	16.2657718706667	0.00655583173333333	99.9519255026667	99.94536967093336	815398.125	4.3073694534370226E8	0	8139	0.1735141878591584	0.5166625565615901	2.2939405751673903	417.9851989746094	418.00457763671875
859	418.0066223144531	22.6480759965333					1	DETECTED	418.0066 m/z @22.65 [151020OFc1_NvH-0949-Control-15.raw]	418.0066223144531	22.6480759965333	1.26494815013333	98.6545492501333	97.38960109999996	492690.21875	3.404242248456229E8	0	8139	0.15971601990853657	3.4306966506918806	0.05064523900139122	418.00518798828125	418.0164489746094
860	418.0327453613281	18.4505470802667					1	DETECTED	418.0327 m/z @18.45 [151020OFc1_NvH-0949-Control-15.raw]	418.0327453613281	18.4505470802667	0.246570382666667	99.0114742349333	98.76490385226664	130108.6484375	3.760884884123108E8	0	8139	0.35873178687565854	3.499695030667841	8.788617522329936	418.03070068359375	418.0423583984375
861	418.196044921875	14.03534096					1	DETECTED	418.1960 m/z @14.04 [151020OFc1_NvH-0949-Control-15.raw]	418.196044921875	14.03534096	2.40304967493333	97.7026666685333	95.29961699359997	1699616.5	3.850045647693867E8	3	8139	2.457084739582852	0.7809235024752766	0.05754797540629051	418.18634033203125	418.2008972167969
862	418.2109375	47.2842457264					1	DETECTED	418.2109 m/z @47.28 [151020OFc1_NvH-0949-Control-15.raw]	418.2109375	47.2842457264	3.70729602773333	99.0393380989333	95.33204207119996	7807865.0	6.035132735835234E8	2	8139	0.18195308424238732	0.5850937455624514	0.011449007642747035	418.2009582519531	418.2209167480469
863	418.22430419921875	22.077857788					1	DETECTED	418.2243 m/z @22.08 [151020OFc1_NvH-0949-Control-15.raw]	418.22430419921875	22.077857788	4.21234861146667	98.6345868877333	94.42223827626664	1397252.875	5.775582035190711E8	2	8139	11.704035590485628	1.2026786840018056	7.953959472317156	418.220947265625	418.2270812988281
864	418.2370910644531	38.3751536274667					1	DETECTED	418.2371 m/z @38.38 [151020OFc1_NvH-0949-Control-15.raw]	418.2370910644531	38.3751536274667	3.8690043144	98.9698285317333	95.1008242173333	9730984.0	9.163442999803772E8	2	8139	3.0900910618523483	0.5485720086566517	0.11588991214556216	418.22711181640625	418.2470397949219
865	418.2503356933594	39.8615446605333					1	DETECTED	418.2503 m/z @39.86 [151020OFc1_NvH-0949-Control-15.raw]	418.2503356933594	39.8615446605333	3.77542065653333	98.663872464	94.88845180746667	753684.9375	4.292181615070544E8	0	8139	0.5754881181805303	1.7261465084870637	0.0210357641803752	418.2471008300781	418.26031494140625
866	418.2704772949219	90.4304642109333					1	DETECTED	418.2705 m/z @90.43 [151020OFc1_NvH-0949-Control-15.raw]	418.2704772949219	90.4304642109333	2.82518712746667	99.1966160024	96.37142887493334	636479.625	3.946817067405873E8	2	8139	5.952114493424162	0.503056722429048	0.00848729680537879	418.26055908203125	418.28045654296875
867	418.4460754394531	23.7757105621333					1	DETECTED	418.4461 m/z @23.78 [151020OFc1_NvH-0949-Control-15.raw]	418.4460754394531	23.7757105621333	1.57085309813333	99.5586447928	97.98779169466667	265759.1875	3.430393031217328E8	0	8139	0.19625090673750378	3.1094913685329315	0.004721607842131649	418.44305419921875	418.4479675292969
868	418.4580078125	27.7742293837333					1	DETECTED	418.4580 m/z @27.77 [151020OFc1_NvH-0949-Control-15.raw]	418.4580078125	27.7742293837333	3.588874588	99.0952563672	95.5063817792	328480.96875	3.3121506480404514E8	0	8139	14.945368744715827	2.463905003440006	3.2230755043614563	418.44805908203125	418.46112060546875
869	418.4714050292969	37.6733013749333					1	DETECTED	418.4714 m/z @37.67 [151020OFc1_NvH-0949-Control-15.raw]	418.4714050292969	37.6733013749333	3.63651945706667	95.2084847024	91.57196524533333	1085187.875	4.241134930368312E8	0	8139	0.12456460325758201	0.8061303619252671	0.025295676146025504	418.46142578125	418.4752197265625
870	418.48541259765625	29.1790298613333					1	DETECTED	418.4854 m/z @29.18 [151020OFc1_NvH-0949-Control-15.raw]	418.48541259765625	29.1790298613333	4.042765236	97.3720768725333	93.3293116365333	1203162.625	3.592745330520065E8	0	8139	0.9904529366204997	2.313042220471318	1.8202274566135392	418.4758605957031	418.4953308105469
871	418.49725341796875	16.3028502248					1	DETECTED	418.4973 m/z @16.30 [151020OFc1_NvH-0949-Control-15.raw]	418.49725341796875	16.3028502248	4.47765186506667	67.0509822128	62.573330347733325	186008.109375	2.6102709064986393E8	0	8139	5.089639698711773	4.350451617158224	0.00936279964536376	418.49542236328125	418.5071716308594
872	418.530517578125	14.0248970376					1	DETECTED	418.5305 m/z @14.02 [151020OFc1_NvH-0949-Control-15.raw]	418.530517578125	14.0248970376	1.80848569173333	95.7374680426667	93.92898235093338	1076866.125	3.4577594153742975E8	0	8139	0.1357260752704157	0.7075672893663285	0.08260029134029596	418.5206298828125	418.53515625
873	418.545166015625	47.2842457264					1	DETECTED	418.5452 m/z @47.28 [151020OFc1_NvH-0949-Control-15.raw]	418.545166015625	47.2842457264	4.10467472586667	96.3310776946667	92.22640296880003	3663582.75	4.661627745819984E8	3	8139	21.531599321613687	0.5053830326814641	0.008660691673417304	418.5351867675781	418.5551452636719
874	418.5628356933594	27.9789875256					1	DETECTED	418.5628 m/z @27.98 [151020OFc1_NvH-0949-Control-15.raw]	418.5628356933594	27.9789875256	4.22344640933333	99.888076476	95.66463006666666	3013749.5	5.446638663266859E8	3	8139	9.120450684439852	0.5752155027896267	3.9836775252337433	418.55517578125	418.57281494140625
875	418.5768127441406	20.4848253085333					1	DETECTED	418.5768 m/z @20.48 [151020OFc1_NvH-0949-Control-15.raw]	418.5768127441406	20.4848253085333	3.79498437893333	84.1235911386667	80.32860675973336	1014502.125	3.684542648799173E8	0	8139	6.623208587763193	1.1267605168582975	2.5052163576270927	418.5728454589844	418.586669921875
876	418.5942077636719	34.2398132466667					1	DETECTED	418.5942 m/z @34.24 [151020OFc1_NvH-0949-Control-15.raw]	418.5942077636719	34.2398132466667	3.8690043144	95.2361486082667	91.3671442938667	639986.1875	3.530867795083801E8	0	8139	0.04217274676821603	1.9596184975921132	0.022144216516628436	418.5868225097656	418.60418701171875
877	418.6851501464844	37.8685488536					1	DETECTED	418.6852 m/z @37.87 [151020OFc1_NvH-0949-Control-15.raw]	418.6851501464844	37.8685488536	5.17308167013333	99.1045146864	93.93143301626667	332211.78125	3.3813092347182757E8	0	8139	75.86277579927481	1.4364595631740291	3.573872788608379	418.6757507324219	418.6885070800781
878	418.6985168457031	16.7656268018667					1	DETECTED	418.6985 m/z @16.77 [151020OFc1_NvH-0949-Control-15.raw]	418.6985168457031	16.7656268018667	3.94634158133333	96.2174208168	92.27107923546667	386934.875	3.5416548698498636E8	0	8139	0.2076790604440113	0.5137436795160237	0.6373980025341194	418.68853759765625	418.7062072753906
879	418.71624755859375	21.795552108					1	DETECTED	418.7162 m/z @21.80 [151020OFc1_NvH-0949-Control-15.raw]	418.71624755859375	21.795552108	4.08423557706667	99.5678111442667	95.48357556720003	8671844.0	4.9088112174583524E8	4	8139	0.17441447391494336	0.8728688031470272	0.33683304130360564	418.706298828125	418.7190246582031
880	418.7290344238281	19.7825336421333					1	DETECTED	418.7290 m/z @19.78 [151020OFc1_NvH-0949-Control-15.raw]	418.7290344238281	19.7825336421333	2.91823604346667	97.9893505261333	95.07111448266663	1.3219711E7	8.577410512676145E8	2	8139	0.2537784437030304	3.8444450447781313	51.52211690397568	418.71905517578125	418.739013671875
881	418.7391662597656	38.3471102632					1	DETECTED	418.7392 m/z @38.35 [151020OFc1_NvH-0949-Control-15.raw]	418.7391662597656	38.3471102632	3.8901101736	99.2432443573333	95.35313418373329	3615015.5	5.1236562852293515E8	2	8139	9.391357987098424	0.5416907292485738	0.258325075243359	418.7390441894531	418.74884033203125
882	418.75848388671875	18.2140372949333					1	DETECTED	418.7585 m/z @18.21 [151020OFc1_NvH-0949-Control-15.raw]	418.75848388671875	18.2140372949333	3.84779837146667	99.833314824	95.98551645253333	2904098.75	4.0633506031478983E8	2	8139	0.18055956021292374	0.5562011819257517	0.08588072984742362	418.7493896484375	418.766845703125
883	418.7708740234375	21.7049487058667					1	DETECTED	418.7709 m/z @21.70 [151020OFc1_NvH-0949-Control-15.raw]	418.7708740234375	21.7049487058667	4.20248232	47.1637717157333	42.961289395733296	382308.6875	1.6065288020156097E8	0	8139	0.16472761578881645	1.2372501386818664	108.26360115337779	418.7689208984375	418.7718200683594
884	418.7822570800781	4.29328156906667					1	DETECTED	418.7823 m/z @4.29 [151020OFc1_NvH-0949-Control-15.raw]	418.7822570800781	4.29328156906667	0.335108465866667	99.1322583274667	98.79714986160003	403112.71875	3.070958357849639E8	2	8139	0.1486553607244412	2.3034907358823093	2.1954441437617427	418.7725830078125	418.7921142578125
885	418.8527526855469	4.181241284					1	DETECTED	418.8528 m/z @4.18 [151020OFc1_NvH-0949-Control-15.raw]	418.8527526855469	4.181241284	0.0176165768	99.2709192264	99.2533026496	162077.1875	3.437517331388343E8	3	8139	0.08508245435875672	0.5222485175776745	3.0864094072321806	418.84283447265625	418.8543701171875
886	418.8643798828125	15.3756820746667					1	DETECTED	418.8644 m/z @15.38 [151020OFc1_NvH-0949-Control-15.raw]	418.8643798828125	15.3756820746667	0.0970946986666667	99.8698829181333	99.77278821946663	465226.90625	3.5577681011251456E8	3	8139	2.6921236879144637	0.5242187309454687	0.0931326923784757	418.8544006347656	418.86761474609375
887	418.87762451171875	25.721281832					1	DETECTED	418.8776 m/z @25.72 [151020OFc1_NvH-0949-Control-15.raw]	418.87762451171875	25.721281832	0.00655583173333333	99.9154409890667	99.90888515733336	2252100.75	3.944147928961611E8	3	8139	19.662076216777457	29.948843017747333	0.6072729614666458	418.8676452636719	418.8872375488281
888	418.89727783203125	27.9900663394667					1	DETECTED	418.8973 m/z @27.99 [151020OFc1_NvH-0949-Control-15.raw]	418.89727783203125	27.9900663394667	0.1572021336	99.7328304242667	99.5756282906667	2311364.0	3.489073913626574E8	0	8139	0.17550777837110232	0.5423897051589295	0.3608692048424988	418.8872985839844	418.897705078125
889	418.90771484375	26.180891512					1	DETECTED	418.9077 m/z @26.18 [151020OFc1_NvH-0949-Control-15.raw]	418.90771484375	26.180891512	0.00655583173333333	99.6410272701333	99.63447143839997	5492284.5	5.830217140522704E8	3	8139	0.30631982371420463	0.5364250731446053	0.5261042031777594	418.8977355957031	418.9176330566406
890	418.9178161621094	24.1320520629333					1	DETECTED	418.9178 m/z @24.13 [151020OFc1_NvH-0949-Control-15.raw]	418.9178161621094	24.1320520629333	0.449236618133333	67.0509822128	66.60174559466667	519428.71875	2.706806346948237E8	0	8139	0.13569048243139292	1.4061196767314759	0.008374833626119696	418.91778564453125	418.91864013671875
891	418.92864990234375	34.2741155133333					1	DETECTED	418.9286 m/z @34.27 [151020OFc1_NvH-0949-Control-15.raw]	418.92864990234375	34.2741155133333	0.00655583173333333	99.9888605533333	99.98230472159996	571169.6875	3.83585814573772E8	0	8139	29.35991005497986	2.2269389175139125	0.005623407579558279	418.9186706542969	418.93841552734375
892	418.9404296875	47.5126886848					1	DETECTED	418.9404 m/z @47.51 [151020OFc1_NvH-0949-Control-15.raw]	418.9404296875	47.5126886848	0.00655583173333333	99.6134838088	99.60692797706666	110786.4609375	3.2692300841435504E8	0	8139	99.49069858231965	1.0554829873235356	1.101478483740023	418.93902587890625	418.9420166015625
893	418.9520568847656	12.2261704138667					1	DETECTED	418.9521 m/z @12.23 [151020OFc1_NvH-0949-Control-15.raw]	418.9520568847656	12.2261704138667	0.107078057066667	99.6043987618667	99.49732070480003	617986.9375	3.460228207328042E8	0	8139	10.89981071171128	0.5208502371885502	2.4709976552589317	418.9422302246094	418.957763671875
894	418.9677734375	31.50644305175					1	DETECTED	418.9678 m/z @31.51 [151020OFc1_NvH-0949-Control-15.raw]	418.9677734375	31.50644305175	0.057424672	99.503287184	99.445862512	853786.1875	3.47031686194732E8	0	8139	15.53327681222223	0.8523612497325603	0.017595118231705734	418.9577941894531	418.97760009765625
895	418.9862976074219	28.2000016541333					1	DETECTED	418.9863 m/z @28.20 [151020OFc1_NvH-0949-Control-15.raw]	418.9862976074219	28.2000016541333	0.00655583173333333	99.9154409890667	99.90888515733336	288827.1875	3.512733433989796E8	0	8139	1.924062647285968	2.669076436516688	5.365361960459851	418.9778137207031	418.9957275390625
896	419.16497802734375	55.8075980541333					1	DETECTED	419.1650 m/z @55.81 [151020OFc1_NvH-0949-Control-15.raw]	419.16497802734375	55.8075980541333	7.22388514133333	93.4700028821333	86.24611774079997	119730.2265625	3.1863675968816626E8	0	8139	83.7723343827955	0.8876031963180545	0.7274981176423047	419.15673828125	419.17340087890625
897	419.1840515136719	14.8515522888					1	DETECTED	419.1841 m/z @14.85 [151020OFc1_NvH-0949-Control-15.raw]	419.1840515136719	14.8515522888	3.38985313866667	99.8059067245333	96.41605358586663	348243.28125	3.608216023221228E8	0	8139	3.1321822854627612	1.1630390158793684	1.186895119725913	419.1741943359375	419.1940002441406
898	419.205322265625	23.0537732856					1	DETECTED	419.2053 m/z @23.05 [151020OFc1_NvH-0949-Control-15.raw]	419.205322265625	23.0537732856	0.9881744392	95.4796400456	94.4914656064	2825558.0	4.457190392815088E8	3	8139	0.12508117662487095	1.2059308870604877	0.5425296232663924	419.19537353515625	419.20660400390625
899	419.21661376953125	37.5684459133333					1	DETECTED	419.2166 m/z @37.57 [151020OFc1_NvH-0949-Control-15.raw]	419.21661376953125	37.5684459133333	3.03693636213333	99.1785449050667	96.14160854293337	6851048.0	5.572707552974194E8	3	8139	22.662235206975623	0.5113383688877495	0.012646307311869533	419.2066345214844	419.217041015625
900	419.22705078125	24.4869733157333					1	DETECTED	419.2271 m/z @24.49 [151020OFc1_NvH-0949-Control-15.raw]	419.22705078125	24.4869733157333	3.63651945706667	99.4754936952	95.83897423813333	3.8384368E7	1.322635694454305E9	2	8139	0.21381434620041517	15.58379705775825	0.0545111816961272	419.2170715332031	419.2370300292969
901	419.2469787597656	35.6036108194667					1	DETECTED	419.2470 m/z @35.60 [151020OFc1_NvH-0949-Control-15.raw]	419.2469787597656	35.6036108194667	3.64616303866667	99.1322583274667	95.48609528880003	2.7918E7	1.2025375664176643E9	3	8139	0.24928180734441696	1.13408107620622	46.39341847012678	419.2370910644531	419.2569580078125
902	419.2602233886719	18.2398801218667					1	DETECTED	419.2602 m/z @18.24 [151020OFc1_NvH-0949-Control-15.raw]	419.2602233886719	18.2398801218667	4.11571826133333	97.8409022333333	93.72518397199997	1212129.625	3.990155617946796E8	0	8139	0.171015604370659	1.358039567738932	5.256883140309497	419.2569885253906	419.2699279785156
903	419.27276611328125	21.7337301213333					1	DETECTED	419.2728 m/z @21.73 [151020OFc1_NvH-0949-Control-15.raw]	419.27276611328125	21.7337301213333	3.77542065653333	97.3445244048	93.56910374826667	227046.046875	3.47669841498529E8	0	8139	0.11160573214911196	2.4714419214081595	8.055494478608479	419.27093505859375	419.2825927734375
904	419.283935546875	4.32415525253333					1	DETECTED	419.2839 m/z @4.32 [151020OFc1_NvH-0949-Control-15.raw]	419.283935546875	4.32415525253333	1.441435712	92.0639226293333	90.6224869173333	185529.4375	1.620761209779558E8	0	8139	0.12158799339414195	1.2349211555460042	1.176145091134658	419.2828063964844	419.2925720214844
905	419.31524658203125	92.1229490008					1	DETECTED	419.3152 m/z @92.12 [151020OFc1_NvH-0949-Control-15.raw]	419.31524658203125	92.1229490008	0.00655583173333333	99.9981170845333	99.99156125279997	1880609.875	4.0044673543890476E8	0	8139	0.9195054823173905	1.8227176665288083	0.37136448163650393	419.3135681152344	419.324462890625
906	419.41448974609375	37.00066994					1	DETECTED	419.4145 m/z @37.00 [151020OFc1_NvH-0949-Control-15.raw]	419.41448974609375	37.00066994	5.9202919312	98.3692003552	92.448908424	166064.9375	3.401874531780853E8	0	8139	92.11846776717661	1.5005195076830167	1.9849603353289	419.4112243652344	419.4222106933594
907	419.4560241699219	23.0704496824					1	DETECTED	419.4560 m/z @23.07 [151020OFc1_NvH-0949-Control-15.raw]	419.4560241699219	23.0704496824	3.8250468656	97.9238136448	94.0987667792	2168993.75	3.706790197709174E8	0	8139	0.10549435298813492	0.6089450537558839	0.014469726013862164	419.44610595703125	419.46600341796875
908	419.4669189453125	19.3621951008					1	DETECTED	419.4669 m/z @19.36 [151020OFc1_NvH-0949-Control-15.raw]	419.4669189453125	19.3621951008	4.08423557706667	99.5400949178667	95.45585934080003	433257.25	3.7359329045719945E8	0	8139	0.05747171787963268	0.5141814356185571	0.026058538190550064	419.4660339355469	419.47686767578125
909	419.484375	20.8466772984					1	DETECTED	419.4844 m/z @20.85 [151020OFc1_NvH-0949-Control-15.raw]	419.484375	20.8466772984	4.51721190346667	95.0181870362667	90.50097513280002	386837.34375	3.203477126000016E8	0	8139	0.3128615330828275	5.588611914966846	0.09887430392863221	419.4769287109375	419.49383544921875
910	419.50482177734375	25.9699275024					1	DETECTED	419.5048 m/z @25.97 [151020OFc1_NvH-0949-Control-15.raw]	419.50482177734375	25.9699275024	3.7847093728	99.317441508	95.5327321352	261471.21875	3.201089990436935E8	0	8139	15.65969538261222	2.462769072458283	3.919083016483226	419.49505615234375	419.5146179199219
911	419.51812744140625	14.8710028610667					1	DETECTED	419.5181 m/z @14.87 [151020OFc1_NvH-0949-Control-15.raw]	419.51812744140625	14.8710028610667	2.8901594128	95.5464370077333	92.6562775949333	170725.609375	3.25549272445596E8	0	8139	24.064781352851128	4.3035672062674095	16.334739288475706	419.51507568359375	419.528076171875
912	419.5382995605469	10.3376834016					1	DETECTED	419.5383 m/z @10.34 [151020OFc1_NvH-0949-Control-15.raw]	419.5382995605469	10.3376834016	4.11571826133333	99.8516268418667	95.73590858053338	1500048.875	3.92941776460292E8	3	8139	0.19816717628118496	2.4049926010282063	0.5564974312306054	419.5283508300781	419.54827880859375
913	419.5509948730469	20.085348732					1	DETECTED	419.5510 m/z @20.09 [151020OFc1_NvH-0949-Control-15.raw]	419.5509948730469	20.085348732	4.042765236	99.187797228	95.145031992	607308.5	3.385839648549165E8	0	8139	0.15831786052083885	0.5326872002262953	0.1672907343011712	419.5483703613281	419.5528869628906
914	419.56292724609375	35.8400388165333					1	DETECTED	419.5629 m/z @35.84 [151020OFc1_NvH-0949-Control-15.raw]	419.56292724609375	35.8400388165333	3.88038119306667	96.1993255610667	92.31894436800003	1869198.5	4.4700549159204316E8	0	8139	7.871402199990296	0.6854315110750075	0.48574599595026385	419.5529479980469	419.5713806152344
915	419.5813903808594	35.6135271834667					1	DETECTED	419.5814 m/z @35.61 [151020OFc1_NvH-0949-Control-15.raw]	419.5813903808594	35.6135271834667	3.54139370773333	98.8872343530667	95.34584064533337	2.040636E7	7.554959055277358E8	3	8139	0.29727615103897165	0.5167731870534312	48.04273692167892	419.5714416503906	419.5911865234375
916	419.5946044921875	18.1606335493333					1	DETECTED	419.5946 m/z @18.16 [151020OFc1_NvH-0949-Control-15.raw]	419.5946044921875	18.1606335493333	4.62190631546667	97.5932634954667	92.97135718000003	172349.1875	3.3142553319742066E8	0	8139	13.125664705359544	5.033359219883469	9.652965712385758	419.5914001464844	419.5997314453125
917	419.6102294921875	22.0611994413333					1	DETECTED	419.6102 m/z @22.06 [151020OFc1_NvH-0949-Control-15.raw]	419.6102294921875	22.0611994413333	1.81740666426667	97.8222545954667	96.00484793120003	318139.46875	3.62039448076527E8	0	8139	0.20646364776348136	3.6612872236951923	0.03312516820491742	419.60028076171875	419.6202087402344
918	419.6788330078125	39.2145523154667					1	DETECTED	419.6788 m/z @39.21 [151020OFc1_NvH-0949-Control-15.raw]	419.6788330078125	39.2145523154667	4.6517669672	96.0523143509333	91.4005473837333	476622.03125	3.299678504772866E8	0	8139	33.0185431970587	1.354595333406495	1.7140307610273282	419.669677734375	419.6798095703125
919	419.6900329589844	32.7540873818667					1	DETECTED	419.6900 m/z @32.75 [151020OFc1_NvH-0949-Control-15.raw]	419.6900329589844	32.7540873818667	3.6780587664	71.6793082712	68.0012495048	599551.25	2.887312429389276E8	0	8139	0.1908108618784894	1.4276293056333274	0.005278969471378606	419.6807861328125	419.696533203125
920	419.70660400390625	23.0422859837333					1	DETECTED	419.7066 m/z @23.04 [151020OFc1_NvH-0949-Control-15.raw]	419.70660400390625	23.0422859837333	4.09531043146667	77.2029048608	73.10759442933333	1138223.5	3.2478314010881835E8	2	8139	0.11156714552715385	0.6870061569610897	0.9175294062404789	419.69671630859375	419.70819091796875
921	419.71820068359375	37.5495884309333					1	DETECTED	419.7182 m/z @37.55 [151020OFc1_NvH-0949-Control-15.raw]	419.71820068359375	37.5495884309333	3.055930324	97.2156967122667	94.1597663882667	2865947.5	5.0356430854720336E8	2	8139	14.030635802996361	0.5282965542864778	0.01643587398535776	419.708251953125	419.7183532714844
922	419.7283630371094	24.4869733157333					1	DETECTED	419.7284 m/z @24.49 [151020OFc1_NvH-0949-Control-15.raw]	419.7283630371094	24.4869733157333	3.7262871784	99.5586447928	95.8323576144	1.6497924E7	9.120332856242614E8	2	8139	1.419065014391812	5.697277957569562	1.7937800581217622	419.7184143066406	419.73822021484375
923	419.7408447265625	26.4840959056					1	DETECTED	419.7408 m/z @26.48 [151020OFc1_NvH-0949-Control-15.raw]	419.7408447265625	26.4840959056	5.0945095688	98.8031725216	93.7086629528	678089.4375	3.744921950199665E8	0	8139	0.1303811237085135	0.5024670995329409	0.2484731815400957	419.7383728027344	419.7448425292969
924	419.7548522949219	24.6486881109333					1	DETECTED	419.7549 m/z @24.65 [151020OFc1_NvH-0949-Control-15.raw]	419.7548522949219	24.6486881109333	4.21234861146667	99.2432443573333	95.03089574586663	1.6905738E7	6.524128652784759E8	2	8139	0.19562153569078689	1.5272533619526418	1.8903958210995748	419.744873046875	419.7648010253906
925	419.7706604003906	13.5139779952					1	DETECTED	419.7707 m/z @13.51 [151020OFc1_NvH-0949-Control-15.raw]	419.7706604003906	13.5139779952	6.78969893173333	95.4981019914667	88.70840305973337	250225.0625	4.442958953282339E8	0	8139	0.4395475674148024	0.6613799817199769	0.43363295931381135	419.7648620605469	419.779541015625
926	419.7917785644531	40.2915339818667					1	DETECTED	419.7918 m/z @40.29 [151020OFc1_NvH-0949-Control-15.raw]	419.7917785644531	40.2915339818667	0.789720509866667	99.2802670322667	98.49054652240004	749923.25	3.4817251404712397E8	0	8139	0.13018935146661192	1.3204422975696097	0.0026880190298500337	419.7826232910156	419.8016357421875
927	419.8115234375	22.0326891786667					1	DETECTED	419.8115 m/z @22.03 [151020OFc1_NvH-0949-Control-15.raw]	419.8115234375	22.0326891786667	1.81740666426667	98.8031725216	96.98576585733333	359443.28125	3.610103592166931E8	0	8139	0.2870544838132041	2.3988229149962925	0.5208147831650334	419.8018798828125	419.82122802734375
928	419.84814453125	46.8682254464					1	DETECTED	419.8481 m/z @46.87 [151020OFc1_NvH-0949-Control-15.raw]	419.84814453125	46.8682254464	0.345064548266667	99.3924777970667	99.04741324880004	728567.0625	3.7174765846121943E8	3	8139	27.331902861440387	1.4139059889891796	0.005265100883881482	419.8382873535156	419.8581237792969
929	419.8725891113281	10.3939700922667					1	DETECTED	419.8726 m/z @10.39 [151020OFc1_NvH-0949-Control-15.raw]	419.8725891113281	10.3939700922667	0.00655583173333333	99.9154409890667	99.90888515733336	927920.3125	3.9076978572161907E8	0	8139	22.800437987389397	2.5347098062741766	51.80878953376814	419.86260986328125	419.880859375
930	419.89093017578125	36.8342655146667					1	DETECTED	419.8909 m/z @36.83 [151020OFc1_NvH-0949-Control-15.raw]	419.89093017578125	36.8342655146667	0.00655583173333333	99.888076476	99.88152064426666	4707790.0	6.178948841319355E8	3	8139	17.368795662200835	0.5316044116281169	0.1874940548465938	419.8809509277344	419.9009094238281
931	419.9044494628906	31.9376441690667					1	DETECTED	419.9044 m/z @31.94 [151020OFc1_NvH-0949-Control-15.raw]	419.9044494628906	31.9376441690667	0.00655583173333333	95.6316151936	95.62505936186666	790637.5	3.788752100506951E8	3	8139	14.043775756141656	0.5019002953617336	0.1341711658892754	419.90093994140625	419.9053955078125
932	419.9154357910156	35.6135271834667					1	DETECTED	419.9154 m/z @35.61 [151020OFc1_NvH-0949-Control-15.raw]	419.9154357910156	35.6135271834667	0.00655583173333333	99.7875901170667	99.78103428533336	8135780.5	5.499721953048623E8	3	8139	0.18327284986349213	1.0951840434777491	1.0110801376702452	419.90545654296875	419.9254150390625
933	419.9306335449219	41.8663404674667					1	DETECTED	419.9306 m/z @41.87 [151020OFc1_NvH-0949-Control-15.raw]	419.9306335449219	41.8663404674667	0.0970946986666667	98.3407130504	98.24361835173333	519024.0625	3.453129817970431E8	3	8139	26.31236662777209	1.57046102299318	2.382082194593848	419.925537109375	419.9405212402344
934	419.9448547363281	56.783639412					1	DETECTED	419.9449 m/z @56.78 [151020OFc1_NvH-0949-Control-15.raw]	419.9448547363281	56.783639412	0.00655583173333333	99.9612549858667	99.95469915413337	145281.6875	4.1878873356307256E8	0	8139	87.23642389125763	0.8735959381726665	0.7479351782616431	419.9407958984375	419.947265625
935	419.9573059082031	23.0805188504					1	DETECTED	419.9573 m/z @23.08 [151020OFc1_NvH-0949-Control-15.raw]	419.9573059082031	23.0805188504	0.00655583173333333	99.7875901170667	99.78103428533336	587726.125	3.759702468883406E8	0	8139	0.02117288939957973	0.5292461147505825	0.005092596032566378	419.94732666015625	419.9671936035156
936	419.9683532714844	33.2220400989333					1	DETECTED	419.9684 m/z @33.22 [151020OFc1_NvH-0949-Control-15.raw]	419.9683532714844	33.2220400989333	0.047620108	99.7967984261333	99.74917831813329	564373.125	5.480860060422733E8	4	8139	0.13709440806374573	null	null	419.9673156738281	419.9698181152344
937	419.9798278808594	23.6114563933333					1	DETECTED	419.9798 m/z @23.61 [151020OFc1_NvH-0949-Control-15.raw]	419.9798278808594	23.6114563933333	0.458921730933333	99.9888605533333	99.52993882239997	738048.875	3.644738818053756E8	4	8139	11.355325718569581	0.7962340013968665	0.33680844024751383	419.9698486328125	419.9809875488281
938	419.99102783203125	29.9650335314667					1	DETECTED	419.9910 m/z @29.97 [151020OFc1_NvH-0949-Control-15.raw]	419.99102783203125	29.9650335314667	0.167006242133333	99.6410272701333	99.47402102799997	773271.875	3.427140163475474E8	0	8139	16.076597703814716	0.5047715079281929	0.23171140294845544	419.9810485839844	420.0006408691406
939	420.03558349609375	56.4136555218667					1	DETECTED	420.0356 m/z @56.41 [151020OFc1_NvH-0949-Control-15.raw]	420.03558349609375	56.4136555218667	0.7609995984	97.9238136448	97.1628140464	161233.0625	3.4083600532043034E8	0	8139	71.41102239105706	0.9041143601482171	0.8058855204567101	420.0264587402344	420.0387268066406
940	420.0488586425781	46.894899948					1	DETECTED	420.0489 m/z @46.89 [151020OFc1_NvH-0949-Control-15.raw]	420.0488586425781	46.894899948	0.8181928512	98.9516186514667	98.1334258002667	748673.4375	3.7032511788060033E8	0	8139	0.2605977794285863	1.4192334560157662	1.8847280954658407	420.0389099121094	420.05816650390625
941	420.11456298828125	64.8021907154667					1	DETECTED	420.1146 m/z @64.80 [151020OFc1_NvH-0949-Control-15.raw]	420.11456298828125	64.8021907154667	32.1572149008167	97.2709860709333	65.1137711701166	183024.171875	2.970771569598518E8	0	8139	1.0147444566611767	0.9973015685448245	0.9946031370896492	420.105712890625	420.1244812011719
942	420.18011474609375	39.3568176965333					1	DETECTED	420.1801 m/z @39.36 [151020OFc1_NvH-0949-Control-15.raw]	420.18011474609375	39.3568176965333	2.23569969413333	97.932934872	95.69723517786667	186754.15625	3.62333979160318E8	0	8139	84.45552141379531	1.359653973377431	2.169478028628741	420.1702880859375	420.1852722167969
943	420.1952819824219	29.2780810693333					1	DETECTED	420.1953 m/z @29.28 [151020OFc1_NvH-0949-Control-15.raw]	420.1952819824219	29.2780810693333	4.09531043146667	98.4505995381333	94.35528910666663	673740.4375	3.610882081708335E8	0	8139	0.04179639082169473	2.5102060423360717	5.755540063865565	420.1853942871094	420.1958923339844
944	420.2059020996094	10.0109101578667					1	DETECTED	420.2059 m/z @10.01 [151020OFc1_NvH-0949-Control-15.raw]	420.2059020996094	10.0109101578667	3.79498437893333	99.1602416306667	95.36525725173337	1093509.75	4.1032478437838966E8	3	8139	24.811347441637203	2.3105118374472453	8.291851287383384	420.1959228515625	420.21002197265625
945	420.2200622558594	34.3419852426667					1	DETECTED	420.2201 m/z @34.34 [151020OFc1_NvH-0949-Control-15.raw]	420.2200622558594	34.3419852426667	3.13223748586667	99.5217809768	96.38954349093333	3945309.5	6.198271762859054E8	3	8139	20.75559217162709	0.6321915385320492	0.5622403808443749	420.2100830078125	420.2210388183594
946	420.2310485839844	33.7871542421333					1	DETECTED	420.2310 m/z @33.79 [151020OFc1_NvH-0949-Control-15.raw]	420.2310485839844	33.7871542421333	0.517540128	99.0952563672	98.5777162392	1.9188906E7	1.1559520650120306E9	2	8139	0.2333414154796145	8.287230741552975	0.21427001963512365	420.2210693359375	420.24102783203125
947	420.2421569824219	30.7312722989333					1	DETECTED	420.2422 m/z @30.73 [151020OFc1_NvH-0949-Control-15.raw]	420.2421569824219	30.7312722989333	3.94634158133333	95.8680211464	91.92167956506667	2000607.875	4.220956819106976E8	3	8139	0.12320961520708806	1.9828542900979909	133.06950640438203	420.2410583496094	420.24658203125
948	420.256591796875	24.6394421437333					1	DETECTED	420.2566 m/z @24.64 [151020OFc1_NvH-0949-Control-15.raw]	420.256591796875	24.6394421437333	3.6876417216	99.4016713186667	95.7140295970667	7249325.0	5.462387426661065E8	3	8139	0.21015842969904241	1.7476699619116913	2.0016279205043728	420.2466735839844	420.2663879394531
949	420.2706298828125	27.1813197146667					1	DETECTED	420.2706 m/z @27.18 [151020OFc1_NvH-0949-Control-15.raw]	420.2706298828125	27.1813197146667	5.33940070453333	91.9621319962667	86.62273129173337	275252.3125	3.581446172666525E8	0	8139	15.693039721149185	2.7992233664026074	4.673369989232705	420.2667236328125	420.27886962890625
950	420.28240966796875	5.63510315626667					1	DETECTED	420.2824 m/z @5.64 [151020OFc1_NvH-0949-Control-15.raw]	420.28240966796875	5.63510315626667	4.94054092933333	91.9353301018667	86.99478917253337	139393.046875	2.9775001647953445E8	2	8139	0.17634283571584053	0.8970650253483199	0.7817316282245637	420.28076171875	420.283447265625
951	420.2936096191406	40.3222796082667					1	DETECTED	420.2936 m/z @40.32 [151020OFc1_NvH-0949-Control-15.raw]	420.2936096191406	40.3222796082667	4.25936245173333	94.1523236616	89.89296120986667	176113.8125	4.282994295952014E8	0	8139	51.444298820136055	1.2144179048055228	1.4315150653277666	420.2848815917969	420.29730224609375
952	420.31878662109375	92.1229490008					1	DETECTED	420.3188 m/z @92.12 [151020OFc1_NvH-0949-Control-15.raw]	420.31878662109375	92.1229490008	0.00655583173333333	99.9981170845333	99.99156125279997	463598.625	3.270998472974221E8	0	8139	6.153638235647932	0.5376200059004143	2.700858866706834	420.3118591308594	420.3282470703125
953	420.3316955566406	91.2276280882667					1	DETECTED	420.3317 m/z @91.23 [151020OFc1_NvH-0949-Control-15.raw]	420.3316955566406	91.2276280882667	1.58017411706667	92.3695695288	90.78939541173332	107658.59375	2.4293254196998352E8	0	8139	0.769282692862646	0.5063690678873053	null	420.32989501953125	420.3398132324219
954	420.397216796875	23.7664360768					1	DETECTED	420.3972 m/z @23.77 [151020OFc1_NvH-0949-Control-15.raw]	420.397216796875	23.7664360768	2.4682701368	98.2942780386667	95.8260079018667	185964.203125	3.2809610638308406E8	0	8139	0.08013138424322364	2.2496305121253717	4.866636920461536	420.3883361816406	420.406982421875
955	420.4502258300781	46.894899948					1	DETECTED	420.4502 m/z @46.89 [151020OFc1_NvH-0949-Control-15.raw]	420.4502258300781	46.894899948	3.94634158133333	97.5649931605333	93.61865157919998	437925.6875	3.5022924459410983E8	0	8139	89.90338812695227	1.1835808432030372	1.8713773105421208	420.44036865234375	420.460205078125
956	420.47039794921875	45.6756553122667					1	DETECTED	420.4704 m/z @45.68 [151020OFc1_NvH-0949-Control-15.raw]	420.47039794921875	45.6756553122667	3.8901101736	97.6385063658667	93.74839619226671	2418819.5	4.478414741797843E8	0	8139	0.3438125486476977	0.5444555069522027	0.012258970418900207	420.460693359375	420.4803771972656
957	420.4806213378906	24.9585573946667					1	DETECTED	420.4806 m/z @24.96 [151020OFc1_NvH-0949-Control-15.raw]	420.4806213378906	24.9585573946667	4.25936245173333	95.4426525602667	91.18329010853337	765757.125	4.0986014252832556E8	0	8139	8.357375936616599	0.5872666390623398	1.9676395996850662	420.48040771484375	420.490234375
958	420.4925842285156	30.0205219922667					1	DETECTED	420.4926 m/z @30.02 [151020OFc1_NvH-0949-Control-15.raw]	420.4925842285156	30.0205219922667	1.091645996	96.4204185896	95.32877259360001	442510.71875	3.282324127868364E8	0	8139	0.15002711294933846	1.8292479516911915	2.6860281198910414	420.4910888671875	420.50201416015625
959	420.5325927734375	24.8279070594667					1	DETECTED	420.5326 m/z @24.83 [151020OFc1_NvH-0949-Control-15.raw]	420.5325927734375	24.8279070594667	1.75448057146667	96.8866904528	95.13220988133332	1781368.0	4.071590494683957E8	0	8139	0.08076757837228499	0.5441608391396701	0.02026617947412183	420.5226745605469	420.54254150390625
960	420.5443115234375	38.9243368405333					1	DETECTED	420.5443 m/z @38.92 [151020OFc1_NvH-0949-Control-15.raw]	420.5443115234375	38.9243368405333	5.9202919312	93.7918195765333	87.8715276453333	407462.875	4.2341478601892406E8	0	8139	15.23998723039875	1.3312236104200046	2.7248958651506627	420.5426025390625	420.5447692871094
961	420.5547790527344	48.5595477786667					1	DETECTED	420.5548 m/z @48.56 [151020OFc1_NvH-0949-Control-15.raw]	420.5547790527344	48.5595477786667	4.21234861146667	95.706958164	91.49460955253333	2183430.25	3.9993464175476474E8	3	8139	0.12758699495687864	0.5519253291553788	0.00556377278748883	420.5447998046875	420.555419921875
962	420.5654296875	33.7612712730667					1	DETECTED	420.5654 m/z @33.76 [151020OFc1_NvH-0949-Control-15.raw]	420.5654296875	33.7612712730667	3.95784312826667	98.7563292749333	94.79848614666662	1.3538039E7	7.482657984665891E8	3	8139	0.20776268148016896	0.9205045327120568	0.7175360026003702	420.5554504394531	420.57489013671875
963	420.5763244628906	30.7312722989333					1	DETECTED	420.5763 m/z @30.73 [151020OFc1_NvH-0949-Control-15.raw]	420.5763244628906	30.7312722989333	3.65561913946667	99.7051409405333	96.04952180106663	1185219.75	4.0684227721802413E8	3	8139	16.406358774655047	0.7074943694371364	1.0472588198759152	420.5754699707031	420.5863037109375
964	420.59088134765625	44.5287163058667					1	DETECTED	420.5909 m/z @44.53 [151020OFc1_NvH-0949-Control-15.raw]	420.59088134765625	44.5287163058667	4.22344640933333	85.4728669373333	81.24942052799996	833238.5	3.6472272976473033E8	3	8139	0.07630186727462984	1.260768393510405	0.0014414442329108359	420.5863952636719	420.6005554199219
965	420.61798095703125	31.9632628026667					1	DETECTED	420.6180 m/z @31.96 [151020OFc1_NvH-0949-Control-15.raw]	420.61798095703125	31.9632628026667	3.9125558464	99.0857606064	95.17320476	408541.4375	3.614888957339054E8	0	8139	0.14801328727579488	1.6964493071134117	0.0015573903208414039	420.6081237792969	420.6278991699219
966	420.7095642089844	18.9864007698667					1	DETECTED	420.7096 m/z @18.99 [151020OFc1_NvH-0949-Control-15.raw]	420.7095642089844	18.9864007698667	1.16661403973333	98.9332269632	97.76661292346667	1709167.625	3.8677803521710557E8	2	8139	0.18688805131962738	1.4375917737595554	3.9570415278120135	420.6996765136719	420.7113952636719
967	420.721435546875	38.6342858922667					1	DETECTED	420.7214 m/z @38.63 [151020OFc1_NvH-0949-Control-15.raw]	420.721435546875	38.6342858922667	0.0276352917333333	98.1734171029333	98.14578181119997	3438196.75	5.06449006993561E8	2	8139	7.084861111972593	0.5450059753065017	0.3062090622629689	420.7114562988281	420.72869873046875
968	420.73870849609375	19.246952092					1	DETECTED	420.7387 m/z @19.25 [151020OFc1_NvH-0949-Control-15.raw]	420.73870849609375	19.246952092	4.39791496933333	99.1602416306667	94.76232666133338	5568061.0	5.466327513573477E8	2	8139	0.1814808836017292	1.487341411953122	0.6439768017368422	420.728759765625	420.7484130859375
969	420.7508850097656	21.5365885341333					1	DETECTED	420.7509 m/z @21.54 [151020OFc1_NvH-0949-Control-15.raw]	420.7508850097656	21.5365885341333	4.147876428	94.7688857392	90.6210093112	617639.8125	3.2879902196277297E8	0	8139	0.21833517936547864	1.5733526862287568	1.7186692422895335	420.7487487792969	420.753173828125
970	420.7632141113281	27.7605172925333					1	DETECTED	420.7632 m/z @27.76 [151020OFc1_NvH-0949-Control-15.raw]	420.7632141113281	27.7605172925333	4.91943216533333	98.6545492501333	93.73511708479997	2425566.0	4.805965661962066E8	2	8139	2.726332095591566	0.5314449650677231	0.19756090476815166	420.75323486328125	420.7731628417969
971	420.7867736816406	37.2473020050667					1	DETECTED	420.7868 m/z @37.25 [151020OFc1_NvH-0949-Control-15.raw]	420.7867736816406	37.2473020050667	1.2836125072	97.7395764216	96.4559639144	4593847.0	5.383496509293351E8	2	8139	0.2364488778781606	1.1445841878006173	0.07816513800603178	420.7772521972656	420.7967224121094
972	420.81341552734375	31.8692472541333					1	DETECTED	420.8134 m/z @31.87 [151020OFc1_NvH-0949-Control-15.raw]	420.81341552734375	31.8692472541333	0.722691796533333	97.8501666242667	97.12747482773337	333505.5625	3.548368741176773E8	0	8139	13.292380141528021	1.9951110265538543	3.165868477980813	420.80377197265625	420.8233642578125
973	420.85137939453125	52.022555512					1	DETECTED	420.8514 m/z @52.02 [151020OFc1_NvH-0949-Control-15.raw]	420.85137939453125	52.022555512	0.0673676432	99.7967984261333	99.72943078293329	152658.65625	3.575229137642591E8	0	8139	87.96291776195446	1.021444443780234	1.144424886368935	420.84149169921875	420.861328125
974	420.87261962890625	14.9585760024					1	DETECTED	420.8726 m/z @14.96 [151020OFc1_NvH-0949-Control-15.raw]	420.87261962890625	14.9585760024	0.00655583173333333	99.317441508	99.31088567626666	3445854.5	4.732484976170848E8	3	8139	7.6231238809931945	3.0081699022217214	16.684491251561937	420.8626403808594	420.8825988769531
975	420.8837585449219	40.9759134016					1	DETECTED	420.8838 m/z @40.98 [151020OFc1_NvH-0949-Control-15.raw]	420.8837585449219	40.9759134016	1.58017411706667	99.4477840482667	97.86760993120002	3157918.5	4.26430635828238E8	3	8139	0.16845621235292896	0.5032616311991945	42.153039803923946	420.88262939453125	420.8896484375
976	420.899658203125	33.7471571232					1	DETECTED	420.8997 m/z @33.75 [151020OFc1_NvH-0949-Control-15.raw]	420.899658203125	33.7471571232	0.00655583173333333	99.9704698112	99.96391397946667	5069701.0	5.4827404962199E8	3	8139	0.21987009525751944	0.5776398283202494	0.06196525101931966	420.8896789550781	420.9095458984375
977	420.9127502441406	34.8862976493333					1	DETECTED	420.9128 m/z @34.89 [151020OFc1_NvH-0949-Control-15.raw]	420.9127502441406	34.8862976493333	0.00655583173333333	99.0021700202667	98.99561418853337	685848.0625	3.954218616447776E8	0	8139	0.19071279409691755	0.5176552403540838	0.03011937028608718	420.90966796875	420.9226989746094
978	420.92547607421875	44.5287163058667					1	DETECTED	420.9255 m/z @44.53 [151020OFc1_NvH-0949-Control-15.raw]	420.92547607421875	44.5287163058667	0.00655583173333333	99.8698829181333	99.86332708639996	451289.28125	3.886253129517802E8	0	8139	0.16088721759284397	1.213958196266265	0.002602349201676521	420.9227600097656	420.9354248046875
979	420.9375915527344	30.4462844061333					1	DETECTED	420.9376 m/z @30.45 [151020OFc1_NvH-0949-Control-15.raw]	420.9375915527344	30.4462844061333	0.00655583173333333	99.8608455082667	99.85428967653337	112089.6640625	3.511106170957297E8	0	8139	91.32983833836964	1.645115121724242	2.3002284725780235	420.93548583984375	420.94757080078125
980	420.9477844238281	59.9904059634667					1	DETECTED	420.9478 m/z @59.99 [151020OFc1_NvH-0949-Control-15.raw]	420.9477844238281	59.9904059634667	0.722691796533333	99.9336552944	99.21096349786666	111556.7265625	3.744834044342079E8	0	8139	86.72492093995525	0.8503124929245618	0.7128770729630642	420.9476013183594	420.9500732421875
981	420.9603271484375	18.9768866138667					1	DETECTED	420.9603 m/z @18.98 [151020OFc1_NvH-0949-Control-15.raw]	420.9603271484375	18.9768866138667	0.00655583173333333	98.4868347269333	98.48027889519996	1728206.25	4.25282758800345E8	0	8139	0.18790835553878793	1.3952568435580737	17.076436370020474	420.95037841796875	420.9702453613281
982	420.9706726074219	45.6635181517333					1	DETECTED	420.9707 m/z @45.66 [151020OFc1_NvH-0949-Control-15.raw]	420.9706726074219	45.6635181517333	0.00655583173333333	99.2989581744	99.29240234266666	1050121.125	3.736914290531229E8	0	8139	3.4782966854796484	0.577241733395008	0.1487953088705631	420.97039794921875	420.98065185546875
983	420.98126220703125	24.9894033194667					1	DETECTED	420.9813 m/z @24.99 [151020OFc1_NvH-0949-Control-15.raw]	420.98126220703125	24.9894033194667	0.266545003466667	99.5952634344	99.32871843093334	444160.03125	3.618054098587103E8	0	8139	0.12039979582642957	2.3286565903015455	1.9096026980548966	420.9806823730469	420.9912414550781
984	420.99407958984375	27.1047474213333					1	DETECTED	420.9941 m/z @27.10 [151020OFc1_NvH-0949-Control-15.raw]	420.99407958984375	27.1047474213333	0.400376908533333	73.5983171810667	73.19794027253337	184429.765625	2.7515280008804643E8	0	8139	46.7318816286236	1.9560297948814291	2.9751006973937755	420.9914245605469	420.99749755859375
985	421.0076904296875	39.1621112101333					1	DETECTED	421.0077 m/z @39.16 [151020OFc1_NvH-0949-Control-15.raw]	421.0076904296875	39.1621112101333	0.00655583173333333	99.7875901170667	99.78103428533336	327955.28125	3.5896886615244323E8	0	8139	0.13352353474217438	1.279237178818133	2.511645623575256	420.9977111816406	421.0173645019531
986	421.07318115234375	41.2064522976					1	DETECTED	421.0732 m/z @41.21 [151020OFc1_NvH-0949-Control-15.raw]	421.07318115234375	41.2064522976	0.286115548533333	99.5952634344	99.30914788586666	854662.1875	3.7577687315309125E8	0	8139	0.20079567576151192	0.8273748991523994	0.30445653897095254	421.0643005371094	421.0826416015625
987	421.0965576171875	47.3396843573333					1	DETECTED	421.0966 m/z @47.34 [151020OFc1_NvH-0949-Control-15.raw]	421.0965576171875	47.3396843573333	2.28177425413333	99.9888605533333	97.70708629919997	160572.953125	3.8457211370619804E8	0	8139	86.98972148298598	1.05539853034302	1.0422899941283912	421.086669921875	421.10443115234375
988	421.1168518066406	54.6986649909333					1	DETECTED	421.1169 m/z @54.70 [151020OFc1_NvH-0949-Control-15.raw]	421.1168518066406	54.6986649909333	14.1509689144	94.8272414074667	80.6762724930667	138552.234375	3.156108861541984E8	0	8139	78.17007733275378	0.9948317697359572	0.9142393303575845	421.1080627441406	421.1260986328125
989	421.1464538574219	89.2087925650667					1	DETECTED	421.1465 m/z @89.21 [151020OFc1_NvH-0949-Control-15.raw]	421.1464538574219	89.2087925650667	7.20605225413333	95.4796400456	88.27358779146667	281601.15625	3.191795490885012E8	0	8139	0.2136288026854345	0.5155687265975454	7.807403879571112	421.1375732421875	421.1543884277344
990	421.17791748046875	21.4427647850667					1	DETECTED	421.1779 m/z @21.44 [151020OFc1_NvH-0949-Control-15.raw]	421.17791748046875	21.4427647850667	4.45843975173333	99.0021700202667	94.54373026853338	324495.96875	3.3133101950918573E8	0	8139	13.573514451942243	3.2860726342910804	0.007560461300101065	421.16802978515625	421.18780517578125
991	421.18975830078125	10.0203283450667					1	DETECTED	421.1898 m/z @10.02 [151020OFc1_NvH-0949-Control-15.raw]	421.18975830078125	10.0203283450667	3.588874588	91.8904329506667	88.30155836266671	241983.09375	3.1205690301912713E8	0	8139	7.027136833864983	1.1654314670647064	1.0186340841949646	421.1879577636719	421.19708251953125
992	421.20709228515625	14.9933245168					1	DETECTED	421.2071 m/z @14.99 [151020OFc1_NvH-0949-Control-15.raw]	421.20709228515625	14.9933245168	3.29413814186667	99.0952563672	95.80111822533333	2740150.0	5.250344826434772E8	2	8139	32.926656237907984	3.7279550413682596	1.0694256808895084	421.1971130371094	421.21624755859375
993	421.22625732421875	35.5357298424					1	DETECTED	421.2263 m/z @35.54 [151020OFc1_NvH-0949-Control-15.raw]	421.22625732421875	35.5357298424	3.80416994693333	99.3267916146667	95.52262166773338	5461350.5	6.93769012393313E8	3	8139	13.50306624726889	0.6138579888819596	0.1428783933046052	421.2162780761719	421.2362365722656
994	421.23663330078125	39.8615446605333					1	DETECTED	421.2366 m/z @39.86 [151020OFc1_NvH-0949-Control-15.raw]	421.23663330078125	39.8615446605333	4.23575280586667	92.4801220498667	88.24436924400003	615472.125	4.18275234752075E8	0	8139	21.11268378389477	1.5536714690070446	0.4873261994002289	421.23626708984375	421.2381286621094
995	421.2481384277344	23.2011674661333					1	DETECTED	421.2481 m/z @23.20 [151020OFc1_NvH-0949-Control-15.raw]	421.2481384277344	23.2011674661333	3.503429412	98.6437825568	95.1403531448	3237226.75	5.2377193522372466E8	3	8139	0.18620052638183537	1.928800418277904	1.9049090053698932	421.2381896972656	421.2508239746094
996	421.2608337402344	11.739938328					1	DETECTED	421.2608 m/z @11.74 [151020OFc1_NvH-0949-Control-15.raw]	421.2608337402344	11.739938328	3.94634158133333	98.8406678690667	94.89432628773338	3901604.0	5.119905599921996E8	2	8139	9.591357068193105	0.5331074614453477	2.066501529739712	421.2508544921875	421.2707824707031
997	421.2788391113281	50.0073413922667					1	DETECTED	421.2788 m/z @50.01 [151020OFc1_NvH-0949-Control-15.raw]	421.2788391113281	50.0073413922667	5.61102660293333	95.4129301653333	89.80190356239996	2984846.25	5.185588784763832E8	2	8139	12.885768521549181	0.5039994547831957	0.020264396108206177	421.2708435058594	421.288818359375
998	421.2888488769531	37.3996460933333					1	DETECTED	421.2888 m/z @37.40 [151020OFc1_NvH-0949-Control-15.raw]	421.2888488769531	37.3996460933333	10.7262061066667	95.5935340845333	84.86732797786661	706583.8125	4.682552720236825E8	0	8139	71.54331861305457	2.0562942908326125	3.071917107305139	421.2888488769531	421.2982177734375
999	421.31939697265625	58.0384324808					1	DETECTED	421.3194 m/z @58.04 [151020OFc1_NvH-0949-Control-15.raw]	421.31939697265625	58.0384324808	0.00655583173333333	99.9981170845333	99.99156125279997	130923.546875	2.840813588110895E8	0	8139	89.4999005146693	0.8729508805370422	0.607165405296908	421.310791015625	421.329345703125
1000	421.3315734863281	90.0021196965333					1	DETECTED	421.3316 m/z @90.00 [151020OFc1_NvH-0949-Control-15.raw]	421.3315734863281	90.0021196965333	2.91823604346667	99.7235846666667	96.80534862320003	68979.1953125	1.9782134309297806E8	0	8139	87.9785759953755	0.5558166710206836	0.111633342041367	421.3294677734375	421.33233642578125
1001	421.3623352050781	29.6354619738667					1	DETECTED	421.3623 m/z @29.64 [151020OFc1_NvH-0949-Control-15.raw]	421.3623352050781	29.6354619738667	0.674358616533333	99.9981170845333	99.32375846799997	328700.96875	4.2221629706089383E8	0	8139	2.091116887143947	1.5727431390437638	2.1179838884924167	421.3526916503906	421.3720397949219
1002	421.4074401855469	41.1465383693333					1	DETECTED	421.4074 m/z @41.15 [151020OFc1_NvH-0949-Control-15.raw]	421.4074401855469	41.1465383693333	3.935181072	98.1458951232	94.2107140512	848654.75	3.405049302770133E8	0	8139	3.257221904155955	1.5232751361065764	0.1315073866791266	421.3974914550781	421.4173889160156
1003	421.4555358886719	27.8104916768					1	DETECTED	421.4555 m/z @27.81 [151020OFc1_NvH-0949-Control-15.raw]	421.4555358886719	27.8104916768	3.92379945653333	99.9336552944	96.00985583786667	364125.40625	3.5712313667518646E8	0	8139	12.51144890052739	2.5323674858379173	0.010832219778418428	421.4464416503906	421.46051025390625
1004	421.47052001953125	17.9858857589333					1	DETECTED	421.4705 m/z @17.99 [151020OFc1_NvH-0949-Control-15.raw]	421.47052001953125	17.9858857589333	2.92765095813333	99.3361787634667	96.40852780533338	7188439.0	4.8861086957955027E8	0	8139	0.21568034664600333	0.6467101469128838	1.3627402321031572	421.4606628417969	421.4804992675781
1005	421.4807434082031	29.9513124072					1	DETECTED	421.4807 m/z @29.95 [151020OFc1_NvH-0949-Control-15.raw]	421.4807434082031	29.9513124072	6.7384051944	44.3271333309333	37.5887281365333	1976910.0	1.638876458136591E8	4	8139	0.36711399403402467	0.505820915409636	0.010565184543171582	421.48052978515625	421.48211669921875
1006	421.4921569824219	32.9399825192					1	DETECTED	421.4922 m/z @32.94 [151020OFc1_NvH-0949-Control-15.raw]	421.4921569824219	32.9399825192	4.042765236	97.7212412877333	93.67847605173331	4953020.5	4.133911072583275E8	4	8139	0.23323506492472035	0.9227868089573633	0.6847977581395013	421.4822082519531	421.5021057128906
1007	421.5063171386719	29.4998911234667					1	DETECTED	421.5063 m/z @29.50 [151020OFc1_NvH-0949-Control-15.raw]	421.5063171386719	29.4998911234667	3.6876417216	77.2029048608	73.5152631392	247521.9375	3.365109532284459E8	0	8139	1.339845467434433	1.4240382927239865	1.8480765854479735	421.5022277832031	421.5064392089844
1008	421.5164489746094	28.2883567008					1	DETECTED	421.5164 m/z @28.29 [151020OFc1_NvH-0949-Control-15.raw]	421.5164489746094	28.2883567008	4.6517669672	84.5958558634667	79.94408889626669	283564.46875	3.2331790078946996E8	0	8139	0.6247739922774223	1.9395556369250986	2.8766116528798458	421.50653076171875	421.5175476074219
1009	421.52777099609375	37.5394842885333					1	DETECTED	421.5278 m/z @37.54 [151020OFc1_NvH-0949-Control-15.raw]	421.52777099609375	37.5394842885333	4.4296314	96.1256118616	91.6959804616	681589.125	3.6383214297975475E8	3	8139	0.1567597842223094	1.918920090676128	0.004569713043245751	421.5177917480469	421.5334167480469
1010	421.5434265136719	35.0846933130667					1	DETECTED	421.5434 m/z @35.08 [151020OFc1_NvH-0949-Control-15.raw]	421.5434265136719	35.0846933130667	3.75460202773333	94.5613589856	90.80675695786667	1617022.25	3.980189610453583E8	0	8139	20.186842728817254	0.5326389232532754	0.407505782265052	421.5334777832031	421.5435485839844
1011	421.5535583496094	28.3841971285333					1	DETECTED	421.5536 m/z @28.38 [151020OFc1_NvH-0949-Control-15.raw]	421.5535583496094	28.3841971285333	0.922195749066667	99.7051409405333	98.78294519146662	4382368.5	5.416764426324663E8	3	8139	7.329054289569033	0.5123341080856019	1.2403962479096815	421.5436096191406	421.56353759765625
1012	421.5710144042969	35.3738339701333					1	DETECTED	421.5710 m/z @35.37 [151020OFc1_NvH-0949-Control-15.raw]	421.5710144042969	35.3738339701333	4.03310866106667	99.7235846666667	95.69047600560003	3535916.75	5.042010699817798E8	3	8139	0.1912825121408943	0.6043145372066195	0.011519517888445154	421.5635681152344	421.58087158203125
1013	421.5816955566406	44.2525799565333					1	DETECTED	421.5817 m/z @44.25 [151020OFc1_NvH-0949-Control-15.raw]	421.5816955566406	44.2525799565333	3.90141846453333	99.5678111442667	95.66639267973336	628707.5	3.336854397631056E8	0	8139	4.798925870841337	1.5563308716095616	0.1864606656639768	421.5810546875	421.59161376953125
1014	421.5990295410156	31.831551648					1	DETECTED	421.5990 m/z @31.83 [151020OFc1_NvH-0949-Control-15.raw]	421.5990295410156	31.831551648	0.286115548533333	97.0090178938667	96.72290234533337	442313.0625	3.783752148581334E8	0	8139	0.08386497160791251	2.2600415726874585	0.006346938195557094	421.59246826171875	421.6090087890625
1015	421.6994323730469	24.6908603245333					1	DETECTED	421.6994 m/z @24.69 [151020OFc1_NvH-0949-Control-15.raw]	421.6994323730469	24.6908603245333	2.89954238506667	85.735455152	82.83591276693333	123925.8984375	3.342226166459327E8	0	8139	80.65005053257345	2.0419275212408046	3.083806840439169	421.69671630859375	421.7010192871094
1016	421.71142578125	29.1592971498667					1	DETECTED	421.7114 m/z @29.16 [151020OFc1_NvH-0949-Control-15.raw]	421.71142578125	29.1592971498667	3.08450911066667	98.4868347269333	95.40232561626662	7620576.0	6.650442301476614E8	4	8139	0.27737886469156336	0.7932115143136294	0.02152149314489857	421.70159912109375	421.7214050292969
1017	421.7214660644531	17.9739046690667					1	DETECTED	421.7215 m/z @17.97 [151020OFc1_NvH-0949-Control-15.raw]	421.7214660644531	17.9739046690667	4.0020571008	95.1247189653333	91.1226618645333	6692171.5	5.264568154452089E8	0	8139	17.641840627371177	34.61246831596121	24.100367008096175	421.721435546875	421.7314453125
1018	421.73162841796875	30.0829989437333					1	DETECTED	421.7316 m/z @30.08 [151020OFc1_NvH-0949-Control-15.raw]	421.73162841796875	30.0829989437333	5.94898901146667	46.5790493442667	40.63006033280003	1002373.3125	1.5777341960988486E8	0	8139	17.052691098267623	0.504564090694819	0.00721355840218133	421.7314758300781	421.73291015625
1019	421.742919921875	32.8712670018667					1	DETECTED	421.7429 m/z @32.87 [151020OFc1_NvH-0949-Control-15.raw]	421.742919921875	32.8712670018667	3.27509454773333	98.7470773106667	95.47198276293337	4710650.0	5.394155689055766E8	2	8139	0.29577808396784633	0.8656384431219569	0.024177811656842824	421.7329406738281	421.7477111816406
1020	421.7580261230469	27.6685825424					1	DETECTED	421.7580 m/z @27.67 [151020OFc1_NvH-0949-Control-15.raw]	421.7580261230469	27.6685825424	0.0276352917333333	99.7875901170667	99.75995482533337	1.000108E8	2.2113765986317425E9	2	8139	0.28439949343801274	1.31988931537087	1.5946914543788002	421.7481994628906	421.76800537109375
1021	421.7712707519531	29.3402970413333					1	DETECTED	421.7713 m/z @29.34 [151020OFc1_NvH-0949-Control-15.raw]	421.7712707519531	29.3402970413333	2.58059603333333	98.6253265573333	96.04473052399996	2996718.25	4.646020874460646E8	2	8139	0.17684865094611624	0.9989416847450454	0.0944377007746278	421.7680358886719	421.78118896484375
1022	421.7901306152344	37.2473020050667					1	DETECTED	421.7901 m/z @37.25 [151020OFc1_NvH-0949-Control-15.raw]	421.7901306152344	37.2473020050667	0.0673676432	98.126944492	98.0595768488	732831.9375	3.3967842688506806E8	0	8139	0.1935084451470246	1.9047403169150974	9.61570584892412	421.7818298339844	421.8000793457031
1023	421.84588623046875	18.7753974936					1	DETECTED	421.8459 m/z @18.78 [151020OFc1_NvH-0949-Control-15.raw]	421.84588623046875	18.7753974936	0.419749217866667	99.7512616845333	99.33151246666664	291759.8125	3.411485445990515E8	0	8139	0.3065718129096666	4.443547969232093	7.830734830897344	421.8360595703125	421.8541564941406
1024	421.8643493652344	49.2389022234667					1	DETECTED	421.8643 m/z @49.24 [151020OFc1_NvH-0949-Control-15.raw]	421.8643493652344	49.2389022234667	0.057424672	99.8516268418667	99.79420216986671	978558.9375	3.753880728577231E8	3	8139	0.3924213342061904	0.5029717456140655	0.01320776247313571	421.85443115234375	421.8675842285156
1025	421.8775939941406	5.8989485536					1	DETECTED	421.8776 m/z @5.90 [151020OFc1_NvH-0949-Control-15.raw]	421.8775939941406	5.8989485536	0.00655583173333333	99.8151753912	99.80861955946666	1214208.625	4.0795921798644954E8	3	8139	0.33918361444990275	23.205816534569774	35.783168835777126	421.8677062988281	421.8782958984375
1026	421.8883056640625	21.5365885341333					1	DETECTED	421.8883 m/z @21.54 [151020OFc1_NvH-0949-Control-15.raw]	421.8883056640625	21.5365885341333	0.00655583173333333	99.3361787634667	99.32962293173337	1.0917223E7	6.738272998612875E8	3	8139	0.27146911956886655	1.8700943314872867	2.0552933476721473	421.8783264160156	421.8982849121094
1027	421.90521240234375	35.4151333845333					1	DETECTED	421.9052 m/z @35.42 [151020OFc1_NvH-0949-Control-15.raw]	421.90521240234375	35.4151333845333	0.0276352917333333	97.5281494650667	97.50051417333337	2530219.5	5.365293439697041E8	3	8139	13.266422319412548	0.6128301808597366	0.3254944549880614	421.8983154296875	421.9151306152344
1028	421.9312438964844	40.9134389482667					1	DETECTED	421.9312 m/z @40.91 [151020OFc1_NvH-0949-Control-15.raw]	421.9312438964844	40.9134389482667	0.00655583173333333	99.9981170845333	99.99156125279997	364351.9375	3.5101781010810405E8	0	8139	9.049591525966633	1.3896493774989596	2.1181190557323357	421.9283447265625	421.941162109375
1029	421.9423828125	11.4742415389333					1	DETECTED	421.9424 m/z @11.47 [151020OFc1_NvH-0949-Control-15.raw]	421.9423828125	11.4742415389333	0.00655583173333333	99.9981170845333	99.99156125279997	234167.125	3.373479599203597E8	0	8139	0.3271716408094445	0.5067490721790674	0.019033483503569208	421.94134521484375	421.95111083984375
1030	421.961181640625	25.1643533365333					1	DETECTED	421.9612 m/z @25.16 [151020OFc1_NvH-0949-Control-15.raw]	421.961181640625	25.1643533365333	0.0276352917333333	94.9995931226667	94.97195783093336	1870336.25	3.7978386548291E8	4	8139	0.20162819510770902	7.813055806859876	0.5984228365262401	421.951416015625	421.962158203125
1031	421.97216796875	18.0076956237333					1	DETECTED	421.9722 m/z @18.01 [151020OFc1_NvH-0949-Control-15.raw]	421.97216796875	18.0076956237333	0.0772990837333333	99.2524982349333	99.17519915119996	3057331.0	4.878249198331426E8	0	8139	16.50165848909564	0.5886072583531454	0.25833562998795256	421.9621887207031	421.9821472167969
1032	421.9933166503906	32.893825504					1	DETECTED	421.9933 m/z @32.89 [151020OFc1_NvH-0949-Control-15.raw]	421.9933166503906	32.893825504	0.0276352917333333	98.1827446626667	98.15510937093337	2700539.25	4.004431836255394E8	0	8139	0.22475976150990107	1.7120706993102448	0.3472293897705897	421.9833679199219	422.00323486328125
1033	422.02374267578125	29.7100633605333					1	DETECTED	422.0237 m/z @29.71 [151020OFc1_NvH-0949-Control-15.raw]	422.02374267578125	29.7100633605333	0.799270442933333	98.4505995381333	97.65132909519997	600421.5	3.5308150164641696E8	0	8139	0.1899020908112803	2.560624461950679	0.01652024856148618	422.0137634277344	422.0335693359375
1034	422.10015869140625	91.7884070808					1	DETECTED	422.1002 m/z @91.79 [151020OFc1_NvH-0949-Control-15.raw]	422.10015869140625	91.7884070808	2.3936353376	99.0857606064	96.6921252688	152378.140625	3.3225460741480833E8	0	8139	0.0806684984981274	0.5138868665886732	1.1380222362034917	422.09027099609375	422.10943603515625
1035	422.1299133300781	90.3555691856					1	DETECTED	422.1299 m/z @90.36 [151020OFc1_NvH-0949-Control-15.raw]	422.1299133300781	90.3555691856	38.7635515157333	99.7235846666667	60.9600331509334	2536990.5	2.1445434705184126E8	0	8139	0.06547103561456424	1.476562781920853	1.2907188361538453	422.1204833984375	422.1316223144531
1036	422.1578674316406	61.5470054666667					1	DETECTED	422.1579 m/z @61.55 [151020OFc1_NvH-0949-Control-15.raw]	422.1578674316406	61.5470054666667	8.77851377306667	94.8743907018667	86.09587692880004	109414.953125	3.0855208815634876E8	0	8139	61.80543646865419	0.809507057995089	0.5686545466284213	422.1525573730469	422.1675109863281
1037	422.1803283691406	18.6800548546667					1	DETECTED	422.1803 m/z @18.68 [151020OFc1_NvH-0949-Control-15.raw]	422.1803283691406	18.6800548546667	2.3377819696	94.6077082048	92.2699262352	219469.546875	3.199540279682641E8	0	8139	0.27011647428009056	3.9978358596065675	134.4209200959887	422.1705017089844	422.1825256347656
1038	422.1925354003906	29.7229341706667					1	DETECTED	422.1925 m/z @29.72 [151020OFc1_NvH-0949-Control-15.raw]	422.1925354003906	29.7229341706667	3.59832849386667	99.7967984261333	96.19846993226662	1066758.125	3.664387488186702E8	0	8139	19.518568705930115	2.4938642874393704	0.36386942671631833	422.1827697753906	422.2012023925781
1039	422.2112121582031	25.1124515197333					1	DETECTED	422.2112 m/z @25.11 [151020OFc1_NvH-0949-Control-15.raw]	422.2112121582031	25.1124515197333	2.73982316586667	97.1512225685333	94.41139940266663	2475489.75	4.7872916049803466E8	0	8139	0.06624715896662181	0.578260939876921	0.6314463535052093	422.20123291015625	422.2126159667969
1040	422.2226257324219	21.5269303048					1	DETECTED	422.2226 m/z @21.53 [151020OFc1_NvH-0949-Control-15.raw]	422.2226257324219	21.5269303048	3.3323478216	99.8151753912	96.4828275696	6318569.0	8.352619543576176E8	2	8139	6.0749884584461675	6.184596115947537	8.48174763588982	422.212646484375	422.23260498046875
1041	422.2375793457031	15.4655995962667					1	DETECTED	422.2376 m/z @15.47 [151020OFc1_NvH-0949-Control-15.raw]	422.2375793457031	15.4655995962667	3.9908445424	98.3598546138667	94.3690100714667	3959090.75	7.052047815607919E8	5	8139	26.08005164688229	6.549222522060869	9.522539088976377	422.2326354980469	422.24755859375
1042	422.2590026855469	27.6685825424					1	DETECTED	422.2590 m/z @27.67 [151020OFc1_NvH-0949-Control-15.raw]	422.2590026855469	27.6685825424	3.94634158133333	98.4150433469333	94.46870176559997	4.9453036E7	1.4138002036861658E9	2	8139	1.0198234328170521	1.3378392174170515	1.4868184254146026	422.2490234375	422.26898193359375
1043	422.2722473144531	29.3572469546667					1	DETECTED	422.2722 m/z @29.36 [151020OFc1_NvH-0949-Control-15.raw]	422.2722473144531	29.3572469546667	1.8532206504	98.4868347269333	96.63361407653329	1429917.0	4.025654447673735E8	0	8139	0.13047321979628634	3.871901229648409	0.03555910788992496	422.26904296875	422.2821350097656
1044	422.2906799316406	17.9858857589333					1	DETECTED	422.2907 m/z @17.99 [151020OFc1_NvH-0949-Control-15.raw]	422.2906799316406	17.9858857589333	0.8751299088	95.1153334306667	94.24020352186669	200288.65625	4.228083321659115E8	0	8139	76.50994255725662	5.35375106266609	9.351700314461777	422.28228759765625	422.2999572753906
1045	422.31121826171875	90.9956117458667					1	DETECTED	422.3112 m/z @91.00 [151020OFc1_NvH-0949-Control-15.raw]	422.31121826171875	90.9956117458667	60.7382312658667	99.2802670322667	38.542035766400005	83714.2890625	1.080834655434354E8	0	8139	0.22434075455956304	0.6369030490242891	0.27380609804857803	422.3035583496094	422.3130187988281
1046	422.4254150390625	29.6456430157333					1	DETECTED	422.4254 m/z @29.65 [151020OFc1_NvH-0949-Control-15.raw]	422.4254150390625	29.6456430157333	3.9125558464	99.5493744501333	95.6368186037333	763469.875	3.31786682968393E8	0	8139	0.06803654951162486	0.5098746234815487	1.5330760323909713	422.41546630859375	422.4351501464844
1047	422.4453430175781	44.9558426624					1	DETECTED	422.4453 m/z @44.96 [151020OFc1_NvH-0949-Control-15.raw]	422.4453430175781	44.9558426624	3.84779837146667	98.1362468848	94.28844851333334	4547686.5	4.867915337065533E8	0	8139	0.14113856183767126	1.156309673380675	0.09089040950808877	422.4358215332031	422.4552001953125
1048	422.4618835449219	25.1242512664					1	DETECTED	422.4619 m/z @25.12 [151020OFc1_NvH-0949-Control-15.raw]	422.4618835449219	25.1242512664	4.32415525253333	99.1508953413333	94.82674008879997	1190640.0	3.628036886941506E8	0	8139	0.10286578354521225	0.7131306442352691	0.561821185615433	422.4554748535156	422.47186279296875
1049	422.4795837402344	37.0471713696					1	DETECTED	422.4796 m/z @37.05 [151020OFc1_NvH-0949-Control-15.raw]	422.4795837402344	37.0471713696	3.8250468656	97.5465414392	93.7214945736	675950.8125	3.5128800691457033E8	0	8139	19.026897955515725	1.4773503808906592	0.019863979763269073	422.4720764160156	422.48956298828125
1050	422.5211486816406	30.6442421866667					1	DETECTED	422.5211 m/z @30.64 [151020OFc1_NvH-0949-Control-15.raw]	422.5211486816406	30.6442421866667	3.95784312826667	98.8962919013333	94.93844877306663	682931.1875	3.5767063794512546E8	0	8139	0.04578810922550858	0.5615761093105185	0.29287116963888177	422.5111999511719	422.5310974121094
1051	422.53955078125	19.8973200802667					1	DETECTED	422.5396 m/z @19.90 [151020OFc1_NvH-0949-Control-15.raw]	422.53955078125	19.8973200802667	3.70729602773333	95.7164246144	92.00912858666666	422930.0	3.6967702671476805E8	0	8139	1.2565517941354827	5.604342115338107	0.26642363698771754	422.5312805175781	422.5417175292969
1052	422.5517578125	25.8308934618667					1	DETECTED	422.5518 m/z @25.83 [151020OFc1_NvH-0949-Control-15.raw]	422.5517578125	25.8308934618667	3.81366137093333	98.7470773106667	94.93341593973337	2.0505148E7	7.735504097715119E8	3	8139	0.13529872886100947	2.988131272403533	0.38809240523904054	422.5417785644531	422.5617370605469
1053	422.5618896484375	27.4996659384					1	DETECTED	422.5619 m/z @27.50 [151020OFc1_NvH-0949-Control-15.raw]	422.5618896484375	27.4996659384	3.92379945653333	84.8355821682667	80.91178271173337	2930761.0	4.076736975582192E8	3	8139	0.26447775985676714	0.8281826671572445	5.6627493581119195	422.561767578125	422.56585693359375
1054	422.5758972167969	47.3720087901333					1	DETECTED	422.5759 m/z @47.37 [151020OFc1_NvH-0949-Control-15.raw]	422.5758972167969	47.3720087901333	3.6977584408	99.0857606064	95.3880021656	4237824.0	5.950249185718555E8	3	8139	15.480930055668097	0.5165730864109914	1.0205807717832234	422.56591796875	422.58587646484375
1055	422.5909729003906	37.7316986813333					1	DETECTED	422.5910 m/z @37.73 [151020OFc1_NvH-0949-Control-15.raw]	422.5909729003906	37.7316986813333	3.90141846453333	81.1607053221333	77.25928685759996	516621.125	3.0260992729810494E8	0	8139	0.1000374702686102	1.4157730545609097	1.6619071309158275	422.5860290527344	422.600830078125
1056	422.60565185546875	30.1670876304					1	DETECTED	422.6057 m/z @30.17 [151020OFc1_NvH-0949-Control-15.raw]	422.60565185546875	30.1670876304	3.9691142408	95.6411069541333	91.67199271333331	335772.25	3.842141093854119E8	0	8139	11.07676755259477	1.757178831612141	2.509670209170032	422.601318359375	422.615234375
1057	422.6252746582031	29.6742200472					1	DETECTED	422.6253 m/z @29.67 [151020OFc1_NvH-0949-Control-15.raw]	422.6252746582031	29.6742200472	0.4394386864	87.0613047202667	86.62186603386671	471439.21875	3.262376403153611E8	0	8139	20.517932957575375	1.9312595715794323	0.32829591782470446	422.6153869628906	422.6351318359375
1058	422.6459655761719	44.9558426624					1	DETECTED	422.6460 m/z @44.96 [151020OFc1_NvH-0949-Control-15.raw]	422.6459655761719	44.9558426624	10.0778483490667	98.663872464	88.5860241149333	2542766.0	3.9220995479600275E8	0	8139	0.1250473874925433	1.0051635119474234	0.04744796323801952	422.6367492675781	422.6558532714844
1059	422.67633056640625	74.6547299333333					1	DETECTED	422.6763 m/z @74.65 [151020OFc1_NvH-0949-Control-15.raw]	422.67633056640625	74.6547299333333	3.52225573786667	74.8137196517333	71.29146391386662	281755.46875	2.960392807271864E8	0	8139	0.09798443795440903	0.5011850037016597	0.002370027439646571	422.66693115234375	422.6861877441406
1060	422.715087890625	29.2354396994667					1	DETECTED	422.7151 m/z @29.24 [151020OFc1_NvH-0949-Control-15.raw]	422.715087890625	29.2354396994667	3.71671009546667	97.3445244048	93.62781430933333	787436.3125	3.9903017118301636E8	2	8139	4.164888990231855	0.8741765110189231	1.8095261735894048	422.7051086425781	422.71978759765625
1061	422.72979736328125	23.3298369872					1	DETECTED	422.7298 m/z @23.33 [151020OFc1_NvH-0949-Control-15.raw]	422.72979736328125	23.3298369872	3.95784312826667	96.1349469792	92.17710385093332	6827528.0	6.245195713348873E8	2	8139	0.24994681655590156	0.8946354317823791	3.4293670824431564	422.7198181152344	422.7397766113281
1062	422.74822998046875	27.6685825424					1	DETECTED	422.7482 m/z @27.67 [151020OFc1_NvH-0949-Control-15.raw]	422.74822998046875	27.6685825424	3.055930324	95.9418888794667	92.8859585554667	1630922.125	5.0373006034524405E8	2	8139	0.08573319507882715	0.6169351245949573	0.3234034722525642	422.73980712890625	422.75592041015625
1063	422.76593017578125	32.4075365568					1	DETECTED	422.7659 m/z @32.41 [151020OFc1_NvH-0949-Control-15.raw]	422.76593017578125	32.4075365568	0.0377497925333333	97.7395764216	97.70182662906667	1.7657316E7	9.912607174589307E8	2	8139	4.82286298133814	1.9484797628723127	4.308561645776069	422.7559509277344	422.7756042480469
1064	422.7786865234375	18.3982490984					1	DETECTED	422.7787 m/z @18.40 [151020OFc1_NvH-0949-Control-15.raw]	422.7786865234375	18.3982490984	1.9579678192	99.1966160024	97.23864818320001	155111.6875	4.161470084832606E8	0	8139	3.427647428054854	2.9573292126766986	23.14754173020777	422.7765197753906	422.7886047363281
1065	422.8116760253906	38.7175396245333					1	DETECTED	422.8117 m/z @38.72 [151020OFc1_NvH-0949-Control-15.raw]	422.8116760253906	38.7175396245333	0.903410231733333	97.4817875506667	96.57837731893336	148803.859375	3.462980212975442E8	0	8139	30.366426895665022	1.5089677066727971	2.0181169931487206	422.80181884765625	422.8213806152344
1066	422.8463439941406	44.9692346088					1	DETECTED	422.8463 m/z @44.97 [151020OFc1_NvH-0949-Control-15.raw]	422.8463439941406	44.9692346088	0.00655583173333333	99.9981170845333	99.99156125279997	958910.875	5.76215800617137E8	3	8139	3.379659821773295	1.1929935736996204	1.2485035485181217	422.8385009765625	422.85626220703125
1067	422.85968017578125	5.53465871653333					1	DETECTED	422.8597 m/z @5.53 [151020OFc1_NvH-0949-Control-15.raw]	422.85968017578125	5.53465871653333	0.419749217866667	89.3015854885333	88.88183627066664	160048.6875	3.037960529139118E8	0	8139	27.297525497380303	0.5122790986762028	3.5248869774600173	422.85650634765625	422.8620300292969
1068	422.8720703125	43.0293792477333					1	DETECTED	422.8721 m/z @43.03 [151020OFc1_NvH-0949-Control-15.raw]	422.8720703125	43.0293792477333	0.0176165768	99.7328304242667	99.7152138474667	577924.8125	3.680127573419101E8	3	8139	25.908258845349266	1.4782618835421557	0.37897186392918697	422.86248779296875	422.87591552734375
1069	422.8859558105469	25.8416392341333					1	DETECTED	422.8860 m/z @25.84 [151020OFc1_NvH-0949-Control-15.raw]	422.8859558105469	25.8416392341333	0.00655583173333333	98.3966086493333	98.39005281759997	1.4552227E7	7.245370566931396E8	3	8139	3.9949089646143463	0.5221272064911638	39.07295146690929	422.8760070800781	422.89593505859375
1070	422.89599609375	30.3819121186667					1	DETECTED	422.8960 m/z @30.38 [151020OFc1_NvH-0949-Control-15.raw]	422.89599609375	30.3819121186667	0.00655583173333333	99.224579976	99.21802414426666	7519379.5	4.927879160723158E8	3	8139	null	0.8194443508465983	0.35778565126662387	422.8959655761719	422.9059753417969
1071	422.91064453125	47.452895664					1	DETECTED	422.9106 m/z @47.45 [151020OFc1_NvH-0949-Control-15.raw]	422.91064453125	47.452895664	0.00655583173333333	99.6410272701333	99.63447143839997	2622284.75	4.8652274058442783E8	3	8139	0.6316568563080125	0.8345831266919069	0.06573418159941728	422.906005859375	422.9205627441406
1072	422.925048828125	37.683203444					1	DETECTED	422.9250 m/z @37.68 [151020OFc1_NvH-0949-Control-15.raw]	422.925048828125	37.683203444	0.00655583173333333	99.833314824	99.82675899226666	718271.625	3.843401973350366E8	0	8139	0.11984001559790869	1.6906595482011384	0.005644458176248716	422.9208984375	422.9347229003906
1073	422.95562744140625	16.2507512154667					1	DETECTED	422.9556 m/z @16.25 [151020OFc1_NvH-0949-Control-15.raw]	422.95562744140625	16.2507512154667	0.00655583173333333	98.4150433469333	98.40848751519997	321410.59375	3.5447133280098224E8	0	8139	6.3322547620530685	4.906423620786483	0.0036708104002224923	422.9456787109375	422.962158203125
1074	422.9721984863281	33.0247921349333					1	DETECTED	422.9722 m/z @33.02 [151020OFc1_NvH-0949-Control-15.raw]	422.9721984863281	33.0247921349333	0.0276352917333333	99.3732496221333	99.34561433039997	719234.5625	3.805674627998394E8	0	8139	0.22740441269447587	0.5014554890951091	2.500619458373075	422.96221923828125	422.982177734375
1075	422.99346923828125	33.5781978986667					1	DETECTED	422.9935 m/z @33.58 [151020OFc1_NvH-0949-Control-15.raw]	422.99346923828125	33.5781978986667	0.458921730933333	99.7784740296	99.31955229866668	460180.25	3.429864509176238E8	0	8139	9.47165970161926	2.3161245788270657	0.6581351395391645	422.9834899902344	422.9984130859375
1076	423.0085144042969	40.4784716661333					1	DETECTED	423.0085 m/z @40.48 [151020OFc1_NvH-0949-Control-15.raw]	423.0085144042969	40.4784716661333	1.9301806912	98.0995054792	96.16932478800001	794098.3125	3.749015232491801E8	0	8139	14.2516527775826	2.6555230141205954	0.017063381028236325	422.99853515625	423.0183410644531
1077	423.0476379394531	44.8550004317333					1	DETECTED	423.0476 m/z @44.86 [151020OFc1_NvH-0949-Control-15.raw]	423.0476379394531	44.8550004317333	4.08423557706667	99.5125953813333	95.42835980426663	654734.625	3.575621683960002E8	0	8139	3.6135082097896998	1.1703037721322498	0.04503144965595072	423.03778076171875	423.0566711425781
1078	423.089599609375	37.3623175010667					1	DETECTED	423.0896 m/z @37.36 [151020OFc1_NvH-0949-Control-15.raw]	423.089599609375	37.3623175010667	2.2077503448	98.9146981109333	96.7069477661333	140813.203125	3.533923806632609E8	0	8139	33.24342912044299	1.3773009504755698	1.7534464344797127	423.08056640625	423.0995788574219
1079	423.10748291015625	58.3103085269333					1	DETECTED	423.1075 m/z @58.31 [151020OFc1_NvH-0949-Control-15.raw]	423.10748291015625	58.3103085269333	2.38420296853333	91.7996838677333	89.41548089919996	138385.046875	3.689255708887582E8	0	8139	90.49668509202255	0.80971504161995	0.6364615052590068	423.099609375	423.1143493652344
1080	423.1333312988281	90.3448482170667					1	DETECTED	423.1333 m/z @90.34 [151020OFc1_NvH-0949-Control-15.raw]	423.1333312988281	90.3448482170667	54.641467188	99.317441508	44.67597432	504511.3125	2.470439332659204E8	0	8139	0.0612220156132679	0.5231465728603849	0.0018499156260212116	423.12811279296875	423.1418762207031
1081	423.16961669921875	91.0221593477333					1	DETECTED	423.1696 m/z @91.02 [151020OFc1_NvH-0949-Control-15.raw]	423.16961669921875	91.0221593477333	3.9794265432	91.4184947728	87.4390682296	294659.625	3.2954726756181467E8	0	8139	0.11799197732462119	0.5005463240308621	0.0016116690763406404	423.1617431640625	423.1795654296875
1082	423.1968688964844	34.7935530410667					1	DETECTED	423.1969 m/z @34.79 [151020OFc1_NvH-0949-Control-15.raw]	423.1968688964844	34.7935530410667	2.23569969413333	97.5373808986667	95.30168120453337	467941.84375	3.7238526003116477E8	0	8139	0.07536661851396076	1.6292775404745037	3.4428915647182023	423.1869812011719	423.19818115234375
1083	423.20819091796875	6.19274505733333					1	DETECTED	423.2082 m/z @6.19 [151020OFc1_NvH-0949-Control-15.raw]	423.20819091796875	6.19274505733333	2.73982316586667	99.8424667965333	97.10264363066663	4372387.0	4.4852597530559576E8	3	8139	0.12640507876657558	29.466057686607996	316.351257348503	423.1982116699219	423.210205078125
1084	423.22021484375	25.8416392341333					1	DETECTED	423.2202 m/z @25.84 [151020OFc1_NvH-0949-Control-15.raw]	423.22021484375	25.8416392341333	3.54139370773333	99.9245575704	96.38316386266666	5162647.5	6.745198648625528E8	2	8139	2.65952620414739	0.6535954860542604	15.334068956831429	423.2102355957031	423.2301940917969
1085	423.2303466796875	30.3819121186667					1	DETECTED	423.2303 m/z @30.38 [151020OFc1_NvH-0949-Control-15.raw]	423.2303466796875	30.3819121186667	3.83620092106667	98.0171542488	94.18095332773333	5023438.0	5.72701743417963E8	2	8139	7.303095124147696	0.6842040073892218	1.5162159589354074	423.230224609375	423.2403259277344
1086	423.24542236328125	20.2370017272					1	DETECTED	423.2454 m/z @20.24 [151020OFc1_NvH-0949-Control-15.raw]	423.24542236328125	20.2370017272	4.06367533173333	99.7420261674667	95.67835083573337	4870180.5	6.556118599678217E8	2	8139	14.813616682099514	0.664170050840073	93.38953049161182	423.2403564453125	423.2488708496094
1087	423.2588806152344	22.8355007194667					1	DETECTED	423.2589 m/z @22.84 [151020OFc1_NvH-0949-Control-15.raw]	423.2588806152344	22.8355007194667	2.55277535813333	97.3445244048	94.79174904666667	1.3844544E7	1.3438907236717126E9	2	8139	11.971143583636174	5.432067495975453	0.10738652302563971	423.2489013671875	423.2688293457031
1088	423.26959228515625	51.0485005352					1	DETECTED	423.2696 m/z @51.05 [151020OFc1_NvH-0949-Control-15.raw]	423.26959228515625	51.0485005352	3.9908445424	92.3910170181333	88.4001724757333	1457525.25	3.764524838696265E8	0	8139	0.11977111876534252	123.65036934267296	0.00798590466130184	423.2689208984375	423.27947998046875
1089	423.2840270996094	7.4428888024					1	DETECTED	423.2840 m/z @7.44 [151020OFc1_NvH-0949-Control-15.raw]	423.2840270996094	7.4428888024	4.69177231146667	92.3910170181333	87.69924470666663	160143.1875	3.016906608486117E8	0	8139	0.12288346663080674	2.327210871021752	0.5030354406546514	423.2796325683594	423.29376220703125
1090	423.3105163574219	91.2147946861333					1	DETECTED	423.3105 m/z @91.21 [151020OFc1_NvH-0949-Control-15.raw]	423.3105163574219	91.2147946861333	90.265136736	92.8955129770667	2.630376241066699	89373.125	5209156.013805271	0	8139	1.7524796011035306	1.3849071872127654	0.34536471737731483	423.30914306640625	423.3108215332031
1091	423.3316650390625	90.0547834477333					1	DETECTED	423.3317 m/z @90.05 [151020OFc1_NvH-0949-Control-15.raw]	423.3316650390625	90.0547834477333	0.922195749066667	93.1007842394667	92.17858849040003	123202.4140625	3.7712173187313956E8	0	8139	89.20368225589552	0.5170869087859937	0.018921590254396256	423.32763671875	423.3335266113281
1092	423.34478759765625	66.4180011328					1	DETECTED	423.3448 m/z @66.42 [151020OFc1_NvH-0949-Control-15.raw]	423.34478759765625	66.4180011328	6.08358134373333	92.4111729058667	86.32759156213338	174196.125	3.754416882860601E8	0	8139	85.78770207510014	0.7154091467518926	0.4242975625542879	423.339599609375	423.3545227050781
1093	423.3755798339844	37.8685488536					1	DETECTED	423.3756 m/z @37.87 [151020OFc1_NvH-0949-Control-15.raw]	423.3755798339844	37.8685488536	3.7262871784	98.7284815298667	95.0021943514667	173198.859375	3.463087140992042E8	0	8139	72.21592691556397	1.2861141578260074	1.5731737964008021	423.36572265625	423.38555908203125
1094	423.43499755859375	14.2822838642667					1	DETECTED	423.4350 m/z @14.28 [151020OFc1_NvH-0949-Control-15.raw]	423.43499755859375	14.2822838642667	4.4487462928	98.5146256957333	94.0658794029333	183668.828125	3.737171084573333E8	0	8139	0.1381517623612485	4.782911476124208	14.977781947507694	423.4256896972656	423.4449462890625
1095	423.4565734863281	37.8248555682667					1	DETECTED	423.4566 m/z @37.82 [151020OFc1_NvH-0949-Control-15.raw]	423.4565734863281	37.8248555682667	1.94866308586667	99.4109344568	97.46227137093334	362219.375	3.474260936850081E8	0	8139	81.56801425515495	1.4908740833169287	2.861527839867992	423.4466857910156	423.4578857421875
1096	423.4678955078125	13.2971098792					1	DETECTED	423.4679 m/z @13.30 [151020OFc1_NvH-0949-Control-15.raw]	423.4678955078125	13.2971098792	3.92379945653333	99.4109344568	95.48713500026668	2550368.75	4.30223716690512E8	0	8139	10.921458080432556	0.856311464327216	83.73091229021139	423.4579162597656	423.4778137207031
1097	423.4851989746094	23.8918652184					1	DETECTED	423.4852 m/z @23.89 [151020OFc1_NvH-0949-Control-15.raw]	423.4851989746094	23.8918652184	3.83620092106667	96.8685696122667	93.03236869120002	258956.015625	3.495291539753452E8	0	8139	16.15355291607158	2.319353956866189	0.0018681136574016548	423.4780578613281	423.48590087890625
1098	423.50982666015625	16.5363832386667					1	DETECTED	423.5098 m/z @16.54 [151020OFc1_NvH-0949-Control-15.raw]	423.50982666015625	16.5363832386667	1.8899432512	94.952997716	93.0630544648	336581.1875	3.393696795315647E8	3	8139	0.108770657656585	7.864124684227853	1.3702125794021438	423.5001525878906	423.5197448730469
1099	423.5252380371094	27.6817911629333					1	DETECTED	423.5252 m/z @27.68 [151020OFc1_NvH-0949-Control-15.raw]	423.5252380371094	27.6817911629333	4.38797158026667	98.5795294157333	94.19155783546664	126966.2578125	3.33186219546088E8	0	8139	0.1010449515828391	2.0218143594096594	3.0436287188193187	423.5199890136719	423.5256042480469
1100	423.5360107421875	7.52446094933333					1	DETECTED	423.5360 m/z @7.52 [151020OFc1_NvH-0949-Control-15.raw]	423.5360107421875	7.52446094933333	3.4940838416	94.9345713858667	91.4404875442667	439654.65625	3.6038352041110265E8	3	8139	10.833179029822968	2.705182259328967	5.0749423470035575	423.52606201171875	423.5416564941406
1101	423.5516662597656	23.2011674661333					1	DETECTED	423.5517 m/z @23.20 [151020OFc1_NvH-0949-Control-15.raw]	423.5516662597656	23.2011674661333	3.9794265432	99.7143457370667	95.73491919386669	3343984.25	4.899540104247932E8	2	8139	17.11000743537238	0.682468233842242	0.23010055995854686	423.5417175292969	423.5616455078125
1102	423.5644836425781	30.3819121186667					1	DETECTED	423.5645 m/z @30.38 [151020OFc1_NvH-0949-Control-15.raw]	423.5644836425781	30.3819121186667	3.79498437893333	68.1082451914667	64.31326081253336	2517101.25	3.310545883221108E8	0	8139	5.602302525601125	3.085906850044537	3.5791108095413287	423.5616760253906	423.574462890625
1103	423.57806396484375	45.7859211082667					1	DETECTED	423.5781 m/z @45.79 [151020OFc1_NvH-0949-Control-15.raw]	423.57806396484375	45.7859211082667	3.8901101736	64.3747807925333	60.4846706189333	964574.3125	2.9829993393583846E8	3	8139	0.2059226382876176	0.5355772615890172	0.04240321119457846	423.5745544433594	423.5803527832031
1104	423.5904235839844	33.6098475061333					1	DETECTED	423.5904 m/z @33.61 [151020OFc1_NvH-0949-Control-15.raw]	423.5904235839844	33.6098475061333	3.63651945706667	98.2104002837333	94.57388082666664	2327710.75	4.0560051971375793E8	3	8139	0.1150689607675659	2.076808403189291	1.0546757482159497	423.5804748535156	423.60028076171875
1105	423.68597412109375	14.4623629408					1	DETECTED	423.6860 m/z @14.46 [151020OFc1_NvH-0949-Control-15.raw]	423.68597412109375	14.4623629408	6.08358134373333	71.8210248538667	65.73744351013337	160202.28125	2.9956411123385364E8	0	8139	25.116304003169773	3.922852192086461	9.593862827718608	423.6831359863281	423.6958923339844
1106	423.7060546875	12.5100664669333					1	DETECTED	423.7061 m/z @12.51 [151020OFc1_NvH-0949-Control-15.raw]	423.7060546875	12.5100664669333	2.66548028906667	98.7470773106667	96.08159702160003	393187.375	3.627722733212727E8	0	8139	14.439660475476133	2.0790563420634403	0.9536161828145163	423.6960754394531	423.7084045410156
1107	423.71844482421875	13.3176514250667					1	DETECTED	423.7184 m/z @13.32 [151020OFc1_NvH-0949-Control-15.raw]	423.71844482421875	13.3176514250667	3.35154119333333	97.7950299832	94.44348878986666	2024981.875	3.779638030449456E8	0	8139	11.013873665664347	2.109750814912121	1.3941799885273116	423.7084655761719	423.71868896484375
1108	423.72869873046875	25.4855323898667					1	DETECTED	423.7287 m/z @25.49 [151020OFc1_NvH-0949-Control-15.raw]	423.72869873046875	25.4855323898667	3.5128813648	96.9162753042667	93.40339393946671	3225691.5	4.4623943788048786E8	2	8139	0.16283520335121082	0.8906690735361128	1.4762533370001218	423.7187194824219	423.7294921875
1109	423.73956298828125	17.8976280362667					1	DETECTED	423.7396 m/z @17.90 [151020OFc1_NvH-0949-Control-15.raw]	423.73956298828125	17.8976280362667	4.09531043146667	96.1718841781333	92.07657374666663	2.3310268E7	1.0238361431214792E9	2	8139	17.439842580562537	17.145046842646863	0.9591485423256136	423.7296142578125	423.7495422363281
1110	423.7500305175781	26.0465259456					1	DETECTED	423.7500 m/z @26.05 [151020OFc1_NvH-0949-Control-15.raw]	423.7500305175781	26.0465259456	3.76544782026667	96.3863027328	92.62085491253333	6719745.5	7.091054254949532E8	2	8139	11.968841564670605	12.561601139223049	0.09128470052357258	423.74957275390625	423.760009765625
1111	423.7672424316406	54.8149446922667					1	DETECTED	423.7672 m/z @54.81 [151020OFc1_NvH-0949-Control-15.raw]	423.7672424316406	54.8149446922667	3.80416994693333	97.7950299832	93.99086003626667	6140874.5	6.177047925067174E8	0	8139	31.991605180557364	0.505355237241296	1.9679270896978671	423.7600402832031	423.7771911621094
1112	423.7928161621094	59.305293476					1	DETECTED	423.7928 m/z @59.31 [151020OFc1_NvH-0949-Control-15.raw]	423.7928161621094	59.305293476	4.09531043146667	97.8501666242667	93.75485619280003	116301.6640625	3.533324643163178E8	0	8139	90.4498858318385	0.8706043351082724	0.7413453982431062	423.784912109375	423.8002624511719
1113	423.8388977050781	42.2758152773333					1	DETECTED	423.8389 m/z @42.28 [151020OFc1_NvH-0949-Control-15.raw]	423.8388977050781	42.2758152773333	0.00655583173333333	99.9981170845333	99.99156125279997	348649.1875	3.489436356249123E8	0	8139	80.84003212116656	1.2287036652513432	1.6203435953386454	423.8290100097656	423.84814453125
1114	423.8543701171875	17.9229908370667					1	DETECTED	423.8544 m/z @17.92 [151020OFc1_NvH-0949-Control-15.raw]	423.8543701171875	17.9229908370667	0.00655583173333333	99.9519255026667	99.94536967093336	280916.78125	3.3990921124135476E8	0	8139	6.856336726031044	6.368894018282321	0.012487104991659292	423.8489685058594	423.8643493652344
1115	423.87615966796875	6.20252644293333					1	DETECTED	423.8762 m/z @6.20 [151020OFc1_NvH-0949-Control-15.raw]	423.87615966796875	6.20252644293333	0.00655583173333333	99.8516268418667	99.84507101013337	1174535.375	3.979722078358759E8	0	8139	0.0941193865671659	3.673286243235038	22.695853705061193	423.8661804199219	423.8764343261719
1116	423.8864440917969	23.1802742346667					1	DETECTED	423.8864 m/z @23.18 [151020OFc1_NvH-0949-Control-15.raw]	423.8864440917969	23.1802742346667	0.00655583173333333	99.5400949178667	99.53353908613336	1314426.25	4.2491920721624327E8	0	8139	5.737757663750951	0.5956067002895713	0.6431307025907068	423.87646484375	423.8885192871094
1117	423.8985290527344	13.8552178325333					1	DETECTED	423.8985 m/z @13.86 [151020OFc1_NvH-0949-Control-15.raw]	423.8985290527344	13.8552178325333	0.00655583173333333	97.932934872	97.92637904026667	5156363.0	5.307325984632803E8	3	8139	0.19137621555452533	1.7185799879966865	4.157169452571099	423.88861083984375	423.9082336425781
1118	423.91302490234375	45.8254870514667					1	DETECTED	423.9130 m/z @45.83 [151020OFc1_NvH-0949-Control-15.raw]	423.91302490234375	45.8254870514667	0.107078057066667	99.6043987618667	99.49732070480003	703509.375	3.285572418668186E8	0	8139	31.305002374371668	1.3882094048792588	0.07548728881918272	423.9085388183594	423.91485595703125
1119	423.92486572265625	33.562718936					1	DETECTED	423.9249 m/z @33.56 [151020OFc1_NvH-0949-Control-15.raw]	423.92486572265625	33.562718936	0.00655583173333333	99.3267916146667	99.32023578293337	1428762.375	3.937919300035437E8	3	8139	14.948983077881458	0.7839262766983659	0.32436814004608916	423.9148864746094	423.934814453125
1120	423.9349365234375	13.6855535218667					1	DETECTED	423.9349 m/z @13.69 [151020OFc1_NvH-0949-Control-15.raw]	423.9349365234375	13.6855535218667	0.419749217866667	97.7395764216	97.31982720373334	205162.34375	3.637120620333644E8	0	8139	13.865000245915189	3.6680711162906467	0.043280027816499415	423.9349060058594	423.9449157714844
1121	423.9571838378906	12.4961378568					1	DETECTED	423.9572 m/z @12.50 [151020OFc1_NvH-0949-Control-15.raw]	423.9571838378906	12.4961378568	0.00655583173333333	99.4662358112	99.45967997946666	231432.171875	3.375849915513134E8	0	8139	0.16627896506063777	5.5991389186824225	0.03806794714389987	423.94720458984375	423.95904541015625
1122	423.9691162109375	13.3069205178667					1	DETECTED	423.9691 m/z @13.31 [151020OFc1_NvH-0949-Control-15.raw]	423.9691162109375	13.3069205178667	0.00655583173333333	99.0857606064	99.07920477466666	1199134.125	3.8088535628611284E8	0	8139	15.06002072316194	1.191383626859595	1.2127158249526322	423.9591979980469	423.974853515625
1123	423.9848937988281	43.7398610645333					1	DETECTED	423.9849 m/z @43.74 [151020OFc1_NvH-0949-Control-15.raw]	423.9848937988281	43.7398610645333	0.00655583173333333	99.5952634344	99.58870760266666	1408128.375	3.8263686726674753E8	4	8139	0.21443620689842646	0.5223806142419924	0.026781522690481962	423.97491455078125	423.9947509765625
1124	424.01910400390625	31.7969371056					1	DETECTED	424.0191 m/z @31.80 [151020OFc1_NvH-0949-Control-15.raw]	424.01910400390625	31.7969371056	0.478327656266667	98.3314170226667	97.85308936640003	303118.75	3.310567773999757E8	0	8139	4.345601883502901	1.5622195730737174	4.7644670684376855	424.00933837890625	424.0290832519531
1125	424.0918884277344	45.3044203914667					1	DETECTED	424.0919 m/z @45.30 [151020OFc1_NvH-0949-Control-15.raw]	424.0918884277344	45.3044203914667	11.8844633594667	99.5125953813333	87.6281320218666	132795.03125	3.8095766570118135E8	0	8139	79.88629215896185	1.311015031197701	1.3907190738874793	424.08892822265625	424.1011962890625
1126	424.1253967285156	90.3184195309333					1	DETECTED	424.1254 m/z @90.32 [151020OFc1_NvH-0949-Control-15.raw]	424.1253967285156	90.3184195309333	0.6938573472	94.8179269384	94.12406959120001	158040.78125	3.704401324793401E8	0	8139	29.849505628381962	0.5251019770575982	0.05020395411519635	424.11651611328125	424.1353759765625
1127	424.1728820800781	39.2343564808					1	DETECTED	424.1729 m/z @39.23 [151020OFc1_NvH-0949-Control-15.raw]	424.1728820800781	39.2343564808	3.30371269813333	97.2890463045333	93.98533360639998	384500.53125	3.5121444521128184E8	0	8139	24.562449437791372	1.3029636982262607	1.6315397350277219	424.1632385253906	424.182861328125
1128	424.185546875	13.6385456538667					1	DETECTED	424.1855 m/z @13.64 [151020OFc1_NvH-0949-Control-15.raw]	424.185546875	13.6385456538667	4.23575280586667	69.7612816477333	65.52552884186663	200366.03125	2.757561619140126E8	3	8139	10.320529305464632	5.059797462139798	0.019244481674928114	424.1830749511719	424.190185546875
1129	424.2001953125	12.821346616					1	DETECTED	424.2002 m/z @12.82 [151020OFc1_NvH-0949-Control-15.raw]	424.2001953125	12.821346616	3.81366137093333	95.1339146581333	91.32025328719998	236473.984375	3.555138081331564E8	0	8139	77.28431260471159	0.5144236473272015	0.728071860213444	424.1902160644531	424.201171875
1130	424.21124267578125	26.3027480616					1	DETECTED	424.2112 m/z @26.30 [151020OFc1_NvH-0949-Control-15.raw]	424.21124267578125	26.3027480616	2.72112782133333	99.6134838088	96.89235598746667	6167459.0	6.258465439273417E8	2	8139	0.24357571038229864	3.4154764035072183	17.561648118941516	424.2012634277344	424.2212219238281
1131	424.2287292480469	10.1890247912					1	DETECTED	424.2287 m/z @10.19 [151020OFc1_NvH-0949-Control-15.raw]	424.2287292480469	10.1890247912	4.70146991946667	99.0114742349333	94.31000431546663	2377181.25	5.0264210292402095E8	4	8139	16.062952221765485	23.28807251787932	79.93061544369478	424.22125244140625	424.2303771972656
1132	424.2403869628906	17.8761155370667					1	DETECTED	424.2404 m/z @17.88 [151020OFc1_NvH-0949-Control-15.raw]	424.2403869628906	17.8761155370667	3.6977584408	99.0578779189333	95.3601194781333	1.1105663E7	8.124988542844208E8	2	8139	14.70713852912996	8.247898681393684	5.437101001104509	424.23040771484375	424.2451477050781
1133	424.2551574707031	28.9410706642667					1	DETECTED	424.2552 m/z @28.94 [151020OFc1_NvH-0949-Control-15.raw]	424.2551574707031	28.9410706642667	3.61734686666667	96.54955648	92.93220961333334	1.2747161E7	8.024972910364593E8	2	8139	6.441792004712145	1.4034660668035397	0.04584584785836471	424.24517822265625	424.26513671875
1134	424.2685241699219	54.8482566821333					1	DETECTED	424.2685 m/z @54.85 [151020OFc1_NvH-0949-Control-15.raw]	424.2685241699219	54.8482566821333	3.59832849386667	92.4377372197333	88.83940872586662	1359405.875	3.8664243970396745E8	0	8139	0.23925031027807364	1.2956770477385822	241.0859153883494	424.2651672363281	424.2784423828125
1135	424.3135986328125	26.1287855082667					1	DETECTED	424.3136 m/z @26.13 [151020OFc1_NvH-0949-Control-15.raw]	424.3135986328125	26.1287855082667	1.25558756533333	91.9265081794667	90.67092061413337	90388.3046875	2.87424646322187E8	0	8139	89.75786331571118	1.8226631095478725	2.6461060826198337	424.3049011230469	424.3150634765625
1136	424.3271484375	90.6278430229333					1	DETECTED	424.3271 m/z @90.63 [151020OFc1_NvH-0949-Control-15.raw]	424.3271484375	90.6278430229333	1.4691580128	94.8557843469333	93.38662633413331	253852.921875	4.392865652638532E8	0	8139	1.6072160768396913	0.5054917704272995	5.506507328965345	424.3236999511719	424.3362121582031
1137	424.3585510253906	54.5269857602667					1	DETECTED	424.3586 m/z @54.53 [151020OFc1_NvH-0949-Control-15.raw]	424.3585510253906	54.5269857602667	4.3782053744	94.7317150949333	90.35350972053331	141291.40625	3.4986087027551466E8	0	8139	87.55801163818097	0.9008545075803818	0.7473429491746344	424.3487548828125	424.3674621582031
1138	424.3959655761719	31.0324255672					1	DETECTED	424.3960 m/z @31.03 [151020OFc1_NvH-0949-Control-15.raw]	424.3959655761719	31.0324255672	2.0504559104	98.7284815298667	96.6780256194667	1081432.5	3.707121938021656E8	0	8139	0.2040806598911864	2.9565106832612686	1.8944807159269945	424.3860168457031	424.4058837890625
1139	424.43328857421875	32.5773533282667					1	DETECTED	424.4333 m/z @32.58 [151020OFc1_NvH-0949-Control-15.raw]	424.43328857421875	32.5773533282667	4.92929917306667	98.1362468848	93.20694771173333	1401063.125	3.6082540777696437E8	0	8139	0.07518921228054154	1.7352564829793042	1.1423489223312462	424.4233093261719	424.4432373046875
1140	424.4466552734375	25.7119653738667					1	DETECTED	424.4467 m/z @25.71 [151020OFc1_NvH-0949-Control-15.raw]	424.4466552734375	25.7119653738667	0.0970946986666667	98.3129240853333	98.21582938666663	282992.0625	3.5523441306792E8	0	8139	9.199185107281039	2.312567102837846	7.979813205774933	424.4434509277344	424.4482421875
1141	424.4584045410156	36.8922165170667					1	DETECTED	424.4584 m/z @36.89 [151020OFc1_NvH-0949-Control-15.raw]	424.4584045410156	36.8922165170667	3.8250468656	97.7026666685333	93.8776198029333	693373.75	3.205516032805015E8	0	8139	19.527231864548106	2.0398853545640594	0.09984553622336298	424.44854736328125	424.46697998046875
1142	424.47698974609375	36.5198043970667					1	DETECTED	424.4770 m/z @36.52 [151020OFc1_NvH-0949-Control-15.raw]	424.47698974609375	36.5198043970667	3.35154119333333	99.2897333325333	95.93819213919997	1701129.875	3.9724052676344323E8	0	8139	2.4794774353274036	0.6594032951724502	0.16598440820502694	424.4670104980469	424.4834899902344
1143	424.4935302734375	30.0306703032					1	DETECTED	424.4935 m/z @30.03 [151020OFc1_NvH-0949-Control-15.raw]	424.4935302734375	30.0306703032	4.39791496933333	97.8129983210667	93.41508335173337	4633891.0	4.138368573331361E8	0	8139	0.18625670781630177	38.13498598161343	1.1222575286959655	424.48358154296875	424.50238037109375
1144	424.5084533691406	14.8175741970667					1	DETECTED	424.5085 m/z @14.82 [151020OFc1_NvH-0949-Control-15.raw]	424.5084533691406	14.8175741970667	3.75460202773333	99.4662358112	95.71163378346667	407538.6875	3.3451794467642546E8	0	8139	0.28111804810068186	0.5655909701962586	2.367317204678152	424.5035400390625	424.5182800292969
1145	424.5250244140625	41.4128586581333					1	DETECTED	424.5250 m/z @41.41 [151020OFc1_NvH-0949-Control-15.raw]	424.5250244140625	41.4128586581333	3.88038119306667	96.1349469792	92.25456578613333	127930.125	3.3859642767949116E8	0	8139	88.60027304164507	1.3068690056489254	1.6147842658450273	424.5185852050781	424.528076171875
1146	424.5381774902344	20.9040184650667					1	DETECTED	424.5382 m/z @20.90 [151020OFc1_NvH-0949-Control-15.raw]	424.5381774902344	20.9040184650667	3.474979728	90.1674549264	86.6924751984	377763.625	3.4243661197423154E8	3	8139	19.73376183884217	3.079115397848519	0.33999521638775426	424.5281982421875	424.5384826660156
1147	424.5484924316406	33.6098475061333					1	DETECTED	424.5485 m/z @33.61 [151020OFc1_NvH-0949-Control-15.raw]	424.5484924316406	33.6098475061333	3.63651945706667	99.7603883506667	96.12386889360003	393351.875	3.430285512225994E8	0	8139	19.364609178839302	1.954604057810533	2.4127417713039487	424.53851318359375	424.5491027832031
1148	424.5591125488281	21.7337301213333					1	DETECTED	424.5591 m/z @21.73 [151020OFc1_NvH-0949-Control-15.raw]	424.5591125488281	21.7337301213333	4.3673112352	97.0183848410667	92.6510736058667	3465650.5	4.0627761835619026E8	3	8139	0.13021364422580817	0.5504071706010025	0.7214371569279862	424.54913330078125	424.56121826171875
1149	424.57122802734375	29.1059851568					1	DETECTED	424.5712 m/z @29.11 [151020OFc1_NvH-0949-Control-15.raw]	424.57122802734375	29.1059851568	3.56993473946667	99.1415829717333	95.57164823226663	3567319.25	4.947495234569859E8	3	8139	0.6395083818801659	1.8054853328075717	0.12662185067748621	424.5612487792969	424.5812072753906
1150	424.5843505859375	25.8308934618667					1	DETECTED	424.5844 m/z @25.83 [151020OFc1_NvH-0949-Control-15.raw]	424.5843505859375	25.8308934618667	3.73564939173333	91.2607241298667	87.52507473813337	1911037.0	4.438009264441194E8	0	8139	18.125864216580137	0.8526029176119639	3.37283337759145	424.58123779296875	424.59417724609375
1151	424.59637451171875	30.8825334613333					1	DETECTED	424.5964 m/z @30.88 [151020OFc1_NvH-0949-Control-15.raw]	424.59637451171875	30.8825334613333	4.9629126952	98.7284815298667	93.7655688346667	1240594.25	4.070472662102278E8	0	8139	0.30493985558161896	0.5132195211124938	0.025855879184075288	424.59454345703125	424.60601806640625
1152	424.633544921875	32.547110532					1	DETECTED	424.6335 m/z @32.55 [151020OFc1_NvH-0949-Control-15.raw]	424.633544921875	32.547110532	6.9624462672	99.2059324533333	92.24348618613331	952457.125	3.7196196638643163E8	5	8139	0.17618476546422812	0.7759886966407348	53.82180942855046	424.6236572265625	424.6433410644531
1153	424.68292236328125	8.42180921173333					1	DETECTED	424.6829 m/z @8.42 [151020OFc1_NvH-0949-Control-15.raw]	424.68292236328125	8.42180921173333	2.90890637093333	92.9560504442667	90.04714407333337	260220.9375	3.601141656662554E8	0	8139	0.07811080729761244	0.5276208836461338	0.08718253149199692	424.6729431152344	424.6903991699219
1154	424.70050048828125	29.5445780312					1	DETECTED	424.7005 m/z @29.54 [151020OFc1_NvH-0949-Control-15.raw]	424.70050048828125	29.5445780312	3.9794265432	94.9133964890667	90.93396994586669	711875.1875	3.622561383402333E8	0	8139	0.18745459661734998	0.5045913656473445	0.03460901894909409	424.6909484863281	424.7006530761719
1155	424.7107238769531	27.5952711472					1	DETECTED	424.7107 m/z @27.60 [151020OFc1_NvH-0949-Control-15.raw]	424.7107238769531	27.5952711472	3.10362202106667	98.1362468848	95.03262486373333	5902659.0	6.568872030702506E8	2	8139	0.3782399493953861	1.7452028263955908	1.5386847527676784	424.70074462890625	424.720703125
1156	424.7208251953125	22.8681499272					1	DETECTED	424.7208 m/z @22.87 [151020OFc1_NvH-0949-Control-15.raw]	424.7208251953125	22.8681499272	9.37321699706667	51.7841379584	42.41092096133333	674110.4375	1.9409130648345745E8	0	8139	0.021742420231223747	3.2373173523830223	5.479308121236298	424.7207336425781	424.720947265625
1157	424.73095703125	40.8342922106667					1	DETECTED	424.7310 m/z @40.83 [151020OFc1_NvH-0949-Control-15.raw]	424.73095703125	40.8342922106667	3.3132646624	98.6345868877333	95.3213222253333	4480600.0	5.403021073767021E8	2	8139	14.676152397648991	0.5102402185881867	0.009804558779962625	424.7209777832031	424.734375
1158	424.744384765625	30.0306703032					1	DETECTED	424.7444 m/z @30.03 [151020OFc1_NvH-0949-Control-15.raw]	424.744384765625	30.0306703032	3.10362202106667	99.7967984261333	96.69317640506662	4620300.5	5.2367629946195537E8	2	8139	14.63741613938743	0.5867599066870485	0.7908920293323056	424.7344055175781	424.74676513671875
1159	424.75677490234375	28.9174975008					1	DETECTED	424.7568 m/z @28.92 [151020OFc1_NvH-0949-Control-15.raw]	424.75677490234375	28.9174975008	4.61085630906667	99.9061720637333	95.29531575466662	5951640.5	5.738936128590145E8	4	8139	20.970798177238184	0.5664908250760479	4.030599487151307	424.7467956542969	424.7667541503906
1160	424.7713623046875	17.5088453984					1	DETECTED	424.7714 m/z @17.51 [151020OFc1_NvH-0949-Control-15.raw]	424.7713623046875	17.5088453984	2.19841883333333	91.2815926568	89.08317382346667	1490848.875	3.5023546438353944E8	2	8139	0.10718761248830333	1.041086892332844	18.4081274577227	424.7669982910156	424.78131103515625
1161	424.7972106933594	31.0324255672					1	DETECTED	424.7972 m/z @31.03 [151020OFc1_NvH-0949-Control-15.raw]	424.7972106933594	31.0324255672	1.16661403973333	99.3082271258667	98.14161308613336	790114.6875	3.2892453983631796E8	0	8139	0.2763060875707808	0.5223747681034181	1.157968448559478	424.78765869140625	424.806640625
1162	424.8334045410156	32.5351270170667					1	DETECTED	424.8334 m/z @32.54 [151020OFc1_NvH-0949-Control-15.raw]	424.8334045410156	32.5351270170667	0.00655583173333333	99.9981170845333	99.99156125279997	562133.5	3.5638940842243147E8	0	8139	2.365714176178571	2.1588063662411345	2.7887525983212513	424.823486328125	424.84320068359375
1163	424.85662841796875	22.077857788					1	DETECTED	424.8566 m/z @22.08 [151020OFc1_NvH-0949-Control-15.raw]	424.85662841796875	22.077857788	0.00655583173333333	98.8031725216	98.79661668986667	200087.96875	3.4594621194527143E8	0	8139	null	2.2712929508109023	6.316120987269881	424.8466491699219	424.8627624511719
1164	424.872802734375	20.8466772984					1	DETECTED	424.8728 m/z @20.85 [151020OFc1_NvH-0949-Control-15.raw]	424.872802734375	20.8466772984	0.057424672	99.317441508	99.260016836	457655.4375	3.323629916361133E8	3	8139	15.44277678688836	0.5082976001760786	0.4635052079997288	424.86285400390625	424.87567138671875
1165	424.88568115234375	14.8821857928					1	DETECTED	424.8857 m/z @14.88 [151020OFc1_NvH-0949-Control-15.raw]	424.88568115234375	14.8821857928	0.0772990837333333	99.9336552944	99.85635621066666	766530.3125	3.7895497791773754E8	0	8139	8.30933956815952	1.0446099242985674	1.4074661443226555	424.875732421875	424.887939453125
1166	424.89794921875	37.8793908501333					1	DETECTED	424.8979 m/z @37.88 [151020OFc1_NvH-0949-Control-15.raw]	424.89794921875	37.8793908501333	0.00655583173333333	99.9612549858667	99.95469915413337	7182668.5	6.891451285047364E8	3	8139	4.855441376400272	0.5956740379733151	0.1465313962005123	424.88818359375	424.90789794921875
1167	424.9183654785156	25.8308934618667					1	DETECTED	424.9184 m/z @25.83 [151020OFc1_NvH-0949-Control-15.raw]	424.9183654785156	25.8308934618667	0.00655583173333333	96.3771231248	96.37056729306666	2183730.75	3.546416038406271E8	0	8139	0.16774533504606381	0.5131022582760362	0.0523411047631699	424.90838623046875	424.92822265625
1168	424.9313049316406	14.9152746034667					1	DETECTED	424.9313 m/z @14.92 [151020OFc1_NvH-0949-Control-15.raw]	424.9313049316406	14.9152746034667	0.00655583173333333	99.9154409890667	99.90888515733336	186586.9375	3.497560618072941E8	0	8139	1.4041662858415478	3.3620717282565176	0.48208638472396903	424.928466796875	424.94122314453125
1169	424.9530334472656	13.9954355184					1	DETECTED	424.9530 m/z @14.00 [151020OFc1_NvH-0949-Control-15.raw]	424.9530334472656	13.9954355184	0.0772990837333333	98.6253265573333	98.54802747359996	312475.125	3.2296246778554016E8	0	8139	0.0878317748517965	0.5146069234489198	0.2174562112346949	424.9433288574219	424.9568786621094
1170	424.9669494628906	34.7275851618667					1	DETECTED	424.9669 m/z @34.73 [151020OFc1_NvH-0949-Control-15.raw]	424.9669494628906	34.7275851618667	0.0673676432	98.9788724066667	98.9115047634667	356529.125	3.916254001765231E8	0	8139	9.253722338802895	2.0101457254604376	0.005484032018926055	424.95697021484375	424.9682312011719
1171	424.9783630371094	36.5198043970667					1	DETECTED	424.9784 m/z @36.52 [151020OFc1_NvH-0949-Control-15.raw]	424.9783630371094	36.5198043970667	0.00655583173333333	98.8406678690667	98.83411203733337	1121997.0	3.9647001114094996E8	0	8139	2.59372859463042	0.5322542296198006	0.014871302466501377	424.9683837890625	424.98516845703125
1172	424.99517822265625	29.9916728114667					1	DETECTED	424.9952 m/z @29.99 [151020OFc1_NvH-0949-Control-15.raw]	424.99517822265625	29.9916728114667	0.08708658	99.9245575704	99.83747099039999	1774244.25	3.814963054878964E8	4	8139	3.430488763961531	0.5598458667556958	0.34296501225234777	424.9851989746094	425.0050354003906
1173	425.02972412109375	40.5888535181333					1	DETECTED	425.0297 m/z @40.59 [151020OFc1_NvH-0949-Control-15.raw]	425.02972412109375	40.5888535181333	0.770724425066667	99.9519255026667	99.18120107760004	400294.0	3.574058304123016E8	0	8139	8.262003735874138	1.638879892921255	2.270089257049899	425.0201416015625	425.0397033691406
1174	425.1666259765625	91.0221593477333					1	DETECTED	425.1666 m/z @91.02 [151020OFc1_NvH-0949-Control-15.raw]	425.1666259765625	91.0221593477333	7.45281627786667	91.1139938728	83.66117759493332	123213.8125	2.91090265670038E8	0	8139	0.12707407401295256	0.5005494510408556	0.0013407423135939572	425.1628112792969	425.1711730957031
1175	425.1816101074219	13.8833678864					1	DETECTED	425.1816 m/z @13.88 [151020OFc1_NvH-0949-Control-15.raw]	425.1816101074219	13.8833678864	0.6938573472	99.7784740296	99.08461668240001	1594679.625	3.6347594395107025E8	2	8139	0.19570344938350814	0.5227397983643246	2.2970046352515556	425.1722717285156	425.19158935546875
1176	425.199951171875	39.3809315298667					1	DETECTED	425.2000 m/z @39.38 [151020OFc1_NvH-0949-Control-15.raw]	425.199951171875	39.3809315298667	3.90141846453333	97.9986336706667	94.09721520613337	444745.40625	3.6995718884435296E8	0	8139	9.908448967793923	1.425221382910843	2.2324650513988717	425.191650390625	425.2021179199219
1177	425.212158203125	27.6583783013333					1	DETECTED	425.2122 m/z @27.66 [151020OFc1_NvH-0949-Control-15.raw]	425.212158203125	27.6583783013333	1.98564239786667	99.4477840482667	97.46214165040003	2624394.0	5.838160935160571E8	2	8139	9.479736710980013	0.5771415452452976	0.06175575765024152	425.2021789550781	425.2221374511719
1178	425.2322998046875	37.9652568485333					1	DETECTED	425.2323 m/z @37.97 [151020OFc1_NvH-0949-Control-15.raw]	425.2322998046875	37.9652568485333	3.71671009546667	99.7967984261333	96.08008833066663	5428624.0	6.632651764598377E8	3	8139	0.16057726991884635	0.5495906766324237	0.2525054536931286	425.2223205566406	425.2350158691406
1179	425.2450256347656	28.5785991976					1	DETECTED	425.2450 m/z @28.58 [151020OFc1_NvH-0949-Control-15.raw]	425.2450256347656	28.5785991976	3.03693636213333	99.7512616845333	96.71432532239997	8175750.5	9.368200005125062E8	2	8139	3.344015688358237	1.5537868567288167	0.02568432039392168	425.23504638671875	425.2550048828125
1180	425.257568359375	50.6702465498667					1	DETECTED	425.2576 m/z @50.67 [151020OFc1_NvH-0949-Control-15.raw]	425.257568359375	50.6702465498667	3.9908445424	97.9986336706667	94.00778912826671	2914160.75	4.5903240331704324E8	2	8139	0.16392728029748582	0.5053932021853594	0.006996563580147601	425.2550354003906	425.26751708984375
1181	425.2691955566406	11.7088053997333					1	DETECTED	425.2692 m/z @11.71 [151020OFc1_NvH-0949-Control-15.raw]	425.2691955566406	11.7088053997333	5.14368557013333	92.1675592216	87.02387365146667	102330.15625	2.8422161513724715E8	0	8139	0.17664004378242382	6.627744497450343	12.255488994900688	425.26763916015625	425.271240234375
1182	425.2812805175781	56.2506118517333					1	DETECTED	425.2813 m/z @56.25 [151020OFc1_NvH-0949-Control-15.raw]	425.2812805175781	56.2506118517333	5.10417434933333	92.3695695288	87.26539517946667	587240.3125	3.844969141167385E8	2	8139	38.7328145997635	0.9245260251798392	0.8829424566656328	425.2713317871094	425.29095458984375
1183	425.3114929199219	90.4611263581333					1	DETECTED	425.3115 m/z @90.46 [151020OFc1_NvH-0949-Control-15.raw]	425.3114929199219	90.4611263581333	0.799270442933333	99.3639413266667	98.56467088373337	338332.28125	3.62259226849989E8	0	8139	0.13380371031412608	0.50657573791522	10.440718486424736	425.3033142089844	425.31964111328125
1184	425.3254089355469	92.1229490008					1	DETECTED	425.3254 m/z @92.12 [151020OFc1_NvH-0949-Control-15.raw]	425.3254089355469	92.1229490008	90.1969355858667	95.1992032866667	5.0022677008000045	109139.78125	9649894.787021589	0	8139	1.5852858752531063	1.2986066613075011	8.4227815049112	425.32452392578125	425.32666015625
1185	425.336669921875	37.3863189610667					1	DETECTED	425.3367 m/z @37.39 [151020OFc1_NvH-0949-Control-15.raw]	425.336669921875	37.3863189610667	19.1231078690667	98.9516186514667	79.8285107824	151573.046875	3.053894898294619E8	0	8139	72.92086657658344	2.1855004133793323	2.9658808993791426	425.3266906738281	425.3461608886719
1186	425.3583068847656	49.7165222728					1	DETECTED	425.3583 m/z @49.72 [151020OFc1_NvH-0949-Control-15.raw]	425.3583068847656	49.7165222728	0.0276352917333333	99.9612549858667	99.93361969413337	130776.390625	3.563342111236361E8	0	8139	89.26789894795105	0.9848785763028692	0.8636122031180452	425.3490295410156	425.3663330078125
1187	425.37689208984375	39.3809315298667					1	DETECTED	425.3769 m/z @39.38 [151020OFc1_NvH-0949-Control-15.raw]	425.37689208984375	39.3809315298667	5.2802512928	97.298271392	92.0180200992	135102.203125	3.6533350053844005E8	0	8139	86.69779828790179	1.3492109169009834	1.5302088771801694	425.36810302734375	425.3863525390625
1188	425.4066467285156	27.1047474213333					1	DETECTED	425.4066 m/z @27.10 [151020OFc1_NvH-0949-Control-15.raw]	425.4066467285156	27.1047474213333	1.40441769093333	98.5238672293333	97.11944953839998	463060.4375	3.506983963484112E8	0	8139	0.41041090739862796	1.6878613955984851	1504.7670601676703	425.39666748046875	425.41583251953125
1189	425.43304443359375	14.9485615362667					1	DETECTED	425.4330 m/z @14.95 [151020OFc1_NvH-0949-Control-15.raw]	425.43304443359375	14.9485615362667	3.7847093728	98.1458951232	94.36118575040001	221416.140625	3.468746694386797E8	0	8139	32.23289572153502	6.901038284910675	0.006040958501161191	425.4239196777344	425.4429931640625
1190	425.45574951171875	37.0234604770667					1	DETECTED	425.4557 m/z @37.02 [151020OFc1_NvH-0949-Control-15.raw]	425.45574951171875	37.0234604770667	3.5793076872	94.8272414074667	91.2479337202667	971974.0625	3.8415412050945604E8	0	8139	0.23981641105815754	0.6833790477371906	0.7960572602048274	425.4460754394531	425.4657287597656
1191	425.4777526855469	34.4652607741333					1	DETECTED	425.4778 m/z @34.47 [151020OFc1_NvH-0949-Control-15.raw]	425.4777526855469	34.4652607741333	4.51721190346667	98.9332269632	94.41601505973333	1063975.875	3.7559340353216666E8	4	8139	7.417200298228913	1.4092789305596507	0.0061157535540763384	425.4678039550781	425.4877014160156
1192	425.4984436035156	46.8551418082667					1	DETECTED	425.4984 m/z @46.86 [151020OFc1_NvH-0949-Control-15.raw]	425.4984436035156	46.8551418082667	4.25936245173333	97.8040716018667	93.54470915013337	2651348.5	4.1548085109712374E8	4	8139	0.13628986010706967	0.5442859214844266	0.010097638427666413	425.4885559082031	425.5083312988281
1193	425.50885009765625	14.8710028610667					1	DETECTED	425.5089 m/z @14.87 [151020OFc1_NvH-0949-Control-15.raw]	425.50885009765625	14.8710028610667	3.8250468656	75.0841520314667	71.2591051658667	149479.671875	2.882722828852213E8	0	8139	1.4160730258894603	3.225574372879618	0.0814078114396968	425.50860595703125	425.5170593261719
1194	425.5276794433594	13.9070296418667					1	DETECTED	425.5277 m/z @13.91 [151020OFc1_NvH-0949-Control-15.raw]	425.5276794433594	13.9070296418667	4.181241284	98.5612668213333	94.38002553733331	792893.0	3.577213515329831E8	0	8139	0.1591524654129639	1.1095691952329294	85.44477925036963	425.5177001953125	425.5325622558594
1195	425.5426025390625	15.9662229306667					1	DETECTED	425.5426 m/z @15.97 [151020OFc1_NvH-0949-Control-15.raw]	425.5426025390625	15.9662229306667	4.11571826133333	95.8956582050667	91.77993994373337	5620531.5	4.9580142852062035E8	3	8139	1.244679180738732	1.6246367646683046	0.11168714547264405	425.5326232910156	425.54522705078125
1196	425.55523681640625	28.8043194802667					1	DETECTED	425.5552 m/z @28.80 [151020OFc1_NvH-0949-Control-15.raw]	425.55523681640625	28.8043194802667	3.935181072	98.8500179477333	94.9148368757333	6969077.5	6.560606418733993E8	3	8139	4.366925234116785	0.7884627008473656	0.2266899088151872	425.5452575683594	425.5652160644531
1197	425.56817626953125	38.263092744					1	DETECTED	425.5682 m/z @38.26 [151020OFc1_NvH-0949-Control-15.raw]	425.56817626953125	38.263092744	4.192615744	95.8031173114667	91.61050156746671	4228610.5	5.082174566739956E8	3	8139	0.1896528460829927	0.6366744442355348	0.013322157541462517	425.56524658203125	425.5781555175781
1198	425.58319091796875	39.7460294773333					1	DETECTED	425.5832 m/z @39.75 [151020OFc1_NvH-0949-Control-15.raw]	425.58319091796875	39.7460294773333	3.80416994693333	85.4104340602667	81.60626411333337	3709572.75	4.510313276611256E8	3	8139	20.291118388237052	0.6081456789715879	136.83764381484562	425.57818603515625	425.5931701660156
1199	425.59417724609375	21.7049487058667					1	DETECTED	425.5942 m/z @21.70 [151020OFc1_NvH-0949-Control-15.raw]	425.59417724609375	21.7049487058667	4.5423866328	94.5887959794667	90.04640934666669	1928836.0	3.582369762240078E8	3	8139	0.15372163697526275	1.3941359048992759	0.8847200619900952	425.59320068359375	425.6041564941406
1200	425.6072082519531	27.1208845901333					1	DETECTED	425.6072 m/z @27.12 [151020OFc1_NvH-0949-Control-15.raw]	425.6072082519531	27.1208845901333	5.8374778472	98.9332269632	93.095749116	226601.03125	3.66004441396438E8	0	8139	17.87390206195422	2.5601018205521417	4.046179561993368	425.6047058105469	425.6171875
1201	425.67364501953125	18.3982490984					1	DETECTED	425.6736 m/z @18.40 [151020OFc1_NvH-0949-Control-15.raw]	425.67364501953125	18.3982490984	4.73029703066667	95.7931425642667	91.06284553360003	1840387.875	3.660642956782633E8	2	8139	0.2732392815142646	0.5305190142508062	0.0695801386172637	425.66436767578125	425.6836242675781
1202	425.6837158203125	13.8833678864					1	DETECTED	425.6837 m/z @13.88 [151020OFc1_NvH-0949-Control-15.raw]	425.6837158203125	13.8833678864	5.37412266053333	83.6715417130667	78.29741905253337	443315.46875	3.4038607475931853E8	0	8139	69.88713300984014	25.390597408626093	51.81406368213581	425.68365478515625	425.6936950683594
1203	425.70660400390625	36.9883069882667					1	DETECTED	425.7066 m/z @36.99 [151020OFc1_NvH-0949-Control-15.raw]	425.70660400390625	36.9883069882667	3.9691142408	96.2287147538667	92.2596005130667	945619.8125	3.5052202729467577E8	0	8139	6.500637065423881	0.5028813692299247	0.06813431979620876	425.6966247558594	425.708984375
1204	425.718994140625	20.7038874757333					1	DETECTED	425.7190 m/z @20.70 [151020OFc1_NvH-0949-Control-15.raw]	425.718994140625	20.7038874757333	2.8156664504	98.4150433469333	95.5993768965333	1.5612754E7	9.755744762742909E8	2	8139	0.24574707151807118	0.7787145989919235	0.2570295633649979	425.7091064453125	425.7289733886719
1205	425.73712158203125	36.5198043970667					1	DETECTED	425.7371 m/z @36.52 [151020OFc1_NvH-0949-Control-15.raw]	425.73712158203125	36.5198043970667	4.29328156906667	99.7784740296	95.48519246053334	9699654.0	8.479557902933701E8	2	8139	2.4911617113807125	0.6286715527542668	0.19315546155291513	425.72900390625	425.7471008300781
1206	425.7543029785156	45.1083098493333					1	DETECTED	425.7543 m/z @45.11 [151020OFc1_NvH-0949-Control-15.raw]	425.7543029785156	45.1083098493333	1.80848569173333	99.4940393674667	97.68555367573337	4007338.75	5.342330935803729E8	2	8139	18.26876159572252	0.5058129866688126	0.054310888219365354	425.74713134765625	425.75665283203125
1207	425.7667541503906	22.9243495816					1	DETECTED	425.7668 m/z @22.92 [151020OFc1_NvH-0949-Control-15.raw]	425.7667541503906	22.9243495816	3.20855957573333	99.4016713186667	96.19311174293337	6.5589672E7	1.4147614698799055E9	2	8139	0.2174728223540363	1.5265963359044394	1.614267813347891	425.7572021484375	425.7763366699219
1208	425.78326416015625	56.1572229429333					1	DETECTED	425.7833 m/z @56.16 [151020OFc1_NvH-0949-Control-15.raw]	425.78326416015625	56.1572229429333	4.25936245173333	91.1406162909333	86.88125383919997	185552.453125	3.50529835159128E8	0	8139	51.81211752712003	0.83733224868784	0.6790907039361836	425.7768859863281	425.79290771484375
1209	425.8148193359375	9.27434933093333					1	DETECTED	425.8148 m/z @9.27 [151020OFc1_NvH-0949-Control-15.raw]	425.8148193359375	9.27434933093333	0.8751299088	97.8961414592	97.02101155039999	225307.296875	3.5064619194168854E8	0	8139	0.04908444026254699	0.7049254154713749	4.745053723224525	425.8051452636719	425.8244934082031
1210	425.8621520996094	13.8833678864					1	DETECTED	425.8622 m/z @13.88 [151020OFc1_NvH-0949-Control-15.raw]	425.8621520996094	13.8833678864	0.0176165768	99.7235846666667	99.7059680898667	534900.4375	3.838226157316769E8	0	8139	13.370865714686955	0.5821506099651512	0.16949330044600452	425.852294921875	425.866455078125
1211	425.8765869140625	15.9528798618667					1	DETECTED	425.8766 m/z @15.95 [151020OFc1_NvH-0949-Control-15.raw]	425.8765869140625	15.9528798618667	0.0176165768	99.9888605533333	99.9712439765333	4050397.0	4.920492452604274E8	0	8139	1.2239020606012598	0.9408590915961881	2.4849600459129735	425.8666687011719	425.8792419433594
1212	425.8892517089844	28.8213462669333					1	DETECTED	425.8893 m/z @28.82 [151020OFc1_NvH-0949-Control-15.raw]	425.8892517089844	28.8213462669333	0.00655583173333333	99.8516268418667	99.84507101013337	4754127.5	5.639034938733383E8	3	8139	23.228912397721047	0.5981777637426883	0.08190699186128163	425.8792724609375	425.89923095703125
1213	425.90264892578125	38.2188321656					1	DETECTED	425.9026 m/z @38.22 [151020OFc1_NvH-0949-Control-15.raw]	425.90264892578125	38.2188321656	0.0176165768	99.5125953813333	99.4949788045333	3095538.5	4.5221978665876734E8	3	8139	5.650072236666354	0.5279151628685286	0.020221579628540733	425.8992919921875	425.9124755859375
1214	425.9174499511719	39.7460294773333					1	DETECTED	425.9174 m/z @39.75 [151020OFc1_NvH-0949-Control-15.raw]	425.9174499511719	39.7460294773333	0.00655583173333333	99.5952634344	99.58870760266666	2335731.0	4.588182714937966E8	3	8139	0.18022890166311356	0.5141928782518368	1.309138471241516	425.9127197265625	425.92742919921875
[truncated: 33,026 more rows]
