# Supplementary material for: MSFC: a new feature construction method for accurate diagnosis of mass spectrometry data
Source: Sci Rep. 2023 Sep 21;13:15694. doi: 10.1038/s41598-023-42395-5 (PMC10514077; doi:10.1038/s41598-023-42395-5)
Supplement: Supplementary file 1 — Supplementary Information. [file 41598_2023_42395_MOESM1_ESM.zip › dataset/CRLM dataset/control/control16.csv]

row ID	row m/z	row retention time	row identity (main ID)	row identity (all IDs)	row identity (main ID + details)	row comment	row number of detected peaks	151020OFc1_NvH-0949-Control-16.raw Peak status	151020OFc1_NvH-0949-Control-16.raw Peak name	151020OFc1_NvH-0949-Control-16.raw Peak m/z	151020OFc1_NvH-0949-Control-16.raw Peak RT	151020OFc1_NvH-0949-Control-16.raw Peak RT start	151020OFc1_NvH-0949-Control-16.raw Peak RT end	151020OFc1_NvH-0949-Control-16.raw Peak duration time	151020OFc1_NvH-0949-Control-16.raw Peak height	151020OFc1_NvH-0949-Control-16.raw Peak area	151020OFc1_NvH-0949-Control-16.raw Peak charge	151020OFc1_NvH-0949-Control-16.raw Peak # data points	151020OFc1_NvH-0949-Control-16.raw Peak FWHM	151020OFc1_NvH-0949-Control-16.raw Peak tailing factor	151020OFc1_NvH-0949-Control-16.raw Peak asymmetry factor	151020OFc1_NvH-0949-Control-16.raw Peak m/z min	151020OFc1_NvH-0949-Control-16.raw Peak m/z max
1	400.01861572265625	26.8551440338667					1	DETECTED	400.0186 m/z @26.86 [151020OFc1_NvH-0949-Control-16.raw]	400.01861572265625	26.8551440338667	1.07785094853333	99.6558169842667	98.57796603573338	253137.71875	2.406102451157759E8	0	7706	0.326778888078632	1.934605943629438	11.020209831799066	400.0088195800781	400.0280456542969
2	400.1204833984375	66.6366830178667					1	DETECTED	400.1205 m/z @66.64 [151020OFc1_NvH-0949-Control-16.raw]	400.1204833984375	66.6366830178667	13.6808383688	91.6370631373333	77.9562247685333	71733.7578125	2.0473640167323768E8	0	7706	77.3582334762435	0.7360492999889031	0.47209859997780634	400.1123962402344	400.1297912597656
3	400.15008544921875	33.9036070701333					1	DETECTED	400.1501 m/z @33.90 [151020OFc1_NvH-0949-Control-16.raw]	400.15008544921875	33.9036070701333	2.21093004186667	98.2794598930667	96.06852985120003	91285.609375	2.1721115978530404E8	0	7706	1.2738087412226804	1.5156266188166547	2.03125323763331	400.14056396484375	400.1580505371094
4	400.1680603027344	15.3161320973333					1	DETECTED	400.1681 m/z @15.32 [151020OFc1_NvH-0949-Control-16.raw]	400.1680603027344	15.3161320973333	3.743833924	95.9340659536	92.1902320296	116304.71875	2.3923036747963616E8	0	7706	9.7948781725637	6.827105321693075	17.428993854651264	400.1581726074219	400.1737060546875
5	400.1838073730469	20.0982339882667					1	DETECTED	400.1838 m/z @20.10 [151020OFc1_NvH-0949-Control-16.raw]	400.1838073730469	20.0982339882667	3.6222873352	97.4545817768	93.8322944416	692617.5	2.4756244088994694E8	0	7706	2.3720473569846376	0.5618248868885499	0.22607241528673844	400.1742248535156	400.1873779296875
6	400.1974182128906	24.3198582306667					1	DETECTED	400.1974 m/z @24.32 [151020OFc1_NvH-0949-Control-16.raw]	400.1974182128906	24.3198582306667	3.25164569306667	98.6630037322667	95.41135803920004	2450481.75	3.036992331966873E8	3	7706	0.1683940078404511	0.842277423397977	1.4283765457823927	400.18743896484375	400.201904296875
7	400.2119140625	23.1912027914667					1	DETECTED	400.2119 m/z @23.19 [151020OFc1_NvH-0949-Control-16.raw]	400.2119140625	23.1912027914667	3.19229829413333	98.4182355610667	95.22593726693336	2.5756798E7	9.891404745574245E8	2	7706	0.227093370052593	1.3700850672215243	21.02625334558776	400.2019348144531	400.2218933105469
8	400.2265319824219	20.6239462173333					1	DETECTED	400.2265 m/z @20.62 [151020OFc1_NvH-0949-Control-16.raw]	400.2265319824219	20.6239462173333	3.9716333264	99.8132193296	95.8415860032	1.8882886E7	7.76935374323475E8	3	7706	0.2622361600435923	3.0961884095412437	54.47362982440665	400.22198486328125	400.2315979003906
9	400.2416076660156	35.1172375853333					1	DETECTED	400.2416 m/z @35.12 [151020OFc1_NvH-0949-Control-16.raw]	400.2416076660156	35.1172375853333	0.0055021984	99.9809218674667	99.97541966906671	1.64543808E8	3.510489192722402E9	3	7706	0.286415803213373	0.9956770493324063	0.9607215628975129	400.23162841796875	400.2515563964844
10	400.2550964355469	22.8969103144					1	DETECTED	400.2551 m/z @22.90 [151020OFc1_NvH-0949-Control-16.raw]	400.2550964355469	22.8969103144	3.4354600496	96.6188433829333	93.18338333333331	751412.5625	2.728864457771587E8	0	7706	23.89695483700984	5.8422597121439	7.831572228670049	400.2516174316406	400.255126953125
11	400.26513671875	40.0025439122667					1	DETECTED	400.2651 m/z @40.00 [151020OFc1_NvH-0949-Control-16.raw]	400.26513671875	40.0025439122667	2.1028413744	97.4545817768	95.3517404024	2624262.0	3.518507239896117E8	2	7706	0.15954223298439274	1.1130989693529518	0.46266111372069096	400.2551574707031	400.27435302734375
12	400.2773742675781	19.9762743010667					1	DETECTED	400.2774 m/z @19.98 [151020OFc1_NvH-0949-Control-16.raw]	400.2773742675781	19.9762743010667	1.30487751653333	92.3153139117333	91.01043639519997	499976.34375	2.6494803595673722E8	0	7706	0.1775061450599047	0.5122971296336799	0.8333450415133049	400.2757263183594	400.2873229980469
13	400.30560302734375	91.4747359642667					1	DETECTED	400.3056 m/z @91.47 [151020OFc1_NvH-0949-Control-16.raw]	400.30560302734375	91.4747359642667	6.4607154824	98.7632254125333	92.3025099301333	154232.46875	2.3408857610368752E8	0	7706	0.17990656329888566	2.675399448654351	4.4867626968602385	400.29669189453125	400.3145446777344
14	400.3499755859375	58.6455864154667					1	DETECTED	400.3500 m/z @58.65 [151020OFc1_NvH-0949-Control-16.raw]	400.3499755859375	58.6455864154667	0.0055021984	99.9345992605333	99.92909706213331	138702.65625	2.7193327074282414E8	0	7706	90.76605944721366	0.8216230467770427	0.5679939849428385	400.3412780761719	400.3584899902344
15	400.4311218261719	11.8517587656					1	DETECTED	400.4311 m/z @11.85 [151020OFc1_NvH-0949-Control-16.raw]	400.4311218261719	11.8517587656	8.44375149946667	57.2998767712	48.856125271733326	101687.96875	1.342527091343717E8	0	7706	0.21712797122634697	7.167843472230136	2.903081385688614	400.4304504394531	400.43365478515625
16	400.4437255859375	36.5225271232					1	DETECTED	400.4437 m/z @36.52 [151020OFc1_NvH-0949-Control-16.raw]	400.4437255859375	36.5225271232	3.76219370586667	98.6356080986667	94.87341439280003	312704.09375	2.5738143844214153E8	0	7706	0.14804812304519288	1.6996404498401008	1.0387778158698382	400.43377685546875	400.4497375488281
17	400.4599304199219	13.2510531872					1	DETECTED	400.4599 m/z @13.25 [151020OFc1_NvH-0949-Control-16.raw]	400.4599304199219	13.2510531872	0.914983696	96.233541612	95.318557916	325338.5625	2.4493998891096315E8	0	7706	6.2543302630328625	1.9072507776406953	1.1937229454650538	400.4502868652344	400.4637145996094
18	400.4738464355469	19.9670455218667					1	DETECTED	400.4738 m/z @19.97 [151020OFc1_NvH-0949-Control-16.raw]	400.4738464355469	19.9670455218667	1.51766493653333	99.3436601501333	97.82599521359997	1285148.375	3.043503556763733E8	4	7706	0.15693598579307277	1.1683041373942653	4.026124686958954	400.4639892578125	400.4837341308594
19	400.4963073730469	10.2685600586667					1	DETECTED	400.4963 m/z @10.27 [151020OFc1_NvH-0949-Control-16.raw]	400.4963073730469	10.2685600586667	3.81793963146667	99.9991650269333	96.18122539546663	517197.875	2.652979481040845E8	0	7706	0.14489262921235202	2.3933845625270487	4.5881841412032385	400.4864196777344	400.505615234375
20	400.5162353515625	17.6819176261333					1	DETECTED	400.5162 m/z @17.68 [151020OFc1_NvH-0949-Control-16.raw]	400.5162353515625	17.6819176261333	4.9832011256	98.0269815781333	93.0437804525333	221856.59375	2.1858490431499073E8	0	7706	0.0404884149236473	0.5078037031533355	0.2719144887504912	400.5063171386719	400.5166015625
21	400.5266418457031	13.1063233802667					1	DETECTED	400.5266 m/z @13.11 [151020OFc1_NvH-0949-Control-16.raw]	400.5266418457031	13.1063233802667	3.3623273568	97.6788064357333	94.31647907893331	1201815.5	3.0385412325844914E8	0	7706	11.290380518821264	3.018945548669284	0.15929003047970794	400.51666259765625	400.53662109375
22	400.54144287109375	10.7298152618667					1	DETECTED	400.5414 m/z @10.73 [151020OFc1_NvH-0949-Control-16.raw]	400.54144287109375	10.7298152618667	4.08359038106667	99.9157789917333	95.83218861066663	760490.4375	2.3822103864128342E8	0	7706	0.09260996059551019	3.3024662372519673	10.747869006727736	400.5366516113281	400.5485534667969
23	400.5585632324219	47.9111978189333					1	DETECTED	400.5586 m/z @47.91 [151020OFc1_NvH-0949-Control-16.raw]	400.5585632324219	47.9111978189333	2.41161964426667	94.6521416845333	92.24052204026664	2892987.75	2.9747218691225946E8	0	7706	0.10948050353904648	0.5026685664497428	0.11747958941468857	400.548583984375	400.5632629394531
24	400.5732727050781	35.1172375853333					1	DETECTED	400.5733 m/z @35.12 [151020OFc1_NvH-0949-Control-16.raw]	400.5732727050781	35.1172375853333	3.88389668053333	99.739282768	95.85538608746667	1.1159264E8	2.4839412771265244E9	3	7706	0.38992261807421613	1.0449805018281042	0.9294522643903605	400.5633239746094	400.583251953125
25	400.58355712890625	23.5245171909333					1	DETECTED	400.5836 m/z @23.52 [151020OFc1_NvH-0949-Control-16.raw]	400.58355712890625	23.5245171909333	2.47537257706667	80.45755766	77.98218508293334	1929747.625	2.2075016021632025E8	0	7706	0.12938443808370081	0.517630080375741	1.7243421456204826	400.5832824707031	400.5935363769531
26	400.5982360839844	35.5643739890667					1	DETECTED	400.5982 m/z @35.56 [151020OFc1_NvH-0949-Control-16.raw]	400.5982360839844	35.5643739890667	4.12742765306667	72.5272998994667	68.39987224640002	118899.96875	1.938279698678602E8	0	7706	66.92530026454521	1.1135776131438075	1.2259515087519173	400.59375	400.5982971191406
27	400.6084899902344	31.5517923810833					1	DETECTED	400.6085 m/z @31.55 [151020OFc1_NvH-0949-Control-16.raw]	400.6084899902344	31.5517923810833	3.25164569306667	98.1960232429333	94.94437754986663	547794.625	2.4814896278849116E8	0	7706	0.16000001786015616	0.5043616312519592	1.3033060182039582	400.5985412597656	400.6184387207031
28	400.64434814453125	36.5096592021333					1	DETECTED	400.6443 m/z @36.51 [151020OFc1_NvH-0949-Control-16.raw]	400.64434814453125	36.5096592021333	2.49340806133333	96.3466238394667	93.85321577813338	368865.25	2.3638754008122033E8	0	7706	0.2154910375660748	1.4997689519007324	0.008280777252928442	400.635009765625	400.65380859375
29	400.694580078125	38.0634036357333					1	DETECTED	400.6946 m/z @38.06 [151020OFc1_NvH-0949-Control-16.raw]	400.694580078125	38.0634036357333	4.05112816773333	99.6558169842667	95.60468881653338	5951028.5	3.609264682420285E8	2	7706	0.3307587138721644	15.040632560027214	0.018529727966119767	400.6849365234375	400.7030029296875
30	400.7130126953125	23.2022692634667					1	DETECTED	400.7130 m/z @23.20 [151020OFc1_NvH-0949-Control-16.raw]	400.7130126953125	23.2022692634667	4.02061010373333	99.8132193296	95.79260922586667	6317606.5	3.8485721881164104E8	0	7706	0.2529913405067923	0.7913474732890922	2.554531677407077	400.70306396484375	400.7178649902344
31	400.7279052734375	20.6239462173333					1	DETECTED	400.7279 m/z @20.62 [151020OFc1_NvH-0949-Control-16.raw]	400.7279052734375	20.6239462173333	0.1377138096	99.5440185178667	99.4063047082667	8652267.0	6.39978484885933E8	2	7706	0.23801145127680456	3.619455076847033	12.640372379193106	400.7179870605469	400.7371520996094
32	400.747314453125	40.1346007178667					1	DETECTED	400.7473 m/z @40.13 [151020OFc1_NvH-0949-Control-16.raw]	400.747314453125	40.1346007178667	3.1015116608	99.989981856	96.8884701952	1.2455393E7	5.470456953365859E8	2	7706	0.1134041206335965	0.5119717956860704	0.013811758309761278	400.7373352050781	400.7572937011719
33	400.75750732421875	28.8190028032					1	DETECTED	400.7575 m/z @28.82 [151020OFc1_NvH-0949-Control-16.raw]	400.75750732421875	28.8190028032	0.6809657552	81.8146504672	81.13368471199999	397873.6875	2.5129551747072357E8	0	7706	5.884884594683378	2.6450444810743066	4.278583114166396	400.75732421875	400.7612609863281
34	400.7712707519531	21.6104328877333					1	DETECTED	400.7713 m/z @21.61 [151020OFc1_NvH-0949-Control-16.raw]	400.7712707519531	21.6104328877333	1.4133826784	70.2845602629333	68.8711775845333	3.1656188E7	5.597276774387171E8	2	7706	0.1706012155081389	1.2695971582521195	1.3095226004147964	400.761474609375	400.78070068359375
35	400.7840881347656	13.9021228656					1	DETECTED	400.7841 m/z @13.90 [151020OFc1_NvH-0949-Control-16.raw]	400.7840881347656	13.9021228656	1.88668982906667	95.3154502370667	93.42876040800003	410882.78125	2.1416113263087896E8	0	7706	0.08734316962534372	1.5864666722731553	0.848472428377823	400.78192138671875	400.7940673828125
36	400.80181884765625	43.0337679581333					1	DETECTED	400.8018 m/z @43.03 [151020OFc1_NvH-0949-Control-16.raw]	400.80181884765625	43.0337679581333	5.1646551104	95.6680482730667	90.5033931626667	67316.9765625	2.1964652600285065E8	0	7706	90.36153366401996	1.1959709531918976	1.4009569512727598	400.79498291015625	400.80682373046875
37	400.844482421875	36.6482739344					1	DETECTED	400.8445 m/z @36.65 [151020OFc1_NvH-0949-Control-16.raw]	400.844482421875	36.6482739344	0.2226253128	98.7909502077333	98.5683248949333	326660.3125	2.6476389246249643E8	0	7706	0.10002141782740637	2.1348624244979617	3.763676003434787	400.8345642089844	400.85101318359375
38	400.861083984375	13.1063233802667					1	DETECTED	400.8611 m/z @13.11 [151020OFc1_NvH-0949-Control-16.raw]	400.861083984375	13.1063233802667	0.825005984266667	99.7948615072	98.96985552293333	598602.3125	2.2974124036465585E8	0	7706	2.1991338166725996	0.5476794056004501	0.11585799463240523	400.8512268066406	400.8710632324219
39	400.8745422363281	41.1816786496					1	DETECTED	400.8745 m/z @41.18 [151020OFc1_NvH-0949-Control-16.raw]	400.8745422363281	41.1816786496	1.6263891088	97.4909108869333	95.86452177813331	333823.28125	2.6763533631113377E8	0	7706	30.563345953964046	1.5544914733706465	3.149950222368657	400.87109375	400.8776550292969
40	400.8876647949219	26.3195605448					1	DETECTED	400.8877 m/z @26.32 [151020OFc1_NvH-0949-Control-16.raw]	400.8876647949219	26.3195605448	2.09391682293333	99.8972952450667	97.80337842213338	2166096.0	3.4052879182611406E8	3	7706	11.597857057497858	1.307853815605313	2.904928741114907	400.877685546875	400.896240234375
41	400.90625	35.0700566141333					1	DETECTED	400.9062 m/z @35.07 [151020OFc1_NvH-0949-Control-16.raw]	400.90625	35.0700566141333	0.0815681896	99.7300640965333	99.64849590693329	4.0105684E7	1.0776789445428796E9	0	7706	0.2819621428487906	1.203945712427943	0.5949458563062426	400.8962707519531	400.9162292480469
42	400.91796875	23.5245171909333					1	DETECTED	400.9180 m/z @23.52 [151020OFc1_NvH-0949-Control-16.raw]	400.91796875	23.5245171909333	0.1377138096	99.2303051389333	99.0925913293333	1417677.25	2.3243233269829985E8	3	7706	26.89417850847294	1.8638166698966399	219.7476562233591	400.916259765625	400.92742919921875
43	400.92828369140625	63.3685285016					1	DETECTED	400.9283 m/z @63.37 [151020OFc1_NvH-0949-Control-16.raw]	400.92828369140625	63.3685285016	0.2604516592	98.8099640314667	98.5495123722667	59418.3046875	1.9131689503721768E8	0	7706	86.85188818968767	0.7807995212591783	0.6857866206485089	400.92828369140625	400.93280029296875
44	400.9429931640625	31.5210493922833					1	DETECTED	400.9430 m/z @31.52 [151020OFc1_NvH-0949-Control-16.raw]	400.9429931640625	31.5210493922833	0.3079784928	97.2983377458667	96.9903592530667	359988.40625	2.756750978057669E8	0	7706	22.533382564374943	1.9720540355621616	0.007340530068505203	400.9337463378906	400.94476318359375
45	400.954833984375	18.0062431336					1	DETECTED	400.9548 m/z @18.01 [151020OFc1_NvH-0949-Control-16.raw]	400.954833984375	18.0062431336	2.79264627866667	98.9785289056	96.18588262693333	2169560.75	2.6065694741569546E8	0	7706	0.15367858950125424	0.5384115612886029	2.662859074226698	400.9449157714844	400.9648132324219
46	400.96551513671875	18.4074403394667					1	DETECTED	400.9655 m/z @18.41 [151020OFc1_NvH-0949-Control-16.raw]	400.96551513671875	18.4074403394667	3.94340210826667	95.4601672394667	91.51676513120003	279901.4375	2.190158122680223E8	0	7706	0.09276360070798972	0.530791418405212	4.572105029365462	400.96484375	400.9676208496094
47	400.9779052734375	30.8292549112					1	DETECTED	400.9779 m/z @30.83 [151020OFc1_NvH-0949-Control-16.raw]	400.9779052734375	30.8292549112	0.4301873048	99.7668887746667	99.3367014698667	500182.25	2.3064664724341506E8	0	7706	7.0822453792930204	0.5352737700437395	0.013304539631044082	400.9679260253906	400.9876708984375
48	401.0013122558594	23.4508263058667					1	DETECTED	401.0013 m/z @23.45 [151020OFc1_NvH-0949-Control-16.raw]	401.0013122558594	23.4508263058667	0.0055021984	99.5627243730667	99.5572221746667	1107542.25	2.724689814748093E8	0	7706	0.1549555666911573	0.8693435411779528	0.7197429018072363	400.9916076660156	401.01092529296875
49	401.14532470703125	19.5981892885333					1	DETECTED	401.1453 m/z @19.60 [151020OFc1_NvH-0949-Control-16.raw]	401.14532470703125	19.5981892885333	1.81555119653333	94.2934454288	92.47789423226666	211001.15625	2.9531607177037483E8	0	7706	0.2606941815977848	2.600229891476859	0.6646022618491525	401.1366271972656	401.155029296875
50	401.1600036621094	91.3344105592					1	DETECTED	401.1600 m/z @91.33 [151020OFc1_NvH-0949-Control-16.raw]	401.1600036621094	91.3344105592	8.69850726026667	98.8284875997333	90.12998033946663	75719.0	2.0090329521315318E8	0	7706	0.29524986193543157	0.5453439530601103	0.09068790612022067	401.15576171875	401.16021728515625
51	401.1802978515625	14.8070567376					1	DETECTED	401.1803 m/z @14.81 [151020OFc1_NvH-0949-Control-16.raw]	401.1802978515625	14.8070567376	3.19229829413333	98.8284875997333	95.63618930559997	989224.0	2.684877546313708E8	0	7706	0.17156744034114624	16.250916750744892	0.5176512321582457	401.1705627441406	401.186279296875
52	401.1963195800781	38.0302293128					1	DETECTED	401.1963 m/z @38.03 [151020OFc1_NvH-0949-Control-16.raw]	401.1963195800781	38.0302293128	4.63435131493333	99.8132193296	95.17886801466668	2792148.75	3.1558817179409343E8	0	7706	0.21171385658468012	0.505619249082032	0.012787681607774087	401.1864929199219	401.1968688964844
53	401.2068786621094	32.2092620450667					1	DETECTED	401.2069 m/z @32.21 [151020OFc1_NvH-0949-Control-16.raw]	401.2068786621094	32.2092620450667	3.16519839493333	99.9717424282667	96.80654403333337	1.2546895E7	5.817322506516712E8	3	7706	0.1864402665102176	0.7010096525309399	0.015107833644580319	401.1968994140625	401.21685791015625
54	401.2293395996094	20.6001073322667					1	DETECTED	401.2293 m/z @20.60 [151020OFc1_NvH-0949-Control-16.raw]	401.2293395996094	20.6001073322667	2.2741978816	98.9414982794667	96.6673003978667	1956579.625	5.103247598606522E8	3	7706	22.293630877775158	3.1673633079632766	60.182423164581785	401.2193603515625	401.23016357421875
55	401.24017333984375	35.0700566141333					1	DETECTED	401.2402 m/z @35.07 [151020OFc1_NvH-0949-Control-16.raw]	401.24017333984375	35.0700566141333	1.78901585333333	99.600055248	97.81103939466668	9895940.0	7.839521907091844E8	3	7706	5.211480811547112	0.5922457603727794	0.2470807930061921	401.2301940917969	401.2501220703125
56	401.2546081542969	21.1022327256					1	DETECTED	401.2546 m/z @21.10 [151020OFc1_NvH-0949-Control-16.raw]	401.2546081542969	21.1022327256	4.03029946693333	96.8246723274667	92.79437286053337	1739152.0	3.3794747759634775E8	0	7706	14.517765398404523	13.111072913352203	0.3471724405324696	401.25018310546875	401.2626037597656
57	401.27264404296875	21.5974247232					1	DETECTED	401.2726 m/z @21.60 [151020OFc1_NvH-0949-Control-16.raw]	401.27264404296875	21.5974247232	1.9498891632	99.5906036541333	97.6407144909333	1.4182022E7	4.153522578476444E8	0	7706	0.1434193663911607	1.3088605194868559	1.4977073246647457	401.2626953125	401.2813415527344
58	401.28759765625	17.3271443984					1	DETECTED	401.2876 m/z @17.33 [151020OFc1_NvH-0949-Control-16.raw]	401.28759765625	17.3271443984	2.97444054053333	92.463829032	89.48938849146667	577350.9375	2.538542953144311E8	0	7706	0.26522875499033916	1.132993461234614	1.3142895022933454	401.28399658203125	401.293701171875
59	401.3025207519531	89.951761472					1	DETECTED	401.3025 m/z @89.95 [151020OFc1_NvH-0949-Control-16.raw]	401.3025207519531	89.951761472	2.71119544506667	92.463829032	89.75263358693334	70512.0390625	9.363222545048797E7	0	7706	88.73738097148015	0.5143973593616098	0.01626465254197547	401.300048828125	401.3099670410156
60	401.3468017578125	43.4726483272					1	DETECTED	401.3468 m/z @43.47 [151020OFc1_NvH-0949-Control-16.raw]	401.3468017578125	43.4726483272	7.0041637192	98.0730058736	91.0688421544	41448.41015625	1.789792431203891E8	0	7706	85.05193482209688	1.2485964680641333	1.497192936128266	401.3379821777344	401.3468017578125
61	401.4254455566406	13.3564566288					1	DETECTED	401.4254 m/z @13.36 [151020OFc1_NvH-0949-Control-16.raw]	401.4254455566406	13.3564566288	3.65987220453333	94.1864350392	90.52656283466668	727249.125	2.462375039715197E8	0	7706	0.1338391932098748	37.35643061206936	1.0814696978122402	401.41583251953125	401.4353332519531
62	401.44122314453125	41.0093325218667					1	DETECTED	401.4412 m/z @41.01 [151020OFc1_NvH-0949-Control-16.raw]	401.44122314453125	41.0093325218667	0.644645631733333	50.1833157424	49.538670110666665	69898.2421875	1.0384045042962934E8	0	7706	41.12854229821974	0.6136387264133065	0.2960166513733906	401.4361572265625	401.4461669921875
63	401.4561767578125	18.0185741786667					1	DETECTED	401.4562 m/z @18.02 [151020OFc1_NvH-0949-Control-16.raw]	401.4561767578125	18.0185741786667	3.3809152976	98.6264707592	95.2455554616	968439.375	2.6980702265661204E8	0	7706	9.515685471357603	0.6524992142651848	0.9969436114539918	401.4461975097656	401.46612548828125
64	401.5071716308594	32.7809640301333					1	DETECTED	401.5072 m/z @32.78 [151020OFc1_NvH-0949-Control-16.raw]	401.5071716308594	32.7809640301333	4.38766834693333	99.5254625664	95.13779421946667	342562.125	2.3635301207167232E8	0	7706	9.48535018799959	2.1805972101173743	0.3757027986811337	401.4972229003906	401.5171203613281
65	401.5260314941406	27.4266189645333					1	DETECTED	401.5260 m/z @27.43 [151020OFc1_NvH-0949-Control-16.raw]	401.5260314941406	27.4266189645333	3.82771846693333	95.0645010912	91.23678262426667	188422.46875	2.4113999111724943E8	0	7706	23.865322303056587	2.4683136549488682	0.03408814842859031	401.5171813964844	401.5308837890625
66	401.54107666015625	32.1622273666667					1	DETECTED	401.5411 m/z @32.16 [151020OFc1_NvH-0949-Control-16.raw]	401.54107666015625	32.1622273666667	3.93420248133333	98.5897563037333	94.65555382239997	8689419.0	3.8613206436399734E8	0	7706	0.17873231876624374	0.5098497523555573	2.3346603363171874	401.5310974121094	401.5510559082031
67	401.5530700683594	28.9646154357333					1	DETECTED	401.5531 m/z @28.96 [151020OFc1_NvH-0949-Control-16.raw]	401.5530700683594	28.9646154357333	4.01069152933333	45.4895107741333	41.47881924479997	187220.125	9.079827127018377E7	0	7706	3.098191585830019	0.9244481257439763	0.8979092183726995	401.55108642578125	401.55316162109375
68	401.56317138671875	17.3469523162667					1	DETECTED	401.5632 m/z @17.35 [151020OFc1_NvH-0949-Control-16.raw]	401.56317138671875	17.3469523162667	3.2420895528	95.5088061658667	92.2667166130667	1.4153365E7	5.103422624218124E8	3	7706	0.20978144417681577	0.5232724281239356	0.030644767183200153	401.55322265625	401.5730895996094
69	401.5774841308594	42.840845616					1	DETECTED	401.5775 m/z @42.84 [151020OFc1_NvH-0949-Control-16.raw]	401.5774841308594	42.840845616	3.3623273568	94.8368537429333	91.4745263861333	2325289.0	2.885017640054759E8	0	7706	7.9050131623802	0.5158893212145446	0.19281767745182707	401.5732116699219	401.5874328613281
70	401.5889587402344	45.3249339032					1	DETECTED	401.5890 m/z @45.32 [151020OFc1_NvH-0949-Control-16.raw]	401.5889587402344	45.3249339032	4.85809054986667	97.0400974773333	92.18200692746663	488800.84375	1.9331003003040847E8	0	7706	24.627426102927423	1.3927867588391687	0.003471377128727367	401.58758544921875	401.59747314453125
71	401.6261291503906	13.2296765373333					1	DETECTED	401.6261 m/z @13.23 [151020OFc1_NvH-0949-Control-16.raw]	401.6261291503906	13.2296765373333	2.74740945066667	99.1740311757333	96.42662172506664	543335.125	2.5181686148602802E8	0	7706	0.2277835476209802	51.960643574509575	214.85185486221533	401.6164245605469	401.6360168457031
72	401.657470703125	16.3557969216					1	DETECTED	401.6575 m/z @16.36 [151020OFc1_NvH-0949-Control-16.raw]	401.657470703125	16.3557969216	8.62481656826667	95.2563448853333	86.63152831706664	240521.171875	2.0860780655635628E8	2	7706	0.3558843025950864	0.5240411465108401	0.5408328502855654	401.6475830078125	401.6673889160156
73	401.6687316894531	20.4464565144					1	DETECTED	401.6687 m/z @20.45 [151020OFc1_NvH-0949-Control-16.raw]	401.6687316894531	20.4464565144	5.75118204293333	91.744504168	85.99332212506667	222778.84375	1.8821935179128173E8	0	7706	0.07556253268757018	2.925883497175812	0.022169962482247837	401.66748046875	401.6719665527344
74	401.6822509765625	14.8476246141333					1	DETECTED	401.6823 m/z @14.85 [151020OFc1_NvH-0949-Control-16.raw]	401.6822509765625	14.8476246141333	0.156454874133333	96.5074040384	96.35094916426667	407162.125	2.6092479095198902E8	0	7706	0.06466325928402128	7.898525838139146	37.549518481970644	401.672607421875	401.68731689453125
75	401.6976623535156	38.0302293128					1	DETECTED	401.6977 m/z @38.03 [151020OFc1_NvH-0949-Control-16.raw]	401.6976623535156	38.0302293128	2.384232468	96.1585323184	93.77429985040001	939680.5	2.796872701849741E8	2	7706	0.15200810632043726	0.7420466714951665	4.522203324534186	401.6877746582031	401.70367431640625
76	401.7137451171875	39.341228972					1	DETECTED	401.7137 m/z @39.34 [151020OFc1_NvH-0949-Control-16.raw]	401.7137451171875	39.341228972	3.3623273568	99.3338919085333	95.97156455173331	1549999.25	2.868647098581152E8	0	7706	0.44915535512414806	0.5169117026693965	0.004623246006572894	401.70379638671875	401.7148742675781
77	401.72491455078125	14.7335176829333					1	DETECTED	401.7249 m/z @14.73 [151020OFc1_NvH-0949-Control-16.raw]	401.72491455078125	14.7335176829333	1.9498891632	99.0063597709333	97.0564706077333	3152256.5	3.716142231856319E8	2	7706	0.19797441184650744	2.3205140758479255	5.678454906845436	401.7149353027344	401.73455810546875
78	401.74456787109375	31.4297105728167					1	DETECTED	401.7446 m/z @31.43 [151020OFc1_NvH-0949-Control-16.raw]	401.74456787109375	31.4297105728167	3.01989406613333	97.6788064357333	94.65891236959997	4954300.0	5.326671809283294E8	2	7706	10.807305215366547	1.735000306956463	0.6906926144183339	401.7345886230469	401.7545471191406
79	401.7552795410156	24.5590141088					1	DETECTED	401.7553 m/z @24.56 [151020OFc1_NvH-0949-Control-16.raw]	401.7552795410156	24.5590141088	4.14780016106667	97.3815432888	93.23374312773333	700758.1875	3.0421006745577425E8	2	7706	15.754536734692337	1.0294311712870194	3.843342334633532	401.75457763671875	401.7643737792969
80	401.7743835449219	21.5974247232					1	DETECTED	401.7744 m/z @21.60 [151020OFc1_NvH-0949-Control-16.raw]	401.7743835449219	21.5974247232	4.73059148986667	97.3815432888	92.65095179893333	3259400.5	2.5661051103981677E8	0	7706	0.1867138964310655	1.4350092899081563	2.697237621022719	401.7645263671875	401.7843017578125
81	401.7861022949219	35.8604638861333					1	DETECTED	401.7861 m/z @35.86 [151020OFc1_NvH-0949-Control-16.raw]	401.7861022949219	35.8604638861333	1.50862119253333	95.3624662053333	93.85384501279998	73990.3359375	2.5630428274026653E8	0	7706	81.54055903028798	1.3660671110124425	2.697581657318569	401.7852478027344	401.7960510253906
82	401.82666015625	13.337096244					1	DETECTED	401.8267 m/z @13.34 [151020OFc1_NvH-0949-Control-16.raw]	401.82666015625	13.337096244	0.2226253128	99.3058271928	99.08320187999999	290605.1875	2.895760861509123E8	0	7706	0.2465678229153898	0.6355064405210491	61.35791082854134	401.8169860839844	401.8364562988281
83	401.86065673828125	20.7974151989333					1	DETECTED	401.8607 m/z @20.80 [151020OFc1_NvH-0949-Control-16.raw]	401.86065673828125	20.7974151989333	0.0055021984	99.6463984066667	99.64089620826671	5279915.0	3.4661030502816844E8	0	7706	0.1679703447723142	0.5727081056064748	4.849857939245358	401.8508605957031	401.8706359863281
84	401.87493896484375	32.1622273666667					1	DETECTED	401.8749 m/z @32.16 [151020OFc1_NvH-0949-Control-16.raw]	401.87493896484375	32.1622273666667	0.0055021984	99.9624824792	99.95698028080001	3209759.0	3.022702311350326E8	3	7706	0.1398577441777462	0.5065938726166496	0.011445365051704655	401.87066650390625	401.8849182128906
85	401.8870849609375	35.3379325805333					1	DETECTED	401.8871 m/z @35.34 [151020OFc1_NvH-0949-Control-16.raw]	401.8870849609375	35.3379325805333	3.55661943146667	98.7451314525333	95.18851202106663	840066.9375	5.252999794223375E8	0	7706	0.15777090638550817	0.5094017537125755	2.9163393950265686	401.88494873046875	401.8871154785156
86	401.8971252441406	17.3469523162667					1	DETECTED	401.8971 m/z @17.35 [151020OFc1_NvH-0949-Control-16.raw]	401.8971252441406	17.3469523162667	0.0055021984	99.46737142	99.46186922160001	8926387.0	4.90119360493999E8	0	7706	0.18408989619080884	2.179456939387276	15.515963144587634	401.88714599609375	401.90692138671875
87	401.91180419921875	42.840845616					1	DETECTED	401.9118 m/z @42.84 [151020OFc1_NvH-0949-Control-16.raw]	401.91180419921875	42.840845616	0.232071042933333	99.3532871797333	99.12121613679997	1181805.0	3.093684692346684E8	3	7706	3.6031006073588046	0.5964268996160728	238.8685828700406	401.90716552734375	401.9215087890625
88	401.9389343261719	81.8560830712					1	DETECTED	401.9389 m/z @81.86 [151020OFc1_NvH-0949-Control-16.raw]	401.9389343261719	81.8560830712	3.20197932853333	99.3627911933333	96.16081186479997	323767.34375	2.5434337083332407E8	0	7706	58.947823580869006	0.6078377661430245	0.0012763891999205644	401.9336853027344	401.9488525390625
89	401.9604797363281	42.840845616					1	DETECTED	401.9605 m/z @42.84 [151020OFc1_NvH-0949-Control-16.raw]	401.9604797363281	42.840845616	2.11181449173333	99.3338919085333	97.22207741679998	1308287.25	2.896494377132039E8	0	7706	0.26013179808416	0.7812765681161136	1.3020302444237886	401.95050048828125	401.970458984375
90	401.9747314453125	60.6575633026667					1	DETECTED	401.9747 m/z @60.66 [151020OFc1_NvH-0949-Control-16.raw]	401.9747314453125	60.6575633026667	1.99488446346667	98.8192703290667	96.82438586560002	379551.53125	3.025227416588509E8	0	7706	48.06246236862073	0.875552936332041	0.5124134636276824	401.9705810546875	401.984619140625
91	401.9980163574219	63.2149097005333					1	DETECTED	401.9980 m/z @63.21 [151020OFc1_NvH-0949-Control-16.raw]	401.9980163574219	63.2149097005333	0.0910076978666667	99.3243025136	99.23329481573333	461968.5625	2.740849251734201E8	0	7706	21.078472203647607	0.7507798560072798	7.524473263328447	401.9881896972656	402.0079345703125
92	402.0206604003906	78.0740844805333					1	DETECTED	402.0207 m/z @78.07 [151020OFc1_NvH-0949-Control-16.raw]	402.0206604003906	78.0740844805333	0.411291918133333	99.9530847192	99.54179280106668	395498.53125	3.0116659214174986E8	0	7706	29.66312483005055	0.8032634515960687	0.7982190040651115	402.0107421875	402.0263366699219
93	402.0363464355469	78.059689076					1	DETECTED	402.0363 m/z @78.06 [151020OFc1_NvH-0949-Control-16.raw]	402.0363464355469	78.059689076	0.933111307466667	99.9624824792	99.02937117173335	439062.71875	2.98176884537336E8	0	7706	22.014451893384724	0.5806085902862479	0.060695648767883525	402.0263671875	402.0388488769531
94	402.0488586425781	60.6280413768					1	DETECTED	402.0489 m/z @60.63 [151020OFc1_NvH-0949-Control-16.raw]	402.0488586425781	60.6280413768	1.63542586986667	99.86956682	98.23414095013334	636840.875	3.2762288388070524E8	0	7706	21.208258458181433	0.9302523216599223	0.3164710735948172	402.0390625	402.058837890625
95	402.0635070800781	63.1858032389333					1	DETECTED	402.0635 m/z @63.19 [151020OFc1_NvH-0949-Control-16.raw]	402.0635070800781	63.1858032389333	1.59019754106667	99.7115018029333	98.12130426186663	527056.875	3.1718976417878133E8	0	7706	18.862103120353368	5.151045208681119	6.688832304497604	402.05902099609375	402.0733947753906
96	402.0755310058594	65.4842625690667					1	DETECTED	402.0755 m/z @65.48 [151020OFc1_NvH-0949-Control-16.raw]	402.0755310058594	65.4842625690667	1.60825538746667	99.7115018029333	98.10324641546663	458044.1875	3.390398010649684E8	0	7706	21.78230982894562	3.680161705485978	6.637449524317082	402.07354736328125	402.08544921875
97	402.0980224609375	59.5238413101333					1	DETECTED	402.0980 m/z @59.52 [151020OFc1_NvH-0949-Control-16.raw]	402.0980224609375	59.5238413101333	1.60825538746667	99.7115018029333	98.10324641546663	570671.125	3.417748987553074E8	2	7706	15.491303046782264	323.22249630110133	792.3539419958241	402.0880432128906	402.1016540527344
98	402.1116638183594	59.6167542864					1	DETECTED	402.1117 m/z @59.62 [151020OFc1_NvH-0949-Control-16.raw]	402.1116638183594	59.6167542864	0.0055021984	99.2867755717333	99.2812733733333	713000.25	3.0494255120615464E8	0	7706	0.3538373711386882	5.728603805401175	125.30716535859948	402.10186767578125	402.12152099609375
99	402.1357727050781	59.7977460474667					1	DETECTED	402.1358 m/z @59.80 [151020OFc1_NvH-0949-Control-16.raw]	402.1357727050781	59.7977460474667	0.486445241866667	99.7762529248	99.28980768293334	564265.25	3.582543992466534E8	0	7706	3.3222466804126256	30.319175416217366	1.4122218178839998	402.1260070800781	402.145751953125
100	402.156982421875	61.7868341413333					1	DETECTED	402.1570 m/z @61.79 [151020OFc1_NvH-0949-Control-16.raw]	402.156982421875	61.7868341413333	0.523977874933333	98.4646432754667	97.94066540053336	879546.0625	3.520218763184758E8	0	7706	16.68026690942476	11.219963437378885	0.422809748476056	402.1471252441406	402.1669616699219
101	402.1786804199219	61.8112586426667					1	DETECTED	402.1787 m/z @61.81 [151020OFc1_NvH-0949-Control-16.raw]	402.1786804199219	61.8112586426667	0.0055021984	99.9991650269333	99.9936628285333	919354.4375	5.214411578285898E8	2	7706	4.983151389189118	1.108869636884991	0.6021550588325845	402.1687316894531	402.1847229003906
102	402.19488525390625	20.7974151989333					1	DETECTED	402.1949 m/z @20.80 [151020OFc1_NvH-0949-Control-16.raw]	402.19488525390625	20.7974151989333	0.016196604	99.7762529248	99.7600563208	3720708.0	4.2102296086787426E8	2	7706	40.91742354782526	1.9180551097009255	53.00411160398833	402.1853332519531	402.2048645019531
103	402.2065124511719	32.2092620450667					1	DETECTED	402.2065 m/z @32.21 [151020OFc1_NvH-0949-Control-16.raw]	402.2065124511719	32.2092620450667	0.016196604	98.4735872752	98.4573906712	892846.9375	5.3128311897504413E8	0	7706	38.762373765378214	8.638555735084708	0.3167821269438722	402.20489501953125	402.2066650390625
104	402.2166748046875	22.2704045968					1	DETECTED	402.2167 m/z @22.27 [151020OFc1_NvH-0949-Control-16.raw]	402.2166748046875	22.2704045968	0.0055021984	99.9345992605333	99.92909706213331	1962505.875	5.587981069146193E8	3	7706	0.30125307920396693	1.059087248758595	1.4878989555099271	402.2066955566406	402.2210998535156
105	402.2311096191406	17.3271443984					1	DETECTED	402.2311 m/z @17.33 [151020OFc1_NvH-0949-Control-16.raw]	402.2311096191406	17.3271443984	0.0055021984	99.9345992605333	99.92909706213331	3718102.75	6.026469732755696E8	4	7706	0.15656908439157036	1.8377056840258998	255.08577833315965	402.22113037109375	402.2410888671875
106	402.24755859375	31.4470167610833					1	DETECTED	402.2476 m/z @31.45 [151020OFc1_NvH-0949-Control-16.raw]	402.24755859375	31.4470167610833	0.0055021984	99.4578655066667	99.45236330826671	2379419.0	5.3274312551003677E8	3	7706	0.19539258025731598	1.0570185691253198	3.1346089801163317	402.2411193847656	402.2575378417969
107	402.26275634765625	61.7219662394667					1	DETECTED	402.2628 m/z @61.72 [151020OFc1_NvH-0949-Control-16.raw]	402.26275634765625	61.7219662394667	0.109759549333333	99.4578655066667	99.34810595733337	2192224.75	4.947818876561523E8	0	7706	13.267278813250428	4.889598972345871	5.743436412657233	402.257568359375	402.2727355957031
108	402.2772521972656	61.7219662394667					1	DETECTED	402.2773 m/z @61.72 [151020OFc1_NvH-0949-Control-16.raw]	402.2772521972656	61.7219662394667	0.109759549333333	99.4578655066667	99.34810595733337	1617067.5	5.1305808151331854E8	0	7706	1.3619487886963455	0.935700563638673	0.5557883948911169	402.27276611328125	402.2872314453125
109	402.29083251953125	61.2319423069333					1	DETECTED	402.2908 m/z @61.23 [151020OFc1_NvH-0949-Control-16.raw]	402.29083251953125	61.2319423069333	0.608006285333333	99.3916306344	98.78362434906667	721767.625	4.848082065559855E8	0	7706	4.9097416582032665	0.8903332897973373	0.3448888609822359	402.2872619628906	402.3008117675781
110	402.3102722167969	62.8575761250667					1	DETECTED	402.3103 m/z @62.86 [151020OFc1_NvH-0949-Control-16.raw]	402.3102722167969	62.8575761250667	0.5987393384	99.1928411226667	98.59410178426671	608471.5625	4.7595725179680896E8	0	7706	19.19721269796701	0.7937029178300672	5.350733498698736	402.30084228515625	402.315673828125
111	402.32568359375	59.170267988					1	DETECTED	402.3257 m/z @59.17 [151020OFc1_NvH-0949-Control-16.raw]	402.32568359375	59.170267988	0.608006285333333	99.7854509	99.17744461466667	660985.75	5.0678546177534E8	2	7706	42.70712164623212	93.83461169941307	0.8450443650385062	402.3157653808594	402.3333435058594
112	402.3433532714844	59.2019026557333					1	DETECTED	402.3434 m/z @59.20 [151020OFc1_NvH-0949-Control-16.raw]	402.3433532714844	59.2019026557333	0.213298297066667	99.739282768	99.52598447093332	713806.9375	5.78487083746726E8	3	7706	50.25032652262488	0.8052389450042263	0.7407910129222345	402.3333740234375	402.35333251953125
113	402.3641357421875	61.1847467992					1	DETECTED	402.3641 m/z @61.18 [151020OFc1_NvH-0949-Control-16.raw]	402.3641357421875	61.1847467992	0.146978035733333	99.739282768	99.59230473226667	770681.75	5.226448974073704E8	2	7706	19.88982300441829	7.44278664847623	0.661666677098333	402.3541564941406	402.3741149902344
114	402.3764343261719	64.7970997482667					1	DETECTED	402.3764 m/z @64.80 [151020OFc1_NvH-0949-Control-16.raw]	402.3764343261719	64.7970997482667	0.213298297066667	99.2209994554667	99.00770115840002	526056.6875	6.037887614290768E8	0	7706	8.934260962385771	0.7888616052034249	0.6609090846778188	402.3741455078125	402.3785400390625
115	402.3885498046875	73.9281562733333					1	DETECTED	402.3885 m/z @73.93 [151020OFc1_NvH-0949-Control-16.raw]	402.3885498046875	73.9281562733333	0.213298297066667	99.7854509	99.57215260293333	671269.9375	5.489558581876907E8	3	7706	16.42143031052875	0.5770973618976512	0.027862630385274017	402.3785705566406	402.3985290527344
116	402.4043884277344	69.8480655170667					1	DETECTED	402.4044 m/z @69.85 [151020OFc1_NvH-0949-Control-16.raw]	402.4043884277344	69.8480655170667	0.373858829866667	99.7484325826667	99.37457375280003	557933.0	5.850748087726389E8	3	7706	13.225198058940222	0.6901412649916744	0.604548203739194	402.3985595703125	402.4076232910156
117	402.4176330566406	24.3198582306667					1	DETECTED	402.4176 m/z @24.32 [151020OFc1_NvH-0949-Control-16.raw]	402.4176330566406	24.3198582306667	0.373858829866667	99.7577181912	99.38385936133334	885418.8125	6.212153439074056E8	5	7706	42.475594459899945	7.232456375948278	1.9023047841654233	402.40765380859375	402.4276123046875
118	402.4332580566406	65.7809681936					1	DETECTED	402.4333 m/z @65.78 [151020OFc1_NvH-0949-Control-16.raw]	402.4332580566406	65.7809681936	0.449026892	99.9157789917333	99.4667520997333	588197.0625	5.677581376735841E8	0	7706	12.503415045030678	0.7523797876244449	0.059069231866970585	402.4276428222656	402.439453125
119	402.449462890625	64.7355235117333					1	DETECTED	402.4495 m/z @64.74 [151020OFc1_NvH-0949-Control-16.raw]	402.449462890625	64.7355235117333	0.2698515264	99.8788794341333	99.60902790773329	603147.75	5.556077139768859E8	0	7706	42.692423462037205	0.6906926376813032	0.9088793863714083	402.4394836425781	402.45123291015625
120	402.46124267578125	64.7502338552					1	DETECTED	402.4612 m/z @64.75 [151020OFc1_NvH-0949-Control-16.raw]	402.46124267578125	64.7502338552	0.2604516592	99.8972952450667	99.6368435858667	741411.375	6.056628491535177E8	0	7706	7.670303205745839	0.740424263323369	0.8091357826735304	402.4513244628906	402.4712219238281
121	402.47705078125	64.7720293272					1	DETECTED	402.4771 m/z @64.77 [151020OFc1_NvH-0949-Control-16.raw]	402.47705078125	64.7720293272	0.2604516592	99.9064411352	99.645989476	624245.5625	6.198359112928333E8	2	7706	21.269686446474267	0.7525313886500755	0.3168055963968262	402.47125244140625	402.4870300292969
122	402.4927978515625	43.6922227746667					1	DETECTED	402.4928 m/z @43.69 [151020OFc1_NvH-0949-Control-16.raw]	402.4927978515625	43.6922227746667	0.0815681896	99.9064411352	99.82487294559999	574353.125	6.679262744146273E8	0	7706	49.444600170918626	1.7793200019227895	0.1437737783364822	402.48712158203125	402.49542236328125
123	402.50543212890625	67.3430481221333					1	DETECTED	402.5054 m/z @67.34 [151020OFc1_NvH-0949-Control-16.raw]	402.50543212890625	67.3430481221333	0.0536042082666667	99.9252975221333	99.87169331386664	684911.4375	5.94531743310408E8	0	7706	7.9832961247160625	0.7260053341482182	0.6385316857021461	402.4954528808594	402.5154113769531
124	402.5157165527344	67.3430481221333					1	DETECTED	402.5157 m/z @67.34 [151020OFc1_NvH-0949-Control-16.raw]	402.5157165527344	67.3430481221333	0.0256589386666667	99.7668887746667	99.74122983600003	663507.875	6.663291510320057E8	0	7706	24.1689677040576	0.7968581246135691	0.4265441275737181	402.51544189453125	402.51953125
125	402.529541015625	20.810182148					1	DETECTED	402.5295 m/z @20.81 [151020OFc1_NvH-0949-Control-16.raw]	402.529541015625	20.810182148	0.0256589386666667	99.9991650269333	99.97350608826663	887175.0625	7.840636942996811E8	3	7706	0.1075763254417339	6.271301432770165	4.330255308886404	402.5195617675781	402.5395202636719
126	402.5499267578125	17.8586652421333					1	DETECTED	402.5499 m/z @17.86 [151020OFc1_NvH-0949-Control-16.raw]	402.5499267578125	17.8586652421333	0.0256589386666667	99.9439117042667	99.91825276560003	1253118.0	7.411637537929054E8	3	7706	5.998484091975431	2.5579456236694447	5.155355536815706	402.5399475097656	402.5533447265625
127	402.5633544921875	16.2696332784					1	DETECTED	402.5634 m/z @16.27 [151020OFc1_NvH-0949-Control-16.raw]	402.5633544921875	16.2696332784	0.0256589386666667	99.9624824792	99.93682354053334	1678362.625	6.895274690147386E8	3	7706	1.1582987517170906	42.77595714310048	48.6585866104222	402.5533752441406	402.5733337402344
128	402.5814208984375	89.8785353968					1	DETECTED	402.5814 m/z @89.88 [151020OFc1_NvH-0949-Control-16.raw]	402.5814208984375	89.8785353968	0.0256589386666667	99.9530847192	99.92742578053334	618559.0625	6.905871557677612E8	0	7706	48.17109601760683	0.5104614058014934	0.021429846977782163	402.5733642578125	402.5816650390625
129	402.5916748046875	89.8785353968					1	DETECTED	402.5917 m/z @89.88 [151020OFc1_NvH-0949-Control-16.raw]	402.5916748046875	89.8785353968	0.0256589386666667	99.9624824792	99.93682354053334	737926.25	6.838496746926798E8	3	7706	45.62104405491173	0.5081146604284276	0.028742378728906934	402.5816955566406	402.5960998535156
130	402.6061096191406	89.86741118					1	DETECTED	402.6061 m/z @89.87 [151020OFc1_NvH-0949-Control-16.raw]	402.6061096191406	89.86741118	0.0256589386666667	99.9809218674667	99.95526292880004	925174.0	6.035020877701275E8	2	7706	20.975664090623425	0.5184016553511864	0.03159554124317684	402.59613037109375	402.6160888671875
131	402.62213134765625	89.7840072597333					1	DETECTED	402.6221 m/z @89.78 [151020OFc1_NvH-0949-Control-16.raw]	402.62213134765625	89.7840072597333	0.0256589386666667	99.9717424282667	99.94608348960003	812434.1875	6.091398729770374E8	0	7706	65.56608334984284	0.5109492984758487	0.03846888901477035	402.6161193847656	402.62591552734375
132	402.63592529296875	89.7637136933333					1	DETECTED	402.6359 m/z @89.76 [151020OFc1_NvH-0949-Control-16.raw]	402.63592529296875	89.7637136933333	0.0350146072	99.989981856	99.9549672488	1089400.5	7.67358947770515E8	0	7706	21.467681350383515	0.511912154869226	0.03431302380934358	402.6259460449219	402.6459045410156
133	402.6463317871094	89.7840072597333					1	DETECTED	402.6463 m/z @89.78 [151020OFc1_NvH-0949-Control-16.raw]	402.6463317871094	89.7840072597333	0.100282955733333	99.9991650269333	99.89888207119996	906617.0	9.175931292148575E8	0	7706	32.47322615399483	0.5139409053690808	0.024877559654622527	402.6459655761719	402.65631103515625
134	402.6593933105469	89.8429125266667					1	DETECTED	402.6594 m/z @89.84 [151020OFc1_NvH-0949-Control-16.raw]	402.6593933105469	89.8429125266667	0.100282955733333	99.989981856	99.88969890026667	761884.625	9.273591526536038E8	0	7706	66.72453138082996	0.5104796657450705	0.018909559316211456	402.6563415527344	402.66107177734375
135	402.67108154296875	23.4323119976					1	DETECTED	402.6711 m/z @23.43 [151020OFc1_NvH-0949-Control-16.raw]	402.67108154296875	23.4323119976	0.100282955733333	99.9991650269333	99.89888207119996	1491885.625	8.120322329526339E8	0	7706	18.661542414442444	0.5708075783221831	7.067807634476197	402.6611022949219	402.6810607910156
136	402.6847229003906	69.6746716365333					1	DETECTED	402.6847 m/z @69.67 [151020OFc1_NvH-0949-Control-16.raw]	402.6847229003906	69.6746716365333	0.119036569333333	99.9991650269333	99.88012845759997	684775.9375	6.4214764371441E8	0	7706	36.74310265982503	0.6754840668356751	44.821052668002665	402.68109130859375	402.688720703125
137	402.69873046875	25.5695544093333					1	DETECTED	402.6987 m/z @25.57 [151020OFc1_NvH-0949-Control-16.raw]	402.69873046875	25.5695544093333	0.119036569333333	99.9991650269333	99.88012845759997	3931114.0	6.317400993193998E8	2	7706	0.40181047778412093	2.4811426511388324	2.61994294437249	402.6887512207031	402.7073974609375
138	402.7174072265625	21.7447358712					1	DETECTED	402.7174 m/z @21.74 [151020OFc1_NvH-0949-Control-16.raw]	402.7174072265625	21.7447358712	0.1283448744	99.9991650269333	99.8708201525333	4187855.5	6.41238866747817E8	2	7706	0.2383694430192591	1.4415458303859758	1.3608977433176468	402.7074279785156	402.7245178222656
139	402.7345275878906	32.9627041864					1	DETECTED	402.7345 m/z @32.96 [151020OFc1_NvH-0949-Control-16.raw]	402.7345275878906	32.9627041864	0.1283448744	99.9991650269333	99.8708201525333	7254335.5	1.0635391982898725E9	2	7706	0.4985201656226437	3.9776012320608727	0.13753677030369602	402.72454833984375	402.7445068359375
140	402.7461242675781	49.776814192					1	DETECTED	402.7461 m/z @49.78 [151020OFc1_NvH-0949-Control-16.raw]	402.7461242675781	49.776814192	0.1377138096	94.7813479749333	94.6436341653333	585511.625	7.252310585435541E8	2	7706	22.735027289723234	1.2441065278445878	2.2153758727468795	402.7445373535156	402.7481994628906
141	402.7582092285156	22.9903606130667					1	DETECTED	402.7582 m/z @22.99 [151020OFc1_NvH-0949-Control-16.raw]	402.7582092285156	22.9903606130667	0.203781366933333	99.0804593056	98.87667793866667	1133946.25	1.0902285663768668E9	2	7706	0.14002062772774337	2.2601684132902666	2.6406193214203038	402.7482604980469	402.7681884765625
142	402.76953125	24.5932760210667					1	DETECTED	402.7695 m/z @24.59 [151020OFc1_NvH-0949-Control-16.raw]	402.76953125	24.5932760210667	0.2226253128	95.5837096696	95.36108435679999	763690.9375	7.192804351253912E8	2	7706	46.26643902739498	3.0782256693889116	3.532480063685093	402.7682189941406	402.7795104980469
143	402.78509521484375	49.7422729509333					1	DETECTED	402.7851 m/z @49.74 [151020OFc1_NvH-0949-Control-16.raw]	402.78509521484375	49.7422729509333	0.2226253128	98.2610393234667	98.0384140106667	685583.125	6.01678779950235E8	0	7706	13.362771099907903	0.542328735812828	2.1882276218829744	402.779541015625	402.7950439453125
144	402.7991027832031	49.8002764402667					1	DETECTED	402.7991 m/z @49.80 [151020OFc1_NvH-0949-Control-16.raw]	402.7991027832031	49.8002764402667	0.2226253128	82.232220208	82.0095948952	539369.125	8.226333742127184E8	0	7706	13.733837043749666	1.0379222908051113	0.0020140395579863707	402.79510498046875	402.8016357421875
145	402.8116760253906	69.7264439717333					1	DETECTED	402.8117 m/z @69.73 [151020OFc1_NvH-0949-Control-16.raw]	402.8116760253906	69.7264439717333	0.241485207466667	99.6833834234667	99.44189821600003	561554.5625	5.687503052460232E8	0	7706	31.969564029431353	0.7360674312997152	0.033541172612041925	402.80169677734375	402.8216552734375
146	402.8223876953125	40.9664228112					1	DETECTED	402.8224 m/z @40.97 [151020OFc1_NvH-0949-Control-16.raw]	402.8223876953125	40.9664228112	0.241485207466667	98.4463681989333	98.20488299146663	459144.40625	6.002810845220056E8	0	7706	10.392877826531453	1.3288019866034904	0.431888478972876	402.8216857910156	402.8255615234375
147	402.8355712890625	49.9950989866667					1	DETECTED	402.8356 m/z @50.00 [151020OFc1_NvH-0949-Control-16.raw]	402.8355712890625	49.9950989866667	0.241485207466667	99.7207997234667	99.47931451600003	572949.375	5.229635841455213E8	3	7706	9.046633831993226	1.329590151190975	0.143249690712313	402.8256530761719	402.84552001953125
148	402.846435546875	38.1212281714667					1	DETECTED	402.8464 m/z @38.12 [151020OFc1_NvH-0949-Control-16.raw]	402.846435546875	38.1212281714667	0.279245425333333	96.0744641789333	95.79521875359997	409344.78125	8.027473145361683E8	0	7706	23.365970691037415	1.350856295594873	0.040378163997335036	402.8455810546875	402.8484191894531
149	402.8584289550781	11.7934760141333					1	DETECTED	402.8584 m/z @11.79 [151020OFc1_NvH-0949-Control-16.raw]	402.8584289550781	11.7934760141333	0.0350146072	98.8380912232	98.803076616	3074711.25	5.115297222103161E8	3	7706	17.48960908596802	30.04318074592427	214.372108778549	402.84844970703125	402.868408203125
150	402.8694763183594	49.8684298298667					1	DETECTED	402.8695 m/z @49.87 [151020OFc1_NvH-0949-Control-16.raw]	402.8694763183594	49.8684298298667	0.0055021984	99.2118187589333	99.20631656053331	436979.09375	4.188285627872036E8	0	7706	30.52917596124437	1.0400644206289529	0.0901502205626714	402.8684387207031	402.87945556640625
151	402.89080810546875	32.8306402146667					1	DETECTED	402.8908 m/z @32.83 [151020OFc1_NvH-0949-Control-16.raw]	402.89080810546875	32.8306402146667	0.156454874133333	98.7176864176	98.56123154346668	4993674.5	5.0022080437498516E8	3	7706	6.676042730209744	0.5340791988125398	0.4351211313995828	402.8808898925781	402.9007873535156
152	402.90924072265625	40.0025439122667					1	DETECTED	402.9092 m/z @40.00 [151020OFc1_NvH-0949-Control-16.raw]	402.90924072265625	40.0025439122667	0.0055021984	99.3338919085333	99.32838971013331	557498.8125	3.4846451699319774E8	3	7706	15.167238566797664	0.6863669894785701	0.44817231576603866	402.90081787109375	402.9192199707031
153	402.9296569824219	37.4343876658667					1	DETECTED	402.9297 m/z @37.43 [151020OFc1_NvH-0949-Control-16.raw]	402.9296569824219	37.4343876658667	0.0910076978666667	99.8132193296	99.72221163173333	628996.1875	3.962323576868989E8	0	7706	1.7068995533576725	0.5248476297491799	0.19987682576283666	402.919677734375	402.9396057128906
154	402.9434814453125	52.7061206066667					1	DETECTED	402.9435 m/z @52.71 [151020OFc1_NvH-0949-Control-16.raw]	402.9434814453125	52.7061206066667	0.0055021984	97.9157561525333	97.91025395413331	463891.6875	4.341767272137827E8	0	7706	88.5008484719248	1.1532232647729315	1.5486509898195062	402.9396667480469	402.9513244628906
155	402.9613342285156	37.4254067317333					1	DETECTED	402.9613 m/z @37.43 [151020OFc1_NvH-0949-Control-16.raw]	402.9613342285156	37.4254067317333	0.761875804533333	99.1740311757333	98.41215537119997	578612.5	3.371447308388653E8	2	7706	10.062453598080683	0.5503832392684105	0.2008978856614726	402.951416015625	402.9713134765625
156	402.9832458496094	44.7847603781333					1	DETECTED	402.9832 m/z @44.78 [151020OFc1_NvH-0949-Control-16.raw]	402.9832458496094	44.7847603781333	0.797872556	99.2022764402667	98.4044038842667	843129.25	3.5149615806408924E8	2	7706	7.459823558966704	0.524492765420618	0.2099683188621201	402.9732971191406	402.992919921875
157	402.99554443359375	35.3138000570667					1	DETECTED	402.9955 m/z @35.31 [151020OFc1_NvH-0949-Control-16.raw]	402.99554443359375	35.3138000570667	2.53881611146667	52.6916896997333	50.15287358826663	405982.125	2.732490191272555E8	0	7706	16.269524096019254	0.7858741523808261	1.1971867162410799	402.9932861328125	402.9971618652344
158	403.0072326660156	47.6632401738667					1	DETECTED	403.0072 m/z @47.66 [151020OFc1_NvH-0949-Control-16.raw]	403.0072326660156	47.6632401738667	0.626424669866667	95.3343918477333	94.70796717786664	439098.71875	2.7783926515636057E8	0	7706	66.26120105923955	1.2563336322938603	2.1561437512948602	402.99725341796875	403.0169982910156
159	403.0216369628906	21.8290909704					1	DETECTED	403.0216 m/z @21.83 [151020OFc1_NvH-0949-Control-16.raw]	403.0216369628906	21.8290909704	2.82906045573333	99.9157789917333	97.08671853599998	371684.53125	3.299490384750341E8	0	7706	2.5324956076353295	0.5237836010572348	63.46696497457503	403.0173034667969	403.02978515625
160	403.0398864746094	37.3997555266667					1	DETECTED	403.0399 m/z @37.40 [151020OFc1_NvH-0949-Control-16.raw]	403.0398864746094	37.3997555266667	1.44964926213333	98.571519308	97.12187004586667	439814.84375	2.648727559508031E8	0	7706	15.435009856729636	1.4408388869168454	3.9795669687729425	403.02996826171875	403.0441589355469
161	403.0542907714844	37.3732764173333					1	DETECTED	403.0543 m/z @37.37 [151020OFc1_NvH-0949-Control-16.raw]	403.0542907714844	37.3732764173333	2.57514695946667	96.2900913365333	93.71494437706663	496395.28125	3.1164243543343884E8	0	7706	15.572273357995936	1.4452160201345428	4.061205144385787	403.044677734375	403.06396484375
162	403.07623291015625	37.3905945386667					1	DETECTED	403.0762 m/z @37.39 [151020OFc1_NvH-0949-Control-16.raw]	403.07623291015625	37.3905945386667	4.2333947136	99.9157789917333	95.6823842781333	488313.46875	4.8866534267140114E8	0	7706	11.874783143405896	1.4359169297741632	3.931306753336714	403.0662536621094	403.0861511230469
163	403.1003112792969	36.5923579069333					1	DETECTED	403.1003 m/z @36.59 [151020OFc1_NvH-0949-Control-16.raw]	403.1003112792969	36.5923579069333	0.2604516592	95.3343918477333	95.0739401885333	357320.0625	3.959188703776735E8	0	7706	73.38212022927189	1.3084083661927983	4.197969613890676	403.0906677246094	403.1094055175781
164	403.1107177734375	21.9344748946667					1	DETECTED	403.1107 m/z @21.93 [151020OFc1_NvH-0949-Control-16.raw]	403.1107177734375	21.9344748946667	15.8865755858667	97.5858139101333	81.6992383242666	239724.328125	2.4424952550520298E8	0	7706	0.719904271393009	6.754348423541879	0.005273026646833188	403.1107177734375	403.117919921875
165	403.12799072265625	63.5243875285333					1	DETECTED	403.1280 m/z @63.52 [151020OFc1_NvH-0949-Control-16.raw]	403.12799072265625	63.5243875285333	17.2221481165333	90.6140311768	73.3918830602667	476439.59375	2.5744204857913366E8	0	7706	0.18177030030400942	121.94872855805306	0.49574933511096253	403.1180114746094	403.1373596191406
166	403.17242431640625	23.556145888					1	DETECTED	403.1724 m/z @23.56 [151020OFc1_NvH-0949-Control-16.raw]	403.17242431640625	23.556145888	0.0055021984	99.9991650269333	99.9936628285333	553803.6875	2.8147152106004554E8	0	7706	0.3669505299435585	7.1423517638605984	5.902170466085254	403.1629638671875	403.18231201171875
167	403.19232177734375	11.7844760245333					1	DETECTED	403.1923 m/z @11.78 [151020OFc1_NvH-0949-Control-16.raw]	403.19232177734375	11.7844760245333	0.0055021984	99.8132193296	99.80771713120001	1886669.25	3.435171207335807E8	3	7706	13.810913176620945	3.2494251913122874	56.91792672519209	403.1823425292969	403.2023010253906
168	403.20477294921875	30.4459948392					1	DETECTED	403.2048 m/z @30.45 [151020OFc1_NvH-0949-Control-16.raw]	403.20477294921875	30.4459948392	4.176358232	70.8648806994667	66.6885224674667	1823337.0	2.2242957387552655E8	3	7706	0.19842075968474404	39.58596772660591	0.6928338291787088	403.20233154296875	403.2057189941406
169	403.2157287597656	21.4063832738667					1	DETECTED	403.2157 m/z @21.41 [151020OFc1_NvH-0949-Control-16.raw]	403.2157287597656	21.4063832738667	0.0350146072	99.8880918	99.8530771928	1.4131954E7	8.285155181084476E8	2	7706	2.2451641092738868	1.546967589085223	2.361801924089845	403.20574951171875	403.2257080078125
170	403.23291015625	31.4470167610833					1	DETECTED	403.2329 m/z @31.45 [151020OFc1_NvH-0949-Control-16.raw]	403.23291015625	31.4470167610833	0.0055021984	99.9991650269333	99.9936628285333	3465668.0	5.2376494541074616E8	2	7706	6.857804300585926	0.5152502963988749	0.653517641082523	403.22576904296875	403.2428894042969
171	403.24432373046875	54.6118657725333					1	DETECTED	403.2443 m/z @54.61 [151020OFc1_NvH-0949-Control-16.raw]	403.24432373046875	54.6118657725333	3.51066358346667	97.7626783154667	94.25201473200003	2947424.5	3.681506307981377E8	2	7706	21.404939223298797	0.51672135069665	0.31507530394811895	403.242919921875	403.25421142578125
172	403.2559814453125	16.5598780730667					1	DETECTED	403.2560 m/z @16.56 [151020OFc1_NvH-0949-Control-16.raw]	403.2559814453125	16.5598780730667	4.61576139066667	95.5932038576	90.97744246693333	1210765.375	1.96738163924244E8	2	7706	0.13826101188758955	24.487853953090347	33.1878124777518	403.2544860839844	403.2649841308594
173	403.268310546875	14.8070567376					1	DETECTED	403.2683 m/z @14.81 [151020OFc1_NvH-0949-Control-16.raw]	403.268310546875	14.8070567376	3.79054983946667	92.5122926936	88.72174285413334	150167.015625	1.9913643789249152E8	0	7706	76.66529042009692	268.92450892653943	570.047180699678	403.2662048339844	403.2777404785156
174	403.2791748046875	73.884632284					1	DETECTED	403.2792 m/z @73.88 [151020OFc1_NvH-0949-Control-16.raw]	403.2791748046875	73.884632284	8.2505435904	98.3726129165333	90.1220693261333	85075.484375	2.1663033695790854E8	0	7706	83.83143052785736	0.6865492545104929	0.27119645593611963	403.2791748046875	403.2890930175781
175	403.45416259765625	10.196233828					1	DETECTED	403.4542 m/z @10.20 [151020OFc1_NvH-0949-Control-16.raw]	403.45416259765625	10.196233828	4.25214270933333	98.6173622674667	94.36521955813338	164564.578125	2.4388755299718487E8	0	7706	2.3343818691166227	0.6603264843754277	4.740819824730256	403.4447021484375	403.46160888671875
176	403.47161865234375	32.9312328885333					1	DETECTED	403.4716 m/z @32.93 [151020OFc1_NvH-0949-Control-16.raw]	403.47161865234375	32.9312328885333	1.81555119653333	99.1455377410667	97.32998654453337	5740880.5	3.4786794951336807E8	4	7706	0.1809038638427083	0.5963927514368079	0.18293316239141225	403.4616394042969	403.4815368652344
177	403.4891357421875	12.9687771928					1	DETECTED	403.4891 m/z @12.97 [151020OFc1_NvH-0949-Control-16.raw]	403.4891357421875	12.9687771928	2.65703346426667	99.3436601501333	96.68662668586663	1319225.5	2.6704339552153262E8	4	7706	0.30632573640507665	2.3602867305554365	2.500552156933814	403.4816589355469	403.4991149902344
178	403.5200500488281	14.1366805266667					1	DETECTED	403.5201 m/z @14.14 [151020OFc1_NvH-0949-Control-16.raw]	403.5200500488281	14.1366805266667	0.788829475733333	95.0068852288	94.21805575306666	621026.0625	2.5177671756540695E8	0	7706	15.196900103548593	1.6257000015203207	4.410857777270627	403.51007080078125	403.526123046875
179	403.5361328125	12.5953860077333					1	DETECTED	403.5361 m/z @12.60 [151020OFc1_NvH-0949-Control-16.raw]	403.5361328125	12.5953860077333	0.825005984266667	96.8982340026667	96.07322801840003	8745664.0	3.633007119232064E8	2	7706	0.16942576704647472	5.249427519631113	9.915565807851307	403.5261535644531	403.5461120605469
180	403.5470886230469	13.7826622568					1	DETECTED	403.5471 m/z @13.78 [151020OFc1_NvH-0949-Control-16.raw]	403.5470886230469	13.7826622568	1.56301670746667	50.2019035624	48.638886854933325	302479.03125	1.2006621263202609E8	0	7706	6.892053541640243	8.51978007173132	0.16047147446451981	403.546142578125	403.54931640625
181	403.559326171875	32.8584438752					1	DETECTED	403.5593 m/z @32.86 [151020OFc1_NvH-0949-Control-16.raw]	403.559326171875	32.8584438752	3.34384727466667	97.3999538541333	94.05610657946663	1549863.5	3.014970953149697E8	3	7706	0.08322838847927017	0.8358101364188503	0.720898819313126	403.54937744140625	403.56927490234375
182	403.5710144042969	17.0189251248					1	DETECTED	403.5710 m/z @17.02 [151020OFc1_NvH-0949-Control-16.raw]	403.5710144042969	17.0189251248	5.6913205056	67.9630783301333	62.271757824533296	242042.65625	1.6705330418012005E8	0	7706	6.209554084626628	3.817815246953896	0.5356300551816225	403.5694580078125	403.5727844238281
183	403.5833435058594	35.7068906562667					1	DETECTED	403.5833 m/z @35.71 [151020OFc1_NvH-0949-Control-16.raw]	403.5833435058594	35.7068906562667	0.298499736266667	95.3154502370667	95.01695050080004	1310568.25	2.6044173742219678E8	3	7706	0.2212669047102338	2.6965726496041627	1.046099911382931	403.5733947753906	403.5931091308594
184	403.60302734375	14.8070567376					1	DETECTED	403.6030 m/z @14.81 [151020OFc1_NvH-0949-Control-16.raw]	403.60302734375	14.8070567376	1.9047103888	96.5259282413333	94.6212178525333	151403.703125	2.3996576048636514E8	0	7706	0.03480560070259031	7.776312478131591	0.006151953195789365	403.5937805175781	403.6126708984375
185	403.6747131347656	23.7052906872					1	DETECTED	403.6747 m/z @23.71 [151020OFc1_NvH-0949-Control-16.raw]	403.6747131347656	23.7052906872	1.1777500456	96.3185364898667	95.1407864442667	161362.375	2.2475506098609447E8	0	7706	12.650481342987728	3.4555222813216777	5.92384596707665	403.6657409667969	403.6795654296875
186	403.6897888183594	19.0101521344					1	DETECTED	403.6898 m/z @19.01 [151020OFc1_NvH-0949-Control-16.raw]	403.6897888183594	19.0101521344	2.17504085653333	94.9789834242667	92.80394256773337	367688.46875	2.5249263948141205E8	2	7706	0.25846549960504817	0.5795681299203763	0.05642906821462955	403.6798400878906	403.6997375488281
187	403.7010192871094	25.6031372469333					1	DETECTED	403.7010 m/z @25.60 [151020OFc1_NvH-0949-Control-16.raw]	403.7010192871094	25.6031372469333	5.43455267413333	55.5005113056	50.06595863146667	336228.25	1.362563488145411E8	0	7706	8.703255633627617	1.772859548466762	2.54040948310022	403.6998291015625	403.7013244628906
188	403.7113342285156	26.1408626890667					1	DETECTED	403.7113 m/z @26.14 [151020OFc1_NvH-0949-Control-16.raw]	403.7113342285156	26.1408626890667	3.54748793946667	99.3338919085333	95.78640396906664	1.7296842E7	1.0145242372062469E9	2	7706	0.25151469242698354	0.560678626025678	0.26351415047224436	403.70135498046875	403.7213134765625
189	403.7294006347656	21.4063832738667					1	DETECTED	403.7294 m/z @21.41 [151020OFc1_NvH-0949-Control-16.raw]	403.7294006347656	21.4063832738667	3.641178652	97.3076046530667	93.66642600106671	1.2813264E7	6.370656078174381E8	2	7706	0.21275727609260997	33.113271379568104	26.72245988572191	403.72137451171875	403.7393798828125
190	403.74188232421875	32.0136556341333					1	DETECTED	403.7419 m/z @32.01 [151020OFc1_NvH-0949-Control-16.raw]	403.74188232421875	32.0136556341333	6.21570575093333	99.3723746613333	93.15666891039997	3854142.75	3.8288524357209563E8	2	7706	0.3411997551288444	1.043201609212729	1.213937391765774	403.7394104003906	403.7518615722656
191	403.75189208984375	34.238782376					1	DETECTED	403.7519 m/z @34.24 [151020OFc1_NvH-0949-Control-16.raw]	403.75189208984375	34.238782376	4.56026192933333	91.4968998976	86.93663796826667	650622.1875	2.3739459840059188E8	0	7706	37.54933303122433	1.1699565682043416	2.0852537125211663	403.75189208984375	403.7618713378906
192	403.80377197265625	17.1793424074667					1	DETECTED	403.8038 m/z @17.18 [151020OFc1_NvH-0949-Control-16.raw]	403.80377197265625	17.1793424074667	4.960347144	99.1740311757333	94.21368403173331	140219.375	2.328357885168671E8	0	7706	0.1629980854612363	4.06689451542361	0.0231115038807274	403.7939147949219	403.8065185546875
193	403.81671142578125	35.8604638861333					1	DETECTED	403.8167 m/z @35.86 [151020OFc1_NvH-0949-Control-16.raw]	403.81671142578125	35.8604638861333	1.0146830784	96.6649886906667	95.6503056122667	214311.890625	2.086095837511375E8	0	7706	74.22001975118265	1.6172635283149086	3.4911246025045544	403.8069763183594	403.82586669921875
194	403.8373718261719	35.7624843333333					1	DETECTED	403.8374 m/z @35.76 [151020OFc1_NvH-0949-Control-16.raw]	403.8373718261719	35.7624843333333	5.07352723173333	99.5720182488	94.49849101706667	272511.21875	2.306616120048402E8	0	7706	83.7301254468031	1.6207878600685797	4.0515130843932	403.8275451660156	403.8442687988281
195	403.8542785644531	14.1054230216					1	DETECTED	403.8543 m/z @14.11 [151020OFc1_NvH-0949-Control-16.raw]	403.8542785644531	14.1054230216	0.420597913066667	99.3532871797333	98.93268926666663	294110.34375	2.4938016262338865E8	0	7706	3.223115336255457	0.5399653149258559	41.962290282314896	403.84429931640625	403.8599853515625
196	403.87005615234375	12.5953860077333					1	DETECTED	403.8701 m/z @12.60 [151020OFc1_NvH-0949-Control-16.raw]	403.87005615234375	12.5953860077333	0.1283448744	99.1083441213333	98.9799992469333	5571206.0	3.88260879199904E8	3	7706	0.15419566232796988	1.6600893431000936	14.312508885167189	403.8603515625	403.8800354003906
197	403.884033203125	27.7276630048					1	DETECTED	403.8840 m/z @27.73 [151020OFc1_NvH-0949-Control-16.raw]	403.884033203125	27.7276630048	0.617193638133333	99.5052377272	98.88804408906667	1213174.75	2.6643495004435238E8	3	7706	0.1116908870241069	3.7169802423298552	0.4651734719571358	403.88006591796875	403.89398193359375
198	403.89996337890625	21.0351628242667					1	DETECTED	403.9000 m/z @21.04 [151020OFc1_NvH-0949-Control-16.raw]	403.89996337890625	21.0351628242667	0.1846212712	99.6280323773333	99.4434111061333	354193.5	2.6816369515963674E8	0	7706	0.05952760737221752	0.6686004763657476	0.04839601554384745	403.89404296875	403.9013671875
199	403.9114685058594	28.9646154357333					1	DETECTED	403.9115 m/z @28.96 [151020OFc1_NvH-0949-Control-16.raw]	403.9114685058594	28.9646154357333	0.0055021984	99.7115018029333	99.7059996045333	2788304.5	2.9619861300471115E8	3	7706	0.2051580538658193	1.1158748071031983	41.438362183517924	403.9014892578125	403.92144775390625
200	403.9262390136719	11.3014776458667					1	DETECTED	403.9262 m/z @11.30 [151020OFc1_NvH-0949-Control-16.raw]	403.9262390136719	11.3014776458667	0.0055021984	99.9345992605333	99.92909706213331	116251.4921875	2.2420256760631672E8	0	7706	0.9318860215963731	6.404732161132777	30.979813281945738	403.9214782714844	403.9361267089844
201	403.9521179199219	26.1108627397333					1	DETECTED	403.9521 m/z @26.11 [151020OFc1_NvH-0949-Control-16.raw]	403.9521179199219	26.1108627397333	0.2698515264	98.8749537746667	98.60510224826669	1356028.125	2.9343659154066414E8	0	7706	0.18816903306664656	0.5167776992448678	0.013812248540231963	403.942626953125	403.96197509765625
202	403.97314453125	32.9312328885333					1	DETECTED	403.9731 m/z @32.93 [151020OFc1_NvH-0949-Control-16.raw]	403.97314453125	32.9312328885333	2.7564908952	99.5052377272	96.748746832	3031100.5	2.785775450461386E8	2	7706	0.11297403331398215	0.7065374898671816	0.021760441646871916	403.9632568359375	403.9830017089844
203	403.990478515625	12.9687771928					1	DETECTED	403.9905 m/z @12.97 [151020OFc1_NvH-0949-Control-16.raw]	403.990478515625	12.9687771928	3.27908467333333	99.2492053112	95.97012063786667	630154.125	2.6763289301170188E8	0	7706	2.3411538245471437	1.0855374686150296	1.1781124604400952	403.9831848144531	404.0001525878906
204	404.00439453125	17.1235280266667					1	DETECTED	404.0044 m/z @17.12 [151020OFc1_NvH-0949-Control-16.raw]	404.00439453125	17.1235280266667	1.14134595706667	99.8325151248	98.69116916773332	110541.3203125	2.698551739043351E8	0	7706	0.04276931202488754	4.215071872019935	0.006693912281295567	404.0005798339844	404.01434326171875
205	404.02508544921875	22.4990245917333					1	DETECTED	404.0251 m/z @22.50 [151020OFc1_NvH-0949-Control-16.raw]	404.02508544921875	22.4990245917333	0.617193638133333	98.8099640314667	98.19277039333338	310693.53125	2.292673480676663E8	0	7706	23.94275480283714	0.5059940324721491	2.179532486461308	404.0151672363281	404.03497314453125
206	404.0777282714844	70.6154251656					1	DETECTED	404.0777 m/z @70.62 [151020OFc1_NvH-0949-Control-16.raw]	404.0777282714844	70.6154251656	0.486445241866667	99.9809218674667	99.49447662560004	82783.9296875	2.3670752060835963E8	0	7706	98.31139387669434	0.6993886863751186	0.39912049225115304	404.06781005859375	404.087646484375
207	404.11871337890625	89.3316499224					1	DETECTED	404.1187 m/z @89.33 [151020OFc1_NvH-0949-Control-16.raw]	404.11871337890625	89.3316499224	3.70674113173333	97.4091055461333	93.70236441439998	7889376.5	5.794703624303173E8	0	7706	0.8320726275907191	1.1323060914875227	0.8203455866637154	404.11248779296875	404.12738037109375
208	404.1558837890625	91.0036791213333					1	DETECTED	404.1559 m/z @91.00 [151020OFc1_NvH-0949-Control-16.raw]	404.1558837890625	91.0036791213333	9.02547056773333	94.3132909818667	85.28782041413336	143771.625	2.360875091301378E8	0	7706	0.21446151386966505	0.5201859245214504	0.646968151976902	404.1460266113281	404.1559143066406
209	404.1659240722656	41.0868482797333					1	DETECTED	404.1659 m/z @41.09 [151020OFc1_NvH-0949-Control-16.raw]	404.1659240722656	41.0868482797333	2.4570023792	99.9252975221333	97.4682951429333	216402.25	2.338108708935916E8	0	7706	0.07165329115568397	1.3735647737281316	1.5530673722214687	404.15594482421875	404.16607666015625
210	404.17608642578125	42.589448212					1	DETECTED	404.1761 m/z @42.59 [151020OFc1_NvH-0949-Control-16.raw]	404.17608642578125	42.589448212	0.0055021984	99.9991650269333	99.9936628285333	330019.40625	2.6568816771805704E8	0	7706	0.06286275920606954	1.2055382083050845	1.7154243744718691	404.16656494140625	404.18212890625
211	404.192138671875	90.0458874818667					1	DETECTED	404.1921 m/z @90.05 [151020OFc1_NvH-0949-Control-16.raw]	404.192138671875	90.0458874818667	0.0910076978666667	99.989981856	99.89897415813333	5845489.5	3.7825592024042714E8	2	7706	0.13580127136125952	0.5088250761800246	0.01174980595760659	404.1821594238281	404.1933288574219
212	404.2033386230469	25.1278634026667					1	DETECTED	404.2033 m/z @25.13 [151020OFc1_NvH-0949-Control-16.raw]	404.2033386230469	25.1278634026667	2.0218717296	99.86956682	97.84769509040001	1.7771364E7	9.977863370205357E8	2	7706	0.2771279486057239	0.6514255571422871	0.39859297736839194	404.193359375	404.21331787109375
213	404.2133483886719	26.2925086597333					1	DETECTED	404.2133 m/z @26.29 [151020OFc1_NvH-0949-Control-16.raw]	404.2133483886719	26.2925086597333	3.3623273568	99.8132193296	96.45089197280001	3828713.25	4.7004655014068353E8	3	7706	7.903845158265369	0.6324144017266783	1.0983990604762972	404.2133483886719	404.2210998535156
214	404.2311096191406	21.4063832738667					1	DETECTED	404.2311 m/z @21.41 [151020OFc1_NvH-0949-Control-16.raw]	404.2311096191406	21.4063832738667	0.4771159728	99.7948615072	99.3177455344	5359568.5	6.925488949760184E8	3	7706	16.726828692703116	1.750134447539772	1.1088099586343385	404.22113037109375	404.2410888671875
215	404.2433776855469	44.4132649282667					1	DETECTED	404.2434 m/z @44.41 [151020OFc1_NvH-0949-Control-16.raw]	404.2433776855469	44.4132649282667	3.66913057573333	97.5764804413333	93.90734986559997	1903748.625	3.90085086361686E8	2	7706	12.608976755524267	2.6239869319298186	2.2166895032484266	404.2411193847656	404.2533264160156
216	404.2633361816406	24.2513779072					1	DETECTED	404.2633 m/z @24.25 [151020OFc1_NvH-0949-Control-16.raw]	404.2633361816406	24.2513779072	4.14780016106667	96.8246723274667	92.67687216640003	449262.46875	2.80301458328487E8	0	7706	0.18693109749606052	4.96868346499367	16.0472675598472	404.2535095214844	404.2733154296875
217	404.3008728027344	91.4747359642667					1	DETECTED	404.3009 m/z @91.47 [151020OFc1_NvH-0949-Control-16.raw]	404.3008728027344	91.4747359642667	2.90159306666667	94.2265521797333	91.32495911306664	99251.6171875	2.075411651043543E8	0	7706	1.1968715291440617	0.5155341457096537	0.8018226856504207	404.2993469238281	404.3096618652344
218	404.3238525390625	60.9567806506667					1	DETECTED	404.3239 m/z @60.96 [151020OFc1_NvH-0949-Control-16.raw]	404.3238525390625	60.9567806506667	21.7807726405333	97.5670891504	75.7863165098667	67503.9765625	2.2593149965879348E8	0	7706	70.60046725726032	0.9672541991805743	0.7843237398332391	404.3173522949219	404.33306884765625
219	404.4180603027344	45.8948458968					1	DETECTED	404.4181 m/z @45.89 [151020OFc1_NvH-0949-Control-16.raw]	404.4180603027344	45.8948458968	3.32490906773333	97.0582468992	93.73333783146667	1723209.25	3.128461738345785E8	0	7706	0.04717872642957133	0.530040029429874	null	404.4080810546875	404.42791748046875
220	404.43048095703125	60.2903010877333					1	DETECTED	404.4305 m/z @60.29 [151020OFc1_NvH-0949-Control-16.raw]	404.43048095703125	60.2903010877333	6.8575902752	98.9229607917333	92.0653705165333	75090.609375	2.3490125086603785E8	0	7706	90.38501153495795	0.8615075776291912	0.7456331029069588	404.4281921386719	404.4317321777344
221	404.4418640136719	55.8480996901333					1	DETECTED	404.4419 m/z @55.85 [151020OFc1_NvH-0949-Control-16.raw]	404.4418640136719	55.8480996901333	5.883286604	98.9600269274667	93.0767403234667	105913.546875	2.081341002792358E8	0	7706	11.865630919119525	0.9479666503530295	0.8957086892156334	404.43194580078125	404.4429626464844
222	404.4532165527344	26.049949128					1	DETECTED	404.4532 m/z @26.05 [151020OFc1_NvH-0949-Control-16.raw]	404.4532165527344	26.049949128	2.139076776	98.9229607917333	96.7838840157333	683298.6875	2.565257198942182E8	0	7706	8.361016529399883	13.075707252327083	45.15653554642078	404.4434509277344	404.463134765625
223	404.4742431640625	32.9312328885333					1	DETECTED	404.4742 m/z @32.93 [151020OFc1_NvH-0949-Control-16.raw]	404.4742431640625	32.9312328885333	2.62061478266667	97.5394934277333	94.91887864506664	480229.625	2.4017457175770915E8	0	7706	0.15738601996827128	2.5911321070665982	0.0078082676774583895	404.46429443359375	404.4842224121094
224	404.49542236328125	10.7199926418667					1	DETECTED	404.4954 m/z @10.72 [151020OFc1_NvH-0949-Control-16.raw]	404.49542236328125	10.7199926418667	3.6222873352	97.9994401421333	94.3771528069333	288309.90625	2.6902613911330694E8	0	7706	0.11979937061826007	4.5991199357984796	15.978453127601645	404.48553466796875	404.5054016113281
225	404.5167541503906	69.4375636402667					1	DETECTED	404.5168 m/z @69.44 [151020OFc1_NvH-0949-Control-16.raw]	404.5167541503906	69.4375636402667	5.19441564613333	69.5584019706667	64.36398632453336	319784.90625	1.738075068779946E8	0	7706	56.3682517368014	0.5010508972151174	0.001995578905714099	404.5068664550781	404.5175476074219
226	404.5276794433594	23.3454592658667					1	DETECTED	404.5277 m/z @23.35 [151020OFc1_NvH-0949-Control-16.raw]	404.5276794433594	23.3454592658667	1.99488446346667	99.1174962162667	97.12261175280003	2038589.0	3.6683827201648057E8	3	7706	0.24895451916246358	0.7423526008424607	0.8880699925269093	404.5177001953125	404.5376281738281
227	404.54498291015625	22.3443555512					1	DETECTED	404.5450 m/z @22.34 [151020OFc1_NvH-0949-Control-16.raw]	404.54498291015625	22.3443555512	3.9716333264	97.8607209645333	93.8890876381333	1002573.5	3.1495879132681423E8	3	7706	18.93536740215361	1.1648605391549731	7.530456837750001	404.5376892089844	404.5455322265625
228	404.5555725097656	40.0223811794667					1	DETECTED	404.5556 m/z @40.02 [151020OFc1_NvH-0949-Control-16.raw]	404.5555725097656	40.0223811794667	1.6987149712	99.5347206032	97.836005632	2937933.75	3.211680158378232E8	3	7706	0.127336109626782	0.6652230714786611	0.2383644529811701	404.54559326171875	404.56549072265625
229	404.5707092285156	34.9362661954667					1	DETECTED	404.5707 m/z @34.94 [151020OFc1_NvH-0949-Control-16.raw]	404.5707092285156	34.9362661954667	3.6317395616	97.9994401421333	94.3677005805333	1770729.125	2.6341458194144958E8	0	7706	0.19145492328578229	4.2303023645909335	0.09907246621098889	404.5655822753906	404.5731506347656
230	404.5832214355469	33.1899173885333					1	DETECTED	404.5832 m/z @33.19 [151020OFc1_NvH-0949-Control-16.raw]	404.5832214355469	33.1899173885333	4.05112816773333	98.7451314525333	94.69400328479998	7264559.0	3.973446572513085E8	3	7706	0.16670988278300314	0.5105330829234181	0.03340635311495454	404.5732421875	404.5917663574219
231	404.6185302734375	45.8948458968					1	DETECTED	404.6185 m/z @45.89 [151020OFc1_NvH-0949-Control-16.raw]	404.6185302734375	45.8948458968	3.88389668053333	97.9345117376	94.05061505706668	1750006.875	2.8127294120889467E8	0	7706	0.1385254481207383	0.5594284697468231	0.3843237090174547	404.6087341308594	404.62811279296875
232	404.66839599609375	23.7274294498667					1	DETECTED	404.6684 m/z @23.73 [151020OFc1_NvH-0949-Control-16.raw]	404.66839599609375	23.7274294498667	4.20531642986667	90.3864772421333	86.18116081226663	208787.328125	2.7611610164897597E8	0	7706	17.41833058779507	4.3903287573345064	0.03636346955153517	404.6591491699219	404.67828369140625
233	404.6920471191406	34.8760462893333					1	DETECTED	404.6920 m/z @34.88 [151020OFc1_NvH-0949-Control-16.raw]	404.6920471191406	34.8760462893333	3.51066358346667	99.2303051389333	95.71964155546664	387879.5625	2.2872170105907154E8	0	7706	0.18584826268234877	1.907076023163875	1.3275440707234816	404.68255615234375	404.69464111328125
234	404.70465087890625	25.1538490234667					1	DETECTED	404.7047 m/z @25.15 [151020OFc1_NvH-0949-Control-16.raw]	404.70465087890625	25.1538490234667	0.852105889866667	99.8788794341333	99.02677354426663	7715478.5	5.292074310261073E8	2	7706	0.3020563148820692	1.2715687613368978	0.6719018601378867	404.6946716308594	404.7146301269531
235	404.7156066894531	28.22799276					1	DETECTED	404.7156 m/z @28.23 [151020OFc1_NvH-0949-Control-16.raw]	404.7156066894531	28.22799276	3.3899835704	78.4101848464	75.020201276	1004739.5	2.724673456916789E8	0	7706	13.255072563140649	7.0427670419168	0.5991803366683773	404.71466064453125	404.7216796875
236	404.731689453125	12.2155196301333					1	DETECTED	404.7317 m/z @12.22 [151020OFc1_NvH-0949-Control-16.raw]	404.731689453125	12.2155196301333	0.4301873048	98.8843655464	98.4541782416	2524254.25	3.96809651406688E8	2	7706	0.20238717993354705	3.428686942133482	11.913232843979317	404.7217102050781	404.7416687011719
237	404.7451171875	44.4268912909333					1	DETECTED	404.7451 m/z @44.43 [151020OFc1_NvH-0949-Control-16.raw]	404.7451171875	44.4268912909333	0.942267279466667	98.9878812656	98.04561398613333	789375.0625	2.582362478956389E8	2	7706	0.19709554833775655	1.2854058309528966	0.004243147859056463	404.74169921875	404.7550964355469
238	404.7647399902344	24.2311094130667					1	DETECTED	404.7647 m/z @24.23 [151020OFc1_NvH-0949-Control-16.raw]	404.7647399902344	24.2311094130667	5.72204723253333	48.6962744629333	42.974227230399975	229679.09375	1.0126144279778281E8	0	7706	9.118408200319557	1.1837680580475212	0.042480090992744614	404.75518798828125	404.7742919921875
239	404.81884765625	45.8948458968					1	DETECTED	404.8188 m/z @45.89 [151020OFc1_NvH-0949-Control-16.raw]	404.81884765625	45.8948458968	4.1959350416	99.1834554309333	94.9875203893333	1177506.375	2.494492070329572E8	0	7706	0.07762935230367418	0.5061533172414725	0.5783827708000142	404.8097839355469	404.8288269042969
240	404.8364562988281	44.4132649282667					1	DETECTED	404.8365 m/z @44.41 [151020OFc1_NvH-0949-Control-16.raw]	404.8364562988281	44.4132649282667	3.81793963146667	95.0960781554667	91.27813852400003	102615.7734375	2.0631404901056206E8	0	7706	81.2867997863512	1.1242444524911237	1.7202729550196856	404.8291320800781	404.838623046875
241	404.8487548828125	22.6353424458667					1	DETECTED	404.8488 m/z @22.64 [151020OFc1_NvH-0949-Control-16.raw]	404.8487548828125	22.6353424458667	2.49340806133333	99.9439117042667	97.45050364293337	481441.8125	2.292650926753752E8	0	7706	0.1479745435571438	0.5763283450389927	1.0640401855705837	404.83880615234375	404.8520202636719
242	404.862060546875	23.3692146754667					1	DETECTED	404.8621 m/z @23.37 [151020OFc1_NvH-0949-Control-16.raw]	404.862060546875	23.3692146754667	1.13230643706667	99.9530847192	98.82077828213333	1379610.875	3.0769695013007456E8	3	7706	8.164523361820313	0.6319370204886045	14.265182495744046	404.8521423339844	404.86566162109375
243	404.87567138671875	17.2006376378667					1	DETECTED	404.8757 m/z @17.20 [151020OFc1_NvH-0949-Control-16.raw]	404.87567138671875	17.2006376378667	0.879122433066667	99.9439117042667	99.06478927120003	3180886.5	3.6516214174598527E8	3	7706	0.15465616463392706	0.9067774590191792	0.3832390320653879	404.8656921386719	404.8856201171875
244	404.8868103027344	46.5477470474667					1	DETECTED	404.8868 m/z @46.55 [151020OFc1_NvH-0949-Control-16.raw]	404.8868103027344	46.5477470474667	0.0350146072	97.7161457261333	97.68113111893331	481607.1875	2.8069757326687914E8	0	7706	0.13349440742302932	1.3011608993437063	0.036862491532267554	404.8857116699219	404.8893127441406
245	404.8993225097656	13.8589732272					1	DETECTED	404.8993 m/z @13.86 [151020OFc1_NvH-0949-Control-16.raw]	404.8993225097656	13.8589732272	0.0350146072	99.3723746613333	99.3373600541333	1807962.875	3.39070728299735E8	3	7706	21.028422553921068	2.943295923567666	1.5178474397879247	404.88934326171875	404.9075622558594
246	404.9175720214844	33.1642409069333					1	DETECTED	404.9176 m/z @33.16 [151020OFc1_NvH-0949-Control-16.raw]	404.9175720214844	33.1642409069333	0.0722683821333333	99.5906036541333	99.51833527199997	4417459.5	3.45871381568632E8	3	7706	0.1877417825817531	1.1634973003118567	0.42348055913245547	404.90765380859375	404.9273681640625
247	404.9469299316406	21.3317129741333					1	DETECTED	404.9469 m/z @21.33 [151020OFc1_NvH-0949-Control-16.raw]	404.9469299316406	21.3317129741333	0.0055021984	98.4552621786667	98.4497599802667	1612948.75	2.9557875338640946E8	0	7706	0.16278364799270761	0.7332104872914481	0.05970234163686499	404.93707275390625	404.9568786621094
248	404.9632873535156	26.1638097402667					1	DETECTED	404.9633 m/z @26.16 [151020OFc1_NvH-0949-Control-16.raw]	404.9632873535156	26.1638097402667	0.250914245866667	96.9813477101333	96.73043346426664	238948.421875	2.70968206567512E8	0	7706	9.941954841646865	3.0742495761248483	0.08451956540641327	404.9570007324219	404.97308349609375
249	405.0197448730469	45.8948458968					1	DETECTED	405.0197 m/z @45.89 [151020OFc1_NvH-0949-Control-16.raw]	405.0197448730469	45.8948458968	0.852105889866667	99.7300640965333	98.87795820666663	408456.09375	2.4029505253580418E8	0	7706	0.236320707825719	1.3299579620208557	0.30323070383369977	405.0097961425781	405.0296630859375
250	405.0572204589844	66.0372506162667					1	DETECTED	405.0572 m/z @66.04 [151020OFc1_NvH-0949-Control-16.raw]	405.0572204589844	66.0372506162667	0.561554614666667	99.9991650269333	99.43761041226664	80881.234375	2.4206838560623878E8	0	7706	99.26943796267587	0.7477703085131057	0.514936276066601	405.0544128417969	405.0665283203125
251	405.10357666015625	90.348109084					1	DETECTED	405.1036 m/z @90.35 [151020OFc1_NvH-0949-Control-16.raw]	405.10357666015625	90.348109084	3.1742340776	98.4921284533333	95.31789437573329	1662771.75	2.912720844121353E8	0	7706	0.07735546468445875	1.253384009115335	1.0101339090271242	405.0945129394531	405.1126708984375
252	405.1221923828125	89.3316499224					1	DETECTED	405.1222 m/z @89.33 [151020OFc1_NvH-0949-Control-16.raw]	405.1221923828125	89.3316499224	12.8970680674667	99.3243025136	86.4272344461333	1585243.375	2.852112457623869E8	0	7706	0.5899211980344177	0.9515129736512268	0.5862253674392843	405.1136169433594	405.1319885253906
253	405.1703796386719	23.8181930906667					1	DETECTED	405.1704 m/z @23.82 [151020OFc1_NvH-0949-Control-16.raw]	405.1703796386719	23.8181930906667	2.9106535712	99.3916306344	96.4809770632	166027.078125	2.315520072286524E8	0	7706	0.09348617490727307	2.8637809281835613	0.026264280048116095	405.1605529785156	405.1708984375
254	405.1809997558594	27.3404344312					1	DETECTED	405.1810 m/z @27.34 [151020OFc1_NvH-0949-Control-16.raw]	405.1809997558594	27.3404344312	0.0055021984	99.989981856	99.9844796576	4569452.5	3.492112452189631E8	2	7706	0.21792767626511989	0.5392771920547001	1.8308965548013811	405.17120361328125	405.19097900390625
255	405.1983337402344	17.4750008618667					1	DETECTED	405.1983 m/z @17.48 [151020OFc1_NvH-0949-Control-16.raw]	405.1983337402344	17.4750008618667	2.78367831066667	98.8004667506667	96.01678844000003	2632618.75	4.512923498731163E8	3	7706	7.7041920644323945	1.4236245413590958	3.485068937573322	405.1910095214844	405.2082214355469
256	405.209716796875	17.1793424074667					1	DETECTED	405.2097 m/z @17.18 [151020OFc1_NvH-0949-Control-16.raw]	405.209716796875	17.1793424074667	2.08490259626667	99.3152105981333	97.23030800186663	2293249.25	3.644178511615493E8	2	7706	6.267433857195812	3.280944540703657	41.335073939707556	405.2083740234375	405.2196960449219
257	405.22344970703125	21.9344748946667					1	DETECTED	405.2234 m/z @21.93 [151020OFc1_NvH-0949-Control-16.raw]	405.22344970703125	21.9344748946667	3.2110626256	95.8542730517333	92.64321042613331	1147347.5	3.577576561166068E8	3	7706	18.125456213057948	1.380233718535759	4.9238751244465595	405.2197265625	405.2250671386719
258	405.2350769042969	10.3236572984					1	DETECTED	405.2351 m/z @10.32 [151020OFc1_NvH-0949-Control-16.raw]	405.2350769042969	10.3236572984	3.46284936853333	99.6463984066667	96.18354903813338	5129545.5	5.605386602618815E8	3	7706	19.498625505331088	2.059324879627183	37.31142241564052	405.22509765625	405.24505615234375
259	405.2456359863281	32.7958037058667					1	DETECTED	405.2456 m/z @32.80 [151020OFc1_NvH-0949-Control-16.raw]	405.2456359863281	32.7958037058667	4.18572901946667	97.2430865386667	93.05735751920002	432584.65625	2.709622507683106E8	0	7706	12.69069531413798	2.162043239154483	2.241986846334901	405.2450866699219	405.24969482421875
260	405.25970458984375	62.6032500469333					1	DETECTED	405.2597 m/z @62.60 [151020OFc1_NvH-0949-Control-16.raw]	405.25970458984375	62.6032500469333	0.486445241866667	99.7115018029333	99.22505656106664	4111782.5	3.8946345421815324E8	2	7706	0.1967631972386812	0.5075766850168533	0.011539728374333964	405.2497253417969	405.2689514160156
261	405.2796325683594	31.8122724581333					1	DETECTED	405.2796 m/z @31.81 [151020OFc1_NvH-0949-Control-16.raw]	405.2796325683594	31.8122724581333	6.28607786906667	98.6630037322667	92.37692586320003	217596.78125	2.2338706914700365E8	0	7706	59.74567780416592	1.659151029481844	2.338259970886499	405.27008056640625	405.28765869140625
262	405.300048828125	91.691152144					1	DETECTED	405.3000 m/z @91.69 [151020OFc1_NvH-0949-Control-16.raw]	405.300048828125	91.691152144	0.0055021984	99.9252975221333	99.91979532373331	59558.375	2.0644116131776866E8	0	7706	0.6634202208422266	0.5405120102256735	0.0815788834408065	405.29034423828125	405.3097229003906
263	405.33709716796875	77.8822302498667					1	DETECTED	405.3371 m/z @77.88 [151020OFc1_NvH-0949-Control-16.raw]	405.33709716796875	77.8822302498667	77.8822302498667	94.3898089354667	16.50757868560001	55921.453125	4.045430928606624E7	0	7706	13.6081233005183	null	null	405.332763671875	405.3376159667969
264	405.3778076171875	39.969277668					1	DETECTED	405.3778 m/z @39.97 [151020OFc1_NvH-0949-Control-16.raw]	405.3778076171875	39.969277668	6.276501644	96.7107073453333	90.4342057013333	96871.9140625	2.5598373293850213E8	0	7706	80.1572147898847	1.3420414755512475	1.7731419885670925	405.3683166503906	405.3877868652344
265	405.399658203125	29.4515454610667					1	DETECTED	405.3997 m/z @29.45 [151020OFc1_NvH-0949-Control-16.raw]	405.399658203125	29.4515454610667	3.67861354453333	99.4767877488	95.79817420426667	83869.609375	2.3643664452613318E8	0	7706	85.12658388035871	1.8585036136849455	4.655159567166584	405.3897399902344	405.4095764160156
266	405.433837890625	29.4752872410667					1	DETECTED	405.4338 m/z @29.48 [151020OFc1_NvH-0949-Control-16.raw]	405.433837890625	29.4752872410667	6.53365435973333	98.0637687368	91.53011437706667	222187.453125	2.429527240020632E8	0	7706	0.17509086363838122	1.9948474210730838	0.01771823679421203	405.4319152832031	405.4376525878906
267	405.4477233886719	21.3317129741333					1	DETECTED	405.4477 m/z @21.33 [151020OFc1_NvH-0949-Control-16.raw]	405.4477233886719	21.3317129741333	3.93420248133333	97.6881416472	93.75393916586667	398363.3125	2.4793138784225148E8	0	7706	0.07403809155129792	0.5217090382377669	0.0465635983389417	405.43780517578125	405.45770263671875
268	405.4621887207031	21.4926549189333					1	DETECTED	405.4622 m/z @21.49 [151020OFc1_NvH-0949-Control-16.raw]	405.4621887207031	21.4926549189333	3.58435856426667	98.0637687368	94.47941017253333	121902.6875	1.8869166571931288E8	0	7706	10.427267077330908	3.2025150171624976	9.36470467339959	405.45782470703125	405.4654235839844
269	405.4754943847656	23.7833270624					1	DETECTED	405.4755 m/z @23.78 [151020OFc1_NvH-0949-Control-16.raw]	405.4754943847656	23.7833270624	3.18322334213333	98.5115343610667	95.32831101893336	1203487.25	2.50023524959801E8	0	7706	0.09867110830741765	25.60681792264108	51.21030194246531	405.46551513671875	405.4854736328125
270	405.4922180175781	19.6825449413333					1	DETECTED	405.4922 m/z @19.68 [151020OFc1_NvH-0949-Control-16.raw]	405.4922180175781	19.6825449413333	0.8880612408	97.5394934277333	96.6514321869333	1160632.625	2.6760609886445326E8	0	7706	0.20425275339948357	0.5100280498110484	181.08514143194117	405.4855041503906	405.5021667480469
271	405.5035095214844	42.7326798130667					1	DETECTED	405.5035 m/z @42.73 [151020OFc1_NvH-0949-Control-16.raw]	405.5035095214844	42.7326798130667	4.50030668666667	78.0885719093333	73.58826522266662	81710.28125	2.2394540786986488E8	0	7706	55.58497359307772	0.9623816049735715	1.0125584575590292	405.50244140625	405.50604248046875
272	405.5160827636719	17.7546544269333					1	DETECTED	405.5161 m/z @17.75 [151020OFc1_NvH-0949-Control-16.raw]	405.5160827636719	17.7546544269333	4.837467572	99.8325151248	94.9950475528	488081.625	2.386606151716966E8	0	7706	0.16169010414461837	0.587611576420922	1.1306232546808628	405.506103515625	405.5211486816406
273	405.5312194824219	20.5236498682667					1	DETECTED	405.5312 m/z @20.52 [151020OFc1_NvH-0949-Control-16.raw]	405.5312194824219	20.5236498682667	2.78367831066667	99.155052316	96.37137400533332	3411259.25	3.2329032703356034E8	3	7706	0.30369963111738585	1.3299496910329784	0.016097893481135182	405.5218811035156	405.54119873046875
274	405.5437316894531	17.1686570034667					1	DETECTED	405.5437 m/z @17.17 [151020OFc1_NvH-0949-Control-16.raw]	405.5437316894531	17.1686570034667	4.8090426392	96.674451664	91.8654090248	792599.625	2.1773825680896303E8	3	7706	5.84758007111159	0.7192059778160133	20.004436520698594	405.5412292480469	405.5537109375
275	405.5544738769531	12.2256570994667					1	DETECTED	405.5545 m/z @12.23 [151020OFc1_NvH-0949-Control-16.raw]	405.5544738769531	12.2256570994667	4.8676504496	40.0455249290667	35.1778744794667	223006.046875	7.478465928998943E7	0	7706	2.2514473060378553	5.991738541970435	1.1207623214326572	405.5537414550781	405.5550842285156
276	405.5650939941406	15.8865755858667					1	DETECTED	405.5651 m/z @15.89 [151020OFc1_NvH-0949-Control-16.raw]	405.5650939941406	15.8865755858667	3.3623273568	98.5574797312	95.19515237440001	2863823.75	3.036728896161438E8	3	7706	0.1922225388859733	0.5396884036394849	104.0203430354381	405.55511474609375	405.5750732421875
277	405.5859069824219	33.1235056882667					1	DETECTED	405.5859 m/z @33.12 [151020OFc1_NvH-0949-Control-16.raw]	405.5859069824219	33.1235056882667	0.806910049866667	97.9157561525333	97.10884610266663	492137.78125	2.492749970442251E8	0	7706	7.332437352580747	0.5484167225391429	1.3880857538852576	405.5759582519531	405.5957946777344
278	405.68255615234375	27.3120241949333					1	DETECTED	405.6826 m/z @27.31 [151020OFc1_NvH-0949-Control-16.raw]	405.68255615234375	27.3120241949333	2.90159306666667	92.3331782544	89.43158518773333	1611566.75	2.9040104952356374E8	0	7706	0.16130804969597534	16.99701814653712	0.020530557175662347	405.67266845703125	405.6925354003906
279	405.6999206542969	17.4361078112					1	DETECTED	405.6999 m/z @17.44 [151020OFc1_NvH-0949-Control-16.raw]	405.6999206542969	17.4361078112	3.30670784	98.8380912232	95.5313833832	881531.0	3.026301252436565E8	0	7706	7.734937296521558	7.408099116133025	9.713692850398612	405.6927490234375	405.70989990234375
280	405.7131652832031	16.6170523368					1	DETECTED	405.7132 m/z @16.62 [151020OFc1_NvH-0949-Control-16.raw]	405.7131652832031	16.6170523368	2.99275051653333	98.9693374544	95.97658693786667	653115.6875	2.1710835812665573E8	2	7706	37.596211476626536	1.023211599684443	1.9699302916057462	405.7099304199219	405.7160949707031
281	405.7261047363281	23.8181930906667					1	DETECTED	405.7261 m/z @23.82 [151020OFc1_NvH-0949-Control-16.raw]	405.7261047363281	23.8181930906667	4.31928991173333	99.2963712237333	94.97708131199997	960863.4375	2.3450008779586938E8	2	7706	26.821254728172427	1.1021531416610155	2.4340775181951018	405.71612548828125	405.72979736328125
282	405.73980712890625	18.0351214845333					1	DETECTED	405.7398 m/z @18.04 [151020OFc1_NvH-0949-Control-16.raw]	405.73980712890625	18.0351214845333	3.11966401626667	96.3373302245333	93.21766620826664	5211822.5	4.2657882406298834E8	2	7706	0.2036743743377336	2.2948261967272217	1.8970965475507875	405.7298278808594	405.7497863769531
283	405.7616882324219	62.5734145986667					1	DETECTED	405.7617 m/z @62.57 [151020OFc1_NvH-0949-Control-16.raw]	405.7616882324219	62.5734145986667	1.79796593546667	95.89458134	94.09661540453334	1719325.5	3.0927544041367936E8	2	7706	0.3435660246784522	0.5090973470027629	0.010868279886937037	405.7523498535156	405.7709045410156
284	405.8511047363281	35.3031127165333					1	DETECTED	405.8511 m/z @35.30 [151020OFc1_NvH-0949-Control-16.raw]	405.8511047363281	35.3031127165333	0.0536042082666667	98.7086528602667	98.65504865200003	455773.3125	2.3402482901915777E8	0	7706	17.63898708319871	1.8528899985828495	0.009423902530485837	405.84112548828125	405.8560791015625
285	405.8660888671875	20.4939849818667					1	DETECTED	405.8661 m/z @20.49 [151020OFc1_NvH-0949-Control-16.raw]	405.8660888671875	20.4939849818667	0.119036569333333	97.1136044754667	96.99456790613337	1947460.5	2.7146952231259066E8	3	7706	1.910335245139219	1.8264043578133735	13.204727716767946	405.8561096191406	405.8687744140625
286	405.8787841796875	14.4989784426667					1	DETECTED	405.8788 m/z @14.50 [151020OFc1_NvH-0949-Control-16.raw]	405.8787841796875	14.4989784426667	0.1377138096	99.4578655066667	99.3201516970667	5277415.0	3.760226265238459E8	3	7706	0.15024906555066764	1.057231330841943	2.3124394178818175	405.8688049316406	405.88873291015625
287	405.8911437988281	17.7105900682667					1	DETECTED	405.8911 m/z @17.71 [151020OFc1_NvH-0949-Control-16.raw]	405.8911437988281	17.7105900682667	0.0055021984	99.8511338850667	99.8456316866667	3949968.0	3.3505867587004805E8	3	7706	0.2833414940137793	0.8975115494700993	0.4477773934055696	405.8887939453125	405.901123046875
288	405.9019775390625	21.9248939288					1	DETECTED	405.9020 m/z @21.92 [151020OFc1_NvH-0949-Control-16.raw]	405.9019775390625	21.9248939288	0.0055021984	52.3571264229333	52.351624224533296	863860.375	1.5720635930935457E8	0	7706	8.231024570348556	0.9051155087248356	0.8848954606774556	405.9011535644531	405.9048767089844
289	405.9148864746094	43.6408571032					1	DETECTED	405.9149 m/z @43.64 [151020OFc1_NvH-0949-Control-16.raw]	405.9148864746094	43.6408571032	0.241485207466667	99.7577181912	99.51623298373333	1005156.3125	2.8723823073710316E8	3	7706	0.09918238168167193	0.8238041043240406	0.010000548102487015	405.9049072265625	405.9248352050781
290	405.9518737792969	22.1832413989333					1	DETECTED	405.9519 m/z @22.18 [151020OFc1_NvH-0949-Control-16.raw]	405.9518737792969	22.1832413989333	0.0055021984	99.9717424282667	99.9662402298667	263201.78125	2.3977518966129217E8	0	7706	9.597513424913918	2.1949621445458565	0.027148152940156548	405.9419250488281	405.9546203613281
291	405.9646301269531	41.5721513909333					1	DETECTED	405.9646 m/z @41.57 [151020OFc1_NvH-0949-Control-16.raw]	405.9646301269531	41.5721513909333	0.3174176344	99.5254625664	99.20804493199999	953573.625	2.5271041844935942E8	4	7706	0.03477678673164064	0.5042119789578887	0.437309979443177	405.9547424316406	405.9745788574219
292	405.9771728515625	23.8410868418667					1	DETECTED	405.9772 m/z @23.84 [151020OFc1_NvH-0949-Control-16.raw]	405.9771728515625	23.8410868418667	3.2420895528	91.9292949976	88.6872054448	606829.75	2.570279827575616E8	2	7706	3.303004230096491	9.525335961631459	0.04466312972003024	405.9747619628906	405.9871520996094
293	405.9932861328125	19.6669402805333					1	DETECTED	405.9933 m/z @19.67 [151020OFc1_NvH-0949-Control-16.raw]	405.9932861328125	19.6669402805333	0.933111307466667	99.9345992605333	99.00148795306664	516132.21875	2.924346030311925E8	4	7706	14.297113231253338	1.1612378753841202	1.265470304581856	405.9871826171875	406.0030212402344
294	406.03485107421875	47.8523906794667					1	DETECTED	406.0349 m/z @47.85 [151020OFc1_NvH-0949-Control-16.raw]	406.03485107421875	47.8523906794667	0.0055021984	99.9064411352	99.9009389368	221724.40625	2.3684511489466938E8	0	7706	76.02743953994077	1.057861099753149	1.1229848929368769	406.02490234375	406.0447998046875
295	406.0615234375	39.3159333253333					1	DETECTED	406.0615 m/z @39.32 [151020OFc1_NvH-0949-Control-16.raw]	406.0615234375	39.3159333253333	6.37679567201667	99.9991650269333	93.62236935491663	83067.453125	2.3234244022085336E8	0	7706	93.30965413427973	1.388080383404432	1.8308160740464987	406.0516662597656	406.0630798339844
296	406.1150817871094	89.1799477736					1	DETECTED	406.1151 m/z @89.18 [151020OFc1_NvH-0949-Control-16.raw]	406.1150817871094	89.1799477736	0.449026892	97.925159772	97.47613288	609562.375	2.465749466135075E8	0	7706	0.7031857064001343	1.4419954653402571	2.1962943759457483	406.10589599609375	406.12445068359375
297	406.17181396484375	89.9816171493333					1	DETECTED	406.1718 m/z @89.98 [151020OFc1_NvH-0949-Control-16.raw]	406.17181396484375	89.9816171493333	3.41719574106667	97.1507479266667	93.73355218560003	91583.3359375	2.375784944035308E8	0	7706	59.948274723539875	0.5414092225229657	0.017309274515238962	406.161865234375	406.1719665527344
298	406.1819763183594	90.0458874818667					1	DETECTED	406.1820 m/z @90.05 [151020OFc1_NvH-0949-Control-16.raw]	406.1819763183594	90.0458874818667	0.617193638133333	99.9345992605333	99.31740562239997	1092373.5	2.797861733003709E8	0	7706	0.05617888617204869	0.5024102533456262	0.004864453343081992	406.1719970703125	406.1827392578125
299	406.1927490234375	47.6632401738667					1	DETECTED	406.1927 m/z @47.66 [151020OFc1_NvH-0949-Control-16.raw]	406.1927490234375	47.6632401738667	0.6537659272	98.8473098874667	98.1935439602667	1126523.0	3.195998055256391E8	2	7706	29.080887170377512	1.1252867586670339	1.8709685864027081	406.1828308105469	406.2002258300781
300	406.2102355957031	17.6088035962667					1	DETECTED	406.2102 m/z @17.61 [151020OFc1_NvH-0949-Control-16.raw]	406.2102355957031	17.6088035962667	2.54784080213333	99.0244724682667	96.47663166613336	2855429.25	4.019226430969976E8	4	7706	8.573054029148679	0.8106962055849929	5.559550543576799	406.20025634765625	406.2109069824219
301	406.2209167480469	39.5529952285333					1	DETECTED	406.2209 m/z @39.55 [151020OFc1_NvH-0949-Control-16.raw]	406.2209167480469	39.5529952285333	3.30670784	99.0336448248	95.7269369848	5.7258108E7	1.903718877369427E9	2	7706	0.35727634837133593	0.5120747569227617	1.0995918721328848	406.2109375	406.23089599609375
302	406.23876953125	34.8923588538667					1	DETECTED	406.2388 m/z @34.89 [151020OFc1_NvH-0949-Control-16.raw]	406.23876953125	34.8923588538667	3.641178652	99.5533767589333	95.9121981069333	3429930.0	5.2699558201715857E8	3	7706	17.029164587625107	1.5685170133285222	0.01834446339711116	406.2309265136719	406.2487487792969
303	406.25543212890625	24.1500958085333					1	DETECTED	406.2554 m/z @24.15 [151020OFc1_NvH-0949-Control-16.raw]	406.25543212890625	24.1500958085333	3.61303500213333	99.7207997234667	96.10776472133337	3329891.75	4.0168455546246856E8	2	7706	19.295689017970787	5.615029703900636	3.1549248395666702	406.248779296875	406.265380859375
304	406.2680969238281	46.24447758					1	DETECTED	406.2681 m/z @46.24 [151020OFc1_NvH-0949-Control-16.raw]	406.2680969238281	46.24447758	7.966800852	95.2563448853333	87.2895440333333	1743449.625	2.934865451337705E8	2	7706	0.2343234299998258	5.755047838815602	8.204275313641524	406.2654724121094	406.2764892578125
305	406.2798767089844	91.123542388					1	DETECTED	406.2799 m/z @91.12 [151020OFc1_NvH-0949-Control-16.raw]	406.2798767089844	91.123542388	5.52576431733333	97.6698043426667	92.14404002533337	93180.8828125	1.5129766152416822E8	0	7706	1.1306952898635103	0.5382330394133928	0.011162430283974607	406.27838134765625	406.28265380859375
306	406.3254699707031	39.119580872					1	DETECTED	406.3255 m/z @39.12 [151020OFc1_NvH-0949-Control-16.raw]	406.3254699707031	39.119580872	39.119580872	97.3999538541333	58.2803729821333	48486.25	1.4787680832062352E8	0	7706	52.36638081197093	null	null	406.31549072265625	406.3289794921875
307	406.4535217285156	32.7192665466667					1	DETECTED	406.4535 m/z @32.72 [151020OFc1_NvH-0949-Control-16.raw]	406.4535217285156	32.7192665466667	2.702220612	97.0018809384	94.2996603264	1448349.75	2.879707571076406E8	4	7706	1.211943601221808	0.5039833713865425	0.03424705895114935	406.443603515625	406.4635009765625
308	406.46466064453125	26.2452735890667					1	DETECTED	406.4647 m/z @26.25 [151020OFc1_NvH-0949-Control-16.raw]	406.46466064453125	26.2452735890667	2.7564908952	84.4351116117333	81.6786207165333	1176759.625	2.8369044566108906E8	0	7706	0.4063126599959972	10.787029217738668	27.009533326352056	406.4635314941406	406.474365234375
309	406.4891052246094	15.0363453578667					1	DETECTED	406.4891 m/z @15.04 [151020OFc1_NvH-0949-Control-16.raw]	406.4891052246094	15.0363453578667	2.93786368293333	96.3746779328	93.43681424986667	324910.96875	2.6724519802124608E8	0	7706	0.048058007734130825	0.6750152992092446	3.8304887446664524	406.4791259765625	406.4985046386719
310	406.51812744140625	35.3138000570667					1	DETECTED	406.5181 m/z @35.31 [151020OFc1_NvH-0949-Control-16.raw]	406.51812744140625	35.3138000570667	4.03029946693333	97.8312300757333	93.80093060879997	388225.3125	2.7765626067485964E8	0	7706	17.108036359550034	1.863147942945234	0.5332973945704291	406.5081481933594	406.5262145996094
311	406.5362243652344	14.8070567376					1	DETECTED	406.5362 m/z @14.81 [151020OFc1_NvH-0949-Control-16.raw]	406.5362243652344	14.8070567376	1.9047103888	98.1011725037333	96.1964621149333	4.410334E7	8.810467384028453E8	3	7706	0.1681009484658489	26.571825184080176	1.338581348274334	406.5263366699219	406.546142578125
312	406.54693603515625	14.4819212544					1	DETECTED	406.5469 m/z @14.48 [151020OFc1_NvH-0949-Control-16.raw]	406.54693603515625	14.4819212544	0.0350146072	99.0804593056	99.0454446984	1444223.25	3.161488037017126E8	3	7706	0.11809181364178833	5.177003639618698	0.8877138902711593	406.5462951660156	406.556884765625
313	406.5686950683594	17.5462230130667					1	DETECTED	406.5687 m/z @17.55 [151020OFc1_NvH-0949-Control-16.raw]	406.5686950683594	17.5462230130667	1.9498891632	95.8081696018667	93.8582804386667	2103103.0	3.30090157842589E8	0	7706	0.19373756137451537	2.6651821124723987	83.54384407327873	406.5587158203125	406.5783996582031
314	406.58349609375	43.6408571032					1	DETECTED	406.5835 m/z @43.64 [151020OFc1_NvH-0949-Control-16.raw]	406.58349609375	43.6408571032	4.07272599306667	92.1575429448	88.08481695173333	350255.5625	2.1845412783743194E8	0	7706	4.71980847875561	1.1134762338709472	1.2317515159905765	406.5787048339844	406.5929870605469
315	406.6821594238281	19.4912881573333					1	DETECTED	406.6822 m/z @19.49 [151020OFc1_NvH-0949-Control-16.raw]	406.6821594238281	19.4912881573333	5.75118204293333	99.8132193296	94.06203728666668	358663.59375	2.462476924967172E8	0	7706	0.17377196055396027	0.508914337171839	2.0385131066924465	406.6722412109375	406.68438720703125
316	406.69439697265625	47.6962001088					1	DETECTED	406.6944 m/z @47.70 [151020OFc1_NvH-0949-Control-16.raw]	406.69439697265625	47.6962001088	3.51066358346667	99.0804593056	95.56979572213334	661690.4375	2.5792044230539903E8	0	7706	0.09241838454113349	0.6990320748461897	0.018440312047576853	406.6844177246094	406.7016296386719
317	406.7116394042969	17.63376836					1	DETECTED	406.7116 m/z @17.63 [151020OFc1_NvH-0949-Control-16.raw]	406.7116394042969	17.63376836	2.1028413744	99.0898549536	96.9870135792	1251553.5	3.3872489288695544E8	2	7706	6.212402191020971	2.077194712242128	0.8275109773891337	406.70166015625	406.7118835449219
318	406.7218933105469	39.4956315626667					1	DETECTED	406.7219 m/z @39.50 [151020OFc1_NvH-0949-Control-16.raw]	406.7218933105469	39.4956315626667	2.90159306666667	99.5533767589333	96.65178369226663	2.7516728E7	1.096031004848162E9	2	7706	0.35310854648155043	1.4109348933160502	5.522945394447577	406.7119140625	406.73187255859375
319	406.7345886230469	22.7173412442667					1	DETECTED	406.7346 m/z @22.72 [151020OFc1_NvH-0949-Control-16.raw]	406.7345886230469	22.7173412442667	0.914983696	97.9625094186667	97.0475257226667	3635204.5	3.4470925754368687E8	2	7706	0.21627572361007807	1.0571298519328343	0.0676511442115608	406.7320861816406	406.7445373535156
320	406.7529602050781	12.8492413656					1	DETECTED	406.7530 m/z @12.85 [151020OFc1_NvH-0949-Control-16.raw]	406.7529602050781	12.8492413656	4.74988078426667	94.3042307192	89.55434993493334	765918.0625	2.699998614866471E8	2	7706	20.113867281012183	2.3153615673251915	0.35302249843359607	406.74462890625	406.75482177734375
321	406.7650146484375	30.6541611346667					1	DETECTED	406.7650 m/z @30.65 [151020OFc1_NvH-0949-Control-16.raw]	406.7650146484375	30.6541611346667	0.0536042082666667	97.2983377458667	97.24473353760004	4857817.5	3.362301073687192E8	2	7706	0.15219567260484723	1.6398491647865587	2.456042087247326	406.75506591796875	406.7749328613281
322	406.775634765625	45.2040832938667					1	DETECTED	406.7756 m/z @45.20 [151020OFc1_NvH-0949-Control-16.raw]	406.775634765625	45.2040832938667	3.08331445573333	96.5453363581333	93.46202190239997	291965.09375	2.3679715408285683E8	0	7706	24.622245220916387	1.1627520601491186	1.3238265304659138	406.7753601074219	406.7852478027344
323	406.796875	45.0921320568					1	DETECTED	406.7969 m/z @45.09 [151020OFc1_NvH-0949-Control-16.raw]	406.796875	45.0921320568	1.40439095546667	99.2303051389333	97.82591418346664	276867.375	2.8184022212374574E8	0	7706	0.11690050149719866	1.5317107720476406	2.4850701000444113	406.78759765625	406.8065185546875
324	406.8440246582031	25.3310174712					1	DETECTED	406.8440 m/z @25.33 [151020OFc1_NvH-0949-Control-16.raw]	406.8440246582031	25.3310174712	0.0722683821333333	99.3820288125333	99.30976043039998	265528.71875	2.278064194095794E8	0	7706	15.61470272943151	3.1077149995772992	0.008951096411892342	406.83428955078125	406.8539123535156
325	406.85675048828125	42.1002452837333					1	DETECTED	406.8568 m/z @42.10 [151020OFc1_NvH-0949-Control-16.raw]	406.85675048828125	42.1002452837333	1.35928791866667	96.3279322242667	94.96864430560004	74996.2890625	1.8225141735667568E8	0	7706	89.96940058804655	1.26043544976833	1.520718707628194	406.8540344238281	406.858154296875
326	406.8681640625	14.8070567376					1	DETECTED	406.8682 m/z @14.81 [151020OFc1_NvH-0949-Control-16.raw]	406.8681640625	14.8070567376	0.2604516592	99.9252975221333	99.6648458629333	3.0970226E7	6.963379636650652E8	3	7706	0.14933355998883435	26.5841512445057	1.267665787912989	406.8584899902344	406.8780822753906
327	406.8889465332031	45.93082038					1	DETECTED	406.8889 m/z @45.93 [151020OFc1_NvH-0949-Control-16.raw]	406.8889465332031	45.93082038	0.0256589386666667	99.2963712237333	99.27071228506664	764899.375	2.8815726286581767E8	0	7706	32.75205173975813	1.244889536356364	0.011502299533448362	406.87896728515625	406.8933410644531
328	406.9033508300781	17.5135527304					1	DETECTED	406.9034 m/z @17.51 [151020OFc1_NvH-0949-Control-16.raw]	406.9033508300781	17.5135527304	0.0055021984	99.6558169842667	99.65031478586671	828472.0	2.8967597211766505E8	3	7706	4.84390409725529	8.84554753093131	129.43335556051932	406.89337158203125	406.9132385253906
329	406.9151916503906	39.0663820749333					1	DETECTED	406.9152 m/z @39.07 [151020OFc1_NvH-0949-Control-16.raw]	406.9151916503906	39.0663820749333	1.09605275333333	96.395196428	95.29914367466668	110421.703125	1.9351297257090876E8	0	7706	83.3822824895425	1.3517871530343344	1.705635698909302	406.9135437011719	406.9251403808594
330	406.9307556152344	35.0388398805333					1	DETECTED	406.9308 m/z @35.04 [151020OFc1_NvH-0949-Control-16.raw]	406.9307556152344	35.0388398805333	0.0055021984	98.0178989328	98.0123967344	100761.390625	2.272824263934462E8	0	7706	98.03755615765003	1.4054436960818832	1.8010948652368266	406.9252014160156	406.9307556152344
331	406.9407958984375	45.0921320568					1	DETECTED	406.9408 m/z @45.09 [151020OFc1_NvH-0949-Control-16.raw]	406.9407958984375	45.0921320568	0.0055021984	97.8312300757333	97.8257278773333	345513.875	2.5106451200739184E8	0	7706	0.2313371443373171	1.3442776889625112	0.2287251079208351	406.9310607910156	406.9491271972656
332	406.95916748046875	32.4880900834667					1	DETECTED	406.9592 m/z @32.49 [151020OFc1_NvH-0949-Control-16.raw]	406.95916748046875	32.4880900834667	0.0256589386666667	98.6173622674667	98.59170332880004	1597706.625	2.9212564054161054E8	4	7706	0.3384257078775903	0.8663174134242231	0.0106121036758831	406.9491882324219	406.9690856933594
333	406.9756164550781	33.3807817650667					1	DETECTED	406.9756 m/z @33.38 [151020OFc1_NvH-0949-Control-16.raw]	406.9756164550781	33.3807817650667	0.0629441317333333	98.2794598930667	98.21651576133337	968440.3125	2.807631428409987E8	0	7706	0.08318054511472184	0.6196929963787068	2.2501560948980788	406.96923828125	406.985595703125
334	406.9866027832031	21.1126008466667					1	DETECTED	406.9866 m/z @21.11 [151020OFc1_NvH-0949-Control-16.raw]	406.9866027832031	21.1126008466667	0.3644817496	99.6463984066667	99.2819166570667	130229.328125	2.6992123647350156E8	0	7706	6.281247145997515	2.3925522162416843	10.192963456276301	406.98565673828125	406.9964294433594
335	407.0040588378906	23.3337800992					1	DETECTED	407.0041 m/z @23.33 [151020OFc1_NvH-0949-Control-16.raw]	407.0040588378906	23.3337800992	0.0055021984	99.9530847192	99.94758252080001	120697.390625	2.575344331079342E8	0	7706	0.01215602467500787	2.1789478507095508	3.7468778409338817	406.9967956542969	407.0138244628906
336	407.0287780761719	22.7558261248					1	DETECTED	407.0288 m/z @22.76 [151020OFc1_NvH-0949-Control-16.raw]	407.0287780761719	22.7558261248	0.0055021984	99.8511338850667	99.8456316866667	113695.171875	2.4098029822697002E8	0	7706	13.904460832412372	2.852559685400945	4.664919139499195	407.01885986328125	407.0386962890625
337	407.0612487792969	46.6519559490667					1	DETECTED	407.0612 m/z @46.65 [151020OFc1_NvH-0949-Control-16.raw]	407.0612487792969	46.6519559490667	0.6356246472	99.9809218674667	99.3452972202667	348793.09375	2.188888945918145E8	0	7706	53.48983863402328	1.0734358631833243	196.30836439567935	407.0517578125	407.07122802734375
338	407.0830993652344	44.9614629584					1	DETECTED	407.0831 m/z @44.96 [151020OFc1_NvH-0949-Control-16.raw]	407.0830993652344	44.9614629584	2.62061478266667	98.4463681989333	95.82575341626664	448447.375	3.070532417739527E8	7	7706	0.18543809462497052	1.1315993602507346	0.004975068521453014	407.0731506347656	407.09259033203125
339	407.09954833984375	90.3391609021333					1	DETECTED	407.0995 m/z @90.34 [151020OFc1_NvH-0949-Control-16.raw]	407.09954833984375	90.3391609021333	3.61303500213333	92.1204364856	88.50740148346667	192581.09375	2.3760316133810547E8	0	7706	0.038057244814623914	0.5102695442981081	1.0843158181018093	407.0932312011719	407.10931396484375
340	407.1184387207031	89.1136291333333					1	DETECTED	407.1184 m/z @89.11 [151020OFc1_NvH-0949-Control-16.raw]	407.1184387207031	89.1136291333333	0.3644817496	99.0429532237333	98.6784714741333	145278.203125	2.0144518089288408E8	0	7706	0.14498222851476328	0.5559403914466221	0.003587170142274295	407.110107421875	407.128173828125
341	407.14129638671875	46.7583713746667					1	DETECTED	407.1413 m/z @46.76 [151020OFc1_NvH-0949-Control-16.raw]	407.14129638671875	46.7583713746667	0.0722683821333333	99.9991650269333	99.92689664479997	70228.78125	2.003206186789672E8	0	7706	96.10913830153443	1.0656890105504782	1.1090680089425737	407.1334228515625	407.1423034667969
342	407.1523742675781	37.3905945386667					1	DETECTED	407.1524 m/z @37.39 [151020OFc1_NvH-0949-Control-16.raw]	407.1523742675781	37.3905945386667	5.99832098373333	94.6861698978667	88.68784891413337	79900.390625	2.5513981608783713E8	0	7706	86.35499679175184	1.4125744788592394	1.7366614570718624	407.1426696777344	407.1566467285156
343	407.1669006347656	90.6226722717333					1	DETECTED	407.1669 m/z @90.62 [151020OFc1_NvH-0949-Control-16.raw]	407.1669006347656	90.6226722717333	6.30588813466667	99.9252975221333	93.61940938746663	127041.875	2.1801091700067124E8	0	7706	58.508408139023004	0.506840227732178	0.013400760637046179	407.1572570800781	407.1752624511719
344	407.185302734375	26.7818094242667					1	DETECTED	407.1853 m/z @26.78 [151020OFc1_NvH-0949-Control-16.raw]	407.185302734375	26.7818094242667	0.942267279466667	98.865680296	97.92341301653333	394803.84375	2.9465904077324486E8	0	7706	1.5744892220459938	0.8348950450103632	0.053216227215043405	407.17535400390625	407.1915588378906
345	407.2015686035156	14.8070567376					1	DETECTED	407.2016 m/z @14.81 [151020OFc1_NvH-0949-Control-16.raw]	407.2015686035156	14.8070567376	0.561554614666667	99.9064411352	99.34488652053334	1.0715401E7	6.43117154158547E8	3	7706	0.15208890544026055	3.5801932459248738	1.3068818047291986	407.19158935546875	407.2115478515625
346	407.21185302734375	31.5026009602833					1	DETECTED	407.2119 m/z @31.50 [151020OFc1_NvH-0949-Control-16.raw]	407.21185302734375	31.5026009602833	3.75295652826667	96.9626480370667	93.20969150880003	598896.4375	2.8033836118293095E8	0	7706	7.712111757076194	1.334012116624327	27.942464550588344	407.2115783691406	407.21356201171875
347	407.22357177734375	39.4564106648					1	DETECTED	407.2236 m/z @39.46 [151020OFc1_NvH-0949-Control-16.raw]	407.22357177734375	39.4564106648	1.77110391146667	99.448523604	97.67741969253333	7400134.5	6.172321474052751E8	3	7706	0.3146364072983232	0.5173904575813068	0.02216470491537842	407.2135925292969	407.2335205078125
348	407.2345275878906	18.9042677621333					1	DETECTED	407.2345 m/z @18.90 [151020OFc1_NvH-0949-Control-16.raw]	407.2345275878906	18.9042677621333	1.83317409466667	95.0440093525333	93.21083525786662	402371.75	2.197993439451558E8	0	7706	0.0635401993160194	1.4121238402426406	1.6937994948294233	407.23358154296875	407.23492431640625
349	407.24493408203125	20.3146853125333					1	DETECTED	407.2449 m/z @20.31 [151020OFc1_NvH-0949-Control-16.raw]	407.24493408203125	20.3146853125333	3.6973112792	95.4601672394667	91.7628559602667	3281763.5	4.060206325271243E8	2	7706	0.23788616556126385	0.8377625168430995	0.07568528466743449	407.2349548339844	407.2549133300781
350	407.26678466796875	30.6382152066667					1	DETECTED	407.2668 m/z @30.64 [151020OFc1_NvH-0949-Control-16.raw]	407.26678466796875	30.6382152066667	0.514594785066667	92.5636919421333	92.04909715706664	1982513.875	2.7438454903199935E8	2	7706	0.16309374256330855	0.5389829423444126	0.5023313309380761	407.2568054199219	407.27667236328125
351	407.2848815917969	20.6505730248					1	DETECTED	407.2849 m/z @20.65 [151020OFc1_NvH-0949-Control-16.raw]	407.2848815917969	20.6505730248	11.1905475725333	92.4421210317333	81.25157345919999	148441.796875	2.3772481929942867E8	0	7706	70.48551203598271	4.255919813406304	29.633447846339635	407.27685546875	407.28717041015625
352	407.3007507324219	92.1822884101333					1	DETECTED	407.3008 m/z @92.18 [151020OFc1_NvH-0949-Control-16.raw]	407.3007507324219	92.1822884101333	0.4301873048	96.270541288	95.8403539832	210227.171875	2.1892373165920514E8	0	7706	1.364073722325898	0.5444864096768888	0.14889922296106592	407.2911376953125	407.3069763183594
353	407.3155212402344	91.123542388					1	DETECTED	407.3155 m/z @91.12 [151020OFc1_NvH-0949-Control-16.raw]	407.3155212402344	91.123542388	90.0116610754667	93.1520878496	3.1404267741332887	69720.9140625	4928101.784216655	0	7706	1.224404690347754	1.412213128655869	0.6609597518069953	407.3139953613281	407.32147216796875
354	407.336669921875	90.924352812					1	DETECTED	407.3367 m/z @90.92 [151020OFc1_NvH-0949-Control-16.raw]	407.336669921875	90.924352812	5.83347888053333	96.9720666176	91.13858773706667	98960.2734375	2.5633118047660196E8	0	7706	0.11593369698124434	0.5355367945243512	4.145589530128047	407.32757568359375	407.3417053222656
355	407.3518371582031	61.617279596					1	DETECTED	407.3518 m/z @61.62 [151020OFc1_NvH-0949-Control-16.raw]	407.3518371582031	61.617279596	4.9731723312	92.5036343933333	87.5304620621333	123156.1875	2.700622641706307E8	0	7706	86.8091174784048	0.7658906488084742	0.52799750132536	407.34271240234375	407.36077880859375
356	407.3953552246094	46.5759738426667					1	DETECTED	407.3954 m/z @46.58 [151020OFc1_NvH-0949-Control-16.raw]	407.3953552246094	46.5759738426667	3.09242056613333	94.8463762954667	91.75395572933337	303761.65625	2.4328087743635345E8	0	7706	0.13617455648275723	1.117705811647328	1.4563382345442917	407.3870849609375	407.405029296875
357	407.4436950683594	11.5259979896					1	DETECTED	407.4437 m/z @11.53 [151020OFc1_NvH-0949-Control-16.raw]	407.4436950683594	11.5259979896	4.176358232	95.9621905917333	91.7858323597333	294841.84375	2.3646598277761638E8	0	7706	0.18808897825494242	1.963789553330704	17.31268495794329	407.43402099609375	407.4502868652344
358	407.4602966308594	32.4716906594667					1	DETECTED	407.4603 m/z @32.47 [151020OFc1_NvH-0949-Control-16.raw]	407.4602966308594	32.4716906594667	2.90159306666667	96.7784146189333	93.87682155226663	1031475.0	2.6155820407188487E8	0	7706	0.11629382636275665	0.5172213427945253	0.011960372832798155	407.45050048828125	407.4702453613281
359	407.4772644042969	33.4388726858667					1	DETECTED	407.4773 m/z @33.44 [151020OFc1_NvH-0949-Control-16.raw]	407.4772644042969	33.4388726858667	3.88389668053333	94.1864350392	90.30253835866668	627756.25	2.2954322910348633E8	0	7706	12.828628427053875	0.5018136788230935	0.0028143243634160126	407.4704284667969	407.4829406738281
360	407.49298095703125	19.6247513005333					1	DETECTED	407.4930 m/z @19.62 [151020OFc1_NvH-0949-Control-16.raw]	407.49298095703125	19.6247513005333	3.41719574106667	96.9720666176	93.55487087653334	1622772.0	2.276451608419288E8	3	7706	0.32102117620804194	0.5220085508781244	0.06479701510723992	407.48309326171875	407.5029602050781
361	407.5165100097656	17.0667081933333					1	DETECTED	407.5165 m/z @17.07 [151020OFc1_NvH-0949-Control-16.raw]	407.5165100097656	17.0667081933333	2.92879479786667	94.6143585442667	91.68556374640002	262543.71875	2.194404163981678E8	0	7706	0.5661130076784318	0.5265534892552827	0.20478742443854797	407.5071105957031	407.5204162597656
362	407.5304260253906	20.3287410824					1	DETECTED	407.5304 m/z @20.33 [151020OFc1_NvH-0949-Control-16.raw]	407.5304260253906	20.3287410824	3.41719574106667	99.8972952450667	96.48009950400004	895565.5625	2.3912590470303202E8	0	7706	6.8313403161377035	0.5091255857068951	0.5922087753224422	407.52044677734375	407.53143310546875
363	407.54144287109375	22.4437467005333					1	DETECTED	407.5414 m/z @22.44 [151020OFc1_NvH-0949-Control-16.raw]	407.54144287109375	22.4437467005333	2.9652051336	96.395196428	93.42999129440001	3623972.5	3.6223935510006356E8	0	7706	0.18798557859633647	0.5601204064941758	0.08962304978025387	407.531494140625	407.5514221191406
364	407.5531005859375	15.9317832728167					1	DETECTED	407.5531 m/z @15.93 [151020OFc1_NvH-0949-Control-16.raw]	407.5531005859375	15.9317832728167	4.06206572586667	99.7300640965333	95.66799837066662	1077270.625	2.254331121191808E8	0	7706	0.14469109657104973	2.13745985458317	1.4361863926892566	407.55145263671875	407.5552673339844
365	407.5652770996094	19.3945790965333					1	DETECTED	407.5653 m/z @19.39 [151020OFc1_NvH-0949-Control-16.raw]	407.5652770996094	19.3945790965333	3.4262870688	97.8312300757333	94.40494300693331	5973067.0	4.1959136558692247E8	3	7706	0.22876421903777455	0.9235598125790957	4.229508505579731	407.5552978515625	407.57525634765625
366	407.5805969238281	45.2370134669333					1	DETECTED	407.5806 m/z @45.24 [151020OFc1_NvH-0949-Control-16.raw]	407.5805969238281	45.2370134669333	1.80679938346667	90.9526313925333	89.14583200906664	585168.5625	2.4715777047086722E8	0	7706	0.19587110769639793	0.5008757168842105	0.45520792221719203	407.5757141113281	407.59027099609375
367	407.5964660644531	19.8525530512					1	DETECTED	407.5965 m/z @19.85 [151020OFc1_NvH-0949-Control-16.raw]	407.5964660644531	19.8525530512	3.2420895528	70.1434185226667	66.90132896986671	212813.03125	1.7823170005693817E8	0	7706	0.16460760365915306	2.0138308896771893	11.548961521484806	407.59100341796875	407.6061096191406
368	407.61627197265625	25.4219078474667					1	DETECTED	407.6163 m/z @25.42 [151020OFc1_NvH-0949-Control-16.raw]	407.61627197265625	25.4219078474667	1.4314491304	98.6356080986667	97.2041589682667	289365.59375	2.3480026330740434E8	0	7706	0.1747467041571582	3.400478455295899	0.003964826638310187	407.6065368652344	407.6261901855469
369	407.6638488769531	42.11483256					1	DETECTED	407.6638 m/z @42.11 [151020OFc1_NvH-0949-Control-16.raw]	407.6638488769531	42.11483256	7.4927501976	95.1343085477333	87.6415583501333	76351.875	2.406388574849488E8	0	7706	84.21995623530768	1.2656887219082045	1.7015197674337044	407.6543884277344	407.6638488769531
370	407.6742858886719	32.975938504					1	DETECTED	407.6743 m/z @32.98 [151020OFc1_NvH-0949-Control-16.raw]	407.6742858886719	32.975938504	5.41436518293333	94.8276374232	89.41327224026668	120564.8984375	2.043875224378998E8	0	7706	0.18976182405265973	1.6867028965251645	2.790650404024128	407.6645202636719	407.6771545410156
371	407.6872253417969	11.2119165346667					1	DETECTED	407.6872 m/z @11.21 [151020OFc1_NvH-0949-Control-16.raw]	407.6872253417969	11.2119165346667	3.3809152976	96.1492490397333	92.76833374213331	3833481.5	2.5804932694574663E8	0	7706	0.13767119854081677	1.2248593189883872	1.3111242400838128	407.67724609375	407.69720458984375
372	407.70343017578125	44.1491030482667					1	DETECTED	407.7034 m/z @44.15 [151020OFc1_NvH-0949-Control-16.raw]	407.70343017578125	44.1491030482667	2.79264627866667	95.0162515613333	92.22360528266664	1836233.375	2.9531442289677596E8	2	7706	0.3417173314099813	0.5462304348062053	0.09348492450630849	407.6972351074219	407.70965576171875
373	407.71966552734375	13.9205228234667					1	DETECTED	407.7197 m/z @13.92 [151020OFc1_NvH-0949-Control-16.raw]	407.71966552734375	13.9205228234667	3.4354600496	99.989981856	96.5545218064	6327038.5	4.5663719190381086E8	2	7706	0.20456086036330134	62.260749882049	199.74550550825327	407.7096862792969	407.7295837402344
374	407.7304992675781	29.0731835482667					1	DETECTED	407.7305 m/z @29.07 [151020OFc1_NvH-0949-Control-16.raw]	407.7304992675781	29.0731835482667	3.99960606613333	92.390979484	88.39137341786667	488030.21875	3.089984664701761E8	0	7706	0.16303264305829757	3.703550948019247	0.019609207856634184	407.72967529296875	407.7342224121094
375	407.7442321777344	32.3451081261333					1	DETECTED	407.7442 m/z @32.35 [151020OFc1_NvH-0949-Control-16.raw]	407.7442321777344	32.3451081261333	1.8598759312	95.6963648306667	93.8364888994667	763882.375	3.0189325528683484E8	0	7706	27.610964632494895	0.5093736736244471	0.7183267194261309	407.7342529296875	407.74542236328125
376	407.75543212890625	27.555691864					1	DETECTED	407.7554 m/z @27.56 [151020OFc1_NvH-0949-Control-16.raw]	407.75543212890625	27.555691864	3.79054983946667	99.448523604	95.65797376453334	5.1313572E7	1.1401272503991127E9	2	7706	0.18973162760240214	0.513325681427411	0.020333363264024254	407.7454528808594	407.76531982421875
377	407.7730712890625	17.1686570034667					1	DETECTED	407.7731 m/z @17.17 [151020OFc1_NvH-0949-Control-16.raw]	407.7730712890625	17.1686570034667	4.22413485973333	86.3205218285333	82.09638696879998	597196.0	2.349523771584388E8	4	7706	13.559686363643799	0.5211636542185638	0.5715947433731742	407.76544189453125	407.78253173828125
378	407.7977600097656	19.8644485522667					1	DETECTED	407.7978 m/z @19.86 [151020OFc1_NvH-0949-Control-16.raw]	407.7977600097656	19.8644485522667	2.79264627866667	96.4140666757333	93.62142039706663	204467.796875	2.0278810914710885E8	0	7706	0.12721842561899166	6.901912122127743	0.01461279403035926	407.7881164550781	407.8058166503906
379	407.8164978027344	25.4533616824					1	DETECTED	407.8165 m/z @25.45 [151020OFc1_NvH-0949-Control-16.raw]	407.8164978027344	25.4533616824	0.662920501333333	99.7854509	99.12253039866667	234556.25	2.4095364918208373E8	0	7706	0.16971536357965533	1.999208680367698	1.546270286160913	407.8067626953125	407.8175048828125
380	407.82757568359375	19.5981892885333					1	DETECTED	407.8276 m/z @19.60 [151020OFc1_NvH-0949-Control-16.raw]	407.82757568359375	19.5981892885333	2.9652051336	99.9252975221333	96.96009238853331	1046143.1875	2.3035443200907817E8	0	7706	0.15322981448009898	1.6913157003159809	1.5174014420872086	407.817626953125	407.83740234375
381	407.8541564941406	61.6647059312					1	DETECTED	407.8542 m/z @61.66 [151020OFc1_NvH-0949-Control-16.raw]	407.8541564941406	61.6647059312	1.59019754106667	90.7630524234667	89.17285488240003	507082.71875	5.271622111202718E8	0	7706	74.16922282742738	0.8270573540274417	0.6534841853332708	407.84417724609375	407.854736328125
382	407.8647766113281	39.1942696208					1	DETECTED	407.8648 m/z @39.19 [151020OFc1_NvH-0949-Control-16.raw]	407.8647766113281	39.1942696208	0.0256589386666667	97.7161457261333	97.69048678746664	1198278.0	2.5851608522165507E8	3	7706	24.401678254861594	0.5030649697677262	0.005440156865952874	407.8548278808594	407.8736877441406
383	407.88372802734375	21.3916059776167					1	DETECTED	407.8837 m/z @21.39 [151020OFc1_NvH-0949-Control-16.raw]	407.88372802734375	21.3916059776167	0.617193638133333	98.8004667506667	98.18327311253337	1601498.25	3.4015601263456726E8	3	7706	9.000570041519534	0.5758671380430712	0.9521000847006529	407.8737487792969	407.8893737792969
384	407.8993835449219	19.3723922768					1	DETECTED	407.8994 m/z @19.37 [151020OFc1_NvH-0949-Control-16.raw]	407.8993835449219	19.3723922768	0.0815681896	99.7854509	99.7038827104	4567907.0	4.081471344753371E8	3	7706	0.17312440596397494	5.720139495225345	3.326755946589833	407.889404296875	407.9093017578125
385	407.9112548828125	39.0523988690667					1	DETECTED	407.9113 m/z @39.05 [151020OFc1_NvH-0949-Control-16.raw]	407.9112548828125	39.0523988690667	0.5987393384	98.8284875997333	98.2297482613333	391489.03125	2.2365401205824235E8	0	7706	6.395676770876399	1.7494163991377905	0.6519566888777615	407.909423828125	407.9209289550781
386	407.9378356933594	11.232278548					1	DETECTED	407.9378 m/z @11.23 [151020OFc1_NvH-0949-Control-16.raw]	407.9378356933594	11.232278548	0.0055021984	99.9991650269333	99.9936628285333	2715662.25	2.758054828614255E8	0	7706	0.13398995587652607	7.509717114667577	0.9617751157671817	407.92816162109375	407.9474792480469
387	407.9544982910156	74.5005522061333					1	DETECTED	407.9545 m/z @74.50 [151020OFc1_NvH-0949-Control-16.raw]	407.9544982910156	74.5005522061333	0.8880612408	99.486189684	98.5981284432	135443.09375	2.4251993951254508E8	0	7706	59.58466838248874	0.6904228747944839	0.2670303523990049	407.9481201171875	407.9644470214844
388	407.9648132324219	29.2639788232					1	DETECTED	407.9648 m/z @29.26 [151020OFc1_NvH-0949-Control-16.raw]	407.9648132324219	29.2639788232	4.94137044186667	68.1685427013333	63.22717225946663	105047.1875	1.8824989186672175E8	0	7706	24.170002106753333	1.3126534731474009	2.058245054888827	407.96453857421875	407.9676818847656
389	407.97772216796875	13.1063233802667					1	DETECTED	407.9777 m/z @13.11 [151020OFc1_NvH-0949-Control-16.raw]	407.97772216796875	13.1063233802667	0.3174176344	98.4552621786667	98.1378445442667	565142.5625	2.878718833269003E8	0	7706	0.21387981963080982	0.5084341885124867	31.475142476751596	407.9677429199219	407.9872131347656
390	407.99755859375	19.9420250853333					1	DETECTED	407.9976 m/z @19.94 [151020OFc1_NvH-0949-Control-16.raw]	407.99755859375	19.9420250853333	1.29587594773333	98.8284875997333	97.53261165199996	219936.78125	2.352365077107578E8	0	7706	14.006079565331577	4.937699340068881	21.3427811290703	407.9878234863281	408.0060729980469
391	408.01666259765625	25.4829657442667					1	DETECTED	408.0167 m/z @25.48 [151020OFc1_NvH-0949-Control-16.raw]	408.01666259765625	25.4829657442667	0.0055021984	99.9064411352	99.9009389368	280188.53125	2.4661036008455285E8	0	7706	20.680263539371623	2.11098676692275	0.8002722210580187	408.0068359375	408.0264892578125
392	408.0364990234375	41.1543331824					1	DETECTED	408.0365 m/z @41.15 [151020OFc1_NvH-0949-Control-16.raw]	408.0364990234375	41.1543331824	0.0629441317333333	99.9624824792	99.89953834746667	107093.1171875	2.4451132715754467E8	0	7706	19.891477532292924	1.3588225953656836	2.2568140533431666	408.0267028808594	408.04638671875
393	408.14752197265625	66.0372506162667					1	DETECTED	408.1475 m/z @66.04 [151020OFc1_NvH-0949-Control-16.raw]	408.14752197265625	66.0372506162667	10.2451376821333	95.9044208464	85.6592831642667	139846.53125	2.414523791547594E8	0	7706	80.32650084221802	0.7274435669703061	0.4509712493204163	408.1386413574219	408.1517028808594
394	408.1617126464844	19.6356470072					1	DETECTED	408.1617 m/z @19.64 [151020OFc1_NvH-0949-Control-16.raw]	408.1617126464844	19.6356470072	1.79796593546667	98.6994987781333	96.90153284266664	340058.4375	2.483355861715806E8	0	7706	0.16025815178077707	5.508666873697408	19.64216046847607	408.152099609375	408.171630859375
395	408.1761779785156	9.97215740986667					1	DETECTED	408.1762 m/z @9.97 [151020OFc1_NvH-0949-Control-16.raw]	408.1761779785156	9.97215740986667	3.58435856426667	96.9444356744	93.36007711013333	102475.9375	2.0750645713573024E8	0	7706	0.052202844943687765	0.5109144159169452	2.628047615153763	408.1717224121094	408.1781921386719
396	408.1882019042969	11.2210641882667					1	DETECTED	408.1882 m/z @11.22 [151020OFc1_NvH-0949-Control-16.raw]	408.1882019042969	11.2210641882667	1.9137233928	99.3058271928	97.3921038	1524667.125	3.250871974974463E8	2	7706	23.750508409919952	2.633953740213658	17.732744946062866	408.17822265625	408.19818115234375
397	408.1986999511719	39.1520288317333					1	DETECTED	408.1987 m/z @39.15 [151020OFc1_NvH-0949-Control-16.raw]	408.1986999511719	39.1520288317333	3.37164202213333	98.0637687368	94.69212671466667	625110.5625	3.4667649937539697E8	0	7706	22.183333639986152	1.8188038270128102	0.24915227159257805	408.1982116699219	408.2021179199219
398	408.2121276855469	19.135029924					1	DETECTED	408.2121 m/z @19.14 [151020OFc1_NvH-0949-Control-16.raw]	408.2121276855469	19.135029924	3.80878095013333	98.9229607917333	95.11417984159998	854745.1875	3.269046715730996E8	3	7706	6.136656880890323	1.1074467477458945	3.9024025869639694	408.2021484375	408.2140808105469
399	408.2240905761719	23.3337800992					1	DETECTED	408.2241 m/z @23.33 [151020OFc1_NvH-0949-Control-16.raw]	408.2240905761719	23.3337800992	1.7166984088	99.5906036541333	97.8739052453333	3460355.25	5.2394272140649456E8	2	7706	14.929658130418725	0.5229223148037834	7.4395482254599425	408.214111328125	408.2247314453125
400	408.2347412109375	29.1325284994667					1	DETECTED	408.2347 m/z @29.13 [151020OFc1_NvH-0949-Control-16.raw]	408.2347412109375	29.1325284994667	2.03089869973333	99.7668887746667	97.73599007493337	1.8333652E7	8.1971337836805E8	2	7706	0.27413860273922097	0.8700441954549851	17.124734241203186	408.2247619628906	408.2447204589844
401	408.2463073730469	29.3489756717333					1	DETECTED	408.2463 m/z @29.35 [151020OFc1_NvH-0949-Control-16.raw]	408.2463073730469	29.3489756717333	4.15772680266667	98.1106224384	93.95289563573333	1117316.25	3.196502811270843E8	0	7706	14.313179764734791	2.693844774281151	5.8145602905076315	408.2447814941406	408.2465515136719
402	408.2565612792969	27.555691864					1	DETECTED	408.2566 m/z @27.56 [151020OFc1_NvH-0949-Control-16.raw]	408.2565612792969	27.555691864	3.75295652826667	99.0155014290667	95.26254490080004	2.3077092E7	9.259166029291617E8	2	7706	0.20588622317308136	2.7254270708331956	6.2028425656081545	408.24658203125	408.2664489746094
403	408.27752685546875	91.5158919402667					1	DETECTED	408.2775 m/z @91.52 [151020OFc1_NvH-0949-Control-16.raw]	408.27752685546875	91.5158919402667	1.44964926213333	99.2679818792	97.81833261706666	575370.3125	2.7401357853664917E8	0	7706	0.9973182871179773	0.5093627802428199	0.01574201865887916	408.26776123046875	408.285888671875
404	408.4183654785156	37.3997555266667					1	DETECTED	408.4184 m/z @37.40 [151020OFc1_NvH-0949-Control-16.raw]	408.4183654785156	37.3997555266667	1.9498891632	94.5747294296	92.6248402664	322992.125	2.520803124106E8	0	7706	85.52855573068234	1.770223449893336	2.0080385413557678	408.4084777832031	408.4281311035156
405	408.44427490234375	47.4679589866667					1	DETECTED	408.4443 m/z @47.47 [151020OFc1_NvH-0949-Control-16.raw]	408.44427490234375	47.4679589866667	1.25073231493333	97.1690561613333	95.91832384639997	2142018.0	3.170681790619537E8	5	7706	0.11320494900086686	0.502079254600153	0.0455909247611814	408.434326171875	408.4541931152344
406	408.45843505859375	47.9988701949333					1	DETECTED	408.4584 m/z @48.00 [151020OFc1_NvH-0949-Control-16.raw]	408.45843505859375	47.9988701949333	6.03665387813333	91.9473702978667	85.91071641973336	91465.875	2.6743457750589538E8	0	7706	81.00774294836319	1.0617369388371611	1.124186861436966	408.4544372558594	408.45855712890625
407	408.46856689453125	20.7141660042667					1	DETECTED	408.4686 m/z @20.71 [151020OFc1_NvH-0949-Control-16.raw]	408.46856689453125	20.7141660042667	3.2329124552	96.5353339669333	93.3024215117333	131548.90625	2.3647893330378312E8	0	7706	15.589598858114048	3.7434129130441	9.184053665830897	408.4586181640625	408.4742431640625
408	408.48431396484375	36.0361264653333					1	DETECTED	408.4843 m/z @36.04 [151020OFc1_NvH-0949-Control-16.raw]	408.48431396484375	36.0361264653333	1.19619130693333	95.6588399048	94.46264859786668	198424.21875	2.4376927112723315E8	0	7706	24.301067885385805	1.632223008727332	2.9996640758058053	408.47442626953125	408.4941101074219
409	408.5190124511719	17.1020865285333					1	DETECTED	408.5190 m/z @17.10 [151020OFc1_NvH-0949-Control-16.raw]	408.5190124511719	17.1020865285333	4.01069152933333	99.3627911933333	95.35209966399997	100889.171875	2.6006532301216295E8	0	7706	7.459465518321888	4.273549749804205	14.836343910339156	408.509033203125	408.52398681640625
410	408.53399658203125	16.977635828					1	DETECTED	408.5340 m/z @16.98 [151020OFc1_NvH-0949-Control-16.raw]	408.53399658203125	16.977635828	0.4301873048	96.8890611296	96.4588738248	428883.46875	2.746319793882211E8	0	7706	2.0280682569209088	1.2840615030486393	0.0248825449201055	408.5240173339844	408.541015625
411	408.551025390625	8.0556786448					1	DETECTED	408.5510 m/z @8.06 [151020OFc1_NvH-0949-Control-16.raw]	408.551025390625	8.0556786448	2.29250232586667	99.5052377272	97.21273540133333	4937974.0	4.175634350629077E8	3	7706	13.002801446148169	46.84534989131848	163.0632416282816	408.5410461425781	408.5610046386719
412	408.56292724609375	7.02236762346667					1	DETECTED	408.5629 m/z @7.02 [151020OFc1_NvH-0949-Control-16.raw]	408.56292724609375	7.02236762346667	4.38766834693333	97.7161457261333	93.32847737919998	1368057.125	2.7132097401911306E8	3	7706	0.20713058585671273	33.968585873922954	160.0006077357554	408.56103515625	408.56817626953125
413	408.57818603515625	30.6643008146667					1	DETECTED	408.5782 m/z @30.66 [151020OFc1_NvH-0949-Control-16.raw]	408.57818603515625	30.6643008146667	2.41161964426667	97.7837784146667	95.37215877040003	2061090.125	2.802941052503525E8	3	7706	1.8033954579934033	0.5536059851425469	0.09975256354676322	408.5682067871094	408.5880126953125
414	408.601806640625	62.8575761250667					1	DETECTED	408.6018 m/z @62.86 [151020OFc1_NvH-0949-Control-16.raw]	408.601806640625	62.8575761250667	2.97444054053333	94.7141527834667	91.73971224293336	149621.28125	2.519275855756469E8	0	7706	85.79692955462895	0.7974120554246291	0.5936185970828003	408.59185791015625	408.6115417480469
415	408.6450500488281	47.4790465010667					1	DETECTED	408.6451 m/z @47.48 [151020OFc1_NvH-0949-Control-16.raw]	408.6450500488281	47.4790465010667	2.3287393552	99.0155014290667	96.6867620738667	2714173.0	2.7143928509395546E8	0	7706	0.03111013567976073	0.5125553808723149	0.7850826649053961	408.635498046875	408.6549072265625
416	408.67626953125	28.1107689584					1	DETECTED	408.6763 m/z @28.11 [151020OFc1_NvH-0949-Control-16.raw]	408.67626953125	28.1107689584	1.49955905626667	87.88462048	86.38506142373332	283559.3125	2.3524254384671745E8	0	7706	3.7238890999100924	3.004080502973149	0.4130265835995951	408.6668395996094	408.6862487792969
417	408.6888732910156	11.2712405984					1	DETECTED	408.6889 m/z @11.27 [151020OFc1_NvH-0949-Control-16.raw]	408.6888732910156	11.2712405984	4.10771764506667	94.7999895336	90.69227188853333	185704.828125	2.582230731332291E8	0	7706	0.12784231387770895	0.5151105920377674	0.3143937389609968	408.686279296875	408.6913757324219
418	408.7015075683594	33.2658814797333					1	DETECTED	408.7015 m/z @33.27 [151020OFc1_NvH-0949-Control-16.raw]	408.7015075683594	33.2658814797333	3.06525169173333	97.8022880898667	94.73703639813337	1152627.5	3.0977853430901927E8	2	7706	0.21519885374657122	0.5738430833384929	0.1111989962987523	408.6916198730469	408.71148681640625
419	408.7212829589844	30.3417750837333					1	DETECTED	408.7213 m/z @30.34 [151020OFc1_NvH-0949-Control-16.raw]	408.7212829589844	30.3417750837333	1.86885047386667	98.5206655992	96.65181512533333	928883.625	3.109762558560751E8	2	7706	15.061474846872795	0.6599461719072987	0.03703296171838634	408.7115173339844	408.7221984863281
420	408.7322082519531	18.3070497178667					1	DETECTED	408.7322 m/z @18.31 [151020OFc1_NvH-0949-Control-16.raw]	408.7322082519531	18.3070497178667	2.9652051336	99.1928411226667	96.22763598906671	3803298.5	3.7311553375185657E8	2	7706	0.20263478060757834	1.790573469484255	3.237952907354114	408.72222900390625	408.7349548339844
421	408.7449645996094	28.8190028032					1	DETECTED	408.7450 m/z @28.82 [151020OFc1_NvH-0949-Control-16.raw]	408.7449645996094	28.8190028032	2.139076776	98.8749537746667	96.7358769986667	7.8252488E7	1.7684681155335803E9	2	7706	0.3321504902777832	1.9564986033106946	2.7100937238452243	408.7350769042969	408.75494384765625
422	408.7580871582031	27.555691864					1	DETECTED	408.7581 m/z @27.56 [151020OFc1_NvH-0949-Control-16.raw]	408.7580871582031	27.555691864	1.77110391146667	96.8982340026667	95.12713009120003	5801359.0	5.111374962887092E8	2	7706	22.573305468681564	1.341589451850381	1.7317727653082686	408.7549743652344	408.76800537109375
423	408.7685546875	12.608458764					1	DETECTED	408.7686 m/z @12.61 [151020OFc1_NvH-0949-Control-16.raw]	408.7685546875	12.608458764	4.29911959413333	95.4113720317333	91.11225243759996	269334.5625	1.8457311708446148E8	2	7706	0.0836230088577814	1.3746059443595533	48.35351487147663	408.76812744140625	408.7768859863281
424	408.81036376953125	9.00388741253333					1	DETECTED	408.8104 m/z @9.00 [151020OFc1_NvH-0949-Control-16.raw]	408.81036376953125	9.00388741253333	3.6037602808	97.7533492517333	94.1495889709333	77739.9453125	2.1853100785838428E8	0	7706	0.22830722432420458	8.7173493025444	0.08613604390940041	408.8007507324219	408.81561279296875
425	408.82568359375	43.6138741533333					1	DETECTED	408.8257 m/z @43.61 [151020OFc1_NvH-0949-Control-16.raw]	408.82568359375	43.6138741533333	0.392475284266667	95.1152946877333	94.72281940346663	288966.59375	2.2272760406780642E8	0	7706	83.85234310928502	1.3013193891752728	2.1228813137819422	408.8157043457031	408.8354797363281
426	408.8459777832031	47.4059579981333					1	DETECTED	408.8460 m/z @47.41 [151020OFc1_NvH-0949-Control-16.raw]	408.8459777832031	47.4059579981333	0.0256589386666667	99.2303051389333	99.20464620026664	1264776.75	2.6414319169523686E8	0	7706	0.1702131804609337	0.5824543473913384	0.024632915231931857	408.8360290527344	408.8555908203125
427	408.8563232421875	18.1010730210667					1	DETECTED	408.8563 m/z @18.10 [151020OFc1_NvH-0949-Control-16.raw]	408.8563232421875	18.1010730210667	0.561554614666667	98.0821375490667	97.52058293440004	147643.734375	2.406334794006737E8	0	7706	25.158867636369205	3.9625484248246097	5.9862009485249175	408.8561096191406	408.8625793457031
428	408.87274169921875	18.257484188					1	DETECTED	408.8727 m/z @18.26 [151020OFc1_NvH-0949-Control-16.raw]	408.87274169921875	18.257484188	0.109759549333333	98.7268068082667	98.61704725893337	2471563.5	3.0351824403719664E8	3	7706	0.138784750523115	0.5095694946238672	0.9568505199735124	408.8627624511719	408.8750305175781
429	408.88507080078125	8.0556786448					1	DETECTED	408.8851 m/z @8.06 [151020OFc1_NvH-0949-Control-16.raw]	408.88507080078125	8.0556786448	0.0055021984	99.9530847192	99.94758252080001	3176447.25	3.363989363684529E8	3	7706	0.1297054130863602	30.019199630162404	1.5043023686976849	408.8751525878906	408.8950500488281
430	408.89697265625	6.98611397813333					1	DETECTED	408.8970 m/z @6.99 [151020OFc1_NvH-0949-Control-16.raw]	408.89697265625	6.98611397813333	0.0055021984	96.9813477101333	96.97584551173331	874186.125	2.529045083153021E8	3	7706	0.1960381136787106	8.817526776622094	18.841756109885967	408.89508056640625	408.9025573730469
431	408.91259765625	30.6541611346667					1	DETECTED	408.9126 m/z @30.65 [151020OFc1_NvH-0949-Control-16.raw]	408.91259765625	30.6541611346667	0.0055021984	99.7948615072	99.7893593088	1592727.625	2.799121024284148E8	3	7706	0.1613806543688625	0.9196094417676489	5.1501282348844475	408.9026184082031	408.92230224609375
432	408.9229736328125	89.740980688					1	DETECTED	408.9230 m/z @89.74 [151020OFc1_NvH-0949-Control-16.raw]	408.9229736328125	89.740980688	0.100282955733333	99.9717424282667	99.87145947253336	118871.15625	2.7068066706768626E8	0	7706	67.25023509849791	0.5531345103178837	0.10683614827010969	408.92266845703125	408.9329528808594
433	408.9445495605469	52.2388406272					1	DETECTED	408.9445 m/z @52.24 [151020OFc1_NvH-0949-Control-16.raw]	408.9445495605469	52.2388406272	3.70674113173333	99.3627911933333	95.65605006159997	390029.75	3.0513795643243235E8	0	7706	4.829196371199103	1.0740319289677782	0.0052145743427730465	408.9347839355469	408.9450378417969
434	408.9550476074219	18.6319713218667					1	DETECTED	408.9550 m/z @18.63 [151020OFc1_NvH-0949-Control-16.raw]	408.9550476074219	18.6319713218667	0.0055021984	99.2679818792	99.2624796808	826919.8125	3.0830709288316363E8	0	7706	11.428801128793161	0.6053475280896178	19.510519064964512	408.945068359375	408.96502685546875
435	408.97906494140625	24.2311094130667					1	DETECTED	408.9791 m/z @24.23 [151020OFc1_NvH-0949-Control-16.raw]	408.97906494140625	24.2311094130667	2.54784080213333	97.7067082906667	95.15886748853336	1221614.0	2.5283896822125927E8	0	7706	0.12454109995145046	33.79981852594663	2.3307670845172006	408.9690856933594	408.9888916015625
436	408.996826171875	20.2859248997333					1	DETECTED	408.9968 m/z @20.29 [151020OFc1_NvH-0949-Control-16.raw]	408.996826171875	20.2859248997333	3.61303500213333	97.0491511914667	93.43611618933338	178048.40625	2.162581797531021E8	0	7706	0.16175745412677145	4.020984454144937	180.0453230135674	408.9891357421875	408.9989318847656
437	409.0089416503906	17.9928552842667					1	DETECTED	409.0089 m/z @17.99 [151020OFc1_NvH-0949-Control-16.raw]	409.0089416503906	17.9928552842667	0.0055021984	99.7762529248	99.77075072640001	257538.703125	2.4116111212153235E8	0	7706	2.854070367260846	0.5511213453290613	0.2010475195496323	408.9994201660156	409.0181579589844
438	409.046142578125	47.4790465010667					1	DETECTED	409.0461 m/z @47.48 [151020OFc1_NvH-0949-Control-16.raw]	409.046142578125	47.4790465010667	3.45376410613333	99.5813306797333	96.12756657359996	825928.3125	3.1786342017673635E8	0	7706	19.334562800102606	1.6062142212834132	0.01537700000267658	409.0362548828125	409.0560302734375
439	409.0672607421875	52.3959737413333					1	DETECTED	409.0673 m/z @52.40 [151020OFc1_NvH-0949-Control-16.raw]	409.0672607421875	52.3959737413333	0.392475284266667	99.86956682	99.47709153573334	147378.171875	2.5015977320690683E8	0	7706	38.19993927809495	0.9653005175460913	0.9226220743697389	409.0580139160156	409.0772399902344
440	409.11065673828125	14.0233467557333					1	DETECTED	409.1107 m/z @14.02 [151020OFc1_NvH-0949-Control-16.raw]	409.11065673828125	14.0233467557333	0.0055021984	99.9991650269333	99.9936628285333	86140.0234375	2.483312845261224E8	2	7706	89.37355068525241	6.066674119455942	9.992727816807786	409.10162353515625	409.119873046875
441	409.1681823730469	15.874175908					1	DETECTED	409.1682 m/z @15.87 [151020OFc1_NvH-0949-Control-16.raw]	409.1681823730469	15.874175908	3.04707079226667	95.5276288714667	92.48055807920004	355358.21875	2.6025683469804338E8	3	7706	0.08428344348430983	13.484601363985108	11.85783468598882	409.1583557128906	409.17816162109375
442	409.1803283691406	49.5455546085333					1	DETECTED	409.1803 m/z @49.55 [151020OFc1_NvH-0949-Control-16.raw]	409.1803283691406	49.5455546085333	3.65987220453333	95.7244543664	92.06458216186667	228298.96875	2.1655070464838713E8	0	7706	0.10453042211745611	1.150967698226111	1.4403661350100887	409.17822265625	409.1814270019531
443	409.1914367675781	23.8836570834667					1	DETECTED	409.1914 m/z @23.88 [151020OFc1_NvH-0949-Control-16.raw]	409.1914367675781	23.8836570834667	3.6222873352	99.1455377410667	95.5232504058667	1974184.875	3.0842218984558725E8	3	7706	0.1896631306218275	0.5561505791287629	2.3221441370675118	409.18145751953125	409.201416015625
444	409.20709228515625	18.2472737685333					1	DETECTED	409.2071 m/z @18.25 [151020OFc1_NvH-0949-Control-16.raw]	409.20709228515625	18.2472737685333	3.34384727466667	98.5299885048	95.18614123013333	1845141.5	3.630104991143566E8	2	7706	1.103794129531309	0.6019199369448484	0.8592789663912188	409.2014465332031	409.2170715332031
445	409.2242126464844	14.948950776					1	DETECTED	409.2242 m/z @14.95 [151020OFc1_NvH-0949-Control-16.raw]	409.2242126464844	14.948950776	2.88343739546667	98.2331978061333	95.34976041066663	1535306.0	4.472867472214371E8	2	7706	7.521871993627775	4.102421991253289	0.6860146267225081	409.21710205078125	409.23419189453125
446	409.2347106933594	16.4438256890667					1	DETECTED	409.2347 m/z @16.44 [151020OFc1_NvH-0949-Control-16.raw]	409.2347106933594	16.4438256890667	4.48162790666667	91.7916843528	87.31005644613333	756558.25	2.5404603851962346E8	0	7706	2.130213595997379	4.8880729148099995	7.637288003769945	409.2342224121094	409.2358093261719
447	409.2458190917969	28.8190028032					1	DETECTED	409.2458 m/z @28.82 [151020OFc1_NvH-0949-Control-16.raw]	409.2458190917969	28.8190028032	2.384232468	99.7668887746667	97.3826563066667	3.4860356E7	9.825206952592179E8	3	7706	0.3062029360927063	1.38054783517707	2.509358290767242	409.23583984375	409.25579833984375
448	409.26446533203125	23.2022692634667					1	DETECTED	409.2645 m/z @23.20 [151020OFc1_NvH-0949-Control-16.raw]	409.26446533203125	23.2022692634667	2.80190242426667	95.4206657034667	92.61876327920002	1737606.0	3.624899069001324E8	2	7706	14.978271935000983	1.3483864887564545	26.258886828200275	409.2558288574219	409.2737121582031
449	409.2762145996094	91.5158919402667					1	DETECTED	409.2762 m/z @91.52 [151020OFc1_NvH-0949-Control-16.raw]	409.2762145996094	91.5158919402667	0.279245425333333	95.2256720256	94.94642660026668	222270.296875	2.944763641956644E8	0	7706	0.06739892102825706	1.5736410196858064	1.0675751716965367	409.2757568359375	409.28265380859375
450	409.2948303222656	91.9473702978667					1	DETECTED	409.2948 m/z @91.95 [151020OFc1_NvH-0949-Control-16.raw]	409.2948303222656	91.9473702978667	2.64786470986667	98.3165578082667	95.66869309840003	94600.3203125	2.155881550821255E8	0	7706	1.8146420400037186	0.5356619416225294	0.866210616183094	409.2906494140625	409.30169677734375
451	409.3164978027344	72.8623379514667					1	DETECTED	409.3165 m/z @72.86 [151020OFc1_NvH-0949-Control-16.raw]	409.3164978027344	72.8623379514667	4.14780016106667	98.8843655464	94.73656538533334	60599.078125	2.1960261127908933E8	0	7706	86.87386172423663	0.6893487785241916	0.27571555428433697	409.3065185546875	409.3164978027344
452	409.33111572265625	92.3997293176					1	DETECTED	409.3311 m/z @92.40 [151020OFc1_NvH-0949-Control-16.raw]	409.33111572265625	92.3997293176	0.373858829866667	92.5636919421333	92.18983311226664	90532.65625	2.028337143918599E8	0	7706	2.0476382427599873	0.5008908507122198	0.7780168353569448	409.3243103027344	409.33831787109375
453	409.3455810546875	29.0884078042667					1	DETECTED	409.3456 m/z @29.09 [151020OFc1_NvH-0949-Control-16.raw]	409.3455810546875	29.0884078042667	2.62974216906667	99.637148384	97.00740621493333	59418.33203125	1.9857715161482856E8	0	7706	88.75944683912118	1.8331878022956076	2.365663022321569	409.3419494628906	409.35552978515625
454	409.3672790527344	92.1822884101333					1	DETECTED	409.3673 m/z @92.18 [151020OFc1_NvH-0949-Control-16.raw]	409.3672790527344	92.1822884101333	4.04134727226667	92.4859267045333	88.44457943226664	178292.6875	2.961873728658827E8	0	7706	0.16634375077524055	0.6154052075989639	0.10770962162645241	409.3589782714844	409.3771667480469
455	409.3912048339844	46.5893111341333					1	DETECTED	409.3912 m/z @46.59 [151020OFc1_NvH-0949-Control-16.raw]	409.3912048339844	46.5893111341333	4.367550132	96.8429931592	92.4754430272	71441.9765625	2.2748593581067896E8	0	7706	90.21406646901106	1.1285161644926007	1.258529897766009	409.3816223144531	409.39251708984375
456	409.4032287597656	36.8849334210667					1	DETECTED	409.4032 m/z @36.88 [151020OFc1_NvH-0949-Control-16.raw]	409.4032287597656	36.8849334210667	3.399199924	99.0990505136	95.6998505896	433460.78125	2.805597215917089E8	0	7706	0.22645687871820286	1.4687930577817359	285.7494115401669	409.3934631347656	409.4130859375
457	409.41607666015625	20.6917786650667					1	DETECTED	409.4161 m/z @20.69 [151020OFc1_NvH-0949-Control-16.raw]	409.41607666015625	20.6917786650667	0.0722683821333333	55.9588293624	55.88656098026667	270923.75	1.2225335261547576E8	0	7706	0.033781054006848166	0.500246208666536	0.2620447646316069	409.41363525390625	409.4164733886719
458	409.42657470703125	38.5367420482667					1	DETECTED	409.4266 m/z @38.54 [151020OFc1_NvH-0949-Control-16.raw]	409.42657470703125	38.5367420482667	4.38766834693333	96.5732150312	92.18554668426667	278550.84375	2.5971887958973932E8	0	7706	32.32120152240857	1.8990524326161844	3.299285403781105	409.4165954589844	409.436279296875
459	409.4498596191406	41.0566797576					1	DETECTED	409.4499 m/z @41.06 [151020OFc1_NvH-0949-Control-16.raw]	409.4498596191406	41.0566797576	2.05777979466667	99.8418403226667	97.78406052800003	319362.5625	2.7809376944226986E8	0	7706	22.647045682336433	1.6656000345436974	0.28491834041840447	409.43988037109375	409.4546813964844
460	409.4647216796875	30.8292549112					1	DETECTED	409.4647 m/z @30.83 [151020OFc1_NvH-0949-Control-16.raw]	409.4647216796875	30.8292549112	1.4586989928	97.0195311624	95.5608321696	841253.4375	2.551185489703062E8	4	7706	2.534448014309863	0.520086873376736	0.19294462043978083	409.45477294921875	409.4746398925781
461	409.4773864746094	52.500056148					1	DETECTED	409.4774 m/z @52.50 [151020OFc1_NvH-0949-Control-16.raw]	409.4773864746094	52.500056148	6.43086801013333	95.8170193554667	89.38615134533337	83623.4375	2.4234934677422437E8	0	7706	88.36538160754014	0.9802556150078533	0.9608513301833433	409.4747314453125	409.4795227050781
462	409.4895324707031	29.2392731					1	DETECTED	409.4895 m/z @29.24 [151020OFc1_NvH-0949-Control-16.raw]	409.4895324707031	29.2392731	2.9106535712	97.3448395904	94.4341860192	563196.5	2.7632854745532024E8	0	7706	5.018608194950168	0.5093157372373056	7.53986329283055	409.4796142578125	409.4994812011719
463	409.5064697265625	69.4214223418667					1	DETECTED	409.5065 m/z @69.42 [151020OFc1_NvH-0949-Control-16.raw]	409.5064697265625	69.4214223418667	3.34384727466667	96.9533812581333	93.60953398346663	458094.15625	3.209806604331127E8	3	7706	53.641242517000464	0.7686758754737663	0.0010615188771267213	409.4995422363281	409.516357421875
464	409.5196228027344	27.4266189645333					1	DETECTED	409.5196 m/z @27.43 [151020OFc1_NvH-0949-Control-16.raw]	409.5196228027344	27.4266189645333	6.47037179813333	71.6902716346667	65.21989983653337	412737.65625	1.9351915806634808E8	0	7706	0.10730713665004998	0.5193754359818116	0.009782954868822531	409.5165710449219	409.5219421386719
465	409.5326843261719	11.2712405984					1	DETECTED	409.5327 m/z @11.27 [151020OFc1_NvH-0949-Control-16.raw]	409.5326843261719	11.2712405984	3.73471301706667	95.4416179653333	91.70690494826663	4186970.5	3.31413751605354E8	3	7706	16.0098571513666	24.513242996647115	112.39251140668085	409.5228271484375	409.54266357421875
466	409.5452575683594	19.2149351882667					1	DETECTED	409.5453 m/z @19.21 [151020OFc1_NvH-0949-Control-16.raw]	409.5452575683594	19.2149351882667	4.27105731493333	59.0966063898667	54.82554907493337	410536.3125	1.540481468581779E8	0	7706	7.252202476736368	0.5091848330914118	2.9817259288375095	409.5426940917969	409.5452880859375
467	409.5552978515625	39.8959248384					1	DETECTED	409.5553 m/z @39.90 [151020OFc1_NvH-0949-Control-16.raw]	409.5552978515625	39.8959248384	2.0218717296	96.6464770533333	94.6246053237333	3193221.0	3.807811442069004E8	6	7706	0.3502027010294668	0.7300026923324376	0.5506257165850597	409.5453186035156	409.5652770996094
468	409.5737609863281	23.0704910392					1	DETECTED	409.5738 m/z @23.07 [151020OFc1_NvH-0949-Control-16.raw]	409.5737609863281	23.0704910392	3.61303500213333	98.3726129165333	94.75957791439997	1574080.0	2.79736968483483E8	3	7706	0.19771855622805035	0.6185111676448201	0.04352700731518596	409.5653076171875	409.5837097167969
469	409.5892639160156	28.6312258829333					1	DETECTED	409.5893 m/z @28.63 [151020OFc1_NvH-0949-Control-16.raw]	409.5892639160156	28.6312258829333	3.4262870688	97.5764804413333	94.15019337253331	1198769.0	3.189131157793871E8	0	7706	4.823590080785923	0.8192989876430046	3.783893358198959	409.5837707519531	409.59857177734375
470	409.6044006347656	36.9644075389333					1	DETECTED	409.6044 m/z @36.96 [151020OFc1_NvH-0949-Control-16.raw]	409.6044006347656	36.9644075389333	3.81793963146667	97.2061097986667	93.38817016720003	330218.78125	1.9560097733967063E8	0	7706	0.10682279925997307	1.4996606819453677	3.4792484019113674	409.59954833984375	409.61431884765625
471	409.6712646484375	28.1310127770667					1	DETECTED	409.6713 m/z @28.13 [151020OFc1_NvH-0949-Control-16.raw]	409.6712646484375	28.1310127770667	3.5658502864	99.0710531061333	95.50520281973331	263616.1875	2.2292903631712577E8	0	7706	0.3636204929675273	4.589964303138771	0.023507577372792965	409.6629333496094	409.6810302734375
472	409.6864013671875	22.8755184189333					1	DETECTED	409.6864 m/z @22.88 [151020OFc1_NvH-0949-Control-16.raw]	409.6864013671875	22.8755184189333	3.12871761466667	96.4410727845333	93.31235516986663	190535.515625	2.4616494340535277E8	0	7706	4.98288713613157	7.728497207599661	0.047366958514876545	409.6818542480469	409.6891784667969
473	409.6992492675781	40.9944308714667					1	DETECTED	409.6992 m/z @40.99 [151020OFc1_NvH-0949-Control-16.raw]	409.6992492675781	40.9944308714667	3.52923595013333	98.3818523765333	94.85261642639998	268455.34375	2.797314350356865E8	0	7706	0.020942648698095923	1.5849768337378332	2.2431854568974052	409.6895751953125	409.7035217285156
474	409.7135314941406	38.3302482618667					1	DETECTED	409.7135 m/z @38.33 [151020OFc1_NvH-0949-Control-16.raw]	409.7135314941406	38.3302482618667	2.81986084533333	99.6463984066667	96.82653756133338	1117135.25	2.898596743674613E8	2	7706	11.50950368426031	0.6828808260152469	0.47657606960496846	409.70355224609375	409.7139892578125
475	409.7239990234375	25.9814977136					1	DETECTED	409.7240 m/z @25.98 [151020OFc1_NvH-0949-Control-16.raw]	409.7239990234375	25.9814977136	3.53831085493333	98.9120214928	95.37371063786667	7.9999752E7	1.866100949500546E9	2	7706	0.27394296592519396	1.7060187867874932	2.231000750914742	409.7140197753906	409.7339782714844
476	409.7347412109375	18.3070497178667					1	DETECTED	409.7347 m/z @18.31 [151020OFc1_NvH-0949-Control-16.raw]	409.7347412109375	18.3070497178667	1.49955905626667	99.3820288125333	97.88246975626663	395531.5625	2.5477311123607075E8	0	7706	2.021230988065213	0.5715195418149751	6.321790646462595	409.7340087890625	409.7369079589844
477	409.7470703125	28.8190028032					1	DETECTED	409.7471 m/z @28.82 [151020OFc1_NvH-0949-Control-16.raw]	409.7470703125	28.8190028032	3.0742995624	97.1414773728	94.0671778104	9276408.0	4.4498164109993356E8	2	7706	0.2424042646953133	39.42491588269867	17.485659808888567	409.7373046875	409.7570495605469
478	409.7663269042969	23.1593069482667					1	DETECTED	409.7663 m/z @23.16 [151020OFc1_NvH-0949-Control-16.raw]	409.7663269042969	23.1593069482667	4.89985236293333	94.1022103490667	89.20235798613336	414812.0625	2.1588248354728708E8	0	7706	8.994464227167857	0.5300423222712347	0.3189050717399001	409.75714111328125	409.775390625
479	409.8366394042969	19.8221072845333					1	DETECTED	409.8366 m/z @19.82 [151020OFc1_NvH-0949-Control-16.raw]	409.8366394042969	19.8221072845333	0.0629441317333333	99.7854509	99.72250676826667	794534.4375	2.90400463061468E8	3	7706	0.12456563474041005	0.5269731455467389	0.014735149687943103	409.8267822265625	409.8465881347656
480	409.8536071777344	27.4412124616					1	DETECTED	409.8536 m/z @27.44 [151020OFc1_NvH-0949-Control-16.raw]	409.8536071777344	27.4412124616	3.15618178693333	97.0673048698667	93.91112308293337	305408.875	2.08852305722148E8	0	7706	10.607673911764497	2.793046358382117	0.43194657425705135	409.8466491699219	409.85675048828125
481	409.86676025390625	11.2712405984					1	DETECTED	409.8668 m/z @11.27 [151020OFc1_NvH-0949-Control-16.raw]	409.86676025390625	11.2712405984	0.797872556	99.0804593056	98.2825867496	2844203.5	3.4010126488111836E8	3	7706	5.528323148954769	27.54382628636238	91.5957732934184	409.8567810058594	409.8767395019531
482	409.88446044921875	11.289050636					1	DETECTED	409.8845 m/z @11.29 [151020OFc1_NvH-0949-Control-16.raw]	409.88446044921875	11.289050636	0.0055021984	99.5906036541333	99.58510145573331	439163.4375	2.5613966455706123E8	0	7706	15.831960364474135	1.1782015023844654	3.012657848653021	409.87677001953125	409.8845520019531
483	409.8945617675781	11.9210955434667					1	DETECTED	409.8946 m/z @11.92 [151020OFc1_NvH-0949-Control-16.raw]	409.8945617675781	11.9210955434667	0.100282955733333	99.5052377272	99.40495477146666	3763775.25	4.287547869345548E8	3	7706	19.25225347138566	62.77942558933051	39.112726948655705	409.88458251953125	409.904541015625
484	409.9078674316406	23.0592014496					1	DETECTED	409.9079 m/z @23.06 [151020OFc1_NvH-0949-Control-16.raw]	409.9078674316406	23.0592014496	1.2687950992	96.6188433829333	95.3500482837333	620466.5625	2.6321431441001603E8	3	7706	7.388519892904334	0.5452328272966498	3.020882264854859	409.9045715332031	409.9172058105469
485	409.9272155761719	35.1743530229333					1	DETECTED	409.9272 m/z @35.17 [151020OFc1_NvH-0949-Control-16.raw]	409.9272155761719	35.1743530229333	0.109759549333333	99.86956682	99.75980727066667	1736015.0	2.947444401748252E8	3	7706	0.09545444023387262	3.658573649364547	1.081215413123239	409.9173583984375	409.9371032714844
486	409.9390563964844	44.2950077312					1	DETECTED	409.9391 m/z @44.30 [151020OFc1_NvH-0949-Control-16.raw]	409.9390563964844	44.2950077312	0.411291918133333	99.7484325826667	99.33714066453336	581482.375	2.866581106578008E8	3	7706	0.0663081038606208	1.5773372707874054	0.03638048836361417	409.937744140625	409.94903564453125
487	409.952392578125	42.1676449408					1	DETECTED	409.9524 m/z @42.17 [151020OFc1_NvH-0949-Control-16.raw]	409.952392578125	42.1676449408	0.401960529066667	96.516557224	96.11459669493333	120863.9140625	2.52181523425326E8	0	7706	68.9244004229981	1.277598051653512	1.5529074524789863	409.9490966796875	409.9563903808594
488	409.96649169921875	30.8464251832					1	DETECTED	409.9665 m/z @30.85 [151020OFc1_NvH-0949-Control-16.raw]	409.96649169921875	30.8464251832	0.0055021984	95.5650451165333	95.5595429181333	574679.75	2.810728847131256E8	0	7706	2.163982026446753	0.5088596960440953	0.3134723793346702	409.9566345214844	409.9739074707031
489	409.9839172363281	30.4948209624					1	DETECTED	409.9839 m/z @30.49 [151020OFc1_NvH-0949-Control-16.raw]	409.9839172363281	30.4948209624	0.0722683821333333	95.1248022544	95.05253387226666	1050755.125	2.3255251442012003E8	0	7706	0.1785664177843671	0.6050381036668073	0.025276143936235954	409.9739990234375	409.99383544921875
490	409.99871826171875	47.01160016					1	DETECTED	409.9987 m/z @47.01 [151020OFc1_NvH-0949-Control-16.raw]	409.99871826171875	47.01160016	0.0055021984	99.9252975221333	99.91979532373331	92161.1328125	2.3966900577740738E8	0	7706	99.98723645650517	1.0765486145429144	1.1447847507042832	409.9941711425781	410.00860595703125
491	410.0455322265625	30.9360306405333					1	DETECTED	410.0455 m/z @30.94 [151020OFc1_NvH-0949-Control-16.raw]	410.0455322265625	30.9360306405333	3.3899835704	99.4767877488	96.0868041784	230505.421875	2.364492017947947E8	0	7706	0.08208712547431674	1.7441123935815417	0.28625412720087534	410.0358581542969	410.0545654296875
492	410.07354736328125	42.4347582832					1	DETECTED	410.0735 m/z @42.43 [151020OFc1_NvH-0949-Control-16.raw]	410.07354736328125	42.4347582832	0.0055021984	99.448523604	99.4430214056	87681.4609375	2.0894095273144332E8	0	7706	99.19431332441097	1.177630462620367	1.3548598906132154	410.0635986328125	410.0780944824219
493	410.11798095703125	23.6836444272					1	DETECTED	410.1180 m/z @23.68 [151020OFc1_NvH-0949-Control-16.raw]	410.11798095703125	23.6836444272	0.0055021984	99.9345992605333	99.92909706213331	66599.796875	2.0352447450938225E8	0	7706	88.01335616026033	2.243918807593461	4.380415725247683	410.1083068847656	410.1279602050781
494	410.1470642089844	92.3728154714667					1	DETECTED	410.1471 m/z @92.37 [151020OFc1_NvH-0949-Control-16.raw]	410.1470642089844	92.3728154714667	5.5840213984	96.9262525221333	91.3422311237333	206694.703125	2.1942507452485028E8	0	7706	0.11760075240304957	4.101133832522839	0.00174071483529104	410.1373596191406	410.1569519042969
495	410.16339111328125	18.4613812232					1	DETECTED	410.1634 m/z @18.46 [151020OFc1_NvH-0949-Control-16.raw]	410.16339111328125	18.4613812232	5.97097967013333	93.3652580898667	87.39427841973337	95560.984375	2.414025242246477E8	0	7706	0.14413254536703946	3.49845751749575	5.996915034991501	410.1573791503906	410.1635437011719
496	410.173583984375	69.4375636402667					1	DETECTED	410.1736 m/z @69.44 [151020OFc1_NvH-0949-Control-16.raw]	410.173583984375	69.4375636402667	3.2420895528	99.3627911933333	96.1207016405333	506516.6875	2.5002235216289526E8	3	7706	49.62383964436572	0.7795840742610303	7.995740027855469E-4	410.1636047363281	410.18157958984375
497	410.1916809082031	16.6526731749333					1	DETECTED	410.1917 m/z @16.65 [151020OFc1_NvH-0949-Control-16.raw]	410.1916809082031	16.6526731749333	4.2428343536	97.7930907325333	93.5502563789333	1749054.0	2.6575884466186035E8	0	7706	0.15912544804328022	1.9198116587586491	156.56177265193134	410.1817321777344	410.1932067871094
498	410.2032165527344	35.8805392781333					1	DETECTED	410.2032 m/z @35.88 [151020OFc1_NvH-0949-Control-16.raw]	410.2032165527344	35.8805392781333	2.502505972	96.7292046424	94.22669867040001	4732504.5	4.1079197714704233E8	2	7706	15.724951507114078	0.5427939071389971	0.044092916651654865	410.1932373046875	410.20367431640625
499	410.21368408203125	20.7304220189333					1	DETECTED	410.2137 m/z @20.73 [151020OFc1_NvH-0949-Control-16.raw]	410.21368408203125	20.7304220189333	2.29250232586667	98.7176864176	96.42518409173334	9449407.0	4.419058542692002E8	0	7706	0.16877814025811944	1.0825627382657834	0.03951238395237816	410.2037048339844	410.21466064453125
500	410.22467041015625	25.9814977136					1	DETECTED	410.2247 m/z @25.98 [151020OFc1_NvH-0949-Control-16.raw]	410.22467041015625	25.9814977136	1.9137233928	99.8226627845333	97.90893939173331	3.6750056E7	1.7302336972752476E9	4	7706	11.028547225308927	0.6825838243480049	0.09017107251589908	410.2146911621094	410.234619140625
501	410.2384033203125	42.7326798130667					1	DETECTED	410.2384 m/z @42.73 [151020OFc1_NvH-0949-Control-16.raw]	410.2384033203125	42.7326798130667	2.139076776	99.989981856	97.85090508	4452012.5	5.0839258891157955E8	3	7706	20.908722675258264	0.5087005223419777	0.013205206273923173	410.23468017578125	410.2481689453125
502	410.2491149902344	28.7928401626667					1	DETECTED	410.2491 m/z @28.79 [151020OFc1_NvH-0949-Control-16.raw]	410.2491149902344	28.7928401626667	3.09242056613333	98.4091810146667	95.31676044853337	1441162.5	3.320946711754187E8	2	7706	16.565826612181535	0.5187709026214327	0.24691791434083712	410.24847412109375	410.25909423828125
503	410.2618103027344	35.1426348933333					1	DETECTED	410.2618 m/z @35.14 [151020OFc1_NvH-0949-Control-16.raw]	410.2618103027344	35.1426348933333	3.08331445573333	92.1359679389333	89.05265348319998	1108797.5	2.369690150677427E8	0	7706	0.07136063066469944	1.2941002027893869	0.17101931002732568	410.2591857910156	410.2711486816406
504	410.27374267578125	44.3415820066667					1	DETECTED	410.2737 m/z @44.34 [151020OFc1_NvH-0949-Control-16.raw]	410.27374267578125	44.3415820066667	6.9681493608	97.7739723773333	90.8058230165333	514780.6875	2.2649033523277673E8	0	7706	0.0755927935250611	1.1298476924322824	19.386217150574602	410.2724609375	410.2825927734375
505	410.29351806640625	89.9933109562667					1	DETECTED	410.2935 m/z @89.99 [151020OFc1_NvH-0949-Control-16.raw]	410.29351806640625	89.9933109562667	11.0836887949333	98.1500053568	87.0663165618667	61090.42578125	1.7862705608290496E8	0	7706	79.70912622746387	0.5516837755467683	0.009812220660197728	410.28375244140625	410.2995910644531
506	410.31134033203125	90.6496803773333					1	DETECTED	410.3113 m/z @90.65 [151020OFc1_NvH-0949-Control-16.raw]	410.31134033203125	90.6496803773333	33.7317552610667	92.4518205445333	58.7200652834666	79178.3671875	1.7454808284820095E8	0	7706	0.9294229882440277	0.5158310423607217	0.020244978954587718	410.3070373535156	410.3138427734375
507	410.37493896484375	18.3964597624					1	DETECTED	410.3749 m/z @18.40 [151020OFc1_NvH-0949-Control-16.raw]	410.37493896484375	18.3964597624	0.411291918133333	98.4735872752	98.06229535706667	589877.1875	3.153634704129302E8	0	7706	0.18065979890576855	1.9250200739105516	13.359552735639902	410.36566162109375	410.3849182128906
508	410.44744873046875	20.3690283893333					1	DETECTED	410.4474 m/z @20.37 [151020OFc1_NvH-0949-Control-16.raw]	410.44744873046875	20.3690283893333	0.6537659272	98.5115343610667	97.8577684338667	2599343.75	2.754765342462315E8	0	7706	0.14636326607431727	1.3457338283525242	1.7310807558496848	410.4375	410.4573974609375
509	410.471923828125	36.8274158066667					1	DETECTED	410.4719 m/z @36.83 [151020OFc1_NvH-0949-Control-16.raw]	410.471923828125	36.8274158066667	3.83669283626667	98.59880232	94.76210948373334	2.3761326E7	7.190291940516467E8	0	7706	0.23419441318223733	5.033131071364993	3.258902420926265	410.4620056152344	410.4818420410156
510	410.48529052734375	30.4615424242667					1	DETECTED	410.4853 m/z @30.46 [151020OFc1_NvH-0949-Control-16.raw]	410.48529052734375	30.4615424242667	3.2329124552	99.6742711306667	96.4413586754667	676546.1875	2.243285285837319E8	0	7706	0.08792155411290636	2.9114856764799066	1.9606412369329218	410.4819641113281	410.4952087402344
511	410.5028076171875	19.8117407621333					1	DETECTED	410.5028 m/z @19.81 [151020OFc1_NvH-0949-Control-16.raw]	410.5028076171875	19.8117407621333	2.4297775208	99.0429532237333	96.6131757029333	177394.109375	2.8970347986049086E8	0	7706	53.647391376544064	4.600348004870532	0.4187983802201596	410.49530029296875	410.51275634765625
512	410.5246887207031	36.0217164437333					1	DETECTED	410.5247 m/z @36.02 [151020OFc1_NvH-0949-Control-16.raw]	410.5246887207031	36.0217164437333	4.5880618352	82.7232894594667	78.1352276242667	314058.375	2.310258306696901E8	3	7706	19.285343898687145	1.7632751879367115	0.002418715124256358	410.51470947265625	410.52508544921875
513	410.53509521484375	15.4250933288					1	DETECTED	410.5351 m/z @15.43 [151020OFc1_NvH-0949-Control-16.raw]	410.53509521484375	15.4250933288	2.97444054053333	94.3708005394667	91.39635999893336	1355876.625	2.892470484006812E8	3	7706	0.16047465360125734	1.5383118230029236	0.8429681853975807	410.5251159667969	410.53851318359375
514	410.54852294921875	20.7607175432					1	DETECTED	410.5485 m/z @20.76 [151020OFc1_NvH-0949-Control-16.raw]	410.54852294921875	20.7607175432	2.502505972	99.486189684	96.983683712	6619220.5	3.189865371963661E8	3	7706	0.15880020650237725	2.651513363464963	0.03960464254897508	410.53857421875	410.5584716796875
515	410.5594482421875	26.1883142282667					1	DETECTED	410.5594 m/z @26.19 [151020OFc1_NvH-0949-Control-16.raw]	410.5594482421875	26.1883142282667	3.09242056613333	58.6072056410667	55.51478507493337	2086226.5	2.1864943490286207E8	0	7706	4.185631591204178	1.1132058941660303	3.0434137960395575	410.55853271484375	410.5625915527344
516	410.5726013183594	42.7605254608					1	DETECTED	410.5726 m/z @42.76 [151020OFc1_NvH-0949-Control-16.raw]	410.5726013183594	42.7605254608	2.82906045573333	96.8154391192	93.98637866346667	2418623.75	3.4498812698115844E8	3	7706	0.08880736647500242	0.556988769788673	0.024003435892932547	410.5626220703125	410.58251953125
517	410.58453369140625	43.2408869818667					1	DETECTED	410.5845 m/z @43.24 [151020OFc1_NvH-0949-Control-16.raw]	410.58453369140625	43.2408869818667	7.54489501653333	88.7197942416	81.17489922506667	354002.5	2.1839779544880968E8	0	7706	0.5055743586732646	1.1387112846400764	1.2765376669701014	410.5826110839844	410.58563232421875
518	410.5956726074219	35.1743530229333					1	DETECTED	410.5957 m/z @35.17 [151020OFc1_NvH-0949-Control-16.raw]	410.5956726074219	35.1743530229333	3.1015116608	98.6537850506667	95.5522733898667	449159.5	2.4952621647599262E8	0	7706	0.06521853612967732	2.0437577826590823	0.00448050530002361	410.5857238769531	410.6048278808594
519	410.60797119140625	44.2394643781333					1	DETECTED	410.6080 m/z @44.24 [151020OFc1_NvH-0949-Control-16.raw]	410.60797119140625	44.2394643781333	3.93420248133333	46.2079482848	42.27374580346667	128450.640625	9.307308390532663E7	0	7706	40.35414249612195	0.5244196888201214	0.04883937764024269	410.6059265136719	410.6100158691406
520	410.6200256347656	28.4009160890667					1	DETECTED	410.6200 m/z @28.40 [151020OFc1_NvH-0949-Control-16.raw]	410.6200256347656	28.4009160890667	0.716815371466667	97.2710761144	96.55426074293334	347414.40625	2.6098712987251395E8	0	7706	0.14848411818850593	3.2402852602123473	0.14587349316543152	410.61016845703125	410.62982177734375
521	410.6977844238281	74.5987447128					1	DETECTED	410.6978 m/z @74.60 [151020OFc1_NvH-0949-Control-16.raw]	410.6977844238281	74.5987447128	3.1742340776	99.8325151248	96.65828104719999	2262549.25	3.6310087552387226E8	2	7706	38.66735572583288	0.5051080586169867	0.009571877330274618	410.68792724609375	410.707763671875
522	410.71075439453125	24.7085681501333					1	DETECTED	410.7108 m/z @24.71 [151020OFc1_NvH-0949-Control-16.raw]	410.71075439453125	24.7085681501333	4.7007459328	91.8924251258667	87.19167919306669	947384.5	2.9294136303318447E8	2	7706	1.6389820059209228	0.748095763639735	0.5265978023315893	410.7077941894531	410.71240234375
523	410.722412109375	36.8274158066667					1	DETECTED	410.7224 m/z @36.83 [151020OFc1_NvH-0949-Control-16.raw]	410.722412109375	36.8274158066667	3.4719993768	98.9414982794667	95.4694989026667	1.1222144E7	9.053503985510737E8	2	7706	16.89774149358899	0.5257821283621712	0.04449749442503854	410.7124328613281	410.73236083984375
524	410.73736572265625	22.2066573509333					1	DETECTED	410.7374 m/z @22.21 [151020OFc1_NvH-0949-Control-16.raw]	410.73736572265625	22.2066573509333	3.9716333264	91.4294572858667	87.45782395946671	1770731.875	3.270409069292244E8	0	7706	9.282051565640405	1.4876547136122282	0.899434605392149	410.732421875	410.7472839355469
525	410.7595520019531	40.4706781736					1	DETECTED	410.7596 m/z @40.47 [151020OFc1_NvH-0949-Control-16.raw]	410.7595520019531	40.4706781736	1.63542586986667	91.8469127229333	90.21148685306663	511671.90625	2.6836552488333753E8	0	7706	25.52525227718891	1.2838331824019964	0.39128240523109553	410.74957275390625	410.7689208984375
526	410.8204040527344	28.3728388661333					1	DETECTED	410.8204 m/z @28.37 [151020OFc1_NvH-0949-Control-16.raw]	410.8204040527344	28.3728388661333	2.66600198106667	97.9718988368	95.30589685573332	485745.9375	2.713048925907585E8	0	7706	0.29991051046592787	0.5095850431150033	0.019286781134955047	410.8104248046875	410.83038330078125
527	410.8406982421875	41.1134813581333					1	DETECTED	410.8407 m/z @41.11 [151020OFc1_NvH-0949-Control-16.raw]	410.8406982421875	41.1134813581333	0.0055021984	99.7762529248	99.77075072640001	1.2732629E7	4.024096705891783E8	5	7706	0.05406319054681319	1.770496844638099	2.0170973862495294	410.830810546875	410.8506774902344
528	410.85894775390625	16.6170523368					1	DETECTED	410.8589 m/z @16.62 [151020OFc1_NvH-0949-Control-16.raw]	410.85894775390625	16.6170523368	1.25073231493333	98.8284875997333	97.57775528479996	137835.75	2.3763743684360823E8	0	7706	29.8154109129556	4.471199825520735	0.02934509122920395	410.85076904296875	410.8592834472656
529	410.8692932128906	15.4117494994667					1	DETECTED	410.8693 m/z @15.41 [151020OFc1_NvH-0949-Control-16.raw]	410.8692932128906	15.4117494994667	0.0055021984	99.6833834234667	99.6778812250667	977128.625	2.387827309107614E8	0	7706	0.11567589621786212	0.8443616263413742	1.4306515938236744	410.8594055175781	410.8722229003906
530	410.8822326660156	20.7304220189333					1	DETECTED	410.8822 m/z @20.73 [151020OFc1_NvH-0949-Control-16.raw]	410.8822326660156	20.7304220189333	0.392475284266667	99.6463984066667	99.25392312240004	2136079.75	3.127448148117612E8	3	7706	2.7661755462287623	3.919480268944449	1.8274178192878887	410.87237548828125	410.8922119140625
531	410.8936462402344	26.2309536973333					1	DETECTED	410.8936 m/z @26.23 [151020OFc1_NvH-0949-Control-16.raw]	410.8936462402344	26.2309536973333	0.0055021984	99.5533767589333	99.5478745605333	1112579.75	2.715207048764216E8	0	7706	0.18686301037492825	0.5163971593300821	0.6248294678306762	410.8922424316406	410.9012756347656
532	410.911376953125	38.9416229962667					1	DETECTED	410.9114 m/z @38.94 [151020OFc1_NvH-0949-Control-16.raw]	410.911376953125	38.9416229962667	0.0055021984	98.9120214928	98.9065192944	4236325.5	4.061498138492776E8	3	7706	0.15722485635208727	0.5162270681272781	0.27990347247541786	410.90142822265625	410.9213562011719
533	410.93597412109375	20.4033111117333					1	DETECTED	410.9360 m/z @20.40 [151020OFc1_NvH-0949-Control-16.raw]	410.93597412109375	20.4033111117333	0.156454874133333	96.1492490397333	95.99279416559997	199759.546875	2.5669498957387257E8	0	7706	15.312150948982755	6.889832594217884	0.002969652810080481	410.926025390625	410.9395446777344
534	410.9495849609375	14.1054230216					1	DETECTED	410.9496 m/z @14.11 [151020OFc1_NvH-0949-Control-16.raw]	410.9495849609375	14.1054230216	0.100282955733333	99.9064411352	99.80615817946666	695948.9375	2.8348523060958594E8	0	7706	0.14330295571281937	0.5649346175573345	105.71118932284644	410.9399719238281	410.95928955078125
535	410.97296142578125	36.8274158066667					1	DETECTED	410.9730 m/z @36.83 [151020OFc1_NvH-0949-Control-16.raw]	410.97296142578125	36.8274158066667	0.834053295466667	99.5440185178667	98.70996522240004	4134752.75	3.167072914713004E8	0	7706	0.23343356433122153	0.5439371626364295	2.95218306077119	410.9630432128906	410.9827880859375
536	410.9903259277344	35.9924525325333					1	DETECTED	410.9903 m/z @35.99 [151020OFc1_NvH-0949-Control-16.raw]	410.9903259277344	35.9924525325333	0.0629441317333333	99.5254625664	99.46251843466666	615685.0	2.5334668859456247E8	0	7706	0.11265454032989197	0.5033655468902168	0.3495257670936036	410.983154296875	411.0002746582031
537	411.021240234375	28.4009160890667					1	DETECTED	411.0212 m/z @28.40 [151020OFc1_NvH-0949-Control-16.raw]	411.021240234375	28.4009160890667	0.156454874133333	99.1083441213333	98.95188924719997	359126.28125	2.542826790147101E8	0	7706	0.10626743916414227	1.9611392270720491	1.9901192419923033	411.01141357421875	411.03076171875
538	411.0412902832031	41.1134813581333					1	DETECTED	411.0413 m/z @41.11 [151020OFc1_NvH-0949-Control-16.raw]	411.0412902832031	41.1134813581333	1.7076713104	99.9624824792	98.2548111688	1.2091263E7	4.398340355528204E8	5	7706	0.2060710291606398	1.2202442337401809	19.63849060930949	411.03143310546875	411.05108642578125
539	411.0921325683594	37.3997555266667					1	DETECTED	411.0921 m/z @37.40 [151020OFc1_NvH-0949-Control-16.raw]	411.0921325683594	37.3997555266667	0.0055021984	99.9991650269333	99.9936628285333	183308.75	2.4890113642132828E8	0	7706	0.9758109106931627	1.4277031027223341	1.8734277628541893	411.08282470703125	411.1019592285156
540	411.1223449707031	92.4859267045333					1	DETECTED	411.1223 m/z @92.49 [151020OFc1_NvH-0949-Control-16.raw]	411.1223449707031	92.4859267045333	0.3268154656	98.902769532	98.57595406639999	1141579.0	2.767783265428825E8	0	7706	0.09606621761481904	0.7405692382103769	0.1313819653511563	411.1130676269531	411.1317138671875
541	411.1822814941406	28.1310127770667					1	DETECTED	411.1823 m/z @28.13 [151020OFc1_NvH-0949-Control-16.raw]	411.1822814941406	28.1310127770667	0.411291918133333	97.9903952517333	97.57910333359997	2747996.5	2.989258755527426E8	2	7706	0.23756662625211789	0.5143596703535875	0.025481272521655936	411.17230224609375	411.1922607421875
542	411.2008361816406	21.7899577221333					1	DETECTED	411.2008 m/z @21.79 [151020OFc1_NvH-0949-Control-16.raw]	411.2008361816406	21.7899577221333	3.80878095013333	99.3627911933333	95.55401024319997	1743626.375	3.440237154796845E8	2	7706	52.87652270592276	1.0765072459785465	376.8523683341374	411.1923522949219	411.2052917480469
543	411.2153015136719	21.2264955893333					1	DETECTED	411.2153 m/z @21.23 [151020OFc1_NvH-0949-Control-16.raw]	411.2153015136719	21.2264955893333	1.33209646213333	99.1740311757333	97.84193471359997	9030386.0	7.955986353918537E8	3	7706	15.25224068826363	2.725129577667673	7.153184426025934	411.205322265625	411.2252502441406
544	411.2286376953125	25.8991607386667					1	DETECTED	411.2286 m/z @25.90 [151020OFc1_NvH-0949-Control-16.raw]	411.2286376953125	25.8991607386667	3.86509285253333	99.1455377410667	95.28044488853337	3831648.75	4.352970385376823E8	3	7706	0.29924434851355386	0.8938463597405258	0.2777732431028704	411.2253112792969	411.2314147949219
545	411.2414245605469	41.1134813581333					1	DETECTED	411.2414 m/z @41.11 [151020OFc1_NvH-0949-Control-16.raw]	411.2414245605469	41.1134813581333	1.12330882986667	99.7023982941333	98.57908946426663	9556568.0	6.540586049913728E8	5	7706	0.13118769688654197	0.6842253014382997	0.2592536671700364	411.2314453125	411.25140380859375
546	411.253173828125	43.2768800296					1	DETECTED	411.2532 m/z @43.28 [151020OFc1_NvH-0949-Control-16.raw]	411.253173828125	43.2768800296	3.2420895528	92.5424110810667	89.3003215282667	349585.5625	2.743600377525322E8	0	7706	5.67222087167638	1.2275068900924688	1.8993616242253868	411.2514343261719	411.26275634765625
547	411.2658386230469	22.9671862685333					1	DETECTED	411.2658 m/z @22.97 [151020OFc1_NvH-0949-Control-16.raw]	411.2658386230469	22.9671862685333	4.12742765306667	97.2061097986667	93.07868214560003	231326.71875	2.7358895215135884E8	0	7706	3.5069909993059447	2.3248617780252276	21.004113206385615	411.26318359375	411.2757873535156
548	411.2889709472656	84.2951655445333					1	DETECTED	411.2890 m/z @84.30 [151020OFc1_NvH-0949-Control-16.raw]	411.2889709472656	84.2951655445333	12.6560752968	94.9789834242667	82.3229081274667	130335.046875	2.3043059272848308E8	0	7706	78.99007171389022	0.5539436295609759	0.10273684763087307	411.2799072265625	411.296142578125
549	411.3105773925781	91.4007909904					1	DETECTED	411.3106 m/z @91.40 [151020OFc1_NvH-0949-Control-16.raw]	411.3105773925781	91.4007909904	0.852105889866667	99.86956682	99.01746093013334	100631.03125	2.3435247750787508E8	0	7706	1.9304992967578585	0.5467636599040472	3.479944604143652	411.30133056640625	411.31903076171875
550	411.3289489746094	92.1822884101333					1	DETECTED	411.3289 m/z @92.18 [151020OFc1_NvH-0949-Control-16.raw]	411.3289489746094	92.1822884101333	3.80878095013333	95.8637459128	92.05496496266667	69008.9921875	1.7751035038058636E8	0	7706	0.9270152855151252	0.5208289656508939	8.876785616070952	411.32379150390625	411.3325500488281
551	411.34710693359375	92.0561645013333					1	DETECTED	411.3471 m/z @92.06 [151020OFc1_NvH-0949-Control-16.raw]	411.34710693359375	92.0561645013333	25.0320210442667	94.6429640618667	69.61094301760001	87594.8828125	1.9926973272088143E8	0	7706	1.9348673619806505	0.5192975204688026	0.12969290361326957	411.33831787109375	411.3542175292969
552	411.3652038574219	92.1822884101333					1	DETECTED	411.3652 m/z @92.18 [151020OFc1_NvH-0949-Control-16.raw]	411.3652038574219	92.1822884101333	3.75295652826667	94.9232677429333	91.17031121466664	89887.0390625	2.511856184615062E8	0	7706	0.4329658788754216	0.5154981343546828	0.17979846191585405	411.3552551269531	411.3734130859375
553	411.3834228515625	92.1822884101333					1	DETECTED	411.3834 m/z @92.18 [151020OFc1_NvH-0949-Control-16.raw]	411.3834228515625	92.1822884101333	0.852105889866667	98.9414982794667	98.08939238960004	94744.953125	2.3518353329118416E8	0	7706	62.731587307912946	0.5370042503081252	0.11063997501107566	411.37371826171875	411.3930969238281
554	411.42474365234375	33.8455931005333					1	DETECTED	411.4247 m/z @33.85 [151020OFc1_NvH-0949-Control-16.raw]	411.42474365234375	33.8455931005333	0.6899717968	96.9813477101333	96.29137591333331	225692.53125	2.653653914406844E8	0	7706	23.809403623326688	1.925550787923157	2.8021168339581832	411.41522216796875	411.4317626953125
555	411.44183349609375	41.1134813581333					1	DETECTED	411.4418 m/z @41.11 [151020OFc1_NvH-0949-Control-16.raw]	411.44183349609375	41.1134813581333	3.29755535306667	97.8975996613333	94.60004430826663	4111901.5	3.363060700009191E8	4	7706	0.18550766904098026	0.5732603320986397	0.13480201179532572	411.4318542480469	411.4518127441406
556	411.45867919921875	15.7863308786667					1	DETECTED	411.4587 m/z @15.79 [151020OFc1_NvH-0949-Control-16.raw]	411.45867919921875	15.7863308786667	3.4262870688	94.7620295072	91.3357424384	162337.5625	2.3047306240173554E8	0	7706	0.078263279043842	4.156574772030513	0.07715810132211376	411.451904296875	411.464599609375
557	411.474609375	36.8502823296					1	DETECTED	411.4746 m/z @36.85 [151020OFc1_NvH-0949-Control-16.raw]	411.474609375	36.8502823296	4.09842558826667	98.6994987781333	94.60107318986664	347934.21875	2.3960138519273838E8	0	7706	14.15098285431624	2.1466203227456613	0.011802021135217245	411.4646301269531	411.4844665527344
558	411.4921875	36.0087122112					1	DETECTED	411.4922 m/z @36.01 [151020OFc1_NvH-0949-Control-16.raw]	411.4921875	36.0087122112	3.68792403386667	97.3356250482667	93.64770101440004	123079.0390625	2.6214059403595567E8	0	7706	1.7537796157702346	1.4602819053980505	2.7201212552971543	411.4847412109375	411.5021667480469
559	411.5230712890625	19.7105877453333					1	DETECTED	411.5231 m/z @19.71 [151020OFc1_NvH-0949-Control-16.raw]	411.5230712890625	19.7105877453333	4.64348612826667	99.2303051389333	94.58681901066663	200425.9375	2.4805557537706876E8	0	7706	0.07674897656981372	4.863594219208015	0.4012715261906703	411.5132141113281	411.5253601074219
560	411.5353698730469	21.7807726405333					1	DETECTED	411.5354 m/z @21.78 [151020OFc1_NvH-0949-Control-16.raw]	411.5353698730469	21.7807726405333	1.88668982906667	96.8061419834667	94.91945215440003	1302969.5	2.937806936873734E8	3	7706	0.18131060802358334	0.5944243650312031	1.6272716938707226	411.5254211425781	411.5396728515625
561	411.5497131347656	21.2384878064					1	DETECTED	411.5497 m/z @21.24 [151020OFc1_NvH-0949-Control-16.raw]	411.5497131347656	21.2384878064	3.67861354453333	96.1119909322667	92.43337738773337	6196115.0	4.673949495065081E8	3	7706	0.1747518564503885	0.7695818238989864	6.011446692558423	411.5397644042969	411.5596923828125
562	411.56890869140625	30.4779213858667					1	DETECTED	411.5689 m/z @30.48 [151020OFc1_NvH-0949-Control-16.raw]	411.56890869140625	30.4779213858667	2.72015366773333	96.9262525221333	94.20609885439997	1050560.875	2.6519901563348773E8	0	7706	6.41734306400172	1.006666321136953	1.1630033177446428	411.5597229003906	411.57025146484375
563	411.5802917480469	47.8284757618667					1	DETECTED	411.5803 m/z @47.83 [151020OFc1_NvH-0949-Control-16.raw]	411.5802917480469	47.8284757618667	2.29250232586667	97.9345117376	95.64200941173334	1783256.75	3.2742332317228353E8	3	7706	8.944501231030955	0.8895957795335983	0.008221719018458714	411.5703125	411.5902404785156
564	411.59619140625	28.4009160890667					1	DETECTED	411.5962 m/z @28.40 [151020OFc1_NvH-0949-Control-16.raw]	411.59619140625	28.4009160890667	4.4628318528	85.5356245154667	81.0727926626667	1190892.0	2.3072469783870918E8	3	7706	0.13622950886621155	0.5291172613617524	122.13378269081329	411.5903015136719	411.60614013671875
565	411.6420593261719	41.1543331824					1	DETECTED	411.6421 m/z @41.15 [151020OFc1_NvH-0949-Control-16.raw]	411.6420593261719	41.1543331824	3.73471301706667	94.1575299618667	90.42281694480003	1399275.25	2.932943220673867E8	0	7706	0.13959869844264716	1.1745267888642859	25.385138581204423	411.6321716308594	411.6518249511719
566	411.6842346191406	28.1010151685333					1	DETECTED	411.6842 m/z @28.10 [151020OFc1_NvH-0949-Control-16.raw]	411.6842346191406	28.1010151685333	2.4570023792	93.6208279074667	91.1638255282667	1272932.75	2.751000447165071E8	0	7706	0.1311829866095593	60.81312173878099	1.06779798088634	411.67425537109375	411.69415283203125
567	411.70513916015625	29.6667786157333					1	DETECTED	411.7051 m/z @29.67 [151020OFc1_NvH-0949-Control-16.raw]	411.70513916015625	29.6667786157333	3.85560802773333	98.8473098874667	94.99170185973337	574486.5625	2.570196257833785E8	0	7706	0.24722071710767324	0.6307630937343901	0.24705674793331553	411.6951904296875	411.70611572265625
568	411.7161560058594	21.8546964592					1	DETECTED	411.7162 m/z @21.85 [151020OFc1_NvH-0949-Control-16.raw]	411.7161560058594	21.8546964592	3.575087656	99.9345992605333	96.35951160453331	4.0582624E7	1.116052202136912E9	2	7706	0.1720618373338887	0.551404398520832	0.07802369083803902	411.7062072753906	411.7261047363281
569	411.7268981933594	21.1338298402667					1	DETECTED	411.7269 m/z @21.13 [151020OFc1_NvH-0949-Control-16.raw]	411.7268981933594	21.1338298402667	3.85560802773333	54.5367375285333	50.68112950079997	3395095.0	1.8613436469695508E8	2	7706	0.24048241910488954	0.5478268183764214	0.05973316842249852	411.7261657714844	411.72930908203125
570	411.73931884765625	34.8923588538667					1	DETECTED	411.7393 m/z @34.89 [151020OFc1_NvH-0949-Control-16.raw]	411.73931884765625	34.8923588538667	1.51766493653333	97.1968015797333	95.67913664319997	4093045.75	4.3143129658988786E8	2	7706	2.204941964622897	0.5082479543044932	0.01412364620263673	411.7293395996094	411.74761962890625
571	411.7576904296875	27.555691864					1	DETECTED	411.7577 m/z @27.56 [151020OFc1_NvH-0949-Control-16.raw]	411.7576904296875	27.555691864	4.9832011256	99.7668887746667	94.78368764906669	6124916.5	3.528592186662246E8	2	7706	0.23945597362912352	0.5107943625998643	1.2183081901592758	411.7477111816406	411.7674255371094
572	411.7817687988281	15.0036314930667					1	DETECTED	411.7818 m/z @15.00 [151020OFc1_NvH-0949-Control-16.raw]	411.7817687988281	15.0036314930667	4.50030668666667	60.76882442	56.26851773333333	63691.0859375	1.2385347750759655E8	0	7706	0.07569965412514179	2.6786050498527394	4.357210099705479	411.7785339355469	411.7831726074219
573	411.8442077636719	41.0868482797333					1	DETECTED	411.8442 m/z @41.09 [151020OFc1_NvH-0949-Control-16.raw]	411.8442077636719	41.0868482797333	1.4586989928	99.7577181912	98.2990191984	453156.28125	2.5455604470391178E8	0	7706	0.07104248149020265	1.6001775347024332	0.2347361471239432	411.8345642089844	411.8473815917969
574	411.8573913574219	24.8288876957333					1	DETECTED	411.8574 m/z @24.83 [151020OFc1_NvH-0949-Control-16.raw]	411.8573913574219	24.8288876957333	0.449026892	99.5052377272	99.05621083519999	2423156.25	2.936053796059945E8	3	7706	0.19695224815109924	0.5081750855868463	1.4204404276834341	411.84783935546875	411.8629455566406
575	411.8729553222656	25.1783941312					1	DETECTED	411.8730 m/z @25.18 [151020OFc1_NvH-0949-Control-16.raw]	411.8729553222656	25.1783941312	0.5333841568	99.8041303058667	99.27074614906671	1.8941132E7	5.215696068260353E8	3	7706	0.1897544030835796	0.5127272933265273	0.01757610267950696	411.86297607421875	411.8829345703125
576	411.8865051269531	27.6559537232					1	DETECTED	411.8865 m/z @27.66 [151020OFc1_NvH-0949-Control-16.raw]	411.8865051269531	27.6559537232	0.016196604	99.9624824792	99.9462858752	3263935.75	3.6423140043474597E8	3	7706	21.950177487340742	0.5274733296278611	2.7366581178812197	411.8829650878906	411.8964538574219
577	411.9031677246094	30.5058144741333					1	DETECTED	411.9032 m/z @30.51 [151020OFc1_NvH-0949-Control-16.raw]	411.9031677246094	30.5058144741333	0.0055021984	99.6558169842667	99.65031478586671	1018664.3125	2.8457986440275663E8	3	7706	2.685745008789393	0.7408255599058057	0.007920368327404118	411.8965148925781	411.9052734375
578	411.915283203125	47.8021932370667					1	DETECTED	411.9153 m/z @47.80 [151020OFc1_NvH-0949-Control-16.raw]	411.915283203125	47.8021932370667	0.250914245866667	96.1585323184	95.90761807253334	1155113.25	2.9454545364046395E8	0	7706	5.106431970198052	0.504272236638129	1.7253398533625672	411.90533447265625	411.92510986328125
579	411.9302978515625	28.2980729197333					1	DETECTED	411.9303 m/z @28.30 [151020OFc1_NvH-0949-Control-16.raw]	411.9302978515625	28.2980729197333	0.486445241866667	98.8749537746667	98.38850853280003	836182.125	2.722617022382732E8	0	7706	0.04239170241443091	1.379054246806132	193.02695215033094	411.9254150390625	411.94024658203125
580	411.9429626464844	11.8988063426667					1	DETECTED	411.9430 m/z @11.90 [151020OFc1_NvH-0949-Control-16.raw]	411.9429626464844	11.8988063426667	0.0055021984	99.6280323773333	99.6225301789333	163027.15625	2.658765138828047E8	0	7706	0.08659430464624229	0.5113663671004723	1.0494983192597669	411.9403991699219	411.9473876953125
581	411.9576416015625	34.9362661954667					1	DETECTED	411.9576 m/z @34.94 [151020OFc1_NvH-0949-Control-16.raw]	411.9576416015625	34.9362661954667	0.119036569333333	99.9530847192	99.83404814986667	256338.8125	2.5977383820640317E8	0	7706	18.089367415360844	1.7253292094134962	0.0021496357779398397	411.94769287109375	411.96759033203125
582	411.98065185546875	39.5252013413333					1	DETECTED	411.9807 m/z @39.53 [151020OFc1_NvH-0949-Control-16.raw]	411.98065185546875	39.5252013413333	0.1283448744	99.7577181912	99.6293733168	324949.78125	2.496780558682097E8	0	7706	17.257743309027035	1.4658689350347458	0.006219538572353972	411.970703125	411.9906311035156
583	412.02337646484375	29.3889299893333					1	DETECTED	412.0234 m/z @29.39 [151020OFc1_NvH-0949-Control-16.raw]	412.02337646484375	29.3889299893333	3.5658502864	98.3350363306667	94.76918604426669	354565.625	2.2414579658547407E8	0	7706	0.1103530882073187	3.009528091243838	0.015636470620564513	412.0137023925781	412.0326843261719
584	412.0935363769531	37.90282434					1	DETECTED	412.0935 m/z @37.90 [151020OFc1_NvH-0949-Control-16.raw]	412.0935363769531	37.90282434	0.0055021984	99.989981856	99.9844796576	292805.09375	2.490990873130684E8	0	7706	1.028380190866521	1.2887153851732067	0.0871306940407875	412.0846252441406	412.099853515625
585	412.1258239746094	92.4859267045333					1	DETECTED	412.1258 m/z @92.49 [151020OFc1_NvH-0949-Control-16.raw]	412.1258239746094	92.4859267045333	5.50309332853333	98.5574797312	93.05438640266668	303250.03125	2.5359169045015925E8	0	7706	2.3072450270142326	2.602051828069888	0.05687986466013093	412.1163635253906	412.1353759765625
586	412.14288330078125	92.4518205445333					1	DETECTED	412.1429 m/z @92.45 [151020OFc1_NvH-0949-Control-16.raw]	412.14288330078125	92.4518205445333	8.4568242464	94.1681990546667	85.7113748082667	96149.984375	2.3322349293685406E8	0	7706	1.7960470205582482	0.5102171473645957	43.453519229089174	412.1368713378906	412.1505432128906
587	412.16082763671875	90.3775568421333					1	DETECTED	412.1608 m/z @90.38 [151020OFc1_NvH-0949-Control-16.raw]	412.16082763671875	90.3775568421333	1.94072700053333	98.6173622674667	96.67663526693337	194214.484375	2.119247324544871E8	0	7706	0.06323368251733541	0.4944151657189338	0.02827889880975905	412.15106201171875	412.1705322265625
588	412.18182373046875	52.8020632309333					1	DETECTED	412.1818 m/z @52.80 [151020OFc1_NvH-0949-Control-16.raw]	412.18182373046875	52.8020632309333	2.67498940293333	97.0195311624	94.34454175946667	108971.0546875	2.4255553321252662E8	0	7706	23.09625153758677	1.0039205550525303	0.9438420265913905	412.17193603515625	412.1835021972656
589	412.19354248046875	25.4035355813333					1	DETECTED	412.1935 m/z @25.40 [151020OFc1_NvH-0949-Control-16.raw]	412.19354248046875	25.4035355813333	3.83669283626667	97.7067082906667	93.87001545440003	1824702.625	3.236461527331732E8	4	7706	0.17984477710597702	0.5931384994786265	2.3705906006092436	412.1835632324219	412.1968994140625
590	412.2069396972656	25.1783941312					1	DETECTED	412.2069 m/z @25.18 [151020OFc1_NvH-0949-Control-16.raw]	412.2069396972656	25.1783941312	0.6809657552	98.7451314525333	98.0641656973333	1.2628573E7	4.6612010698314244E8	3	7706	0.1670785960936243	0.523463203603056	0.03367850911468971	412.19696044921875	412.2073669433594
591	412.2173767089844	21.8546964592					1	DETECTED	412.2174 m/z @21.85 [151020OFc1_NvH-0949-Control-16.raw]	412.2173767089844	21.8546964592	2.34691416853333	99.5720182488	97.22510408026668	2.0834748E7	1.026193097486789E9	2	7706	0.20281699836590406	1.442399589375468	2.601236897306755	412.2073974609375	412.22735595703125
592	412.2309875488281	44.5556319234667					1	DETECTED	412.2310 m/z @44.56 [151020OFc1_NvH-0949-Control-16.raw]	412.2309875488281	44.5556319234667	3.1471135136	98.0363481194667	94.88923460586669	3106316.75	5.1531260102852374E8	3	7706	7.993357109373491	1.1653263382448413	0.008288473347160501	412.2273864746094	412.240966796875
593	412.242919921875	17.3271443984					1	DETECTED	412.2429 m/z @17.33 [151020OFc1_NvH-0949-Control-16.raw]	412.242919921875	17.3271443984	3.94340210826667	95.4693921405333	91.52599003226663	2561139.25	3.494042496349826E8	2	7706	0.14210548890325114	0.6096251807124855	7.03458350634669	412.2409973144531	412.2494812011719
594	412.2594909667969	27.555691864					1	DETECTED	412.2595 m/z @27.56 [151020OFc1_NvH-0949-Control-16.raw]	412.2594909667969	27.555691864	3.84596586106667	99.6926771269333	95.84671126586663	2730268.0	3.301769939133602E8	2	7706	0.2223113648905226	2.8680211085169667	7.836750404029555	412.2495422363281	412.26947021484375
595	412.2919921875	47.8973650914667					1	DETECTED	412.2920 m/z @47.90 [151020OFc1_NvH-0949-Control-16.raw]	412.2919921875	47.8973650914667	2.34691416853333	96.9908955464	94.64398137786667	1783671.25	3.2075506674953705E8	2	7706	0.15062027103415687	1.509224040280073	1.3194886158065005	412.287841796875	412.2993469238281
596	412.30908203125	91.3344105592					1	DETECTED	412.3091 m/z @91.33 [151020OFc1_NvH-0949-Control-16.raw]	412.30908203125	91.3344105592	16.1773620208	92.7800169290667	76.6026549082667	191105.890625	2.0614774113884085E8	0	7706	0.9112938589210984	0.5096172374912254	2.248155305431735	412.3025817871094	412.3185119628906
597	412.3440856933594	48.5421518224					1	DETECTED	412.3441 m/z @48.54 [151020OFc1_NvH-0949-Control-16.raw]	412.3440856933594	48.5421518224	11.9942326888	92.4421210317333	80.4478883429333	65788.125	2.2277055969825286E8	0	7706	79.39760164336045	1.1005809667146582	1.1731960273715742	412.3388366699219	412.35302734375
598	412.3797607421875	67.6631967744					1	DETECTED	412.3798 m/z @67.66 [151020OFc1_NvH-0949-Control-16.raw]	412.3797607421875	67.6631967744	8.54137318293333	97.372326672	88.83095348906667	91399.625	2.6291074346955854E8	0	7706	82.9696959820972	0.7512534973793336	0.4054396184108087	412.3711242675781	412.38934326171875
599	412.4148254394531	92.1822884101333					1	DETECTED	412.4148 m/z @92.18 [151020OFc1_NvH-0949-Control-16.raw]	412.4148254394531	92.1822884101333	3.94340210826667	92.463829032	88.52042692373334	201529.296875	2.575944856112123E8	0	7706	2.002357244569126	0.6718246903662047	0.12239154226584285	412.4049987792969	412.41497802734375
600	412.42498779296875	29.3738610944					1	DETECTED	412.4250 m/z @29.37 [151020OFc1_NvH-0949-Control-16.raw]	412.42498779296875	29.3738610944	0.825005984266667	95.1628082189333	94.33780223466664	409563.6875	2.602849346309217E8	0	7706	18.276924338994455	2.5936748979056787	1092.521951835383	412.4150085449219	412.43426513671875
601	412.4552307128906	42.1676449408					1	DETECTED	412.4552 m/z @42.17 [151020OFc1_NvH-0949-Control-16.raw]	412.4552307128906	42.1676449408	0.67193486	98.9878812656	98.3159464056	191665.4375	2.3223895205405244E8	0	7706	33.593530720042864	1.3776872742335688	1.8771345289599226	412.45428466796875	412.4652099609375
602	412.4839782714844	30.0928737810667					1	DETECTED	412.4840 m/z @30.09 [151020OFc1_NvH-0949-Control-16.raw]	412.4839782714844	30.0928737810667	3.40818939466667	97.6881416472	94.27995225253333	226474.84375	2.239716069168406E8	0	7706	16.12354376948961	2.4397528982850867	7.051044928912699	412.4739990234375	412.4939270019531
603	412.5081787109375	20.7465260632					1	DETECTED	412.5082 m/z @20.75 [151020OFc1_NvH-0949-Control-16.raw]	412.5081787109375	20.7465260632	4.20531642986667	97.2524570557333	93.04714062586663	345643.75	2.4670623935727173E8	3	7706	8.65284422165261	0.6791001700402003	1.4545328665621522	412.49822998046875	412.51580810546875
604	412.5259094238281	24.8288876957333					1	DETECTED	412.5259 m/z @24.83 [151020OFc1_NvH-0949-Control-16.raw]	412.5259094238281	24.8288876957333	3.87446966826667	94.3322888237333	90.45781915546662	590708.8125	2.4228279708241215E8	0	7706	0.11152370492501262	0.5908983345764568	0.009964891945270903	412.5160827636719	412.53070068359375
605	412.54071044921875	25.1669193946667					1	DETECTED	412.5407 m/z @25.17 [151020OFc1_NvH-0949-Control-16.raw]	412.54071044921875	25.1669193946667	3.575087656	88.2857802752	84.7106926192	4728425.0	3.3840553102040064E8	3	7706	0.15421595070383987	1.0375186342017888	1.0724501138387796	412.53076171875	412.5455627441406
606	412.5555725097656	13.8589732272					1	DETECTED	412.5556 m/z @13.86 [151020OFc1_NvH-0949-Control-16.raw]	412.5555725097656	13.8589732272	3.4903447456	99.600055248	96.1097105024	4.1960116E7	1.0065354653086052E9	3	7706	0.18392736592594439	59.01463158214609	1.1859681449916644	412.54559326171875	412.5655517578125
607	412.5758972167969	38.0302293128					1	DETECTED	412.5759 m/z @38.03 [151020OFc1_NvH-0949-Control-16.raw]	412.5758972167969	38.0302293128	4.01069152933333	96.3652028325333	92.35451130319997	1462965.375	3.027930943223335E8	3	7706	27.758086724930756	0.5201331478086857	0.10338020035831828	412.56591796875	412.5849609375
608	412.590576171875	34.238782376					1	DETECTED	412.5906 m/z @34.24 [151020OFc1_NvH-0949-Control-16.raw]	412.590576171875	34.238782376	3.4446376648	94.9696853197333	91.5250476549333	133621.5625	2.1547706149626598E8	0	7706	66.58954701043521	1.7293743012738958	2.4506004375937613	412.5859069824219	412.6004943847656
609	412.6563415527344	41.1267460522667					1	DETECTED	412.6563 m/z @41.13 [151020OFc1_NvH-0949-Control-16.raw]	412.6563415527344	41.1267460522667	4.02061010373333	95.0162515613333	90.99564145759997	355531.78125	2.543989758239893E8	2	7706	6.083051974799609	1.4692094039953079	0.4307961891317335	412.6467590332031	412.66607666015625
610	412.6952209472656	25.3907436786667					1	DETECTED	412.6952 m/z @25.39 [151020OFc1_NvH-0949-Control-16.raw]	412.6952209472656	25.3907436786667	3.37164202213333	94.8948320234667	91.52319000133338	674448.8125	2.8126963804620755E8	0	7706	19.396262332122888	0.9568525402867802	162.39019588837917	412.685546875	412.6977233886719
611	412.7077331542969	17.6435764592					1	DETECTED	412.7077 m/z @17.64 [151020OFc1_NvH-0949-Control-16.raw]	412.7077331542969	17.6435764592	1.49955905626667	98.9600269274667	97.46046787120002	2902958.25	3.243630803912691E8	0	7706	0.24910319151529237	1.3802942312019453	0.04666890246045963	412.6977844238281	412.7087707519531
612	412.71881103515625	21.8546964592					1	DETECTED	412.7188 m/z @21.85 [151020OFc1_NvH-0949-Control-16.raw]	412.71881103515625	21.8546964592	4.03029946693333	99.4578655066667	95.42756603973338	4698757.0	3.920731626567377E8	4	7706	5.869508262687354	6.033086426486528	8.482416582929483	412.7088317871094	412.7189636230469
613	412.7289733886719	22.1269707509333					1	DETECTED	412.7290 m/z @22.13 [151020OFc1_NvH-0949-Control-16.raw]	412.7289733886719	22.1269707509333	2.99275051653333	95.5744597789333	92.58170926239997	6.519004E7	1.5462122710970986E9	2	7706	0.2558330936292421	2.658431696132363	2.2074453824110623	412.718994140625	412.73895263671875
614	412.747314453125	25.4035355813333					1	DETECTED	412.7473 m/z @25.40 [151020OFc1_NvH-0949-Control-16.raw]	412.747314453125	25.4035355813333	4.03029946693333	96.7019049949333	92.67160552799997	2457436.5	3.588100357635566E8	2	7706	16.25388334096956	0.5640307322736641	61.85731917454689	412.739013671875	412.7572937011719
615	412.7607421875	27.539600432					1	DETECTED	412.7607 m/z @27.54 [151020OFc1_NvH-0949-Control-16.raw]	412.7607421875	27.539600432	4.07272599306667	61.5700138461333	57.49728785306663	606928.3125	1.6340774333834013E8	0	7706	8.196155045210716	0.5062222060747572	0.018826183684294943	412.75732421875	412.7610168457031
616	412.77105712890625	11.1905475725333					1	DETECTED	412.7711 m/z @11.19 [151020OFc1_NvH-0949-Control-16.raw]	412.77105712890625	11.1905475725333	3.9810876504	99.2022764402667	95.2211887898667	1290290.5	2.865936455748321E8	2	7706	0.20325954157748782	0.5513665090613545	105.92733518985254	412.7610778808594	412.7786560058594
617	412.79400634765625	47.8406632112					1	DETECTED	412.7940 m/z @47.84 [151020OFc1_NvH-0949-Control-16.raw]	412.79400634765625	47.8406632112	4.73059148986667	96.4046149024	91.67402341253333	674048.25	2.445255129082848E8	0	7706	0.15035234596185632	1.1833187738083122	1.396299658024249	412.7841491699219	412.8039855957031
618	412.8282470703125	30.4948209624					1	DETECTED	412.8282 m/z @30.49 [151020OFc1_NvH-0949-Control-16.raw]	412.8282470703125	30.4948209624	0.924027467466667	99.1268252032	98.20279773573333	2974601.5	2.943338560513497E8	5	7706	0.2787085977934076	0.5223616151379885	1.5635944216922486	412.8183288574219	412.8381652832031
619	412.84283447265625	20.7014349274667					1	DETECTED	412.8428 m/z @20.70 [151020OFc1_NvH-0949-Control-16.raw]	412.84283447265625	20.7014349274667	1.33209646213333	95.1057990154667	93.77370255333337	241132.265625	2.2430904653185284E8	0	7706	8.520848664875835	0.5099365934772359	0.025402833756531736	412.83831787109375	412.8528137207031
620	412.8644714355469	5.4435479736					1	DETECTED	412.8645 m/z @5.44 [151020OFc1_NvH-0949-Control-16.raw]	412.8644714355469	5.4435479736	0.0443228152	99.6651610421333	99.6208382269333	568948.3125	2.6190456468259296E8	3	7706	7.7395480387804865	11.108649872074777	63.16873603894194	412.85455322265625	412.86468505859375
621	412.87469482421875	25.1669193946667					1	DETECTED	412.8747 m/z @25.17 [151020OFc1_NvH-0949-Control-16.raw]	412.87469482421875	25.1669193946667	0.336271761333333	99.4391402632	99.10286850186667	1178938.875	2.793712889537882E8	3	7706	0.19688723197466373	0.6440826284863433	1.4272439799063645	412.8647155761719	412.8774719238281
622	412.8874816894531	13.8462468453333					1	DETECTED	412.8875 m/z @13.85 [151020OFc1_NvH-0949-Control-16.raw]	412.8874816894531	13.8462468453333	0.0350146072	99.8880918	99.8530771928	2.7633342E7	7.70318044320304E8	3	7706	0.18145852726584977	17.596513809821943	39.457439566870875	412.87750244140625	412.8949890136719
623	412.9049987792969	16.4008739154667					1	DETECTED	412.9050 m/z @16.40 [151020OFc1_NvH-0949-Control-16.raw]	412.9049987792969	16.4008739154667	0.0055021984	99.989981856	99.9844796576	1.10747528E8	1.6020538950427914E9	3	7706	0.16257937953043466	1.1462360440850756	1.0940508105865223	412.89501953125	412.91497802734375
624	412.9222106933594	25.9573878117333					1	DETECTED	412.9222 m/z @25.96 [151020OFc1_NvH-0949-Control-16.raw]	412.9222106933594	25.9573878117333	0.109759549333333	99.0804593056	98.97069975626667	904737.5	2.5375592210098818E8	3	7706	0.03678582760147009	0.536208021953372	219.2036492719534	412.9151611328125	412.9320983886719
625	412.93756103515625	6.085439064					1	DETECTED	412.9376 m/z @6.09 [151020OFc1_NvH-0949-Control-16.raw]	412.93756103515625	6.085439064	0.6537659272	96.6556617661333	96.00189583893331	493984.96875	2.3761574475187457E8	0	7706	1.111668675337671	5.41845167310251	10.734190970849294	412.9322204589844	412.947509765625
626	412.9581604003906	11.0042086882667					1	DETECTED	412.9582 m/z @11.00 [151020OFc1_NvH-0949-Control-16.raw]	412.9581604003906	11.0042086882667	2.55699915733333	99.2773735338667	96.72037437653336	422411.4375	2.684087646555662E8	0	7706	0.11616984959357168	11.38003603396713	72.98509723463414	412.9482727050781	412.9618225097656
627	412.9718322753906	24.5761949437333					1	DETECTED	412.9718 m/z @24.58 [151020OFc1_NvH-0949-Control-16.raw]	412.9718322753906	24.5761949437333	0.589329513333333	99.3723746613333	98.78304514799996	2129065.0	2.8023485964390296E8	4	7706	0.13681106736210324	0.5176050011568537	0.03028137708889924	412.96185302734375	412.9817199707031
628	412.985595703125	39.4180066141333					1	DETECTED	412.9856 m/z @39.42 [151020OFc1_NvH-0949-Control-16.raw]	412.985595703125	39.4180066141333	1.80679938346667	98.9321022386667	97.12530285520003	1109396.25	2.4954634113698015E8	0	7706	0.3574292731832216	0.5064616742808805	0.00306103039287972	412.9818420410156	412.9955749511719
629	413.0107727050781	24.6597289069333					1	DETECTED	413.0108 m/z @24.66 [151020OFc1_NvH-0949-Control-16.raw]	413.0107727050781	24.6597289069333	0.626424669866667	99.989981856	99.36355718613333	122453.15625	2.5195783906357384E8	0	7706	92.28259770143222	2.7377413636197976	4.465062197266012	413.00848388671875	413.01873779296875
630	413.02874755859375	30.5058144741333					1	DETECTED	413.0287 m/z @30.51 [151020OFc1_NvH-0949-Control-16.raw]	413.02874755859375	30.5058144741333	0.9512646176	99.9809218674667	99.0296572498667	2975350.75	3.42461208350913E8	5	7706	0.16530970101836928	10.028546784668523	20.343198454618584	413.0194396972656	413.0386962890625
631	413.0635986328125	73.6809656170667					1	DETECTED	413.0636 m/z @73.68 [151020OFc1_NvH-0949-Control-16.raw]	413.0635986328125	73.6809656170667	0.0055021984	96.4410727845333	96.43557058613331	55149.83984375	2.0710575819573176E8	0	7706	95.94993436470236	0.6552573147678917	0.31039473452864286	413.0635986328125	413.070068359375
632	413.0938415527344	37.2005529461333					1	DETECTED	413.0938 m/z @37.20 [151020OFc1_NvH-0949-Control-16.raw]	413.0938415527344	37.2005529461333	0.0055021984	99.9809218674667	99.97541966906671	118102.7890625	2.4737203151162136E8	0	7706	3.763614341116785	1.3630593913093678	1.5740259918515975	413.08612060546875	413.10205078125
633	413.1106872558594	54.3351895544					1	DETECTED	413.1107 m/z @54.34 [151020OFc1_NvH-0949-Control-16.raw]	413.1106872558594	54.3351895544	4.27105731493333	97.3907600114667	93.11970269653337	101767.6796875	2.2116588222005752E8	0	7706	87.34262580867356	0.9300041619729207	0.7457527503376972	413.10455322265625	413.1194763183594
634	413.1451110839844	92.0561645013333					1	DETECTED	413.1451 m/z @92.06 [151020OFc1_NvH-0949-Control-16.raw]	413.1451110839844	92.0561645013333	0.626424669866667	95.3438416226667	94.71741695280004	80225.8984375	1.974875460760069E8	0	7706	0.13453751413794635	0.5179792544930873	0.03595850898617464	413.1352233886719	413.1484375
635	413.1744384765625	15.0477621493333					1	DETECTED	413.1744 m/z @15.05 [151020OFc1_NvH-0949-Control-16.raw]	413.1744384765625	15.0477621493333	0.2226253128	97.5577456648	97.33512035199999	392319.3125	2.5416142914038607E8	0	7706	6.016574006246907	0.6060155453963871	2.2470072901096008	413.1644592285156	413.18206787109375
636	413.192138671875	39.4564106648					1	DETECTED	413.1921 m/z @39.46 [151020OFc1_NvH-0949-Control-16.raw]	413.192138671875	39.4564106648	2.56613235946667	99.5813306797333	97.01519832026663	1220782.5	3.049509618441562E8	2	7706	0.24509791508017997	0.79847646747484	0.4662637922387467	413.1822509765625	413.20208740234375
637	413.2093811035156	17.6551993306667					1	DETECTED	413.2094 m/z @17.66 [151020OFc1_NvH-0949-Control-16.raw]	413.2093811035156	17.6551993306667	4.176358232	98.0087212354667	93.8323630034667	1138301.125	2.928593153087633E8	0	7706	27.144060906596497	0.9132566710392315	135.73218082550923	413.2021484375	413.2106018066406
638	413.2206115722656	13.8589732272					1	DETECTED	413.2206 m/z @13.86 [151020OFc1_NvH-0949-Control-16.raw]	413.2206115722656	13.8589732272	3.6317395616	97.9528639624	94.3211244008	9914428.0	5.675615495428602E8	3	7706	0.18625967732176996	0.9494755014561405	73.95941987209696	413.21063232421875	413.22528076171875
639	413.23529052734375	16.3838344685333					1	DETECTED	413.2353 m/z @16.38 [151020OFc1_NvH-0949-Control-16.raw]	413.23529052734375	16.3838344685333	2.139076776	99.9991650269333	97.8600882509333	7.2460736E7	2.0315053673477974E9	3	7706	0.16581386623050776	0.5144291232387382	0.7233866930658511	413.2253112792969	413.2452697753906
640	413.2467346191406	26.7172621962667					1	DETECTED	413.2467 m/z @26.72 [151020OFc1_NvH-0949-Control-16.raw]	413.2467346191406	26.7172621962667	4.08359038106667	95.4899090970667	91.40631871600003	1110235.125	3.4962767555932814E8	2	7706	13.299211789919088	2.1640828181564333	2.4733618453681236	413.24530029296875	413.253173828125
641	413.26318359375	33.3689590885333					1	DETECTED	413.2632 m/z @33.37 [151020OFc1_NvH-0949-Control-16.raw]	413.26318359375	33.3689590885333	0.0055021984	99.9991650269333	99.9936628285333	2312321.75	3.1137924566133976E8	0	7706	0.160585536136999	1.8309555158437887	0.4164476851670981	413.2532043457031	413.2731628417969
642	413.29461669921875	47.9570120005333					1	DETECTED	413.2946 m/z @47.96 [151020OFc1_NvH-0949-Control-16.raw]	413.29461669921875	47.9570120005333	4.90943112906667	93.1233605488	88.21392941973332	124210.8671875	2.242785932682797E8	2	7706	43.494143920254395	1.024623503907183	1.0247416942461387	413.28515625	413.3045349121094
643	413.3089294433594	91.3249356082667					1	DETECTED	413.3089 m/z @91.32 [151020OFc1_NvH-0949-Control-16.raw]	413.3089294433594	91.3249356082667	16.4770584674667	95.0645010912	78.5874426237333	73216.09375	1.932074807534517E8	0	7706	0.4360336872099424	0.5249811058495261	1.2043930726470018	413.3046569824219	413.3136291503906
644	413.32586669921875	92.011071732					1	DETECTED	413.3259 m/z @92.01 [151020OFc1_NvH-0949-Control-16.raw]	413.32586669921875	92.011071732	10.768456808	95.4002117624	84.63175495440001	104986.1875	2.3467166706112707E8	0	7706	1.9858427426010792	0.5208581422051126	0.29277205481345353	413.32025146484375	413.3343200683594
645	413.3444519042969	90.8322680253333					1	DETECTED	413.3445 m/z @90.83 [151020OFc1_NvH-0949-Control-16.raw]	413.3444519042969	90.8322680253333	0.2604516592	92.4518205445333	92.1913688853333	83190.25	2.2094068721691975E8	0	7706	1.1481573553803628	0.508940709064799	0.010607524413576366	413.3359680175781	413.35443115234375
646	413.3701477050781	40.7817688045333					1	DETECTED	413.3701 m/z @40.78 [151020OFc1_NvH-0949-Control-16.raw]	413.3701477050781	40.7817688045333	0.0055021984	99.9530847192	99.94758252080001	92847.78125	2.455987314040924E8	0	7706	86.25479050005468	1.345285593652008	1.443821205294141	413.3602600097656	413.3739013671875
647	413.42681884765625	35.2294611997333					1	DETECTED	413.4268 m/z @35.23 [151020OFc1_NvH-0949-Control-16.raw]	413.42681884765625	35.2294611997333	3.84596586106667	97.6421507066667	93.79618484560002	1431534.875	3.0704103040504915E8	3	7706	4.711897395737605	0.5339537952917204	0.0034385700562901285	413.41717529296875	413.43658447265625
648	413.4452819824219	20.0597135408					1	DETECTED	413.4453 m/z @20.06 [151020OFc1_NvH-0949-Control-16.raw]	413.4452819824219	20.0597135408	4.34907686053333	96.0463334928	91.69725663226667	166143.0	2.0155571623779035E8	0	7706	13.699100232197079	3.2403772150681767	8.919114900170651	413.43719482421875	413.4465637207031
649	413.4570007324219	19.5033425021333					1	DETECTED	413.4570 m/z @19.50 [151020OFc1_NvH-0949-Control-16.raw]	413.4570007324219	19.5033425021333	1.6263891088	99.1362729794667	97.5098838706667	380273.5	2.6173728033471462E8	0	7706	0.20391672293103014	0.7918678917274709	0.21042097001519375	413.447021484375	413.4637756347656
650	413.4737854003906	24.5761949437333					1	DETECTED	413.4738 m/z @24.58 [151020OFc1_NvH-0949-Control-16.raw]	413.4737854003906	24.5761949437333	3.68792403386667	97.697465132	94.00954109813334	1123342.75	2.6096063767942464E8	0	7706	0.20932070589188	0.5201357302180435	0.0048517550419591255	413.4638671875	413.4836730957031
651	413.48681640625	39.2125093645333					1	DETECTED	413.4868 m/z @39.21 [151020OFc1_NvH-0949-Control-16.raw]	413.48681640625	39.2125093645333	0.241485207466667	94.6429640618667	94.40147885440004	552974.5	2.809805572569536E8	0	7706	8.42227865784417	0.5225488803505094	0.03360285037287817	413.4837951660156	413.4965515136719
652	413.515869140625	17.6185350930667					1	DETECTED	413.5159 m/z @17.62 [151020OFc1_NvH-0949-Control-16.raw]	413.515869140625	17.6185350930667	2.95606319946667	87.2764188322667	84.32035563280003	164735.09375	2.2515671035571796E8	0	7706	2.7109219331779	4.502475004967124	0.04909477143073698	413.5061950683594	413.5258483886719
653	413.5268859863281	48.4606833616					1	DETECTED	413.5269 m/z @48.46 [151020OFc1_NvH-0949-Control-16.raw]	413.5268859863281	48.4606833616	5.33127825706667	51.3164824344	45.98520417733333	111569.2265625	1.2773670063568182E8	0	7706	23.34595832566567	0.5324734276641574	0.07265857673394839	413.52587890625	413.5270690917969
654	413.5370788574219	45.2213636104					1	DETECTED	413.5371 m/z @45.22 [151020OFc1_NvH-0949-Control-16.raw]	413.5370788574219	45.2213636104	4.44408009386667	96.7292046424	92.28512454853333	864975.875	2.869712541834058E8	3	7706	1.879327454883601	2.407663346872052	0.003716759726136305	413.527099609375	413.5451354980469
655	413.55517578125	13.8462468453333					1	DETECTED	413.5552 m/z @13.85 [151020OFc1_NvH-0949-Control-16.raw]	413.55517578125	13.8462468453333	3.9716333264	99.2679818792	95.2963485528	2382960.25	2.920358731434362E8	3	7706	9.75178343959967	0.9022093712281515	0.9081909677158687	413.5452575683594	413.5567321777344
656	413.5667419433594	16.4008739154667					1	DETECTED	413.5667 m/z @16.40 [151020OFc1_NvH-0949-Control-16.raw]	413.5667419433594	16.4008739154667	3.4262870688	99.5627243730667	96.1364373042667	2.720601E7	6.453410202474147E8	3	7706	0.15806347145926125	6.609461809468008	14.508863192022195	413.5567626953125	413.5766906738281
657	413.57684326171875	35.0700566141333					1	DETECTED	413.5768 m/z @35.07 [151020OFc1_NvH-0949-Control-16.raw]	413.57684326171875	35.0700566141333	4.08359038106667	99.6186070746667	95.53501669360003	1426362.125	2.773211979743612E8	0	7706	8.52330441097967	0.5124510880534173	0.06889984918565979	413.5767517089844	413.5868225097656
658	413.5871887207031	27.4412124616					1	DETECTED	413.5872 m/z @27.44 [151020OFc1_NvH-0949-Control-16.raw]	413.5871887207031	27.4412124616	3.32490906773333	98.6720407778667	95.34713171013337	768530.125	2.5560416662052864E8	3	7706	3.9701335532864412	1.7464270728371973	10.430910811863114	413.5868835449219	413.59674072265625
659	413.6150207519531	25.2518930786667					1	DETECTED	413.6150 m/z @25.25 [151020OFc1_NvH-0949-Control-16.raw]	413.6150207519531	25.2518930786667	3.86509285253333	78.6011950136	74.73610216106667	89046.1953125	2.1330244797881716E8	0	7706	70.98933971793087	2.0211006472443103	3.0516579043823473	413.6052551269531	413.6205749511719
660	413.631103515625	30.4459948392					1	DETECTED	413.6311 m/z @30.45 [151020OFc1_NvH-0949-Control-16.raw]	413.631103515625	30.4459948392	4.52042921253333	97.4818483288	92.96141911626667	491922.09375	2.7613480758767366E8	0	7706	0.14164803457389752	0.5845357987703618	1.706775397113827	413.621337890625	413.6409606933594
661	413.6732177734375	25.0037467245333					1	DETECTED	413.6732 m/z @25.00 [151020OFc1_NvH-0949-Control-16.raw]	413.6732177734375	25.0037467245333	4.4723069824	96.6556617661333	92.18335478373331	336196.90625	2.45937038465205E8	0	7706	0.2652480995410862	4.148595557220437	0.06824308697547163	413.6632995605469	413.68304443359375
662	413.6848449707031	7.0418819984					1	DETECTED	413.6848 m/z @7.04 [151020OFc1_NvH-0949-Control-16.raw]	413.6848449707031	7.0418819984	6.65044318933333	84.4879778258667	77.83753463653336	121065.21875	1.9240868431411672E8	0	7706	0.05291530597182348	1.1668915206611712	30.001801049794892	413.683349609375	413.6851806640625
663	413.6951904296875	22.2222946274667					1	DETECTED	413.6952 m/z @22.22 [151020OFc1_NvH-0949-Control-16.raw]	413.6951904296875	22.2222946274667	2.64786470986667	99.6463984066667	96.99853369680004	1996387.75	3.2201389589282E8	0	7706	0.16415407892271716	2.259124614204899	1.1022233537649293	413.6852111816406	413.7051696777344
664	413.7136535644531	22.7452739525333					1	DETECTED	413.7137 m/z @22.75 [151020OFc1_NvH-0949-Control-16.raw]	413.7136535644531	22.7452739525333	2.139076776	90.6140311768	88.4749544008	508889.875	2.6671794166203174E8	0	7706	5.138486362220895	1.1185171340307847	1.241183259318012	413.70526123046875	413.7209167480469
665	413.7309265136719	22.1495559450667					1	DETECTED	413.7309 m/z @22.15 [151020OFc1_NvH-0949-Control-16.raw]	413.7309265136719	22.1495559450667	3.61303500213333	99.8603643829333	96.24732938079997	8426169.0	5.504915468296138E8	2	7706	0.19942119130656977	25.230938788473075	48.289540936303396	413.720947265625	413.7408142089844
666	413.7454528808594	25.2867683357333					1	DETECTED	413.7455 m/z @25.29 [151020OFc1_NvH-0949-Control-16.raw]	413.7454528808594	25.2867683357333	1.10515251306667	97.604546832	96.49939431893333	5882176.0	4.062252667074279E8	2	7706	0.10579128386674341	1.4557610913698997	0.8628680477641671	413.7409362792969	413.75543212890625
667	413.7664489746094	16.1985781312					1	DETECTED	413.7664 m/z @16.20 [151020OFc1_NvH-0949-Control-16.raw]	413.7664489746094	16.1985781312	3.99022672213333	88.3466383048	84.35641158266667	7499720.5	4.5885587800844485E8	2	7706	15.679774119704323	35.83019514625511	18.52682118740478	413.7566223144531	413.7763366699219
668	413.7785339355469	36.7867411386667					1	DETECTED	413.7785 m/z @36.79 [151020OFc1_NvH-0949-Control-16.raw]	413.7785339355469	36.7867411386667	6.21570575093333	99.9345992605333	93.71889350959998	1149842.625	2.5774251845753685E8	0	7706	0.13756521075502093	0.7735943457362814	24.976636445552888	413.7770690917969	413.7877197265625
669	413.79510498046875	45.2213636104					1	DETECTED	413.7951 m/z @45.22 [151020OFc1_NvH-0949-Control-16.raw]	413.79510498046875	45.2213636104	1.25073231493333	95.4693921405333	94.21865982559997	78768.0859375	2.2299120478777632E8	0	7706	55.4822843386974	1.100378505562762	1.250392390178905	413.7890319824219	413.8046875
670	413.8441467285156	41.4197862266667					1	DETECTED	413.8441 m/z @41.42 [151020OFc1_NvH-0949-Control-16.raw]	413.8441467285156	41.4197862266667	0.589329513333333	99.5162356930667	98.92690617973336	314517.1875	2.3771437918096545E8	0	7706	0.1493322157210457	1.5885999140130587	6.108809638080532E-4	413.83428955078125	413.8540954589844
671	413.8569641113281	19.9762743010667					1	DETECTED	413.8570 m/z @19.98 [151020OFc1_NvH-0949-Control-16.raw]	413.8569641113281	19.9762743010667	0.698899278133333	87.2764188322667	86.57751955413336	240147.75	2.2453444638366714E8	0	7706	5.225013086525333	3.613605343631808	0.04799626461860966	413.8541564941406	413.861083984375
672	413.87115478515625	45.2040832938667					1	DETECTED	413.8712 m/z @45.20 [151020OFc1_NvH-0949-Control-16.raw]	413.87115478515625	45.2040832938667	1.4314491304	98.0920063330667	96.66055720266671	692969.6875	2.319016870964855E8	3	7706	25.42364576288067	0.5016798684938489	0.005208210537844139	413.8614501953125	413.8749084472656
673	413.8849182128906	26.4119117010667					1	DETECTED	413.8849 m/z @26.41 [151020OFc1_NvH-0949-Control-16.raw]	413.8849182128906	26.4119117010667	0.0055021984	99.9717424282667	99.9662402298667	2.4252124E7	5.492635044950999E8	3	7706	0.1681766423591462	1.1330849595071926	1.1134224546809013	413.87493896484375	413.8948974609375
674	413.9015197753906	16.3653303954667					1	DETECTED	413.9015 m/z @16.37 [151020OFc1_NvH-0949-Control-16.raw]	413.9015197753906	16.3653303954667	0.203781366933333	99.9624824792	99.75870111226668	5477161.5	3.433138158971996E8	3	7706	0.18080875194348778	2.274258153739048	6.294646786269725	413.8949279785156	413.91143798828125
675	413.9148254394531	30.4779213858667					1	DETECTED	413.9148 m/z @30.48 [151020OFc1_NvH-0949-Control-16.raw]	413.9148254394531	30.4779213858667	0.806910049866667	99.9809218674667	99.17401181760003	860211.625	2.837011551321865E8	0	7706	3.681436950296323	0.6913157390221387	0.22797874568650306	413.9115295410156	413.9247741699219
676	413.9249572753906	31.2163502565333					1	DETECTED	413.9250 m/z @31.22 [151020OFc1_NvH-0949-Control-16.raw]	413.9249572753906	31.2163502565333	0.203781366933333	99.5627243730667	99.35894300613337	468112.96875	2.5685284460794774E8	0	7706	0.07048708769663037	3.396748371062877	0.05069644392554486	413.92486572265625	413.93487548828125
677	413.9477844238281	14.8476246141333					1	DETECTED	413.9478 m/z @14.85 [151020OFc1_NvH-0949-Control-16.raw]	413.9477844238281	14.8476246141333	0.5333841568	99.2963712237333	98.7629870669333	135318.484375	2.392079665132317E8	0	7706	0.09012307167980715	5.3203498653346655	0.05179795611704067	413.938232421875	413.9536437988281
678	413.96417236328125	10.9229610453333					1	DETECTED	413.9642 m/z @10.92 [151020OFc1_NvH-0949-Control-16.raw]	413.96417236328125	10.9229610453333	2.3196687432	99.5813306797333	97.2616619365333	1214890.5	2.6839718333641258E8	0	7706	0.2511444684286275	20.220541649014425	2.140202377246347	413.9542236328125	413.97412109375
679	413.9828796386719	42.4063669314667					1	DETECTED	413.9829 m/z @42.41 [151020OFc1_NvH-0949-Control-16.raw]	413.9828796386719	42.4063669314667	0.6537659272	97.4184113776	96.7646454504	300617.4375	2.5771151726787782E8	0	7706	18.88334410241188	1.4203252881729387	0.05150129995662527	413.9742126464844	413.9858703613281
680	413.99615478515625	25.3198215584					1	DETECTED	413.9962 m/z @25.32 [151020OFc1_NvH-0949-Control-16.raw]	413.99615478515625	25.3198215584	0.203781366933333	99.9064411352	99.70265976826667	4875558.0	3.85409054956968E8	4	7706	4.09959479603404	7.3060294454655015	15.863462193397663	413.98626708984375	414.0059509277344
681	414.14385986328125	62.8575761250667					1	DETECTED	414.1439 m/z @62.86 [151020OFc1_NvH-0949-Control-16.raw]	414.14385986328125	62.8575761250667	6.14404638906667	95.1057990154667	88.96175262640003	105292.8125	2.673499636862908E8	0	7706	84.20529532750722	0.7843080217411491	0.5686160434822982	414.1352233886719	414.1538391113281
682	414.1752624511719	25.0955074210667					1	DETECTED	414.1753 m/z @25.10 [151020OFc1_NvH-0949-Control-16.raw]	414.1752624511719	25.0955074210667	4.6716714528	99.8418403226667	95.1701688698667	216217.3125	2.5002460297302482E8	0	7706	6.197291167282106	2.762976515360852	6.2824969819869825	414.1656494140625	414.18194580078125
683	414.19195556640625	14.7717068826667					1	DETECTED	414.1920 m/z @14.77 [151020OFc1_NvH-0949-Control-16.raw]	414.19195556640625	14.7717068826667	3.2420895528	99.8603643829333	96.6182748301333	679042.375	2.448717894234549E8	3	7706	0.1177552493820766	0.9935663098706906	0.7718967895104817	414.1819763183594	414.193359375
684	414.203369140625	18.1298794277333					1	DETECTED	414.2034 m/z @18.13 [151020OFc1_NvH-0949-Control-16.raw]	414.203369140625	18.1298794277333	1.79796593546667	98.9229607917333	97.12499485626664	8284387.0	4.9083986923903984E8	2	7706	0.22731930918254406	0.8294932210305018	5.952515019986427	414.1933898925781	414.2082824707031
685	414.2182922363281	34.3783205570667					1	DETECTED	414.2183 m/z @34.38 [151020OFc1_NvH-0949-Control-16.raw]	414.2182922363281	34.3783205570667	2.0038409	99.6186070746667	97.6147661746667	2.0634082E7	8.925880764997512E8	2	7706	0.23103649173651064	0.5169923163703382	1.4162305065818723	414.2083435058594	414.228271484375
686	414.232666015625	22.2066573509333					1	DETECTED	414.2327 m/z @22.21 [151020OFc1_NvH-0949-Control-16.raw]	414.232666015625	22.2066573509333	3.46284936853333	97.0582468992	93.59539753066667	1274410.625	3.756064632143136E8	2	7706	8.442393935104636	3.002136336711454	0.4772147019714894	414.2283020019531	414.2386474609375
687	414.2486572265625	90.903836224					1	DETECTED	414.2487 m/z @90.90 [151020OFc1_NvH-0949-Control-16.raw]	414.2486572265625	90.903836224	2.73832812026667	99.9157789917333	97.17745087146663	9507602.0	7.334296573794887E8	2	7706	19.9365315751121	0.5011321494013926	1.598213563702816	414.2386779785156	414.2586364746094
688	414.2678527832031	16.1773620208					1	DETECTED	414.2679 m/z @16.18 [151020OFc1_NvH-0949-Control-16.raw]	414.2678527832031	16.1773620208	0.0055021984	99.9717424282667	99.9662402298667	3339614.75	4.252656357241682E8	3	7706	16.221044854920912	34.49344882932807	42.97875608057662	414.2586669921875	414.2777099609375
689	414.2850341796875	92.5636919421333					1	DETECTED	414.2850 m/z @92.56 [151020OFc1_NvH-0949-Control-16.raw]	414.2850341796875	92.5636919421333	4.81840902426667	98.2331978061333	93.41478878186663	747752.1875	2.8213795651546305E8	0	7706	55.92056125655219	0.6374763226676002	0.2591538422945294	414.2779541015625	414.2930603027344
690	414.300048828125	91.2187661904					1	DETECTED	414.3000 m/z @91.22 [151020OFc1_NvH-0949-Control-16.raw]	414.300048828125	91.2187661904	4.960347144	93.6096909232	88.64934377920001	104075.96875	2.0432440743539894E8	0	7706	0.08774542814376218	0.5138590804192336	0.027718160838467017	414.29638671875	414.309814453125
691	414.3213195800781	91.4007909904					1	DETECTED	414.3213 m/z @91.40 [151020OFc1_NvH-0949-Control-16.raw]	414.3213195800781	91.4007909904	1.60825538746667	99.7577181912	98.14946280373333	99589.671875	2.2923659269800773E8	0	7706	1.3460127635900818	0.5465346431342284	1.8914522987788887	414.31414794921875	414.3300476074219
692	414.3572692871094	89.7840072597333					1	DETECTED	414.3573 m/z @89.78 [151020OFc1_NvH-0949-Control-16.raw]	414.3572692871094	89.7840072597333	0.1942565792	99.7854509	99.5911943208	161973.953125	2.2768680659815133E8	0	7706	91.12169711948496	0.5097233687273517	0.021188082202596183	414.3474426269531	414.36712646484375
693	414.4466247558594	18.2472737685333					1	DETECTED	414.4466 m/z @18.25 [151020OFc1_NvH-0949-Control-16.raw]	414.4466247558594	18.2472737685333	3.9045199128	98.7361192197333	94.8315993069333	832040.0	2.6535786858508885E8	0	7706	3.5239649697015967	4.181553848128063	0.41341884115947153	414.4366760253906	414.4565734863281
694	414.4654846191406	10.8824425922667					1	DETECTED	414.4655 m/z @10.88 [151020OFc1_NvH-0949-Control-16.raw]	414.4654846191406	10.8824425922667	3.716121732	99.3152105981333	95.5990888661333	432187.96875	2.921898258970593E8	0	7706	0.2902623412166072	0.9839590330254331	2.310008701855708	414.4566345214844	414.4723815917969
695	414.4823913574219	41.0363801994667					1	DETECTED	414.4824 m/z @41.04 [151020OFc1_NvH-0949-Control-16.raw]	414.4823913574219	41.0363801994667	3.26084527386667	99.0990505136	95.83820523973334	1001232.125	2.5652272444204503E8	4	7706	0.12756993912349657	150.38551393386857	0.3353671251221723	414.4725341796875	414.48333740234375
696	414.493408203125	29.2049501810667					1	DETECTED	414.4934 m/z @29.20 [151020OFc1_NvH-0949-Control-16.raw]	414.493408203125	29.2049501810667	3.11966401626667	98.7725062794667	95.65284226320003	1800711.125	3.143850036993695E8	4	7706	3.972175798545692	0.6422793201612567	24.984974755987324	414.4834289550781	414.50335693359375
697	414.5060119628906	27.2511186074667					1	DETECTED	414.5060 m/z @27.25 [151020OFc1_NvH-0949-Control-16.raw]	414.5060119628906	27.2511186074667	5.263195976	97.9345117376	92.6713157616	334724.625	2.063274460745072E8	0	7706	0.17158620750672426	3.228114153100511	0.6394867573952971	414.5035705566406	414.50982666015625
698	414.520751953125	14.7819503864					1	DETECTED	414.5208 m/z @14.78 [151020OFc1_NvH-0949-Control-16.raw]	414.520751953125	14.7819503864	3.11966401626667	96.9908955464	93.87123153013333	569597.8125	2.4138387289568976E8	3	7706	2.7397720005513104	5.507198896458911	1.189629281290739	414.5108947753906	414.5274658203125
699	414.5375061035156	18.1010730210667					1	DETECTED	414.5375 m/z @18.10 [151020OFc1_NvH-0949-Control-16.raw]	414.5375061035156	18.1010730210667	3.11966401626667	99.4391402632	96.31947624693333	5221510.5	3.4825625374270254E8	3	7706	0.21848611274327467	0.5292412937803758	33.535439357012244	414.52752685546875	414.5426025390625
700	414.5526428222656	26.4119117010667					1	DETECTED	414.5526 m/z @26.41 [151020OFc1_NvH-0949-Control-16.raw]	414.5526428222656	26.4119117010667	0.0256589386666667	95.5556140285333	95.52995508986663	5883840.0	3.86905640723394E8	3	7706	16.0327248924053	0.5533120358748053	2.4673853296508734	414.54266357421875	414.5572814941406
701	414.5672912597656	19.3593919106667					1	DETECTED	414.5673 m/z @19.36 [151020OFc1_NvH-0949-Control-16.raw]	414.5672912597656	19.3593919106667	3.269924672	99.5347206032	96.2647959312	8763396.0	5.512742533364398E8	3	7706	0.17734726004923118	1.4720208728232684	2.0830367475379856	414.55731201171875	414.57708740234375
702	414.5787353515625	20.7607175432					1	DETECTED	414.5787 m/z @20.76 [151020OFc1_NvH-0949-Control-16.raw]	414.5787353515625	20.7607175432	3.94340210826667	97.0018809384	93.05847883013334	359681.3125	2.4158616172149795E8	3	7706	17.283899091937045	0.5101545634482988	0.06608928148544913	414.57733154296875	414.5885925292969
703	414.6019287109375	41.8549252136					1	DETECTED	414.6019 m/z @41.85 [151020OFc1_NvH-0949-Control-16.raw]	414.6019287109375	41.8549252136	3.3809152976	99.6742711306667	96.2933558330667	1037080.5625	2.3728309178416276E8	2	7706	0.03754823095855642	106.08845035539122	162.3865599483221	414.5921630859375	414.6117858886719
704	414.62127685546875	21.6585050482667					1	DETECTED	414.6213 m/z @21.66 [151020OFc1_NvH-0949-Control-16.raw]	414.62127685546875	21.6585050482667	4.5110256216	91.9014246341333	87.39039901253331	242053.328125	2.3564586127446058E8	0	7706	0.05887699396222246	5.500625464902158	0.006566280320089968	414.612060546875	414.6307678222656
705	414.6779479980469	25.5050552816					1	DETECTED	414.6779 m/z @25.51 [151020OFc1_NvH-0949-Control-16.raw]	414.6779479980469	25.5050552816	3.06525169173333	76.2461097469333	73.18085805519996	173627.3125	2.019193435400979E8	0	7706	8.234957026820641	2.720426298962207	4.48418331474394	414.6681823730469	414.68048095703125
706	414.69085693359375	22.8859496517333					1	DETECTED	414.6909 m/z @22.89 [151020OFc1_NvH-0949-Control-16.raw]	414.69085693359375	22.8859496517333	2.90159306666667	97.5092146304	94.60762156373333	2286138.75	2.957484402235278E8	0	7706	0.24725993195168527	1.8907360246470073	2.893891642106058	414.6809997558594	414.7008361816406
707	414.7075500488281	21.2684371424					1	DETECTED	414.7076 m/z @21.27 [151020OFc1_NvH-0949-Control-16.raw]	414.7075500488281	21.2684371424	4.11789252373333	96.0182691141333	91.90037659039997	890285.9375	2.701670063480344E8	2	7706	0.23884839952644654	14.254795413523734	312.2412359170597	414.7010192871094	414.7097473144531
708	414.7197570800781	34.3783205570667					1	DETECTED	414.7198 m/z @34.38 [151020OFc1_NvH-0949-Control-16.raw]	414.7197570800781	34.3783205570667	1.84203197253333	99.5720182488	97.72998627626667	9995326.0	4.9044779634802073E8	2	7706	0.17855800472956673	0.5110331016023973	0.020671051740395883	414.7098693847656	414.7297058105469
709	414.7322998046875	25.6202663984					1	DETECTED	414.7323 m/z @25.62 [151020OFc1_NvH-0949-Control-16.raw]	414.7322998046875	25.6202663984	1.0598531312	95.2866715797333	94.2268184485333	1108643.0	2.6819276110119477E8	2	7706	3.5390982056859706	0.5189836093187938	0.023405705645101308	414.7297668457031	414.73382568359375
710	414.74383544921875	22.0605216514667					1	DETECTED	414.7438 m/z @22.06 [151020OFc1_NvH-0949-Control-16.raw]	414.74383544921875	22.0605216514667	3.35309852346667	97.6146591368	94.26156061333333	1132938.5	2.90110518455957E8	0	7706	11.675015323442171	1.5747519266953849	6.231067094132367	414.7339172363281	414.7440490722656
711	414.7540588378906	33.1368805029333					1	DETECTED	414.7541 m/z @33.14 [151020OFc1_NvH-0949-Control-16.raw]	414.7540588378906	33.1368805029333	2.78367831066667	98.5115343610667	95.72785605040002	6965244.0	7.052855242011647E8	2	7706	6.723978955589093	1.1543051121878731	4.467899338077703	414.74407958984375	414.7640075683594
712	414.7707214355469	19.8117407621333					1	DETECTED	414.7707 m/z @19.81 [151020OFc1_NvH-0949-Control-16.raw]	414.7707214355469	19.8117407621333	5.263195976	96.5453363581333	91.28214038213329	1858603.625	3.6988100808522934E8	2	7706	25.371914881154712	1.377894734166465	2.890580096278567	414.7640686035156	414.78070068359375
713	414.7810363769531	17.7431957653333					1	DETECTED	414.7810 m/z @17.74 [151020OFc1_NvH-0949-Control-16.raw]	414.7810363769531	17.7431957653333	0.8880612408	74.4199117026667	73.5318504618667	1647021.625	2.3964470040268093E8	2	7706	0.4137076467228411	1.49428126783907	1.4699135004133448	414.7807312011719	414.7906188964844
714	414.8209533691406	21.5787770045333					1	DETECTED	414.8210 m/z @21.58 [151020OFc1_NvH-0949-Control-16.raw]	414.8209533691406	21.5787770045333	0.241485207466667	94.7813479749333	94.53986276746663	278782.125	2.5632169377200568E8	0	7706	0.12300703562688398	4.795715443731724	177.2797147473203	414.8110046386719	414.8295593261719
715	414.8398742675781	27.3023413634667					1	DETECTED	414.8399 m/z @27.30 [151020OFc1_NvH-0949-Control-16.raw]	414.8398742675781	27.3023413634667	0.373858829866667	97.4909108869333	97.11705205706664	299971.71875	2.367031155015616E8	0	7706	null	2.4098689228197547	0.004859221866564374	414.8305358886719	414.8454284667969
716	414.8554382324219	14.7819503864					1	DETECTED	414.8554 m/z @14.78 [151020OFc1_NvH-0949-Control-16.raw]	414.8554382324219	14.7819503864	0.0055021984	98.1106224384	98.10512024	389327.09375	2.4370891613595927E8	0	7706	2.7139019497798067	8.575758677238547	1.2386553337277812	414.845458984375	414.8615417480469
717	414.8715515136719	18.1149645114667					1	DETECTED	414.8716 m/z @18.11 [151020OFc1_NvH-0949-Control-16.raw]	414.8715515136719	18.1149645114667	0.806910049866667	99.8972952450667	99.09038519520003	2098519.5	3.402759804921414E8	3	7706	15.790759852513423	45.66944182969452	5.9343355710047465	414.861572265625	414.88006591796875
718	414.89013671875	42.2456996386667					1	DETECTED	414.8901 m/z @42.25 [151020OFc1_NvH-0949-Control-16.raw]	414.89013671875	42.2456996386667	0.3079784928	99.9345992605333	99.6266207677333	3207389.75	3.033703078942431E8	3	7706	0.17796950275900514	0.509737536241373	0.008002424805272747	414.8801574707031	414.89141845703125
719	414.90142822265625	19.3593919106667					1	DETECTED	414.9014 m/z @19.36 [151020OFc1_NvH-0949-Control-16.raw]	414.90142822265625	19.3593919106667	0.0350146072	99.739282768	99.7042681608	5533015.0	4.563783866260521E8	3	7706	0.2541382718659442	1.3153560848248433	0.3353068926992491	414.8915710449219	414.9114074707031
720	414.9123229980469	37.6660230122833					1	DETECTED	414.9123 m/z @37.67 [151020OFc1_NvH-0949-Control-16.raw]	414.9123229980469	37.6660230122833	0.0350146072	96.9262525221333	96.8912379149333	1444885.875	2.951005458981954E8	3	7706	0.21124544976736814	0.949792746626209	0.8975845299329761	414.9114685058594	414.9222412109375
721	414.9365539550781	41.8268857005333					1	DETECTED	414.9366 m/z @41.83 [151020OFc1_NvH-0949-Control-16.raw]	414.9365539550781	41.8268857005333	0.146978035733333	99.448523604	99.30154556826668	346450.21875	2.609248760754438E8	0	7706	27.072108290845364	1.37699480859468	1.7663996498047987	414.92669677734375	414.946533203125
722	414.9530944824219	36.4927069816					1	DETECTED	414.9531 m/z @36.49 [151020OFc1_NvH-0949-Control-16.raw]	414.9530944824219	36.4927069816	0.806910049866667	98.9414982794667	98.13458822960003	289070.28125	2.3130284388026705E8	0	7706	18.342294057942574	1.493488414161566	0.005009228006928127	414.94659423828125	414.962890625
723	414.97540283203125	22.9180347714667					1	DETECTED	414.9754 m/z @22.92 [151020OFc1_NvH-0949-Control-16.raw]	414.97540283203125	22.9180347714667	0.617193638133333	99.8418403226667	99.22464668453337	1711797.375	2.5213907911351582E8	0	7706	0.10260499845009363	0.6535580043052781	8.666267476238112	414.9654541015625	414.9853515625
724	414.9971008300781	42.2802181402667					1	DETECTED	414.9971 m/z @42.28 [151020OFc1_NvH-0949-Control-16.raw]	414.9971008300781	42.2802181402667	0.156454874133333	99.5720182488	99.41556337466668	316706.1875	2.500063473666592E8	0	7706	12.98158054570239	1.593194801753929	0.007658548943905359	414.9871826171875	415.00701904296875
725	415.0151062011719	32.4880900834667					1	DETECTED	415.0151 m/z @32.49 [151020OFc1_NvH-0949-Control-16.raw]	415.0151062011719	32.4880900834667	4.5693494368	99.3338919085333	94.76454247173331	165635.75	2.5560606065074477E8	0	7706	0.1902342996435351	2.494976989861811	3.994635880656037	415.00750732421875	415.0248718261719
726	415.02923583984375	60.3857102904					1	DETECTED	415.0292 m/z @60.39 [151020OFc1_NvH-0949-Control-16.raw]	415.02923583984375	60.3857102904	0.0055021984	99.9809218674667	99.97541966906671	82930.0078125	2.3822362295600942E8	0	7706	87.39324250981088	0.8320586813506362	0.7786035554589278	415.0253601074219	415.0383605957031
727	415.05767822265625	65.5443540861333					1	DETECTED	415.0577 m/z @65.54 [151020OFc1_NvH-0949-Control-16.raw]	415.05767822265625	65.5443540861333	0.0055021984	99.86956682	99.86406462160001	91256.2890625	2.712798580812732E8	0	7706	100.62129946659083	0.7608966224011415	0.5227482302430141	415.048583984375	415.0676574707031
728	415.09136962890625	34.6689344125333					1	DETECTED	415.0914 m/z @34.67 [151020OFc1_NvH-0949-Control-16.raw]	415.09136962890625	34.6689344125333	0.0055021984	99.9717424282667	99.9662402298667	86325.546875	2.3531226407600752E8	0	7706	94.22593640733707	1.3637604610457952	1.7419360023928943	415.08154296875	415.1009826660156
729	415.1446228027344	60.4872611114667					1	DETECTED	415.1446 m/z @60.49 [151020OFc1_NvH-0949-Control-16.raw]	415.1446228027344	60.4872611114667	6.085439064	98.8473098874667	92.7618708234667	187300.3125	2.300446064551338E8	0	7706	0.22083136929468594	0.7829188822735037	0.5671727500044907	415.1346435546875	415.1542663574219
730	415.17266845703125	27.23840018					1	DETECTED	415.1727 m/z @27.24 [151020OFc1_NvH-0949-Control-16.raw]	415.17266845703125	27.23840018	2.3196687432	98.865680296	96.5460115528	276337.1875	2.502662114944032E8	3	7706	0.12990428634535078	2.2346724986777766	3.3279061276773874	415.1631164550781	415.1826171875
731	415.1940612792969	49.0259934752					1	DETECTED	415.1941 m/z @49.03 [151020OFc1_NvH-0949-Control-16.raw]	415.1940612792969	49.0259934752	1.9498891632	98.3350363306667	96.3851471674667	1343187.25	3.2954483477556694E8	2	7706	26.19539504109403	0.7599360537582717	0.37631485482369526	415.18408203125	415.2038879394531
732	415.2138977050781	32.7192665466667					1	DETECTED	415.2139 m/z @32.72 [151020OFc1_NvH-0949-Control-16.raw]	415.2138977050781	32.7192665466667	0.914983696	99.2586613317333	98.3436776357333	1.2042816E8	2.372876847279248E9	2	7706	0.2023112355830321	0.509922484549286	0.015199812109438847	415.20391845703125	415.223876953125
733	415.2314453125	47.027022384					1	DETECTED	415.2314 m/z @47.03 [151020OFc1_NvH-0949-Control-16.raw]	415.2314453125	47.027022384	3.2110626256	99.46737142	96.25630879440001	7917213.5	5.720329045666826E8	2	7706	32.0558600728376	0.5924714124202828	0.0522517977700638	415.2239074707031	415.2319641113281
734	415.2419738769531	30.8292549112					1	DETECTED	415.2420 m/z @30.83 [151020OFc1_NvH-0949-Control-16.raw]	415.2419738769531	30.8292549112	1.6987149712	97.8405652114667	96.14185024026669	4.1199248E7	1.2239364617451432E9	2	7706	0.29025792800731764	0.7724880347487066	1.4602834552510797	415.23199462890625	415.251953125
735	415.2549133300781	33.5283135285333					1	DETECTED	415.2549 m/z @33.53 [151020OFc1_NvH-0949-Control-16.raw]	415.2549133300781	33.5283135285333	3.99022672213333	98.1683715496	94.17814482746667	1.7486174E7	8.863158210665649E8	2	7706	0.238344430375804	2.5503466098019585	33.79928932418969	415.2519836425781	415.264892578125
736	415.2682800292969	50.82907925335					1	DETECTED	415.2683 m/z @50.83 [151020OFc1_NvH-0949-Control-16.raw]	415.2682800292969	50.82907925335	0.156454874133333	98.7909502077333	98.63449533359997	7355662.0	4.0810041296853906E8	2	7706	0.19779400256021518	0.5061074907888481	0.010167397007871847	415.2649230957031	415.2781982421875
737	415.27923583984375	15.2122789562667					1	DETECTED	415.2792 m/z @15.21 [151020OFc1_NvH-0949-Control-16.raw]	415.27923583984375	15.2122789562667	2.77462574826667	91.3739703242667	88.59934457600002	386413.25	2.132326068307424E8	2	7706	5.753354452195477	248.85981214445442	2.9375130337805673	415.2782897949219	415.2814025878906
738	415.2914123535156	43.4348005018667					1	DETECTED	415.2914 m/z @43.43 [151020OFc1_NvH-0949-Control-16.raw]	415.2914123535156	43.4348005018667	17.5880893405333	96.9262525221333	79.3381631816	1188720.25	2.662918380243578E8	3	7706	25.924923522007482	103.143583828256	0.028051073710304703	415.28143310546875	415.2998352050781
739	415.3145751953125	73.4964428690667					1	DETECTED	415.3146 m/z @73.50 [151020OFc1_NvH-0949-Control-16.raw]	415.3145751953125	73.4964428690667	2.1480452472	92.3633464669333	90.21530121973329	58938.625	1.7671433209386122E8	0	7706	89.28148019787277	0.6322167296444252	0.26443345928885037	415.3046569824219	415.31781005859375
740	415.3282165527344	65.5443540861333					1	DETECTED	415.3282 m/z @65.54 [151020OFc1_NvH-0949-Control-16.raw]	415.3282165527344	65.5443540861333	6.7208273632	97.8114277666667	91.0906004034667	73204.2890625	2.3415209054010653E8	0	7706	85.06413991955273	0.7742701388214587	0.4403819787929248	415.3196105957031	415.3311462402344
741	415.4251403808594	43.6308736626667					1	DETECTED	415.4251 m/z @43.63 [151020OFc1_NvH-0949-Control-16.raw]	415.4251403808594	43.6308736626667	3.51066358346667	98.8380912232	95.32742763973333	253104.828125	2.8575008111226016E8	0	7706	63.963700159364066	1.188022538410822	4.908701677619156	415.4151916503906	415.4303283691406
742	415.45904541015625	20.5236498682667					1	DETECTED	415.4590 m/z @20.52 [151020OFc1_NvH-0949-Control-16.raw]	415.45904541015625	20.5236498682667	3.4354600496	97.1227293288	93.68726927920001	941649.9375	2.689936142508886E8	0	7706	0.16966009502742807	0.5938546540991969	51.96183890789912	415.4490966796875	415.468994140625
743	415.47357177734375	49.8002764402667					1	DETECTED	415.4736 m/z @49.80 [151020OFc1_NvH-0949-Control-16.raw]	415.47357177734375	49.8002764402667	3.78069622773333	99.5347206032	95.75402437546667	356792.59375	3.411956308616597E8	0	7706	34.37712704901187	1.2063250170859248	1.9420772092365002	415.4690856933594	415.4797668457031
744	415.4897766113281	42.0573581256					1	DETECTED	415.4898 m/z @42.06 [151020OFc1_NvH-0949-Control-16.raw]	415.4897766113281	42.0573581256	1.4133826784	99.4578655066667	98.04448282826671	899578.625	2.4468168656739408E8	4	7706	0.07251457638993486	4.763632918607823	0.010282432054613613	415.4798278808594	415.4993896484375
745	415.5074768066406	27.3404344312					1	DETECTED	415.5075 m/z @27.34 [151020OFc1_NvH-0949-Control-16.raw]	415.5074768066406	27.3404344312	4.05112816773333	96.7292046424	92.67807647466668	188952.125	2.2107264723162916E8	0	7706	4.238600973573959	2.575830163729207	7.334530207566156	415.4997863769531	415.5174560546875
746	415.5284729003906	49.10245758855					1	DETECTED	415.5285 m/z @49.10 [151020OFc1_NvH-0949-Control-16.raw]	415.5284729003906	49.10245758855	3.33420301146667	96.6007061690667	93.26650315760003	725507.6875	2.8437660761787814E8	0	7706	35.32091871253486	0.5017530925831558	0.0038744633012590037	415.51849365234375	415.5384521484375
747	415.53955078125	26.46383574					1	DETECTED	415.5396 m/z @26.46 [151020OFc1_NvH-0949-Control-16.raw]	415.53955078125	26.46383574	4.68091079226667	51.878979684	47.19806889173333	124938.46875	1.140908559171987E8	0	7706	13.17972887202639	1.320576109310686	1.4758840100446906	415.5384826660156	415.53973388671875
748	415.54974365234375	30.7656391589333					1	DETECTED	415.5497 m/z @30.77 [151020OFc1_NvH-0949-Control-16.raw]	415.54974365234375	30.7656391589333	3.4354600496	98.1683715496	94.7329115	736756.9375	2.78766470321251E8	3	7706	16.598239505499265	0.5051799770038135	1.773817260356895	415.5397644042969	415.5557556152344
749	415.5657958984375	46.9533611786667					1	DETECTED	415.5658 m/z @46.95 [151020OFc1_NvH-0949-Control-16.raw]	415.5657958984375	46.9533611786667	3.137732228	99.7668887746667	96.62915654666669	4946327.5	3.9803883472734475E8	3	7706	0.20850150692828606	0.5862323744021711	0.3259928243969395	415.55584716796875	415.57574462890625
750	415.57965087890625	34.8203342837333					1	DETECTED	415.5797 m/z @34.82 [151020OFc1_NvH-0949-Control-16.raw]	415.57965087890625	34.8203342837333	4.41585141493333	98.59880232	94.18295090506668	2638457.0	3.33909079968104E8	3	7706	21.5108066623467	0.6896223823442335	0.3538697912987178	415.5758361816406	415.5893859863281
751	415.5931396484375	40.2687498429333					1	DETECTED	415.5931 m/z @40.27 [151020OFc1_NvH-0949-Control-16.raw]	415.5931396484375	40.2687498429333	3.16519839493333	95.0960781554667	91.93087976053337	222083.828125	2.3992324842725527E8	0	7706	0.06352385191498655	1.5300259855344713	2.581646703359967	415.59014892578125	415.60302734375
752	415.66583251953125	22.3744013136					1	DETECTED	415.6658 m/z @22.37 [151020OFc1_NvH-0949-Control-16.raw]	415.66583251953125	22.3744013136	6.37679567201667	99.0615407186667	92.68474504665004	657515.6875	2.6573806138913256E8	2	7706	0.2584324187559055	2.868922349393789	0.7136338816805737	415.6560974121094	415.6756286621094
753	415.6845397949219	23.9666223861333					1	DETECTED	415.6845 m/z @23.97 [151020OFc1_NvH-0949-Control-16.raw]	415.6845397949219	23.9666223861333	4.59721797173333	95.7430099992	91.14579202746667	481015.0625	2.2290198638972068E8	0	7706	0.18349874128160337	0.517584479690711	1.4983592977745521	415.6759033203125	415.6869812011719
754	415.6969909667969	51.7358397829333					1	DETECTED	415.6970 m/z @51.74 [151020OFc1_NvH-0949-Control-16.raw]	415.6969909667969	51.7358397829333	4.04134727226667	99.7115018029333	95.67015453066662	945689.4375	2.675577959271688E8	2	7706	0.16741759703520387	0.6550354495864072	0.011235511756268348	415.68701171875	415.7042236328125
755	415.71435546875	32.7192665466667					1	DETECTED	415.7144 m/z @32.72 [151020OFc1_NvH-0949-Control-16.raw]	415.71435546875	32.7192665466667	1.97691792426667	99.3627911933333	97.38587326906662	5.5701564E7	1.3954493162164402E9	2	7706	0.20006005054901266	0.7557353948106427	0.5115435044257592	415.7045593261719	415.72430419921875
756	415.7330017089844	15.2122789562667					1	DETECTED	415.7330 m/z @15.21 [151020OFc1_NvH-0949-Control-16.raw]	415.7330017089844	15.2122789562667	0.806910049866667	98.1407223538667	97.33381230400003	733635.25	2.772973229405465E8	2	7706	30.55518312362932	3.3359628187257377	11.533642967041828	415.724365234375	415.7331848144531
757	415.7431945800781	30.8292549112					1	DETECTED	415.7432 m/z @30.83 [151020OFc1_NvH-0949-Control-16.raw]	415.7431945800781	30.8292549112	3.75295652826667	99.1928411226667	95.43988459440004	2.0809738E7	1.0371290828833206E9	2	7706	0.2392013229028329	0.6798807300700589	0.03554587669513269	415.73321533203125	415.753173828125
758	415.75653076171875	33.4914600373333					1	DETECTED	415.7565 m/z @33.49 [151020OFc1_NvH-0949-Control-16.raw]	415.75653076171875	33.4914600373333	4.07272599306667	94.4459373525333	90.37321135946664	7628415.0	3.4949775772945744E8	2	7706	0.2274519309041949	0.530366185605134	0.7355537481783223	415.7532043457031	415.7605895996094
759	415.7706298828125	26.7172621962667					1	DETECTED	415.7706 m/z @26.72 [151020OFc1_NvH-0949-Control-16.raw]	415.7706298828125	26.7172621962667	2.13014751466667	92.3242197189333	90.19407220426663	1.3574206E7	4.9405863256527877E8	2	7706	0.21740441644073627	0.5172808415796089	130.48846094182872	415.7606506347656	415.7806091308594
760	415.7840881347656	17.7431957653333					1	DETECTED	415.7841 m/z @17.74 [151020OFc1_NvH-0949-Control-16.raw]	415.7840881347656	17.7431957653333	9.38593899013333	98.8565387914667	89.47059980133338	227327.890625	2.197330177438936E8	0	7706	43.62627481851682	1.3673019820979797	0.0488913038953541	415.7806396484375	415.7938232421875
761	415.83209228515625	59.4692209416					1	DETECTED	415.8321 m/z @59.47 [151020OFc1_NvH-0949-Control-16.raw]	415.83209228515625	59.4692209416	0.1377138096	91.5941760997333	91.4564622901333	107719.65625	2.3054219841628593E8	0	7706	43.58234443098524	0.828006614374474	0.6712657794973734	415.8230285644531	415.84197998046875
762	415.84735107421875	49.5613109074667					1	DETECTED	415.8474 m/z @49.56 [151020OFc1_NvH-0949-Control-16.raw]	415.84735107421875	49.5613109074667	0.1377138096	98.6811159557333	98.5434021461333	101624.7578125	2.5007936385992926E8	0	7706	86.66554909810051	1.0928572239855754	1.3229867221026943	415.84210205078125	415.8476257324219
763	415.8576354980469	27.5258696602667					1	DETECTED	415.8576 m/z @27.53 [151020OFc1_NvH-0949-Control-16.raw]	415.8576354980469	27.5258696602667	0.1942565792	99.9157789917333	99.7215224125333	1844105.875	2.76243095756183E8	3	7706	0.14836607929139234	1.3726007709824735	0.012208128501516228	415.8480529785156	415.86761474609375
764	415.8787841796875	18.4613812232					1	DETECTED	415.8788 m/z @18.46 [151020OFc1_NvH-0949-Control-16.raw]	415.8787841796875	18.4613812232	0.879122433066667	99.9991650269333	99.12004259386663	3814150.0	3.2243139289473563E8	3	7706	0.16400444917908885	0.8971040809151777	2.1400290842428205	415.8688049316406	415.8887634277344
765	415.89617919921875	47.1569458026667					1	DETECTED	415.8962 m/z @47.16 [151020OFc1_NvH-0949-Control-16.raw]	415.89617919921875	47.1569458026667	2.0038409	99.9252975221333	97.9214566221333	1845352.5	3.27693103949101E8	3	7706	20.802445302677018	0.592002171300858	0.09931271419857006	415.8887939453125	415.90411376953125
766	415.9141540527344	34.8351616168					1	DETECTED	415.9142 m/z @34.84 [151020OFc1_NvH-0949-Control-16.raw]	415.9141540527344	34.8351616168	1.37730389813333	99.8418403226667	98.46453642453336	1893247.75	3.3831733454049695E8	3	7706	0.1727362717506864	0.5059918612496094	0.4379454698640721	415.9041748046875	415.9241027832031
767	415.9588928222656	20.5448662325333					1	DETECTED	415.9589 m/z @20.54 [151020OFc1_NvH-0949-Control-16.raw]	415.9588928222656	20.5448662325333	0.1283448744	99.0063597709333	98.8780148965333	138831.390625	2.836374835111633E8	0	7706	88.88601458720943	3.3355218626049634	10.991685363892847	415.94921875	415.95916748046875
768	415.96923828125	27.9890182893333					1	DETECTED	415.9692 m/z @27.99 [151020OFc1_NvH-0949-Control-16.raw]	415.96923828125	27.9890182893333	0.4771159728	99.989981856	99.5128658832	581276.625	2.5122791854870042E8	0	7706	9.271932364304124	0.5431939427692593	0.06417972335047842	415.95941162109375	415.9791259765625
769	415.99139404296875	42.0293969733333					1	DETECTED	415.9914 m/z @42.03 [151020OFc1_NvH-0949-Control-16.raw]	415.99139404296875	42.0293969733333	0.0910076978666667	99.9991650269333	99.90815732906663	739836.1875	2.4855427734853542E8	0	7706	0.10158895453519534	0.5822944427887744	0.008560709286769972	415.9814147949219	416.0011901855469
770	416.1676330566406	22.3538016573333					1	DETECTED	416.1676 m/z @22.35 [151020OFc1_NvH-0949-Control-16.raw]	416.1676330566406	22.3538016573333	4.2333947136	92.2100251632	87.9766304496	301191.09375	1.9872743404094845E8	0	7706	0.11379451727593448	3.882002321186169	15.382167469472638	416.1581726074219	416.1714782714844
771	416.1922607421875	27.539600432					1	DETECTED	416.1923 m/z @27.54 [151020OFc1_NvH-0949-Control-16.raw]	416.1922607421875	27.539600432	0.0055021984	99.9717424282667	99.9662402298667	1150652.5	2.9159329219936943E8	2	7706	0.1640909492047733	2.813481394245679	3.0765293753979233	416.18231201171875	416.2022399902344
772	416.2052307128906	44.3809361842667					1	DETECTED	416.2052 m/z @44.38 [151020OFc1_NvH-0949-Control-16.raw]	416.2052307128906	44.3809361842667	3.08331445573333	99.1455377410667	96.06222328533337	138035.859375	2.369926180365276E8	0	7706	11.315519100342883	1.2268769078718724	1.7400908629884402	416.2022705078125	416.20556640625
773	416.215576171875	32.7075045469333					1	DETECTED	416.2156 m/z @32.71 [151020OFc1_NvH-0949-Control-16.raw]	416.215576171875	32.7075045469333	1.92275625946667	99.8418403226667	97.91908406320003	1.4166474E7	6.768161224644601E8	3	7706	0.2056903115375306	0.5075931276490488	0.5242754614974697	416.20562744140625	416.2255554199219
774	416.232177734375	19.8326196634667					1	DETECTED	416.2322 m/z @19.83 [151020OFc1_NvH-0949-Control-16.raw]	416.232177734375	19.8326196634667	2.0759898208	99.486189684	97.41019986319999	5100035.0	6.161596828841603E8	2	7706	0.2885429606149046	8.57676807200036	11.628578565761874	416.2255859375	416.2403259277344
775	416.2503356933594	29.9751587226667					1	DETECTED	416.2503 m/z @29.98 [151020OFc1_NvH-0949-Control-16.raw]	416.2503356933594	29.9751587226667	3.33420301146667	99.9345992605333	96.60039624906663	1.01412936E8	2.634946947456305E9	2	7706	0.32544847136848887	19.744730566680825	25.880197952784744	416.2403564453125	416.26031494140625
776	416.2606201171875	27.8936757112					1	DETECTED	416.2606 m/z @27.89 [151020OFc1_NvH-0949-Control-16.raw]	416.2606201171875	27.8936757112	4.44408009386667	85.114925164	80.67084507013332	900219.1875	2.4674386855873668E8	0	7706	18.476155965141743	157.96435616077665	6.888456131250296	416.2603454589844	416.2619934082031
777	416.2720031738281	26.6786085666667					1	DETECTED	416.2720 m/z @26.68 [151020OFc1_NvH-0949-Control-16.raw]	416.2720031738281	26.6786085666667	2.87428582613333	98.6537850506667	95.77949922453337	6249105.0	3.9776366888190496E8	3	7706	0.1385991177688055	135.65267315297967	169.73801041068816	416.26202392578125	416.2818603515625
778	416.28692626953125	27.8936757112					1	DETECTED	416.2869 m/z @27.89 [151020OFc1_NvH-0949-Control-16.raw]	416.28692626953125	27.8936757112	8.99414516373333	99.7023982941333	90.70825313039997	785632.875	2.3907229604192385E8	0	7706	18.114669191878093	0.5235892025831971	126.04806589137007	416.28204345703125	416.29644775390625
779	416.3013610839844	89.8138946765333					1	DETECTED	416.3014 m/z @89.81 [151020OFc1_NvH-0949-Control-16.raw]	416.3013610839844	89.8138946765333	8.69850726026667	96.0650856752	87.36657841493333	612977.375	2.39323321683108E8	0	7706	2.1484626817157135	0.9019596969935219	0.7843418667749802	416.29742431640625	416.3081970214844
780	416.3444519042969	43.4023009989333					1	DETECTED	416.3445 m/z @43.40 [151020OFc1_NvH-0949-Control-16.raw]	416.3444519042969	43.4023009989333	6.6122952336	97.6698043426667	91.0575091090667	83051.78125	2.675808693588714E8	0	7706	84.31143371070878	1.2375305088273307	1.308141599262166	416.33551025390625	416.3510437011719
781	416.37872314453125	50.4345841914667					1	DETECTED	416.3787 m/z @50.43 [151020OFc1_NvH-0949-Control-16.raw]	416.37872314453125	50.4345841914667	0.0055021984	99.8972952450667	99.8917930466667	85054.9140625	2.326811162587289E8	0	7706	76.58463747902928	0.9848087010041146	1.028150053353533	416.3697509765625	416.3883972167969
782	416.45672607421875	16.4861563573333					1	DETECTED	416.4567 m/z @16.49 [151020OFc1_NvH-0949-Control-16.raw]	416.45672607421875	16.4861563573333	0.969386007733333	95.9621905917333	94.99280458399997	597964.25	2.5246046822123346E8	4	7706	0.1298105813688224	2.8223205131621687	2.359292301074371	416.4467468261719	416.4666748046875
783	416.4693908691406	47.3942080050667					1	DETECTED	416.4694 m/z @47.39 [151020OFc1_NvH-0949-Control-16.raw]	416.4693908691406	47.3942080050667	0.67193486	78.7436160685333	78.0716812085333	513579.5	2.1429940711650613E8	0	7706	19.61925824897099	1.05053359142893	0.0013785077878387625	416.4668884277344	416.4793395996094
784	416.49322509765625	43.565655756					1	DETECTED	416.4932 m/z @43.57 [151020OFc1_NvH-0949-Control-16.raw]	416.49322509765625	43.565655756	4.02061010373333	99.5627243730667	95.54211426933337	583186.0	2.714079403226641E8	0	7706	22.731369989482157	0.5236583666840137	0.05357976524242525	416.4833068847656	416.503173828125
785	416.5057373046875	15.0929304269333					1	DETECTED	416.5057 m/z @15.09 [151020OFc1_NvH-0949-Control-16.raw]	416.5057373046875	15.0929304269333	5.34958713226667	99.2492053112	93.89961817893334	212144.28125	2.0175443780552998E8	0	7706	0.11460806588077865	9.473819753728518	0.7646073471630723	416.5032958984375	416.51214599609375
786	416.52215576171875	20.0486237741333					1	DETECTED	416.5222 m/z @20.05 [151020OFc1_NvH-0949-Control-16.raw]	416.52215576171875	20.0486237741333	3.94340210826667	99.5533767589333	95.60997465066663	583714.875	2.731907460380338E8	0	7706	3.8508549868854125	0.6008649501848143	0.010259253550899156	416.5122985839844	416.5321350097656
787	416.5345153808594	40.0872057272					1	DETECTED	416.5345 m/z @40.09 [151020OFc1_NvH-0949-Control-16.raw]	416.5345153808594	40.0872057272	4.176358232	95.6212823256	91.44492409360001	274090.46875	2.525882582029664E8	0	7706	30.980176290621813	1.518185176317245	2.3560904980340998	416.53216552734375	416.5373229980469
788	416.5473937988281	27.8493051221333					1	DETECTED	416.5474 m/z @27.85 [151020OFc1_NvH-0949-Control-16.raw]	416.5473937988281	27.8493051221333	3.00180252933333	78.3934452562667	75.39164272693337	3897947.25	2.9776374725718224E8	3	7706	0.16212503359137287	0.5383653161585406	0.0073510136640887085	416.53741455078125	416.5486755371094
789	416.5586853027344	29.8839784698667					1	DETECTED	416.5587 m/z @29.88 [151020OFc1_NvH-0949-Control-16.raw]	416.5586853027344	29.8839784698667	3.54748793946667	97.6513631389333	94.10387519946664	1.1088251E7	5.706108990150001E8	3	7706	4.950810522672885	1.1356077877162098	0.03096136943794901	416.5487060546875	416.56866455078125
790	416.5725402832031	21.7807726405333					1	DETECTED	416.5725 m/z @21.78 [151020OFc1_NvH-0949-Control-16.raw]	416.5725402832031	21.7807726405333	0.870042653333333	95.7150433272	94.84500067386666	321571.625	2.6286346750366607E8	0	7706	2.4114005784542805	0.5879581504920073	1.6278098148549405	416.5686950683594	416.5794677734375
791	416.5894775390625	25.1183758274667					1	DETECTED	416.5895 m/z @25.12 [151020OFc1_NvH-0949-Control-16.raw]	416.5894775390625	25.1183758274667	3.51066358346667	94.7526741336	91.24201055013333	910139.4375	2.648003368934693E8	3	7706	21.131487466329485	0.5100322790144772	0.626316983991694	416.5795593261719	416.5994567871094
792	416.61614990234375	39.3670120397333					1	DETECTED	416.6161 m/z @39.37 [151020OFc1_NvH-0949-Control-16.raw]	416.61614990234375	39.3670120397333	2.86515804026667	99.2867755717333	96.42161753146664	368970.96875	2.209880682844209E8	0	7706	0.09672857982883443	1.609814815618674	0.44495966191416503	416.606201171875	416.625732421875
793	416.6864929199219	19.6922444746667					1	DETECTED	416.6865 m/z @19.69 [151020OFc1_NvH-0949-Control-16.raw]	416.6864929199219	19.6922444746667	1.8243695936	99.5906036541333	97.76623406053331	2343044.75	3.2093196399191415E8	0	7706	0.26057042523312646	2.0082052620054984	2.4183397437917438	416.6765441894531	416.6964416503906
794	416.6988220214844	31.4297105728167					1	DETECTED	416.6988 m/z @31.43 [151020OFc1_NvH-0949-Control-16.raw]	416.6988220214844	31.4297105728167	2.97444054053333	99.0244724682667	96.05003192773336	542060.3125	2.5811482197759953E8	0	7706	9.678826429377871	2.314541741315923	1.8338475823923441	416.6965026855469	416.70745849609375
795	416.717529296875	32.7192665466667					1	DETECTED	416.7175 m/z @32.72 [151020OFc1_NvH-0949-Control-16.raw]	416.717529296875	32.7192665466667	2.99275051653333	99.8511338850667	96.85838336853337	2362173.0	3.867866158906747E8	2	7706	11.714201383013584	0.9588620042005636	0.7841391520645589	416.7075500488281	416.7275085449219
796	416.7284240722656	22.4765022986667					1	DETECTED	416.7284 m/z @22.48 [151020OFc1_NvH-0949-Control-16.raw]	416.7284240722656	22.4765022986667	4.28037576053333	74.1267481026667	69.84637234213336	589635.3125	2.6363479244409105E8	0	7706	32.87509925191568	18.442294073045264	5.679559626197445	416.7275390625	416.728759765625
797	416.73876953125	22.9180347714667					1	DETECTED	416.7388 m/z @22.92 [151020OFc1_NvH-0949-Control-16.raw]	416.73876953125	22.9180347714667	2.7564908952	98.7725062794667	96.0160153842667	8530805.0	5.400186882521372E8	2	7706	0.19649566159596787	2.0520594585896137	3.481653160997228	416.7287902832031	416.7409973144531
798	416.7510070800781	29.9178275090667					1	DETECTED	416.7510 m/z @29.92 [151020OFc1_NvH-0949-Control-16.raw]	416.7510070800781	29.9178275090667	0.6537659272	99.9064411352	99.252675208	4.5861272E7	1.337124256316673E9	2	7706	0.23836727396956192	2.9675948154456155	35.71840821194415	416.74102783203125	416.7609558105469
799	416.7611999511719	27.8936757112					1	DETECTED	416.7612 m/z @27.89 [151020OFc1_NvH-0949-Control-16.raw]	416.7611999511719	27.8936757112	3.78069622773333	98.7268068082667	94.94611058053337	313620.25	2.2764044115989238E8	0	7706	0.1256180770070756	1.9687759997812426	0.47048240321977924	416.76104736328125	416.76336669921875
800	416.77349853515625	26.6786085666667					1	DETECTED	416.7735 m/z @26.68 [151020OFc1_NvH-0949-Control-16.raw]	416.77349853515625	26.6786085666667	4.02061010373333	90.8530052592	86.83239515546667	1547109.5	2.4743807662137538E8	0	7706	0.1811752603404635	1.0138003799794653	0.009882770158622297	416.7635803222656	416.78118896484375
801	416.84283447265625	41.2635857090667					1	DETECTED	416.8428 m/z @41.26 [151020OFc1_NvH-0949-Control-16.raw]	416.84283447265625	41.2635857090667	0.203781366933333	99.8511338850667	99.64735251813337	589066.9375	2.971199349997114E8	0	7706	26.3309026445784	1.840945581438529	0.030927206259584627	416.8328857421875	416.8528137207031
802	416.8567199707031	20.0254156997333					1	DETECTED	416.8567 m/z @20.03 [151020OFc1_NvH-0949-Control-16.raw]	416.8567199707031	20.0254156997333	1.78901585333333	99.2303051389333	97.44128928559998	330414.59375	2.327964179612324E8	0	7706	4.617759769692551	4.444903732520705	37.07028700318974	416.85284423828125	416.8592529296875
803	416.8692932128906	33.7849189362667					1	DETECTED	416.8693 m/z @33.78 [151020OFc1_NvH-0949-Control-16.raw]	416.8692932128906	33.7849189362667	0.373858829866667	99.9624824792	99.58862364933334	1653723.375	2.645824806244405E8	3	7706	24.893764742375602	1.0731045837111273	1.1379309109425317	416.859375	416.8718566894531
804	416.8819885253906	27.8240243984					1	DETECTED	416.8820 m/z @27.82 [151020OFc1_NvH-0949-Control-16.raw]	416.8819885253906	27.8240243984	1.19619130693333	98.8749537746667	97.67876246773336	2313902.25	2.9186901814544636E8	0	7706	0.1562703002384751	1.5994050843178693	0.1791487177941731	416.87200927734375	416.8822326660156
805	416.8922424316406	29.8839784698667					1	DETECTED	416.8922 m/z @29.88 [151020OFc1_NvH-0949-Control-16.raw]	416.8922424316406	29.8839784698667	0.0055021984	99.9064411352	99.9009389368	7464276.0	4.5919172888150567E8	3	7706	14.258385145976163	1.1509189658555237	3.7161772317723036	416.88226318359375	416.9022216796875
806	416.90618896484375	21.8198245405333					1	DETECTED	416.9062 m/z @21.82 [151020OFc1_NvH-0949-Control-16.raw]	416.90618896484375	21.8198245405333	0.589329513333333	99.0521574018667	98.46282788853335	6966158.0	3.9462333061196625E8	3	7706	0.21114004686301868	0.5707083222451483	0.052556174663785024	416.9022521972656	416.91607666015625
807	416.9190368652344	33.9497404064					1	DETECTED	416.9190 m/z @33.95 [151020OFc1_NvH-0949-Control-16.raw]	416.9190368652344	33.9497404064	0.561554614666667	99.3152105981333	98.75365598346664	584070.125	2.1932362346680367E8	0	7706	8.826238385597815	0.5063173834584014	0.02486070791680734	416.91644287109375	416.9284362792969
808	416.9377746582031	64.7266691248					1	DETECTED	416.9378 m/z @64.73 [151020OFc1_NvH-0949-Control-16.raw]	416.9377746582031	64.7266691248	1.58114553866667	99.9717424282667	98.39059688960002	521193.5625	2.409747550081774E8	0	7706	12.347269957123913	0.8767666145154243	1.3819986005096294	416.9294128417969	416.94775390625
809	416.95831298828125	16.5026582933333					1	DETECTED	416.9583 m/z @16.50 [151020OFc1_NvH-0949-Control-16.raw]	416.95831298828125	16.5026582933333	1.8243695936	98.6264707592	96.8021011656	328483.875	2.757234394933896E8	0	7706	0.08720097147891437	0.5327784752495186	3.5548869308154827	416.9483642578125	416.9602355957031
810	416.97039794921875	23.6836444272					1	DETECTED	416.9704 m/z @23.68 [151020OFc1_NvH-0949-Control-16.raw]	416.97039794921875	23.6836444272	0.420597913066667	99.4295883069333	99.00899039386663	1191378.75	2.7698533935566175E8	0	7706	0.14120033770953455	0.7262193859663395	0.01612531093650648	416.9604187011719	416.9803161621094
811	416.98150634765625	32.197287148					1	DETECTED	416.9815 m/z @32.20 [151020OFc1_NvH-0949-Control-16.raw]	416.98150634765625	32.197287148	0.119036569333333	99.4957151952	99.37667862586667	335662.625	2.4552451665328866E8	0	7706	0.15562453849376823	1.8760393821055028	33.46649923959381	416.98040771484375	416.9914855957031
812	416.9956970214844	25.5575169813333					1	DETECTED	416.9957 m/z @25.56 [151020OFc1_NvH-0949-Control-16.raw]	416.9956970214844	25.5575169813333	2.0218717296	99.1834554309333	97.1615837013333	195979.171875	2.579610609163682E8	0	7706	22.81797112505937	4.104419967837298	0.2804706127047056	416.9915771484375	417.0054016113281
813	417.043701171875	41.3127644618667					1	DETECTED	417.0437 m/z @41.31 [151020OFc1_NvH-0949-Control-16.raw]	417.043701171875	41.3127644618667	0.5987393384	99.4391402632	98.84040092480001	707787.4375	2.869191214711081E8	0	7706	13.116399879704773	0.6912021714820191	0.04796808655662626	417.0339050292969	417.0536193847656
814	417.05419921875	34.238782376					1	DETECTED	417.0542 m/z @34.24 [151020OFc1_NvH-0949-Control-16.raw]	417.05419921875	34.238782376	0.514594785066667	99.3243025136	98.80970772853334	129035.4375	1.7956315184388527E8	0	7706	0.3136481959471027	1.4649679471463102	1.92993589429262	417.0537414550781	417.05975341796875
815	417.1624755859375	23.1122615149333					1	DETECTED	417.1625 m/z @23.11 [151020OFc1_NvH-0949-Control-16.raw]	417.1624755859375	23.1122615149333	3.82771846693333	93.76692248	89.93920401306667	305419.0625	2.363630221322622E8	0	7706	7.92091096729278	4.756869850524018	0.3383846638796512	417.1534423828125	417.1724548339844
816	417.17315673828125	25.9692998490667					1	DETECTED	417.1732 m/z @25.97 [151020OFc1_NvH-0949-Control-16.raw]	417.17315673828125	25.9692998490667	4.68091079226667	92.2687710250667	87.58786023280003	232645.171875	2.3778593109786478E8	0	7706	77.16063576620012	3.596207046245009	8.72996662967842	417.1725158691406	417.1780700683594
817	417.1881103515625	19.7443611914667					1	DETECTED	417.1881 m/z @19.74 [151020OFc1_NvH-0949-Control-16.raw]	417.1881103515625	19.7443611914667	1.97691792426667	99.448523604	97.47160567973333	976498.625	2.83120147538966E8	3	7706	0.5931771650276936	0.7912445384457537	4.444752668665838	417.1781311035156	417.1933288574219
818	417.2033386230469	34.851175764					1	DETECTED	417.2033 m/z @34.85 [151020OFc1_NvH-0949-Control-16.raw]	417.2033386230469	34.851175764	0.1377138096	99.3820288125333	99.2443150029333	7447308.0	4.5988055523510563E8	3	7706	0.18612555222586025	1.0253648358479508	1.2557582299577976	417.193359375	417.2117919921875
819	417.2218017578125	16.1985781312					1	DETECTED	417.2218 m/z @16.20 [151020OFc1_NvH-0949-Control-16.raw]	417.2218017578125	16.1985781312	2.13014751466667	99.7854509	97.65530338533333	9590819.0	8.346339719346945E8	2	7706	0.2129229317706418	11.402341088156284	16.197892858864083	417.2118225097656	417.2317810058594
820	417.24053955078125	21.8065242504					1	DETECTED	417.2405 m/z @21.81 [151020OFc1_NvH-0949-Control-16.raw]	417.24053955078125	21.8065242504	3.0742995624	99.155052316	96.0807527536	4227622.0	5.47961947403903E8	2	7706	10.768887514960788	1.7775067083998883	1.1347458679585565	417.2318115234375	417.241943359375
821	417.251953125	29.9283215677333					1	DETECTED	417.2520 m/z @29.93 [151020OFc1_NvH-0949-Control-16.raw]	417.251953125	29.9283215677333	3.26084527386667	98.9321022386667	95.67125696480004	1.1770427E7	7.673171696747458E8	2	7706	8.671805033811076	0.7043322146567899	0.7239433452690129	417.2419738769531	417.2618713378906
822	417.2676086425781	90.4281834992					1	DETECTED	417.2676 m/z @90.43 [151020OFc1_NvH-0949-Control-16.raw]	417.2676086425781	90.4281834992	0.213298297066667	95.0645010912	94.85120279413333	487979.4375	3.1184270045168084E8	0	7706	64.82667068417629	0.5069521620840621	0.017741975079779072	417.261962890625	417.2775573730469
823	417.2899475097656	27.9447832722667					1	DETECTED	417.2899 m/z @27.94 [151020OFc1_NvH-0949-Control-16.raw]	417.2899475097656	27.9447832722667	0.743908718933333	99.2963712237333	98.55246250479998	162038.453125	2.2417996988257977E8	0	7706	0.11950436333434666	1.8115679021931068	0.002544245259527623	417.2891845703125	417.29986572265625
824	417.3040466308594	87.7504077234667					1	DETECTED	417.3040 m/z @87.75 [151020OFc1_NvH-0949-Control-16.raw]	417.3040466308594	87.7504077234667	27.7516174554667	99.8325151248	72.0808976693333	74970.5390625	2.1554325473731062E8	0	7706	0.1622413056237093	0.6006862584009234	0.06575391000163561	417.2999572753906	417.309326171875
825	417.32147216796875	92.1822884101333					1	DETECTED	417.3215 m/z @92.18 [151020OFc1_NvH-0949-Control-16.raw]	417.32147216796875	92.1822884101333	24.3635326293333	95.07458008	70.71104745066671	61298.66796875	1.6547568002655256E8	0	7706	0.8015576339957136	0.5213236857309431	0.04264737146188603	417.31854248046875	417.3299865722656
826	417.44415283203125	41.3375561112					1	DETECTED	417.4442 m/z @41.34 [151020OFc1_NvH-0949-Control-16.raw]	417.44415283203125	41.3375561112	1.9137233928	97.3076046530667	95.39388126026671	277060.15625	2.749056513293687E8	0	7706	13.15910746407718	1.3281440027863352	0.4808317091416396	417.4344177246094	417.4541320800781
827	417.4715270996094	23.7549523656					1	DETECTED	417.4715 m/z @23.75 [151020OFc1_NvH-0949-Control-16.raw]	417.4715270996094	23.7549523656	0.336271761333333	94.2464668818667	93.91019512053336	407828.46875	2.7128662050295484E8	0	7706	0.16853055199871392	0.5093453507337111	0.01970501669145747	417.4615478515625	417.4729309082031
828	417.48297119140625	21.8455036848					1	DETECTED	417.4830 m/z @21.85 [151020OFc1_NvH-0949-Control-16.raw]	417.48297119140625	21.8455036848	3.08331445573333	97.372326672	94.28901221626667	821522.9375	2.6162346112400833E8	0	7706	0.11936950503962507	1.4133056162194604	3.182630667692808	417.4730224609375	417.4897155761719
829	417.49993896484375	25.5800420168					1	DETECTED	417.4999 m/z @25.58 [151020OFc1_NvH-0949-Control-16.raw]	417.49993896484375	25.5800420168	0.924027467466667	98.6447578330667	97.72073036560003	1452214.875	2.9303340616593635E8	0	7706	0.2756796195329194	0.5581848749353822	0.3265016871958609	417.4907531738281	417.5096130371094
830	417.52288818359375	19.252470324					1	DETECTED	417.5229 m/z @19.25 [151020OFc1_NvH-0949-Control-16.raw]	417.52288818359375	19.252470324	4.74020167466667	96.4980387205333	91.75783704586664	326983.96875	2.8557717909416884E8	3	7706	0.15793627262777576	0.509579710114438	0.09907703038935281	417.5129699707031	417.5277099609375
831	417.5377197265625	34.8203342837333					1	DETECTED	417.5377 m/z @34.82 [151020OFc1_NvH-0949-Control-16.raw]	417.5377197265625	34.8203342837333	1.2325992952	99.4578655066667	98.2252662114667	5037330.0	3.647198153414578E8	3	7706	0.1732706407314879	0.5079105765058373	0.013487991861460496	417.5278625488281	417.5476989746094
832	417.5543212890625	12.1213540325333					1	DETECTED	417.5543 m/z @12.12 [151020OFc1_NvH-0949-Control-16.raw]	417.5543212890625	12.1213540325333	4.837467572	61.0290891296	56.1916215576	3690677.5	2.2991463727892196E8	3	7706	0.15212319311549827	4.629451459220132	12.288906094517923	417.5477294921875	417.5565185546875
833	417.5665283203125	25.4439304530667					1	DETECTED	417.5665 m/z @25.44 [151020OFc1_NvH-0949-Control-16.raw]	417.5665283203125	25.4439304530667	2.64786470986667	99.3152105981333	96.66734588826664	4651400.5	6.418374357917874E8	3	7706	8.080826310277661	0.6780356397380851	0.5659081200643852	417.5565490722656	417.5763854980469
834	417.58099365234375	38.4640175434667					1	DETECTED	417.5810 m/z @38.46 [151020OFc1_NvH-0949-Control-16.raw]	417.58099365234375	38.4640175434667	4.30993170933333	97.5670891504	93.25715744106667	4633249.5	3.376681758659126E8	0	7706	0.153159315597172	1.3211521314487937	0.2834002182654411	417.5765380859375	417.5909729003906
835	417.5930480957031	40.6503427290667					1	DETECTED	417.5930 m/z @40.65 [151020OFc1_NvH-0949-Control-16.raw]	417.5930480957031	40.6503427290667	3.3157721024	94.1484677397333	90.8326956373333	356112.0	2.152962271859099E8	0	7706	11.246838337965706	1.222148303455743	0.01822215465846032	417.59136962890625	417.60302734375
836	417.61102294921875	8.99414516373333					1	DETECTED	417.6110 m/z @8.99 [151020OFc1_NvH-0949-Control-16.raw]	417.61102294921875	8.99414516373333	3.52923595013333	95.7894406637333	92.26020471359998	97050.0078125	2.627010182473564E8	0	7706	0.11145196315384709	0.5119819188428081	1.3001823301124604	417.6031188964844	417.6145935058594
837	417.6246032714844	21.8455036848					1	DETECTED	417.6246 m/z @21.85 [151020OFc1_NvH-0949-Control-16.raw]	417.6246032714844	21.8455036848	3.33420301146667	99.6186070746667	96.28440406320003	249023.203125	2.3478827073032135E8	0	7706	0.3217201541401984	2.600692565107098	0.022285639146795638	417.61480712890625	417.6337890625
838	417.6927185058594	23.8040101218667					1	DETECTED	417.6927 m/z @23.80 [151020OFc1_NvH-0949-Control-16.raw]	417.6927185058594	23.8040101218667	3.51982834346667	95.390536972	91.87070862853334	560145.375	2.978837976815833E8	0	7706	0.23924452237411842	0.5102212079483599	0.08341687590661248	417.68280029296875	417.6986083984375
839	417.708740234375	14.2772982192					1	DETECTED	417.7087 m/z @14.28 [151020OFc1_NvH-0949-Control-16.raw]	417.708740234375	14.2772982192	1.92275625946667	96.2520480637333	94.32929180426663	1761489.0	3.1996144753694427E8	2	7706	0.226509383141261	3.734189336397326	32.78401103089858	417.6987609863281	417.7187194824219
840	417.7287902832031	23.2869388437333					1	DETECTED	417.7288 m/z @23.29 [151020OFc1_NvH-0949-Control-16.raw]	417.7287902832031	23.2869388437333	0.734880087466667	98.5484129850667	97.81353289760004	4697656.5	5.037600415913535E8	2	7706	7.139902108781893	0.8596602795356202	0.9592504251980946	417.71881103515625	417.7301330566406
841	417.7401428222656	35.4628435962667					1	DETECTED	417.7401 m/z @35.46 [151020OFc1_NvH-0949-Control-16.raw]	417.7401428222656	35.4628435962667	3.85560802773333	97.9718988368	94.11629080906667	8.8805616E7	1.934514705794921E9	2	7706	0.24083541590460555	1.3084238547953537	1.2678827853958587	417.73016357421875	417.7501220703125
842	417.75347900390625	29.9452396144					1	DETECTED	417.7535 m/z @29.95 [151020OFc1_NvH-0949-Control-16.raw]	417.75347900390625	29.9452396144	4.5110256216	62.2559185096	57.744892888	2189655.75	2.635891748293419E8	0	7706	2.736606477470499	0.8669813365124449	0.11542035382509605	417.7501525878906	417.763427734375
843	417.76416015625	19.4587512997333					1	DETECTED	417.7642 m/z @19.46 [151020OFc1_NvH-0949-Control-16.raw]	417.76416015625	19.4587512997333	13.5739606282667	50.4675773618667	36.8936167336	187310.59375	1.222240592907902E8	0	7706	0.07909434340104582	3.133672189707373	0.0037430983046180246	417.76348876953125	417.765380859375
844	417.7760314941406	20.4939849818667					1	DETECTED	417.7760 m/z @20.49 [151020OFc1_NvH-0949-Control-16.raw]	417.7760314941406	20.4939849818667	4.22413485973333	63.6871791741333	59.463044314399966	210979.21875	1.729581023787652E8	0	7706	1.7417587202378648	1.83137384044441	0.030710758059263762	417.7666320800781	417.7857360839844
845	417.86126708984375	62.2559185096					1	DETECTED	417.8613 m/z @62.26 [151020OFc1_NvH-0949-Control-16.raw]	417.86126708984375	62.2559185096	0.449026892	99.1268252032	98.6777983112	210442.40625	2.3599230495577872E8	0	7706	79.8517636388523	0.8490469186453727	0.8332554079160569	417.8514404296875	417.86724853515625
846	417.87725830078125	47.2972006554667					1	DETECTED	417.8773 m/z @47.30 [151020OFc1_NvH-0949-Control-16.raw]	417.87725830078125	47.2972006554667	0.100282955733333	99.0521574018667	98.95187444613336	1.1475361E7	4.6919893513603604E8	3	7706	0.1898810057445388	0.5139292313060178	1.257540242024716	417.8673095703125	417.88714599609375
847	417.8885803222656	12.0951874597333					1	DETECTED	417.8886 m/z @12.10 [151020OFc1_NvH-0949-Control-16.raw]	417.8885803222656	12.0951874597333	5.56578596053333	98.59880232	93.03301635946667	2573959.5	2.9421942543223995E8	0	7706	0.13500817258238307	0.5338477791027171	3.401256225240119	417.88726806640625	417.8907165527344
848	417.9007263183594	25.4035355813333					1	DETECTED	417.9007 m/z @25.40 [151020OFc1_NvH-0949-Control-16.raw]	417.9007263183594	25.4035355813333	1.2325992952	99.4295883069333	98.1969890117333	2864366.75	4.611048750663294E8	3	7706	0.23175351994452953	0.6141768865369894	0.5871488229488114	417.8907470703125	417.91070556640625
849	417.91534423828125	38.5266361213333					1	DETECTED	417.9153 m/z @38.53 [151020OFc1_NvH-0949-Control-16.raw]	417.91534423828125	38.5266361213333	0.0055021984	99.9530847192	99.94758252080001	1902155.625	2.8951083960416543E8	0	7706	0.11710691724112365	0.5062371446770221	0.017740435436388906	417.9107666015625	417.9250183105469
850	417.933837890625	29.4295747832					1	DETECTED	417.9338 m/z @29.43 [151020OFc1_NvH-0949-Control-16.raw]	417.933837890625	29.4295747832	3.53831085493333	99.3820288125333	95.84371795759998	176373.15625	2.5525944030531326E8	0	7706	37.16625118370365	1.8527432056082123	2.709602934053749	417.925537109375	417.9438171386719
851	417.9546813964844	20.130633124					1	DETECTED	417.9547 m/z @20.13 [151020OFc1_NvH-0949-Control-16.raw]	417.9546813964844	20.130633124	0.373858829866667	99.2867755717333	98.91291674186664	370415.84375	2.7162504834705365E8	0	7706	0.13440550241038096	0.6352427143985511	0.007468031756621137	417.9447326660156	417.9645080566406
852	417.97003173828125	11.1994328170667					1	DETECTED	417.9700 m/z @11.20 [151020OFc1_NvH-0949-Control-16.raw]	417.97003173828125	11.1994328170667	0.486445241866667	97.9812197130667	97.49477447120003	100128.2421875	2.6145125503214142E8	0	7706	0.15896452471887557	4.550307455638937	5.643214410251563	417.9648742675781	417.974365234375
853	417.9844055175781	21.8198245405333					1	DETECTED	417.9844 m/z @21.82 [151020OFc1_NvH-0949-Control-16.raw]	417.9844055175781	21.8198245405333	0.241485207466667	99.9991650269333	99.75767981946663	341493.46875	2.894097111720844E8	0	7706	0.1099559662390881	4.890689920814404	0.5037294230870412	417.9745178222656	417.9866943359375
854	417.996826171875	29.5898292802667					1	DETECTED	417.9968 m/z @29.59 [151020OFc1_NvH-0949-Control-16.raw]	417.996826171875	29.5898292802667	0.0055021984	99.2773735338667	99.2718713354667	374416.09375	2.7154322366201943E8	0	7706	3.965110781517563	1.9219065159416282	0.3613035939695417	417.9878234863281	418.006591796875
855	418.0815124511719	90.3588343162667					1	DETECTED	418.0815 m/z @90.36 [151020OFc1_NvH-0949-Control-16.raw]	418.0815124511719	90.3588343162667	8.90461078533333	99.7854509	90.88084011466667	226539.734375	2.5546098504781932E8	0	7706	0.06628166587152862	0.5578645045959675	7.948407454003665E-4	418.0745544433594	418.09136962890625
856	418.15167236328125	15.99229894					1	DETECTED	418.1517 m/z @15.99 [151020OFc1_NvH-0949-Control-16.raw]	418.15167236328125	15.99229894	9.31033169173333	95.89458134	86.58424964826668	95982.484375	2.5328796166348743E8	0	7706	6.76795313108814	6.478948970509171	0.022154778879041624	418.1432189941406	418.16156005859375
857	418.180908203125	56.5004129690667					1	DETECTED	418.1809 m/z @56.50 [151020OFc1_NvH-0949-Control-16.raw]	418.180908203125	56.5004129690667	0.383015516266667	97.5670891504	97.18407363413333	301287.03125	2.81661157140894E8	0	7706	0.5522109216632174	0.8800354992069854	0.8712374878256004	418.1709289550781	418.1825866699219
858	418.192626953125	29.4515454610667					1	DETECTED	418.1926 m/z @29.45 [151020OFc1_NvH-0949-Control-16.raw]	418.192626953125	29.4515454610667	3.08331445573333	97.3907600114667	94.30744555573337	359000.46875	2.772969957229187E8	3	7706	5.746131294005213	2.282515401063495	0.009085517671367544	418.18267822265625	418.2003479003906
859	418.2103576660156	14.2772982192					1	DETECTED	418.2104 m/z @14.28 [151020OFc1_NvH-0949-Control-16.raw]	418.2103576660156	14.2772982192	3.22012932453333	97.9812197130667	94.76109038853336	730662.5625	2.9892257681116277E8	0	7706	1.0689665695519306	0.9192838427518452	4.5588254354786795	418.20037841796875	418.2105407714844
860	418.2205505371094	29.2639788232					1	DETECTED	418.2206 m/z @29.26 [151020OFc1_NvH-0949-Control-16.raw]	418.2205505371094	29.2639788232	3.137732228	98.8473098874667	95.70957765946669	1.3813771E7	9.123173200272231E8	2	7706	18.15668269351586	0.6194051656483563	2.024815567256061	418.2105712890625	418.23052978515625
861	418.23089599609375	38.1963288789333					1	DETECTED	418.2309 m/z @38.20 [151020OFc1_NvH-0949-Control-16.raw]	418.23089599609375	38.1963288789333	6.84824060213333	48.3007913378667	41.45255073573337	4891239.5	5.0530150791637206E8	2	7706	0.10051498891640875	0.9571862892646097	0.9944636087219239	418.2305603027344	418.23095703125
862	418.240966796875	35.4628435962667					1	DETECTED	418.2410 m/z @35.46 [151020OFc1_NvH-0949-Control-16.raw]	418.240966796875	35.4628435962667	3.37164202213333	99.4957151952	96.12407317306668	4.421614E7	1.369893667897598E9	2	7706	0.2503001683569863	0.6259802215479865	1.1498305869195573	418.2309875488281	418.25091552734375
863	418.26116943359375	10.7539128610667					1	DETECTED	418.2612 m/z @10.75 [151020OFc1_NvH-0949-Control-16.raw]	418.26116943359375	10.7539128610667	3.52923595013333	96.0556416154667	92.52640566533337	634879.9375	2.5857879334924304E8	3	7706	16.74484373890636	1.1180014592573986	19.885749950778234	418.251220703125	418.2708435058594
864	418.2797546386719	91.0786613421333					1	DETECTED	418.2798 m/z @91.08 [151020OFc1_NvH-0949-Control-16.raw]	418.2797546386719	91.0786613421333	3.35309852346667	95.7056417437333	92.35254322026663	130521.609375	2.6552642854679352E8	0	7706	0.8983044769838102	0.5273128017869525	0.0016053277834817143	418.271240234375	418.2887268066406
865	418.3203125	43.6408571032					1	DETECTED	418.3203 m/z @43.64 [151020OFc1_NvH-0949-Control-16.raw]	418.3203125	43.6408571032	37.0335468658667	92.4097065	55.3761596341333	88303.0703125	2.1376224951743564E8	0	7706	53.97495163193685	4.190522137226223	7.231469864234422	418.3149719238281	418.3302307128906
866	418.3669738769531	55.6785263677333					1	DETECTED	418.3670 m/z @55.68 [151020OFc1_NvH-0949-Control-16.raw]	418.3669738769531	55.6785263677333	4.02061010373333	96.0744641789333	92.05385407519996	66196.59375	2.1948210599608737E8	0	7706	91.93584516369633	0.8909424714355109	0.7840684295748066	418.3669738769531	418.3701477050781
867	418.3801574707031	26.1770101418667					1	DETECTED	418.3802 m/z @26.18 [151020OFc1_NvH-0949-Control-16.raw]	418.3801574707031	26.1770101418667	3.79054983946667	98.3633380610667	94.57278822160004	292817.53125	2.6969386753643084E8	0	7706	0.17075824629099046	2.1499862405013053	0.0460307040070932	418.3702697753906	418.3890380859375
868	418.4461975097656	23.8503215933333					1	DETECTED	418.4462 m/z @23.85 [151020OFc1_NvH-0949-Control-16.raw]	418.4461975097656	23.8503215933333	3.924851028	97.8607209645333	93.9358699365333	279656.84375	3.0099468705743635E8	0	7706	0.2358435998686481	2.94078698846775	0.01002443050295199	418.43634033203125	418.4493408203125
869	418.4593505859375	19.9545790901333					1	DETECTED	418.4594 m/z @19.95 [151020OFc1_NvH-0949-Control-16.raw]	418.4593505859375	19.9545790901333	0.626424669866667	83.6678641128	83.04143944293334	359230.40625	2.678507535394719E8	0	7706	0.14177381275123224	0.5994351350794553	0.07820433198876428	418.4494934082031	418.4613037109375
870	418.4715270996094	37.7698860605333					1	DETECTED	418.4715 m/z @37.77 [151020OFc1_NvH-0949-Control-16.raw]	418.4715270996094	37.7698860605333	3.010773256	96.0370356650667	93.0262624090667	1349385.375	2.6757914128886166E8	4	7706	0.056352583110772514	0.5052198462219738	0.005685396425191828	418.461669921875	418.481201171875
871	418.5279235839844	32.5400378277333					1	DETECTED	418.5279 m/z @32.54 [151020OFc1_NvH-0949-Control-16.raw]	418.5279235839844	32.5400378277333	3.1471135136	68.6422519498667	65.4951384362667	248232.90625	1.8634839356875765E8	0	7706	26.558736052507953	1.330506648142721	1.3756348452455642	418.5180358886719	418.53582763671875
872	418.5458679199219	47.2972006554667					1	DETECTED	418.5459 m/z @47.30 [151020OFc1_NvH-0949-Control-16.raw]	418.5458679199219	47.2972006554667	3.95295022373333	99.4295883069333	95.47663808319997	3452551.0	3.3851023761007863E8	3	7706	0.1940768630246268	0.5216378262394556	0.069121503064015	418.535888671875	418.5533142089844
873	418.5633239746094	27.9890182893333					1	DETECTED	418.5633 m/z @27.99 [151020OFc1_NvH-0949-Control-16.raw]	418.5633239746094	27.9890182893333	3.80878095013333	99.5627243730667	95.75394342293338	3778534.5	4.2278619979635537E8	3	7706	0.1512886417981143	0.6603996148589152	12.996039190752015	418.5533447265625	418.5728759765625
874	418.5835876464844	24.1500958085333					1	DETECTED	418.5836 m/z @24.15 [151020OFc1_NvH-0949-Control-16.raw]	418.5835876464844	24.1500958085333	3.3623273568	97.2339872906667	93.87165993386671	1339136.75	3.2247197757247657E8	3	7706	0.08889608487865175	1.6337128578352589	3.8414435702631162	418.5736083984375	418.59356689453125
875	418.593994140625	34.2507970770667					1	DETECTED	418.5940 m/z @34.25 [151020OFc1_NvH-0949-Control-16.raw]	418.593994140625	34.2507970770667	3.6037602808	69.1607961733333	65.55703589253329	706365.5	1.882890232343067E8	0	7706	0.12467612025427854	0.5049944007849085	1.3939694639199214	418.5935974121094	418.6033630371094
876	418.6463928222656	23.9425957848					1	DETECTED	418.6464 m/z @23.94 [151020OFc1_NvH-0949-Control-16.raw]	418.6463928222656	23.9425957848	6.12284874666667	96.8246723274667	90.70182358080002	281912.28125	2.3298385727529404E8	0	7706	0.08377645951202695	2.5449806719114147	0.006776705853367937	418.6365966796875	418.65533447265625
877	418.68304443359375	63.1325857368					1	DETECTED	418.6830 m/z @63.13 [151020OFc1_NvH-0949-Control-16.raw]	418.68304443359375	63.1325857368	2.37511137733333	96.2148941893333	93.83978281199997	352340.9375	2.8364074407909256E8	2	7706	42.40845095183698	0.8035510825957699	8.533128365620374E-4	418.6745910644531	418.6930236816406
878	418.7041320800781	15.5564478002667					1	DETECTED	418.7041 m/z @15.56 [151020OFc1_NvH-0949-Control-16.raw]	418.7041320800781	15.5564478002667	2.79264627866667	99.8132193296	97.02057305093334	507582.5	2.915594331133101E8	2	7706	1.148216724447396	0.7923208839583372	0.6133954181018353	418.6941833496094	418.7061767578125
879	418.7161865234375	21.8065242504					1	DETECTED	418.7162 m/z @21.81 [151020OFc1_NvH-0949-Control-16.raw]	418.7161865234375	21.8065242504	3.9810876504	98.3726129165333	94.3915252661333	7999562.5	4.9657828872764635E8	2	7706	2.7324002844430595	1.928849164763689	0.3170220062751238	418.7062072753906	418.7190246582031
880	418.7290344238281	19.7899682416					1	DETECTED	418.7290 m/z @19.79 [151020OFc1_NvH-0949-Control-16.raw]	418.7290344238281	19.7899682416	3.95295022373333	98.1299762704	94.17702604666667	1.6244248E7	9.275312403079395E8	4	7706	0.3154803419715613	2.169363522247027	2.0771944294977995	418.7190856933594	418.739013671875
881	418.7424621582031	35.4081482258667					1	DETECTED	418.7425 m/z @35.41 [151020OFc1_NvH-0949-Control-16.raw]	418.7424621582031	35.4081482258667	4.10771764506667	96.5074040384	92.39968639333333	1.17851E7	5.217700968615665E8	2	7706	0.18976342088985376	0.5435337949475484	0.05964658158366381	418.7390441894531	418.75244140625
882	418.758544921875	18.257484188					1	DETECTED	418.7585 m/z @18.26 [151020OFc1_NvH-0949-Control-16.raw]	418.758544921875	18.257484188	1.7166984088	97.2245283794667	95.5078299706667	1960850.5	3.400151293326733E8	2	7706	12.538791185386184	2.3584011827019746	1.4075251192211506	418.7524719238281	418.76776123046875
883	418.78228759765625	4.11789252373333					1	DETECTED	418.7823 m/z @4.12 [151020OFc1_NvH-0949-Control-16.raw]	418.78228759765625	4.11789252373333	4.02061010373333	83.1576847450667	79.13707464133337	109927.875	2.262044425250556E8	2	7706	0.07208418367228919	1.1486701585259207	0.5688630113029357	418.78167724609375	418.7897033691406
884	418.8471374511719	23.9337877104					1	DETECTED	418.8471 m/z @23.93 [151020OFc1_NvH-0949-Control-16.raw]	418.8471374511719	23.9337877104	0.288849655733333	99.739282768	99.45043311226667	164408.6875	2.6132431219218302E8	0	7706	10.879876937810325	2.8780237125373747	7.222100620638093	418.837646484375	418.8567810058594
885	418.87774658203125	25.7332275645333					1	DETECTED	418.8777 m/z @25.73 [151020OFc1_NvH-0949-Control-16.raw]	418.87774658203125	25.7332275645333	0.0055021984	99.7300640965333	99.7245618981333	1057866.375	3.1664953291758233E8	0	7706	15.273241650707309	0.5060943049151441	3.1059629154215975	418.8677673339844	418.8871154785156
886	418.8971252441406	27.9583189757333					1	DETECTED	418.8971 m/z @27.96 [151020OFc1_NvH-0949-Control-16.raw]	418.8971252441406	27.9583189757333	0.100282955733333	99.486189684	99.38590672826666	2091027.125	3.293826364484704E8	3	7706	16.65649387616928	1.0585059977032676	0.14819249542401738	418.88714599609375	418.8976745605469
887	418.90771484375	26.1408626890667					1	DETECTED	418.9077 m/z @26.14 [151020OFc1_NvH-0949-Control-16.raw]	418.90771484375	26.1408626890667	0.203781366933333	99.2209994554667	99.01721808853337	6155178.0	4.8947579681023216E8	3	7706	0.2998195211998649	2.0121311529152446	118.29840546540332	418.8977355957031	418.9176940917969
888	418.922119140625	34.2623990978667					1	DETECTED	418.9221 m/z @34.26 [151020OFc1_NvH-0949-Control-16.raw]	418.922119140625	34.2623990978667	0.0055021984	99.8132193296	99.80771713120001	1462389.375	3.092753989515983E8	0	7706	0.1033500899640245	0.898740840752668	0.14529819239088976	418.91778564453125	418.9320373535156
889	418.9404296875	28.3728388661333					1	DETECTED	418.9404 m/z @28.37 [151020OFc1_NvH-0949-Control-16.raw]	418.9404296875	28.3728388661333	0.0256589386666667	97.4273927730667	97.40173383440003	313442.875	2.790963524710792E8	0	7706	15.350104392600697	2.8999158291739033	0.006703823206767993	418.93212890625	418.9497375488281
890	418.9619445800781	22.2222946274667					1	DETECTED	418.9619 m/z @22.22 [151020OFc1_NvH-0949-Control-16.raw]	418.9619445800781	22.2222946274667	2.393402984	69.8939669178667	67.5005639338667	1050961.0	2.1408949689860752E8	0	7706	0.13332045478793475	0.5495164968253892	1.6200052401248997	418.95196533203125	418.9642028808594
891	418.9742431640625	15.3047151208					1	DETECTED	418.9742 m/z @15.30 [151020OFc1_NvH-0949-Control-16.raw]	418.9742431640625	15.3047151208	0.0256589386666667	97.5764804413333	97.55082150266664	1609691.125	3.0222829879127455E8	0	7706	1.2208922382607899	1.9352620610569156	0.7452687610846294	418.9642639160156	418.9841613769531
892	419.03436279296875	26.4006363693333					1	DETECTED	419.0344 m/z @26.40 [151020OFc1_NvH-0949-Control-16.raw]	419.03436279296875	26.4006363693333	2.62974216906667	99.6926771269333	97.06293495786663	173306.421875	2.754797376395296E8	0	7706	21.699156340226484	2.655272747405725	4.307438631265629	419.02447509765625	419.0443115234375
893	419.1841735839844	14.8265400165333					1	DETECTED	419.1842 m/z @14.83 [151020OFc1_NvH-0949-Control-16.raw]	419.1841735839844	14.8265400165333	2.49340806133333	95.390536972	92.89712891066668	312936.875	2.663229772130289E8	0	7706	10.724910857741467	0.8463213534540158	1.9706904755019972	419.1741943359375	419.1931457519531
894	419.20318603515625	21.7807726405333					1	DETECTED	419.2032 m/z @21.78 [151020OFc1_NvH-0949-Control-16.raw]	419.20318603515625	21.7807726405333	1.4133826784	96.5918730621333	95.1784903837333	1518004.0	2.8857627636433023E8	0	7706	0.16016841515045854	0.7047860097642811	2.6681093409746333	419.1934509277344	419.20623779296875
895	419.21624755859375	37.5998690378667					1	DETECTED	419.2162 m/z @37.60 [151020OFc1_NvH-0949-Control-16.raw]	419.21624755859375	37.5998690378667	2.74740945066667	99.637148384	96.88973893333333	5761148.5	4.944398943424202E8	2	7706	22.709170017767903	0.5079901796104944	0.022352825352401597	419.2062683105469	419.2167053222656
896	419.2267150878906	24.4758813712					1	DETECTED	419.2267 m/z @24.48 [151020OFc1_NvH-0949-Control-16.raw]	419.2267150878906	24.4758813712	2.99275051653333	99.5533767589333	96.56062624239996	2.7414842E7	1.1918937135053093E9	2	7706	0.20997561320372427	0.5786584923332159	0.10099746256704645	419.21673583984375	419.2366943359375
897	419.2451171875	42.1429445250667					1	DETECTED	419.2451 m/z @42.14 [151020OFc1_NvH-0949-Control-16.raw]	419.2451171875	42.1429445250667	1.0146830784	99.4106514178667	98.3959683394667	8481400.0	6.21585961789074E8	3	7706	16.18538278898943	0.5699014445045121	7.251845207225242	419.2367248535156	419.25506591796875
898	419.2565612792969	34.2507970770667					1	DETECTED	419.2566 m/z @34.25 [151020OFc1_NvH-0949-Control-16.raw]	419.2565612792969	34.2507970770667	4.78927860586667	96.2794932797333	91.49021467386663	846246.1875	2.75059582019144E8	3	7706	3.1733433488244067	10.767439995715721	0.009009697309433488	419.255126953125	419.2664794921875
899	419.26898193359375	13.4882342997333					1	DETECTED	419.2690 m/z @13.49 [151020OFc1_NvH-0949-Control-16.raw]	419.26898193359375	13.4882342997333	3.54748793946667	98.9600269274667	95.41253898800002	779281.5	3.007740667228189E8	2	7706	0.36470537155400606	19.395258877028663	0.3782526768668278	419.2666015625	419.2789611816406
900	419.279296875	92.3545882941333					1	DETECTED	419.2793 m/z @92.35 [151020OFc1_NvH-0949-Control-16.raw]	419.279296875	92.3545882941333	4.03029946693333	92.5215176317333	88.49121816479997	90741.34375	2.1707764306013283E8	0	7706	88.24526833885132	0.5009467026968155	0.001892696987771579	419.27899169921875	419.28924560546875
901	419.3155822753906	90.8322680253333					1	DETECTED	419.3156 m/z @90.83 [151020OFc1_NvH-0949-Control-16.raw]	419.3155822753906	90.8322680253333	0.0055021984	99.9991650269333	99.9936628285333	623161.9375	3.376209581304954E8	0	7706	1.4951789985893384	0.5108930458573352	0.07697945177372792	419.3132019042969	419.3172607421875
902	419.4635009765625	22.1940704493333					1	DETECTED	419.4635 m/z @22.19 [151020OFc1_NvH-0949-Control-16.raw]	419.4635009765625	22.1940704493333	3.54748793946667	98.4829098101333	94.93542187066663	537535.9375	2.9901471021098715E8	0	7706	0.1972018005242191	0.6083169714567269	1.7493211368651647	419.45361328125	419.47344970703125
903	419.47528076171875	15.3870440642667					1	DETECTED	419.4753 m/z @15.39 [151020OFc1_NvH-0949-Control-16.raw]	419.47528076171875	15.3870440642667	3.09242056613333	99.7484325826667	96.65601201653337	336111.9375	2.5628937922626698E8	0	7706	0.18069020183458662	0.7648485763626897	0.20368890870771503	419.4735107421875	419.4852600097656
904	419.5190734863281	14.7717068826667					1	DETECTED	419.5191 m/z @14.77 [151020OFc1_NvH-0949-Control-16.raw]	419.5190734863281	14.7717068826667	4.9928636584	87.2950923496	82.3022286912	218730.984375	2.168692131038743E8	0	7706	0.06947157128533732	0.5095257451178805	0.030585362163376564	419.5152282714844	419.5271301269531
905	419.5371398925781	21.7899577221333					1	DETECTED	419.5371 m/z @21.79 [151020OFc1_NvH-0949-Control-16.raw]	419.5371398925781	21.7899577221333	2.79264627866667	98.571519308	95.77887302933334	1189221.25	2.898707724131378E8	3	7706	4.4317911078027095	0.5573368639289463	7.416814605828319	419.5272216796875	419.5403137207031
906	419.5503234863281	20.1634118442667					1	DETECTED	419.5503 m/z @20.16 [151020OFc1_NvH-0949-Control-16.raw]	419.5503234863281	20.1634118442667	3.52923595013333	98.1683715496	94.63913559946667	1859137.75	3.066742218598661E8	6	7706	0.1792438650156427	7.4904751742845885	0.4788649150846453	419.54034423828125	419.552734375
907	419.5627746582031	35.8926095170667					1	DETECTED	419.5628 m/z @35.89 [151020OFc1_NvH-0949-Control-16.raw]	419.5627746582031	35.8926095170667	2.0670965112	96.6649886906667	94.5978921794667	2835158.75	3.045077109234823E8	0	7706	0.218163103562226	0.6334942460167425	0.029434292463847288	419.5528259277344	419.5655517578125
908	419.5755920410156	47.027022384					1	DETECTED	419.5756 m/z @47.03 [151020OFc1_NvH-0949-Control-16.raw]	419.5755920410156	47.027022384	3.743833924	99.1740311757333	95.4301972517333	2981372.75	3.634584791660929E8	3	7706	20.99024384122381	0.5040394196792992	0.6387125851055687	419.56561279296875	419.5855712890625
909	419.59130859375	34.2754886061333					1	DETECTED	419.5913 m/z @34.28 [151020OFc1_NvH-0949-Control-16.raw]	419.59130859375	34.2754886061333	3.01989406613333	85.5640245394667	82.54413047333337	421566.09375	2.628911118395781E8	0	7706	5.971369280620234	2.103190807861124	0.09252962816089448	419.5856018066406	419.6006774902344
910	419.6904602050781	17.7325876605333					1	DETECTED	419.6905 m/z @17.73 [151020OFc1_NvH-0949-Control-16.raw]	419.6904602050781	17.7325876605333	1.7166984088	94.3431555568	92.626457148	515345.625	2.634186861581097E8	2	7706	14.986514108494713	0.5655484051128089	82.61333501902877	419.6805419921875	419.6996765136719
911	419.709716796875	25.3907436786667					1	DETECTED	419.7097 m/z @25.39 [151020OFc1_NvH-0949-Control-16.raw]	419.709716796875	25.3907436786667	2.94699284906667	96.1026392472	93.15564639813333	5050164.5	4.6295415355619067E8	2	7706	0.20158775228172487	5.682524031297037	0.47062143796704903	419.6997375488281	419.71807861328125
912	419.72808837890625	24.4758813712					1	DETECTED	419.7281 m/z @24.48 [151020OFc1_NvH-0949-Control-16.raw]	419.72808837890625	24.4758813712	2.9106535712	94.6521416845333	91.7414881133333	1.1857794E7	7.427897230974698E8	2	7706	1.3487292037750933	2.594412937509628	12.48064173583078	419.7181396484375	419.7379455566406
913	419.74114990234375	26.4503733973333					1	DETECTED	419.7411 m/z @26.45 [151020OFc1_NvH-0949-Control-16.raw]	419.74114990234375	26.4503733973333	3.99960606613333	96.4787911304	92.47918506426667	665118.6875	3.0397785753642875E8	0	7706	0.17186751598851302	0.5056932501475369	0.7707380333890198	419.7381286621094	419.7455749511719
914	419.7555847167969	24.6597289069333					1	DETECTED	419.7556 m/z @24.66 [151020OFc1_NvH-0949-Control-16.raw]	419.7555847167969	24.6597289069333	4.07272599306667	93.9873214101333	89.91459541706664	1.1447037E7	5.667860516535826E8	2	7706	0.22418580901825536	19.64929853380608	1.213930607248848	419.74566650390625	419.76556396484375
915	419.770751953125	13.4296709261333					1	DETECTED	419.7708 m/z @13.43 [151020OFc1_NvH-0949-Control-16.raw]	419.770751953125	13.4296709261333	3.79054983946667	96.1399516458667	92.34940180640004	334574.125	2.2774134449181217E8	0	7706	0.3351712397401556	1.9706167013586835	12.507961675076581	419.7657165527344	419.7795715332031
916	419.79132080078125	40.3187011141333					1	DETECTED	419.7913 m/z @40.32 [151020OFc1_NvH-0949-Control-16.raw]	419.79132080078125	40.3187011141333	4.05112816773333	94.7433380896	90.69220992186668	563252.375	3.004759158141938E8	0	7706	0.11417613273489025	1.465324881448832	0.3131464430927447	419.7813720703125	419.80047607421875
917	419.85205078125	33.4666515925333					1	DETECTED	419.8521 m/z @33.47 [151020OFc1_NvH-0949-Control-16.raw]	419.85205078125	33.4666515925333	0.345563693066667	99.2867755717333	98.94121187866664	116828.8125	2.6370389309129956E8	0	7706	87.54650181708574	2.0505735235318006	2.7877731194514936	419.84222412109375	419.8550720214844
918	419.86517333984375	22.453071096					1	DETECTED	419.8652 m/z @22.45 [151020OFc1_NvH-0949-Control-16.raw]	419.86517333984375	22.453071096	0.213298297066667	97.0018809384	96.78858264133333	206268.90625	2.619938161250053E8	0	7706	11.223213249887472	3.6204375240034232	0.007126908689148321	419.8551940917969	419.8692321777344
919	419.8792419433594	21.1642279269333					1	DETECTED	419.8792 m/z @21.16 [151020OFc1_NvH-0949-Control-16.raw]	419.8792419433594	21.1642279269333	0.0055021984	95.6494051717333	95.64390297333331	690909.8125	2.791018259004212E8	3	7706	15.499816968882477	1.2665339039853973	3.742788448700091	419.86932373046875	419.880615234375
920	419.8907165527344	36.8274158066667					1	DETECTED	419.8907 m/z @36.83 [151020OFc1_NvH-0949-Control-16.raw]	419.8907165527344	36.8274158066667	0.4771159728	98.9693374544	98.49222148160001	1.1707177E7	7.129188983204823E8	3	7706	0.3733133275713527	1.3606727369972043	0.30110568778989333	419.8807373046875	419.90069580078125
921	419.91033935546875	47.0539910864					1	DETECTED	419.9103 m/z @47.05 [151020OFc1_NvH-0949-Control-16.raw]	419.91033935546875	47.0539910864	0.0055021984	99.9252975221333	99.91979532373331	1365755.25	3.1410937913905627E8	3	7706	0.8038439706376153	0.5090833839908984	0.024308379590091956	419.9007873535156	419.9202880859375
922	419.92742919921875	15.6023724501333					1	DETECTED	419.9274 m/z @15.60 [151020OFc1_NvH-0949-Control-16.raw]	419.92742919921875	15.6023724501333	0.119036569333333	99.3338919085333	99.21485533919997	308900.375	3.217603042255446E8	3	7706	2.5575671112027063	0.5041892964393113	0.6083981089567644	419.92059326171875	419.92901611328125
923	419.9390563964844	24.5761949437333					1	DETECTED	419.9391 m/z @24.58 [151020OFc1_NvH-0949-Control-16.raw]	419.9390563964844	24.5761949437333	0.0629441317333333	99.9530847192	99.89014058746668	508961.78125	2.7804384343850935E8	0	7706	17.37410254418904	3.700733124346812	1.5055493388542862	419.9290771484375	419.948974609375
924	419.9556884765625	46.1505219754667					1	DETECTED	419.9557 m/z @46.15 [151020OFc1_NvH-0949-Control-16.raw]	419.9556884765625	46.1505219754667	0.279245425333333	63.276166836	62.996921410666666	498419.8125	1.6462263171765745E8	0	7706	0.11410041142089966	0.8224419171424556	0.0022074256767154886	419.9491882324219	419.9581604003906
925	419.9681701660156	33.2166691264					1	DETECTED	419.9682 m/z @33.22 [151020OFc1_NvH-0949-Control-16.raw]	419.9681701660156	33.2166691264	3.01989406613333	99.8418403226667	96.82194625653337	735136.4375	2.721040058547725E8	0	7706	0.15298136842080368	0.660250525966366	0.008144387939360257	419.95819091796875	419.9781494140625
926	419.9902038574219	29.9889937770667					1	DETECTED	419.9902 m/z @29.99 [151020OFc1_NvH-0949-Control-16.raw]	419.9902038574219	29.9889937770667	0.825005984266667	98.6264707592	97.80146477493334	938522.4375	2.688419667910934E8	0	7706	0.21249739383385347	4.893899881313643	0.009753139111976943	419.9803161621094	420.0000305175781
927	420.0054016113281	34.0325100157333					1	DETECTED	420.0054 m/z @34.03 [151020OFc1_NvH-0949-Control-16.raw]	420.0054016113281	34.0325100157333	0.213298297066667	97.5302040424	97.31690574533333	279510.6875	2.7952742941964555E8	0	7706	82.27091304249898	2.1928187074806047	3.8895581294354336	420.00067138671875	420.0152893066406
928	420.1141357421875	64.2265290309333					1	DETECTED	420.1141 m/z @64.23 [151020OFc1_NvH-0949-Control-16.raw]	420.1141357421875	64.2265290309333	10.861315748	99.5720182488	88.71070250080001	220599.3125	2.6020973840816116E8	0	7706	1.3185338381614216	0.7510716063122947	0.5016095276029834	420.1109313964844	420.123779296875
929	420.15863037109375	14.8070567376					1	DETECTED	420.1586 m/z @14.81 [151020OFc1_NvH-0949-Control-16.raw]	420.15863037109375	14.8070567376	6.0462744832	95.0960781554667	89.0498036722667	236783.5625	2.288060689828817E8	0	7706	0.13265380984592312	0.515271494656822	0.9069326178891979	420.1487731933594	420.16851806640625
930	420.1872253417969	10.2798888514667					1	DETECTED	420.1872 m/z @10.28 [151020OFc1_NvH-0949-Control-16.raw]	420.1872253417969	10.2798888514667	2.83803763733333	96.0744641789333	93.23642654159997	640019.5	2.8869578491060936E8	3	7706	22.804455453612125	325.97084441878593	17.322268374569354	420.1778869628906	420.1913757324219
931	420.2013854980469	25.7520128554667					1	DETECTED	420.2014 m/z @25.75 [151020OFc1_NvH-0949-Control-16.raw]	420.2013854980469	25.7520128554667	1.93178936906667	95.4304285341333	93.49863916506663	1963367.75	3.341601489585357E8	3	7706	9.086663826787667	1.018670739083181	0.8714748595284197	420.19140625	420.2098693847656
932	420.2198791503906	34.2754886061333					1	DETECTED	420.2199 m/z @34.28 [151020OFc1_NvH-0949-Control-16.raw]	420.2198791503906	34.2754886061333	1.84203197253333	98.9970746690667	97.15504269653337	2.8845866E7	1.236901789737544E9	2	7706	0.22029741904077582	0.5209157993516027	0.20076967963083603	420.20989990234375	420.2298583984375
933	420.2387390136719	23.1246614618667					1	DETECTED	420.2387 m/z @23.12 [151020OFc1_NvH-0949-Control-16.raw]	420.2387390136719	23.1246614618667	1.86885047386667	99.2022764402667	97.33342596640003	4925327.0	5.380735992063802E8	3	7706	0.2008115159314876	0.7086428978209834	87.59095237780623	420.2298889160156	420.2486877441406
934	420.25726318359375	24.6401523594667					1	DETECTED	420.2573 m/z @24.64 [151020OFc1_NvH-0949-Control-16.raw]	420.25726318359375	24.6401523594667	3.6037602808	97.1414773728	93.537717092	4760634.5	3.8678091216119087E8	3	7706	0.2215306044123473	0.5263766276254787	59.84135248650156	420.2487487792969	420.2669677734375
935	420.271484375	35.1172375853333					1	DETECTED	420.2715 m/z @35.12 [151020OFc1_NvH-0949-Control-16.raw]	420.271484375	35.1172375853333	5.115074932	91.9110440285333	86.7959690965333	255840.53125	2.6725909261507365E8	0	7706	62.289367685819556	1.7747087730925555	2.499639416040905	420.267822265625	420.28143310546875
936	420.28240966796875	5.63338970426667					1	DETECTED	420.2824 m/z @5.63 [151020OFc1_NvH-0949-Control-16.raw]	420.28240966796875	5.63338970426667	5.5375135928	93.8845312773333	88.3470176845333	101686.3359375	1.644939642129321E8	0	7706	0.112850021046345	1.220193877549389	1.2705261366475338	420.28173828125	420.28302001953125
937	420.2931823730469	40.2936383008					1	DETECTED	420.2932 m/z @40.29 [151020OFc1_NvH-0949-Control-16.raw]	420.2931823730469	40.2936383008	4.12742765306667	94.6632142072	90.53578655413332	375206.3125	3.113251158076127E8	0	7706	0.16569843040426235	1.2052586833369952	1950.9211641756315	420.2865905761719	420.2978515625
938	420.31884765625	90.8322680253333					1	DETECTED	420.3188 m/z @90.83 [151020OFc1_NvH-0949-Control-16.raw]	420.31884765625	90.8322680253333	0.0055021984	99.9991650269333	99.9936628285333	166308.796875	2.3467301666021714E8	0	7706	2.125236119783807	0.5192554722983931	0.07626387912874734	420.3121643066406	420.3205261230469
939	420.33209228515625	89.8138946765333					1	DETECTED	420.3321 m/z @89.81 [151020OFc1_NvH-0949-Control-16.raw]	420.33209228515625	89.8138946765333	0.2226253128	99.6833834234667	99.46075811066669	170292.640625	3.333258001753464E8	0	7706	90.78201384210588	0.5089315952375115	0.014934216818872643	420.3222351074219	420.3408203125
940	420.43499755859375	13.5215048176					1	DETECTED	420.4350 m/z @13.52 [151020OFc1_NvH-0949-Control-16.raw]	420.43499755859375	13.5215048176	3.86509285253333	99.3916306344	95.52653778186667	171385.78125	2.8007867687373435E8	0	7706	11.049334438269888	0.5115896365440775	21.77601220610123	420.4253234863281	420.4449768066406
941	420.4711608886719	23.0592014496					1	DETECTED	420.4712 m/z @23.06 [151020OFc1_NvH-0949-Control-16.raw]	420.4711608886719	23.0592014496	4.33028366613333	99.637148384	95.30686471786667	1622076.25	2.766839909956346E8	0	7706	0.16354875902160515	0.8685599342524322	0.080542301658832	420.4615478515625	420.4811096191406
942	420.4910888671875	29.9751587226667					1	DETECTED	420.4911 m/z @29.98 [151020OFc1_NvH-0949-Control-16.raw]	420.4910888671875	29.9751587226667	3.86509285253333	95.4304285341333	91.56533568159998	528882.0	2.1632948577512902E8	0	7706	20.60035063921047	2.252598497672398	0.059272676478398	420.4812316894531	420.50103759765625
943	420.50469970703125	24.5932760210667					1	DETECTED	420.5047 m/z @24.59 [151020OFc1_NvH-0949-Control-16.raw]	420.50469970703125	24.5932760210667	3.45376410613333	95.2048348864	91.75107078026666	402546.9375	3.34420374772488E8	0	7706	0.5962000432668262	2.1701321948557357	124.2122647843915	420.5012512207031	420.5145263671875
944	420.5154113769531	11.7934760141333					1	DETECTED	420.5154 m/z @11.79 [151020OFc1_NvH-0949-Control-16.raw]	420.5154113769531	11.7934760141333	6.87362978906667	95.3810705021333	88.50744071306663	236275.640625	2.6394029692579228E8	3	7706	0.6602834464417082	4.718556941829129	0.8082397739756082	420.51470947265625	420.51666259765625
945	420.5267028808594	20.7607175432					1	DETECTED	420.5267 m/z @20.76 [151020OFc1_NvH-0949-Control-16.raw]	420.5267028808594	20.7607175432	3.010773256	96.6277328909333	93.61695963493331	1665474.375	2.7022654543284345E8	3	7706	4.9963525534961875	0.7026650342267716	0.6937875605697114	420.5177917480469	420.53668212890625
946	420.5425109863281	23.7274294498667					1	DETECTED	420.5425 m/z @23.73 [151020OFc1_NvH-0949-Control-16.raw]	420.5425109863281	23.7274294498667	4.26163880106667	94.3708005394667	90.10916173840003	242675.78125	2.719402460276347E8	3	7706	56.74754991368617	2.97933370099671	0.8779803122622627	420.5367431640625	420.5492858886719
947	420.5592956542969	36.8274158066667					1	DETECTED	420.5593 m/z @36.83 [151020OFc1_NvH-0949-Control-16.raw]	420.5592956542969	36.8274158066667	3.5658502864	97.1507479266667	93.58489764026669	3322829.5	4.6694711009603983E8	2	7706	0.3286148789934913	0.5969591811709436	1.0236017157628952	420.54931640625	420.56927490234375
948	420.5780334472656	34.8645878666667					1	DETECTED	420.5780 m/z @34.86 [151020OFc1_NvH-0949-Control-16.raw]	420.5780334472656	34.8645878666667	3.743833924	95.1534046474667	91.4095707234667	1708285.75	3.6816692097639483E8	3	7706	0.1898347586364082	0.5229127599916015	2.297401000497946	420.5693054199219	420.5880126953125
949	420.5906677246094	44.5421324026667					1	DETECTED	420.5907 m/z @44.54 [151020OFc1_NvH-0949-Control-16.raw]	420.5906677246094	44.5421324026667	4.27105731493333	94.6045773725333	90.33352005759997	567166.5	2.688796871383308E8	3	7706	0.03847701128226788	0.5027605224500056	0.004967297923481566	420.5880432128906	420.60015869140625
950	420.6663818359375	64.8896282117333					1	DETECTED	420.6664 m/z @64.89 [151020OFc1_NvH-0949-Control-16.raw]	420.6663818359375	64.8896282117333	8.55071299066667	98.571519308	90.02080631733334	81795.2109375	2.418597860827189E8	0	7706	83.79212128303982	0.798922076899274	0.6698715640244833	420.6595764160156	420.66741943359375
951	420.67791748046875	18.785803124					1	DETECTED	420.6779 m/z @18.79 [151020OFc1_NvH-0949-Control-16.raw]	420.67791748046875	18.785803124	2.85616016426667	95.0645010912	92.20834092693333	139390.234375	2.840324066741539E8	0	7706	21.88362184425113	4.681923029458674	0.18026392903708155	420.6680908203125	420.6874084472656
952	420.69744873046875	24.4925291301333					1	DETECTED	420.6974 m/z @24.49 [151020OFc1_NvH-0949-Control-16.raw]	420.69744873046875	24.4925291301333	4.01069152933333	70.7078119376	66.69712040826667	157574.046875	2.0390742181347257E8	0	7706	20.947349460258756	2.3115864331819	3.615817882552122	420.6875305175781	420.69744873046875
953	420.7074890136719	34.8760462893333					1	DETECTED	420.7075 m/z @34.88 [151020OFc1_NvH-0949-Control-16.raw]	420.7074890136719	34.8760462893333	0.698899278133333	97.4184113776	96.71951209946666	430026.375	2.731504087239522E8	0	7706	0.3628187096640971	2.3265366449183165	0.02458064761113075	420.697509765625	420.71142578125
954	420.72149658203125	34.2994946698667					1	DETECTED	420.7215 m/z @34.30 [151020OFc1_NvH-0949-Control-16.raw]	420.72149658203125	34.2994946698667	2.05777979466667	99.0615407186667	97.00376092400003	1.3910381E7	6.045938919723257E8	2	7706	0.2064363624423322	0.5144942768265534	0.30491766488092514	420.7117004394531	420.7314758300781
955	420.7400817871094	23.1246614618667					1	DETECTED	420.7401 m/z @23.12 [151020OFc1_NvH-0949-Control-16.raw]	420.7400817871094	23.1246614618667	4.5880618352	99.1362729794667	94.5482111442667	1348399.5	3.2066817976472074E8	2	7706	24.211742373627466	0.6910134773612935	0.0920428806386257	420.73150634765625	420.75006103515625
956	420.75030517578125	24.3980528093333					1	DETECTED	420.7503 m/z @24.40 [151020OFc1_NvH-0949-Control-16.raw]	420.75030517578125	24.3980528093333	3.37164202213333	87.3117727050667	83.94013068293337	346880.875	2.9452322847779125E8	0	7706	18.960642706674648	0.5877973515790423	0.3144761823111557	420.7500915527344	420.75396728515625
957	420.76397705078125	27.7516174554667					1	DETECTED	420.7640 m/z @27.75 [151020OFc1_NvH-0949-Control-16.raw]	420.76397705078125	27.7516174554667	1.9047103888	94.4832429269333	92.5785325381333	2970990.0	3.3162822582426375E8	2	7706	3.2171749081492074	0.5589949369907189	0.7730731881003343	420.7539978027344	420.7738342285156
958	420.7867736816406	37.2810771490667					1	DETECTED	420.7868 m/z @37.28 [151020OFc1_NvH-0949-Control-16.raw]	420.7867736816406	37.2810771490667	5.5562904184	90.6408933997333	85.0846029813333	3057436.5	3.0737313058025724E8	2	7706	0.25989911613177696	0.567100042044132	52.771914090754514	420.7770690917969	420.7956237792969
959	420.84759521484375	24.0582489258667					1	DETECTED	420.8476 m/z @24.06 [151020OFc1_NvH-0949-Control-16.raw]	420.84759521484375	24.0582489258667	0.3268154656	99.5254625664	99.19864710079999	128283.984375	2.708930683416481E8	0	7706	15.674490696800435	2.8544043634435172	6.313597771269911	420.8383483886719	420.8512268066406
960	420.8612365722656	20.7607175432					1	DETECTED	420.8612 m/z @20.76 [151020OFc1_NvH-0949-Control-16.raw]	420.8612365722656	20.7607175432	1.11423392506667	98.5206655992	97.40643167413333	1050460.125	2.8024514982125145E8	0	7706	0.1455847962917538	0.7594662162883623	0.011959776045593394	420.85125732421875	420.8711853027344
961	420.8835144042969	40.9827556853333					1	DETECTED	420.8835 m/z @40.98 [151020OFc1_NvH-0949-Control-16.raw]	420.8835144042969	40.9827556853333	0.0055021984	97.1136044754667	97.1081022770667	3961781.0	4.4236557029732335E8	3	7706	0.1832272370094472	1.5241282636351343	0.4402136449162598	420.8735656738281	420.8934631347656
962	420.8989562988281	19.6825449413333					1	DETECTED	420.8990 m/z @19.68 [151020OFc1_NvH-0949-Control-16.raw]	420.8989562988281	19.6825449413333	0.67193486	98.5021491818667	97.8302143218667	1207812.0	4.2254074990863764E8	0	7706	0.800807332367313	1.4906198430993027	1.1774779599710694	420.8935241699219	420.90887451171875
963	420.9123840332031	34.8760462893333					1	DETECTED	420.9124 m/z @34.88 [151020OFc1_NvH-0949-Control-16.raw]	420.9123840332031	34.8760462893333	0.0536042082666667	99.7577181912	99.70411398293334	1093355.75	2.776880860283979E8	0	7706	0.15789030751567878	0.5135819674525098	22.26391121014298	420.9089660644531	420.92236328125
964	420.9253845214844	44.5258864506667					1	DETECTED	420.9254 m/z @44.53 [151020OFc1_NvH-0949-Control-16.raw]	420.9253845214844	44.5258864506667	0.203781366933333	99.9624824792	99.75870111226668	490536.8125	2.710636232530828E8	0	7706	0.10037835036893483	1.452161131765187	0.001544097451860015	420.9223937988281	420.93524169921875
965	420.9506530761719	19.9325669976					1	DETECTED	420.9507 m/z @19.93 [151020OFc1_NvH-0949-Control-16.raw]	420.9506530761719	19.9325669976	0.0536042082666667	99.9624824792	99.90887827093334	253801.359375	2.4949106089311096E8	0	7706	8.173055541885887	5.558033215806356	0.01424673358503754	420.9407958984375	420.9556579589844
966	420.9656982421875	47.6477674234667					1	DETECTED	420.9657 m/z @47.65 [151020OFc1_NvH-0949-Control-16.raw]	420.9656982421875	47.6477674234667	0.0055021984	99.4391402632	99.43363806480001	414899.40625	2.711528512375598E8	0	7706	15.581722349760007	1.256582774514482	0.008106541096692997	420.95574951171875	420.9756774902344
967	420.9886779785156	47.310327968					1	DETECTED	420.9887 m/z @47.31 [151020OFc1_NvH-0949-Control-16.raw]	420.9886779785156	47.310327968	0.6537659272	99.8603643829333	99.2065984557333	1153668.625	2.797053572813828E8	0	7706	0.05327599482621537	0.5043066936437112	0.012873787998234111	420.9787292480469	420.9986572265625
968	421.02984619140625	34.359258616					1	DETECTED	421.0298 m/z @34.36 [151020OFc1_NvH-0949-Control-16.raw]	421.02984619140625	34.359258616	1.80679938346667	97.0673048698667	95.26050548640004	59590.94140625	1.9219506585307038E8	0	7706	93.21460962790391	1.5228595571930217	2.0482192820368548	421.02880859375	421.0377197265625
969	421.058837890625	18.1844176818667					1	DETECTED	421.0588 m/z @18.18 [151020OFc1_NvH-0949-Control-16.raw]	421.058837890625	18.1844176818667	1.25978479173333	97.7067082906667	96.44692349893337	1072823.375	9.282732517648268E8	6	7706	4.8842291795152555	58.49456129847834	99.58939897625224	421.0494384765625	421.06829833984375
970	421.07342529296875	40.9664228112					1	DETECTED	421.0734 m/z @40.97 [151020OFc1_NvH-0949-Control-16.raw]	421.07342529296875	40.9664228112	2.52080570826667	98.0730058736	95.55220016533333	986086.5	2.268890672503742E8	0	7706	0.0850006547614015	154.2119843641907	0.4079685934787846	421.0691833496094	421.0831604003906
971	421.09661865234375	69.0930947874667					1	DETECTED	421.0966 m/z @69.09 [151020OFc1_NvH-0949-Control-16.raw]	421.09661865234375	69.0930947874667	2.05777979466667	99.2303051389333	97.17252534426663	81421.9453125	2.5466543788995802E8	0	7706	89.75265295961889	0.7203056732493502	0.33429056013740516	421.08831787109375	421.10333251953125
972	421.1457214355469	89.1658222490667					1	DETECTED	421.1457 m/z @89.17 [151020OFc1_NvH-0949-Control-16.raw]	421.1457214355469	89.1658222490667	0.1377138096	99.5627243730667	99.4250105634667	534409.0	2.849666861640793E8	2	7706	0.5807668635847705	1.6202581167113763	1.6877043451791927	421.1363220214844	421.155029296875
973	421.1853942871094	14.235621416					1	DETECTED	421.1854 m/z @14.24 [151020OFc1_NvH-0949-Control-16.raw]	421.1853942871094	14.235621416	4.10771764506667	96.9444356744	92.83671802933333	496173.65625	2.777644965398338E8	3	7706	7.505423119928274	0.8766059929004374	1.85854211964479	421.17547607421875	421.19256591796875
974	421.20263671875	22.3966696946667					1	DETECTED	421.2026 m/z @22.40 [151020OFc1_NvH-0949-Control-16.raw]	421.20263671875	22.3966696946667	2.81086721066667	99.6093110658667	96.79844385520003	2352162.0	3.603506492409834E8	2	7706	0.2162735280366732	0.5211589949659383	0.977413809276322	421.1926574707031	421.2037658691406
975	421.2137756347656	40.3433529090667					1	DETECTED	421.2138 m/z @40.34 [151020OFc1_NvH-0949-Control-16.raw]	421.2137756347656	40.3433529090667	3.67861354453333	99.3820288125333	95.70341526799997	3183948.0	3.934633784618875E8	2	7706	18.990822240808193	0.6680097499501677	0.3290977657822119	421.20379638671875	421.2148132324219
976	421.2248229980469	39.0109803890667					1	DETECTED	421.2248 m/z @39.01 [151020OFc1_NvH-0949-Control-16.raw]	421.2248229980469	39.0109803890667	1.81555119653333	99.0615407186667	97.24598952213337	4919417.0	7.089976840913926E8	3	7706	1.6875291937679293	0.5134058671311446	0.6250163217473218	421.2148742675781	421.23480224609375
977	421.2400817871094	40.8459181357333					1	DETECTED	421.2401 m/z @40.85 [151020OFc1_NvH-0949-Control-16.raw]	421.2400817871094	40.8459181357333	1.80679938346667	99.739282768	97.93248338453333	1035414.375	3.685541538965657E8	3	7706	16.675455742038814	3.838417819913472	0.12184435187303157	421.23486328125	421.25006103515625
978	421.2607727050781	11.6891668949333					1	DETECTED	421.2608 m/z @11.69 [151020OFc1_NvH-0949-Control-16.raw]	421.2607727050781	11.6891668949333	1.7166984088	99.86956682	98.1528684112	3596516.5	3.809478349579948E8	2	7706	0.1764078463490648	2.3510958305283793	2.636706463497965	421.25079345703125	421.270751953125
979	421.2792663574219	50.0548484074667					1	DETECTED	421.2793 m/z @50.05 [151020OFc1_NvH-0949-Control-16.raw]	421.2792663574219	50.0548484074667	5.56578596053333	92.4330418192	86.86725585866667	2233471.75	3.07554498085853E8	2	7706	0.20026475588954185	0.5155324246498368	0.015098218247801772	421.2707824707031	421.2891845703125
980	421.2962646484375	20.0726440541333					1	DETECTED	421.2963 m/z @20.07 [151020OFc1_NvH-0949-Control-16.raw]	421.2962646484375	20.0726440541333	9.23341211706667	94.8092475490667	85.57583543200002	371071.46875	2.6138731864181054E8	0	7706	0.02766429970476736	11.98119446764951	383.71191739571043	421.2892761230469	421.30230712890625
981	421.33160400390625	90.7044009498667					1	DETECTED	421.3316 m/z @90.70 [151020OFc1_NvH-0949-Control-16.raw]	421.33160400390625	90.7044009498667	0.016196604	99.9439117042667	99.9277151002667	73030.9609375	2.114542697705853E8	0	7706	0.7306173040715578	0.5458634590201098	0.09132911328546621	421.3216247558594	421.33514404296875
982	421.351318359375	42.7326798130667					1	DETECTED	421.3513 m/z @42.73 [151020OFc1_NvH-0949-Control-16.raw]	421.351318359375	42.7326798130667	9.37188527306667	95.4601672394667	86.08828196640003	75050.6875	2.5729504639215165E8	0	7706	82.11040078190497	1.2902612655579748	1.5805225311159496	421.3475036621094	421.35693359375
983	421.36773681640625	91.3828204709333					1	DETECTED	421.3677 m/z @91.38 [151020OFc1_NvH-0949-Control-16.raw]	421.36773681640625	91.3828204709333	1.19619130693333	97.5181788602667	96.32198755333337	98086.4765625	2.5734347432478485E8	0	7706	1.04586466891422	0.5350507936974483	0.0014730824776722283	421.3596496582031	421.37762451171875
984	421.4075927734375	40.8933629056					1	DETECTED	421.4076 m/z @40.89 [151020OFc1_NvH-0949-Control-16.raw]	421.4075927734375	40.8933629056	3.7714188816	99.6742711306667	95.9028522490667	751359.4375	3.025617181528649E8	0	7706	0.20117935425800937	0.5033528330660224	4.27201755367573	421.3980407714844	421.4173889160156
985	421.4504089355469	19.7105877453333					1	DETECTED	421.4504 m/z @19.71 [151020OFc1_NvH-0949-Control-16.raw]	421.4504089355469	19.7105877453333	3.80878095013333	98.2053586048	94.39657765466667	780823.6875	2.792240692926437E8	0	7706	0.1436780722054145	0.523727278750138	3.163531580819884	421.44049072265625	421.4603576660156
986	421.47052001953125	17.9928552842667					1	DETECTED	421.4705 m/z @17.99 [151020OFc1_NvH-0949-Control-16.raw]	421.47052001953125	17.9928552842667	4.02061010373333	99.486189684	95.46557958026666	5209965.5	3.8614904829717624E8	4	7706	0.18438661984771443	2.1846795669182386	0.02592837099245037	421.4606628417969	421.4804992675781
987	421.4805603027344	29.8707742474667					1	DETECTED	421.4806 m/z @29.87 [151020OFc1_NvH-0949-Control-16.raw]	421.4805603027344	29.8707742474667	3.9810876504	55.4234981157333	51.4424104653333	701495.75	1.600101276283586E8	0	7706	26.074520490983087	0.5281671714717445	0.015512825978149791	421.4805603027344	421.4886474609375
988	421.4986877441406	47.1391944856					1	DETECTED	421.4987 m/z @47.14 [151020OFc1_NvH-0949-Control-16.raw]	421.4986877441406	47.1391944856	4.64348612826667	94.2159420365333	89.57245590826663	862082.1875	2.789257070632605E8	0	7706	0.12638987992027495	0.5066532622573406	2.8914106932789942	421.489013671875	421.5086364746094
989	421.5086975097656	12.6287209864					1	DETECTED	421.5087 m/z @12.63 [151020OFc1_NvH-0949-Control-16.raw]	421.5086975097656	12.6287209864	8.00178192693333	87.719226284	79.71744435706667	74647.78125	2.0157173222190717E8	0	7706	0.14877365188119285	8.614490414993211	16.228980829986426	421.5086975097656	421.509765625
990	421.5199890136719	14.1938091304					1	DETECTED	421.5200 m/z @14.19 [151020OFc1_NvH-0949-Control-16.raw]	421.5199890136719	14.1938091304	1.79796593546667	99.9345992605333	98.13663332506664	394245.3125	2.529667389085442E8	0	7706	0.1413962257945478	0.6486971115949942	0.14833248411641914	421.5101013183594	421.5299377441406
991	421.54345703125	35.0388398805333					1	DETECTED	421.5435 m/z @35.04 [151020OFc1_NvH-0949-Control-16.raw]	421.54345703125	35.0388398805333	3.73471301706667	95.2962920029333	91.56157898586663	2361001.75	3.5073397829244405E8	3	7706	5.9974841669231225	0.6026069890041431	0.41432471719979624	421.5335388183594	421.5534362792969
992	421.5538330078125	21.6679881509333					1	DETECTED	421.5538 m/z @21.67 [151020OFc1_NvH-0949-Control-16.raw]	421.5538330078125	21.6679881509333	5.13413504133333	77.799895472	72.66576043066667	346537.8125	2.2235100792598927E8	0	7706	60.384879440082535	4.952731567758802	8.919385232165379	421.553466796875	421.55621337890625
993	421.5662841796875	22.3538016573333					1	DETECTED	421.5663 m/z @22.35 [151020OFc1_NvH-0949-Control-16.raw]	421.5662841796875	22.3538016573333	3.35309852346667	69.6586242970667	66.30552577360002	4482282.5	3.442027452272025E8	3	7706	16.80583010184558	0.944875566418046	1.965512708703456	421.5563049316406	421.5762634277344
994	421.581298828125	35.9773649114667					1	DETECTED	421.5813 m/z @35.98 [151020OFc1_NvH-0949-Control-16.raw]	421.581298828125	35.9773649114667	3.30670784	98.3073137954667	95.0006059554667	702084.75	2.779236652610889E8	0	7706	0.06841530674623897	0.8034393064555467	0.24519719186598737	421.5762939453125	421.5912780761719
995	421.5954895019531	13.2615217109333					1	DETECTED	421.5955 m/z @13.26 [151020OFc1_NvH-0949-Control-16.raw]	421.5954895019531	13.2615217109333	5.3013001264	97.604546832	92.3032467056	174744.640625	2.2086829317779243E8	0	7706	0.06312839996035713	0.5141061510517898	0.06256785797813408	421.59246826171875	421.60546875
996	421.6123352050781	31.6764016877333					1	DETECTED	421.6123 m/z @31.68 [151020OFc1_NvH-0949-Control-16.raw]	421.6123352050781	31.6764016877333	5.00242623546667	95.7244543664	90.72202813093332	169638.734375	2.888742044691186E8	0	7706	24.701593787748763	1.9851662688989624	2.9477841218112855	421.6057434082031	421.6222229003906
997	421.68023681640625	21.7194983546667					1	DETECTED	421.6802 m/z @21.72 [151020OFc1_NvH-0949-Control-16.raw]	421.68023681640625	21.7194983546667	2.66600198106667	95.2563448853333	92.59034290426663	137078.984375	2.5656727292344567E8	0	7706	0.1730811639940164	2.6597064343065813	24.04959778690978	421.6703186035156	421.6900939941406
998	421.7013244628906	19.7105877453333					1	DETECTED	421.7013 m/z @19.71 [151020OFc1_NvH-0949-Control-16.raw]	421.7013244628906	19.7105877453333	3.0561498848	95.9247204688	92.868570584	485969.21875	2.687917777487658E8	0	7706	7.856027063289549	0.6992199910258698	3.8172876647680343	421.6914367675781	421.70147705078125
999	421.71148681640625	29.1860445005333					1	DETECTED	421.7115 m/z @29.19 [151020OFc1_NvH-0949-Control-16.raw]	421.71148681640625	29.1860445005333	3.67861354453333	99.8972952450667	96.21868170053337	8225005.5	6.067739177591912E8	2	7706	11.388271493958559	1.2437835433171749	1.6357752010000906	421.7015075683594	421.7214660644531
1000	421.7215270996094	17.9426626298667					1	DETECTED	421.7215 m/z @17.94 [151020OFc1_NvH-0949-Control-16.raw]	421.7215270996094	17.9426626298667	3.66913057573333	95.6494051717333	91.98027459599997	3626792.75	4.759670912573387E8	2	7706	12.160775948237678	0.7360588983086187	0.6903974027574493	421.72149658203125	421.73150634765625
1001	421.7402648925781	29.4515454610667					1	DETECTED	421.7403 m/z @29.45 [151020OFc1_NvH-0949-Control-16.raw]	421.7402648925781	29.4515454610667	4.09842558826667	96.1679424645333	92.06951687626663	3108169.5	4.1519617740394986E8	2	7706	0.3811771654113798	1.5113763391718509	0.73769570611872	421.7315368652344	421.7486877441406
1002	421.75872802734375	27.6559537232					1	DETECTED	421.7587 m/z @27.66 [151020OFc1_NvH-0949-Control-16.raw]	421.75872802734375	27.6559537232	4.06206572586667	99.7207997234667	95.65873399760002	1.0055492E8	1.994364594565572E9	2	7706	0.4358458043760258	1.3195032280266847	1.3712105352938502	421.7489013671875	421.7684020996094
1003	421.7704162597656	29.3096762994667					1	DETECTED	421.7704 m/z @29.31 [151020OFc1_NvH-0949-Control-16.raw]	421.7704162597656	29.3096762994667	7.52157887386667	95.6307153122667	88.10913643840003	2973803.0	4.065183803880334E8	2	7706	0.9085994003409006	1.4958042698813374	0.06340326344789114	421.768798828125	421.7803955078125
1004	421.7811279296875	50.0548484074667					1	DETECTED	421.7811 m/z @50.05 [151020OFc1_NvH-0949-Control-16.raw]	421.7811279296875	50.0548484074667	1.77110391146667	98.1011725037333	96.33006859226663	1008692.1875	2.7480865105223185E8	0	7706	0.0636290707276359	1.872787185314299	1.497376470135233	421.7804870605469	421.79046630859375
1005	421.79791259765625	20.0019723888					1	DETECTED	421.7979 m/z @20.00 [151020OFc1_NvH-0949-Control-16.raw]	421.79791259765625	20.0019723888	5.770986252	94.6429640618667	88.8719778098667	221130.828125	2.612678374501544E8	0	7706	0.05775544234955632	3.181577296540214	0.006024193284541679	421.79278564453125	421.8074645996094
1006	421.8458557128906	23.5391292768					1	DETECTED	421.8459 m/z @23.54 [151020OFc1_NvH-0949-Control-16.raw]	421.8458557128906	23.5391292768	1.21438290373333	98.1011725037333	96.88678959999997	109567.7890625	2.403375502336249E8	0	7706	30.54831966904416	3.4212275811060917	5.866652398834148	421.83599853515625	421.85205078125
1007	421.8620910644531	39.5529952285333					1	DETECTED	421.8621 m/z @39.55 [151020OFc1_NvH-0949-Control-16.raw]	421.8620910644531	39.5529952285333	0.0055021984	99.7484325826667	99.7429303842667	3883530.25	3.461631594154872E8	3	7706	0.17053503458539865	0.6426254628391731	0.46402962504792394	421.8521728515625	421.8720703125
1008	421.8782653808594	35.0534919765333					1	DETECTED	421.8783 m/z @35.05 [151020OFc1_NvH-0949-Control-16.raw]	421.8782653808594	35.0534919765333	0.0055021984	97.9345117376	97.92900953920001	1332083.375	2.9773867645059425E8	3	7706	0.19933117536799472	0.5115192625334689	0.4204826346953355	421.87213134765625	421.88824462890625
1009	421.8894348144531	42.4347582832					1	DETECTED	421.8894 m/z @42.43 [151020OFc1_NvH-0949-Control-16.raw]	421.8894348144531	42.4347582832	0.0055021984	96.4229003712	96.4173981728	113843.421875	2.1811281331429207E8	0	7706	43.893847924439925	1.2287581930098264	1.461530053375485	421.8883972167969	421.8906555175781
1010	421.9006652832031	22.3443555512					1	DETECTED	421.9007 m/z @22.34 [151020OFc1_NvH-0949-Control-16.raw]	421.9006652832031	22.3443555512	0.0256589386666667	99.9345992605333	99.90894032186664	2406823.25	3.386501264854716E8	3	7706	16.818175025878652	2.9148280649024536	0.3186755720158385	421.89068603515625	421.9105529785156
1011	421.9183654785156	43.136087668					1	DETECTED	421.9184 m/z @43.14 [151020OFc1_NvH-0949-Control-16.raw]	421.9183654785156	43.136087668	0.0815681896	99.4295883069333	99.34802011733329	532750.0625	2.791930893664972E8	0	7706	0.05045989873131873	1.4085388772839784	0.01138330875824275	421.9106750488281	421.9282531738281
1012	421.930908203125	40.9944308714667					1	DETECTED	421.9309 m/z @40.99 [151020OFc1_NvH-0949-Control-16.raw]	421.930908203125	40.9944308714667	0.1846212712	99.7948615072	99.610240236	328317.3125	2.6122509716283867E8	0	7706	27.77809338466475	1.6757189669440231	2.7894244232992964	421.9288024902344	421.9408874511719
1013	421.9488830566406	29.5485946373333					1	DETECTED	421.9489 m/z @29.55 [151020OFc1_NvH-0949-Control-16.raw]	421.9488830566406	29.5485946373333	0.0256589386666667	99.989981856	99.96432291733333	288888.84375	2.835647749239885E8	0	7706	9.84706073629431	2.953913308594663	0.02125446312310488	421.9410095214844	421.9588317871094
1014	421.9600524902344	62.5868229386667					1	DETECTED	421.9601 m/z @62.59 [151020OFc1_NvH-0949-Control-16.raw]	421.9600524902344	62.5868229386667	4.15772680266667	97.9157561525333	93.75802934986663	114633.0390625	2.750786141909468E8	0	7706	91.84634458993801	0.8119086215494307	0.6244479051404627	421.95892333984375	421.9618225097656
1015	421.9718322753906	18.0185741786667					1	DETECTED	421.9718 m/z @18.02 [151020OFc1_NvH-0949-Control-16.raw]	421.9718322753906	18.0185741786667	3.716121732	95.3718122525333	91.6556905205333	2227326.75	3.556307773645794E8	0	7706	12.114742446550203	7.483959352305893	0.30408903889313527	421.96185302734375	421.9817810058594
1016	421.9819030761719	29.9006699429333					1	DETECTED	421.9819 m/z @29.90 [151020OFc1_NvH-0949-Control-16.raw]	421.9819030761719	29.9006699429333	0.3644817496	98.902769532	98.53828778239999	978589.0	2.9017154634097356E8	0	7706	23.93653490832741	4.339534487580201	520.2300547595117	421.9818420410156	421.9916687011719
1017	422.0003662109375	47.1270628312					1	DETECTED	422.0004 m/z @47.13 [151020OFc1_NvH-0949-Control-16.raw]	422.0003662109375	47.1270628312	4.94137044186667	99.3627911933333	94.42142075146663	490717.875	2.6475427240119472E8	0	7706	0.11950694965427289	0.5809239706674306	0.1649484714535579	421.9922180175781	422.01031494140625
1018	422.0194396972656	24.2846277501333					1	DETECTED	422.0194 m/z @24.28 [151020OFc1_NvH-0949-Control-16.raw]	422.0194396972656	24.2846277501333	1.7166984088	99.2586613317333	97.5419629229333	437222.625	2.5701114077611795E8	0	7706	0.12338793183184649	0.5011025148257332	2.912493694669391	422.0109558105469	422.0289001464844
1019	422.04315185546875	25.9110817605333					1	DETECTED	422.0432 m/z @25.91 [151020OFc1_NvH-0949-Control-16.raw]	422.04315185546875	25.9110817605333	6.8388160912	99.8603643829333	93.0215482917333	533909.5625	3.917620693959929E8	0	7706	13.195280332820992	2.606416042591335	70.2193811482456	422.03399658203125	422.0520935058594
1020	422.0622863769531	18.1844176818667					1	DETECTED	422.0623 m/z @18.18 [151020OFc1_NvH-0949-Control-16.raw]	422.0622863769531	18.1844176818667	1.98590771946667	98.1106224384	96.12471471893333	167184.734375	2.6498587611769417E8	0	7706	10.749243385695532	2.967085088136438	6.794165985529391	422.0546875	422.07220458984375
1021	422.0827331542969	61.6330316008					1	DETECTED	422.0827 m/z @61.63 [151020OFc1_NvH-0949-Control-16.raw]	422.0827331542969	61.6330316008	11.6658903533333	99.9809218674667	88.31503151413341	88277.21875	2.5085706402118036E8	0	7706	87.41345303335933	0.8749934622465293	0.7476992071433465	422.0749816894531	422.0887451171875
1022	422.1000061035156	91.7826511101333					1	DETECTED	422.1000 m/z @91.78 [151020OFc1_NvH-0949-Control-16.raw]	422.1000061035156	91.7826511101333	1.25978479173333	99.989981856	98.73019706426668	122952.984375	2.1205202938090906E8	0	7706	0.0948220772810231	0.5356877468526613	8.141736545044657E-4	422.09124755859375	422.1089172363281
1023	422.1302795410156	90.3588343162667					1	DETECTED	422.1303 m/z @90.36 [151020OFc1_NvH-0949-Control-16.raw]	422.1302795410156	90.3588343162667	18.6452148442667	94.9789834242667	76.33376858	5872155.5	2.7666018199542266E8	0	7706	0.0673818941877471	1.2217147385056744	1.3941449853252537	422.1211242675781	422.14013671875
1024	422.17413330078125	90.0458874818667					1	DETECTED	422.1741 m/z @90.05 [151020OFc1_NvH-0949-Control-16.raw]	422.17413330078125	90.0458874818667	1.03280561493333	96.8246723274667	95.79186671253338	372440.21875	2.8208765585320663E8	0	7706	0.07110550793888137	0.508811504807526	0.004407279151144495	422.1645812988281	422.1800842285156
1025	422.1900939941406	20.4194421517333					1	DETECTED	422.1901 m/z @20.42 [151020OFc1_NvH-0949-Control-16.raw]	422.1900939941406	20.4194421517333	3.12871761466667	94.2159420365333	91.08722442186664	1153122.875	2.799764874227797E8	3	7706	0.16979092398115014	0.5560270404081947	0.0181246217274161	422.1801452636719	422.1925048828125
1026	422.2025146484375	90.0587458669333					1	DETECTED	422.2025 m/z @90.06 [151020OFc1_NvH-0949-Control-16.raw]	422.2025146484375	90.0587458669333	0.570804709333333	97.9157561525333	97.34495144319997	3558831.0	4.1207565501182353E8	3	7706	50.69906492417081	0.5127149176887673	0.03331519660180803	422.1925354003906	422.2124938964844
1027	422.2129821777344	29.1325284994667					1	DETECTED	422.2130 m/z @29.13 [151020OFc1_NvH-0949-Control-16.raw]	422.2129821777344	29.1325284994667	2.97444054053333	99.1834554309333	96.20901489039996	3415338.0	3.84990967632873E8	3	7706	0.21359709742210597	0.5408493059563633	1.4784848547596643	422.2125244140625	422.2179260253906
1028	422.2279357910156	27.3990546024					1	DETECTED	422.2279 m/z @27.40 [151020OFc1_NvH-0949-Control-16.raw]	422.2279357910156	27.3990546024	3.1015116608	99.9157789917333	96.8142673309333	5126000.0	6.762406900703658E8	3	7706	12.12359484885461	0.669967512163475	5.1662879284952785	422.21795654296875	422.2379150390625
1029	422.2416687011719	68.3779758698667					1	DETECTED	422.2417 m/z @68.38 [151020OFc1_NvH-0949-Control-16.raw]	422.2416687011719	68.3779758698667	3.37164202213333	99.4106514178667	96.03900939573337	3719978.75	4.889799075403829E8	2	7706	31.4347979995322	0.5045811321951843	0.008689975423215516	422.2379455566406	422.2486572265625
1030	422.25872802734375	27.6559537232					1	DETECTED	422.2587 m/z @27.66 [151020OFc1_NvH-0949-Control-16.raw]	422.25872802734375	27.6559537232	3.86509285253333	98.9600269274667	95.09493407493338	4.5320524E7	1.2297622491163828E9	2	7706	0.23198025325349647	1.1179477693899336	43.53799121708378	422.2487487792969	422.2687072753906
1031	422.27203369140625	29.3096762994667					1	DETECTED	422.2720 m/z @29.31 [151020OFc1_NvH-0949-Control-16.raw]	422.27203369140625	29.3096762994667	3.99960606613333	97.3907600114667	93.39115394533337	1129862.125	3.1200218511346155E8	0	7706	0.8926947651799928	0.5708915415111323	1.6587588865387817	422.26873779296875	422.281982421875
1032	422.2826232910156	50.1467873896					1	DETECTED	422.2826 m/z @50.15 [151020OFc1_NvH-0949-Control-16.raw]	422.2826232910156	50.1467873896	1.74388736373333	92.1112181277333	90.36733076399996	306872.125	2.9056479607088935E8	0	7706	73.66039277079246	1.0161222225846283	1.2841978260517124	422.2821044921875	422.29254150390625
1033	422.297607421875	54.9531118082667					1	DETECTED	422.2976 m/z @54.95 [151020OFc1_NvH-0949-Control-16.raw]	422.297607421875	54.9531118082667	6.02756640666667	92.2687710250667	86.24120461840003	59389.65625	2.0486723826997578E8	0	7706	85.75858288586925	0.8812217424911183	0.7631287433568801	422.292724609375	422.30084228515625
1034	422.31158447265625	90.6956489005333					1	DETECTED	422.3116 m/z @90.70 [151020OFc1_NvH-0949-Control-16.raw]	422.31158447265625	90.6956489005333	14.8931031570667	92.0287691181333	77.1356659610666	133587.375	2.1764923123825645E8	0	7706	0.14891999653831078	0.5058289145670324	10.28572231942243	422.3068542480469	422.3197326660156
1035	422.327392578125	79.2025128376					1	DETECTED	422.3274 m/z @79.20 [151020OFc1_NvH-0949-Control-16.raw]	422.327392578125	79.2025128376	0.0055021984	99.5813306797333	99.5758284813333	61033.17578125	2.3461056479450822E8	0	7706	91.08361385382143	0.6295383129419895	0.2587688125851782	422.3251037597656	422.3370666503906
1036	422.42108154296875	24.2619258536					1	DETECTED	422.4211 m/z @24.26 [151020OFc1_NvH-0949-Control-16.raw]	422.42108154296875	24.2619258536	1.1777500456	98.6447578330667	97.4670077874667	348293.375	2.69691074892482E8	0	7706	14.804948440796508	2.9872855907153295	0.00932857386654633	422.41119384765625	422.43084716796875
1037	422.4580993652344	13.2942946258667					1	DETECTED	422.4581 m/z @13.29 [151020OFc1_NvH-0949-Control-16.raw]	422.4580993652344	13.2942946258667	1.7166984088	94.2555875373333	92.5388891285333	90721.3828125	2.5700101496851322E8	0	7706	0.1608152125173934	6.0794729206645215	0.05497139840292049	422.4482421875	422.4590148925781
1038	422.4690856933594	20.810182148					1	DETECTED	422.4691 m/z @20.81 [151020OFc1_NvH-0949-Control-16.raw]	422.4690856933594	20.810182148	3.82771846693333	95.7430099992	91.91529153226666	591025.125	2.7121756371661276E8	0	7706	0.17010158888878024	2.275244893760809	0.010667547214518788	422.4591369628906	422.4700927734375
1039	422.4801025390625	37.1202932738667					1	DETECTED	422.4801 m/z @37.12 [151020OFc1_NvH-0949-Control-16.raw]	422.4801025390625	37.1202932738667	1.65355936586667	99.6463984066667	97.99283904080004	901893.3125	3.1125553632926226E8	0	7706	3.305931961303699	0.782714713629494	0.29095628093439607	422.4701232910156	422.48992919921875
1040	422.491943359375	25.4439304530667					1	DETECTED	422.4919 m/z @25.44 [151020OFc1_NvH-0949-Control-16.raw]	422.491943359375	25.4439304530667	3.83669283626667	96.1679424645333	92.33124962826663	184302.578125	2.5245576555283013E8	0	7706	26.016977563271844	2.854302654353058	4.731370880331981	422.4901123046875	422.5016784667969
1041	422.5181579589844	24.3860552936					1	DETECTED	422.5182 m/z @24.39 [151020OFc1_NvH-0949-Control-16.raw]	422.5181579589844	24.3860552936	4.85809054986667	96.3373302245333	91.47923967466663	508015.65625	2.75758632529523E8	0	7706	7.073079197064974	1.198773828793541	16.11594551628761	422.5082092285156	422.52044677734375
1042	422.5304870605469	39.5252013413333					1	DETECTED	422.5305 m/z @39.53 [151020OFc1_NvH-0949-Control-16.raw]	422.5304870605469	39.5252013413333	4.02061010373333	98.9321022386667	94.91149213493337	1156070.25	3.09834321317278E8	0	7706	0.16370740137901407	0.5746436885444649	0.006489034282997845	422.52056884765625	422.54046630859375
1043	422.54083251953125	26.73174976					1	DETECTED	422.5408 m/z @26.73 [151020OFc1_NvH-0949-Control-16.raw]	422.54083251953125	26.73174976	6.085439064	32.2406177074667	26.155178643466698	390615.5	6.846570455899724E7	0	7706	16.605617586168655	0.6669307287509282	0.006608457664717324	422.5404968261719	422.5418395996094
1044	422.5518493652344	25.8153350906667					1	DETECTED	422.5518 m/z @25.82 [151020OFc1_NvH-0949-Control-16.raw]	422.5518493652344	25.8153350906667	3.51982834346667	98.5484129850667	95.02858464160003	1.9998482E7	6.223883902214172E8	3	7706	0.16391657498786216	2.152513563153506	40.91149630414469	422.5418701171875	422.56182861328125
1045	422.5621337890625	27.3848876368					1	DETECTED	422.5621 m/z @27.38 [151020OFc1_NvH-0949-Control-16.raw]	422.5621337890625	27.3848876368	3.641178652	98.2887037066667	94.6475250546667	3636412.75	3.430965529070141E8	3	7706	2.8892663994312713	0.5129645282862648	4.335443724023229	422.5618591308594	422.5664978027344
1046	422.5765075683594	47.4790465010667					1	DETECTED	422.5765 m/z @47.48 [151020OFc1_NvH-0949-Control-16.raw]	422.5765075683594	47.4790465010667	3.51982834346667	99.4295883069333	95.90975996346663	5042420.5	5.196640983656826E8	3	7706	0.5675949888828029	0.5139094034364559	0.6574707349192879	422.5665283203125	422.58648681640625
1047	422.60504150390625	29.9283215677333					1	DETECTED	422.6050 m/z @29.93 [151020OFc1_NvH-0949-Control-16.raw]	422.60504150390625	29.9283215677333	3.78069622773333	70.9471319706667	67.16643574293337	354228.125	2.0029103610770273E8	0	7706	0.3429407530917423	1.2898713158379396	0.4182443525739968	422.5955505371094	422.61444091796875
1048	422.6221008300781	61.7868341413333					1	DETECTED	422.6221 m/z @61.79 [151020OFc1_NvH-0949-Control-16.raw]	422.6221008300781	61.7868341413333	3.75295652826667	97.8880894538667	94.13513292560003	138880.921875	3.27750253731908E8	0	7706	88.33582710687102	0.8442963369248098	0.6893194159877548	422.61529541015625	422.6318054199219
1049	422.6768798828125	74.6129321925333					1	DETECTED	422.6769 m/z @74.61 [151020OFc1_NvH-0949-Control-16.raw]	422.6768798828125	74.6129321925333	7.85861236933333	80.0569243362667	72.19831196693337	327705.84375	2.584964528229392E8	0	7706	0.07736858331865903	0.5443653313185467	0.001092829766679125	422.6678161621094	422.6820983886719
1050	422.692138671875	33.0292505362667					1	DETECTED	422.6921 m/z @33.03 [151020OFc1_NvH-0949-Control-16.raw]	422.692138671875	33.0292505362667	3.5944792576	93.4088289714667	89.8143497138667	414999.28125	2.5820547807803372E8	0	7706	16.20712288177608	2.4736262230972517	1.767324736422851	422.6822509765625	422.70208740234375
1051	422.7148132324219	29.1716254453333					1	DETECTED	422.7148 m/z @29.17 [151020OFc1_NvH-0949-Control-16.raw]	422.7148132324219	29.1716254453333	3.12871761466667	99.6558169842667	96.52709936960004	793929.8125	3.1286909797104484E8	0	7706	36.44312691061518	0.6614560471766417	1.3499916711816102	422.70489501953125	422.72308349609375
1052	422.73309326171875	29.0303173098667					1	DETECTED	422.7331 m/z @29.03 [151020OFc1_NvH-0949-Control-16.raw]	422.73309326171875	29.0303173098667	1.7076713104	99.5440185178667	97.8363472074667	9868819.0	6.439160334168209E8	2	7706	5.656600058607385	0.5257371291073282	55.18067112872128	422.7231140136719	422.7415466308594
1053	422.7515563964844	29.5631442770667					1	DETECTED	422.7516 m/z @29.56 [151020OFc1_NvH-0949-Control-16.raw]	422.7515563964844	29.5631442770667	2.05777979466667	96.7197779146667	94.66199812000002	9963824.0	5.177508804344554E8	2	7706	1.1139473992175546	0.9744254053504429	1.1573398133495798	422.7415771484375	422.7558898925781
1054	422.7658996582031	32.3888872037333					1	DETECTED	422.7659 m/z @32.39 [151020OFc1_NvH-0949-Control-16.raw]	422.7658996582031	32.3888872037333	4.406361564	99.3058271928	94.8994656288	2.0542652E7	1.0882510300997477E9	2	7706	4.736019315105217	0.9684303101166558	0.3960209515215298	422.75592041015625	422.77459716796875
1055	422.7789611816406	30.0772782077333					1	DETECTED	422.7790 m/z @30.08 [151020OFc1_NvH-0949-Control-16.raw]	422.7789611816406	30.0772782077333	2.21093004186667	97.3076046530667	95.09667461120003	278820.25	2.6477268852974573E8	0	7706	15.167145097322274	2.2447357601557565	0.397056775724407	422.7761535644531	422.788330078125
1056	422.8214111328125	24.3746929866667					1	DETECTED	422.8214 m/z @24.37 [151020OFc1_NvH-0949-Control-16.raw]	422.8214111328125	24.3746929866667	3.924851028	95.1445584642667	91.21970743626669	127822.3203125	2.6849063563973093E8	0	7706	14.800809126442113	3.0625965964775417	5.152371129959604	422.81146240234375	422.8306884765625
1057	422.8408508300781	47.3400608776					1	DETECTED	422.8409 m/z @47.34 [151020OFc1_NvH-0949-Control-16.raw]	422.8408508300781	47.3400608776	0.0055021984	99.9991650269333	99.9936628285333	252426.296875	4.799810548282187E8	2	7706	85.80039538774008	0.9642628749675255	1.4730026232987752	422.83148193359375	422.8495178222656
1058	422.8619689941406	39.4564106648					1	DETECTED	422.8620 m/z @39.46 [151020OFc1_NvH-0949-Control-16.raw]	422.8619689941406	39.4564106648	0.716815371466667	99.2118187589333	98.49500338746664	422805.53125	2.7538888321574384E8	3	7706	15.210434478899689	1.384629479282521	0.32578450862882696	422.85198974609375	422.8719177246094
1059	422.87432861328125	26.7636992472					1	DETECTED	422.8743 m/z @26.76 [151020OFc1_NvH-0949-Control-16.raw]	422.87432861328125	26.7636992472	0.383015516266667	99.3723746613333	98.98935914506663	416566.84375	2.261378535853716E8	0	7706	6.968504773322927	2.547924414502724	0.0085729938762091	422.8719787597656	422.87591552734375
1060	422.88592529296875	25.8153350906667					1	DETECTED	422.8859 m/z @25.82 [151020OFc1_NvH-0949-Control-16.raw]	422.88592529296875	25.8153350906667	0.0055021984	99.1740311757333	99.16852897733331	1.4146997E7	5.857100345158921E8	0	7706	0.16523207692150166	0.7592586799982048	0.03484434085124169	422.8759460449219	422.8958740234375
1061	422.8961486816406	30.357578764					1	DETECTED	422.8961 m/z @30.36 [151020OFc1_NvH-0949-Control-16.raw]	422.8961486816406	30.357578764	1.4133826784	99.5627243730667	98.1493416946667	6960376.5	4.229541188966517E8	3	7706	5.639860571447798	0.7976915997565118	0.6867368218948096	422.89593505859375	422.9061279296875
1062	422.91046142578125	47.3786728581333					1	DETECTED	422.9105 m/z @47.38 [151020OFc1_NvH-0949-Control-16.raw]	422.91046142578125	47.3786728581333	0.0055021984	99.2773735338667	99.2718713354667	4329495.5	4.373318816517281E8	3	7706	0.39053991498101226	0.5129179584992959	0.9085402183026364	422.9062194824219	422.9202575683594
1063	422.9367980957031	40.8015995202667					1	DETECTED	422.9368 m/z @40.80 [151020OFc1_NvH-0949-Control-16.raw]	422.9367980957031	40.8015995202667	0.0055021984	99.4106514178667	99.40514921946671	179000.09375	2.723394853527764E8	0	7706	11.166519192635562	1.363006254309315	2.013564739223918	422.9268493652344	422.9460144042969
1064	422.9560241699219	16.2365194125333					1	DETECTED	422.9560 m/z @16.24 [151020OFc1_NvH-0949-Control-16.raw]	422.9560241699219	16.2365194125333	0.0629441317333333	99.8325151248	99.76957099306667	330093.5	2.8150152353322E8	0	7706	0.1850153395007723	0.5839320709121724	0.09403197850688838	422.9460754394531	422.96337890625
1065	422.9734191894531	13.3671292477333					1	DETECTED	422.9734 m/z @13.37 [151020OFc1_NvH-0949-Control-16.raw]	422.9734191894531	13.3671292477333	1.86885047386667	95.4899090970667	93.62105862320003	440706.84375	2.4274289940221018E8	0	7706	10.194032961319474	3.654364250994355	2.7317527590736423	422.9637756347656	422.98321533203125
1066	422.99322509765625	33.6021692477333					1	DETECTED	422.9932 m/z @33.60 [151020OFc1_NvH-0949-Control-16.raw]	422.99322509765625	33.6021692477333	0.770793891733333	99.4957151952	98.72492130346667	814897.75	2.654930022551391E8	0	7706	0.15398193832155727	0.5074010148230153	0.0939869512266401	422.9833679199219	423.0032043457031
1067	423.0081787109375	26.3908307733333					1	DETECTED	423.0082 m/z @26.39 [151020OFc1_NvH-0949-Control-16.raw]	423.0081787109375	26.3908307733333	0.288849655733333	99.6926771269333	99.40382747119997	317932.03125	2.8750908962405854E8	0	7706	0.10858946883124787	2.6657987593334993	0.0031084923691762855	423.0032958984375	423.01806640625
1068	423.05499267578125	18.4613812232					1	DETECTED	423.0550 m/z @18.46 [151020OFc1_NvH-0949-Control-16.raw]	423.05499267578125	18.4613812232	2.99275051653333	99.7207997234667	96.72804920693336	240070.515625	2.7176140873351514E8	0	7706	4.6441010303736086	80.40282109783274	2.2217521233590625	423.0450744628906	423.0648193359375
1069	423.0859375	47.1391944856					1	DETECTED	423.0859 m/z @47.14 [151020OFc1_NvH-0949-Control-16.raw]	423.0859375	47.1391944856	1.368343552	99.9624824792	98.5941389272	81294.5234375	2.5839229434058422E8	0	7706	98.51364173359208	1.0626338710903735	1.150007741491835	423.07659912109375	423.0859375
1070	423.1337585449219	90.3588343162667					1	DETECTED	423.1338 m/z @90.36 [151020OFc1_NvH-0949-Control-16.raw]	423.1337585449219	90.3588343162667	7.88038069626667	94.5039678877333	86.62358719146663	891742.875	1.96592636125256E8	0	7706	0.08907086283940657	6.812622940580116	13.753450488548538	423.12567138671875	423.1419982910156
1071	423.1698303222656	91.012580676					1	DETECTED	423.1698 m/z @91.01 [151020OFc1_NvH-0949-Control-16.raw]	423.1698303222656	91.012580676	6.7093320904	91.3159000101333	84.60656791973331	228043.40625	2.689305931169232E8	0	7706	74.59109367502627	0.5007536181036035	1.7919281993091762	423.16058349609375	423.1796569824219
1072	423.19329833984375	27.4928991616					1	DETECTED	423.1933 m/z @27.49 [151020OFc1_NvH-0949-Control-16.raw]	423.19329833984375	27.4928991616	2.65703346426667	95.6212823256	92.96424886133333	469873.53125	3.045117390814736E8	0	7706	8.882015974099865	4.340456305431169	3.588216175379581	423.1834716796875	423.1965637207031
1073	423.2065734863281	90.0822164005333					1	DETECTED	423.2066 m/z @90.08 [151020OFc1_NvH-0949-Control-16.raw]	423.2065734863281	90.0822164005333	3.19229829413333	99.6833834234667	96.49108512933336	780634.1875	3.1593498954902816E8	0	7706	73.91258100407472	0.5013513396091764	0.0029963402570402065	423.19659423828125	423.2100830078125
1074	423.2201232910156	25.8153350906667					1	DETECTED	423.2201 m/z @25.82 [151020OFc1_NvH-0949-Control-16.raw]	423.2201232910156	25.8153350906667	3.00180252933333	97.1873516386667	94.18554910933337	5752600.5	6.329935716421483E8	3	7706	2.6622198467341747	0.5146746182007657	3.374916067596624	423.21014404296875	423.2301025390625
1075	423.2304382324219	30.357578764					1	DETECTED	423.2304 m/z @30.36 [151020OFc1_NvH-0949-Control-16.raw]	423.2304382324219	30.357578764	2.19309508506667	99.8880918	97.69499671493332	5028574.5	6.078965776829339E8	2	7706	7.131935230039996	0.7036367534394722	3.0471774622217938	423.2301330566406	423.24041748046875
1076	423.2416076660156	35.0084048856					1	DETECTED	423.2416 m/z @35.01 [151020OFc1_NvH-0949-Control-16.raw]	423.2416076660156	35.0084048856	2.99275051653333	98.2610393234667	95.26828880693337	2859626.25	4.0249593934045476E8	2	7706	0.3878030034168418	0.5238369700309926	0.020403103504144118	423.2404479980469	423.2433166503906
1077	423.2533264160156	29.5898292802667					1	DETECTED	423.2533 m/z @29.59 [151020OFc1_NvH-0949-Control-16.raw]	423.2533264160156	29.5898292802667	2.05777979466667	99.6651610421333	97.60738124746663	3908606.0	4.224395052010839E8	0	7706	0.2099904276029072	0.987522069614832	5.156736143533333	423.24334716796875	423.25567626953125
1078	423.26568603515625	54.8190922709333					1	DETECTED	423.2657 m/z @54.82 [151020OFc1_NvH-0949-Control-16.raw]	423.26568603515625	54.8190922709333	0.288849655733333	99.4295883069333	99.14073865119997	1.7856252E7	1.0944227509451091E9	2	7706	21.913603199493366	0.5067760836218556	0.012730892464877042	423.25579833984375	423.275634765625
1079	423.27587890625	72.7579764576					1	DETECTED	423.2759 m/z @72.76 [151020OFc1_NvH-0949-Control-16.raw]	423.27587890625	72.7579764576	4.61576139066667	86.0014213898667	81.38565999920004	453323.46875	2.9147056868602824E8	2	7706	67.11056657872199	0.6215935928320996	0.2030467161355714	423.27569580078125	423.2846984863281
1080	423.3111877441406	89.9295455005333					1	DETECTED	423.3112 m/z @89.93 [151020OFc1_NvH-0949-Control-16.raw]	423.3111877441406	89.9295455005333	77.3036261496	94.7620295072	17.45840335759999	92079.078125	6.631348172295975E7	0	7706	14.268113071694813	0.691371569560576	0.11752716127742048	423.3018798828125	423.31488037109375
1081	423.3312072753906	90.0333795906667					1	DETECTED	423.3312 m/z @90.03 [151020OFc1_NvH-0949-Control-16.raw]	423.3312072753906	90.0333795906667	0.0055021984	98.4001294290667	98.3946272306667	92531.0703125	1.2096191446036465E8	0	7706	1.41246998419183	0.5464675502785912	0.025307168859501558	423.3254699707031	423.332275390625
1082	423.3468017578125	91.3828204709333					1	DETECTED	423.3468 m/z @91.38 [151020OFc1_NvH-0949-Control-16.raw]	423.3468017578125	91.3828204709333	10.6160392301333	95.6588399048	85.04280067466671	102194.484375	2.9067556602473736E8	0	7706	0.4368553545970144	0.5264713993065917	1.444305186118504	423.3384704589844	423.3543701171875
1083	423.3682861328125	43.7167141568					1	DETECTED	423.3683 m/z @43.72 [151020OFc1_NvH-0949-Control-16.raw]	423.3682861328125	43.7167141568	3.91398873306667	96.4599834477333	92.54599471466662	102829.5703125	2.3690044553206682E8	0	7706	62.8129560653414	1.1625585148936037	1.2023881164602166	423.3585205078125	423.3780212402344
1084	423.3904113769531	18.798436144					1	DETECTED	423.3904 m/z @18.80 [151020OFc1_NvH-0949-Control-16.raw]	423.3904113769531	18.798436144	5.37683397973333	97.8517064584	92.47487247866667	406548.75	2.6733014353634813E8	0	7706	0.08833540853123978	18.516778664168136	551.3889227365206	423.3821105957031	423.40020751953125
1085	423.40411376953125	43.8615582621333					1	DETECTED	423.4041 m/z @43.86 [151020OFc1_NvH-0949-Control-16.raw]	423.40411376953125	43.8615582621333	7.0418819984	60.2300789306667	53.1881969322667	95822.828125	1.4528574154187655E8	0	7706	51.990623810317295	0.7292360264498772	0.45573507297014704	423.4010314941406	423.4094543457031
1086	423.419677734375	92.1822884101333					1	DETECTED	423.4197 m/z @92.18 [151020OFc1_NvH-0949-Control-16.raw]	423.419677734375	92.1822884101333	5.1646551104	98.8284875997333	93.66383248933329	234197.546875	2.5388192828053704E8	0	7706	61.565293604843106	15.19657216016948	29.149581843413923	423.4098815917969	423.42950439453125
1087	423.4519958496094	18.9999649858667					1	DETECTED	423.4520 m/z @19.00 [151020OFc1_NvH-0949-Control-16.raw]	423.4519958496094	18.9999649858667	1.2687950992	98.8284875997333	97.55969250053329	350798.15625	2.6472202717552844E8	0	7706	1.2405665505246617	0.5290596947054581	0.032975464871268234	423.44219970703125	423.45758056640625
1088	423.4676513671875	13.2406971384					1	DETECTED	423.4677 m/z @13.24 [151020OFc1_NvH-0949-Control-16.raw]	423.4676513671875	13.2406971384	2.99275051653333	95.7338957173333	92.74114520079996	2821225.5	3.1385975596109277E8	0	7706	0.16358943359686506	49.48179011032744	109.4777608571687	423.4578857421875	423.4776306152344
1089	423.4800109863281	36.2703847690667					1	DETECTED	423.4800 m/z @36.27 [151020OFc1_NvH-0949-Control-16.raw]	423.4800109863281	36.2703847690667	3.3157721024	99.1083441213333	95.7925720189333	296795.375	2.898102480384952E8	0	7706	22.9277427381249	1.8907682097484644	0.0035820482086816956	423.4778137207031	423.48980712890625
1090	423.5104675292969	16.5172728138667					1	DETECTED	423.5105 m/z @16.52 [151020OFc1_NvH-0949-Control-16.raw]	423.5104675292969	16.5172728138667	0.6537659272	97.2893150032	96.635549076	194205.890625	2.749290727547029E8	0	7706	4.671668127395829	0.6617530455444274	0.01928416054632879	423.50311279296875	423.5204162597656
1091	423.5376892089844	40.8933629056					1	DETECTED	423.5377 m/z @40.89 [151020OFc1_NvH-0949-Control-16.raw]	423.5376892089844	40.8933629056	1.04182817813333	94.5844376013333	93.54260942319998	477528.3125	2.5065309570097813E8	0	7706	20.76382658327799	1.4062633440775758	0.04365285713372689	423.5277099609375	423.5419616699219
1092	423.5520324707031	23.2341920562667					1	DETECTED	423.5520 m/z @23.23 [151020OFc1_NvH-0949-Control-16.raw]	423.5520324707031	23.2341920562667	4.73059148986667	95.6307153122667	90.90012382240003	1590387.875	2.964952090802905E8	3	7706	13.247173902969855	2.3506598565700156	0.6386111881221286	423.54205322265625	423.5543212890625
1093	423.5643310546875	30.4059870453333					1	DETECTED	423.5643 m/z @30.41 [151020OFc1_NvH-0949-Control-16.raw]	423.5643310546875	30.4059870453333	3.40818939466667	99.7115018029333	96.30331240826663	2391344.75	4.121322958707537E8	3	7706	23.532592384646996	1.7585706953396905	5.11829339563864	423.5543518066406	423.5743103027344
1094	423.5787658691406	45.812551					1	DETECTED	423.5788 m/z @45.81 [151020OFc1_NvH-0949-Control-16.raw]	423.5787658691406	45.812551	0.617193638133333	98.893792424	98.27659878586667	830481.8125	3.1620648791241634E8	3	7706	18.353666507029413	0.5353082280217036	7.19088731756162	423.5743408203125	423.5886535644531
1095	423.59002685546875	24.5590141088					1	DETECTED	423.5900 m/z @24.56 [151020OFc1_NvH-0949-Control-16.raw]	423.59002685546875	24.5590141088	3.2420895528	97.7441164010667	94.50202684826671	394907.28125	2.6809424652190384E8	0	7706	5.762732425772651	4.6858972237637415	2.133623616204765	423.58905029296875	423.5990905761719
1096	423.70458984375	29.859112024					1	DETECTED	423.7046 m/z @29.86 [151020OFc1_NvH-0949-Control-16.raw]	423.70458984375	29.859112024	4.09842558826667	97.8699146832	93.77148909493333	536014.0	2.6576140629160914E8	0	7706	6.00363087703122	0.5561209744949551	0.0317512234333227	423.6946105957031	423.7080993652344
1097	423.7181396484375	13.2848094056					1	DETECTED	423.7181 m/z @13.28 [151020OFc1_NvH-0949-Control-16.raw]	423.7181396484375	13.2848094056	1.752943856	99.2586613317333	97.50571747573329	2418390.0	3.8739286826898307E8	2	7706	22.601433526391755	1.3053719024888726	6.319069968404298	423.7081604003906	423.72235107421875
1098	423.73236083984375	18.5304055034667					1	DETECTED	423.7324 m/z @18.53 [151020OFc1_NvH-0949-Control-16.raw]	423.73236083984375	18.5304055034667	3.9716333264	99.8972952450667	95.9256619186667	4753647.0	3.809580821574342E8	2	7706	0.2155750478125107	1.129005406581871	132.76148019367622	423.7223815917969	423.7354431152344
1099	423.7454833984375	35.2769437178667					1	DETECTED	423.7455 m/z @35.28 [151020OFc1_NvH-0949-Control-16.raw]	423.7454833984375	35.2769437178667	3.3157721024	98.2146820429333	94.8989099405333	1.0143255E7	5.755526705410739E8	2	7706	0.22465890282957446	0.5082101906265982	2.05010946790286	423.7355041503906	423.7554626464844
1100	423.7557678222656	29.5898292802667					1	DETECTED	423.7558 m/z @29.59 [151020OFc1_NvH-0949-Control-16.raw]	423.7557678222656	29.5898292802667	7.430419692	54.5936673282667	47.163247636266696	608085.375	1.8066268142715448E8	0	7706	19.9405830198196	0.6729275764823067	0.34431103128611346	423.7554931640625	423.75750732421875
1101	423.7675476074219	54.8190922709333					1	DETECTED	423.7675 m/z @54.82 [151020OFc1_NvH-0949-Control-16.raw]	423.7675476074219	54.8190922709333	4.27105731493333	93.8207094338667	89.54965211893337	7943758.0	5.3615774992850256E8	0	7706	32.009799825593724	0.5095789314021124	0.014343485540615913	423.7576904296875	423.77752685546875
1102	423.7892150878906	61.7868341413333					1	DETECTED	423.7892 m/z @61.79 [151020OFc1_NvH-0949-Control-16.raw]	423.7892150878906	61.7868341413333	4.82801746746667	92.6798412973333	87.85182382986663	178931.0	3.3852191831427705E8	0	7706	85.1967933258238	0.7847727341406574	0.5673776781296891	423.779296875	423.7991943359375
1103	423.84423828125	16.5172728138667					1	DETECTED	423.8442 m/z @16.52 [151020OFc1_NvH-0949-Control-16.raw]	423.84423828125	16.5172728138667	0.0055021984	99.9991650269333	99.9936628285333	133415.953125	2.840173163968243E8	0	7706	40.55008989555393	3.7807772856746142	7.105549966376344	423.8349304199219	423.852783203125
1104	423.86279296875	22.8507875370667					1	DETECTED	423.8628 m/z @22.85 [151020OFc1_NvH-0949-Control-16.raw]	423.86279296875	22.8507875370667	0.0055021984	99.5162356930667	99.51073349466671	290798.1875	2.418889321855565E8	0	7706	28.138418795509107	5.192310480565626	1.0448137358239662	423.8529052734375	423.8721618652344
1105	423.8821716308594	28.9240243989333					1	DETECTED	423.8822 m/z @28.92 [151020OFc1_NvH-0949-Control-16.raw]	423.8821716308594	28.9240243989333	0.0055021984	99.2492053112	99.2437031128	949621.1875	3.105034393595506E8	0	7706	5.835481480496547	0.5145353142796572	2.845693345721914	423.8721923828125	423.8884582519531
1106	423.8985290527344	13.8244074013333					1	DETECTED	423.8985 m/z @13.82 [151020OFc1_NvH-0949-Control-16.raw]	423.8985290527344	13.8244074013333	0.355015190933333	99.8788794341333	99.52386424319997	4580724.5	4.728995383526692E8	3	7706	3.757897938364632	1.7945140923604257	135.63878009737613	423.8885803222656	423.9084777832031
1107	423.9132385253906	45.7849911749333					1	DETECTED	423.9132 m/z @45.78 [151020OFc1_NvH-0949-Control-16.raw]	423.9132385253906	45.7849911749333	0.2698515264	99.6926771269333	99.4228256005333	632671.3125	2.821458636249353E8	0	7706	19.6601255979216	1.2960992916372343	0.054481169000837056	423.9085388183594	423.9231872558594
1108	423.9343566894531	31.3102388546833					1	DETECTED	423.9344 m/z @31.31 [151020OFc1_NvH-0949-Control-16.raw]	423.9343566894531	31.3102388546833	0.016196604	96.9813477101333	96.9651511061333	204131.828125	2.658950034287504E8	0	7706	22.041594165879552	1.8847689348132315	2.772177558220434	423.9244079589844	423.9382629394531
1109	423.94830322265625	27.0456504722667					1	DETECTED	423.9483 m/z @27.05 [151020OFc1_NvH-0949-Control-16.raw]	423.94830322265625	27.0456504722667	0.0815681896	98.7632254125333	98.6816572229333	443470.625	2.766460094568734E8	0	7706	3.4327385412233014	3.835796969027272	8.877783116588951	423.9383544921875	423.958251953125
1110	423.96893310546875	13.2406971384					1	DETECTED	423.9689 m/z @13.24 [151020OFc1_NvH-0949-Control-16.raw]	423.96893310546875	13.2406971384	0.0629441317333333	99.4957151952	99.43277106346667	1171023.625	2.861007354091138E8	0	7706	0.11207419471873514	45.137402310512925	328.8142027028347	423.95916748046875	423.9751892089844
1111	423.9851989746094	43.7456040637333					1	DETECTED	423.9852 m/z @43.75 [151020OFc1_NvH-0949-Control-16.raw]	423.9851989746094	43.7456040637333	0.707804789333333	95.6212823256	94.91347753626667	1194958.0	2.984274714468384E8	4	7706	0.042600731867395325	0.5129385179395759	0.01411853036200675	423.9752197265625	423.9951477050781
1112	424.0391540527344	28.0101098338667					1	DETECTED	424.0392 m/z @28.01 [151020OFc1_NvH-0949-Control-16.raw]	424.0391540527344	28.0101098338667	0.0055021984	99.9157789917333	99.91027679333331	152153.921875	2.458143745248352E8	0	7706	31.40628482011311	1.8111133211174362	2.879441278859926	424.02947998046875	424.0479736328125
1113	424.0746154785156	66.8633410597333					1	DETECTED	424.0746 m/z @66.86 [151020OFc1_NvH-0949-Control-16.raw]	424.0746154785156	66.8633410597333	3.52923595013333	98.7086528602667	95.17941691013337	75643.46875	2.722188923768425E8	0	7706	95.36472273413311	0.751513105602998	0.5028391572930326	424.0681457519531	424.07781982421875
1114	424.087890625	40.0635555645333					1	DETECTED	424.0879 m/z @40.06 [151020OFc1_NvH-0949-Control-16.raw]	424.087890625	40.0635555645333	1.10515251306667	99.9624824792	98.85732996613334	95795.671875	2.6237977236722142E8	0	7706	90.6557994518047	1.2541486062111702	1.3286330156096153	424.0781555175781	424.0973205566406
1115	424.1261901855469	90.3588343162667					1	DETECTED	424.1262 m/z @90.36 [151020OFc1_NvH-0949-Control-16.raw]	424.1261901855469	90.3588343162667	7.966800852	98.9229607917333	90.9561599397333	458462.78125	3.030576599259477E8	0	7706	0.08991067620850401	9.030656066826612	0.9078527386908919	424.11834716796875	424.1355285644531
1116	424.1753845214844	54.2194820762667					1	DETECTED	424.1754 m/z @54.22 [151020OFc1_NvH-0949-Control-16.raw]	424.1753845214844	54.2194820762667	5.59291293653333	99.0429532237333	93.45004028719998	245480.203125	2.6089342235943457E8	2	7706	39.499227990117824	0.9428504442335707	1.0833090278453585	424.16558837890625	424.18536376953125
1117	424.2016906738281	84.7970556984					1	DETECTED	424.2017 m/z @84.80 [151020OFc1_NvH-0949-Control-16.raw]	424.2016906738281	84.7970556984	3.58435856426667	97.3167940370667	93.73243547280003	468156.28125	2.8684609072443753E8	0	7706	77.27480323127648	0.5497948546881647	0.09504268528168607	424.1917419433594	424.2016906738281
1118	424.2117004394531	26.2582361408					1	DETECTED	424.2117 m/z @26.26 [151020OFc1_NvH-0949-Control-16.raw]	424.2117004394531	26.2582361408	3.0561498848	99.6742711306667	96.61812124586669	6277005.5	5.481386512827908E8	2	7706	0.26632618494135585	8.687061977156333	0.8696337478801143	424.20172119140625	424.2216796875
1119	424.2221374511719	15.0710618592					1	DETECTED	424.2221 m/z @15.07 [151020OFc1_NvH-0949-Control-16.raw]	424.2221374511719	15.0710618592	4.26163880106667	68.781496184	64.51985738293334	1100013.625	2.8220492779295737E8	2	7706	1.6722489642978378	5.702378757572068	1.2879982331324211	424.2217102050781	424.22308349609375
1120	424.23309326171875	40.4218912616					1	DETECTED	424.2331 m/z @40.42 [151020OFc1_NvH-0949-Control-16.raw]	424.23309326171875	40.4218912616	3.16519839493333	98.8473098874667	95.68211149253337	7775614.0	7.950639512854117E8	2	7706	8.072194638630037	0.5069861441528837	0.2227851384019482	424.2231140136719	424.2430725097656
1121	424.2472229003906	35.2877084224					1	DETECTED	424.2472 m/z @35.29 [151020OFc1_NvH-0949-Control-16.raw]	424.2472229003906	35.2877084224	2.0038409	97.6237342109333	95.6198933109333	4696037.5	4.410000731509028E8	2	7706	0.2211331127053029	0.814677789493556	0.8740606821061613	424.24310302734375	424.2572021484375
1122	424.26861572265625	54.8190922709333					1	DETECTED	424.2686 m/z @54.82 [151020OFc1_NvH-0949-Control-16.raw]	424.26861572265625	54.8190922709333	3.3623273568	98.4921284533333	95.1298010965333	2195956.5	3.620890294880003E8	4	7706	0.1442057240223562	1.3116018879265545	0.009853345735703902	424.2586669921875	424.2785949707031
1123	424.2794189453125	17.4081105269333					1	DETECTED	424.2794 m/z @17.41 [151020OFc1_NvH-0949-Control-16.raw]	424.2794189453125	17.4081105269333	7.26949649333333	92.1575429448	84.88804645146666	75150.7734375	2.4866871050329998E8	0	7706	7.6777575704320995	4.186373313459938	7.527075745293603	424.2786560058594	424.28692626953125
1124	424.297119140625	56.0023849232					1	DETECTED	424.2971 m/z @56.00 [151020OFc1_NvH-0949-Control-16.raw]	424.297119140625	56.0023849232	2.0038409	92.4859267045333	90.4820858045333	88127.4296875	2.652846254957715E8	0	7706	88.97988744595342	0.8378196805237792	0.6613447416150331	424.2871398925781	424.3066711425781
1125	424.32720947265625	90.8322680253333					1	DETECTED	424.3272 m/z @90.83 [151020OFc1_NvH-0949-Control-16.raw]	424.32720947265625	90.8322680253333	89.9816171493333	98.8284875997333	8.84687045039999	173549.109375	1.576711725234833E7	0	7706	0.17804678230397997	0.9241594280147987	18.468045199683914	424.32598876953125	424.3352966308594
1126	424.36297607421875	91.0786613421333					1	DETECTED	424.3630 m/z @91.08 [151020OFc1_NvH-0949-Control-16.raw]	424.36297607421875	91.0786613421333	11.7078670741333	99.2303051389333	87.5224380648	308199.21875	2.4032757055346093E8	0	7706	0.24857187014606552	1.3223720607502096	1.0578482152326352	424.3536376953125	424.37078857421875
1127	424.4595031738281	36.8849334210667					1	DETECTED	424.4595 m/z @36.88 [151020OFc1_NvH-0949-Control-16.raw]	424.4595031738281	36.8849334210667	3.41719574106667	98.865680296	95.44848455493333	430972.71875	2.2330818905332074E8	0	7706	0.04146363077435211	1.9299198966420594	3.6836605694139664	424.4497985839844	424.46270751953125
1128	424.4729309082031	15.0237189368					1	DETECTED	424.4729 m/z @15.02 [151020OFc1_NvH-0949-Control-16.raw]	424.4729309082031	15.0237189368	3.55661943146667	83.0106508133333	79.45403138186663	1010805.75	2.715860641887228E8	0	7706	16.9112008002257	0.8601122463783465	0.12264387417033877	424.4629821777344	424.4828796386719
1129	424.4937438964844	30.0177600890667					1	DETECTED	424.4937 m/z @30.02 [151020OFc1_NvH-0949-Control-16.raw]	424.4937438964844	30.0177600890667	3.83669283626667	97.5486434208	93.71195058453334	4983818.5	3.2651179111488926E8	0	7706	0.14212601550809012	0.9914233464224665	89.24457404976606	424.48382568359375	424.50360107421875
1130	424.508056640625	14.7819503864					1	DETECTED	424.5081 m/z @14.78 [151020OFc1_NvH-0949-Control-16.raw]	424.508056640625	14.7819503864	3.61303500213333	95.2366220778667	91.62358707573337	623443.1875	3.712535333989929E8	0	7706	0.1309322956838006	32.82350982454068	2.347044760265937	424.5037536621094	424.5179748535156
1131	424.53765869140625	44.9614629584					1	DETECTED	424.5377 m/z @44.96 [151020OFc1_NvH-0949-Control-16.raw]	424.53765869140625	44.9614629584	3.79960806	98.9693374544	95.16972939440001	324355.96875	2.598146644522382E8	0	7706	33.166982644430625	1.3310906606858897	2.1194447218721333	424.5276794433594	424.5476379394531
1132	424.5588684082031	21.8198245405333					1	DETECTED	424.5589 m/z @21.82 [151020OFc1_NvH-0949-Control-16.raw]	424.5588684082031	21.8198245405333	3.68792403386667	95.6212823256	91.93335829173334	3252433.0	3.9556906424776703E8	3	7706	4.421310993782104	0.5277030565596307	0.8012069778113082	424.5489196777344	424.5687255859375
1133	424.5710754394531	26.0787273693333					1	DETECTED	424.5711 m/z @26.08 [151020OFc1_NvH-0949-Control-16.raw]	424.5710754394531	26.0787273693333	4.10771764506667	96.9626480370667	92.85493039200003	587477.75	2.0561623015302175E8	0	7706	0.0770419117303085	4.629291736589869	0.3285822573220768	424.5688781738281	424.5711975097656
1134	424.58123779296875	43.9475452565333					1	DETECTED	424.5812 m/z @43.95 [151020OFc1_NvH-0949-Control-16.raw]	424.58123779296875	43.9475452565333	1.14134595706667	96.2900913365333	95.14874537946662	8750916.0	4.151658557370065E8	3	7706	0.16201202118956104	0.5053121001504529	0.03018854571935369	424.5713195800781	424.59100341796875
1135	424.59918212890625	16.0725418093333					1	DETECTED	424.5992 m/z @16.07 [151020OFc1_NvH-0949-Control-16.raw]	424.59918212890625	16.0725418093333	3.73471301706667	98.5206655992	94.78595258213333	178698.390625	2.7291432294169086E8	0	7706	4.499462023147265	11.180477166796313	1.8521381358170907	424.59130859375	424.6090087890625
1136	424.68701171875	26.73174976					1	DETECTED	424.6870 m/z @26.73 [151020OFc1_NvH-0949-Control-16.raw]	424.68701171875	26.73174976	3.99022672213333	98.1407223538667	94.15049563173338	172358.765625	2.1989066400225317E8	0	7706	7.174131048918625	2.9312459528965054	4.761733328287583	424.6770324707031	424.6903076171875
1137	424.70062255859375	29.4622349560167					1	DETECTED	424.7006 m/z @29.46 [151020OFc1_NvH-0949-Control-16.raw]	424.70062255859375	29.4622349560167	6.76862917093333	98.0178989328	91.24926976186666	720909.1875	2.6524510667458606E8	0	7706	0.08442211193567672	0.5089410126899347	1.5496863949033153	424.69140625	424.7010192871094
1138	424.7111511230469	27.5745444304					1	DETECTED	424.7112 m/z @27.57 [151020OFc1_NvH-0949-Control-16.raw]	424.7111511230469	27.5745444304	3.51066358346667	98.4921284533333	94.98146486986663	7522464.0	6.649113756772648E8	2	7706	0.41078231552571154	0.9290776245591431	0.20216811889215744	424.7012634277344	424.7209167480469
1139	424.7309265136719	40.8933629056					1	DETECTED	424.7309 m/z @40.89 [151020OFc1_NvH-0949-Control-16.raw]	424.7309265136719	40.8933629056	3.26084527386667	99.2963712237333	96.03552594986664	4.5711888E7	1.2252329120353687E9	2	7706	0.4922750325541969	0.5218556370679828	1.3422089681484062	424.720947265625	424.74090576171875
1140	424.7445373535156	30.0026603629333					1	DETECTED	424.7445 m/z @30.00 [151020OFc1_NvH-0949-Control-16.raw]	424.7445373535156	30.0026603629333	2.95606319946667	99.600055248	96.64399204853333	4171414.75	4.0830441822865784E8	2	7706	0.18687601851056357	0.5580863373004797	32.7504057360793	424.7409362792969	424.7545166015625
1141	424.76568603515625	49.8684298298667					1	DETECTED	424.7657 m/z @49.87 [151020OFc1_NvH-0949-Control-16.raw]	424.76568603515625	49.8684298298667	3.37164202213333	66.2812226042667	62.90958058213337	1896193.625	2.3282195235933623E8	2	7706	32.281813669432125	0.9830402908602103	0.013267745194288654	424.7557373046875	424.77459716796875
1142	424.8428955078125	14.7717068826667					1	DETECTED	424.8429 m/z @14.77 [151020OFc1_NvH-0949-Control-16.raw]	424.8428955078125	14.7717068826667	0.0055021984	99.9991650269333	99.9936628285333	407960.1875	2.5882860152567E8	0	7706	0.08859700692816652	1.2072635896458	0.03240666193026423	424.8330993652344	424.852783203125
1143	424.85626220703125	15.3489088808					1	DETECTED	424.8563 m/z @15.35 [151020OFc1_NvH-0949-Control-16.raw]	424.85626220703125	15.3489088808	0.0443228152	94.7048783213333	94.66055550613329	306581.25	2.5088987631478214E8	0	7706	0.07682366551305009	1.3174570467112132	13.911246465586622	424.8529052734375	424.8644714355469
1144	424.87451171875	25.3566176213333					1	DETECTED	424.8745 m/z @25.36 [151020OFc1_NvH-0949-Control-16.raw]	424.87451171875	25.3566176213333	0.0722683821333333	99.4957151952	99.42344681306668	471047.40625	2.9053850989064956E8	0	7706	13.931456691227513	0.6577437296719227	0.3384443437685192	424.86468505859375	424.88446044921875
1145	424.8861999511719	6.13461307573333					1	DETECTED	424.8862 m/z @6.13 [151020OFc1_NvH-0949-Control-16.raw]	424.8861999511719	6.13461307573333	0.924027467466667	98.7176864176	97.79365895013333	241507.984375	2.0736388976687068E8	3	7706	0.31917881608066345	25.094538468753434	2.4218191574659556	424.884521484375	424.8877258300781
1146	424.8977966308594	37.9317801088					1	DETECTED	424.8978 m/z @37.93 [151020OFc1_NvH-0949-Control-16.raw]	424.8977966308594	37.9317801088	0.0055021984	98.2980055576	98.29250335920001	8441238.0	4.54180893635866E8	3	7706	0.15775316572246112	0.5154216874910684	0.0968297951667579	424.8878173828125	424.9077453613281
1147	424.9158630371094	43.9735074274667					1	DETECTED	424.9159 m/z @43.97 [151020OFc1_NvH-0949-Control-16.raw]	424.9158630371094	43.9735074274667	2.94699284906667	95.89458134	92.94758849093333	5705577.5	3.709121958876344E8	3	7706	0.4590400810505386	0.5735319251102828	0.03166575894532499	424.9078063964844	424.9258117675781
1148	424.9335021972656	16.1122147722667					1	DETECTED	424.9335 m/z @16.11 [151020OFc1_NvH-0949-Control-16.raw]	424.9335021972656	16.1122147722667	0.0055021984	99.1362729794667	99.1307707810667	134952.640625	2.3900192228665707E8	0	7706	20.82803041262092	3.077312341871281	0.003552960008926839	424.92608642578125	424.94342041015625
1149	424.95361328125	13.9911829088					1	DETECTED	424.9536 m/z @13.99 [151020OFc1_NvH-0949-Control-16.raw]	424.95361328125	13.9911829088	0.0629441317333333	96.7107073453333	96.64776321359997	393119.625	2.6425384939296722E8	0	7706	0.11312897190162552	2.4869526278264074	1.9600556271266654	424.94384765625	424.9634704589844
1150	424.9743347167969	18.5746798346667					1	DETECTED	424.9743 m/z @18.57 [151020OFc1_NvH-0949-Control-16.raw]	424.9743347167969	18.5746798346667	0.0055021984	84.9423915554667	84.9368893570667	484440.125	2.4932285307844397E8	4	7706	9.013687053981178	0.6495506276362614	1.9246288196691779	424.9647216796875	424.98431396484375
1151	424.994873046875	30.0177600890667					1	DETECTED	424.9949 m/z @30.02 [151020OFc1_NvH-0949-Control-16.raw]	424.994873046875	30.0177600890667	0.279245425333333	96.8707224	96.59147697466668	1855372.0	3.199760526960927E8	0	7706	0.1516673947850684	1.4244750390386562	0.09657932685298387	424.9848937988281	425.0047912597656
1152	425.0210266113281	26.7446138976					1	DETECTED	425.0210 m/z @26.74 [151020OFc1_NvH-0949-Control-16.raw]	425.0210266113281	26.7446138976	0.0629441317333333	99.9157789917333	99.85283485999997	218917.9375	2.677642734339465E8	0	7706	0.11795607634633498	2.29945139042757	0.08710318661621465	425.0111083984375	425.03094482421875
1153	425.03778076171875	43.7456040637333					1	DETECTED	425.0378 m/z @43.75 [151020OFc1_NvH-0949-Control-16.raw]	425.03778076171875	43.7456040637333	0.119036569333333	99.9530847192	99.83404814986667	100801.8515625	2.6255252005356506E8	0	7706	97.68932698583515	1.204683328426609	1.4075375518022928	425.0310974121094	425.0476989746094
1154	425.1563415527344	14.7947232445333					1	DETECTED	425.1563 m/z @14.79 [151020OFc1_NvH-0949-Control-16.raw]	425.1563415527344	14.7947232445333	8.13395521093333	95.9808257666667	87.84687055573337	212849.15625	2.620260610739145E8	0	7706	0.27513172922139084	0.6956355409492309	0.3369394613556016	425.1464538574219	425.1644592285156
1155	425.1753234863281	14.7479428576					1	DETECTED	425.1753 m/z @14.75 [151020OFc1_NvH-0949-Control-16.raw]	425.1753234863281	14.7479428576	5.34037173253333	99.9439117042667	94.60353997173337	343657.09375	2.569805797908304E8	0	7706	0.1346297897800124	47.39364742769055	0.6387525872928465	425.1661071777344	425.185302734375
1156	425.1907043457031	15.3656587064					1	DETECTED	425.1907 m/z @15.37 [151020OFc1_NvH-0949-Control-16.raw]	425.1907043457031	15.3656587064	5.73119481813333	99.8603643829333	94.12916956479997	174466.390625	2.2717027880912814E8	0	7706	2.024277080824291	7.053691680215699	0.8993119823602107	425.1853942871094	425.1912841796875
1157	425.2013244628906	29.5182527629333					1	DETECTED	425.2013 m/z @29.52 [151020OFc1_NvH-0949-Control-16.raw]	425.2013244628906	29.5182527629333	2.3196687432	99.637148384	97.3174796408	296590.25	2.906114066274326E8	0	7706	14.212172273661846	2.432987924660949	4.100517934773817	425.1914978027344	425.2027893066406
1158	425.2127990722656	27.5258696602667					1	DETECTED	425.2128 m/z @27.53 [151020OFc1_NvH-0949-Control-16.raw]	425.2127990722656	27.5258696602667	1.0146830784	99.0898549536	98.0751718752	3692593.75	5.47189161516802E8	2	7706	0.3692712131172442	0.5410069281181951	13.496468063015941	425.2028503417969	425.22216796875
1159	425.232177734375	40.8933629056					1	DETECTED	425.2322 m/z @40.89 [151020OFc1_NvH-0949-Control-16.raw]	425.232177734375	40.8933629056	2.72921597546667	99.600055248	96.87083927253333	2.2596814E7	1.1326332086802666E9	2	7706	0.18536967891702716	0.5144381236633347	0.011448445459730635	425.2221984863281	425.2421569824219
1160	425.2528991699219	45.1115425458667					1	DETECTED	425.2529 m/z @45.11 [151020OFc1_NvH-0949-Control-16.raw]	425.2528991699219	45.1115425458667	2.05777979466667	99.4767877488	97.41900795413333	7689370.0	7.257611966108655E8	2	7706	13.444548523359206	0.515416511099493	0.3958457634465899	425.242919921875	425.26287841796875
1161	425.2674255371094	49.7910185053333					1	DETECTED	425.2674 m/z @49.79 [151020OFc1_NvH-0949-Control-16.raw]	425.2674255371094	49.7910185053333	4.64348612826667	92.4859267045333	87.84244057626663	865948.625	3.0582230099131095E8	0	7706	27.244092047302214	1.317300242787171	0.01919914199966819	425.2629089355469	425.27667236328125
1162	425.2814636230469	56.1782286949333					1	DETECTED	425.2815 m/z @56.18 [151020OFc1_NvH-0949-Control-16.raw]	425.2814636230469	56.1782286949333	4.5880618352	94.8948320234667	90.30677018826671	612811.5625	2.925623001893962E8	2	7706	0.1971291531516215	0.8418260209141826	274.7930703790299	425.27801513671875	425.2912902832031
1163	425.3102722167969	90.4700014541333					1	DETECTED	425.3103 m/z @90.47 [151020OFc1_NvH-0949-Control-16.raw]	425.3102722167969	90.4700014541333	1.24167245973333	97.0582468992	95.81657443946668	599132.4375	1.8606138037627748E8	0	7706	0.0374627522850659	2.097722833288663	6.607701212646664	425.3037414550781	425.3116760253906
1164	425.3268127441406	92.1822884101333					1	DETECTED	425.3268 m/z @92.18 [151020OFc1_NvH-0949-Control-16.raw]	425.3268127441406	92.1822884101333	44.6606327824	98.4001294290667	53.739496646666694	91466.6484375	1.593630208020528E8	0	7706	0.5430031037438994	0.5654211320796735	0.1432619604405126	425.32489013671875	425.3344421386719
1165	425.3444519042969	91.4205493378667					1	DETECTED	425.3445 m/z @91.42 [151020OFc1_NvH-0949-Control-16.raw]	425.3444519042969	91.4205493378667	7.67031923786667	92.4859267045333	84.81560746666663	80916.015625	3.1299055416486144E8	0	7706	0.18400657178504787	0.5063604444154631	0.0023370248737234816	425.3432922363281	425.352294921875
1166	425.3626708984375	90.8322680253333					1	DETECTED	425.3627 m/z @90.83 [151020OFc1_NvH-0949-Control-16.raw]	425.3626708984375	90.8322680253333	0.213298297066667	99.6833834234667	99.47008512640002	106969.34375	3.2077686599524033E8	0	7706	1.4176884028520078	0.5274852122953626	2.4662397774396054	425.3533020019531	425.3707275390625
1167	425.38092041015625	92.1822884101333					1	DETECTED	425.3809 m/z @92.18 [151020OFc1_NvH-0949-Control-16.raw]	425.38092041015625	92.1822884101333	3.96235641946667	98.3447701773333	94.38241375786663	127387.3203125	2.7870047808423054E8	0	7706	1.0193119098725418	6.155222244776776	0.01199697149756888	425.37115478515625	425.3906555175781
1168	425.453857421875	19.918816664					1	DETECTED	425.4539 m/z @19.92 [151020OFc1_NvH-0949-Control-16.raw]	425.453857421875	19.918816664	3.5944792576	98.0545565397333	94.4600772821333	1547811.375	2.845156731747927E8	0	7706	17.17966639567386	1.914420454131948	2.9309971851149665	425.4440002441406	425.4634704589844
1169	425.47479248046875	11.7495330114667					1	DETECTED	425.4748 m/z @11.75 [151020OFc1_NvH-0949-Control-16.raw]	425.47479248046875	11.7495330114667	3.743833924	99.0244724682667	95.2806385442667	1305940.75	3.143666240474553E8	4	7706	22.89705787723498	5.83706413202219	35.0662763260807	425.4648132324219	425.4837951660156
1170	425.49395751953125	25.7725210314667					1	DETECTED	425.4940 m/z @25.77 [151020OFc1_NvH-0949-Control-16.raw]	425.49395751953125	25.7725210314667	4.08359038106667	94.2464668818667	90.16287650080002	2569579.5	3.248348400537466E8	4	7706	0.40590939970200424	57.879633785102826	6.088179365805742	425.4840087890625	425.5038146972656
1171	425.50909423828125	14.8162255829333					1	DETECTED	425.5091 m/z @14.82 [151020OFc1_NvH-0949-Control-16.raw]	425.50909423828125	14.8162255829333	3.6222873352	98.1299762704	94.5076889352	196150.140625	2.792183841635518E8	0	7706	0.10505856522766521	5.684531720535348	0.3649990857548936	425.50396728515625	425.5190734863281
1172	425.519775390625	17.3146943424					1	DETECTED	425.5198 m/z @17.31 [151020OFc1_NvH-0949-Control-16.raw]	425.519775390625	17.3146943424	2.85616016426667	95.9044208464	93.04826068213333	159960.265625	2.7596749432277673E8	0	7706	12.094743003666114	4.285700953442206	0.013636980297519374	425.5191345214844	425.5297546386719
1173	425.540283203125	28.2980729197333					1	DETECTED	425.5403 m/z @28.30 [151020OFc1_NvH-0949-Control-16.raw]	425.540283203125	28.2980729197333	1.83317409466667	99.7948615072	97.96168741253332	657608.0	2.42549630833872E8	0	7706	10.118347435400736	0.5095043090094259	1.0077176320815446	425.530517578125	425.54071044921875
1174	425.55072021484375	24.5761949437333					1	DETECTED	425.5507 m/z @24.58 [151020OFc1_NvH-0949-Control-16.raw]	425.55072021484375	24.5761949437333	3.08331445573333	96.0370356650667	92.95372120933337	9555933.0	4.727296980716537E8	3	7706	0.0949526178281559	26.637028266228967	0.937048498136214	425.5407409667969	425.5606689453125
1175	425.5681457519531	38.218209952					1	DETECTED	425.5681 m/z @38.22 [151020OFc1_NvH-0949-Control-16.raw]	425.5681457519531	38.218209952	1.96797633733333	66.4377272914667	64.46975095413337	6151453.5	3.906144997652133E8	3	7706	5.497605096029112	0.5993457620840102	0.03043762189461763	425.5607604980469	425.578125
1176	425.5830383300781	39.7416451690667					1	DETECTED	425.5830 m/z @39.74 [151020OFc1_NvH-0949-Control-16.raw]	425.5830383300781	39.7416451690667	2.3287393552	95.4899090970667	93.1611697418667	2694973.25	3.664677858802495E8	3	7706	35.944179658381444	0.8041209943404236	0.9972394395400092	425.5781555175781	425.593017578125
1177	425.5937805175781	21.7447358712					1	DETECTED	425.5938 m/z @21.74 [151020OFc1_NvH-0949-Control-16.raw]	425.5937805175781	21.7447358712	1.02380599973333	74.6466231981333	73.62281719839997	2172236.75	2.3678684550653028E8	0	7706	0.1316621951513639	2.5403978406770196	4.5120794689805575	425.59307861328125	425.6036071777344
1178	425.6138916015625	9.24281158373333					1	DETECTED	425.6139 m/z @9.24 [151020OFc1_NvH-0949-Control-16.raw]	425.6138916015625	9.24281158373333	4.42524709386667	98.865680296	94.44043320213332	378015.875	2.6364524585173354E8	0	7706	0.10840118303684854	1.4110335248596955	0.9807716062275615	425.60394287109375	425.62347412109375
1179	425.6575927734375	21.7447358712					1	DETECTED	425.6576 m/z @21.74 [151020OFc1_NvH-0949-Control-16.raw]	425.6575927734375	21.7447358712	5.52576431733333	95.0858093536	89.56004503626667	402425.46875	2.5591191950238538E8	0	7706	0.24864780859601154	5.709468196900967	0.02262988938040171	425.6476745605469	425.66705322265625
1180	425.6734619140625	18.3846515429333					1	DETECTED	425.6735 m/z @18.38 [151020OFc1_NvH-0949-Control-16.raw]	425.6734619140625	18.3846515429333	8.57002554613333	97.2245283794667	88.65450283333337	201745.71875	2.4952561953472453E8	0	7706	0.20921735450279755	4.5164483528072745	0.917677295090714	425.66876220703125	425.678466796875
1181	425.68853759765625	35.6511564208					1	DETECTED	425.6885 m/z @35.65 [151020OFc1_NvH-0949-Control-16.raw]	425.68853759765625	35.6511564208	8.5828312816	98.1775847306667	89.5947534490667	312058.9375	2.694080095123345E8	0	7706	51.70838900954226	1.8562350775324192	1.2350644301718003	425.6787414550781	425.6943664550781
1182	425.7044982910156	19.8871545898667					1	DETECTED	425.7045 m/z @19.89 [151020OFc1_NvH-0949-Control-16.raw]	425.7044982910156	19.8871545898667	3.54748793946667	99.8325151248	96.28502718533332	1298349.75	2.826339747744708E8	2	7706	17.08309503223279	0.7538879442585572	0.11070837723132738	425.6947937011719	425.70880126953125
1183	425.71881103515625	20.7465260632					1	DETECTED	425.7188 m/z @20.75 [151020OFc1_NvH-0949-Control-16.raw]	425.71881103515625	20.7465260632	2.9652051336	99.2492053112	96.2840001776	1.230783E7	8.123273919317101E8	2	7706	12.227339009457843	0.8805135331299048	58.186405706862736	425.7088623046875	425.7287902832031
1184	425.7370300292969	36.4927069816					1	DETECTED	425.7370 m/z @36.49 [151020OFc1_NvH-0949-Control-16.raw]	425.7370300292969	36.4927069816	3.641178652	99.7300640965333	96.0888854445333	1.0753075E7	8.565799975248677E8	2	7706	19.50535546480889	0.8759728604799116	0.41832682377744074	425.72882080078125	425.74700927734375
1185	425.75469970703125	45.14937539975					1	DETECTED	425.7547 m/z @45.15 [151020OFc1_NvH-0949-Control-16.raw]	425.75469970703125	45.14937539975	2.36612820666667	99.8603643829333	97.49423617626663	4046214.75	4.272996645795313E8	2	7706	0.20011443227771508	0.5105744987764664	1.4548824691839186	425.7470397949219	425.7567443847656
1186	425.7667541503906	22.9903606130667					1	DETECTED	425.7668 m/z @22.99 [151020OFc1_NvH-0949-Control-16.raw]	425.7667541503906	22.9903606130667	3.51982834346667	97.5764804413333	94.05665209786663	5.4233944E7	1.0649794524822094E9	2	7706	0.13904696341845835	1.5591075651575435	2.3345911117988027	425.7571105957031	425.775634765625
1187	425.7832336425781	56.1782286949333					1	DETECTED	425.7832 m/z @56.18 [151020OFc1_NvH-0949-Control-16.raw]	425.7832336425781	56.1782286949333	4.08359038106667	68.6072213549333	64.52363097386663	277302.96875	1.7733499307638043E8	0	7706	0.09898966820879451	0.6193479669557173	0.0011458491149581689	425.7772216796875	425.7930603027344
1188	425.81451416015625	9.19918278426667					1	DETECTED	425.8145 m/z @9.20 [151020OFc1_NvH-0949-Control-16.raw]	425.81451416015625	9.19918278426667	0.589329513333333	97.0952341464	96.50590463306666	392904.40625	2.4811974190388405E8	0	7706	0.136445001361853	3.0277042810556307	6.495116840178859	425.8045349121094	425.8244323730469
1189	425.84014892578125	14.7479428576					1	DETECTED	425.8401 m/z @14.75 [151020OFc1_NvH-0949-Control-16.raw]	425.84014892578125	14.7479428576	0.6809657552	97.2524570557333	96.5714913005333	136555.046875	2.378465669232424E8	0	7706	0.07655892224093286	6.646970568211201	0.02223267739859468	425.8302001953125	425.8477478027344
1190	425.8578186035156	14.4569582314667					1	DETECTED	425.8578 m/z @14.46 [151020OFc1_NvH-0949-Control-16.raw]	425.8578186035156	14.4569582314667	1.24167245973333	99.5813306797333	98.33965821999996	203102.640625	2.5843511314715758E8	3	7706	1.9450813198786694	0.5149162036227467	10.051783029604504	425.8479309082031	425.86505126953125
1191	425.87506103515625	20.8638767677333					1	DETECTED	425.8751 m/z @20.86 [151020OFc1_NvH-0949-Control-16.raw]	425.87506103515625	20.8638767677333	0.797872556	99.3916306344	98.5937580784	595967.6875	3.638578805752737E8	0	7706	5.487618610555835	3.118783904422353	8.49692982677104	425.8652038574219	425.8750915527344
1192	425.8851013183594	24.5590141088					1	DETECTED	425.8851 m/z @24.56 [151020OFc1_NvH-0949-Control-16.raw]	425.8851013183594	24.5590141088	0.0055021984	99.5347206032	99.5292184048	5368045.5	4.9097208976499957E8	3	7706	18.973988456867513	0.8222710922027968	0.9510276866881795	425.8751220703125	425.89508056640625
1193	425.9023742675781	38.1963288789333					1	DETECTED	425.9024 m/z @38.20 [151020OFc1_NvH-0949-Control-16.raw]	425.9023742675781	38.1963288789333	0.0443228152	98.4829098101333	98.43858699493329	4382100.5	4.17163414246486E8	0	7706	5.5493693939755815	0.5333353246051563	0.03999258746320214	425.8951110839844	425.9121398925781
1194	425.91729736328125	39.7416451690667					1	DETECTED	425.9173 m/z @39.74 [151020OFc1_NvH-0949-Control-16.raw]	425.91729736328125	39.7416451690667	0.016196604	99.9252975221333	99.9091009181333	2354060.75	3.06695517986376E8	0	7706	20.20252592562342	0.598766927125863	0.36532651811276623	425.9123840332031	425.9272766113281
1195	425.92822265625	21.7308567877333					1	DETECTED	425.9282 m/z @21.73 [151020OFc1_NvH-0949-Control-16.raw]	425.92822265625	21.7308567877333	0.0350146072	99.5254625664	99.4904479592	1503665.25	2.808056121532557E8	0	7706	0.11993568129664922	2.9237157469872592	1.8275787123700773	425.9273376464844	425.93817138671875
1196	425.9393005371094	35.6511564208					1	DETECTED	425.9393 m/z @35.65 [151020OFc1_NvH-0949-Control-16.raw]	425.9393005371094	35.6511564208	0.146978035733333	99.9624824792	99.81550444346668	115947.015625	2.6641941073615837E8	0	7706	0.04867018463116324	1.39188397791305	1.862800187083334	425.9388732910156	425.9447937011719
1197	425.9548034667969	19.9762743010667					1	DETECTED	425.9548 m/z @19.98 [151020OFc1_NvH-0949-Control-16.raw]	425.9548034667969	19.9762743010667	0.0055021984	98.3073137954667	98.3018115970667	905535.75	2.807741806899467E8	0	7706	0.1281335580162022	1.1436125179194587	6.2948744328686566	425.94482421875	425.9647521972656
1198	425.96563720703125	24.3980528093333					1	DETECTED	425.9656 m/z @24.40 [151020OFc1_NvH-0949-Control-16.raw]	425.96563720703125	24.3980528093333	0.0629441317333333	98.865680296	98.80273616426666	252397.015625	2.339156232074987E8	0	7706	8.351563250584164	2.679874257685911	0.015899638339949642	425.9649353027344	425.9742736816406
1199	425.9842834472656	37.6186859992167					1	DETECTED	425.9843 m/z @37.62 [151020OFc1_NvH-0949-Control-16.raw]	425.9842834472656	37.6186859992167	0.100282955733333	99.0429532237333	98.94267026799997	1733335.25	3.064044146851937E8	0	7706	0.1477950331446607	1.009519476004988	0.0059871722623920575	425.97430419921875	425.9942626953125
1200	425.99542236328125	25.7725210314667					1	DETECTED	425.9954 m/z @25.77 [151020OFc1_NvH-0949-Control-16.raw]	425.99542236328125	25.7725210314667	4.88960630106667	99.7577181912	94.86811189013333	1495479.75	2.527228957438212E8	0	7706	0.12097343457952192	0.5146857251954441	0.11740668670216814	425.99432373046875	426.005126953125
1201	426.0150451660156	9.24281158373333					1	DETECTED	426.0150 m/z @9.24 [151020OFc1_NvH-0949-Control-16.raw]	426.0150451660156	9.24281158373333	0.146978035733333	99.4295883069333	99.28261027119997	266278.09375	2.2729113317964417E8	0	7706	0.14656734326040066	0.6577313513575773	0.7647370729653173	426.0058898925781	426.0249938964844
1202	426.028076171875	22.6963517477333					1	DETECTED	426.0281 m/z @22.70 [151020OFc1_NvH-0949-Control-16.raw]	426.028076171875	22.6963517477333	2.60237143333333	99.6558169842667	97.05344555093338	199538.625	2.8098280023218405E8	0	7706	8.408613997505604	2.414988071860055	3.82997614372011	426.0250549316406	426.0379638671875
1203	426.03955078125	42.5430337872					1	DETECTED	426.0396 m/z @42.54 [151020OFc1_NvH-0949-Control-16.raw]	426.03955078125	42.5430337872	0.100282955733333	99.9157789917333	99.81549603599997	95574.4453125	2.884083651875625E8	0	7706	85.09964946090632	1.2589769803925366	1.4262309988967883	426.03814697265625	426.0450439453125
1204	426.0556945800781	26.0033886397333					1	DETECTED	426.0557 m/z @26.00 [151020OFc1_NvH-0949-Control-16.raw]	426.0556945800781	26.0033886397333	2.7564908952	99.2209994554667	96.4645085602667	348953.6875	3.064756227201769E8	0	7706	0.050497426932221146	2.074782399362322	28.582745832587243	426.0462646484375	426.0582580566406
1205	426.06854248046875	34.0207848704					1	DETECTED	426.0685 m/z @34.02 [151020OFc1_NvH-0949-Control-16.raw]	426.06854248046875	34.0207848704	0.119036569333333	99.4106514178667	99.29161484853337	957608.25	2.2733627333405137E8	5	7706	0.3881882106078436	0.733595479464235	7.3420342873128215	426.05877685546875	426.0780944824219
1206	426.1007080078125	89.3316499224					1	DETECTED	426.1007 m/z @89.33 [151020OFc1_NvH-0949-Control-16.raw]	426.1007080078125	89.3316499224	14.8931031570667	98.3350363306667	83.44193317359999	2502129.0	3.589046596526775E8	0	7706	0.4014058122655939	5.1089800950232105	0.5463787615106108	426.0919189453125	426.11004638671875
1207	426.13623046875	61.3817679333333					1	DETECTED	426.1362 m/z @61.38 [151020OFc1_NvH-0949-Control-16.raw]	426.13623046875	61.3817679333333	0.0055021984	99.9991650269333	99.9936628285333	99269.71875	2.5074678053387225E8	2	7706	92.35375113264345	0.8322929571029933	0.6289917991767555	426.1314697265625	426.14459228515625
1208	426.1592712402344	21.7056611122667					1	DETECTED	426.1593 m/z @21.71 [151020OFc1_NvH-0949-Control-16.raw]	426.1592712402344	21.7056611122667	1.92275625946667	95.7801991645333	93.85744290506663	252741.671875	2.845417290909833E8	0	7706	10.037979460717137	6.134612144165552	6.843104650274628	426.15045166015625	426.1692199707031
1209	426.17572021484375	18.3455099832					1	DETECTED	426.1757 m/z @18.35 [151020OFc1_NvH-0949-Control-16.raw]	426.17572021484375	18.3455099832	2.62974216906667	96.6649886906667	94.03524652160003	109311.5	2.975498710119015E8	0	7706	20.227523794725343	2.9917484030603103	8.94713012485406	426.1701965332031	426.1820983886719
1210	426.1921081542969	12.5240347048					1	DETECTED	426.1921 m/z @12.52 [151020OFc1_NvH-0949-Control-16.raw]	426.1921081542969	12.5240347048	1.80679938346667	99.6186070746667	97.81180769120003	186097.296875	2.5369071224891078E8	0	7706	1.9427900053069713	0.8390565293461443	0.8989518543956446	426.1821594238281	426.194091796875
1211	426.2041015625	19.9083253770667					1	DETECTED	426.2041 m/z @19.91 [151020OFc1_NvH-0949-Control-16.raw]	426.2041015625	19.9083253770667	1.9137233928	97.8880894538667	95.9743660610667	528257.75	2.942701170820736E8	3	7706	12.258753514484898	5.98645930004177	0.7438398855511996	426.1941223144531	426.2066345214844
1212	426.2166442871094	23.2869388437333					1	DETECTED	426.2166 m/z @23.29 [151020OFc1_NvH-0949-Control-16.raw]	426.2166442871094	23.2869388437333	3.25164569306667	99.8511338850667	96.59948819200004	1.7190868E7	1.235273469734817E9	2	7706	0.35663400085541497	0.8555450113724633	0.578287952354828	426.2066650390625	426.22662353515625
1213	426.234130859375	20.6917786650667					1	DETECTED	426.2341 m/z @20.69 [151020OFc1_NvH-0949-Control-16.raw]	426.234130859375	20.6917786650667	1.25073231493333	98.3726129165333	97.12188060159997	5651477.5	7.64478590777338E8	2	7706	15.934245656179609	5.255773364953415	5.9912339683763705	426.2266540527344	426.2441101074219
1214	426.244140625	25.0188106789333					1	DETECTED	426.2441 m/z @25.02 [151020OFc1_NvH-0949-Control-16.raw]	426.244140625	25.0188106789333	5.0633812424	79.2368297706667	74.1734485282667	729597.375	2.967100398337649E8	0	7706	2.902648387666126	0.5346725641953823	0.13115834724011946	426.244140625	426.2458801269531
1215	426.2558898925781	45.1115425458667					1	DETECTED	426.2559 m/z @45.11 [151020OFc1_NvH-0949-Control-16.raw]	426.2558898925781	45.1115425458667	0.896963356533333	97.3630685149333	96.46610515839997	1294139.0	3.7178376789851534E8	2	7706	19.416959623861977	0.5053717668218153	0.14494491438637533	426.24591064453125	426.257568359375
[truncated: 33,940 more rows]
