# Supplementary material for: MSFC: a new feature construction method for accurate diagnosis of mass spectrometry data
Source: Sci Rep. 2023 Sep 21;13:15694. doi: 10.1038/s41598-023-42395-5 (PMC10514077; doi:10.1038/s41598-023-42395-5)
Supplement: Supplementary file 1 — Supplementary Information. [file 41598_2023_42395_MOESM1_ESM.zip › dataset/CRLM dataset/control/control17.csv]

row ID	row m/z	row retention time	row identity (main ID)	row identity (all IDs)	row identity (main ID + details)	row comment	row number of detected peaks	151231OFc1_NvH-0949-Control-17.raw Peak status	151231OFc1_NvH-0949-Control-17.raw Peak name	151231OFc1_NvH-0949-Control-17.raw Peak m/z	151231OFc1_NvH-0949-Control-17.raw Peak RT	151231OFc1_NvH-0949-Control-17.raw Peak RT start	151231OFc1_NvH-0949-Control-17.raw Peak RT end	151231OFc1_NvH-0949-Control-17.raw Peak duration time	151231OFc1_NvH-0949-Control-17.raw Peak height	151231OFc1_NvH-0949-Control-17.raw Peak area	151231OFc1_NvH-0949-Control-17.raw Peak charge	151231OFc1_NvH-0949-Control-17.raw Peak # data points	151231OFc1_NvH-0949-Control-17.raw Peak FWHM	151231OFc1_NvH-0949-Control-17.raw Peak tailing factor	151231OFc1_NvH-0949-Control-17.raw Peak asymmetry factor	151231OFc1_NvH-0949-Control-17.raw Peak m/z min	151231OFc1_NvH-0949-Control-17.raw Peak m/z max
1	400.0187683105469	27.406671604					1	DETECTED	400.0188 m/z @27.41 [151231OFc1_NvH-0949-Control-17.raw]	400.0187683105469	27.406671604	0.487379932266667	98.6887666848	98.20138675253334	89674.5390625	7.521631107955155E7	0	7349	13.299588701299818	1.794334584847993	0.25481165141955303	400.00885009765625	400.0285339355469
2	400.029296875	40.3326691781333					1	DETECTED	400.0293 m/z @40.33 [151231OFc1_NvH-0949-Control-17.raw]	400.029296875	40.3326691781333	0.00427307253333333	99.6209520221333	99.61667894959996	31578.890625	6.901272683469197E7	0	7349	98.62513906929111	1.2583241125550177	1.5125584850628249	400.029296875	400.03924560546875
3	400.060302734375	48.1713617752					1	DETECTED	400.0603 m/z @48.17 [151231OFc1_NvH-0949-Control-17.raw]	400.060302734375	48.1713617752	0.9973554584	99.487173732	98.48981827360001	31857.92578125	7.459955421198125E7	0	7349	64.6296483472642	1.0320326813276017	1.0535340504555886	400.0503234863281	400.0688781738281
4	400.0809326171875	48.7906069589333					1	DETECTED	400.0809 m/z @48.79 [151231OFc1_NvH-0949-Control-17.raw]	400.0809326171875	48.7906069589333	0.148815358666667	99.3839625394667	99.23514718080003	27515.29296875	7.096242997115983E7	0	7349	98.48760167958358	1.0305303313228884	1.0605605643589837	400.071044921875	400.09063720703125
5	400.13037109375	40.2746656888					1	DETECTED	400.1304 m/z @40.27 [151231OFc1_NvH-0949-Control-17.raw]	400.13037109375	40.2746656888	2.43481837333333	92.2189418661333	89.78412349279998	17542.615234375	6.296078952372372E7	0	7349	87.91244332013476	1.1863700551468872	1.3727401102937746	400.1208801269531	400.13262939453125
6	400.14508056640625	43.5270112277333					1	DETECTED	400.1451 m/z @43.53 [151231OFc1_NvH-0949-Control-17.raw]	400.14508056640625	43.5270112277333	3.07441552426667	98.9666153173333	95.89219979306662	44428.01953125	6.7001473235117175E7	0	7349	0.3286094951006078	1.1852416158408474	1.1420758219746936	400.13555908203125	400.148681640625
7	400.1597900390625	25.4963498653333					1	DETECTED	400.1598 m/z @25.50 [151231OFc1_NvH-0949-Control-17.raw]	400.1597900390625	25.4963498653333	1.68451900426667	99.3633314829333	97.67881247866663	163781.65625	7.232909163442035E7	0	7349	0.21870392712972375	2.9476777570848585	10.135211080544897	400.15081787109375	400.16973876953125
8	400.1734924316406	26.1167013434667					1	DETECTED	400.1735 m/z @26.12 [151231OFc1_NvH-0949-Control-17.raw]	400.1734924316406	26.1167013434667	2.57324448346667	95.961324908	93.38808042453333	66225.15625	5.754978253081805E7	0	7349	18.856615768928215	2.4910963481460544	0.0010480925835348917	400.1697998046875	400.17376708984375
9	400.18377685546875	15.4433426978667					1	DETECTED	400.1838 m/z @15.44 [151231OFc1_NvH-0949-Control-17.raw]	400.18377685546875	15.4433426978667	2.78274011653333	98.9666153173333	96.18387520079996	140544.953125	7.99409059820309E7	0	7349	2.4708547124817706	0.689340980383046	28.425724717247828	400.1737976074219	400.18463134765625
10	400.19464111328125	25.8721875856					1	DETECTED	400.1946 m/z @25.87 [151231OFc1_NvH-0949-Control-17.raw]	400.19464111328125	25.8721875856	2.5317364584	99.9001232482667	97.36838678986669	546157.25	1.0829083679055291E8	0	7349	0.17154405906251924	2.629377236345953	0.03403030992096096	400.1846618652344	400.2013854980469
11	400.2113952636719	21.0197728624					1	DETECTED	400.2114 m/z @21.02 [151231OFc1_NvH-0949-Control-17.raw]	400.2113952636719	21.0197728624	3.43516161466667	99.5893727128	96.15421109813333	1.7734364E7	5.38367698898986E8	2	7349	0.21677698521945743	8.133496982800487	1.9943321918205508	400.2014465332031	400.2213439941406
12	400.2266540527344	18.7185533816					1	DETECTED	400.2267 m/z @18.72 [151231OFc1_NvH-0949-Control-17.raw]	400.2266540527344	18.7185533816	3.53449215946667	98.4826255034667	94.94813334400004	4571325.5	2.343230228020804E8	2	7349	0.20666130824714557	1.1655899024340535	9.17774337349925	400.2214050292969	400.2311706542969
13	400.2411804199219	32.81346356					1	DETECTED	400.2412 m/z @32.81 [151231OFc1_NvH-0949-Control-17.raw]	400.2411804199219	32.81346356	0.343212823733333	99.7289755197333	99.38576269599996	5.3535468E7	1.4760122948833165E9	3	7349	0.3371973361670939	0.5090685805963695	1.754026752297488	400.231201171875	400.2510986328125
14	400.25445556640625	35.0481195581333					1	DETECTED	400.2545 m/z @35.05 [151231OFc1_NvH-0949-Control-17.raw]	400.25445556640625	35.0481195581333	3.20536405333333	94.1366695384	90.93130548506667	256284.640625	8.528502772458747E7	0	7349	69.9726709246123	2.216069285787569	1.8437848460315838	400.2511901855469	400.2547912597656
15	400.2648010253906	37.0884980370667					1	DETECTED	400.2648 m/z @37.09 [151231OFc1_NvH-0949-Control-17.raw]	400.2648010253906	37.0884980370667	1.2271137264	99.6991463442667	98.47203261786669	1114625.625	1.2557994636959955E8	2	7349	0.16825822198510565	1.4557681507951565	0.20954596646280294	400.25482177734375	400.2746887207031
16	400.27752685546875	18.5245115762667					1	DETECTED	400.2775 m/z @18.52 [151231OFc1_NvH-0949-Control-17.raw]	400.27752685546875	18.5245115762667	4.40259008533333	99.0270892714667	94.62449918613338	239158.828125	5.456329455656848E7	0	7349	0.1556302382317014	6.735176797405151	0.5374832847470519	400.2751159667969	400.2869873046875
17	400.2884826660156	91.0313595776					1	DETECTED	400.2885 m/z @91.03 [151231OFc1_NvH-0949-Control-17.raw]	400.2884826660156	91.0313595776	21.0634387354667	97.072203912	76.0087651765333	26009.404296875	6.119770694431839E7	0	7349	0.17868978308437988	0.543168671168819	7.921549252438465	400.2877502441406	400.2956848144531
18	400.3056945800781	91.2643194202667					1	DETECTED	400.3057 m/z @91.26 [151231OFc1_NvH-0949-Control-17.raw]	400.3056945800781	91.2643194202667	5.14559047653333	97.1836170509333	92.03802657439996	131081.4375	7.117309147572E7	0	7349	1.1670458154051886	0.5096006234311418	0.7835996969524764	400.29608154296875	400.3128356933594
19	400.3250427246094	32.7037835712					1	DETECTED	400.3250 m/z @32.70 [151231OFc1_NvH-0949-Control-17.raw]	400.3250427246094	32.7037835712	0.302094627733333	97.6772155792	97.37512095146666	23176.341796875	7.106047040807015E7	0	7349	91.92919250532805	1.5026241552001094	1.8284734727060528	400.3166809082031	400.3322448730469
20	400.3422546386719	90.2485143296					1	DETECTED	400.3423 m/z @90.25 [151231OFc1_NvH-0949-Control-17.raw]	400.3422546386719	90.2485143296	0.00427307253333333	100.001097405067	99.99682433253366	52224.73046875	8.443984280114958E7	0	7349	2.365551718539379	0.5482317490018741	0.053424995771307986	400.3326416015625	400.3520202636719
21	400.3675537109375	33.7016744050667					1	DETECTED	400.3676 m/z @33.70 [151231OFc1_NvH-0949-Control-17.raw]	400.3675537109375	33.7016744050667	9.15092998293333	95.9912516848	86.84032170186667	34739.1171875	7.051928967677619E7	0	7349	24.570350153696328	1.6864358344858272	2.319267208665014	400.3581848144531	400.36865234375
22	400.378662109375	89.5726431592					1	DETECTED	400.3787 m/z @89.57 [151231OFc1_NvH-0949-Control-17.raw]	400.378662109375	89.5726431592	0.291767931733333	98.8325902024	98.54082227066667	122712.59375	8.930386363523647E7	0	7349	0.06324345991976088	0.5149949865654582	0.004443260004795642	400.368896484375	400.38861083984375
23	400.4197082519531	27.4908125592					1	DETECTED	400.4197 m/z @27.49 [151231OFc1_NvH-0949-Control-17.raw]	400.4197082519531	27.4908125592	1.73632886453333	98.0562361474667	96.31990728293337	85575.171875	7.246423100021522E7	0	7349	5.653319558493859	2.7005673004846593	4.427339588532303	400.4097595214844	400.429443359375
24	400.4437255859375	35.3169618898667					1	DETECTED	400.4437 m/z @35.32 [151231OFc1_NvH-0949-Control-17.raw]	400.4437255859375	35.3169618898667	1.01952022693333	99.9708223570667	98.95130213013337	102835.3984375	7.275841647171663E7	0	7349	14.251311486558663	1.791014791710075	0.026354356037590437	400.43426513671875	400.4537048339844
25	400.4606018066406	14.1542723936					1	DETECTED	400.4606 m/z @14.15 [151231OFc1_NvH-0949-Control-17.raw]	400.4606018066406	14.1542723936	4.38094887573333	98.1380729010667	93.75712402533338	89375.0859375	7.366199153810215E7	0	7349	4.141791186603072	0.7375898850962233	1.151850879505821	400.45379638671875	400.4670715332031
26	400.4770812988281	28.6511052173333					1	DETECTED	400.4771 m/z @28.65 [151231OFc1_NvH-0949-Control-17.raw]	400.4770812988281	28.6511052173333	5.07963242746667	93.7164574002667	88.63682497280004	382706.15625	8.808598817590722E7	2	7349	13.447514943859776	1.142669395618041	1.295992173299268	400.4674072265625	400.4870300292969
27	400.5038757324219	21.9606346488					1	DETECTED	400.5039 m/z @21.96 [151231OFc1_NvH-0949-Control-17.raw]	400.5038757324219	21.9606346488	3.8865777168	99.9809388432	96.09436112639999	169206.796875	7.577686083939613E7	0	7349	0.2491261422513915	0.6163993024982922	0.014195971096239797	400.4941101074219	400.51385498046875
28	400.5194091796875	9.7179419912					1	DETECTED	400.5194 m/z @9.72 [151231OFc1_NvH-0949-Control-17.raw]	400.5194091796875	9.7179419912	3.09462775093333	99.9405142792	96.84588652826667	156845.875	7.951107825348319E7	0	7349	1.7549938891474834	3.183005523621778	2.2345281149832723	400.5138854980469	400.5293884277344
29	400.52947998046875	21.0540450829333					1	DETECTED	400.5295 m/z @21.05 [151231OFc1_NvH-0949-Control-17.raw]	400.52947998046875	21.0540450829333	3.9610180072	69.6423829474667	65.6813649402667	155618.78125	6.149004164969509E7	0	7349	0.14424669074990604	0.8271722061675473	0.07191166299708143	400.5294189453125	400.53118896484375
30	400.54119873046875	9.0935600832					1	DETECTED	400.5412 m/z @9.09 [151231OFc1_NvH-0949-Control-17.raw]	400.54119873046875	9.0935600832	2.51091413573333	98.1177817005333	95.60686756479997	306888.4375	8.757302028989689E7	3	7349	24.633521374554356	4.707475923013778	29.6092961752974	400.5312194824219	400.5489196777344
31	400.5589294433594	44.613256692					1	DETECTED	400.5589 m/z @44.61 [151231OFc1_NvH-0949-Control-17.raw]	400.5589294433594	44.613256692	0.0561268968	99.9405142792	99.8843873824	806922.25	9.989672204266135E7	0	7349	16.938592254142296	0.5043725760811871	0.007739757519795051	400.5489501953125	400.5625305175781
32	400.5725402832031	32.8312507544					1	DETECTED	400.5725 m/z @32.83 [151231OFc1_NvH-0949-Control-17.raw]	400.5725402832031	32.8312507544	3.68006963573333	99.8901752437333	96.21010560799996	3.6028452E7	9.553499573435941E8	3	7349	0.34055846471066786	1.4812430876247216	1.5964317537281159	400.56256103515625	400.5824279785156
33	400.5835876464844	21.83901944					1	DETECTED	400.5836 m/z @21.84 [151231OFc1_NvH-0949-Control-17.raw]	400.5835876464844	21.83901944	3.64695977013333	96.5662368210667	92.91927705093336	1164677.625	9.383605607091764E7	3	7349	0.15997783182294256	0.5255312868608165	1.1227082765938865	400.58258056640625	400.5935363769531
34	400.60791015625	33.8678931618667					1	DETECTED	400.6079 m/z @33.87 [151231OFc1_NvH-0949-Control-17.raw]	400.60791015625	33.8678931618667	0.487379932266667	97.8811653050667	97.39378537280004	308010.0625	7.504958063503346E7	0	7349	0.2131054169625557	0.5175054494337429	0.6266837227447691	400.5979309082031	400.6178283691406
35	400.64337158203125	35.4423729546667					1	DETECTED	400.6434 m/z @35.44 [151231OFc1_NvH-0949-Control-17.raw]	400.64337158203125	35.4423729546667	4.22321738346667	98.0360490016	93.81283161813333	78058.765625	6.73404599355208E7	0	7349	0.1980583488616574	1.4598774705029125	1.9123653129277687	400.63409423828125	400.6526184082031
36	400.6612854003906	25.4865773816					1	DETECTED	400.6613 m/z @25.49 [151231OFc1_NvH-0949-Control-17.raw]	400.6612854003906	25.4865773816	3.51258176906667	95.8057786330667	92.29319686400002	65723.7890625	7.146800119799261E7	0	7349	0.09585570361888074	2.664514880798395	0.030456004180812218	400.6549072265625	400.6711730957031
37	400.67840576171875	19.5801583034667					1	DETECTED	400.6784 m/z @19.58 [151231OFc1_NvH-0949-Control-17.raw]	400.67840576171875	19.5801583034667	4.54747410266667	99.3116803818667	94.76420627920002	53150.2578125	7.718755146712266E7	0	7349	0.2217018245820057	3.0621545169782145	9.39171366101878	400.6712951660156	400.6848449707031
38	400.69488525390625	34.4955732421333					1	DETECTED	400.6949 m/z @34.50 [151231OFc1_NvH-0949-Control-17.raw]	400.69488525390625	34.4955732421333	2.89547188506667	97.2888406669333	94.39336878186663	3065264.75	1.2639981361484092E8	2	7349	0.19924328369344124	0.5091596920152228	1.4588773906824384	400.6849060058594	400.7026062011719
39	400.7126159667969	21.0442787805333					1	DETECTED	400.7126 m/z @21.04 [151231OFc1_NvH-0949-Control-17.raw]	400.7126159667969	21.0442787805333	3.456159256	99.8901752437333	96.43401598773329	5157145.0	2.393320428789145E8	2	7349	2.6250362638758418	0.6333319954025538	0.25587981160503304	400.70263671875	400.72259521484375
40	400.72796630859375	18.7040100010667					1	DETECTED	400.7280 m/z @18.70 [151231OFc1_NvH-0949-Control-17.raw]	400.72796630859375	18.7040100010667	2.79288792213333	98.8840453013333	96.09115737919997	2128470.25	2.1198300458003575E8	2	7349	3.243163221018465	3.6838235254018032	1.093939942548056	400.7226257324219	400.7379150390625
41	400.7392883300781	11.1447883216					1	DETECTED	400.7393 m/z @11.14 [151231OFc1_NvH-0949-Control-17.raw]	400.7392883300781	11.1447883216	3.18502050853333	88.7269760629333	85.54195555439998	155626.4375	8.445704842950748E7	2	7349	9.83117722021245	0.9455689552830902	4.677207976862144	400.73797607421875	400.7431640625
42	400.7532653808594	7.94644191333333					1	DETECTED	400.7533 m/z @7.95 [151231OFc1_NvH-0949-Control-17.raw]	400.7532653808594	7.94644191333333	3.08446741093333	98.9359325562667	95.85146514533338	5598560.5	2.4625495983719787E8	2	7349	28.973893912148007	52.94365706872828	221.89935677485263	400.7432861328125	400.7604675292969
43	400.7704772949219	20.9375609064					1	DETECTED	400.7705 m/z @20.94 [151231OFc1_NvH-0949-Control-17.raw]	400.7704772949219	20.9375609064	1.53683527866667	99.8901752437333	98.35333996506662	8150290.0	1.7107452768160072E8	2	7349	0.16855183364825876	1.3587244164132655	1.2730601361921148	400.760498046875	400.7803039550781
44	400.7842102050781	12.7457926189333					1	DETECTED	400.7842 m/z @12.75 [151231OFc1_NvH-0949-Control-17.raw]	400.7842102050781	12.7457926189333	4.75549857173333	44.6638608677333	39.908362295999964	136589.859375	3.05726023048174E7	0	7349	0.09595912936467599	1.5011756968640821	2.7255724279719256	400.7805480957031	400.79388427734375
45	400.83868408203125	21.6746821109333					1	DETECTED	400.8387 m/z @21.67 [151231OFc1_NvH-0949-Control-17.raw]	400.83868408203125	21.6746821109333	0.36372696	99.9102213434667	99.54649438346671	87912.5859375	7.176960980806161E7	0	7349	0.28738612934787255	3.038129192294289	0.10251641868306659	400.8290100097656	400.8486633300781
46	400.8556213378906	11.7348582925333					1	DETECTED	400.8556 m/z @11.73 [151231OFc1_NvH-0949-Control-17.raw]	400.8556213378906	11.7348582925333	0.5658564776	100.001097405067	99.435240927467	68489.5546875	6.855638953281774E7	0	7349	7.2903267935910385	0.5170079931304992	1.1183693938714738	400.84869384765625	400.8585205078125
47	400.8685607910156	17.4131371138667					1	DETECTED	400.8686 m/z @17.41 [151231OFc1_NvH-0949-Control-17.raw]	400.8685607910156	17.4131371138667	0.291767931733333	99.8298241568	99.53805622506667	176082.71875	7.949681967837463E7	0	7349	8.297104931944773	1.1302484356558713	69.17978747119176	400.85858154296875	400.8776550292969
48	400.8876647949219	24.8454030576					1	DETECTED	400.8877 m/z @24.85 [151231OFc1_NvH-0949-Control-17.raw]	400.8876647949219	24.8454030576	0.0147709354666667	99.9605951549333	99.94582421946663	1405459.75	1.3821900591013977E8	3	7349	0.15044915376450163	0.717852784993449	1.6192650397135628	400.877685546875	400.8950500488281
49	400.90509033203125	32.8482549677333					1	DETECTED	400.9051 m/z @32.85 [151231OFc1_NvH-0949-Control-17.raw]	400.90509033203125	32.8482549677333	0.6393159728	99.5076982285333	98.8683822557333	1.3769738E7	4.076716684804287E8	0	7349	0.34283347993211066	0.5446083584441682	1.376898737322077	400.8951110839844	400.9150390625
50	400.9161071777344	46.4973622528					1	DETECTED	400.9161 m/z @46.50 [151231OFc1_NvH-0949-Control-17.raw]	400.9161071777344	46.4973622528	0.200316526666667	99.8199368218667	99.61962029520004	3544773.5	1.2368206452439192E8	0	7349	0.15584273130938442	0.5067809797543349	0.007132504618261533	400.91510009765625	400.9260559082031
51	400.92919921875	19.4413534778667					1	DETECTED	400.9292 m/z @19.44 [151231OFc1_NvH-0949-Control-17.raw]	400.92919921875	19.4413534778667	0.733836664	99.5076982285333	98.7738615645333	52768.3203125	6.310941552620507E7	0	7349	0.11041286376391923	2.6399511636765842	0.0013890041504888845	400.9261474609375	400.93145751953125
52	400.9416198730469	33.8077897309333					1	DETECTED	400.9416 m/z @33.81 [151231OFc1_NvH-0949-Control-17.raw]	400.9416198730469	33.8077897309333	0.0457038712	99.8802151344	99.8345112632	299546.40625	6.919384544261603E7	0	7349	0.11576269054170041	0.5026745757963565	0.0028976061615677974	400.9317321777344	400.94464111328125
53	400.95465087890625	17.0335828994667					1	DETECTED	400.9547 m/z @17.03 [151231OFc1_NvH-0949-Control-17.raw]	400.95465087890625	17.0335828994667	0.00427307253333333	99.5179505168	99.51367744426666	761373.0	8.49879898054957E7	0	7349	0.15165130067606114	0.5299202953975821	0.5455457443916871	400.9446716308594	400.9646301269531
54	400.97222900390625	22.2123566496					1	DETECTED	400.9722 m/z @22.21 [151231OFc1_NvH-0949-Control-17.raw]	400.97222900390625	22.2123566496	0.0768265314666667	99.0473061205333	98.97047958906664	227854.3125	8.135568773894867E7	0	7349	6.478289133445429	0.6418956494145722	0.11593976570944847	400.96466064453125	400.982177734375
55	401.0015563964844	25.0708005728					1	DETECTED	401.0016 m/z @25.07 [151231OFc1_NvH-0949-Control-17.raw]	401.0015563964844	25.0708005728	0.00427307253333333	99.3324505224	99.32817744986666	242800.28125	7.660241151825115E7	0	7349	0.304444320172383	0.5247331455443076	0.5820697884254685	400.991943359375	401.0113525390625
56	401.0180358886719	31.8194981208					1	DETECTED	401.0180 m/z @31.82 [151231OFc1_NvH-0949-Control-17.raw]	401.0180358886719	31.8194981208	0.0561268968	99.6890212370667	99.6328943402667	114761.0703125	6.939905647470723E7	0	7349	0.35974787613996995	1.5950395970566256	1.2441549083885697	401.0116882324219	401.0277404785156
57	401.0292053222656	46.7724923064					1	DETECTED	401.0292 m/z @46.77 [151231OFc1_NvH-0949-Control-17.raw]	401.0292053222656	46.7724923064	0.9973554584	99.9910492928	98.9936938344	32063.83203125	7.329851479971185E7	0	7349	93.14444212737094	1.0178290782315456	1.0355846546539433	401.02838134765625	401.03497314453125
58	401.04498291015625	35.3169618898667					1	DETECTED	401.0450 m/z @35.32 [151231OFc1_NvH-0949-Control-17.raw]	401.04498291015625	35.3169618898667	1.01952022693333	99.9809388432	98.96141861626667	81527.9609375	7.167245336260915E7	0	7349	3.511677368132034	1.4220618998852521	2.796978335992479	401.0350036621094	401.054443359375
59	401.0666809082031	55.5320838770667					1	DETECTED	401.0667 m/z @55.53 [151231OFc1_NvH-0949-Control-17.raw]	401.0666809082031	55.5320838770667	0.476917636533333	99.768710236	99.29179259946667	30429.71484375	7.453026049129897E7	0	7349	92.68058940809755	0.905727995557331	0.6991785748929519	401.0567321777344	401.0765075683594
60	401.08685302734375	44.0812863045333					1	DETECTED	401.0869 m/z @44.08 [151231OFc1_NvH-0949-Control-17.raw]	401.08685302734375	44.0812863045333	0.976047735466667	99.9910492928	99.01500155733333	23433.521484375	7.080813677453801E7	0	7349	96.89278464258771	1.1222856538440513	1.2450545579064374	401.0777893066406	401.0892639160156
61	401.1416931152344	37.8715217896					1	DETECTED	401.1417 m/z @37.87 [151231OFc1_NvH-0949-Control-17.raw]	401.1416931152344	37.8715217896	2.99213735866667	99.6790213048	96.68688394613334	16576.193359375	6.09257448712601E7	0	7349	86.79454301255821	1.3860176365438526	1.5550005869298538	401.13348388671875	401.14971923828125
62	401.1598205566406	90.3885481930667					1	DETECTED	401.1598 m/z @90.39 [151231OFc1_NvH-0949-Control-17.raw]	401.1598205566406	90.3885481930667	1.13108949253333	99.6790213048	98.54793181226667	512864.84375	7.453059421497566E7	0	7349	0.08640916304649693	0.7002873738295979	0.5472477542915632	401.15032958984375	401.1697692871094
63	401.1806640625	13.1050612949333					1	DETECTED	401.1807 m/z @13.11 [151231OFc1_NvH-0949-Control-17.raw]	401.1806640625	13.1050612949333	1.63240706106667	99.9809388432	98.34853178213332	457613.90625	8.597522752725461E7	0	7349	0.1739316157650883	2.5504983119129334	1.2754020138810611	401.1706848144531	401.1865539550781
64	401.1966247558594	34.4955732421333					1	DETECTED	401.1966 m/z @34.50 [151231OFc1_NvH-0949-Control-17.raw]	401.1966247558594	34.4955732421333	3.09462775093333	99.9809388432	96.88631109226667	1310003.75	1.6608415358946508E8	2	7349	19.19019222062944	0.5138085096938148	0.020906205035212077	401.1866760253906	401.2063903808594
65	401.2164306640625	9.7905142472					1	DETECTED	401.2164 m/z @9.79 [151231OFc1_NvH-0949-Control-17.raw]	401.2164306640625	9.7905142472	1.6532359688	99.9809388432	98.32770287439999	1450511.0	2.247102897558614E8	2	7349	11.526656280365481	1.8728592848822434	1.9802464211146862	401.20648193359375	401.2264099121094
66	401.2270202636719	21.7619411322667					1	DETECTED	401.2270 m/z @21.76 [151231OFc1_NvH-0949-Control-17.raw]	401.2270202636719	21.7619411322667	1.5154813432	99.0974614605333	97.5819801173333	1223249.5	1.4639401534238225E8	2	7349	11.112690658060206	0.5762884760760478	5.282185471079651	401.2264404296875	401.2305603027344
67	401.2405700683594	36.1470919509333					1	DETECTED	401.2406 m/z @36.15 [151231OFc1_NvH-0949-Control-17.raw]	401.2405700683594	36.1470919509333	0.681338393333333	99.9809388432	99.29960044986666	3692228.75	3.9488802249663174E8	2	7349	23.68668199152944	0.9564375542560143	0.034838751281673186	401.2305908203125	401.25054931640625
68	401.25390625	7.94644191333333					1	DETECTED	401.2539 m/z @7.95 [151231OFc1_NvH-0949-Control-17.raw]	401.25390625	7.94644191333333	4.22321738346667	99.6790213048	95.45580392133333	2542601.75	1.512439175420664E8	0	7349	0.14533418859620806	48.10343283375141	90.43139558839694	401.2505798339844	401.2620544433594
69	401.2720642089844	20.9277926293333					1	DETECTED	401.2721 m/z @20.93 [151231OFc1_NvH-0949-Control-17.raw]	401.2720642089844	20.9277926293333	2.65666025413333	99.9809388432	97.32427858906667	3496434.0	1.1926145897724953E8	2	7349	0.16752475481431972	0.5110704984511388	0.016667480238075908	401.2620849609375	401.2818908691406
70	401.28729248046875	15.8145892418667					1	DETECTED	401.2873 m/z @15.81 [151231OFc1_NvH-0949-Control-17.raw]	401.28729248046875	15.8145892418667	4.75549857173333	99.9809388432	95.22544027146667	323854.625	1.159427654629158E8	0	7349	11.538351206844625	14.019896629802462	0.28206604982049477	401.2833557128906	401.29693603515625
71	401.3092346191406	91.2435922338667					1	DETECTED	401.3092 m/z @91.24 [151231OFc1_NvH-0949-Control-17.raw]	401.3092346191406	91.2435922338667	3.7864579368	99.9809388432	96.19448090639999	59503.88671875	8.046670883051701E7	0	7349	1.2425453823762922	3.503468724694262	0.7592723788241231	401.2995300292969	401.3159484863281
72	401.3265686035156	90.9884185981333					1	DETECTED	401.3266 m/z @90.99 [151231OFc1_NvH-0949-Control-17.raw]	401.3265686035156	90.9884185981333	28.1587983354667	99.9809388432	71.8221405077333	125258.5	8.425562914416912E7	0	7349	2.660630733619712	0.5147264143295557	1.1816566107852795	401.32049560546875	401.3348693847656
73	401.3445739746094	90.6965965133333					1	DETECTED	401.3446 m/z @90.70 [151231OFc1_NvH-0949-Control-17.raw]	401.3445739746094	90.6965965133333	0.159098647733333	99.9809388432	99.82184019546666	65935.609375	8.547408166101713E7	0	7349	0.942374210390696	1.1786262193226757	2.917052083769155	401.3390808105469	401.3544006347656
74	401.35906982421875	38.8243488205333					1	DETECTED	401.3591 m/z @38.82 [151231OFc1_NvH-0949-Control-17.raw]	401.35906982421875	38.8243488205333	4.24564877786667	99.9809388432	95.73529006533332	42001.41796875	8.564057976707841E7	0	7349	87.09738549164189	1.3799906612950898	1.4849212766464208	401.35504150390625	401.3690185546875
75	401.3900146484375	20.5406010730667					1	DETECTED	401.3900 m/z @20.54 [151231OFc1_NvH-0949-Control-17.raw]	401.3900146484375	20.5406010730667	3.25707409706667	99.9809388432	96.72386474613333	49487.1015625	7.93154719533764E7	0	7349	1.0051558937405396	2.567302266556837	10.142044736269122	401.3800354003906	401.3999938964844
76	401.4204406738281	31.8820472597333					1	DETECTED	401.4204 m/z @31.88 [151231OFc1_NvH-0949-Control-17.raw]	401.4204406738281	31.8820472597333	4.6836582016	99.9809388432	95.2972806416	93522.9296875	7.436950124416523E7	0	7349	12.944476646883178	1.935090412561542	0.012431889845401526	401.41046142578125	401.43035888671875
77	401.4441223144531	14.57070546					1	DETECTED	401.4441 m/z @14.57 [151231OFc1_NvH-0949-Control-17.raw]	401.4441223144531	14.57070546	0.302094627733333	99.9809388432	99.67884421546665	34985.046875	6.582032660770407E7	0	7349	1.2862946669359872	5.356081710628523	9.77310421874122	401.4341735839844	401.446044921875
78	401.4560546875	17.0237667053333					1	DETECTED	401.4561 m/z @17.02 [151231OFc1_NvH-0949-Control-17.raw]	401.4560546875	17.0237667053333	2.59408772186667	99.9809388432	97.38685112133332	308606.8125	8.133623881652941E7	0	7349	8.545843310319846	1.6982872537586453	70.52923965765656	401.4460754394531	401.4660339355469
79	401.4737854003906	22.2275523421333					1	DETECTED	401.4738 m/z @22.23 [151231OFc1_NvH-0949-Control-17.raw]	401.4737854003906	22.2275523421333	3.53449215946667	99.9809388432	96.44644668373333	112811.6328125	7.23690294159297E7	0	7349	1.4600425852075283	2.575907761344616	1.6568315038721537	401.4660949707031	401.4837646484375
80	401.51092529296875	9.2818326248					1	DETECTED	401.5109 m/z @9.28 [151231OFc1_NvH-0949-Control-17.raw]	401.51092529296875	9.2818326248	3.29987803093333	99.9809388432	96.68106081226667	138459.359375	7.197105634865873E7	0	7349	0.09925971325856331	5.3567966077211535	134.8763618280528	401.50128173828125	401.51251220703125
81	401.5225830078125	26.2295192496					1	DETECTED	401.5226 m/z @26.23 [151231OFc1_NvH-0949-Control-17.raw]	401.5225830078125	26.2295192496	3.12485486506667	99.9809388432	96.85608397813333	694269.1875	8.724757028773825E7	0	7349	0.21124371811833242	0.741638365526474	0.49291346698842037	401.5126037597656	401.5325622558594
82	401.5401916503906	29.985769564					1	DETECTED	401.5402 m/z @29.99 [151231OFc1_NvH-0949-Control-17.raw]	401.5401916503906	29.985769564	3.02306451573333	99.9809388432	96.95787432746667	412586.65625	1.0301568272148448E8	2	7349	4.531282260138852	0.5073346252277248	0.8347582945356645	401.5326232910156	401.5501708984375
83	401.5503234863281	17.0335828994667					1	DETECTED	401.5503 m/z @17.03 [151231OFc1_NvH-0949-Control-17.raw]	401.5503234863281	17.0335828994667	2.76222959093333	99.850086092	97.08785650106667	87059.90625	7.193586259431438E7	0	7349	17.2580890840594	3.9311061791404516	0.03416064826950908	401.5502014160156	401.5531311035156
84	401.5631408691406	15.3984707008					1	DETECTED	401.5631 m/z @15.40 [151231OFc1_NvH-0949-Control-17.raw]	401.5631408691406	15.3984707008	3.2154894464	99.9809388432	96.7654493968	5836299.0	1.9214970920754594E8	3	7349	0.1726837640808565	5.099144833956793	6.721765793432719	401.55316162109375	401.5730895996094
85	401.5845642089844	46.4829712229333					1	DETECTED	401.5846 m/z @46.48 [151231OFc1_NvH-0949-Control-17.raw]	401.5845642089844	46.4829712229333	0.00427307253333333	99.9809388432	99.97666577066666	820576.5	1.000755423282218E8	0	7349	0.15138951870504513	0.5146547082701481	0.01827046725564321	401.5745849609375	401.594482421875
86	401.6255798339844	19.7586975136					1	DETECTED	401.6256 m/z @19.76 [151231OFc1_NvH-0949-Control-17.raw]	401.6255798339844	19.7586975136	3.61350533546667	99.9809388432	96.36743350773332	59271.30078125	7.463159333721372E7	0	7349	45.41710621415639	2.9747566077483354	122.74476851239181	401.6156311035156	401.63543701171875
87	401.6400146484375	64.9613045533333					1	DETECTED	401.6400 m/z @64.96 [151231OFc1_NvH-0949-Control-17.raw]	401.6400146484375	64.9613045533333	10.7377093442667	99.9809388432	89.24322949893329	40184.9375	7.402734795379993E7	0	7349	6.420531564013245	0.8201245953173705	0.6400356474890202	401.6357116699219	401.6499938964844
88	401.67236328125	15.1108740245333					1	DETECTED	401.6724 m/z @15.11 [151231OFc1_NvH-0949-Control-17.raw]	401.67236328125	15.1108740245333	0.00427307253333333	99.9809388432	99.97666577066666	47561.51171875	6.754378453597581E7	0	7349	51.75278026590798	7.818822915750664	12.345803407035367	401.6623840332031	401.6725158691406
89	401.68255615234375	13.11498466					1	DETECTED	401.6826 m/z @13.11 [151231OFc1_NvH-0949-Control-17.raw]	401.68255615234375	13.11498466	2.33150092213333	99.9809388432	97.64943792106666	208063.375	7.113425238523948E7	0	7349	0.16239789490636092	27.056553473842943	342.0458395800085	401.672607421875	401.68414306640625
90	401.6942138671875	15.3103030101333					1	DETECTED	401.6942 m/z @15.31 [151231OFc1_NvH-0949-Control-17.raw]	401.6942138671875	15.3103030101333	2.1654199376	99.9809388432	97.81551890559999	450938.0	9.368035328315954E7	2	7349	19.304021494751566	0.8627336387805463	12.883007946732286	401.68426513671875	401.7039794921875
91	401.7139892578125	35.6344918061333					1	DETECTED	401.7140 m/z @35.63 [151231OFc1_NvH-0949-Control-17.raw]	401.7139892578125	35.6344918061333	3.01274779093333	99.9809388432	96.96819105226666	1073890.5	1.5390136598182422E8	2	7349	20.268022631785183	1.7058709999354917	0.24642218767256552	401.70404052734375	401.7147216796875
92	401.7247619628906	12.9159699536					1	DETECTED	401.7248 m/z @12.92 [151231OFc1_NvH-0949-Control-17.raw]	401.7247619628906	12.9159699536	0.00427307253333333	99.9809388432	99.97666577066666	1820741.375	2.0830887332581443E8	2	7349	1.9717936569148922	3.359159984002325	2.3988444819095123	401.7148132324219	401.7347106933594
93	401.7447204589844	29.2544503557333					1	DETECTED	401.7447 m/z @29.25 [151231OFc1_NvH-0949-Control-17.raw]	401.7447204589844	29.2544503557333	0.00427307253333333	99.850086092	99.84581301946666	2965431.5	2.4626531509008288E8	2	7349	7.030662768829604	0.7065220990809681	0.078002081548509	401.7347412109375	401.75469970703125
94	401.75531005859375	7.93365816293333					1	DETECTED	401.7553 m/z @7.93 [151231OFc1_NvH-0949-Control-17.raw]	401.75531005859375	7.93365816293333	0.00427307253333333	99.850086092	99.84581301946666	646938.75	9.3531107379086E7	2	7349	14.831586683793969	5.1626734410922355	101.09171885726633	401.7547302246094	401.76373291015625
95	401.77374267578125	20.9123676301333					1	DETECTED	401.7737 m/z @20.91 [151231OFc1_NvH-0949-Control-17.raw]	401.77374267578125	20.9123676301333	0.00427307253333333	99.9809388432	99.97666577066666	869688.6875	8.796637244202775E7	2	7349	0.14641432356894057	2.3433699355649344	3.6585897892982913	401.7637634277344	401.7837219238281
96	401.79412841796875	64.9990083242667					1	DETECTED	401.7941 m/z @65.00 [151231OFc1_NvH-0949-Control-17.raw]	401.79412841796875	64.9990083242667	0.00427307253333333	99.850086092	99.84581301946666	90490.6875	7.320375713944283E7	0	7349	0.3046616373473512	0.7300402078570419	0.44197629054329335	401.7841491699219	401.7962951660156
97	401.8063049316406	64.9443073821333					1	DETECTED	401.8063 m/z @64.94 [151231OFc1_NvH-0949-Control-17.raw]	401.8063049316406	64.9443073821333	4.9407069848	99.9809388432	95.04023185839999	91801.0859375	7.617935791215946E7	0	7349	53.30304243367976	0.7408842643298469	0.38500379473139695	401.7963562011719	401.8162841796875
98	401.81695556640625	36.0367699274667					1	DETECTED	401.8170 m/z @36.04 [151231OFc1_NvH-0949-Control-17.raw]	401.81695556640625	36.0367699274667	0.00427307253333333	99.850086092	99.84581301946666	89945.5390625	8.162028581096447E7	0	7349	36.188315778097355	1.7976519483986981	3.7104215246161676	401.8163146972656	401.8269348144531
99	401.8377380371094	5.1968188208					1	DETECTED	401.8377 m/z @5.20 [151231OFc1_NvH-0949-Control-17.raw]	401.8377380371094	5.1968188208	0.00427307253333333	99.850086092	99.84581301946666	128672.8984375	8.18487029148311E7	3	7349	26.74767884426945	465.5020284351172	1105.5808356459452	401.8277587890625	401.8463439941406
100	401.8563537597656	26.2155645445333					1	DETECTED	401.8564 m/z @26.22 [151231OFc1_NvH-0949-Control-17.raw]	401.8563537597656	26.2155645445333	0.00427307253333333	99.9405142792	99.93624120666666	308991.28125	9.310775228898257E7	0	7349	7.617999609417026	4.2428664246292636	0.4201796242353989	401.84661865234375	401.8663330078125
101	401.8765869140625	10.3192833816					1	DETECTED	401.8766 m/z @10.32 [151231OFc1_NvH-0949-Control-17.raw]	401.8765869140625	10.3192833816	0.00427307253333333	99.9405142792	99.93624120666666	397115.625	1.1731005986634529E8	2	7349	10.80384084917003	8.031454615922385	6.270190903027324	401.8666076660156	401.8865661621094
102	401.8967590332031	15.3828418106667					1	DETECTED	401.8968 m/z @15.38 [151231OFc1_NvH-0949-Control-17.raw]	401.8967590332031	15.3828418106667	0.00427307253333333	99.9708223570667	99.96654928453336	4058584.75	1.678492252089509E8	4	7349	0.1633517949678378	4.446059784350484	1.3576938633503364	401.88677978515625	401.90673828125
103	401.9114990234375	43.1469094576					1	DETECTED	401.9115 m/z @43.15 [151231OFc1_NvH-0949-Control-17.raw]	401.9114990234375	43.1469094576	0.00427307253333333	99.850086092	99.84581301946666	505236.28125	1.0302156776626107E8	3	7349	3.385887383874092	1.9668847688740243	1.0217948571929247	401.9067687988281	401.9214782714844
104	401.9327087402344	89.3960615077333					1	DETECTED	401.9327 m/z @89.40 [151231OFc1_NvH-0949-Control-17.raw]	401.9327087402344	89.3960615077333	0.00427307253333333	99.850086092	99.84581301946666	208537.109375	9.96880338866114E7	0	7349	53.487193957302374	0.5020537008899931	0.013239019157749003	401.9227294921875	401.94268798828125
105	401.9468078613281	40.3326691781333					1	DETECTED	401.9468 m/z @40.33 [151231OFc1_NvH-0949-Control-17.raw]	401.9468078613281	40.3326691781333	0.159098647733333	99.2184416346667	99.05934298693337	139731.65625	1.0374397790735136E8	0	7349	38.24063720213688	1.0674292332585906	6.152711137620842	401.9427185058594	401.9501037597656
106	401.9601135253906	89.3960615077333					1	DETECTED	401.9601 m/z @89.40 [151231OFc1_NvH-0949-Control-17.raw]	401.9601135253906	89.3960615077333	0.00427307253333333	99.7784686074667	99.77419553493337	225735.078125	1.1522343129914598E8	0	7349	49.97767922399685	0.7106155824706513	0.005414383873000266	401.95013427734375	401.967529296875
107	401.9775390625	89.3960615077333					1	DETECTED	401.9775 m/z @89.40 [151231OFc1_NvH-0949-Control-17.raw]	401.9775390625	89.3960615077333	0.00427307253333333	99.2184416346667	99.21416856213337	255887.40625	1.1396493071833874E8	0	7349	0.22019610769822862	0.5306336624290753	0.01617289287433843	401.9675598144531	401.9875183105469
108	401.99420166015625	89.3960615077333					1	DETECTED	401.9942 m/z @89.40 [151231OFc1_NvH-0949-Control-17.raw]	401.99420166015625	89.3960615077333	0.00427307253333333	99.4561950858667	99.45192201333336	214050.265625	1.1566501227592228E8	0	7349	24.872230561656025	0.5669392003706389	0.005452903931638405	401.987548828125	402.0041809082031
109	402.009521484375	89.3960615077333					1	DETECTED	402.0095 m/z @89.40 [151231OFc1_NvH-0949-Control-17.raw]	402.009521484375	89.3960615077333	0.00427307253333333	99.2184416346667	99.21416856213337	211425.671875	1.2088354553393959E8	0	7349	49.25468621122749	2.4738432903769803	0.005105149269448422	402.00421142578125	402.0195007324219
110	402.0204772949219	40.3463937621333					1	DETECTED	402.0205 m/z @40.35 [151231OFc1_NvH-0949-Control-17.raw]	402.0204772949219	40.3463937621333	0.670878172533333	99.1777334493333	98.50685527679997	131917.734375	1.3043055470996682E8	0	7349	33.25475989826692	1.4652182377301595	2.0987966489025602	402.01953125	402.021728515625
111	402.03173828125	89.3960615077333					1	DETECTED	402.0317 m/z @89.40 [151231OFc1_NvH-0949-Control-17.raw]	402.03173828125	89.3960615077333	0.00427307253333333	99.8298241568	99.82555108426666	241391.78125	1.3073307042877753E8	0	7349	0.07627414539530264	0.5268560206812443	0.004353894469487283	402.0217590332031	402.0417175292969
112	402.0457763671875	89.3960615077333					1	DETECTED	402.0458 m/z @89.40 [151231OFc1_NvH-0949-Control-17.raw]	402.0457763671875	89.3960615077333	0.00427307253333333	99.4150229469333	99.41074987439997	214079.3125	1.355307304335378E8	0	7349	43.85223413234049	0.5283987117994204	0.004834805502885409	402.041748046875	402.0548095703125
113	402.0648193359375	40.4105762669333					1	DETECTED	402.0648 m/z @40.41 [151231OFc1_NvH-0949-Control-17.raw]	402.0648193359375	40.4105762669333	0.00427307253333333	99.7389774229333	99.73470435039997	241004.8125	1.4190835258436382E8	0	7349	30.273045973901716	1.298427614222712	125.19291697290105	402.0548400878906	402.0747985839844
114	402.0752258300781	40.4105762669333					1	DETECTED	402.0752 m/z @40.41 [151231OFc1_NvH-0949-Control-17.raw]	402.0752258300781	40.4105762669333	0.00427307253333333	99.9001232482667	99.89585017573336	229121.53125	1.4307225165364546E8	0	7349	43.2894239675111	2.6791270038713484	2.535825357958146	402.0748291015625	402.085205078125
115	402.08551025390625	40.4412776					1	DETECTED	402.0855 m/z @40.44 [151231OFc1_NvH-0949-Control-17.raw]	402.08551025390625	40.4412776	0.00427307253333333	99.1174385277333	99.11316545519996	186949.109375	1.4585533704182088E8	0	7349	28.650963512521997	1.4927260128230904	3.572183438919795	402.0852355957031	402.0924987792969
116	402.1025085449219	40.4105762669333					1	DETECTED	402.1025 m/z @40.41 [151231OFc1_NvH-0949-Control-17.raw]	402.1025085449219	40.4105762669333	0.00427307253333333	99.1174385277333	99.11316545519996	248763.171875	1.5031970491199133E8	0	7349	40.31472516306845	1.854281372040781	1.815266839868383	402.092529296875	402.10498046875
117	402.114990234375	40.4412776					1	DETECTED	402.1150 m/z @40.44 [151231OFc1_NvH-0949-Control-17.raw]	402.114990234375	40.4412776	0.00427307253333333	99.1174385277333	99.11316545519996	253060.515625	1.631670548792362E8	0	7349	30.64928196555333	12.219062911336945	0.37896070679589344	402.1050109863281	402.1249694824219
118	402.1271667480469	40.4105762669333					1	DETECTED	402.1272 m/z @40.41 [151231OFc1_NvH-0949-Control-17.raw]	402.1271667480469	40.4105762669333	0.00427307253333333	99.1174385277333	99.11316545519996	208596.0625	1.6164424072363618E8	0	7349	25.04736263710484	1.3693944840156869	2.803990793186586	402.125	402.1311950683594
119	402.1412048339844	40.4412776					1	DETECTED	402.1412 m/z @40.44 [151231OFc1_NvH-0949-Control-17.raw]	402.1412048339844	40.4412776	0.00427307253333333	99.7092338917333	99.70496081919997	245285.75	1.7462706745467106E8	0	7349	30.38443536666644	1.2986603631017009	1.4858072247981826	402.1312255859375	402.15118408203125
120	402.1569519042969	89.3647291658667					1	DETECTED	402.1570 m/z @89.36 [151231OFc1_NvH-0949-Control-17.raw]	402.1569519042969	89.3647291658667	0.00427307253333333	99.0573371005333	99.05306402799997	231573.25	1.7742307085469514E8	0	7349	32.36770195864917	1.6563055971175242	0.07676778735755355	402.1512145996094	402.1644287109375
121	402.1744384765625	26.378523264					1	DETECTED	402.1744 m/z @26.38 [151231OFc1_NvH-0949-Control-17.raw]	402.1744384765625	26.378523264	0.00427307253333333	100.001097405067	99.99682433253366	387057.75	2.340630575716385E8	2	7349	23.97763356258315	2.394000542520695	3.9544402046729354	402.1644592285156	402.1844177246094
122	402.18450927734375	57.6557677197333					1	DETECTED	402.1845 m/z @57.66 [151231OFc1_NvH-0949-Control-17.raw]	402.18450927734375	57.6557677197333	1.95357590533333	95.5994646589333	93.64588875359998	102647.3828125	1.6629953760949793E8	0	7349	40.166560951063445	0.8263530968700742	0.7226564123985844	402.1844482421875	402.1864929199219
123	402.1965026855469	30.0913075258667					1	DETECTED	402.1965 m/z @30.09 [151231OFc1_NvH-0949-Control-17.raw]	402.1965026855469	30.0913075258667	0.00427307253333333	99.4458541904	99.44158111786666	480953.6875	2.3604749202931893E8	2	7349	31.028185451096235	4.443022052699476	2.212484246375882	402.1865234375	402.20611572265625
124	402.21612548828125	19.9289431506667					1	DETECTED	402.2161 m/z @19.93 [151231OFc1_NvH-0949-Control-17.raw]	402.21612548828125	19.9289431506667	0.00427307253333333	99.107488468	99.10321539546666	1609468.0	3.174626344641343E8	2	7349	0.24573903885002224	8.98323574484078	1.5502823877927248	402.2061462402344	402.2261047363281
125	402.2306213378906	15.3828418106667					1	DETECTED	402.2306 m/z @15.38 [151231OFc1_NvH-0949-Control-17.raw]	402.2306213378906	15.3828418106667	0.00427307253333333	99.8701774437333	99.86590437119996	1536809.875	3.0372688243684965E8	2	7349	0.1551090702110045	7.553121648692909	8.319608255555279	402.22613525390625	402.2406005859375
126	402.2464294433594	29.2544503557333					1	DETECTED	402.2464 m/z @29.25 [151231OFc1_NvH-0949-Control-17.raw]	402.2464294433594	29.2544503557333	0.00427307253333333	99.8199368218667	99.81566374933337	1334070.5	2.6264265775356308E8	2	7349	0.18105403382160645	3.6063945830134747	3.090050673988923	402.2406311035156	402.25640869140625
127	402.26513671875	40.419563464					1	DETECTED	402.2651 m/z @40.42 [151231OFc1_NvH-0949-Control-17.raw]	402.26513671875	40.419563464	0.00427307253333333	98.5441742189333	98.53990114639997	267220.15625	2.2057749913761827E8	2	7349	25.244120303728383	1.502848978699765	0.49656565958877097	402.2564392089844	402.2751159667969
128	402.2827453613281	40.4286117314667					1	DETECTED	402.2827 m/z @40.43 [151231OFc1_NvH-0949-Control-17.raw]	402.2827453613281	40.4286117314667	0.00427307253333333	99.0270892714667	99.02281619893337	211970.40625	2.2229768339700043E8	0	7349	34.25308222518743	1.6062268264119919	3.8892344611709575	402.275146484375	402.28765869140625
129	402.29766845703125	40.4503923514667					1	DETECTED	402.2977 m/z @40.45 [151231OFc1_NvH-0949-Control-17.raw]	402.29766845703125	40.4503923514667	0.00427307253333333	98.4111741768167	98.40690110428336	222319.296875	2.273015857717603E8	0	7349	25.421100602710364	1.4764815887056748	1.7392996055545995	402.2876892089844	402.3076477050781
130	402.3117370605469	40.4286117314667					1	DETECTED	402.3117 m/z @40.43 [151231OFc1_NvH-0949-Control-17.raw]	402.3117370605469	40.4286117314667	0.00427307253333333	95.6590702533333	95.65479718079996	196719.390625	2.0992674803716776E8	2	7349	10.17184154886015	1.2308575787432687	1.5487250724009929	402.30767822265625	402.31195068359375
131	402.32196044921875	89.3647291658667					1	DETECTED	402.3220 m/z @89.36 [151231OFc1_NvH-0949-Control-17.raw]	402.32196044921875	89.3647291658667	0.00427307253333333	98.9254992128	98.92122614026667	243088.875	2.2963637239391404E8	0	7349	38.376594525389294	0.79200002328495	0.3032150981404777	402.3119812011719	402.3240051269531
132	402.3340148925781	40.4503923514667					1	DETECTED	402.3340 m/z @40.45 [151231OFc1_NvH-0949-Control-17.raw]	402.3340148925781	40.4503923514667	0.00427307253333333	96.0714134562667	96.06714038373336	246753.84375	2.357546004630176E8	0	7349	21.414780786783545	2.4451778437683025	3.717118587233495	402.32403564453125	402.343994140625
133	402.3475036621094	40.4867795762667					1	DETECTED	402.3475 m/z @40.49 [151231OFc1_NvH-0949-Control-17.raw]	402.3475036621094	40.4867795762667	0.00427307253333333	96.6668463538667	96.66257328133337	186212.59375	2.0942752952081567E8	0	7349	12.351081043564953	1.2312452791552124	1.8218151743944484	402.3440246582031	402.3480224609375
134	402.3580322265625	89.4294032349333					1	DETECTED	402.3580 m/z @89.43 [151231OFc1_NvH-0949-Control-17.raw]	402.3580322265625	89.4294032349333	0.00427307253333333	99.9605951549333	99.95632208239996	382046.84375	2.368915455615558E8	0	7349	38.303295377451796	0.5012542396367535	0.0291441196732914	402.3480529785156	402.3680114746094
135	402.3749084472656	89.4294032349333					1	DETECTED	402.3749 m/z @89.43 [151231OFc1_NvH-0949-Control-17.raw]	402.3749084472656	89.4294032349333	0.00427307253333333	99.9605951549333	99.95632208239996	275476.375	2.344693664679505E8	0	7349	33.65514216757786	0.5277991982907141	0.03248282211824945	402.3680419921875	402.3848876953125
136	402.3972473144531	30.5969553525333					1	DETECTED	402.3972 m/z @30.60 [151231OFc1_NvH-0949-Control-17.raw]	402.3972473144531	30.5969553525333	0.00427307253333333	99.9910492928	99.98677622026666	458273.03125	2.4186911662237173E8	0	7349	0.5225222494763813	2.4943387048439702	3.146628974833546	402.38726806640625	402.4072265625
137	402.4093322753906	40.4595694501333					1	DETECTED	402.4093 m/z @40.46 [151231OFc1_NvH-0949-Control-17.raw]	402.4093322753906	40.4595694501333	0.00427307253333333	99.9910492928	99.98677622026666	313416.3125	2.284499262811674E8	0	7349	26.785757407869283	1.2870076413460576	1.699699332469295	402.4072570800781	402.4193115234375
138	402.42706298828125	40.4595694501333					1	DETECTED	402.4271 m/z @40.46 [151231OFc1_NvH-0949-Control-17.raw]	402.42706298828125	40.4595694501333	0.00427307253333333	99.9505140029333	99.94624093039997	270187.9375	2.1225829369646373E8	2	7349	12.395762513389606	1.4750577145431438	1.3031020585355175	402.4193420410156	402.4338684082031
139	402.4438781738281	40.4595694501333					1	DETECTED	402.4439 m/z @40.46 [151231OFc1_NvH-0949-Control-17.raw]	402.4438781738281	40.4595694501333	0.00427307253333333	99.9910492928	99.98677622026666	406249.1875	2.1455578783047828E8	0	7349	18.0175314803347	1.7915729452957336	19.030788839304467	402.43389892578125	402.453857421875
140	402.4591369628906	40.4595694501333					1	DETECTED	402.4591 m/z @40.46 [151231OFc1_NvH-0949-Control-17.raw]	402.4591369628906	40.4595694501333	0.00427307253333333	99.9605951549333	99.95632208239996	239583.078125	2.1064990620654598E8	4	7349	31.782111130014048	1.412833832756004	1.2003745626954714	402.4538879394531	402.4691162109375
141	402.47332763671875	40.4595694501333					1	DETECTED	402.4733 m/z @40.46 [151231OFc1_NvH-0949-Control-17.raw]	402.47332763671875	40.4595694501333	0.00427307253333333	99.9910492928	99.98677622026666	217462.453125	1.999433199992344E8	2	7349	34.0850463168445	1.927631899348404	0.13496840688168468	402.4691467285156	402.47601318359375
142	402.48602294921875	40.4595694501333					1	DETECTED	402.4860 m/z @40.46 [151231OFc1_NvH-0949-Control-17.raw]	402.48602294921875	40.4595694501333	0.00427307253333333	99.9910492928	99.98677622026666	266440.71875	2.1304326911326376E8	0	7349	28.48146457989069	1.220131750078411	1.9098395309586949	402.4760437011719	402.4960021972656
143	402.4970703125	40.4595694501333					1	DETECTED	402.4971 m/z @40.46 [151231OFc1_NvH-0949-Control-17.raw]	402.4970703125	40.4595694501333	0.00427307253333333	99.9910492928	99.98677622026666	181811.96875	2.081127389984802E8	0	7349	9.638473979657626	1.3468360797578514	2.3329604594924613	402.49603271484375	402.4994201660156
144	402.5094299316406	26.3670402146667					1	DETECTED	402.5094 m/z @26.37 [151231OFc1_NvH-0949-Control-17.raw]	402.5094299316406	26.3670402146667	0.00427307253333333	99.9910492928	99.98677622026666	231009.203125	2.112622640265823E8	2	7349	18.38576135476587	2.0345539705255384	3.6402646207906413	402.49945068359375	402.5194091796875
145	402.51995849609375	55.5845166229333					1	DETECTED	402.5200 m/z @55.58 [151231OFc1_NvH-0949-Control-17.raw]	402.51995849609375	55.5845166229333	2.6985156568	99.9605951549333	97.2620794981333	116424.7890625	2.063583086770588E8	0	7349	0.3400375192329079	0.9953105056728779	1.0369353182921215	402.5194396972656	402.5210266113281
146	402.5310363769531	30.0759805282667					1	DETECTED	402.5310 m/z @30.08 [151231OFc1_NvH-0949-Control-17.raw]	402.5310363769531	30.0759805282667	0.00427307253333333	99.9910492928	99.98677622026666	257407.875	2.158949753620518E8	0	7349	13.659029033052938	2.217026230096218	3.749350136654882	402.52105712890625	402.53717041015625
147	402.54718017578125	21.716935616					1	DETECTED	402.5472 m/z @21.72 [151231OFc1_NvH-0949-Control-17.raw]	402.54718017578125	21.716935616	0.00427307253333333	99.9910492928	99.98677622026666	439149.4375	1.980686774780746E8	0	7349	0.11399538489464334	0.5931430848381359	1.496022751622571	402.5372009277344	402.55322265625
148	402.563232421875	16.0633652229333					1	DETECTED	402.5632 m/z @16.06 [151231OFc1_NvH-0949-Control-17.raw]	402.563232421875	16.0633652229333	1.04232607466667	99.9910492928	98.94872321813332	890224.5625	2.1021289467979276E8	3	7349	0.1835612770817896	0.7475289668451928	38.65759970058328	402.55328369140625	402.5732116699219
149	402.58099365234375	43.1903670106667					1	DETECTED	402.5810 m/z @43.19 [151231OFc1_NvH-0949-Control-17.raw]	402.58099365234375	43.1903670106667	0.00427307253333333	99.9910492928	99.98677622026666	258305.328125	1.9507752553040525E8	0	7349	0.5420542215881525	1.1480377042100745	0.5240303071701731	402.5732421875	402.5884094238281
150	402.5984191894531	30.6895321066667					1	DETECTED	402.5984 m/z @30.69 [151231OFc1_NvH-0949-Control-17.raw]	402.5984191894531	30.6895321066667	0.00427307253333333	100.001097405067	99.99682433253366	550114.3125	2.058140256425112E8	0	7349	0.18240231488606895	2.347153483836725	12.010584969274756	402.58843994140625	402.6083984375
151	402.61865234375	28.3565542464					1	DETECTED	402.6187 m/z @28.36 [151231OFc1_NvH-0949-Control-17.raw]	402.61865234375	28.3565542464	0.00427307253333333	99.9708223570667	99.96654928453336	323160.71875	1.8257528140246117E8	0	7349	15.378421323964162	0.506368430433245	5.832800705181143	402.6086730957031	402.6286315917969
152	402.6287536621094	55.1359235808					1	DETECTED	402.6288 m/z @55.14 [151231OFc1_NvH-0949-Control-17.raw]	402.6287536621094	55.1359235808	1.04232607466667	99.9708223570667	98.92849628240002	146880.125	1.714176893902946E8	0	7349	30.157211216715645	0.9529428097810455	0.40120556703255766	402.628662109375	402.63873291015625
153	402.6480712890625	55.1359235808					1	DETECTED	402.6481 m/z @55.14 [151231OFc1_NvH-0949-Control-17.raw]	402.6480712890625	55.1359235808	1.04232607466667	99.9708223570667	98.92849628240002	142457.15625	1.762581570965702E8	0	7349	18.79526676991331	0.8693159698281154	0.7943933260193601	402.6387634277344	402.6561279296875
154	402.6661682128906	55.1359235808					1	DETECTED	402.6662 m/z @55.14 [151231OFc1_NvH-0949-Control-17.raw]	402.6661682128906	55.1359235808	0.00427307253333333	100.001097405067	99.99682433253366	142777.59375	1.834346646298316E8	0	7349	30.572565933920842	0.9742979492534407	0.7878454938973815	402.6562194824219	402.6697082519531
155	402.67974853515625	13.3931623317333					1	DETECTED	402.6797 m/z @13.39 [151231OFc1_NvH-0949-Control-17.raw]	402.67974853515625	13.3931623317333	1.04232607466667	100.001097405067	98.95877133040032	210397.5625	1.741729248338704E8	2	7349	31.472316501530614	1.0002428300833974	6.126058685873927	402.6697692871094	402.6887512207031
156	402.6987609863281	22.9653192218667					1	DETECTED	402.6988 m/z @22.97 [151231OFc1_NvH-0949-Control-17.raw]	402.6987609863281	22.9653192218667	0.0251001045333333	100.001097405067	99.97599730053366	4028770.75	2.893566939141172E8	2	7349	0.4862247445892436	0.5449276210421422	0.059184741005911735	402.6888122558594	402.708740234375
157	402.7162170410156	29.6718666376					1	DETECTED	402.7162 m/z @29.67 [151231OFc1_NvH-0949-Control-17.raw]	402.7162170410156	29.6718666376	1.04232607466667	100.001097405067	98.95877133040032	226914.21875	1.9499699544526726E8	3	7349	21.90238448649829	0.5467036758698604	0.13744982940971648	402.7087707519531	402.71673583984375
158	402.72674560546875	10.8783142322667					1	DETECTED	402.7267 m/z @10.88 [151231OFc1_NvH-0949-Control-17.raw]	402.72674560546875	10.8783142322667	1.04232607466667	100.001097405067	98.95877133040032	1990004.875	2.898853104709175E8	2	7349	5.412345767328586	4.071312027528154	1.7516770097943855	402.7167663574219	402.7367248535156
159	402.740234375	27.6609247768					1	DETECTED	402.7402 m/z @27.66 [151231OFc1_NvH-0949-Control-17.raw]	402.740234375	27.6609247768	1.04232607466667	100.001097405067	98.95877133040032	753105.125	1.6563566259935144E8	2	7349	0.18844145197746798	1.2183394019576739	1.7448816928260367	402.73675537109375	402.7502136230469
160	402.7579650878906	22.1017395458667					1	DETECTED	402.7580 m/z @22.10 [151231OFc1_NvH-0949-Control-17.raw]	402.7579650878906	22.1017395458667	0.9233045872	100.001097405067	99.077792817867	628516.875	1.66581540378992E8	2	7349	0.13908455362090422	0.8735308182658869	2.0696446621127644	402.750244140625	402.76788330078125
161	402.7713623046875	55.1359235808					1	DETECTED	402.7714 m/z @55.14 [151231OFc1_NvH-0949-Control-17.raw]	402.7713623046875	55.1359235808	1.04232607466667	100.001097405067	98.95877133040032	143384.53125	1.8158058573926312E8	0	7349	14.4847347490702	0.9830249004484694	0.9174563435037316	402.7679748535156	402.7813415527344
162	402.7884826660156	43.0684857018667					1	DETECTED	402.7885 m/z @43.07 [151231OFc1_NvH-0949-Control-17.raw]	402.7884826660156	43.0684857018667	1.04232607466667	99.6421203488	98.59979427413333	109642.5078125	1.8755648510208842E8	0	7349	38.32302362455055	1.2190131426330983	1.666381467196381	402.7814025878906	402.7884826660156
163	402.79852294921875	30.7324318853333					1	DETECTED	402.7985 m/z @30.73 [151231OFc1_NvH-0949-Control-17.raw]	402.79852294921875	30.7324318853333	0.649878626666667	100.001097405067	99.35121877840034	282931.6875	1.0227189568213122E8	0	7349	0.31179963905978525	0.5265850432373935	0.04182823763699969	402.7885437011719	402.8084716796875
164	402.8189697265625	28.3045157962667					1	DETECTED	402.8190 m/z @28.30 [151231OFc1_NvH-0949-Control-17.raw]	402.8189697265625	28.3045157962667	0.424732657333333	99.8400468749333	99.41531421759996	118190.734375	1.0424624219872545E8	0	7349	3.829334510340477	2.3733614928584412	0.6336444229306073	402.8090515136719	402.8289489746094
165	402.8393859863281	17.6236197381333					1	DETECTED	402.8394 m/z @17.62 [151231OFc1_NvH-0949-Control-17.raw]	402.8393859863281	17.6236197381333	0.0665452192	99.8400468749333	99.7735016557333	486987.53125	1.1432743295311883E8	3	7349	0.2901717970725599	1.1071002913464365	0.6466204736479726	402.82940673828125	402.8483581542969
166	402.8583679199219	10.3796784304					1	DETECTED	402.8584 m/z @10.38 [151231OFc1_NvH-0949-Control-17.raw]	402.8583679199219	10.3796784304	0.1900979528	99.768710236	99.5786122832	771002.125	1.3040345333538906E8	3	7349	9.662025296247565	0.5352158458717097	7.192024103435363	402.8484191894531	402.8612060546875
167	402.8712158203125	13.1050612949333					1	DETECTED	402.8712 m/z @13.11 [151231OFc1_NvH-0949-Control-17.raw]	402.8712158203125	13.1050612949333	0.2408596688	99.768710236	99.5278505672	973130.375	1.0705500112523E8	0	7349	0.19588547063593964	1.3131478856084438	0.0363982559885929	402.8612976074219	402.8811950683594
168	402.8912048339844	30.1124530205333					1	DETECTED	402.8912 m/z @30.11 [151231OFc1_NvH-0949-Control-17.raw]	402.8912048339844	30.1124530205333	0.0147709354666667	99.9001232482667	99.88535231280002	3690082.0	1.6543338569734275E8	3	7349	0.18441822044530554	0.5222785145440041	0.022335166122211283	402.8812255859375	402.90118408203125
169	402.903076171875	26.9562375930667					1	DETECTED	402.9031 m/z @26.96 [151231OFc1_NvH-0949-Control-17.raw]	402.903076171875	26.9562375930667	0.0973570930666667	99.768710236	99.67135314293334	878354.4375	9.527979857797E7	3	7349	5.410007740079557	1.6615938560156187	10.517312537878231	402.9012145996094	402.9130554199219
170	402.91387939453125	44.2801505357333					1	DETECTED	402.9139 m/z @44.28 [151231OFc1_NvH-0949-Control-17.raw]	402.91387939453125	44.2801505357333	0.179766997066667	99.2080982509333	99.02833125386664	74968.8203125	7.602855844456483E7	0	7349	38.25029996861259	1.1784442935452684	1.48180991779489	402.9130859375	402.9238586425781
171	402.9267883300781	44.2801505357333					1	DETECTED	402.9268 m/z @44.28 [151231OFc1_NvH-0949-Control-17.raw]	402.9267883300781	44.2801505357333	0.2611033296	99.2080982509333	98.9469949213333	59145.68359375	7.9301229211118E7	0	7349	21.35441942100859	1.1558543534837795	1.4337926086198043	402.92388916015625	402.9367370605469
172	402.94805908203125	14.3353142093333					1	DETECTED	402.9481 m/z @14.34 [151231OFc1_NvH-0949-Control-17.raw]	402.94805908203125	14.3353142093333	0.159098647733333	99.5076982285333	99.34859958079997	90301.7109375	7.934574061878671E7	0	7349	30.077785069430323	10.318750372138538	4.025594323397279	402.93817138671875	402.94891357421875
173	402.95892333984375	15.3575041365333					1	DETECTED	402.9589 m/z @15.36 [151231OFc1_NvH-0949-Control-17.raw]	402.95892333984375	15.3575041365333	0.117959292	99.5179505168	99.3999912248	656512.625	9.006706487323396E7	0	7349	0.16901257693663396	0.5380754037469633	0.04698266084763784	402.9489440917969	402.9689025878906
174	402.9711608886719	19.3724522698667					1	DETECTED	402.9712 m/z @19.37 [151231OFc1_NvH-0949-Control-17.raw]	402.9711608886719	19.3724522698667	1.04232607466667	99.3324505224	98.29012444773332	58501.91796875	6.976458099322447E7	0	7349	13.406282520876923	3.4299860712509616	6.921509208720469	402.9689636230469	402.9737854003906
175	402.9837951660156	41.1460841498667					1	DETECTED	402.9838 m/z @41.15 [151231OFc1_NvH-0949-Control-17.raw]	402.9837951660156	41.1460841498667	0.0665452192	99.4458541904	99.3793089712	191887.546875	8.056874897473483E7	0	7349	0.07921641799791956	1.354361853678002	0.001438166708835993	402.97381591796875	402.9937438964844
176	402.9991149902344	30.5792473818667					1	DETECTED	402.9991 m/z @30.58 [151231OFc1_NvH-0949-Control-17.raw]	402.9991149902344	30.5792473818667	0.200316526666667	99.2391189962667	99.03880246960003	162998.46875	7.968360354169296E7	0	7349	0.3667038242896723	1.9945218976443468	1.5620188266787822	402.9938049316406	403.0090637207031
177	403.02008056640625	28.3045157962667					1	DETECTED	403.0201 m/z @28.30 [151231OFc1_NvH-0949-Control-17.raw]	403.02008056640625	28.3045157962667	0.302094627733333	99.4356019392	99.13350731146666	108470.9765625	7.917623552279225E7	0	7349	0.10201161640360112	1.7413482944679362	11.95242553760505	403.0101318359375	403.0300598144531
178	403.03564453125	44.3008170632					1	DETECTED	403.0356 m/z @44.30 [151231OFc1_NvH-0949-Control-17.raw]	403.03564453125	44.3008170632	0.424732657333333	99.6421203488	99.21738769146667	79767.71875	7.575160439112872E7	0	7349	84.28129612811719	1.1098023422895813	2.8280413189474953	403.0301208496094	403.0454406738281
179	403.05108642578125	44.3008170632					1	DETECTED	403.0511 m/z @44.30 [151231OFc1_NvH-0949-Control-17.raw]	403.05108642578125	44.3008170632	0.117959292	99.2391189962667	99.1211597042667	46564.1328125	7.817701177981621E7	0	7349	88.60661173472366	1.0956626814462775	1.5290869604951163	403.0456848144531	403.0558776855469
180	403.0658874511719	44.3008170632					1	DETECTED	403.0659 m/z @44.30 [151231OFc1_NvH-0949-Control-17.raw]	403.0658874511719	44.3008170632	0.9654165992	99.9910492928	99.0256326936	75708.8671875	9.815167613950373E7	0	7349	86.23990333496273	1.0958885699459493	1.4543080493349303	403.055908203125	403.0700988769531
181	403.0801086425781	44.3008170632					1	DETECTED	403.0801 m/z @44.30 [151231OFc1_NvH-0949-Control-17.raw]	403.0801086425781	44.3008170632	0.7759104768	98.5953339576	97.8194234808	93878.2734375	8.839134598177166E7	0	7349	89.5362276304592	1.2642634333741003	1.5309027532397248	403.0701904296875	403.0900573730469
182	403.09332275390625	44.3008170632					1	DETECTED	403.0933 m/z @44.30 [151231OFc1_NvH-0949-Control-17.raw]	403.09332275390625	44.3008170632	1.01952022693333	99.9809388432	98.96141861626667	76958.6875	9.129686225539252E7	0	7349	78.16291626381474	1.1382734298691726	1.2747007860943826	403.09027099609375	403.1025695800781
183	403.1117858886719	44.3008170632					1	DETECTED	403.1118 m/z @44.30 [151231OFc1_NvH-0949-Control-17.raw]	403.1117858886719	44.3008170632	0.1900979528	98.5339269258667	98.34382897306669	51865.1640625	7.59013636610228E7	0	7349	91.14527766613593	1.041822156384362	1.0436023637357597	403.10345458984375	403.1210021972656
184	403.1230773925781	44.3008170632					1	DETECTED	403.1231 m/z @44.30 [151231OFc1_NvH-0949-Control-17.raw]	403.1230773925781	44.3008170632	2.46599530026667	98.8224338688	96.35643856853333	36642.79296875	7.151478568050697E7	0	7349	93.12284332495261	1.1386635913892507	1.276636292669458	403.1219177246094	403.1283874511719
185	403.1387939453125	91.4353883648					1	DETECTED	403.1388 m/z @91.44 [151231OFc1_NvH-0949-Control-17.raw]	403.1387939453125	91.4353883648	2.46599530026667	98.9767489181333	96.51075361786663	58787.9296875	6.510048477549932E7	0	7349	1.374988958250384	23.638626518769964	6.637160915026125	403.12884521484375	403.1487121582031
186	403.1578674316406	26.9180172416					1	DETECTED	403.1579 m/z @26.92 [151231OFc1_NvH-0949-Control-17.raw]	403.1578674316406	26.9180172416	1.66359416746667	98.5339269258667	96.87033275840002	58236.26953125	6.911866723487848E7	0	7349	0.09559947440911998	2.0704055877275684	2.9528191111855495	403.14898681640625	403.16339111328125
187	403.17340087890625	17.6504280773333					1	DETECTED	403.1734 m/z @17.65 [151231OFc1_NvH-0949-Control-17.raw]	403.17340087890625	17.6504280773333	0.00427307253333333	100.001097405067	99.99682433253366	299940.03125	8.328493439415501E7	0	7349	0.1909454794309724	5.904352448165802	24.441845221812482	403.1634521484375	403.1833801269531
188	403.18597412109375	15.0092897210667					1	DETECTED	403.1860 m/z @15.01 [151231OFc1_NvH-0949-Control-17.raw]	403.18597412109375	15.0092897210667	0.117959292	100.001097405067	99.883138113067	105766.265625	8.815251379848702E7	0	7349	16.034967350588687	6.710215572334746	0.6090521713360275	403.18341064453125	403.1904296875
189	403.200439453125	22.9895268674667					1	DETECTED	403.2004 m/z @22.99 [151231OFc1_NvH-0949-Control-17.raw]	403.200439453125	22.9895268674667	1.7466266288	99.4767821306667	97.7301555018667	1495026.375	1.841399777407331E8	2	7349	0.5552067840718813	1.1718499133575468	1.590773893247688	403.1904602050781	403.2091369628906
190	403.2191467285156	21.322783732					1	DETECTED	403.2191 m/z @21.32 [151231OFc1_NvH-0949-Control-17.raw]	403.2191467285156	21.322783732	2.01557362133333	99.9809388432	97.96536522186666	4761067.5	3.0384875946258473E8	2	7349	8.871617047322736	1.0366670057300922	0.028661586299049937	403.20916748046875	403.2291259765625
191	403.23358154296875	28.9622601069333					1	DETECTED	403.2336 m/z @28.96 [151231OFc1_NvH-0949-Control-17.raw]	403.23358154296875	28.9622601069333	0.00427307253333333	100.001097405067	99.99682433253366	1129923.625	1.5135714255747443E8	2	7349	4.842997579247413	5.252248277928866	3.3780761146473495	403.2291564941406	403.23455810546875
192	403.24456787109375	50.1982592088					1	DETECTED	403.2446 m/z @50.20 [151231OFc1_NvH-0949-Control-17.raw]	403.24456787109375	50.1982592088	2.01557362133333	98.5034060445333	96.48783242319998	2582146.75	1.8804583650891504E8	2	7349	24.434835305545004	0.5097120439730507	0.011064691963916573	403.234619140625	403.2545471191406
193	403.2555236816406	15.5228835386667					1	DETECTED	403.2555 m/z @15.52 [151231OFc1_NvH-0949-Control-17.raw]	403.2555236816406	15.5228835386667	1.99487364293333	98.0665548805333	96.07168123759998	449705.09375	8.621721913448586E7	0	7349	6.7168223959388555	13.591329620232916	22.25900932990472	403.25457763671875	403.2654724121094
194	403.2694396972656	89.7594531581333					1	DETECTED	403.2694 m/z @89.76 [151231OFc1_NvH-0949-Control-17.raw]	403.2694396972656	89.7594531581333	1.99487364293333	98.0665548805333	96.07168123759998	85491.2734375	8.99871558992912E7	0	7349	0.3549119899317361	0.5339180914027457	0.038164702870081745	403.2656555175781	403.2794189453125
195	403.287353515625	91.5016476904					1	DETECTED	403.2874 m/z @91.50 [151231OFc1_NvH-0949-Control-17.raw]	403.287353515625	91.5016476904	1.90197680906667	98.0665548805333	96.16457807146664	28373.017578125	6.570741344157807E7	0	7349	0.6612014059234497	0.5207662705131316	0.049615981235936545	403.27984619140625	403.29547119140625
196	403.3056335449219	90.4109500709333					1	DETECTED	403.3056 m/z @90.41 [151231OFc1_NvH-0949-Control-17.raw]	403.3056335449219	90.4109500709333	0.3838290712	99.6209520221333	99.2371229509333	63584.02734375	7.7885542906668E7	0	7349	1.43233725081258	0.5299669012364426	0.06011543155340744	403.29571533203125	403.3133544921875
197	403.3236083984375	23.2855819141333					1	DETECTED	403.3236 m/z @23.29 [151231OFc1_NvH-0949-Control-17.raw]	403.3236083984375	23.2855819141333	1.66359416746667	95.7308923032	94.06729813573332	91103.40625	1.6553148744243422E8	0	7349	89.9146465636803	2.11060897436767	3.1971983134622484	403.3142395019531	403.3330993652344
198	403.33990478515625	23.2855819141333					1	DETECTED	403.3399 m/z @23.29 [151231OFc1_NvH-0949-Control-17.raw]	403.33990478515625	23.2855819141333	1.61123827973333	95.7308923032	94.11965402346667	83666.53125	8.230154198771349E7	0	7349	89.27912786630432	2.1206854871087986	3.4722184957902376	403.3338317871094	403.3426208496094
199	403.3526306152344	23.2855819141333					1	DETECTED	403.3526 m/z @23.29 [151231OFc1_NvH-0949-Control-17.raw]	403.3526306152344	23.2855819141333	0.544844209066667	98.472354096	97.92750988693334	153663.4375	9.662470991974255E7	0	7349	88.26711577683871	2.0889325653562296	3.2247167017259413	403.3426818847656	403.3625793457031
200	403.37261962890625	23.2855819141333					1	DETECTED	403.3726 m/z @23.29 [151231OFc1_NvH-0949-Control-17.raw]	403.37261962890625	23.2855819141333	1.5154813432	98.8531624757333	97.3376811325333	216645.65625	7.279940706808732E7	0	7349	90.09829154535156	2.1236323447114267	3.2466935270267148	403.36273193359375	403.3825988769531
201	403.3902282714844	30.7473874762667					1	DETECTED	403.3902 m/z @30.75 [151231OFc1_NvH-0949-Control-17.raw]	403.3902282714844	30.7473874762667	1.2914314288	97.7585707578667	96.46713932906671	33088.66796875	7.37241988387005E7	0	7349	0.35371142117392296	1.5679044290258537	2.1759444388626057	403.3829040527344	403.40020751953125
202	403.403076171875	46.2102034552					1	DETECTED	403.4031 m/z @46.21 [151231OFc1_NvH-0949-Control-17.raw]	403.403076171875	46.2102034552	1.5154813432	97.9642919768	96.4488106336	25611.806640625	7.609816946787782E7	0	7349	95.55755625116564	1.0915337425509635	1.1817001876671753	403.4002685546875	403.4032287597656
203	403.4132385253906	42.9656118832					1	DETECTED	403.4132 m/z @42.97 [151231OFc1_NvH-0949-Control-17.raw]	403.4132385253906	42.9656118832	0.343212823733333	99.1374987354667	98.79428591173337	33380.203125	7.047336236440317E7	0	7349	16.97682014773291	1.1915601846496737	1.3719811908006958	403.40338134765625	403.42315673828125
204	403.43365478515625	24.3204160048					1	DETECTED	403.4337 m/z @24.32 [151231OFc1_NvH-0949-Control-17.raw]	403.43365478515625	24.3204160048	1.52611875493333	99.4046480738667	97.87852931893336	88311.3671875	7.617447580166355E7	0	7349	0.39074373083792935	0.5508429909648478	0.3889513387413753	403.4236755371094	403.4348449707031
205	403.4448547363281	41.2581142298667					1	DETECTED	403.4449 m/z @41.26 [151231OFc1_NvH-0949-Control-17.raw]	403.4448547363281	41.2581142298667	1.4939521608	99.7489481154667	98.2549959546667	107583.8203125	7.637194288619614E7	0	7349	24.90084266470567	1.3540638591559964	1.3143210849403748	403.4349365234375	403.4503479003906
206	403.4603576660156	15.3438816549333					1	DETECTED	403.4604 m/z @15.34 [151231OFc1_NvH-0949-Control-17.raw]	403.4603576660156	15.3438816549333	1.50473120373333	97.3191949973333	95.81446379359997	284136.4375	8.212700923542808E7	0	7349	0.12001904005031427	2.7285989622459916	0.13792705617078288	403.4504089355469	403.4616394042969
207	403.4717102050781	30.7473874762667					1	DETECTED	403.4717 m/z @30.75 [151231OFc1_NvH-0949-Control-17.raw]	403.4717102050781	30.7473874762667	1.48329842586667	97.4422456778667	95.95894725200003	1624057.375	9.844453770279512E7	4	7349	0.2723777003122514	0.6774871656289998	0.021576166756130142	403.46173095703125	403.4813537597656
208	403.4895935058594	17.0127435768					1	DETECTED	403.4896 m/z @17.01 [151231OFc1_NvH-0949-Control-17.raw]	403.4895935058594	17.0127435768	1.31284809146667	99.5893727128	98.27652462133332	371038.46875	1.0173867930190533E8	4	7349	0.8854164012332646	3.0658248970949233	3.7774759298277845	403.4820556640625	403.49945068359375
209	403.5076904296875	17.6843462989333					1	DETECTED	403.5077 m/z @17.68 [151231OFc1_NvH-0949-Control-17.raw]	403.5076904296875	17.6843462989333	1.2271137264	99.0774869277333	97.8503732013333	173973.265625	8.195088949544609E7	0	7349	0.14495114083486627	0.8896131007524823	0.15610683957322835	403.4996643066406	403.51763916015625
210	403.52099609375	3.66881766533333					1	DETECTED	403.5210 m/z @3.67 [151231OFc1_NvH-0949-Control-17.raw]	403.52099609375	3.66881766533333	1.2271137264	97.82985776	96.60274403359999	104724.625	9.007835116134444E7	3	7349	11.473000533035167	1.1820308147498044	13.230211375542456	403.5177917480469	403.5260009765625
211	403.5360107421875	10.8474066490667					1	DETECTED	403.5360 m/z @10.85 [151231OFc1_NvH-0949-Control-17.raw]	403.5360107421875	10.8474066490667	1.2271137264	99.8298241568	98.6027104304	1293218.375	1.1881715537440109E8	3	7349	0.14949471574180606	0.827327881496588	0.3017026400239083	403.5260314941406	403.5459899902344
212	403.54632568359375	24.1513532632					1	DETECTED	403.5463 m/z @24.15 [151231OFc1_NvH-0949-Control-17.raw]	403.54632568359375	24.1513532632	1.27024856373333	95.3084283722667	94.03817980853337	137632.171875	8.652833396355584E7	0	7349	1.6666034303880117	4.026601151253516	0.26151402053421063	403.5460205078125	403.54925537109375
213	403.55926513671875	30.1266403549333					1	DETECTED	403.5593 m/z @30.13 [151231OFc1_NvH-0949-Control-17.raw]	403.55926513671875	30.1266403549333	0.5973726056	99.5893727128	98.9920001072	858547.0	1.0787995533831248E8	0	7349	0.17447447684604	0.5914385065882595	0.726589007402209	403.5492858886719	403.5692443847656
214	403.5719299316406	26.9436208821333					1	DETECTED	403.5719 m/z @26.94 [151231OFc1_NvH-0949-Control-17.raw]	403.5719299316406	26.9436208821333	1.28087107866667	92.1645838453333	90.88371276666663	154701.515625	8.110936447482015E7	0	7349	9.283833729292127	0.5050413206490788	0.4154525634556047	403.56927490234375	403.5729064941406
215	403.58294677734375	33.0570255570667					1	DETECTED	403.5829 m/z @33.06 [151231OFc1_NvH-0949-Control-17.raw]	403.58294677734375	33.0570255570667	0.607764050933333	94.835173352	94.22740930106667	665219.5625	8.155243741371755E7	3	7349	0.15908927033785147	0.5323010441405223	0.6030942500834198	403.5729675292969	403.5926818847656
216	403.6003723144531	91.6302421066667					1	DETECTED	403.6004 m/z @91.63 [151231OFc1_NvH-0949-Control-17.raw]	403.6003723144531	91.6302421066667	0.5763145488	95.3990356792	94.8227211304	37585.62890625	8.68139312679524E7	0	7349	65.46627558625474	0.5211000286890032	0.041886233047025344	403.59295654296875	403.6102600097656
217	403.6160888671875	92.0214567829333					1	DETECTED	403.6161 m/z @92.02 [151231OFc1_NvH-0949-Control-17.raw]	403.6160888671875	92.0214567829333	0.5973726056	97.7788372416	97.181464636	37282.03125	7.686068864372504E7	0	7349	64.43772083318368	0.5318738585633994	0.06411161458469183	403.6103820800781	403.62579345703125
218	403.6266784667969	44.5383846386667					1	DETECTED	403.6267 m/z @44.54 [151231OFc1_NvH-0949-Control-17.raw]	403.6266784667969	44.5383846386667	0.586791405066667	94.59339936	94.00660795493334	24097.75390625	6.920162593296382E7	0	7349	92.41313619544931	1.079277773822813	1.165759401816811	403.6260986328125	403.6334533691406
219	403.643798828125	40.4412776					1	DETECTED	403.6438 m/z @40.44 [151231OFc1_NvH-0949-Control-17.raw]	403.643798828125	40.4412776	0.5658564776	99.2598578469333	98.69400136933331	38529.796875	7.22400450554858E7	0	7349	97.1246142066221	1.255525548532283	1.5387126401382472	403.6339111328125	403.6534729003906
220	403.6590576171875	92.0541418677333					1	DETECTED	403.6591 m/z @92.05 [151231OFc1_NvH-0949-Control-17.raw]	403.6590576171875	92.0541418677333	0.555327553066667	95.3586569714667	94.80332941840004	33761.20703125	6.959833655448729E7	0	7349	92.64002985128984	0.5182127775494596	0.03701629126908481	403.6540832519531	403.6651916503906
221	403.67535400390625	9.37244602106667					1	DETECTED	403.6754 m/z @9.37 [151231OFc1_NvH-0949-Control-17.raw]	403.67535400390625	9.37244602106667	0.3534395688	98.0460589677333	97.6926193989333	66035.1875	8.061662180237736E7	0	7349	2.673742221336056	0.5459483622616081	1.4929572652254748	403.66552734375	403.685302734375
222	403.6953125	12.5974801672					1	DETECTED	403.6953 m/z @12.60 [151231OFc1_NvH-0949-Control-17.raw]	403.6953125	12.5974801672	0.322719644	99.9102213434667	99.5875016994667	290482.84375	9.824417983273451E7	0	7349	1.4523039753213496	0.6426128761429561	3.5543223189071584	403.68536376953125	403.7010803222656
223	403.71112060546875	23.5264000488					1	DETECTED	403.7111 m/z @23.53 [151231OFc1_NvH-0949-Control-17.raw]	403.71112060546875	23.5264000488	0.322719644	99.5694543781333	99.2467347341333	7767977.5	3.967705125586066E8	2	7349	2.126260925268319	0.672027459636055	0.2576708777419197	403.7012023925781	403.7210998535156
224	403.7294616699219	19.4413534778667					1	DETECTED	403.7295 m/z @19.44 [151231OFc1_NvH-0949-Control-17.raw]	403.7294616699219	19.4413534778667	0.3124304032	99.6092910365333	99.29686063333331	6205094.5	2.464269571637043E8	2	7349	0.21721520056964394	0.5623678653627673	0.8296067572032283	403.72113037109375	403.73944091796875
225	403.7420349121094	29.4983911805333					1	DETECTED	403.7420 m/z @29.50 [151231OFc1_NvH-0949-Control-17.raw]	403.7420349121094	29.4983911805333	0.322719644	99.8901752437333	99.5674555997333	1561735.875	1.373911292407366E8	2	7349	0.1928191066278302	0.5655881407836216	1.7621749214325402	403.7394714355469	403.75201416015625
226	403.7538757324219	53.3395045818667					1	DETECTED	403.7539 m/z @53.34 [151231OFc1_NvH-0949-Control-17.raw]	403.7538757324219	53.3395045818667	0.3124304032	91.2539073232	90.94147692	434544.78125	9.31373433798157E7	0	7349	34.69264552035382	0.5065600494661296	0.00831501674232846	403.7520751953125	403.7638244628906
227	403.772216796875	91.2539073232					1	DETECTED	403.7722 m/z @91.25 [151231OFc1_NvH-0949-Control-17.raw]	403.772216796875	91.2539073232	0.3124304032	99.0774869277333	98.7650565245333	34248.34765625	7.013162507124427E7	0	7349	85.08657351657675	0.5435228663088215	0.08678090657684773	403.7640686035156	403.7820739746094
228	403.79693603515625	29.3095872794667					1	DETECTED	403.7969 m/z @29.31 [151231OFc1_NvH-0949-Control-17.raw]	403.79693603515625	29.3095872794667	0.302094627733333	99.2909594317333	98.98886480399996	158501.125	8.427086715248443E7	0	7349	0.20496254266577196	0.5661197306198592	2.6418694707016956	403.78704833984375	403.8068542480469
229	403.8134765625	35.3816131376					1	DETECTED	403.8135 m/z @35.38 [151231OFc1_NvH-0949-Control-17.raw]	403.8134765625	35.3816131376	0.302094627733333	99.1676798989333	98.86558527119996	85497.9453125	7.835106129318228E7	0	7349	65.86684276801049	1.409728362694865	3.9628735727869793	403.80712890625	403.82342529296875
230	403.8244323730469	22.931604356					1	DETECTED	403.8244 m/z @22.93 [151231OFc1_NvH-0949-Control-17.raw]	403.8244323730469	22.931604356	0.302094627733333	96.9298990282667	96.62780440053336	49317.15625	8.482486599713704E7	0	7349	9.774480105171094	2.1573573287846486	3.307961570565954	403.823486328125	403.8294677734375
231	403.8394775390625	17.695058688					1	DETECTED	403.8395 m/z @17.70 [151231OFc1_NvH-0949-Control-17.raw]	403.8394775390625	17.695058688	0.291767931733333	98.9254992128	98.63373128106667	83756.09375	6.947887713226157E7	0	7349	0.144860268973229	5.313842919880687	3.383650307661418	403.8295593261719	403.8435363769531
232	403.8536071777344	23.6064971290667					1	DETECTED	403.8536 m/z @23.61 [151231OFc1_NvH-0949-Control-17.raw]	403.8536071777344	23.6064971290667	0.281501342666667	99.5694543781333	99.28795303546663	162334.578125	7.84753897837056E7	0	7349	0.27560900723688064	0.5381439798476962	4.72787752185574	403.8436584472656	403.8568420410156
233	403.8668518066406	7.56892363066667					1	DETECTED	403.8669 m/z @7.57 [151231OFc1_NvH-0949-Control-17.raw]	403.8668518066406	7.56892363066667	0.0147709354666667	99.6790213048	99.66425036933333	472015.125	9.706903596179423E7	3	7349	0.35096192911312674	0.6840808809012165	3.4595305037455226	403.8569641113281	403.86798095703125
234	403.87799072265625	25.2364278818667					1	DETECTED	403.8780 m/z @25.24 [151231OFc1_NvH-0949-Control-17.raw]	403.87799072265625	25.2364278818667	0.0457038712	99.9203312346667	99.8746273634667	857076.8125	1.0681991286130497E8	3	7349	0.16458252664633477	0.7897099876425695	0.023503612499413132	403.8680114746094	403.8879699707031
235	403.890869140625	15.206712688					1	DETECTED	403.8909 m/z @15.21 [151231OFc1_NvH-0949-Control-17.raw]	403.890869140625	15.206712688	0.0251001045333333	99.2806617213333	99.25556161679997	231727.75	8.34181530666929E7	0	7349	19.538322689736276	1.7979985298487196	1.794969280923431	403.88800048828125	403.9007873535156
236	403.9114685058594	27.0526237984					1	DETECTED	403.9115 m/z @27.05 [151231OFc1_NvH-0949-Control-17.raw]	403.9114685058594	27.0526237984	0.0354311922666667	99.1877917218667	99.15236052960003	1514026.25	9.992852055795887E7	3	7349	0.21164672639247684	0.8587676260374096	1.0637233388996705	403.9014892578125	403.92144775390625
237	403.92620849609375	9.30373011466667					1	DETECTED	403.9262 m/z @9.30 [151231OFc1_NvH-0949-Control-17.raw]	403.92620849609375	9.30373011466667	0.0147709354666667	99.9505140029333	99.93574306746663	47030.81640625	6.81626871139495E7	0	7349	0.13545598932086733	0.5085973316279904	0.019077413198138948	403.9215087890625	403.9361267089844
238	403.9378967285156	28.7344649333333					1	DETECTED	403.9379 m/z @28.73 [151231OFc1_NvH-0949-Control-17.raw]	403.9378967285156	28.7344649333333	0.0354311922666667	99.768710236	99.73327904373333	27574.2734375	6.428767830844847E7	0	7349	84.3325890445883	1.7651347299963904	2.54853669835276	403.93621826171875	403.94183349609375
239	403.95196533203125	24.8679945458667					1	DETECTED	403.9520 m/z @24.87 [151231OFc1_NvH-0949-Control-17.raw]	403.95196533203125	24.8679945458667	0.00427307253333333	98.842931592	98.83865851946666	235062.9375	7.395343821211182E7	0	7349	0.14496015963884545	0.588575127622299	39.45599106673475	403.9419860839844	403.9619140625
240	403.9727783203125	30.7324318853333					1	DETECTED	403.9728 m/z @30.73 [151231OFc1_NvH-0949-Control-17.raw]	403.9727783203125	30.7324318853333	0.0147709354666667	99.9809388432	99.96616790773332	655266.75	8.91776480285558E7	0	7349	0.17947590920712386	0.7919803657970792	1.2225418656000544	403.9627990722656	403.9827575683594
241	403.9908752441406	16.3867007613333					1	DETECTED	403.9909 m/z @16.39 [151231OFc1_NvH-0949-Control-17.raw]	403.9908752441406	16.3867007613333	0.0147709354666667	99.7289755197333	99.71420458426662	150526.15625	8.349553075441518E7	0	7349	16.321236570462247	0.7587935052567235	0.9523158243600341	403.9827880859375	404.0008544921875
242	404.0038146972656	15.3679748792					1	DETECTED	404.0038 m/z @15.37 [151231OFc1_NvH-0949-Control-17.raw]	404.0038146972656	15.3679748792	0.0147709354666667	99.3220279909333	99.30725705546662	55201.4375	7.362647722570613E7	0	7349	0.038443807571265864	3.3787193621044604	0.0070089318960499586	404.0008850097656	404.0137023925781
243	404.0243835449219	22.8705284317333					1	DETECTED	404.0244 m/z @22.87 [151231OFc1_NvH-0949-Control-17.raw]	404.0243835449219	22.8705284317333	0.0147709354666667	99.6675195530667	99.65274861760003	69436.515625	7.555448786798698E7	0	7349	13.18025446657295	2.182925652724055	15.989600507188738	404.014404296875	404.03436279296875
244	404.0353698730469	40.187278832					1	DETECTED	404.0354 m/z @40.19 [151231OFc1_NvH-0949-Control-17.raw]	404.0353698730469	40.187278832	0.0251001045333333	95.9811874770667	95.95608737253336	19350.3359375	6.348589977909406E7	0	7349	63.530220881030885	1.2057891687713702	1.4059669285278231	404.0347595214844	404.0440979003906
245	404.05426025390625	60.1219545821333					1	DETECTED	404.0543 m/z @60.12 [151231OFc1_NvH-0949-Control-17.raw]	404.05426025390625	60.1219545821333	0.0147709354666667	99.80983488	99.79506394453333	22569.85546875	6.879007234866211E7	0	7349	93.81425309252614	0.8117201580880581	0.6216425794344601	404.0444641113281	404.06219482421875
246	404.07281494140625	43.5564211152					1	DETECTED	404.0728 m/z @43.56 [151231OFc1_NvH-0949-Control-17.raw]	404.07281494140625	43.5564211152	0.0147709354666667	99.9910492928	99.97627835733333	39806.62890625	8.198399256718577E7	0	7349	70.77844306910563	1.1291576940898866	1.2349546620771161	404.0630187988281	404.0827941894531
247	404.0960388183594	47.8198722472167					1	DETECTED	404.0960 m/z @47.82 [151231OFc1_NvH-0949-Control-17.raw]	404.0960388183594	47.8198722472167	0.0147709354666667	93.4716665736	93.45689563813333	26317.7265625	7.959112236273274E7	0	7349	93.54934199985234	0.9817077288633035	0.974148598327028	404.0860900878906	404.09613037109375
248	404.1061706542969	47.1480902546667					1	DETECTED	404.1062 m/z @47.15 [151231OFc1_NvH-0949-Control-17.raw]	404.1061706542969	47.1480902546667	0.0147709354666667	99.80983488	99.79506394453333	32014.048828125	7.470502003283411E7	0	7349	99.33212291827039	1.0490961511990666	1.0998874326997317	404.09625244140625	404.10919189453125
249	404.1193542480469	81.7356789149333					1	DETECTED	404.1194 m/z @81.74 [151231OFc1_NvH-0949-Control-17.raw]	404.1193542480469	81.7356789149333	0.0147709354666667	97.5961645485333	97.58139361306662	2206667.75	1.8717444245426017E8	0	7349	0.8260099906030121	1.582235905978157	1.9048963186775514	404.109619140625	404.1292419433594
250	404.1423034667969	91.4134450416					1	DETECTED	404.1423 m/z @91.41 [151231OFc1_NvH-0949-Control-17.raw]	404.1423034667969	91.4134450416	0.0147709354666667	99.4253187818667	99.41054784640002	20288.021484375	5.873414430183607E7	0	7349	0.015891753984035972	0.543869609519934	5.380085585103246E-4	404.13299560546875	404.14727783203125
251	404.15728759765625	46.9286697784					1	DETECTED	404.1573 m/z @46.93 [151231OFc1_NvH-0949-Control-17.raw]	404.15728759765625	46.9286697784	0.0147709354666667	99.768710236	99.75393930053333	23317.11328125	7.199600274601807E7	0	7349	66.40708045528338	1.0353848330183466	1.0986964108273745	404.1475830078125	404.1623840332031
252	404.1724548339844	12.5283935269333					1	DETECTED	404.1725 m/z @12.53 [151231OFc1_NvH-0949-Control-17.raw]	404.1724548339844	12.5283935269333	0.00427307253333333	100.001097405067	99.99682433253366	269696.25	7.95978706791018E7	0	7349	0.11483875054456938	8.364781355337408	76.25676931615156	404.1626892089844	404.18231201171875
253	404.19232177734375	89.5085896936					1	DETECTED	404.1923 m/z @89.51 [151231OFc1_NvH-0949-Control-17.raw]	404.19232177734375	89.5085896936	0.0147709354666667	99.9809388432	99.96616790773332	696094.1875	1.0108847658134872E8	3	7349	0.3773148390417447	0.5115628410861851	0.0029257574458457533	404.1823425292969	404.1936340332031
254	404.2036437988281	22.5537337984					1	DETECTED	404.2036 m/z @22.55 [151231OFc1_NvH-0949-Control-17.raw]	404.2036437988281	22.5537337984	0.0147709354666667	99.6308698189333	99.61609888346663	1.3885126E7	4.749283369510278E8	2	7349	0.2337136528141066	0.5563522374976604	0.29930240520448465	404.1936950683594	404.213623046875
255	404.2216796875	6.73716151546667					1	DETECTED	404.2217 m/z @6.74 [151231OFc1_NvH-0949-Control-17.raw]	404.2216796875	6.73716151546667	0.0147709354666667	100.001097405067	99.98632646960033	4144933.5	3.0943570132238495E8	2	7349	12.86621781766888	35.0863954797461	71.96416276656093	404.2136535644531	404.2316589355469
256	404.2394104003906	37.5492863904					1	DETECTED	404.2394 m/z @37.55 [151231OFc1_NvH-0949-Control-17.raw]	404.2394104003906	37.5492863904	0.0147709354666667	100.001097405067	99.98632646960033	3925488.25	2.4156452666302323E8	4	7349	0.178279014194473	0.7979578329892555	0.0538722710489492	404.231689453125	404.2493896484375
257	404.25238037109375	27.2928362970667					1	DETECTED	404.2524 m/z @27.29 [151231OFc1_NvH-0949-Control-17.raw]	404.25238037109375	27.2928362970667	0.0870782578666667	92.8666795981333	92.77960134026664	494605.375	8.977366033666627E7	2	7349	0.1918007913231463	0.5476369145383452	2.2181962440698286	404.2494201660156	404.2623291015625
258	404.2631530761719	22.7956836629333					1	DETECTED	404.2632 m/z @22.80 [151231OFc1_NvH-0949-Control-17.raw]	404.2631530761719	22.7956836629333	0.0973570930666667	99.2806617213333	99.18330462826664	174827.171875	8.570445995952283E7	2	7349	68.16192438482626	2.0301959842507076	119.03171727686642	404.2625732421875	404.27197265625
259	404.2827453613281	91.31685204					1	DETECTED	404.2827 m/z @91.32 [151231OFc1_NvH-0949-Control-17.raw]	404.2827453613281	91.31685204	0.0973570930666667	93.2868108192	93.18945372613334	43008.8671875	7.750612542949498E7	0	7349	0.7535773672763781	0.5032597371345031	0.3654748326520719	404.273193359375	404.2903747558594
260	404.3008728027344	91.8154237909333					1	DETECTED	404.3009 m/z @91.82 [151231OFc1_NvH-0949-Control-17.raw]	404.3008728027344	91.8154237909333	0.0973570930666667	99.0875220797333	98.99016498666664	80428.8359375	6.192545256722661E7	0	7349	0.7154865009184732	0.5065939192898256	0.3000331529974591	404.29156494140625	404.3101806640625
261	404.319091796875	92.1751255573333					1	DETECTED	404.3191 m/z @92.18 [151231OFc1_NvH-0949-Control-17.raw]	404.319091796875	92.1751255573333	0.107642370666667	99.0774869277333	98.96984455706664	75668.3046875	9.013193650678283E7	0	7349	2.705269673015536	0.5039441596572947	0.28851095046964553	404.3116455078125	404.3271789550781
262	404.33721923828125	90.8831672882667					1	DETECTED	404.3372 m/z @90.88 [151231OFc1_NvH-0949-Control-17.raw]	404.33721923828125	90.8831672882667	0.117959292	93.2664897890667	93.1485304970667	40135.44140625	7.898320911841539E7	0	7349	0.3456976633102755	0.5131290532650904	1.1268648192780972	404.3291015625	404.34576416015625
263	404.3538513183594	51.0048753205333					1	DETECTED	404.3539 m/z @51.00 [151231OFc1_NvH-0949-Control-17.raw]	404.3538513183594	51.0048753205333	7.4846445128	92.4437516616	84.9591071488	27506.806640625	8.186659209280188E7	0	7349	83.89661343659361	0.9760875065683619	0.9140495794882767	404.3482971191406	404.3611145019531
264	404.3713073730469	49.3030468416					1	DETECTED	404.3713 m/z @49.30 [151231OFc1_NvH-0949-Control-17.raw]	404.3713073730469	49.3030468416	0.2408596688	98.7301700464	98.4893103776	35857.72265625	8.185122942402236E7	0	7349	61.17337348983051	0.9347387590048714	0.8556991270168288	404.36163330078125	404.3796081542969
265	404.3995666503906	29.2544503557333					1	DETECTED	404.3996 m/z @29.25 [151231OFc1_NvH-0949-Control-17.raw]	404.3995666503906	29.2544503557333	0.0870782578666667	99.8298241568	99.74274589893334	77551.6484375	7.300478410208699E7	0	7349	0.18071870194364337	2.757634695477897	4.454834114139202	404.3898620605469	404.4068298339844
266	404.417236328125	43.7879623896					1	DETECTED	404.4172 m/z @43.79 [151231OFc1_NvH-0949-Control-17.raw]	404.417236328125	43.7879623896	7.4974364536	98.1581410837333	90.6607046301333	1095150.875	8.871541720179716E7	5	7349	0.24174660978498963	0.5543711525731188	0.08476571369953342	404.40753173828125	404.42706298828125
267	404.44390869140625	29.7016348778667					1	DETECTED	404.4439 m/z @29.70 [151231OFc1_NvH-0949-Control-17.raw]	404.44390869140625	29.7016348778667	2.48671375013333	99.7489481154667	97.26223436533337	409009.09375	8.127967556310204E7	4	7349	0.16731323347211102	54.119044511384445	0.007279685260397518	404.4340515136719	404.453857421875
268	404.4615173339844	25.3610686965333					1	DETECTED	404.4615 m/z @25.36 [151231OFc1_NvH-0949-Control-17.raw]	404.4615173339844	25.3610686965333	4.9407069848	100.001097405067	95.060390420267	326942.40625	8.31035344110136E7	0	7349	0.06457137161719118	1.4212075858826263	0.9935157492854245	404.4541931152344	404.47149658203125
269	404.47607421875	22.6251770522667					1	DETECTED	404.4761 m/z @22.63 [151231OFc1_NvH-0949-Control-17.raw]	404.47607421875	22.6251770522667	1.8916749576	98.4620333176	96.57035836	238832.71875	7.681501806012411E7	0	7349	0.18046276911407588	8.816197046486849	1.6497154683083282	404.47161865234375	404.48602294921875
270	404.48846435546875	49.67757838					1	DETECTED	404.4885 m/z @49.68 [151231OFc1_NvH-0949-Control-17.raw]	404.48846435546875	49.67757838	3.7445227288	95.1987086250667	91.4541858962667	181362.484375	7.413050237290597E7	0	7349	0.22405297018669046	1.0924952433837276	0.0051112459153815565	404.48614501953125	404.4983215332031
271	404.5066223144531	12.5283935269333					1	DETECTED	404.5066 m/z @12.53 [151231OFc1_NvH-0949-Control-17.raw]	404.5066223144531	12.5283935269333	3.7864579368	96.2024555256	92.4159975888	156413.9375	7.115675208693977E7	0	7349	0.08535971055311542	19.33919173383801	0.9250577263846708	404.49847412109375	404.5088806152344
272	404.5189208984375	24.6883828288					1	DETECTED	404.5189 m/z @24.69 [151231OFc1_NvH-0949-Control-17.raw]	404.5189208984375	24.6883828288	3.3665392392	98.9462321837333	95.5796929445333	320166.84375	7.925623844126673E7	3	7349	0.13557347953899068	0.6500472375769518	0.007391256985058215	404.5089416503906	404.5215759277344
273	404.5315856933594	12.6213939021333					1	DETECTED	404.5316 m/z @12.62 [151231OFc1_NvH-0949-Control-17.raw]	404.5315856933594	12.6213939021333	2.95686927333333	99.8298241568	96.87295488346668	1224975.625	1.403792308388358E8	3	7349	8.41414867680111	0.7491948756684174	1.3234847156228382	404.5216369628906	404.54156494140625
274	404.54241943359375	25.9268200517333					1	DETECTED	404.5424 m/z @25.93 [151231OFc1_NvH-0949-Control-17.raw]	404.54241943359375	25.9268200517333	2.9364467488	94.9135205082667	91.9770737594667	584886.4375	9.63650892766618E7	0	7349	0.18865745018962699	0.5299652309394538	0.040829128414148944	404.5415954589844	404.54571533203125
275	404.55572509765625	36.9780660954667					1	DETECTED	404.5557 m/z @36.98 [151231OFc1_NvH-0949-Control-17.raw]	404.55572509765625	36.9780660954667	2.7519400672	98.9767489181333	96.2248088509333	1067801.875	1.0813804960621311E8	3	7349	0.12975504415037875	0.5702264960573	0.09342870353919547	404.5457763671875	404.5657043457031
276	404.5709533691406	32.3878056002667					1	DETECTED	404.5710 m/z @32.39 [151231OFc1_NvH-0949-Control-17.raw]	404.5709533691406	32.3878056002667	3.5574438496	98.2894961525333	94.7320523029333	416811.6875	9.168497529677838E7	3	7349	12.175640724891366	0.59719208582058	0.12150089278432638	404.5657653808594	404.5732727050781
277	404.58331298828125	30.8698757725333					1	DETECTED	404.5833 m/z @30.87 [151231OFc1_NvH-0949-Control-17.raw]	404.58331298828125	30.8698757725333	3.69116332106667	95.2583105064	91.56714718533333	2101650.75	1.2793019792469949E8	3	7349	0.16217419549447953	1.5194375258084287	0.023177885189858676	404.5733337402344	404.59326171875
278	404.599365234375	20.7244361237333					1	DETECTED	404.5994 m/z @20.72 [151231OFc1_NvH-0949-Control-17.raw]	404.599365234375	20.7244361237333	4.42306055173333	99.3324505224	94.90938997066667	42217.671875	7.203745646353863E7	0	7349	22.189156412140076	2.9110853115269486	4.822170623053898	404.5936279296875	404.60772705078125
279	404.6178283691406	43.7879623896					1	DETECTED	404.6178 m/z @43.79 [151231OFc1_NvH-0949-Control-17.raw]	404.6178283691406	43.7879623896	6.7673534544	99.7983747794667	93.0310213250667	1286580.5	8.78798568567224E7	0	7349	0.14829246803465423	0.5467196714066843	0.08673086936801379	404.6079406738281	404.6276550292969
280	404.68170166015625	15.7000503890667					1	DETECTED	404.6817 m/z @15.70 [151231OFc1_NvH-0949-Control-17.raw]	404.68170166015625	15.7000503890667	3.59159930053333	97.1836170509333	93.59201775039996	123098.8125	6.891983806358159E7	0	7349	7.819450469342182	0.5534986451707712	91.29734362222257	404.671875	404.68438720703125
281	404.69451904296875	29.6002005730667					1	DETECTED	404.6945 m/z @29.60 [151231OFc1_NvH-0949-Control-17.raw]	404.69451904296875	29.6002005730667	3.19532666346667	98.6265461538667	95.43121949040003	222015.75	7.407124411358105E7	0	7349	20.03425305870017	0.5003343396814623	0.04401249866800246	404.68499755859375	404.69451904296875
282	404.7045593261719	22.5537337984					1	DETECTED	404.7046 m/z @22.55 [151231OFc1_NvH-0949-Control-17.raw]	404.7045593261719	22.5537337984	2.95686927333333	98.4518755066667	95.49500623333337	5927168.0	2.2701589357693052E8	2	7349	0.23137836930935052	0.8276443927380928	0.0838776919339888	404.69476318359375	404.71453857421875
283	404.72003173828125	13.1641814178667					1	DETECTED	404.7200 m/z @13.16 [151231OFc1_NvH-0949-Control-17.raw]	404.72003173828125	13.1641814178667	2.76222959093333	98.2286135792	95.46638398826667	505691.375	1.0744633359794143E8	0	7349	0.2595453929831244	0.9014598748925655	0.4883079252454382	404.7145690917969	404.7214660644531
284	404.7315368652344	10.7609570885333					1	DETECTED	404.7315 m/z @10.76 [151231OFc1_NvH-0949-Control-17.raw]	404.7315368652344	10.7609570885333	1.92269721573333	98.4826255034667	96.55992828773337	1884708.25	2.0059206724816585E8	2	7349	0.19992756252213795	2.035762285338097	8.830873757240912	404.7215576171875	404.74151611328125
285	404.7415466308594	37.516309668					1	DETECTED	404.7415 m/z @37.52 [151231OFc1_NvH-0949-Control-17.raw]	404.7415466308594	37.516309668	4.25694400853333	99.0774869277333	94.82054291919998	1433448.25	9.72783054895503E7	2	7349	8.102001836509082	0.7251867089199017	0.4498184995426657	404.7415466308594	404.75128173828125
286	404.754150390625	27.2928362970667					1	DETECTED	404.7542 m/z @27.29 [151231OFc1_NvH-0949-Control-17.raw]	404.754150390625	27.2928362970667	3.98220354026667	99.5076982285333	95.52549468826663	262080.984375	7.52611179355155E7	0	7349	0.1623790071036062	0.5039421693838845	0.010595791107823164	404.7515869140625	404.7641296386719
287	404.76531982421875	31.3266137410667					1	DETECTED	404.7653 m/z @31.33 [151231OFc1_NvH-0949-Control-17.raw]	404.76531982421875	31.3266137410667	0.681338393333333	99.5076982285333	98.82635983519997	84531.2578125	6.80748506914421E7	0	7349	8.708511260862121	1.6124240802833822	0.03865010617768598	404.7641906738281	404.7745361328125
288	404.797607421875	27.1192625378667					1	DETECTED	404.7976 m/z @27.12 [151231OFc1_NvH-0949-Control-17.raw]	404.797607421875	27.1192625378667	3.2154894464	99.3531041933333	96.1376147469333	99461.6875	7.468579831190039E7	0	7349	0.11956271625512116	2.5379854838710587	0.06175390534817048	404.7878723144531	404.8075866699219
289	404.8186950683594	43.7879623896					1	DETECTED	404.8187 m/z @43.79 [151231OFc1_NvH-0949-Control-17.raw]	404.8186950683594	43.7879623896	1.25958220453333	99.6991463442667	98.43956413973336	695066.625	8.886707368117903E7	3	7349	0.16142449463718833	0.5587337602037677	0.008419556463723898	404.80889892578125	404.8285217285156
290	404.837646484375	20.5663488581333					1	DETECTED	404.8376 m/z @20.57 [151231OFc1_NvH-0949-Control-17.raw]	404.837646484375	20.5663488581333	1.5473910224	99.9405142792	98.3931232568	100010.7421875	7.341981165507555E7	0	7349	8.952954126128978	2.8915430220981446	0.17865524508169758	404.8287353515625	404.8428955078125
291	404.8529052734375	24.6621723498667					1	DETECTED	404.8529 m/z @24.66 [151231OFc1_NvH-0949-Control-17.raw]	404.8529052734375	24.6621723498667	0.4665054976	98.3711761722667	97.9046706746667	195718.265625	7.570715978371003E7	0	7349	4.672632078982506	0.5061525939912795	0.2813632676257438	404.84295654296875	404.85540771484375
292	404.86541748046875	12.6442981101333					1	DETECTED	404.8654 m/z @12.64 [151231OFc1_NvH-0949-Control-17.raw]	404.86541748046875	12.6442981101333	0.322719644	99.9605951549333	99.6378755109333	614253.125	1.0009625339705957E8	0	7349	11.676592556834851	1.3969849771294034	2.195553500781256	404.8554382324219	404.8655090332031
293	404.8755187988281	15.6277265848					1	DETECTED	404.8755 m/z @15.63 [151231OFc1_NvH-0949-Control-17.raw]	404.8755187988281	15.6277265848	0.291767931733333	100.001097405067	99.70932947333367	1281842.875	1.293156805751536E8	3	7349	0.22097786983892398	1.3269993490213638	0.8268227505666216	404.86553955078125	404.885498046875
294	404.88623046875	42.6374674512					1	DETECTED	404.8862 m/z @42.64 [151231OFc1_NvH-0949-Control-17.raw]	404.88623046875	42.6374674512	0.414506134933333	98.1380729010667	97.72356676613337	205256.859375	7.705165098898596E7	0	7349	0.12299698690395644	0.5003347366918912	0.056374824665442504	404.8855285644531	404.8895263671875
295	404.8995361328125	12.2296075733333					1	DETECTED	404.8995 m/z @12.23 [151231OFc1_NvH-0949-Control-17.raw]	404.8995361328125	12.2296075733333	0.0768265314666667	99.6890212370667	99.61219470560003	735784.25	1.2553871555584152E8	3	7349	2.3130178754973443	1.576865055091649	3.7844479821439854	404.8895568847656	404.9074401855469
296	404.91754150390625	30.8888624098667					1	DETECTED	404.9175 m/z @30.89 [151231OFc1_NvH-0949-Control-17.raw]	404.91754150390625	30.8888624098667	0.0354311922666667	99.1877917218667	99.15236052960003	1326443.75	1.0395246515389359E8	3	7349	0.20903221027907648	0.519711939105931	0.03829157103767904	404.9075622558594	404.927490234375
297	404.932861328125	15.7241067072					1	DETECTED	404.9329 m/z @15.72 [151231OFc1_NvH-0949-Control-17.raw]	404.932861328125	15.7241067072	0.0973570930666667	99.8600589189333	99.76270182586664	113680.2890625	5.5313914466602355E7	0	7349	0.18744812764132668	0.528925083093957	0.09476354197206784	404.9277038574219	404.93524169921875
298	404.94525146484375	29.684339052					1	DETECTED	404.9453 m/z @29.68 [151231OFc1_NvH-0949-Control-17.raw]	404.94525146484375	29.684339052	0.00427307253333333	99.6209520221333	99.61667894959996	210046.0	8.114138791233245E7	4	7349	0.15117274946020487	0.5045906940260639	0.0052056844479515954	404.9355163574219	404.9551086425781
299	404.96331787109375	25.2942918189333					1	DETECTED	404.9633 m/z @25.29 [151231OFc1_NvH-0949-Control-17.raw]	404.96331787109375	25.2942918189333	0.0147709354666667	99.4976047493333	99.48283381386663	124363.0234375	7.446868039138772E7	0	7349	6.329088159517127	0.592823578203332	0.36843991090529704	404.95526123046875	404.9732971191406
300	404.9781799316406	22.6765430608					1	DETECTED	404.9782 m/z @22.68 [151231OFc1_NvH-0949-Control-17.raw]	404.9781799316406	22.6765430608	0.138481906133333	99.7983747794667	99.65989287333336	84873.625	7.443443125114544E7	0	7349	12.173586346635247	2.1837861350107013	0.37036660255318327	404.97332763671875	404.9881591796875
301	405.000244140625	40.542572468					1	DETECTED	405.0002 m/z @40.54 [151231OFc1_NvH-0949-Control-17.raw]	405.000244140625	40.542572468	0.0147709354666667	99.850086092	99.83531515653333	125451.3359375	7.72272597732288E7	0	7349	13.664632814768048	1.3532020294635532	0.020040712608655947	404.99029541015625	405.0090026855469
302	405.01904296875	43.8583096309333					1	DETECTED	405.0190 m/z @43.86 [151231OFc1_NvH-0949-Control-17.raw]	405.01904296875	43.8583096309333	0.414506134933333	99.9001232482667	99.48561711333336	282203.78125	7.760381079595478E7	0	7349	0.2583816241644499	0.48520452516241797	0.08946281912963952	405.0091552734375	405.0290222167969
303	405.03424072265625	40.3868080594667					1	DETECTED	405.0342 m/z @40.39 [151231OFc1_NvH-0949-Control-17.raw]	405.03424072265625	40.3868080594667	0.0665452192	99.3531041933333	99.2865589741333	176607.375	7.872665559390801E7	0	7349	62.7127731959454	2.0722502602429134	13.875840379810159	405.0291748046875	405.0436096191406
304	405.0649108886719	48.0344535568					1	DETECTED	405.0649 m/z @48.03 [151231OFc1_NvH-0949-Control-17.raw]	405.0649108886719	48.0344535568	1.87106456293333	99.9910492928	98.11998472986667	25802.103515625	7.693792108741398E7	0	7349	63.76285455866899	1.042797614269453	1.1208803284096651	405.054931640625	405.0649108886719
305	405.0757751464844	43.5987708474667					1	DETECTED	405.0758 m/z @43.60 [151231OFc1_NvH-0949-Control-17.raw]	405.0757751464844	43.5987708474667	0.0147709354666667	99.9405142792	99.92574334373333	31163.560546875	7.676788274341854E7	0	7349	94.67236158812669	1.0902307562694782	1.179990932826204	405.06585693359375	405.08563232421875
306	405.10400390625	89.5870550805333					1	DETECTED	405.1040 m/z @89.59 [151231OFc1_NvH-0949-Control-17.raw]	405.10400390625	89.5870550805333	1.23835683413333	97.072203912	95.83384707786668	618084.875	8.096697254951985E7	0	7349	0.0744538935126684	1.4504127427940217	2.2667104806731118	405.09405517578125	405.11370849609375
307	405.12286376953125	81.7632722602667					1	DETECTED	405.1229 m/z @81.76 [151231OFc1_NvH-0949-Control-17.raw]	405.12286376953125	81.7632722602667	19.4648176501333	95.6491060512	76.1842884010667	405791.3125	8.424776293397687E7	0	7349	0.8175568220422917	1.5032565457108837	1.4124898726989612	405.1157531738281	405.1328430175781
308	405.1331787109375	90.5960248989333					1	DETECTED	405.1332 m/z @90.60 [151231OFc1_NvH-0949-Control-17.raw]	405.1331787109375	90.5960248989333	1.621829984	94.1366695384	92.5148395544	16957.283203125	6.065232256823125E7	0	7349	0.6396315778375623	0.5198970310596901	0.014796326466767791	405.13287353515625	405.14312744140625
309	405.1577453613281	90.8503823722667					1	DETECTED	405.1577 m/z @90.85 [151231OFc1_NvH-0949-Control-17.raw]	405.1577453613281	90.8503823722667	8.2335198376	99.850086092	91.6165662544	37846.19140625	7.200132797696292E7	0	7349	83.28782356167193	0.5183062944091393	0.03647266287573371	405.1477966308594	405.1578674316406
310	405.1678771972656	16.9016244770667					1	DETECTED	405.1679 m/z @16.90 [151231OFc1_NvH-0949-Control-17.raw]	405.1678771972656	16.9016244770667	0.6182663192	99.9001232482667	99.28185692906669	161303.09375	7.595603376682083E7	0	7349	0.17585244090892616	7.320030954696481	7.4029068164080405	405.15789794921875	405.1719055175781
311	405.18194580078125	15.8424776882667					1	DETECTED	405.1819 m/z @15.84 [151231OFc1_NvH-0949-Control-17.raw]	405.18194580078125	15.8424776882667	0.586791405066667	99.9910492928	99.40425788773334	167815.328125	7.753460157554266E7	0	7349	76.3519229738063	12.27157045523647	9.545189016766068	405.172119140625	405.183349609375
312	405.193359375	14.9295425085333					1	DETECTED	405.1934 m/z @14.93 [151231OFc1_NvH-0949-Control-17.raw]	405.193359375	14.9295425085333	3.32234873493333	98.9666153173333	95.64426658239996	1416612.25	1.3817266552948985E8	2	7349	0.5612471466121516	0.9646848978166713	1.8291371097671407	405.18341064453125	405.1959228515625
313	405.2059326171875	22.5315298992					1	DETECTED	405.2059 m/z @22.53 [151231OFc1_NvH-0949-Control-17.raw]	405.2059326171875	22.5315298992	1.63240706106667	99.768710236	98.13630317493333	1467038.375	2.0451055803162047E8	2	7349	7.0825655108264005	3.186391914388946	1.5114306878297346	405.1959533691406	405.2131042480469
314	405.2231140136719	19.8087639696					1	DETECTED	405.2231 m/z @19.81 [151231OFc1_NvH-0949-Control-17.raw]	405.2231140136719	19.8087639696	3.44535108026667	99.850086092	96.40473501173332	3433689.75	2.835931419046487E8	3	7349	12.936374444459139	1.045434968043424	0.6703400055217567	405.213134765625	405.23309326171875
315	405.2347412109375	9.0711022936					1	DETECTED	405.2347 m/z @9.07 [151231OFc1_NvH-0949-Control-17.raw]	405.2347412109375	9.0711022936	3.16500821066667	100.001097405067	96.83608919440033	1228184.75	1.418127147206002E8	2	7349	0.19194651927926465	0.7133239449291724	150.25142440359986	405.2331237792969	405.2447204589844
316	405.24554443359375	90.3994105130667					1	DETECTED	405.2455 m/z @90.40 [151231OFc1_NvH-0949-Control-17.raw]	405.24554443359375	90.3994105130667	3.6244847688	95.4989514248	91.874466656	1158846.0	9.061194269855982E7	0	7349	0.08702081939796358	0.5014304425797804	2.150228433701777	405.2447814941406	405.25
317	405.260009765625	57.6557677197333					1	DETECTED	405.2600 m/z @57.66 [151231OFc1_NvH-0949-Control-17.raw]	405.260009765625	57.6557677197333	0.0768265314666667	99.5893727128	99.51254618133333	2074522.75	1.438686144032903E8	2	7349	0.2204356233695819	0.5064529115409484	0.008764395784398986	405.2500305175781	405.2688293457031
318	405.2850341796875	90.7076713432					1	DETECTED	405.2850 m/z @90.71 [151231OFc1_NvH-0949-Control-17.raw]	405.2850341796875	90.7076713432	4.3140958952	94.8742939226667	90.5601980274667	145023.0	1.0545565901553132E8	0	7349	0.41873422718893494	1.0931967213766438	1.0445416926189022	405.2757568359375	405.2886962890625
319	405.29998779296875	90.3222886272					1	DETECTED	405.3000 m/z @90.32 [151231OFc1_NvH-0949-Control-17.raw]	405.29998779296875	90.3222886272	0.00427307253333333	99.9809388432	99.97666577066666	37639.84375	6.379264768889547E7	0	7349	1.4906349823604756	0.5455130641617303	0.07372985351079314	405.29522705078125	405.3098449707031
320	405.32159423828125	91.2136803413333					1	DETECTED	405.3216 m/z @91.21 [151231OFc1_NvH-0949-Control-17.raw]	405.32159423828125	91.2136803413333	44.3296224181333	93.847809892	49.5181874738667	107523.78125	6.048083029491424E7	0	7349	2.051948237578756	0.5163060949608602	0.9014664430401089	405.31243896484375	405.3308410644531
321	405.3362121582031	91.0740653872					1	DETECTED	405.3362 m/z @91.07 [151231OFc1_NvH-0949-Control-17.raw]	405.3362121582031	91.0740653872	8.5792133488	92.9737305117333	84.3945171629333	38153.11328125	6.226048217813508E7	0	7349	1.2185010174072914	0.5115138404251518	0.603719841047239	405.33416748046875	405.34295654296875
322	405.35247802734375	36.3181255072					1	DETECTED	405.3525 m/z @36.32 [151231OFc1_NvH-0949-Control-17.raw]	405.35247802734375	36.3181255072	20.6732787957333	95.8786365130667	75.2053577173334	24163.265625	6.335546167770037E7	0	7349	70.72919259911893	2.4035185228824436	3.5474014118833526	405.3472900390625	405.3620300292969
323	405.37298583984375	91.5016476904					1	DETECTED	405.3730 m/z @91.50 [151231OFc1_NvH-0949-Control-17.raw]	405.37298583984375	91.5016476904	3.33262755813333	95.9811874770667	92.64855991893337	26933.44921875	7.521467111068134E7	0	7349	0.6985146752214035	0.525403139220254	0.7019123358084135	405.3634033203125	405.37677001953125
324	405.38751220703125	12.0727733490667					1	DETECTED	405.3875 m/z @12.07 [151231OFc1_NvH-0949-Control-17.raw]	405.38751220703125	12.0727733490667	9.15092998293333	99.6991463442667	90.54821636133336	40316.13671875	6.618821273599013E7	0	7349	0.19412694132038943	15.49504970233237	6.671192974362154	405.3778076171875	405.39080810546875
325	405.4012145996094	32.5349149637333					1	DETECTED	405.4012 m/z @32.53 [151231OFc1_NvH-0949-Control-17.raw]	405.4012145996094	32.5349149637333	0.476917636533333	98.6265461538667	98.14962851733337	109876.484375	8.189563327749641E7	0	7349	11.697297015338481	2.70995246112667	0.43898890657740847	405.39129638671875	405.41058349609375
326	405.42181396484375	29.1146268424					1	DETECTED	405.4218 m/z @29.11 [151231OFc1_NvH-0949-Control-17.raw]	405.42181396484375	29.1146268424	0.200316526666667	95.7089279224	95.50861139573333	69005.28125	8.094944845327424E7	0	7349	33.43984258300928	3.0039655348050465	0.05649732964041333	405.4118957519531	405.4234924316406
327	405.4335021972656	36.6518551653333					1	DETECTED	405.4335 m/z @36.65 [151231OFc1_NvH-0949-Control-17.raw]	405.4335021972656	36.6518551653333	2.22765855653333	99.2806617213333	97.05300316479997	111390.3828125	7.345945145718864E7	0	7349	24.209245539082833	1.7164902823898764	0.5350424570154453	405.423583984375	405.44342041015625
328	405.4481506347656	24.7386570506667					1	DETECTED	405.4482 m/z @24.74 [151231OFc1_NvH-0949-Control-17.raw]	405.4481506347656	24.7386570506667	2.97155875226667	99.2806617213333	96.30910296906663	108752.265625	7.974838617905124E7	0	7349	13.596712081754124	2.2420642973319715	0.24726553485751943	405.4436340332031	405.4580383300781
329	405.4642028808594	17.9530704170667					1	DETECTED	405.4642 m/z @17.95 [151231OFc1_NvH-0949-Control-17.raw]	405.4642028808594	17.9530704170667	3.40119343333333	99.9809388432	96.57974540986666	63189.05859375	7.668600050343435E7	0	7349	2.9335473154676883	0.5208217723634392	0.09269976542347394	405.4582214355469	405.465087890625
330	405.47509765625	22.1816783066667					1	DETECTED	405.4751 m/z @22.18 [151231OFc1_NvH-0949-Control-17.raw]	405.47509765625	22.1816783066667	4.02759037493333	98.3408224989333	94.31323212399998	1461823.25	9.59920612655442E7	0	7349	0.1894685454405476	1.2299608577128516	1.4300969381506483	405.4651184082031	405.48504638671875
331	405.5015563964844	40.4867795762667					1	DETECTED	405.5016 m/z @40.49 [151231OFc1_NvH-0949-Control-17.raw]	405.5015563964844	40.4867795762667	1.94329123333333	99.6991463442667	97.75585511093337	153215.46875	7.215676981641033E7	0	7349	18.335699170395326	1.4888772323803408	3.7692449189736066	405.4915771484375	405.5114440917969
332	405.5164489746094	15.8424776882667					1	DETECTED	405.5164 m/z @15.84 [151231OFc1_NvH-0949-Control-17.raw]	405.5164489746094	15.8424776882667	3.69116332106667	95.8888969114667	92.19773359040003	109345.328125	7.194353985041937E7	0	7349	0.08514931078344645	0.5164747747369823	3.528300766698873	405.5116271972656	405.5213317871094
333	405.5314025878906	18.4676956317333					1	DETECTED	405.5314 m/z @18.47 [151231OFc1_NvH-0949-Control-17.raw]	405.5314025878906	18.4676956317333	3.19532666346667	99.80983488	96.61450821653332	1384496.25	1.1350885347252928E8	0	7349	0.15883006483994677	5.081124104569377	11.189587226917387	405.52142333984375	405.5413818359375
334	405.55108642578125	17.6236197381333					1	DETECTED	405.5511 m/z @17.62 [151231OFc1_NvH-0949-Control-17.raw]	405.55108642578125	17.6236197381333	3.14494810773333	99.9708223570667	96.82587424933337	1331245.875	1.4213767027808103E8	3	7349	7.500367681377103	2.248869880555693	4.4657590836667085	405.5414123535156	405.56103515625
335	405.5655212402344	14.198955512					1	DETECTED	405.5655 m/z @14.20 [151231OFc1_NvH-0949-Control-17.raw]	405.5655212402344	14.198955512	3.54581925973333	98.5339269258667	94.98810766613336	1326251.75	1.0816362455433184E8	3	7349	0.1511678434068795	1.1328955320864729	12.621364039020477	405.56109619140625	405.57550048828125
336	405.5773620605469	17.9859220242667					1	DETECTED	405.5774 m/z @17.99 [151231OFc1_NvH-0949-Control-17.raw]	405.5773620605469	17.9859220242667	6.80122366133333	98.3711761722667	91.56995251093338	102530.1328125	6.7800212354852E7	0	7349	0.4061713171364367	0.5224593426717987	0.03442427454272073	405.5755615234375	405.5783386230469
337	405.5884094238281	46.8346650437333					1	DETECTED	405.5884 m/z @46.83 [151231OFc1_NvH-0949-Control-17.raw]	405.5884094238281	46.8346650437333	2.60445408533333	99.4767821306667	96.87232804533338	298644.375	8.092188457581733E7	3	7349	0.14514222653923525	0.5085674267152421	0.009109297223946792	405.5784606933594	405.598388671875
338	405.6012268066406	41.5207695538667					1	DETECTED	405.6012 m/z @41.52 [151231OFc1_NvH-0949-Control-17.raw]	405.6012268066406	41.5207695538667	1.88140850826667	95.6093459872	93.72793747893333	118276.2265625	7.271512594226772E7	0	7349	0.07551139023447462	1.6889759744597554	0.48015442588248275	405.5984191894531	405.61114501953125
339	405.6694641113281	16.9580066536					1	DETECTED	405.6695 m/z @16.96 [151231OFc1_NvH-0949-Control-17.raw]	405.6694641113281	16.9580066536	2.15497799333333	96.6164275584	94.46144956506667	63850.25390625	6.602348280269729E7	0	7349	3.4738156277853722	7.154916658012394	0.0808047903806079	405.6600341796875	405.679443359375
340	405.6813659667969	19.5936413018667					1	DETECTED	405.6814 m/z @19.59 [151231OFc1_NvH-0949-Control-17.raw]	405.6813659667969	19.5936413018667	4.66189820693333	87.2964280581333	82.63452985119997	56093.6953125	7.096169902919623E7	0	7349	0.17209177970093847	2.964831055747599	0.0020689855482774653	405.6795349121094	405.6847229003906
341	405.6947326660156	15.0092897210667					1	DETECTED	405.6947 m/z @15.01 [151231OFc1_NvH-0949-Control-17.raw]	405.6947326660156	15.0092897210667	2.6462561064	98.3090793176	95.66282321119999	841444.5625	1.1985473844876921E8	2	7349	0.42168088046058116	1.783186390257845	0.16201370119164188	405.6847839355469	405.7046813964844
342	405.712646484375	10.0769485202667					1	DETECTED	405.7126 m/z @10.08 [151231OFc1_NvH-0949-Control-17.raw]	405.712646484375	10.0769485202667	2.7416155472	99.6092910365333	96.86767548933331	614430.5625	1.0447052639583573E8	2	7349	4.915415268351152	1.4545821126826355	1.7542616317076298	405.7047424316406	405.7147216796875
343	405.7247314453125	19.7852434168					1	DETECTED	405.7247 m/z @19.79 [151231OFc1_NvH-0949-Control-17.raw]	405.7247314453125	19.7852434168	3.28880076773333	99.7884331549333	96.49963238719997	1484718.5	1.4390701154496315E8	2	7349	6.0007221983003625	0.7221441315729954	1.1174618093950597	405.7147521972656	405.7295227050781
344	405.7395324707031	16.1523095413333					1	DETECTED	405.7395 m/z @16.15 [151231OFc1_NvH-0949-Control-17.raw]	405.7395324707031	16.1523095413333	3.4789108856	99.1475882152	95.6686773296	1514534.375	1.380639357594348E8	2	7349	6.650670196220043	1.2164920226515912	2.5410378734353376	405.72955322265625	405.7494812011719
345	405.7619934082031	57.6200854149333					1	DETECTED	405.7620 m/z @57.62 [151231OFc1_NvH-0949-Control-17.raw]	405.7619934082031	57.6200854149333	4.35914696826667	96.7885115672	92.42936459893333	951087.5625	1.0390954824081564E8	2	7349	0.17146656032238639	0.5062640456152537	0.010777688035639084	405.7520751953125	405.7705383300781
346	405.8206481933594	51.1179431104					1	DETECTED	405.8206 m/z @51.12 [151231OFc1_NvH-0949-Control-17.raw]	405.8206481933594	51.1179431104	2.6462561064	99.1475882152	96.5013321088	34636.8671875	7.694186035304885E7	0	7349	92.54096610065137	0.9954402051329108	0.9908804102658215	405.8191223144531	405.82611083984375
347	405.83612060546875	15.8957958037333					1	DETECTED	405.8361 m/z @15.90 [151231OFc1_NvH-0949-Control-17.raw]	405.83612060546875	15.8957958037333	1.5154813432	99.7983747794667	98.2828934362667	138016.1875	7.368680134450862E7	0	7349	0.1657158241334784	0.5236857639406816	4.6073715807366185	405.8265380859375	405.8460693359375
348	405.8502502441406	32.2992090066667					1	DETECTED	405.8503 m/z @32.30 [151231OFc1_NvH-0949-Control-17.raw]	405.8502502441406	32.2992090066667	0.5187524096	99.2080982509333	98.6893458413333	92396.71875	7.590037228390267E7	0	7349	25.678819617595124	1.8179601861229515	4.074569133057993	405.8462829589844	405.85546875
349	405.8655090332031	18.5110557866667					1	DETECTED	405.8655 m/z @18.51 [151231OFc1_NvH-0949-Control-17.raw]	405.8655090332031	18.5110557866667	0.870598253333333	99.9605951549333	99.08999690159997	1087911.625	1.0530356025167872E8	0	7349	0.12484016294894928	1.6366876407566664	0.3354361714464251	405.85552978515625	405.8686218261719
350	405.8786315917969	12.7457926189333					1	DETECTED	405.8786 m/z @12.75 [151231OFc1_NvH-0949-Control-17.raw]	405.8786315917969	12.7457926189333	0.1281949096	99.9809388432	99.8527439336	1238588.25	1.3660664075644702E8	3	7349	0.13715345384117583	2.8111022120178193	4.981676384087709	405.86865234375	405.88861083984375
351	405.8926696777344	17.5394268392					1	DETECTED	405.8927 m/z @17.54 [151231OFc1_NvH-0949-Control-17.raw]	405.8926696777344	17.5394268392	0.117959292	99.4356019392	99.3176426472	934353.6875	1.195196022868357E8	3	7349	4.4591792820817915	0.9186566516933983	1.1982562878088583	405.8886413574219	405.90264892578125
352	405.9078063964844	33.5861509184					1	DETECTED	405.9078 m/z @33.59 [151231OFc1_NvH-0949-Control-17.raw]	405.9078063964844	33.5861509184	0.2611033296	99.3839625394667	99.12285920986669	285749.0625	8.889961999048503E7	3	7349	11.322900859639685	0.5089576663926731	0.40431403107049113	405.9026794433594	405.91778564453125
353	405.9232482910156	46.8346650437333					1	DETECTED	405.9232 m/z @46.83 [151231OFc1_NvH-0949-Control-17.raw]	405.9232482910156	46.8346650437333	0.00427307253333333	99.9809388432	99.97666577066666	230558.203125	7.900771430786306E7	0	7349	0.12175436536153939	0.964199925667619	2.4740537174496846	405.9178771972656	405.9326171875
354	405.93817138671875	22.7694214802667					1	DETECTED	405.9382 m/z @22.77 [151231OFc1_NvH-0949-Control-17.raw]	405.93817138671875	22.7694214802667	0.0561268968	99.7092338917333	99.65310699493331	49374.01953125	7.377644820180158E7	0	7349	0.10665590050879459	2.8704536824525704	4.742885488403478	405.9334411621094	405.943115234375
355	405.9531555175781	10.1703436824					1	DETECTED	405.9532 m/z @10.17 [151231OFc1_NvH-0949-Control-17.raw]	405.9531555175781	10.1703436824	0.00427307253333333	99.9001232482667	99.89585017573336	197879.6875	7.741058087661506E7	2	7349	0.248877776078265	1.2970044572511767	42.240144774411036	405.9432067871094	405.954833984375
356	405.9649353027344	38.2023306776					1	DETECTED	405.9649 m/z @38.20 [151231OFc1_NvH-0949-Control-17.raw]	405.9649353027344	38.2023306776	0.0870782578666667	99.4561950858667	99.36911682800003	371293.25	7.889191084345497E7	4	7349	0.1293714560922723	0.5190559016911902	0.007462654552231885	405.9550476074219	405.96624755859375
357	405.97625732421875	22.1955755456					1	DETECTED	405.9763 m/z @22.20 [151231OFc1_NvH-0949-Control-17.raw]	405.97625732421875	22.1955755456	0.159098647733333	99.9102213434667	99.75112269573337	582704.625	8.934168529865158E7	0	7349	13.851598531906067	1.6676402219136888	0.9163313247821888	405.9662780761719	405.9862060546875
358	405.9879150390625	31.6121610096					1	DETECTED	405.9879 m/z @31.61 [151231OFc1_NvH-0949-Control-17.raw]	405.9879150390625	31.6121610096	0.1281949096	98.5542284013333	98.4260334917333	130872.78125	7.817454512765136E7	0	7349	0.082885269494259	1.9715387982390027	0.014101860560846759	405.986328125	405.99774169921875
359	406.02392578125	40.542572468					1	DETECTED	406.0239 m/z @40.54 [151231OFc1_NvH-0949-Control-17.raw]	406.02392578125	40.542572468	0.36372696	97.2989760061333	96.93524904613331	34447.9296875	7.991728716314203E7	0	7349	10.283996733620189	1.2195306483770936	1.4365025200730117	406.0237121582031	406.0338439941406
360	406.0454406738281	39.8342348762667					1	DETECTED	406.0454 m/z @39.83 [151231OFc1_NvH-0949-Control-17.raw]	406.0454406738281	39.8342348762667	0.933764495733333	99.5994120277333	98.66564753199997	37301.29296875	7.326689718340798E7	0	7349	60.925526202845276	1.2701387136516509	1.5389777731869558	406.0355224609375	406.05450439453125
361	406.0633850097656	51.9490044194667					1	DETECTED	406.0634 m/z @51.95 [151231OFc1_NvH-0949-Control-17.raw]	406.0633850097656	51.9490044194667	0.5973726056	99.9809388432	99.3835662376	22465.533203125	7.077042455201828E7	0	7349	98.54321864164245	0.9662591241665345	0.934816568182409	406.0558166503906	406.0650939941406
362	406.1153259277344	81.5556434168					1	DETECTED	406.1153 m/z @81.56 [151231OFc1_NvH-0949-Control-17.raw]	406.1153259277344	81.5556434168	20.5406010730667	97.1633655104	76.6227644373333	173075.421875	6.6247334319069445E7	0	7349	0.5415499566928617	1.8889805121394467	1.0622501471779082	406.1053771972656	406.1246643066406
363	406.1253662109375	81.6612817138667					1	DETECTED	406.1254 m/z @81.66 [151231OFc1_NvH-0949-Control-17.raw]	406.1253662109375	81.6612817138667	0.6393159728	98.1581410837333	97.51882511093329	43792.30859375	6.395603639358047E7	0	7349	44.40730003589154	0.6059041374047268	0.2115503246633507	406.1253356933594	406.1335754394531
364	406.14324951171875	54.1994012176					1	DETECTED	406.1432 m/z @54.20 [151231OFc1_NvH-0949-Control-17.raw]	406.14324951171875	54.1994012176	1.60065745013333	96.2024555256	94.60179807546668	19516.267578125	6.731585335473605E7	0	7349	90.20129705114245	0.899536699614046	0.7186635218780053	406.13568115234375	406.14605712890625
365	406.1564636230469	40.355541348					1	DETECTED	406.1565 m/z @40.36 [151231OFc1_NvH-0949-Control-17.raw]	406.1564636230469	40.355541348	1.53683527866667	99.7489481154667	98.21211283680003	44332.51171875	7.502794159888156E7	0	7349	83.28050783204876	1.0819660492732768	1.485689860490194	406.14654541015625	406.16644287109375
366	406.17852783203125	23.0515973109333					1	DETECTED	406.1785 m/z @23.05 [151231OFc1_NvH-0949-Control-17.raw]	406.17852783203125	23.0515973109333	2.38333401653333	98.8020296392	96.41869562266668	98430.5703125	7.414671242194003E7	0	7349	7.285860509227259	3.731399525796504	8.148080293197886	406.1685485839844	406.18182373046875
367	406.19189453125	43.7395462898667					1	DETECTED	406.1919 m/z @43.74 [151231OFc1_NvH-0949-Control-17.raw]	406.19189453125	43.7395462898667	1.63240706106667	99.5893727128	97.95696565173333	408896.875	1.0172343953563972E8	0	7349	27.956008376424982	1.5075001093684028	1.7420871589975213	406.18194580078125	406.19207763671875
368	406.20208740234375	89.3647291658667					1	DETECTED	406.2021 m/z @89.36 [151231OFc1_NvH-0949-Control-17.raw]	406.20208740234375	89.3647291658667	2.76222959093333	99.7389774229333	96.97674783199997	3621725.75	2.4913686285038352E8	2	7349	0.1890409177737098	0.5022680122755412	0.0019382935973511965	406.1921081542969	406.21112060546875
369	406.22113037109375	36.4861464450667					1	DETECTED	406.2211 m/z @36.49 [151231OFc1_NvH-0949-Control-17.raw]	406.22113037109375	36.4861464450667	0.0147709354666667	99.9809388432	99.96616790773332	2.6977678E7	8.393919383682859E8	2	7349	0.33105213930715394	1.2669142365649082	1.2597049545330423	406.2111511230469	406.2311096191406
370	406.2392883300781	32.2335329410667					1	DETECTED	406.2393 m/z @32.23 [151231OFc1_NvH-0949-Control-17.raw]	406.2392883300781	32.2335329410667	3.18502050853333	99.5490148312	96.36399432266667	1633812.625	1.865668845641317E8	2	7349	23.219056839317666	0.789193877280563	2.5618418942181513	406.23114013671875	406.249267578125
371	406.25506591796875	22.2275523421333					1	DETECTED	406.2551 m/z @22.23 [151231OFc1_NvH-0949-Control-17.raw]	406.25506591796875	22.2275523421333	3.85539438586667	95.5192302456	91.66383585973333	1503511.125	1.4529374064013726E8	2	7349	18.335871462886523	0.7382981299663446	86.70813741687411	406.2493591308594	406.2650451660156
372	406.2676086425781	42.6561819714667					1	DETECTED	406.2676 m/z @42.66 [151231OFc1_NvH-0949-Control-17.raw]	406.2676086425781	42.6561819714667	4.67368910186667	99.5387734602667	94.86508435840003	869671.0625	9.321834236111729E7	2	7349	0.18638102942631463	7.56057778913323	1.7620155504407427	406.26507568359375	406.277587890625
373	406.2803649902344	89.9496028936					1	DETECTED	406.2804 m/z @89.95 [151231OFc1_NvH-0949-Control-17.raw]	406.2803649902344	89.9496028936	0.0147709354666667	95.5897112010667	95.57494026560003	115345.671875	7.20116402933339E7	0	7349	2.6652011080039273	0.5153524838678495	2.723339435616531	406.2778625488281	406.28857421875
374	406.30615234375	59.9737471642667					1	DETECTED	406.3062 m/z @59.97 [151231OFc1_NvH-0949-Control-17.raw]	406.30615234375	59.9737471642667	0.681338393333333	99.6890212370667	99.00768284373336	17330.51171875	6.135421647485474E7	0	7349	89.32948789282804	0.8349102768470205	0.5377583709443454	406.2962951660156	406.30615234375
375	406.316650390625	91.2336695952					1	DETECTED	406.3167 m/z @91.23 [151231OFc1_NvH-0949-Control-17.raw]	406.316650390625	91.2336695952	6.74681150213333	93.2868108192	86.53999931706667	67416.8359375	7.743947764734247E7	0	7349	1.3204379247661677	0.509650414075277	0.9795115766217461	406.3083190917969	406.3247375488281
376	406.3343811035156	91.0843071178667					1	DETECTED	406.3344 m/z @91.08 [151231OFc1_NvH-0949-Control-17.raw]	406.3343811035156	91.0843071178667	20.4238481034667	93.11197054	72.6881224365333	17919.74609375	5.123636817627212E7	0	7349	0.4912826767269536	0.5143479355386021	0.08000468583331624	406.328125	406.3414001464844
377	406.3526306152344	89.3960615077333					1	DETECTED	406.3526 m/z @89.40 [151231OFc1_NvH-0949-Control-17.raw]	406.3526306152344	89.3960615077333	5.32416295226667	94.4451508077333	89.12098785546662	63257.09375	1.0459881447796892E8	0	7349	85.86442519568465	0.5173820390848454	0.022348460707755154	406.34320068359375	406.3623352050781
378	406.3760986328125	52.2107597042667					1	DETECTED	406.3761 m/z @52.21 [151231OFc1_NvH-0949-Control-17.raw]	406.3760986328125	52.2107597042667	0.322719644	99.8901752437333	99.5674555997333	30459.50390625	7.338065456596187E7	0	7349	70.44771035916193	0.8846364341297231	0.7511911087217453	406.3664245605469	406.3858642578125
379	406.4540100097656	23.204682968					1	DETECTED	406.4540 m/z @23.20 [151231OFc1_NvH-0949-Control-17.raw]	406.4540100097656	23.204682968	3.11476514053333	98.8531624757333	95.73839733519996	121016.46875	7.606029753934892E7	0	7349	0.13221188724994448	0.511346497710691	0.2730173931944512	406.44403076171875	406.45556640625
380	406.4656066894531	25.3798051882667					1	DETECTED	406.4656 m/z @25.38 [151231OFc1_NvH-0949-Control-17.raw]	406.4656066894531	25.3798051882667	5.10044670586667	99.8701774437333	94.76973073786662	715581.0	1.1104915183409381E8	0	7349	0.564424755050684	0.7248025666205391	6.341334497748767	406.4556579589844	406.4755554199219
381	406.4819641113281	25.6665440224					1	DETECTED	406.4820 m/z @25.67 [151231OFc1_NvH-0949-Control-17.raw]	406.4819641113281	25.6665440224	4.42306055173333	98.5034060445333	94.08034549279998	115812.109375	7.766639127630682E7	0	7349	0.5933463739130502	0.5356560315204869	1.6770984172821748	406.4756774902344	406.4918212890625
382	406.5008850097656	15.63867874					1	DETECTED	406.5009 m/z @15.64 [151231OFc1_NvH-0949-Control-17.raw]	406.5008850097656	15.63867874	1.90197680906667	98.5135393514667	96.61156254240004	101857.9609375	7.764946433212355E7	0	7349	0.13786241631576068	0.5218770932874546	0.03910308075521374	406.49200439453125	406.5106506347656
383	406.51788330078125	38.09449417015					1	DETECTED	406.5179 m/z @38.09 [151231OFc1_NvH-0949-Control-17.raw]	406.51788330078125	38.09449417015	3.6244847688	94.5342709925333	90.90978622373329	85590.828125	7.791455562196234E7	0	7349	29.60502234739799	1.3750170224457503	1.7803599243525323	406.5109558105469	406.52679443359375
384	406.53680419921875	13.0847509898667					1	DETECTED	406.5368 m/z @13.08 [151231OFc1_NvH-0949-Control-17.raw]	406.53680419921875	13.0847509898667	2.91605943706667	99.8802151344	96.96415569733334	2.0048134E7	3.8719283562435347E8	3	7349	0.17353076927271616	26.405700119612817	1.563814281429156	406.5268249511719	406.5467834472656
385	406.546875	29.4481004458667					1	DETECTED	406.5469 m/z @29.45 [151231OFc1_NvH-0949-Control-17.raw]	406.546875	29.4481004458667	2.7192867	96.3738726669333	93.6545859669333	297313.28125	1.2342992695621064E8	3	7349	18.179158459076497	0.7244402959567298	0.4663774316575581	406.5468444824219	406.5568542480469
386	406.557861328125	62.4116255232					1	DETECTED	406.5579 m/z @62.41 [151231OFc1_NvH-0949-Control-17.raw]	406.557861328125	62.4116255232	2.8032252616	96.4448636146667	93.6416383530667	137049.625	1.0364674087679532E8	3	7349	41.23156374434451	0.8509017094811936	0.0011522581750541645	406.556884765625	406.5587158203125
387	406.5687255859375	15.6277265848					1	DETECTED	406.5687 m/z @15.63 [151231OFc1_NvH-0949-Control-17.raw]	406.5687255859375	15.6277265848	2.5628508728	99.2806617213333	96.7178108485333	958374.6875	1.0723375864729501E8	3	7349	0.14414195167926103	0.8093249313335971	32.75280407070463	406.5587463378906	406.5787048339844
388	406.5804138183594	39.1560096658667					1	DETECTED	406.5804 m/z @39.16 [151231OFc1_NvH-0949-Control-17.raw]	406.5804138183594	39.1560096658667	4.171755328	85.55963068	81.387875352	37392.62109375	6.788861647209015E7	0	7349	7.135023561442843	1.1632072326879117	1.4142617865597733	406.5787658691406	406.5903625488281
389	406.64947509765625	52.7338849890667					1	DETECTED	406.6495 m/z @52.73 [151231OFc1_NvH-0949-Control-17.raw]	406.64947509765625	52.7338849890667	5.39240256773333	95.9201321072	90.52772953946668	25042.26171875	7.653090325086191E7	0	7349	65.13097951692095	0.9561142248755649	0.9825356347360201	406.6397705078125	406.65911865234375
390	406.68292236328125	17.0127435768					1	DETECTED	406.6829 m/z @17.01 [151231OFc1_NvH-0949-Control-17.raw]	406.68292236328125	17.0127435768	1.36602033973333	99.7389774229333	98.37295708319998	190957.625	6.934029531151803E7	0	7349	0.2496598232524967	0.5856369428895325	0.18698148930470762	406.67315673828125	406.68402099609375
391	406.69403076171875	43.7069299914667					1	DETECTED	406.6940 m/z @43.71 [151231OFc1_NvH-0949-Control-17.raw]	406.69403076171875	43.7069299914667	2.45563896106667	99.7884331549333	97.33279419386663	256282.75	8.257788723512305E7	0	7349	0.09607462124734667	0.5634317943968932	0.4845841475483847	406.6840515136719	406.7007751464844
392	406.7107849121094	21.1838917101333					1	DETECTED	406.7108 m/z @21.18 [151231OFc1_NvH-0949-Control-17.raw]	406.7107849121094	21.1838917101333	3.02306451573333	99.5179505168	96.49488600106667	929731.0	1.3066062524656442E8	2	7349	0.5357656963606878	0.5794794235464158	0.8535106749267821	406.7008056640625	406.7121276855469
393	406.7221374511719	36.4861464450667					1	DETECTED	406.7221 m/z @36.49 [151231OFc1_NvH-0949-Control-17.raw]	406.7221374511719	36.4861464450667	1.67409424346667	98.9767489181333	97.30265467466663	1.2798903E7	4.865502257955296E8	2	7349	0.3303664522750438	0.5161426481808857	0.0708489098006705	406.712158203125	406.7320556640625
394	406.73468017578125	20.5663488581333					1	DETECTED	406.7347 m/z @20.57 [151231OFc1_NvH-0949-Control-17.raw]	406.73468017578125	20.5663488581333	0.36372696	99.6991463442667	99.3354193842667	1339895.125	1.2308763580131367E8	2	7349	11.794993350590751	0.5168935375863943	0.9603335129766907	406.73223876953125	406.74462890625
395	406.74725341796875	23.0002854170667					1	DETECTED	406.7473 m/z @23.00 [151231OFc1_NvH-0949-Control-17.raw]	406.74725341796875	23.0002854170667	3.42394536186667	98.8325902024	95.40864484053333	603187.5625	1.1246118947006664E8	2	7349	0.17356718487815215	0.7397533724381904	0.38859469061487	406.74468994140625	406.7555236816406
396	406.7655944824219	28.5419749096					1	DETECTED	406.7656 m/z @28.54 [151231OFc1_NvH-0949-Control-17.raw]	406.7655944824219	28.5419749096	2.25886616906667	97.2142503058667	94.95538413680003	2261022.75	1.2764688966942967E8	2	7349	0.21366926481091397	0.9634175956737971	2.2090926029365554	406.75567626953125	406.77557373046875
397	406.7842712402344	19.265992928					1	DETECTED	406.7843 m/z @19.27 [151231OFc1_NvH-0949-Control-17.raw]	406.7842712402344	19.265992928	4.66189820693333	99.4458541904	94.78395598346667	87361.34375	7.472513860666215E7	0	7349	0.1710626222669127	0.509804854691758	0.05587149180152154	406.7756042480469	406.7941589355469
398	406.8439025878906	22.9653192218667					1	DETECTED	406.8439 m/z @22.97 [151231OFc1_NvH-0949-Control-17.raw]	406.8439025878906	22.9653192218667	0.332975806133333	99.8400468749333	99.50707106879996	201951.421875	7.61049126767642E7	0	7349	7.386237540138163	0.6284454233628559	0.030503828077974218	406.8340148925781	406.8480224609375
399	406.86810302734375	13.0847509898667					1	DETECTED	406.8681 m/z @13.08 [151231OFc1_NvH-0949-Control-17.raw]	406.86810302734375	13.0847509898667	0.117959292	99.9809388432	99.8629795512	1.2499368E7	3.142275454088956E8	0	7349	0.19140827903723157	25.802784331114573	14.924386730737938	406.8581237792969	406.8780822753906
400	406.8849182128906	17.0335828994667					1	DETECTED	406.8849 m/z @17.03 [151231OFc1_NvH-0949-Control-17.raw]	406.8849182128906	17.0335828994667	0.0768265314666667	99.8802151344	99.80338860293334	5181433.0	1.742943866117745E8	3	7349	0.18753401470894104	2.034649086428533	0.04764721868310775	406.87811279296875	406.8948974609375
401	406.90289306640625	33.8077897309333					1	DETECTED	406.9029 m/z @33.81 [151231OFc1_NvH-0949-Control-17.raw]	406.90289306640625	33.8077897309333	0.271184708266667	99.9708223570667	99.69963764880002	379088.9375	8.495397579301298E7	0	7349	18.21630694977977	0.6552432029686944	0.2789027421557418	406.8949279785156	406.912841796875
402	406.9322204589844	48.4206753893333					1	DETECTED	406.9322 m/z @48.42 [151231OFc1_NvH-0949-Control-17.raw]	406.9322204589844	48.4206753893333	0.00427307253333333	99.7489481154667	99.74467504293337	241436.109375	7.928469449709654E7	3	7349	0.06101799056633439	0.5050888032595133	3.2369130234760597	406.92230224609375	406.94207763671875
403	406.9591064453125	30.2399410824					1	DETECTED	406.9591 m/z @30.24 [151231OFc1_NvH-0949-Control-17.raw]	406.9591064453125	30.2399410824	0.00427307253333333	99.5179505168	99.51367744426666	262700.65625	8.879899164965403E7	0	7349	0.060799449068170475	0.6752256749981119	0.06849156704016382	406.9491271972656	406.9690246582031
404	406.9759521484375	31.3266137410667					1	DETECTED	406.9760 m/z @31.33 [151231OFc1_NvH-0949-Control-17.raw]	406.9759521484375	31.3266137410667	0.179766997066667	99.5076982285333	99.32793123146664	142067.890625	8.155473051972595E7	4	7349	2.7041477356140504	0.5213085286451948	0.15639206415163864	406.9691467285156	406.98583984375
405	407.00128173828125	37.4265484616					1	DETECTED	407.0013 m/z @37.43 [151231OFc1_NvH-0949-Control-17.raw]	407.00128173828125	37.4265484616	0.0768265314666667	99.9708223570667	99.89399582560003	86710.265625	7.244910268584391E7	0	7349	0.36769882541747734	1.5670241702405594	3.415170911983883	406.9913635253906	407.0111999511719
406	407.02386474609375	43.6242020778667					1	DETECTED	407.0239 m/z @43.62 [151231OFc1_NvH-0949-Control-17.raw]	407.02386474609375	43.6242020778667	0.870598253333333	99.9203312346667	99.04973298133338	32343.93359375	7.261089142783935E7	0	7349	67.74412818611705	1.1604399967908237	1.3213088674674944	407.0139465332031	407.033447265625
407	407.0451965332031	28.9970469738667					1	DETECTED	407.0452 m/z @29.00 [151231OFc1_NvH-0949-Control-17.raw]	407.0451965332031	28.9970469738667	0.6287369856	99.3633314829333	98.7345944973333	78704.1171875	7.013066076547535E7	0	7349	70.3759449915314	3.270098562959372	4.687866873260086	407.0352783203125	407.0505676269531
408	407.06060791015625	48.5863090237333					1	DETECTED	407.0606 m/z @48.59 [151231OFc1_NvH-0949-Control-17.raw]	407.06060791015625	48.5863090237333	0.497823577866667	100.001097405067	99.50327382720033	139571.421875	7.649076612775859E7	3	7349	48.725539981233226	0.9805378549370731	0.0040445117960625585	407.0506286621094	407.07037353515625
409	407.09942626953125	89.5726431592					1	DETECTED	407.0994 m/z @89.57 [151231OFc1_NvH-0949-Control-17.raw]	407.09942626953125	89.5726431592	1.00826385493333	98.4315693133333	97.42330545839997	71438.671875	7.156799642493542E7	0	7349	0.045343136769943726	0.49999773688995086	0.0011344543172227112	407.090576171875	407.1073913574219
410	407.1190490722656	81.8273886261333					1	DETECTED	407.1190 m/z @81.83 [151231OFc1_NvH-0949-Control-17.raw]	407.1190490722656	81.8273886261333	1.819263184	99.1273405498667	97.30807736586671	44489.91796875	6.478328028849908E7	0	7349	0.2724666787607646	0.5637988629967158	30.771270480340142	407.1108703613281	407.1282043457031
411	407.14080810546875	42.4602132024					1	DETECTED	407.1408 m/z @42.46 [151231OFc1_NvH-0949-Control-17.raw]	407.14080810546875	42.4602132024	1.5473910224	100.001097405067	98.453706382667	33039.1953125	6.553559870479853E7	0	7349	89.6450502320761	1.173837293581011	1.2353426931450948	407.1311950683594	407.1507873535156
412	407.1634216308594	13.1973395669333					1	DETECTED	407.1634 m/z @13.20 [151231OFc1_NvH-0949-Control-17.raw]	407.1634216308594	13.1973395669333	3.3438754584	99.0573371005333	95.7134616421333	45729.41796875	6.4184651510204E7	0	7349	14.431386482918658	10.0073345285709	41.897043004745704	407.1534423828125	407.17340087890625
413	407.1747741699219	6.78838220213333					1	DETECTED	407.1748 m/z @6.79 [151231OFc1_NvH-0949-Control-17.raw]	407.1747741699219	6.78838220213333	4.0386712656	97.7585707578667	93.7198994922667	32088.52734375	6.575031897400852E7	0	7349	0.08193482007705555	17.041773054592987	null	407.1734313964844	407.1755676269531
414	407.18560791015625	24.4911099373333					1	DETECTED	407.1856 m/z @24.49 [151231OFc1_NvH-0949-Control-17.raw]	407.18560791015625	24.4911099373333	3.54581925973333	97.6976306165333	94.15181135679997	126699.890625	7.601335332572645E7	2	7349	74.98148072965769	3.7896486923650388	0.06397002726586262	407.1756286621094	407.1908264160156
415	407.2008361816406	13.0943303208					1	DETECTED	407.2008 m/z @13.09 [151231OFc1_NvH-0949-Control-17.raw]	407.2008361816406	13.0943303208	1.71564173706667	99.9809388432	98.26529710613332	4648625.0	2.623244897336685E8	3	7349	0.17576770639471917	21.434490197432435	2.8969194953648767	407.19085693359375	407.2108154296875
416	407.2117614746094	30.3141527658667					1	DETECTED	407.2118 m/z @30.31 [151231OFc1_NvH-0949-Control-17.raw]	407.2117614746094	30.3141527658667	1.70540603013333	99.8400468749333	98.13464084479996	4103952.5	2.71683345620679E8	3	7349	20.564518193559238	0.5919007300042921	0.4431804448923394	407.2108459472656	407.22174072265625
417	407.223876953125	36.4390431845333					1	DETECTED	407.2239 m/z @36.44 [151231OFc1_NvH-0949-Control-17.raw]	407.223876953125	36.4390431845333	1.90197680906667	98.7817879861333	96.87981117706663	3228608.25	2.166292468096151E8	2	7349	0.5198052292504372	0.5118388681563184	0.018515343662448627	407.2217712402344	407.2338562011719
418	407.2340393066406	28.60251012					1	DETECTED	407.2340 m/z @28.60 [151231OFc1_NvH-0949-Control-17.raw]	407.2340393066406	28.60251012	3.9610180072	94.2524764765333	90.2914584693333	173680.421875	1.1918019864140664E8	0	7349	11.641825850742233	2.277292474473605	0.0458926864677852	407.23388671875	407.23480224609375
419	407.24481201171875	18.4138274069333					1	DETECTED	407.2448 m/z @18.41 [151231OFc1_NvH-0949-Control-17.raw]	407.24481201171875	18.4138274069333	2.9364467488	99.8298241568	96.893377408	940485.25	1.38972070126038E8	3	7349	0.18151999540207697	5.746755577977355	26.675671050306654	407.2348327636719	407.2547912597656
420	407.2571716308594	32.3117904141333					1	DETECTED	407.2572 m/z @32.31 [151231OFc1_NvH-0949-Control-17.raw]	407.2571716308594	32.3117904141333	4.203621816	93.5849863658667	89.3813645498667	365864.1875	1.0334249437323754E8	0	7349	89.16698226521456	7.123577591462665	2.6326026407280527	407.25482177734375	407.2572021484375
421	407.2672119140625	28.5582394909333					1	DETECTED	407.2672 m/z @28.56 [151231OFc1_NvH-0949-Control-17.raw]	407.2672119140625	28.5582394909333	3.29987803093333	98.6057963458667	95.30591831493336	988202.8125	1.0496410001738673E8	2	7349	0.1644411726645174	0.5234960095552009	0.016095759823789538	407.2572326660156	407.2771301269531
422	407.2788391113281	90.3567087970667					1	DETECTED	407.2788 m/z @90.36 [151231OFc1_NvH-0949-Control-17.raw]	407.2788391113281	90.3567087970667	0.786385360266667	93.8797137813333	93.09332842106663	51389.34375	7.654017145537452E7	0	7349	1.9268679879535	0.5196661396827064	1.0582576531899242	407.2772216796875	407.2879333496094
423	407.3009033203125	92.2189418661333					1	DETECTED	407.3009 m/z @92.22 [151231OFc1_NvH-0949-Control-17.raw]	407.3009033203125	92.2189418661333	2.5421318488	99.9405142792	97.3983824304	430660.0625	1.3931293596229148E8	0	7349	2.0080059125001384	0.5061888598015973	0.2874657373539931	407.2913818359375	407.3066711425781
424	407.3150634765625	90.0219027736					1	DETECTED	407.3151 m/z @90.02 [151231OFc1_NvH-0949-Control-17.raw]	407.3150634765625	90.0219027736	11.0145860594667	96.1620707194667	85.14748466	56409.046875	2.8885184302451212E7	0	7349	1.7866630179601088	0.5175406853343686	8.491565736351946	407.3135986328125	407.3221740722656
425	407.3356628417969	90.2801053941333					1	DETECTED	407.3357 m/z @90.28 [151231OFc1_NvH-0949-Control-17.raw]	407.3356628417969	90.2801053941333	13.8445884717333	94.9827721682667	81.1381836965334	48844.3359375	4.527682493143289E7	0	7349	1.8733872027838316	0.5124040928325565	0.9656214045211314	407.3257751464844	407.3384704589844
426	407.3519592285156	90.2585827629333					1	DETECTED	407.3520 m/z @90.26 [151231OFc1_NvH-0949-Control-17.raw]	407.3519592285156	90.2585827629333	2.0674459656	94.1588314613333	92.0913854957333	65124.80078125	7.59969400344641E7	0	7349	2.729206826966859	0.5221124754711062	4.056609386005886	407.3420715332031	407.3608093261719
427	407.3949279785156	48.8536519642667					1	DETECTED	407.3949 m/z @48.85 [151231OFc1_NvH-0949-Control-17.raw]	407.3949279785156	48.8536519642667	0.691811564266667	98.0054182077333	97.31360664346663	113640.8359375	7.75868241480602E7	0	7349	43.11941180870345	1.1068885725591158	552.0346278730514	407.385009765625	407.3973388671875
428	407.407470703125	30.3796252365333					1	DETECTED	407.4075 m/z @30.38 [151231OFc1_NvH-0949-Control-17.raw]	407.407470703125	30.3796252365333	1.71564173706667	99.394264364	97.67862262693332	182190.03125	7.134585336908635E7	0	7349	0.5754807028753639	0.5048850617685362	0.012349147458001477	407.3980712890625	407.4173583984375
429	407.4212341308594	44.4134323581333					1	DETECTED	407.4212 m/z @44.41 [151231OFc1_NvH-0949-Control-17.raw]	407.4212341308594	44.4134323581333	2.22765855653333	99.80983488	97.58217632346667	87299.21875	7.039133693778549E7	0	7349	0.11185451641211586	1.3401012064795494	1.6704998734637657	407.41754150390625	407.4306945800781
430	407.4410095214844	20.7822750261333					1	DETECTED	407.4410 m/z @20.78 [151231OFc1_NvH-0949-Control-17.raw]	407.4410095214844	20.7822750261333	3.03336645093333	99.9102213434667	96.87685489253337	92054.8984375	7.821270691519655E7	0	7349	29.869489807897267	3.485402708490064	0.0179453380573834	407.43121337890625	407.449462890625
431	407.45947265625	30.3141527658667					1	DETECTED	407.4595 m/z @30.31 [151231OFc1_NvH-0949-Control-17.raw]	407.45947265625	30.3141527658667	3.7754041056	98.9866607706667	95.2112566650667	113084.4921875	7.202621765558681E7	0	7349	6.565621756833142	2.0876697515022937	0.29438785575106596	407.44989013671875	407.46942138671875
432	407.4752197265625	20.9475334882667					1	DETECTED	407.4752 m/z @20.95 [151231OFc1_NvH-0949-Control-17.raw]	407.4752197265625	20.9475334882667	2.87500124106667	99.6209520221333	96.74595078106663	106931.6875	7.932400197485498E7	0	7349	7.5837651248885365	0.6391393075251637	0.8487616749173792	407.4695129394531	407.4851989746094
433	407.48663330078125	18.6724789722667					1	DETECTED	407.4866 m/z @18.67 [151231OFc1_NvH-0949-Control-17.raw]	407.48663330078125	18.6724789722667	0.744327256266667	99.0974614605333	98.35313420426662	57984.9921875	6.812821098662299E7	0	7349	10.570697668133445	2.742980307236331	0.046075578927855486	407.4852294921875	407.4966125488281
434	407.52337646484375	17.6600965589333					1	DETECTED	407.5234 m/z @17.66 [151231OFc1_NvH-0949-Control-17.raw]	407.52337646484375	17.6600965589333	3.31118634693333	98.0976299376	94.78644359066668	90771.1328125	7.368246045678072E7	0	7349	3.2610009507124076	0.5282348893271598	1.7522978519755175	407.513427734375	407.52496337890625
435	407.53497314453125	13.11498466					1	DETECTED	407.5350 m/z @13.11 [151231OFc1_NvH-0949-Control-17.raw]	407.53497314453125	13.11498466	3.38974752106667	96.1721873661333	92.78243984506663	1094353.5	9.633360067063689E7	0	7349	5.248488765991787	1.8325390197794789	4.366235197913804	407.5249938964844	407.5361328125
436	407.546142578125	30.3310649864					1	DETECTED	407.5461 m/z @30.33 [151231OFc1_NvH-0949-Control-17.raw]	407.546142578125	30.3310649864	2.5317364584	98.8325902024	96.300853744	2572113.25	1.699389695159894E8	3	7349	13.416171152114533	0.5677916130568643	0.34887978587267554	407.5361633300781	407.55413818359375
437	407.56414794921875	19.6305842464					1	DETECTED	407.5641 m/z @19.63 [151231OFc1_NvH-0949-Control-17.raw]	407.56414794921875	19.6305842464	3.06418241306667	99.1676798989333	96.10349748586663	2702255.5	1.3689934531747487E8	3	7349	0.19622076522928822	0.52362135919599	1.2903081704843513	407.5541687011719	407.57391357421875
438	407.5820007324219	21.83901944					1	DETECTED	407.5820 m/z @21.84 [151231OFc1_NvH-0949-Control-17.raw]	407.5820007324219	21.83901944	3.0436515248	99.6547055304	96.6110540056	224268.828125	7.8808010253997E7	0	7349	0.09500204334883122	0.5687772724681966	6.180163986689592	407.57421875	407.59173583984375
439	407.5959777832031	33.821304184					1	DETECTED	407.5960 m/z @33.82 [151231OFc1_NvH-0949-Control-17.raw]	407.5959777832031	33.821304184	4.171755328	99.1576673293333	94.98591200133329	175321.390625	8.620296009552065E7	0	7349	16.11867257939871	0.508025268994814	98.28299991151262	407.592041015625	407.60595703125
440	407.60748291015625	30.3141527658667					1	DETECTED	407.6075 m/z @30.31 [151231OFc1_NvH-0949-Control-17.raw]	407.60748291015625	30.3141527658667	2.5836897424	85.3853975288	82.8017077864	93343.5234375	7.03587986656961E7	0	7349	6.064118169813369	2.5835259811962312	0.0014102542306705071	407.6063232421875	407.617431640625
441	407.6282958984375	34.1341197778667					1	DETECTED	407.6283 m/z @34.13 [151231OFc1_NvH-0949-Control-17.raw]	407.6282958984375	34.1341197778667	1.20568472586667	94.335864888	93.13018016213333	99238.0234375	7.555562101518126E7	0	7349	6.370600748079191	1.4141300674487522	0.5855143656824211	407.61834716796875	407.6382751464844
442	407.663330078125	29.5329307330667					1	DETECTED	407.6633 m/z @29.53 [151231OFc1_NvH-0949-Control-17.raw]	407.663330078125	29.5329307330667	1.3979804464	98.0156972272	96.6177167808	69405.40625	7.2697784377231E7	0	7349	6.397219390664585	3.1318619966343633	5.119835838298725	407.6534423828125	407.67327880859375
443	407.6875915527344	9.3406297136					1	DETECTED	407.6876 m/z @9.34 [151231OFc1_NvH-0949-Control-17.raw]	407.6875915527344	9.3406297136	2.66730200453333	99.8400468749333	97.17274487039997	1754336.5	9.595772015454249E7	0	7349	0.14123284397459557	22.903036245750748	46.71014158719338	407.6776123046875	407.69757080078125
444	407.7034606933594	40.4595694501333					1	DETECTED	407.7035 m/z @40.46 [151231OFc1_NvH-0949-Control-17.raw]	407.7034606933594	40.4595694501333	3.25707409706667	99.7784686074667	96.52139451040004	475092.1875	9.339209800025748E7	0	7349	0.10149470954434747	0.6189212332369282	0.00990678101439961	407.6976013183594	407.709716796875
445	407.7197265625	12.3022039997333					1	DETECTED	407.7197 m/z @12.30 [151231OFc1_NvH-0949-Control-17.raw]	407.7197265625	12.3022039997333	3.64695977013333	99.9605951549333	96.31363538479997	2411864.5	1.865619102710951E8	2	7349	0.1434770043385143	2.32246459333895	4.9981693802806815	407.7097473144531	407.72967529296875
446	407.7337646484375	27.7128119912					1	DETECTED	407.7338 m/z @27.71 [151231OFc1_NvH-0949-Control-17.raw]	407.7337646484375	27.7128119912	3.68006963573333	98.5339269258667	94.85385729013336	327711.0	8.498292540542193E7	0	7349	22.314453857456733	0.5348901484128227	0.856428809346113	407.729736328125	407.7359313964844
447	407.7459411621094	33.9324363586667					1	DETECTED	407.7459 m/z @33.93 [151231OFc1_NvH-0949-Control-17.raw]	407.7459411621094	33.9324363586667	3.84569648453333	99.768710236	95.92301375146667	577074.0	1.1192421387104525E8	2	7349	22.62085125055737	0.8055056706482195	0.21074990562648832	407.7359619140625	407.7459411621094
448	407.7559509277344	25.4261426872					1	DETECTED	407.7560 m/z @25.43 [151231OFc1_NvH-0949-Control-17.raw]	407.7559509277344	25.4261426872	3.29987803093333	99.8600589189333	96.56018088799998	6.3225824E7	8.700591679633459E8	2	7349	140.4549808416258	1.4063653396783193	1.6433179137573675	407.7459716796875	407.76593017578125
449	407.7735900878906	15.8673717109333					1	DETECTED	407.7736 m/z @15.87 [151231OFc1_NvH-0949-Control-17.raw]	407.7735900878906	15.8673717109333	1.5473910224	90.2801053941333	88.7327143717333	322548.46875	8.380279262566112E7	0	7349	12.725140614116835	1.1774821952675845	6.904971884946595	407.7659606933594	407.78350830078125
450	407.79644775390625	33.8077897309333					1	DETECTED	407.7964 m/z @33.81 [151231OFc1_NvH-0949-Control-17.raw]	407.79644775390625	33.8077897309333	4.29151247946667	99.7588707888	95.46735830933332	199323.015625	7.585331508218186E7	0	7349	0.13882856054215154	0.5107680749558583	0.016769432934322766	407.7864685058594	407.80615234375
451	407.8171691894531	24.6379492821333					1	DETECTED	407.8172 m/z @24.64 [151231OFc1_NvH-0949-Control-17.raw]	407.8171691894531	24.6379492821333	2.24846464133333	98.7094268429333	96.46096220159997	92524.9765625	7.38270161912688E7	0	7349	5.662034820207808	6.829638662387563	0.012578299440603912	407.8072814941406	407.8262939453125
452	407.8561706542969	17.8719757186667					1	DETECTED	407.8562 m/z @17.87 [151231OFc1_NvH-0949-Control-17.raw]	407.8561706542969	17.8719757186667	0.117959292	99.6991463442667	99.5811870522667	60881.765625	9.075096489484505E7	0	7349	20.33915448372294	3.5566076421327537	0.0646009622318517	407.84661865234375	407.8592529296875
453	407.8692932128906	12.6797872104					1	DETECTED	407.8693 m/z @12.68 [151231OFc1_NvH-0949-Control-17.raw]	407.8692932128906	12.6797872104	0.544844209066667	99.768710236	99.22386602693334	944944.625	1.0781570188139711E8	0	7349	0.43052266516841087	1.1465588590801363	8.956491539079318	407.8593444824219	407.870361328125
454	407.88037109375	30.3310649864					1	DETECTED	407.8804 m/z @30.33 [151231OFc1_NvH-0949-Control-17.raw]	407.88037109375	30.3310649864	0.0251001045333333	100.001097405067	99.97599730053366	1015840.8125	1.3206465450636232E8	3	7349	9.488968723258996	0.5556875924984119	0.31065202775068784	407.8703918457031	407.887939453125
455	407.89794921875	19.6803424493333					1	DETECTED	407.8979 m/z @19.68 [151231OFc1_NvH-0949-Control-17.raw]	407.89794921875	19.6803424493333	0.0251001045333333	99.3633314829333	99.33823137839997	1675328.0	1.3881271866348094E8	3	7349	0.16922103896589036	0.5322052145618517	0.7411042921214158	407.8879699707031	407.9078674316406
456	407.91168212890625	36.7208708816					1	DETECTED	407.9117 m/z @36.72 [151231OFc1_NvH-0949-Control-17.raw]	407.91168212890625	36.7208708816	0.394002082933333	99.9304663848	99.53646430186667	177440.59375	7.833171785065502E7	3	7349	0.08463458655420197	0.5045542057528651	0.013792742011896451	407.907958984375	407.9216003417969
457	407.9273986816406	18.6165979514667					1	DETECTED	407.9274 m/z @18.62 [151231OFc1_NvH-0949-Control-17.raw]	407.9273986816406	18.6165979514667	0.0457038712	99.6421203488	99.5964164776	39493.1171875	6.934420852743113E7	0	7349	null	2.681519156997143	4.363038313994287	407.9217224121094	407.927978515625
458	407.93798828125	9.36178344933333					1	DETECTED	407.9380 m/z @9.36 [151231OFc1_NvH-0949-Control-17.raw]	407.93798828125	9.36178344933333	0.0147709354666667	100.001097405067	99.98632646960033	1580531.875	8.890688581420936E7	0	7349	0.13025274325122282	7.953636422936537	1.1080847334835457	407.9280090332031	407.9479675292969
459	407.955078125	15.8145892418667					1	DETECTED	407.9551 m/z @15.81 [151231OFc1_NvH-0949-Control-17.raw]	407.955078125	15.8145892418667	0.0251001045333333	98.9359325562667	98.91083245173337	30469.5	7.7319722711038E7	0	7349	6.2510980642839336	3.3216098696578014	5.620251965038784	407.947998046875	407.955322265625
460	407.9653625488281	26.5308669144					1	DETECTED	407.9654 m/z @26.53 [151231OFc1_NvH-0949-Control-17.raw]	407.9653625488281	26.5308669144	0.0768265314666667	99.8199368218667	99.74311029040004	97271.5078125	7.76740049072902E7	0	7349	15.553984409406844	1.9390429175673607	0.057788147894884116	407.95538330078125	407.97528076171875
461	407.9800720214844	23.6165076733333					1	DETECTED	407.9801 m/z @23.62 [151231OFc1_NvH-0949-Control-17.raw]	407.9800720214844	23.6165076733333	0.0973570930666667	99.1273405498667	99.02998345680004	58594.8125	7.414059334817822E7	0	7349	14.354560520788162	2.130158348979186	0.25486143229058644	407.9753723144531	407.98736572265625
462	407.99737548828125	33.7933483416					1	DETECTED	407.9974 m/z @33.79 [151231OFc1_NvH-0949-Control-17.raw]	407.99737548828125	33.7933483416	0.0251001045333333	95.7745083477333	95.74940824319997	175661.09375	7.240763881345998E7	0	7349	0.1184568140957225	0.5157420592405729	0.5355915881835214	407.9874267578125	408.0071716308594
463	408.0125732421875	36.0046476362667					1	DETECTED	408.0126 m/z @36.00 [151231OFc1_NvH-0949-Control-17.raw]	408.0125732421875	36.0046476362667	0.8180970096	99.7983747794667	98.9802777698667	163465.6875	7.649202868142638E7	0	7349	11.550357522009406	0.5790138309769333	0.1653873906591069	408.0074157714844	408.0224609375
464	408.0433654785156	32.6867917578667					1	DETECTED	408.0434 m/z @32.69 [151231OFc1_NvH-0949-Control-17.raw]	408.0433654785156	32.6867917578667	0.0457038712	99.9203312346667	99.8746273634667	84462.0078125	7.54950368237035E7	0	7349	8.662749993865663	1.5650299736102282	0.004337327787608253	408.0335388183594	408.0531921386719
465	408.0710754394531	56.3484306946667					1	DETECTED	408.0711 m/z @56.35 [151231OFc1_NvH-0949-Control-17.raw]	408.0710754394531	56.3484306946667	0.5973726056	99.5490148312	98.9516422256	37318.30859375	7.33555078179215E7	0	7349	98.54444341431294	0.8899165074468602	0.7813007895081804	408.0611572265625	408.0801086425781
466	408.1278991699219	46.5576161989333					1	DETECTED	408.1279 m/z @46.56 [151231OFc1_NvH-0949-Control-17.raw]	408.1278991699219	46.5576161989333	1.5473910224	99.9505140029333	98.4031229805333	35675.31640625	7.942177249841066E7	0	7349	58.16349187937371	1.0977301904356291	1.018239303488042	408.1186828613281	408.1377868652344
467	408.1689453125	89.9694509458667					1	DETECTED	408.1689 m/z @89.97 [151231OFc1_NvH-0949-Control-17.raw]	408.1689453125	89.9694509458667	1.80896141733333	99.1877917218667	97.37883030453337	101456.6484375	8.634033731290199E7	0	7349	77.0665833498018	0.5198481072479794	0.8696793744568462	408.1590576171875	408.1784973144531
468	408.18853759765625	9.36178344933333					1	DETECTED	408.1885 m/z @9.36 [151231OFc1_NvH-0949-Control-17.raw]	408.18853759765625	9.36178344933333	0.9233045872	99.9405142792	99.01720969200001	865965.6875	1.0606834619046704E8	2	7349	19.339534082393996	0.6469831306839677	4.974320585683755	408.17864990234375	408.1985168457031
469	408.20379638671875	12.9988920082667					1	DETECTED	408.2038 m/z @13.00 [151231OFc1_NvH-0949-Control-17.raw]	408.20379638671875	12.9988920082667	2.86477647413333	99.5794753218667	96.71469884773336	743038.875	1.361876582369106E8	2	7349	0.3079170128987876	1.6054073877339528	0.5323238463347181	408.19854736328125	408.2093200683594
470	408.2193298339844	13.8864755837333					1	DETECTED	408.2193 m/z @13.89 [151231OFc1_NvH-0949-Control-17.raw]	408.2193298339844	13.8864755837333	2.97155875226667	99.5994120277333	96.62785327546662	2435242.0	2.484597082197619E8	3	7349	7.312976524775809	19.92323829929441	1.7993169532792568	408.2093505859375	408.22503662109375
471	408.23504638671875	26.6765695858667					1	DETECTED	408.2350 m/z @26.68 [151231OFc1_NvH-0949-Control-17.raw]	408.23504638671875	26.6765695858667	2.729815776	99.4767821306667	96.74696635466671	8268415.5	3.1811183101205033E8	3	7349	0.20367956239591578	0.5274910685786696	0.5986560432628457	408.2250671386719	408.2437744140625
472	408.2537841796875	25.4261426872					1	DETECTED	408.2538 m/z @25.43 [151231OFc1_NvH-0949-Control-17.raw]	408.2537841796875	25.4261426872	3.46775299253333	97.254933416	93.78718042346667	2.8401864E7	6.462509121538887E8	2	7349	0.1647778895267713	0.5498014005376962	124.79476005028233	408.2438049316406	408.263671875
473	408.26458740234375	32.7989386373333					1	DETECTED	408.2646 m/z @32.80 [151231OFc1_NvH-0949-Control-17.raw]	408.26458740234375	32.7989386373333	3.81815562453333	91.9492443738667	88.13108874933337	188508.78125	6.555375742921091E7	0	7349	8.095250684692726	8.819964053876769	0.09869523854903627	408.2638244628906	408.2674865722656
474	408.277587890625	90.9252333773333					1	DETECTED	408.2776 m/z @90.93 [151231OFc1_NvH-0949-Control-17.raw]	408.277587890625	90.9252333773333	1.09866098026667	97.8094164418667	96.71075546160003	281653.71875	1.0576153259586531E8	0	7349	2.3739067971821157	0.5155422177654835	0.0285424615663049	408.26776123046875	408.2861022949219
475	408.2959899902344	89.8844706413333					1	DETECTED	408.2960 m/z @89.88 [151231OFc1_NvH-0949-Control-17.raw]	408.2959899902344	89.8844706413333	10.7033122797333	93.0350718112	82.3317595314667	38179.41796875	6.0874083134030275E7	0	7349	1.5091114512456016	0.513379880412481	9.765439068897024	408.2882385253906	408.29656982421875
476	408.3103332519531	89.3647291658667					1	DETECTED	408.3103 m/z @89.36 [151231OFc1_NvH-0949-Control-17.raw]	408.3103332519531	89.3647291658667	0.487379932266667	99.9708223570667	99.48344242480003	539910.3125	9.79957944108543E7	0	7349	0.0927094215326747	18.683968333879818	69.3974349475941	408.3008117675781	408.31890869140625
477	408.3283386230469	89.3960615077333					1	DETECTED	408.3283 m/z @89.40 [151231OFc1_NvH-0949-Control-17.raw]	408.3283386230469	89.3960615077333	0.681338393333333	95.2882345877333	94.60689619439997	240098.109375	8.151691483897208E7	0	7349	0.045662925390473674	0.5030048437304779	0.01391808463207296	408.3209533691406	408.3379821777344
478	408.3495178222656	90.8291888885333					1	DETECTED	408.3495 m/z @90.83 [151231OFc1_NvH-0949-Control-17.raw]	408.3495178222656	90.8291888885333	10.6050464224	93.3171640930667	82.7121176706667	36085.09375	8.143097095749208E7	0	7349	0.5112962618526495	2.7144182450062955	1.3571636635172628	408.33978271484375	408.3591613769531
479	408.3604736328125	30.5196174565333					1	DETECTED	408.3605 m/z @30.52 [151231OFc1_NvH-0949-Control-17.raw]	408.3604736328125	30.5196174565333	0.0354311922666667	94.7251374272	94.68970623493333	25127.1953125	7.300168077350044E7	0	7349	91.20806292051972	1.507241178989456	2.01445118656207	408.3604736328125	408.37017822265625
480	408.3813781738281	58.9472968973333					1	DETECTED	408.3814 m/z @58.95 [151231OFc1_NvH-0949-Control-17.raw]	408.3813781738281	58.9472968973333	0.9442916376	99.1676798989333	98.2233882613333	30317.35546875	7.925035456397799E7	0	7349	52.241021082824375	0.7839595798609256	0.558647967404473	408.3721618652344	408.3876647949219
481	408.3983459472656	40.3463937621333					1	DETECTED	408.3983 m/z @40.35 [151231OFc1_NvH-0949-Control-17.raw]	408.3983459472656	40.3463937621333	0.4042936344	99.0170019389333	98.6127083045333	32326.796875	7.041965188282466E7	0	7349	59.19677920910358	1.138620742095636	1.2954696355115323	408.3885498046875	408.40283203125
482	408.4129638671875	35.9716456877333					1	DETECTED	408.4130 m/z @35.97 [151231OFc1_NvH-0949-Control-17.raw]	408.4129638671875	35.9716456877333	0.607764050933333	97.7076508792	97.09988682826668	94990.5546875	7.265700499423285E7	0	7349	24.16984751386157	1.7902489621379547	0.004775724059196753	408.403076171875	408.42291259765625
483	408.44439697265625	45.2601355133333					1	DETECTED	408.4444 m/z @45.26 [151231OFc1_NvH-0949-Control-17.raw]	408.44439697265625	45.2601355133333	0.159098647733333	99.9001232482667	99.74102460053336	1075641.25	9.573297114579448E7	0	7349	0.1906053539057737	0.5025019483712677	0.008426009883931943	408.4344177246094	408.4542541503906
484	408.4560546875	20.3521912664					1	DETECTED	408.4561 m/z @20.35 [151231OFc1_NvH-0949-Control-17.raw]	408.4560546875	20.3521912664	2.40392555733333	98.9359325562667	96.53200699893338	41622.88671875	6.886434384357505E7	0	7349	17.459689595178926	2.6891736662381174	7.595757406921514	408.4544372558594	408.4587707519531
485	408.4687805175781	33.9415068658667					1	DETECTED	408.4688 m/z @33.94 [151231OFc1_NvH-0949-Control-17.raw]	408.4687805175781	33.9415068658667	3.8865777168	98.873672476	94.98709475919999	550737.125	8.600280288371675E7	4	7349	0.31069622501374994	0.5849935338780463	0.12494922229867744	408.4588317871094	408.4786071777344
486	408.4992370605469	13.8098927832					1	DETECTED	408.4992 m/z @13.81 [151231OFc1_NvH-0949-Control-17.raw]	408.4992370605469	13.8098927832	4.5587281792	98.0562361474667	93.4975079682667	46801.546875	6.933213489359534E7	0	7349	0.38390085246552275	7.826588664733511	0.3998590521637327	408.49627685546875	408.5082702636719
487	408.518310546875	5.7019133008					1	DETECTED	408.5183 m/z @5.70 [151231OFc1_NvH-0949-Control-17.raw]	408.518310546875	5.7019133008	3.07441552426667	99.0573371005333	95.98292157626663	408996.84375	7.658270421271E7	0	7349	0.10104483961133237	5.964491554478694	67.20563017975041	408.50836181640625	408.5263366699219
488	408.5363464355469	23.5932988501333					1	DETECTED	408.5363 m/z @23.59 [151231OFc1_NvH-0949-Control-17.raw]	408.5363464355469	23.5932988501333	3.53449215946667	96.5762033277333	93.04171116826663	1461944.375	1.0169399930404723E8	0	7349	0.1296918639357365	0.9430164692340214	0.012626944149004666	408.52642822265625	408.540771484375
489	408.55078125	6.9082075088					1	DETECTED	408.5508 m/z @6.91 [151231OFc1_NvH-0949-Control-17.raw]	408.55078125	6.9082075088	3.17494967013333	99.7588707888	96.58392111866667	1684716.875	1.83775536795103E8	3	7349	12.35083528105967	2.6630826624664397	22.055632800483775	408.54083251953125	408.5607604980469
490	408.5626525878906	5.83053888746667					1	DETECTED	408.5627 m/z @5.83 [151231OFc1_NvH-0949-Control-17.raw]	408.5626525878906	5.83053888746667	3.52331273546667	98.4011141008167	94.87780136535002	730272.75	1.0357778939631873E8	0	7349	0.16823642540300376	1.6123801609657613	73.86772817472476	408.560791015625	408.5725402832031
491	408.57879638671875	28.4482158338667					1	DETECTED	408.5788 m/z @28.45 [151231OFc1_NvH-0949-Control-17.raw]	408.57879638671875	28.4482158338667	3.41275809146667	96.3840285208	92.97127042933333	533825.3125	9.325005080408356E7	3	7349	1.8469230010770552	0.6250625044408906	0.017624401710241926	408.5726623535156	408.5885925292969
492	408.5953063964844	48.2769229128					1	DETECTED	408.5953 m/z @48.28 [151231OFc1_NvH-0949-Control-17.raw]	408.5953063964844	48.2769229128	0.870598253333333	94.9630260034667	94.09242775013337	33773.51171875	7.376400734573233E7	0	7349	28.45107549590195	1.0329918504400863	1.0653500666241165	408.5888366699219	408.6000671386719
493	408.610107421875	11.8773197397333					1	DETECTED	408.6101 m/z @11.88 [151231OFc1_NvH-0949-Control-17.raw]	408.610107421875	11.8773197397333	4.9296694656	98.2286135792	93.2989441136	43430.5	7.513679401076058E7	0	7349	0.23063673972197307	6.946205735289289	0.608881181511315	408.60028076171875	408.6196594238281
494	408.64483642578125	45.2601355133333					1	DETECTED	408.6448 m/z @45.26 [151231OFc1_NvH-0949-Control-17.raw]	408.64483642578125	45.2601355133333	7.12458884293333	99.6308698189333	92.50628097599997	1211444.0	9.369334825789918E7	0	7349	0.2216466503554244	0.5379911613436695	1.9989571938974484	408.6349792480469	408.6546936035156
495	408.6840515136719	28.5582394909333					1	DETECTED	408.6841 m/z @28.56 [151231OFc1_NvH-0949-Control-17.raw]	408.6840515136719	28.5582394909333	3.15496670133333	99.8701774437333	96.71521074239996	236637.359375	7.630927201124333E7	0	7349	0.2557888764860472	0.5215415591854607	0.0235946087602776	408.6748352050781	408.6939697265625
496	408.7040100097656	13.9573562029333					1	DETECTED	408.7040 m/z @13.96 [151231OFc1_NvH-0949-Control-17.raw]	408.7040100097656	13.9573562029333	2.86477647413333	99.5179505168	96.65317404266666	287332.59375	8.989495096364065E7	0	7349	0.1701142820859598	1.3078308290522398	10.094875569227426	408.69415283203125	408.7118835449219
497	408.7218933105469	12.24003646					1	DETECTED	408.7219 m/z @12.24 [151231OFc1_NvH-0949-Control-17.raw]	408.7218933105469	12.24003646	3.225618172	99.1273405498667	95.9017223778667	3993668.75	2.3356854099418044E8	2	7349	0.2905272108814536	52.43527220779112	6.942376959012569	408.7119140625	408.7227478027344
498	408.7327575683594	11.4724056008					1	DETECTED	408.7328 m/z @11.47 [151231OFc1_NvH-0949-Control-17.raw]	408.7327575683594	11.4724056008	1.55801787866667	99.4253187818667	97.86730090320002	2.276966E7	6.735859252856797E8	2	7349	0.3048771355212505	0.9921099657484457	2.1617666206658694	408.7227783203125	408.7353820800781
499	408.74542236328125	26.5493421250667					1	DETECTED	408.7454 m/z @26.55 [151231OFc1_NvH-0949-Control-17.raw]	408.74542236328125	26.5493421250667	1.99487364293333	100.001097405067	98.00622376213367	4.780138E7	8.84589740073672E8	2	7349	0.20554239513910844	2.1470464636021016	1.3438123118267447	408.7354736328125	408.7553405761719
500	408.7558288574219	25.4261426872					1	DETECTED	408.7558 m/z @25.43 [151231OFc1_NvH-0949-Control-17.raw]	408.7558288574219	25.4261426872	4.76740530026667	98.7713714493333	94.00396614906663	6910529.5	2.5691507776105097E8	2	7349	0.18052494861895596	0.5141486859121267	0.057097877190395975	408.75543212890625	408.765625
501	408.7676696777344	31.3075062522667					1	DETECTED	408.7677 m/z @31.31 [151231OFc1_NvH-0949-Control-17.raw]	408.7676696777344	31.3075062522667	6.3007415968	94.6540527370667	88.35331114026671	57348.01953125	7.615110644185019E7	0	7349	0.08637428329447872	2.00413773304728	3.011587088861847	408.7658386230469	408.7774658203125
502	408.80853271484375	38.7340768266667					1	DETECTED	408.8085 m/z @38.73 [151231OFc1_NvH-0949-Control-17.raw]	408.80853271484375	38.7340768266667	2.0466569144	99.8802151344	97.83355822	30981.005859375	7.714166423231918E7	0	7349	8.651473448711965	1.3333393088687693	2.276522357802485	408.79864501953125	408.8170166015625
503	408.8275451660156	43.5987708474667					1	DETECTED	408.8275 m/z @43.60 [151231OFc1_NvH-0949-Control-17.raw]	408.8275451660156	43.5987708474667	1.4727088624	99.487173732	98.0144648696	41732.1875	7.223635349294515E7	0	7349	83.27748859991952	1.1412626088685287	1.6750785847675493	408.81756591796875	408.8350524902344
504	408.8451843261719	45.2818225941333					1	DETECTED	408.8452 m/z @45.28 [151231OFc1_NvH-0949-Control-17.raw]	408.8451843261719	45.2818225941333	0.607764050933333	99.1576673293333	98.54990327839997	665749.75	9.422853381503706E7	0	7349	0.22006751876635633	1.267763695885172	0.0295797614290389	408.8352355957031	408.85516357421875
505	408.8580322265625	5.3806503128					1	DETECTED	408.8580 m/z @5.38 [151231OFc1_NvH-0949-Control-17.raw]	408.8580322265625	5.3806503128	1.28087107866667	99.394264364	98.11339328533333	44058.02734375	7.552478119547734E7	0	7349	0.02229321073893953	0.537245044829519	0.1962727700949767	408.8551940917969	408.8608093261719
506	408.8708190917969	23.5932988501333					1	DETECTED	408.8708 m/z @23.59 [151231OFc1_NvH-0949-Control-17.raw]	408.8708190917969	23.5932988501333	0.0768265314666667	99.9304663848	99.85363985333333	992790.5	1.0206235333977942E8	0	7349	0.12120155938539412	0.5631199679183567	0.012549739624512729	408.8608703613281	408.87890625
507	408.8889465332031	20.3043788362667					1	DETECTED	408.8889 m/z @20.30 [151231OFc1_NvH-0949-Control-17.raw]	408.8889465332031	20.3043788362667	0.281501342666667	99.9708223570667	99.68932101440002	1270122.25	1.545005113054191E8	3	7349	13.412655933477462	0.5783498467205775	1.4009307930376527	408.87896728515625	408.8988952636719
508	408.899658203125	33.7201803704					1	DETECTED	408.8997 m/z @33.72 [151231OFc1_NvH-0949-Control-17.raw]	408.899658203125	33.7201803704	0.138481906133333	99.5592130122667	99.42073110613336	213749.453125	7.817052543979418E7	0	7349	6.905760128492105	0.8953826295309146	0.8028497689699869	408.89898681640625	408.9027404785156
509	408.9127502441406	28.4335600154667					1	DETECTED	408.9128 m/z @28.43 [151231OFc1_NvH-0949-Control-17.raw]	408.9127502441406	28.4335600154667	0.0147709354666667	99.4150229469333	99.40025201146663	342053.96875	9.187392205672854E7	3	7349	2.0392132025329097	1.4920769413139778	0.41212321616396513	408.90277099609375	408.9227294921875
510	408.9312744140625	48.8709599101333					1	DETECTED	408.9313 m/z @48.87 [151231OFc1_NvH-0949-Control-17.raw]	408.9312744140625	48.8709599101333	0.0768265314666667	99.9505140029333	99.87368747146664	39533.28515625	7.488992348109287E7	0	7349	66.22595441334649	1.003870893308058	1.06631370616117	408.9227600097656	408.939208984375
511	408.94940185546875	40.1633315106667					1	DETECTED	408.9494 m/z @40.16 [151231OFc1_NvH-0949-Control-17.raw]	408.94940185546875	40.1633315106667	0.0973570930666667	99.6890212370667	99.59166414400003	93090.234375	7.934403540117826E7	0	7349	24.7069927548046	1.3170449247195386	2.8805664660063517	408.9394226074219	408.9539489746094
512	408.9639587402344	26.9039503096					1	DETECTED	408.9640 m/z @26.90 [151231OFc1_NvH-0949-Control-17.raw]	408.9639587402344	26.9039503096	0.179766997066667	99.80983488	99.63006788293333	224401.015625	8.099731646955039E7	0	7349	0.17372059830663744	0.5144219753249767	5.108459340318059	408.95404052734375	408.968994140625
513	408.97900390625	22.6869739074667					1	DETECTED	408.9790 m/z @22.69 [151231OFc1_NvH-0949-Control-17.raw]	408.97900390625	22.6869739074667	0.169504677333333	99.7983747794667	99.62887010213336	1229749.25	9.351222781241603E7	0	7349	0.19892020519261067	1.611645481822074	20.80525450482222	408.9690246582031	408.9889831542969
514	408.99713134765625	30.78078908					1	DETECTED	408.9971 m/z @30.78 [151231OFc1_NvH-0949-Control-17.raw]	408.99713134765625	30.78078908	0.1900979528	99.9708223570667	99.78072440426669	35701.03515625	7.016828342689379E7	0	7349	14.315603766142164	1.6618652910558038	3.0296334963025298	408.989013671875	409.00494384765625
515	409.01495361328125	24.8953921690667					1	DETECTED	409.0150 m/z @24.90 [151231OFc1_NvH-0949-Control-17.raw]	409.01495361328125	24.8953921690667	0.107642370666667	99.9910492928	99.88340692213333	140118.375	7.40803778973635E7	0	7349	3.166842730722994	0.7133369242890166	0.13492163447895786	409.0050354003906	409.0249328613281
516	409.0451965332031	45.3309614037333					1	DETECTED	409.0452 m/z @45.33 [151231OFc1_NvH-0949-Control-17.raw]	409.0451965332031	45.3309614037333	0.4560887352	99.9809388432	99.524850108	296313.375	8.626371212847342E7	0	7349	0.07164917443869712	0.5460801280673643	0.06386076089295512	409.0353088378906	409.05511474609375
517	409.0704040527344	49.1279801162667					1	DETECTED	409.0704 m/z @49.13 [151231OFc1_NvH-0949-Control-17.raw]	409.0704040527344	49.1279801162667	0.796980598933333	99.5893727128	98.79239211386667	32107.380859375	7.316443892930694E7	0	7349	98.66322412711632	1.0493813564781738	1.059175280677973	409.0611267089844	409.0799865722656
518	409.1108093261719	6.34560997306667					1	DETECTED	409.1108 m/z @6.35 [151231OFc1_NvH-0949-Control-17.raw]	409.1108093261719	6.34560997306667	0.00427307253333333	100.001097405067	99.99682433253366	54065.0390625	9.124868748881818E7	3	7349	26.786230034339425	27.812150457277447	2.001014235753335	409.10162353515625	409.11895751953125
519	409.13775634765625	42.6374674512					1	DETECTED	409.1378 m/z @42.64 [151231OFc1_NvH-0949-Control-17.raw]	409.13775634765625	42.6374674512	0.712928	99.3839625394667	98.67103453946669	20600.0859375	6.685921421177763E7	0	7349	88.81979107716329	1.1767694509121487	1.1804543814522308	409.1277770996094	409.1475524902344
520	409.1770324707031	8.67577284293333					1	DETECTED	409.1770 m/z @8.68 [151231OFc1_NvH-0949-Control-17.raw]	409.1770324707031	8.67577284293333	0.586791405066667	99.6991463442667	99.11235493920003	130072.3984375	8.138065926833129E7	0	7349	83.47459097169079	28.429065592677794	97.49103473232974	409.1671142578125	409.181396484375
521	409.1914367675781	21.883769368					1	DETECTED	409.1914 m/z @21.88 [151231OFc1_NvH-0949-Control-17.raw]	409.1914367675781	21.883769368	0.796980598933333	99.4767821306667	98.67980153173337	635035.0625	9.339675497819261E7	3	7349	10.958792712215605	0.5960302717509415	0.6682664227182501	409.1814880371094	409.201416015625
522	409.20465087890625	23.5795830392					1	DETECTED	409.2047 m/z @23.58 [151231OFc1_NvH-0949-Control-17.raw]	409.20465087890625	23.5795830392	2.83399322426667	98.7198825381333	95.88588931386664	287486.03125	1.0269832252483796E8	0	7349	5.163894897789696	1.0389144666272352	0.08111251279797675	409.2014465332031	409.2081298828125
523	409.2181396484375	3.6359261624					1	DETECTED	409.2181 m/z @3.64 [151231OFc1_NvH-0949-Control-17.raw]	409.2181396484375	3.6359261624	1.87106456293333	99.8802151344	98.00915057146668	1307558.75	1.8662550560866195E8	2	7349	13.74329809281999	128.84352936056774	341.91186429891525	409.2081604003906	409.2217712402344
524	409.2317810058594	11.4819828896					1	DETECTED	409.2318 m/z @11.48 [151231OFc1_NvH-0949-Control-17.raw]	409.2317810058594	11.4819828896	1.7675446952	99.80983488	98.0422901848	9768055.0	4.7105889125666785E8	2	7349	0.3041735376106107	0.9035458340990963	3.353127018370077	409.2218017578125	409.23486328125
525	409.244873046875	26.5173777242667					1	DETECTED	409.2449 m/z @26.52 [151231OFc1_NvH-0949-Control-17.raw]	409.244873046875	26.5173777242667	2.77250447173333	99.394264364	96.62175989226667	2.0295108E7	4.373075326362032E8	3	7349	0.19773594757570478	1.5660685240343915	1.8792179073534045	409.2348937988281	409.2548522949219
526	409.2579040527344	25.4261426872					1	DETECTED	409.2579 m/z @25.43 [151231OFc1_NvH-0949-Control-17.raw]	409.2579040527344	25.4261426872	2.3107594728	97.9846688205333	95.6739093477333	1156957.375	1.345635421825872E8	3	7349	20.995121121478316	11.353799907404003	1.10457593332887	409.2548828125	409.2673034667969
527	409.2769775390625	90.7414194674667					1	DETECTED	409.2770 m/z @90.74 [151231OFc1_NvH-0949-Control-17.raw]	409.2769775390625	90.7414194674667	1.18442008266667	94.1799456928	92.99552561013333	116338.03125	7.023192180462249E7	0	7349	0.679028497393972	1.5064784852086721	1.8921053515766557	409.2681579589844	409.2856140136719
528	409.2946472167969	90.4109500709333					1	DETECTED	409.2946 m/z @90.41 [151231OFc1_NvH-0949-Control-17.raw]	409.2946472167969	90.4109500709333	1.4193490928	95.5395132066667	94.1201641138667	87225.21875	6.663807159822482E7	0	7349	2.7185990487342906	0.5200195809524824	0.025355424047205515	409.2872619628906	409.2985534667969
529	409.313720703125	89.3960615077333					1	DETECTED	409.3137 m/z @89.40 [151231OFc1_NvH-0949-Control-17.raw]	409.313720703125	89.3960615077333	2.86477647413333	99.2080982509333	96.34332177679997	92482.6796875	7.236334905617465E7	0	7349	1.032511484014961	0.5024006991428276	0.006163662458085349	409.3043518066406	409.32305908203125
530	409.331298828125	90.999260192					1	DETECTED	409.3313 m/z @91.00 [151231OFc1_NvH-0949-Control-17.raw]	409.331298828125	90.999260192	1.4939521608	99.7092338917333	98.2152817309333	82093.4609375	8.471902595828043E7	0	7349	2.7170744019518906	0.5107891034744158	0.01896399273400333	409.3264465332031	409.33819580078125
531	409.3493347167969	90.519509448					1	DETECTED	409.3493 m/z @90.52 [151231OFc1_NvH-0949-Control-17.raw]	409.3493347167969	90.519509448	13.5330024517333	95.14946598	81.6164635282667	71644.9765625	7.221525709563103E7	0	7349	2.07035145855167	0.5151336592286441	2.471293998904297	409.3430480957031	409.3570556640625
532	409.3676452636719	91.0099432858667					1	DETECTED	409.3676 m/z @91.01 [151231OFc1_NvH-0949-Control-17.raw]	409.3676452636719	91.0099432858667	7.8394660048	97.5037365709333	89.6642705661333	81318.9296875	7.997891398431924E7	0	7349	2.5269199344138826	0.5130529626743532	0.025726623467961125	409.3576965332031	409.3775634765625
533	409.40362548828125	91.285350508					1	DETECTED	409.4036 m/z @91.29 [151231OFc1_NvH-0949-Control-17.raw]	409.40362548828125	91.285350508	3.53449215946667	97.9743896768	94.43989751733334	42704.5703125	7.856717966054578E7	0	7349	1.2189308075068084	0.5381138104782528	0.7003098325700532	409.3936767578125	409.40570068359375
534	409.41571044921875	24.9888686749333					1	DETECTED	409.4157 m/z @24.99 [151231OFc1_NvH-0949-Control-17.raw]	409.41571044921875	24.9888686749333	5.55673814613333	99.2287726741333	93.67203452799997	91753.8125	6.845284106384893E7	0	7349	0.38681197637184894	2.414698182287559	1.5774213485689839	409.4057312011719	409.41754150390625
535	409.4275817871094	41.4251645728					1	DETECTED	409.4276 m/z @41.43 [151231OFc1_NvH-0949-Control-17.raw]	409.4275817871094	41.4251645728	0.702380010666667	95.7089279224	95.00654791173332	100245.40625	7.932057237127583E7	0	7349	0.0644195226663129	1.2683315068999592	0.0021735025122528455	409.4176330566406	409.4375305175781
536	409.451171875	14.7362827202667					1	DETECTED	409.4512 m/z @14.74 [151231OFc1_NvH-0949-Control-17.raw]	409.451171875	14.7362827202667	2.05699188773333	98.873672476	96.81668058826666	91623.3203125	8.054305415283415E7	0	7349	0.16857781995372711	0.5529160725008156	0.10825173419057024	409.4413146972656	409.4555969238281
537	409.4656066894531	28.5748622850667					1	DETECTED	409.4656 m/z @28.57 [151231OFc1_NvH-0949-Control-17.raw]	409.4656066894531	28.5748622850667	0.976047735466667	98.6265461538667	97.65049841840003	414847.15625	8.469435943036646E7	4	7349	0.1965532114758055	1.0288793831421512	0.2068034131337306	409.45562744140625	409.470458984375
538	409.48046875	22.6493119312					1	DETECTED	409.4805 m/z @22.65 [151231OFc1_NvH-0949-Control-17.raw]	409.48046875	22.6493119312	3.6244847688	99.6092910365333	95.9848062677333	642989.5625	8.195579947950745E7	0	7349	0.13498942690146976	1.0394318959180515	1.3796750488599872	409.4704895019531	409.4904479980469
539	409.49359130859375	24.189641868					1	DETECTED	409.4936 m/z @24.19 [151231OFc1_NvH-0949-Control-17.raw]	409.49359130859375	24.189641868	5.4826867776	98.3911510946833	92.9084643170833	78563.8984375	7.110001599583915E7	0	7349	0.17402129085192186	2.6951791663588756	5.758379286661071	409.490478515625	409.50323486328125
540	409.5086669921875	7.70253638266667					1	DETECTED	409.5087 m/z @7.70 [151231OFc1_NvH-0949-Control-17.raw]	409.5086669921875	7.70253638266667	4.203621816	63.6261868432	59.4225650272	59771.078125	5.3341642742674015E7	0	7349	55.74274660251566	0.5219151652875254	2.7767981250806772	409.50360107421875	409.5087585449219
541	409.5187683105469	25.0124074746667					1	DETECTED	409.5188 m/z @25.01 [151231OFc1_NvH-0949-Control-17.raw]	409.5187683105469	25.0124074746667	3.73476221493333	97.8811653050667	94.14640309013338	94455.15625	6.91628054511225E7	0	7349	16.39124247004645	3.3278510891954447	0.09701886003698451	409.5089111328125	409.5188903808594
542	409.5289001464844	9.7905142472					1	DETECTED	409.5289 m/z @9.79 [151231OFc1_NvH-0949-Control-17.raw]	409.5289001464844	9.7905142472	3.35530229546667	99.3531041933333	95.99780189786662	1226867.5	1.1170896677810106E8	3	7349	0.4231487534928675	24.96459002114211	133.7563598972682	409.51898193359375	409.53887939453125
543	409.5399169921875	24.7960645658667					1	DETECTED	409.5399 m/z @24.80 [151231OFc1_NvH-0949-Control-17.raw]	409.5399169921875	24.7960645658667	2.87500124106667	98.2185054381333	95.34350419706664	674643.6875	9.780430877973238E7	0	7349	7.578967519461614	0.5051619327125211	0.028053611256982462	409.5389099121094	409.5457458496094
544	409.5557556152344	36.6844669765333					1	DETECTED	409.5558 m/z @36.68 [151231OFc1_NvH-0949-Control-17.raw]	409.5557556152344	36.6844669765333	1.69493114373333	99.9910492928	98.29611814906667	1638243.625	1.5587946480159813E8	3	7349	33.21183501685245	0.6173168463688196	0.02241056828616271	409.5457763671875	409.56573486328125
545	409.57275390625	27.9211055269333					1	DETECTED	409.5728 m/z @27.92 [151231OFc1_NvH-0949-Control-17.raw]	409.57275390625	27.9211055269333	3.50169204986667	98.5747717816	95.07307973173333	227582.84375	9.331615566937405E7	0	7349	11.630263892983812	0.5871033973856646	1.0612253072576503	409.5657653808594	409.5790100097656
546	409.5891418457031	26.7537478722667					1	DETECTED	409.5891 m/z @26.75 [151231OFc1_NvH-0949-Control-17.raw]	409.5891418457031	26.7537478722667	3.87601726693333	98.3911510946833	94.51513382774996	323950.125	8.489293535952532E7	3	7349	17.674889665630538	1.2738742706562365	0.4359679776840352	409.5793151855469	409.5987854003906
547	409.60516357421875	34.6303304066667					1	DETECTED	409.6052 m/z @34.63 [151231OFc1_NvH-0949-Control-17.raw]	409.60516357421875	34.6303304066667	1.2914314288	98.1777554776	96.8863240488	69520.265625	7.099952819275136E7	0	7349	0.07933598176461487	1.4530522455633836	4.009694150405049	409.5997009277344	409.6150207519531
548	409.6169128417969	25.2942918189333					1	DETECTED	409.6169 m/z @25.29 [151231OFc1_NvH-0949-Control-17.raw]	409.6169128417969	25.2942918189333	12.0362527744	51.3773193690667	39.3410665946667	66569.9375	3.5266652857006624E7	0	7349	26.45771074172386	1.4836683789556435	58.294702378456115	409.61517333984375	409.61761474609375
549	409.6696472167969	55.5845166229333					1	DETECTED	409.6696 m/z @55.58 [151231OFc1_NvH-0949-Control-17.raw]	409.6696472167969	55.5845166229333	3.50169204986667	98.3609932208	94.85930117093332	45478.0	7.34982772140777E7	0	7349	85.89636189915625	0.9106581867296374	0.9217757120416478	409.659912109375	409.67962646484375
550	409.68304443359375	16.6585120496					1	DETECTED	409.6830 m/z @16.66 [151231OFc1_NvH-0949-Control-17.raw]	409.68304443359375	16.6585120496	2.37283448853333	70.3621328490667	67.98929836053337	43358.84765625	7.465743101911011E7	0	7349	0.12178976970276878	4.079509430252386	7.149501092668508	409.6796569824219	409.6853332519531
551	409.6953430175781	33.7933483416					1	DETECTED	409.6953 m/z @33.79 [151231OFc1_NvH-0949-Control-17.raw]	409.6953430175781	33.7933483416	3.06418241306667	98.9666153173333	95.90243290426662	430124.21875	8.170801312299748E7	2	7349	0.19027121950281156	0.6726310101272774	0.0121984600350008	409.6853942871094	409.69598388671875
552	409.70599365234375	16.5678818192					1	DETECTED	409.7060 m/z @16.57 [151231OFc1_NvH-0949-Control-17.raw]	409.70599365234375	16.5678818192	1.70540603013333	99.9809388432	98.27553281306666	549718.375	1.063573415834923E8	0	7349	18.489710111788742	3.0363075634049452	42.6754991212344	409.6960754394531	409.7141418457031
553	409.7241516113281	23.7280710130667					1	DETECTED	409.7242 m/z @23.73 [151231OFc1_NvH-0949-Control-17.raw]	409.7241516113281	23.7280710130667	2.87500124106667	99.7489481154667	96.87394687440003	2.8797376E7	7.397212860861939E8	2	7349	0.18062304356364933	0.5124824165727316	0.018503581586953134	409.71417236328125	409.734130859375
554	409.7342834472656	11.6876900605333					1	DETECTED	409.7343 m/z @11.69 [151231OFc1_NvH-0949-Control-17.raw]	409.7342834472656	11.6876900605333	3.9610180072	86.7011403856	82.7401223784	1266926.25	1.1678357862463751E8	0	7349	0.4336301934735953	2.5255702308077006	0.4910042039250354	409.7341613769531	409.7356262207031
555	409.7456359863281	26.5173777242667					1	DETECTED	409.7456 m/z @26.52 [151231OFc1_NvH-0949-Control-17.raw]	409.7456359863281	26.5173777242667	2.86477647413333	99.5179505168	96.65317404266666	5831229.0	1.8061557181879613E8	2	7349	0.19835159715956863	10.943787869002486	26.825309488054042	409.73565673828125	409.75555419921875
556	409.76055908203125	38.9605595896					1	DETECTED	409.7606 m/z @38.96 [151231OFc1_NvH-0949-Control-17.raw]	409.76055908203125	38.9605595896	4.58229074746667	96.3438810402667	91.76159029280002	224725.140625	8.012974593311675E7	2	7349	12.656303276316137	0.6017850441518727	0.388568186343699	409.7557067871094	409.77020263671875
557	409.7962951660156	21.9204456109333					1	DETECTED	409.7963 m/z @21.92 [151231OFc1_NvH-0949-Control-17.raw]	409.7962951660156	21.9204456109333	1.88140850826667	98.4826255034667	96.60121699520003	96223.671875	7.737516339077392E7	0	7349	0.4538717441459106	11.278258956817197	0.03859246471837856	409.786376953125	409.80572509765625
558	409.85284423828125	24.8953921690667					1	DETECTED	409.8528 m/z @24.90 [151231OFc1_NvH-0949-Control-17.raw]	409.85284423828125	24.8953921690667	1.9639673824	99.487173732	97.5232063496	53470.16015625	7.102264385561195E7	0	7349	16.519287158006346	2.434770010215693	5.930057311021298	409.84295654296875	409.85302734375
559	409.8630676269531	9.8332202672					1	DETECTED	409.8631 m/z @9.83 [151231OFc1_NvH-0949-Control-17.raw]	409.8630676269531	9.8332202672	1.44062615786667	99.9203312346667	98.47970507680003	858330.375	9.930987310909045E7	0	7349	0.3966661454396849	6.355337776620488	0.3550932450772784	409.8531188964844	409.873046875
560	409.8741760253906	24.8204452128					1	DETECTED	409.8742 m/z @24.82 [151231OFc1_NvH-0949-Control-17.raw]	409.8741760253906	24.8204452128	0.476917636533333	98.5034060445333	98.02648840799998	437915.28125	8.950984855955464E7	3	7349	9.272000427783233	0.5741954266899779	3.0664947610808486	409.8730773925781	409.87921142578125
561	409.88922119140625	29.684339052					1	DETECTED	409.8892 m/z @29.68 [151231OFc1_NvH-0949-Control-17.raw]	409.88922119140625	29.684339052	0.138481906133333	99.8802151344	99.74173322826667	1664131.125	1.7822693247696075E8	3	7349	11.536069662511206	0.6473632701191001	0.02188605867498435	409.8792419433594	409.8992004394531
562	409.9006652832031	22.4753975085333					1	DETECTED	409.9007 m/z @22.48 [151231OFc1_NvH-0949-Control-17.raw]	409.9006652832031	22.4753975085333	0.00427307253333333	98.6991664517333	98.69489337919997	282178.34375	8.657824585902369E7	3	7349	18.138075287203602	0.5530867904300166	0.465602396845534	409.89923095703125	409.91064453125
563	409.9158020019531	27.4452775445333					1	DETECTED	409.9158 m/z @27.45 [151231OFc1_NvH-0949-Control-17.raw]	409.9158020019531	27.4452775445333	0.2611033296	99.3633314829333	99.1022281533333	85772.2265625	7.422548663839291E7	0	7349	4.131643322048362	2.202276970173767	3.387337636190852	409.9106750488281	409.9171447753906
564	409.92724609375	32.6295616216					1	DETECTED	409.9272 m/z @32.63 [151231OFc1_NvH-0949-Control-17.raw]	409.92724609375	32.6295616216	0.179766997066667	100.001097405067	99.82133040800034	566841.625	8.980290116274178E7	0	7349	0.12686068460791233	4.7047816308025086	0.2393207334904742	409.9173278808594	409.9372253417969
565	409.9394226074219	41.8659098442667					1	DETECTED	409.9394 m/z @41.87 [151231OFc1_NvH-0949-Control-17.raw]	409.9394226074219	41.8659098442667	0.0251001045333333	99.4767821306667	99.45168202613337	292558.0	7.956479645083244E7	3	7349	20.063334028949832	0.5020424443564151	0.04885340162835521	409.9373474121094	409.9493408203125
566	409.95196533203125	39.7284381168					1	DETECTED	409.9520 m/z @39.73 [151231OFc1_NvH-0949-Control-17.raw]	409.95196533203125	39.7284381168	0.00427307253333333	99.2391189962667	99.23484592373336	90683.8828125	8.045712449339618E7	0	7349	25.113558163730758	1.5527211843360347	0.005996942433194647	409.9495544433594	409.9599304199219
567	409.9699401855469	25.7125207994667					1	DETECTED	409.9699 m/z @25.71 [151231OFc1_NvH-0949-Control-17.raw]	409.9699401855469	25.7125207994667	0.0251001045333333	99.768710236	99.74361013146667	187666.953125	8.646729430716166E7	0	7349	6.937400364288745	0.5886041451640281	0.7150661362293711	409.9599914550781	409.979736328125
568	409.98175048828125	22.7109010541333					1	DETECTED	409.9818 m/z @22.71 [151231OFc1_NvH-0949-Control-17.raw]	409.98175048828125	22.7109010541333	0.271184708266667	99.0270892714667	98.75590456320003	76431.1875	7.184563871490154E7	0	7349	13.319919564378825	3.8451027864808047	0.0044587169376798	409.9799499511719	409.9866027832031
569	409.9966125488281	21.8531339477333					1	DETECTED	409.9966 m/z @21.85 [151231OFc1_NvH-0949-Control-17.raw]	409.9966125488281	21.8531339477333	0.0251001045333333	99.7983747794667	99.77327467493336	84100.71875	7.603523741228913E7	0	7349	11.115702406109943	0.5213643582984728	0.419453602659798	409.98663330078125	410.006591796875
570	410.019287109375	33.7826131250667					1	DETECTED	410.0193 m/z @33.78 [151231OFc1_NvH-0949-Control-17.raw]	410.019287109375	33.7826131250667	0.660324046666667	97.7687540181333	97.10842997146662	35433.703125	7.081880459996298E7	0	7349	65.46934548556875	1.4776026972671485	1.954272387337542	410.00933837890625	410.0292663574219
571	410.05633544921875	1.030859264					1	DETECTED	410.0563 m/z @1.03 [151231OFc1_NvH-0949-Control-17.raw]	410.05633544921875	1.030859264	0.00427307253333333	99.9910492928	99.98677622026666	28894.83984375	6.504283038350729E7	0	7349	35.090677245875554	440.6033495134442	3.5001700643586227	410.04998779296875	410.06036376953125
572	410.1221923828125	63.16164012					1	DETECTED	410.1222 m/z @63.16 [151231OFc1_NvH-0949-Control-17.raw]	410.1221923828125	63.16164012	0.00427307253333333	100.001097405067	99.99682433253366	27986.037109375	7.505353175864942E7	0	7349	97.4016168217707	0.7646376831213262	0.5773109002936228	410.1122131347656	410.13201904296875
573	410.1428527832031	25.6879998405333					1	DETECTED	410.1429 m/z @25.69 [151231OFc1_NvH-0949-Control-17.raw]	410.1428527832031	25.6879998405333	13.874652596	95.4989514248	81.6242988288	17500.796875	6.624431732966598E7	0	7349	75.85561346652828	3.454748986006999	5.621168109417441	410.1335754394531	410.1449890136719
574	410.155029296875	22.5537337984					1	DETECTED	410.1550 m/z @22.55 [151231OFc1_NvH-0949-Control-17.raw]	410.155029296875	22.5537337984	3.95061444746667	98.5542284013333	94.60361395386664	47403.796875	6.809940638978873E7	0	7349	15.910905015006023	2.9067971363853404	4.3022645242479856	410.1450500488281	410.16497802734375
575	410.1776428222656	19.452168124					1	DETECTED	410.1776 m/z @19.45 [151231OFc1_NvH-0949-Control-17.raw]	410.1776428222656	19.452168124	3.17494967013333	98.0665548805333	94.89160521039997	50046.43359375	7.551848474698716E7	0	7349	4.018536029968194	3.1786053572802215	0.009817783428179381	410.1677551269531	410.1780090332031
576	410.1880187988281	89.7594531581333					1	DETECTED	410.1880 m/z @89.76 [151231OFc1_NvH-0949-Control-17.raw]	410.1880187988281	89.7594531581333	3.17494967013333	99.4561950858667	96.28124541573337	365608.28125	7.934401854416662E7	0	7349	0.060737989281435034	0.5011671863251945	0.0015951734585775653	410.17803955078125	410.1929931640625
577	410.2030029296875	32.4852716173333					1	DETECTED	410.2030 m/z @32.49 [151231OFc1_NvH-0949-Control-17.raw]	410.2030029296875	32.4852716173333	2.99213735866667	99.719027788	96.72689042933334	1981410.75	1.743519724921885E8	2	7349	0.2697098820530357	0.5082959611282987	0.012198040557546403	410.1930236816406	410.2040710449219
578	410.2140808105469	13.3931623317333					1	DETECTED	410.2141 m/z @13.39 [151231OFc1_NvH-0949-Control-17.raw]	410.2140808105469	13.3931623317333	2.78274011653333	99.7389774229333	96.95623730639997	7816280.0	3.296172069125533E8	2	7349	0.42760462358801554	1.6157821910702639	24.565682698805904	410.2041015625	410.2142639160156
579	410.2242736816406	23.7280710130667					1	DETECTED	410.2243 m/z @23.73 [151231OFc1_NvH-0949-Control-17.raw]	410.2242736816406	23.7280710130667	1.83991120533333	99.7289755197333	97.88906431439996	1.3448294E7	8.259741523084918E8	3	7349	11.130903723076958	0.517680026681973	0.9629431660754878	410.21429443359375	410.2342529296875
580	410.2402648925781	29.0746129493333					1	DETECTED	410.2403 m/z @29.07 [151231OFc1_NvH-0949-Control-17.raw]	410.2402648925781	29.0746129493333	1.18442008266667	99.8298241568	98.64540407413332	1503602.125	2.0789520393868712E8	3	7349	2.945607135411329	0.6178606961038526	0.08542377262280987	410.2342834472656	410.250244140625
581	410.25762939453125	37.5492863904					1	DETECTED	410.2576 m/z @37.55 [151231OFc1_NvH-0949-Control-17.raw]	410.25762939453125	37.5492863904	4.07132925333333	98.7301700464	94.65884079306667	737566.4375	1.005528546059815E8	2	7349	4.482572833396475	0.5596702196708678	1.1407015633075648	410.2502746582031	410.2676086425781
582	410.27386474609375	41.8434015885333					1	DETECTED	410.2739 m/z @41.84 [151231OFc1_NvH-0949-Control-17.raw]	410.27386474609375	41.8434015885333	0.497823577866667	93.025513656	92.52769007813333	177105.25	7.435095929305899E7	0	7349	1.842830749778372	1.164006276110663	26.120732056201017	410.2677307128906	410.2837219238281
583	410.2903137207031	90.6309226322833					1	DETECTED	410.2903 m/z @90.63 [151231OFc1_NvH-0949-Control-17.raw]	410.2903137207031	90.6309226322833	4.115823236	94.0983445306667	89.9825212946667	42941.109375	6.659277167117331E7	0	7349	1.0243127371348208	0.5081328340473716	2.0911030185747195	410.28485107421875	410.29974365234375
584	410.3110656738281	89.9293910058667					1	DETECTED	410.3111 m/z @89.93 [151231OFc1_NvH-0949-Control-17.raw]	410.3110656738281	89.9293910058667	2.02588376533333	93.1665324744167	91.14064870908337	87902.8125	8.823256637250496E7	0	7349	0.9687872205553418	4.685358299410456	9.144469640301388	410.30609130859375	410.3196105957031
585	410.3260498046875	89.3960615077333					1	DETECTED	410.3260 m/z @89.40 [151231OFc1_NvH-0949-Control-17.raw]	410.3260498046875	89.3960615077333	4.75549857173333	97.8914483752	93.13594980346667	64976.82421875	1.5043699976598492E8	0	7349	85.68144986277689	0.5064543228549881	0.023194021089574683	410.3250427246094	410.3358154296875
586	410.3473815917969	92.2848514354667					1	DETECTED	410.3474 m/z @92.28 [151231OFc1_NvH-0949-Control-17.raw]	410.3473815917969	92.2848514354667	2.134400792	93.0999358965333	90.9655351045333	39062.16796875	6.5013287165418655E7	0	7349	1.031022736795407	1.1629726955612807	0.018653885146298323	410.3407897949219	410.3570556640625
587	410.3576354980469	58.6996850368					1	DETECTED	410.3576 m/z @58.70 [151231OFc1_NvH-0949-Control-17.raw]	410.3576354980469	58.6996850368	11.4340789914667	92.6831571933333	81.2490782018666	28156.54296875	7.541771583381096E7	0	7349	80.30221201545085	0.8534540408318302	0.7075683785886648	410.3575744628906	410.3644714355469
588	410.37481689453125	23.9931860978667					1	DETECTED	410.3748 m/z @23.99 [151231OFc1_NvH-0949-Control-17.raw]	410.37481689453125	23.9931860978667	1.4939521608	97.3191949973333	95.82524283653329	132607.4375	7.94108414734402E7	0	7349	0.8893342373247037	203.69134117654787	1056.40235272983	410.3648681640625	410.38433837890625
589	410.39947509765625	89.8731584245333					1	DETECTED	410.3995 m/z @89.87 [151231OFc1_NvH-0949-Control-17.raw]	410.39947509765625	89.8731584245333	0.0457038712	96.2627446133333	96.21704074213329	63528.0625	7.860087471119013E7	0	7349	0.04407601395625704	12.328993064896277	0.0029193390256927712	410.38995361328125	410.40631103515625
590	410.4163513183594	27.3220934672					1	DETECTED	410.4164 m/z @27.32 [151231OFc1_NvH-0949-Control-17.raw]	410.4163513183594	27.3220934672	0.912800214933333	98.6265461538667	97.71374593893337	79934.6875	7.630910985236952E7	0	7349	13.647010040204794	1.7067888465037928	11.847362338113612	410.4063720703125	410.4263000488281
591	410.4371643066406	40.419563464					1	DETECTED	410.4372 m/z @40.42 [151231OFc1_NvH-0949-Control-17.raw]	410.4371643066406	40.419563464	5.03402493973333	99.4665263026667	94.43250136293337	167451.109375	7.297947110832861E7	0	7349	0.18868622822955672	1.6651895137060302	0.25502591293579363	410.42724609375	410.4371643066406
592	410.4472351074219	19.1554422885333					1	DETECTED	410.4472 m/z @19.16 [151231OFc1_NvH-0949-Control-17.raw]	410.4472351074219	19.1554422885333	0.36372696	99.4665263026667	99.1027993426667	588450.9375	7.87596834794648E7	0	7349	0.2638976107278772	1.2386924948870992	0.011273502374009056	410.437255859375	410.4571533203125
593	410.47186279296875	34.7406828357333					1	DETECTED	410.4719 m/z @34.74 [151231OFc1_NvH-0949-Control-17.raw]	410.47186279296875	34.7406828357333	0.0973570930666667	99.8298241568	99.73246706373334	8569487.0	2.952034919704093E8	4	7349	0.32143837633568495	2.24091515234212	2.055096913466856	410.4619140625	410.48150634765625
594	410.49493408203125	17.0798176298667					1	DETECTED	410.4949 m/z @17.08 [151231OFc1_NvH-0949-Control-17.raw]	410.49493408203125	17.0798176298667	4.39173215013333	98.0874651728	93.69573302266666	157301.1875	7.439226171555331E7	0	7349	0.13216540606017446	0.5822254502456601	0.040135962506933305	410.48516845703125	410.5047607421875
595	410.5119934082031	13.0207122437333					1	DETECTED	410.5120 m/z @13.02 [151231OFc1_NvH-0949-Control-17.raw]	410.5119934082031	13.0207122437333	3.58022644133333	95.5994646589333	92.01923821759998	32200.84765625	6.917838937148242E7	0	7349	0.7406454770111495	4.87364952099217	0.13083726486836092	410.50506591796875	410.5159606933594
596	410.5259704589844	16.7714819365333					1	DETECTED	410.5260 m/z @16.77 [151231OFc1_NvH-0949-Control-17.raw]	410.5259704589844	16.7714819365333	3.5574438496	98.91518456	95.3577407104	308836.625	7.779341984878966E7	0	7349	0.1749682406492994	0.7653933244539192	2.9171660664905974	410.5162353515625	410.5261535644531
597	410.5361633300781	9.3406297136					1	DETECTED	410.5362 m/z @9.34 [151231OFc1_NvH-0949-Control-17.raw]	410.5361633300781	9.3406297136	3.00243556106667	99.80983488	96.80739931893332	784425.9375	1.1606003664942926E8	3	7349	4.6104528661761925	0.9396161930010091	5.220927028488305	410.52618408203125	410.5380554199219
598	410.5480651855469	18.5547469064					1	DETECTED	410.5481 m/z @18.55 [151231OFc1_NvH-0949-Control-17.raw]	410.5480651855469	18.5547469064	2.15497799333333	96.6265361562667	94.47155816293336	2220431.0	1.3087165358072151E8	0	7349	0.1925178818821145	0.8368057761497847	53.324398464693225	410.5380859375	410.55804443359375
599	410.5607604980469	20.2540584850667					1	DETECTED	410.5608 m/z @20.25 [151231OFc1_NvH-0949-Control-17.raw]	410.5607604980469	20.2540584850667	2.946686072	98.8325902024	95.8859041304	1079275.625	1.2555197464797927E8	3	7349	0.14808369311781533	0.5455846231090803	0.4724437972369732	410.5580749511719	410.57073974609375
600	410.57330322265625	39.1560096658667					1	DETECTED	410.5733 m/z @39.16 [151231OFc1_NvH-0949-Control-17.raw]	410.57330322265625	39.1560096658667	3.18502050853333	97.6772155792	94.49219507066667	536568.375	9.681277844886675E7	3	7349	0.12212064156106806	0.5168144590617405	0.05019524364654275	410.5707702636719	410.5832824707031
601	410.58331298828125	41.3544985109333					1	DETECTED	410.5833 m/z @41.35 [151231OFc1_NvH-0949-Control-17.raw]	410.58331298828125	41.3544985109333	4.9296694656	61.4671487802667	56.5374793146667	35158.5	5.276462652127124E7	0	7349	20.878100403347503	0.7970853950943373	0.5942444142627561	410.58331298828125	410.5859375
602	410.5960388183594	32.5732688770667					1	DETECTED	410.5960 m/z @32.57 [151231OFc1_NvH-0949-Control-17.raw]	410.5960388183594	32.5732688770667	3.6026762056	98.7609465304	95.1582703248	183762.46875	7.528957486692998E7	0	7349	0.06908752520968875	2.810927201523616	1.245135944878857	410.5860900878906	410.60595703125
603	410.6199951171875	29.3881157357333					1	DETECTED	410.6200 m/z @29.39 [151231OFc1_NvH-0949-Control-17.raw]	410.6199951171875	29.3881157357333	3.08446741093333	99.2806617213333	96.19619431039997	247750.390625	7.631159769452725E7	0	7349	0.09548720312791659	3.206167187135567	0.15826950797719472	410.61041259765625	410.6299133300781
604	410.6405029296875	40.2746656888					1	DETECTED	410.6405 m/z @40.27 [151231OFc1_NvH-0949-Control-17.raw]	410.6405029296875	40.2746656888	1.6427903928	98.0156972272	96.3729068344	96027.5390625	7.35286051453014E7	0	7349	0.1607742379367494	1.8625719370316218	0.07482973428939141	410.63092041015625	410.6500244140625
605	410.6564636230469	53.7878164304					1	DETECTED	410.6565 m/z @53.79 [151231OFc1_NvH-0949-Control-17.raw]	410.6564636230469	53.7878164304	8.79042820266667	100.001097405067	91.21066920240033	28759.265625	6.892769521439986E7	0	7349	91.1141575117691	1.0135107035632822	1.0280095379851786	410.6505432128906	410.659912109375
606	410.66998291015625	58.6604253157333					1	DETECTED	410.6700 m/z @58.66 [151231OFc1_NvH-0949-Control-17.raw]	410.66998291015625	58.6604253157333	3.15496670133333	97.819612244	94.66464554266666	46559.296875	7.25765409312732E7	0	7349	39.20333908524363	0.8919721440580186	0.854405083533366	410.66058349609375	410.6799621582031
607	410.68212890625	51.1349946464					1	DETECTED	410.6821 m/z @51.13 [151231OFc1_NvH-0949-Control-17.raw]	410.68212890625	51.1349946464	2.63574722613333	99.9203312346667	97.28458400853337	36895.94140625	9.030868747559181E7	0	7349	88.01218383274463	1.0119761778348708	1.0248915542299535	410.67999267578125	410.6921081542969
608	410.694091796875	9.18685839706667					1	DETECTED	410.6941 m/z @9.19 [151231OFc1_NvH-0949-Control-17.raw]	410.694091796875	9.18685839706667	3.59159930053333	94.6236553509333	91.03205605039997	32026.939453125	6.80386128191228E7	0	7349	5.493164596415909	10.502335828927748	0.6281856640132225	410.6922302246094	410.6954040527344
609	410.7054138183594	32.4693654554667					1	DETECTED	410.7054 m/z @32.47 [151231OFc1_NvH-0949-Control-17.raw]	410.7054138183594	32.4693654554667	3.31118634693333	98.842931592	95.53174524506667	746561.9375	1.0473602922863804E8	2	7349	35.99106263034536	0.5062369725583928	0.03510838125278636	410.6954345703125	410.70849609375
610	410.718505859375	18.1238916589333					1	DETECTED	410.7185 m/z @18.12 [151231OFc1_NvH-0949-Control-17.raw]	410.718505859375	18.1238916589333	3.42394536186667	99.719027788	96.29508242613333	5296318.0	4.4532717334776473E8	2	7349	16.56851387985839	2.2792673149227163	0.7573817457525487	410.7085266113281	410.7284851074219
611	410.73760986328125	20.4140042576					1	DETECTED	410.7376 m/z @20.41 [151231OFc1_NvH-0949-Control-17.raw]	410.73760986328125	20.4140042576	3.225618172	97.8402135701333	94.6145953981333	832866.75	1.4409152403380227E8	2	7349	8.791855757731206	0.5263665708788968	0.3694215955522311	410.7285461425781	410.7475891113281
612	410.7497863769531	24.3554608344					1	DETECTED	410.7498 m/z @24.36 [151231OFc1_NvH-0949-Control-17.raw]	410.7497863769531	24.3554608344	3.6359261624	99.5076982285333	95.8717720661333	636107.625	9.63825456808653E7	2	7349	13.236272475886121	1.3554854967304681	0.06809515675922982	410.74761962890625	410.759765625
613	410.75994873046875	37.5298736432					1	DETECTED	410.7599 m/z @37.53 [151231OFc1_NvH-0949-Control-17.raw]	410.75994873046875	37.5298736432	2.60445408533333	99.8701774437333	97.26572335839997	295652.5	7.833570246374571E7	2	7349	32.785555265803936	1.4678470274657895	1.9198043583224769	410.75982666015625	410.7695007324219
614	410.79901123046875	15.4651655069333					1	DETECTED	410.7990 m/z @15.47 [151231OFc1_NvH-0949-Control-17.raw]	410.79901123046875	15.4651655069333	2.25886616906667	95.3184659786667	93.05959980960003	44884.09765625	7.294387305873099E7	0	7349	0.4987388346989121	3.4078168391555677	5.661219316505791	410.78912353515625	410.8088684082031
615	410.8204040527344	29.4164713392					1	DETECTED	410.8204 m/z @29.42 [151231OFc1_NvH-0949-Control-17.raw]	410.8204040527344	29.4164713392	1.73632886453333	98.91518456	97.17885569546667	231387.984375	7.885025215848489E7	0	7349	0.29134670590386946	0.9056590609185244	0.8400539186619065	410.81060791015625	410.83026123046875
616	410.8409423828125	40.3326691781333					1	DETECTED	410.8409 m/z @40.33 [151231OFc1_NvH-0949-Control-17.raw]	410.8409423828125	40.3326691781333	0.00427307253333333	99.5893727128	99.58509964026666	8090824.5	2.3898886295752394E8	5	7349	0.2744085691580551	2.0494759512000984	1.6746960802040507	410.8313293457031	410.8509216308594
617	410.85858154296875	10.7142123925333					1	DETECTED	410.8586 m/z @10.71 [151231OFc1_NvH-0949-Control-17.raw]	410.85858154296875	10.7142123925333	0.179766997066667	99.5794753218667	99.39970832480003	55250.3359375	8.070356779504316E7	0	7349	1.0812686939056064	0.5029173078533757	0.06576339101758694	410.8509521484375	410.8590393066406
618	410.8690490722656	13.6786756312					1	DETECTED	410.8690 m/z @13.68 [151231OFc1_NvH-0949-Control-17.raw]	410.8690490722656	13.6786756312	0.281501342666667	100.001097405067	99.71959606240033	456326.75	1.0560724539802055E8	3	7349	13.379837404097062	1.8765948229490836	1.2063078997480443	410.8591003417969	410.8720703125
619	410.882080078125	18.5245115762667					1	DETECTED	410.8821 m/z @18.52 [151231OFc1_NvH-0949-Control-17.raw]	410.882080078125	18.5245115762667	0.179766997066667	99.9708223570667	99.79105536000003	787246.125	1.15665567302633E8	3	7349	2.709490867897948	0.6698987190233837	0.7596520328682332	410.8721008300781	410.8920593261719
620	410.89483642578125	20.2540584850667					1	DETECTED	410.8948 m/z @20.25 [151231OFc1_NvH-0949-Control-17.raw]	410.89483642578125	20.2540584850667	0.332975806133333	98.5034060445333	98.17043023839997	344636.8125	1.0171912386162814E8	0	7349	0.4541528081722035	7.44246022288824	1.441087921733166	410.89208984375	410.9011535644531
621	410.9111633300781	36.2983152061333					1	DETECTED	410.9112 m/z @36.30 [151231OFc1_NvH-0949-Control-17.raw]	410.9111633300781	36.2983152061333	0.0251001045333333	99.9505140029333	99.92541389839997	1605464.125	1.2881211834623908E8	3	7349	1.1265336835937987	0.5840035615963238	0.3737176053298325	410.90118408203125	410.921142578125
622	410.9495544433594	12.8759747024					1	DETECTED	410.9496 m/z @12.88 [151231OFc1_NvH-0949-Control-17.raw]	410.9495544433594	12.8759747024	0.138481906133333	99.9001232482667	99.76164134213336	180429.671875	7.874186390566146E7	0	7349	0.10200606295011916	30.194332900668726	1.0668262813431793	410.939697265625	410.95953369140625
623	410.960693359375	28.5103130349333					1	DETECTED	410.9607 m/z @28.51 [151231OFc1_NvH-0949-Control-17.raw]	410.960693359375	28.5103130349333	0.200316526666667	99.80983488	99.60951835333333	67507.71875	7.598933037314013E7	0	7349	4.909538339439102	1.7592640522623688	15.967800625683951	410.95965576171875	410.962890625
624	410.9730529785156	34.7273127037333					1	DETECTED	410.9731 m/z @34.73 [151231OFc1_NvH-0949-Control-17.raw]	410.9730529785156	34.7273127037333	0.0457038712	98.9047368256	98.85903295439999	1648157.0	1.1030606667155205E8	0	7349	0.23842952290024044	0.5301975374821987	0.02181747834691085	410.9631652832031	410.9830322265625
625	410.9897155761719	33.516549456					1	DETECTED	410.9897 m/z @33.52 [151231OFc1_NvH-0949-Control-17.raw]	410.9897155761719	33.516549456	0.107642370666667	99.6675195530667	99.55987718240003	74869.203125	7.326712168709312E7	0	7349	17.77620755786795	1.8980196397849163	0.23174792872856675	410.983154296875	410.99969482421875
626	411.0063781738281	40.475523564					1	DETECTED	411.0064 m/z @40.48 [151231OFc1_NvH-0949-Control-17.raw]	411.0063781738281	40.475523564	0.586791405066667	99.768710236	99.18191883093334	55149.5234375	7.819235370967306E7	0	7349	77.16759629500712	1.2505471814773714	2.3718624089307823	410.9997863769531	411.0102233886719
627	411.02032470703125	29.467446124					1	DETECTED	411.0203 m/z @29.47 [151231OFc1_NvH-0949-Control-17.raw]	411.02032470703125	29.467446124	0.302094627733333	99.9405142792	99.63841965146666	189182.71875	7.359707042729762E7	0	7349	0.2218012509702838	0.551521850606995	11.38415039232512	411.0103759765625	411.0303039550781
628	411.0411682128906	40.355541348					1	DETECTED	411.0412 m/z @40.36 [151231OFc1_NvH-0949-Control-17.raw]	411.0411682128906	40.355541348	0.712928	99.1676798989333	98.4547518989333	9741875.0	2.825949869088581E8	5	7349	0.25240208405424625	7.016446996174342	1.8187846488997723	411.03131103515625	411.051025390625
629	411.0565490722656	40.3187458522667					1	DETECTED	411.0565 m/z @40.32 [151231OFc1_NvH-0949-Control-17.raw]	411.0565490722656	40.3187458522667	0.4042936344	99.394264364	98.98997072959999	28320.744140625	6.907715734048222E7	0	7349	54.29196581102492	1.25315462040349	1.2649573269575332	411.05120849609375	411.06646728515625
630	411.0797119140625	40.419563464					1	DETECTED	411.0797 m/z @40.42 [151231OFc1_NvH-0949-Control-17.raw]	411.0797119140625	40.419563464	0.9973554584	99.5592130122667	98.5618575538667	47958.0234375	7.087443259451076E7	0	7349	45.044374896348366	1.1914210612817353	1.3891601954661668	411.07000732421875	411.08905029296875
631	411.1009521484375	58.7496721722667					1	DETECTED	411.1010 m/z @58.75 [151231OFc1_NvH-0949-Control-17.raw]	411.1009521484375	58.7496721722667	0.0147709354666667	99.9910492928	99.97627835733333	25526.720703125	6.957683023386517E7	0	7349	96.01790778614514	0.8542696873982496	0.7249374074543635	411.10040283203125	411.10986328125
632	411.1228332519531	91.4243923816					1	DETECTED	411.1228 m/z @91.42 [151231OFc1_NvH-0949-Control-17.raw]	411.1228332519531	91.4243923816	0.138481906133333	99.9102213434667	99.77173943733337	2168840.5	1.3751993068609613E8	0	7349	0.4970426058225428	3.848985465448416	13.280726253973642	411.11358642578125	411.1326599121094
633	411.16607666015625	41.7002964661333					1	DETECTED	411.1661 m/z @41.70 [151231OFc1_NvH-0949-Control-17.raw]	411.16607666015625	41.7002964661333	0.1281949096	99.9708223570667	99.8426274474667	31366.689453125	7.54505898719336E7	0	7349	90.34771567413833	1.2044462834849985	1.567722459742938	411.1561584472656	411.1717529296875
634	411.1817626953125	25.4865773816					1	DETECTED	411.1818 m/z @25.49 [151231OFc1_NvH-0949-Control-17.raw]	411.1817626953125	25.4865773816	0.0251001045333333	99.9001232482667	99.87502314373336	2130277.0	1.2893188924371076E8	2	7349	0.18729388962384164	2.6552109062888505	4.199619961341562	411.1717834472656	411.1917419433594
635	411.1982727050781	22.6765430608					1	DETECTED	411.1983 m/z @22.68 [151231OFc1_NvH-0949-Control-17.raw]	411.1982727050781	22.6765430608	3.18502050853333	99.6790213048	96.49400079626668	151448.0625	8.241429079558021E7	0	7349	8.601485815269871	0.5557791895335159	0.9523980403458208	411.1917724609375	411.19842529296875
636	411.20843505859375	25.7434887461333					1	DETECTED	411.2084 m/z @25.74 [151231OFc1_NvH-0949-Control-17.raw]	411.20843505859375	25.7434887461333	3.13484019866667	99.8600589189333	96.72521872026664	964391.625	1.2776422806207108E8	3	7349	0.14505108393817423	3.4975155416187733	0.017834794330941605	411.1984558105469	411.2099609375
637	411.219970703125	18.1393558288					1	DETECTED	411.2200 m/z @18.14 [151231OFc1_NvH-0949-Control-17.raw]	411.219970703125	18.1393558288	2.46599530026667	99.8298241568	97.36382885653333	2598825.0	3.569101309637376E8	2	7349	2.4268480307731686	0.5611417200579242	2.6798602074634683	411.2099914550781	411.2299499511719
638	411.23065185546875	22.2874433781333					1	DETECTED	411.2307 m/z @22.29 [151231OFc1_NvH-0949-Control-17.raw]	411.23065185546875	22.2874433781333	1.8607562528	97.1127863426667	95.2520300898667	607293.25	1.247885990720998E8	3	7349	0.15197529280423083	1.1953489065979819	5.326367764062257	411.22998046875	411.2313537597656
639	411.2413635253906	40.3326691781333					1	DETECTED	411.2414 m/z @40.33 [151231OFc1_NvH-0949-Control-17.raw]	411.2413635253906	40.3326691781333	1.63240706106667	98.6887666848	97.05635962373333	5775660.5	3.3404685054864556E8	2	7349	0.261371782930361	0.5458916273495094	0.0241185905124349	411.23138427734375	411.2513427734375
640	411.2515563964844	24.3554608344					1	DETECTED	411.2516 m/z @24.36 [151231OFc1_NvH-0949-Control-17.raw]	411.2515563964844	24.3554608344	4.2681498992	96.8895435016	92.6213936024	288873.4375	8.492121800681019E7	3	7349	12.526198960904075	0.839322557715769	5.243061661186682	411.2513732910156	411.26153564453125
641	411.2696838378906	18.6049877077333					1	DETECTED	411.2697 m/z @18.60 [151231OFc1_NvH-0949-Control-17.raw]	411.2696838378906	18.6049877077333	4.3140958952	97.1938712666667	92.8797753714667	116952.7890625	7.69024568709145E7	0	7349	85.69552925733768	3.1286489608908283	0.13815038037196142	411.261962890625	411.2778625488281
642	411.29400634765625	90.6746112213333					1	DETECTED	411.2940 m/z @90.67 [151231OFc1_NvH-0949-Control-17.raw]	411.29400634765625	90.6746112213333	4.90622681733333	97.483343012	92.57711619466667	74068.5078125	6.1956843355491504E7	0	7349	0.6113152514418232	2.1863212244756314	2.7214156183797775	411.2850036621094	411.2971496582031
643	411.3106994628906	90.3994105130667					1	DETECTED	411.3107 m/z @90.40 [151231OFc1_NvH-0949-Control-17.raw]	411.3106994628906	90.3994105130667	19.0866822736	93.7283888562667	74.6417065826667	110258.28125	1.06434332586645E8	0	7349	1.2360778584917398	0.5185229883842892	3.148808632803829	411.3047180175781	411.3183288574219
644	411.32855224609375	90.4225232429333					1	DETECTED	411.3286 m/z @90.42 [151231OFc1_NvH-0949-Control-17.raw]	411.32855224609375	90.4225232429333	29.8209880928	94.0773780194667	64.25638992666671	69788.78125	6.295337283208771E7	0	7349	1.5390613247318043	0.5190077850526446	2.5536079628698287	411.32281494140625	411.3338317871094
645	411.34710693359375	90.1896046469333					1	DETECTED	411.3471 m/z @90.19 [151231OFc1_NvH-0949-Control-17.raw]	411.34710693359375	90.1896046469333	1.67409424346667	97.9950354997333	96.32094125626664	79865.328125	8.148308219331306E7	0	7349	2.719037123664066	0.514235255464905	3.983607662025028	411.3372802734375	411.3548889160156
646	411.3649597167969	90.8831672882667					1	DETECTED	411.3650 m/z @90.88 [151231OFc1_NvH-0949-Control-17.raw]	411.3649597167969	90.8831672882667	12.6338943610667	98.3408224989333	85.70692813786661	87407.34375	8.918065961657292E7	0	7349	2.56371767225113	0.5131092627964371	1.347620444051592	411.3574523925781	411.37493896484375
647	411.3831481933594	90.8503823722667					1	DETECTED	411.3831 m/z @90.85 [151231OFc1_NvH-0949-Control-17.raw]	411.3831481933594	90.8503823722667	3.12485486506667	99.6308698189333	96.50601495386664	60116.57421875	8.447848536491491E7	0	7349	1.968611337822125	0.51282956934899	1.2878397804633412	411.37506103515625	411.3927307128906
648	411.4194641113281	28.1327759869333					1	DETECTED	411.4195 m/z @28.13 [151231OFc1_NvH-0949-Control-17.raw]	411.4194641113281	28.1327759869333	0.1900979528	99.9505140029333	99.7604160501333	56027.296875	7.175189301390798E7	0	7349	0.028550710387712286	2.1697433211168153	3.3622792481383703	411.4095764160156	411.429443359375
649	411.4418640136719	40.3326691781333					1	DETECTED	411.4419 m/z @40.33 [151231OFc1_NvH-0949-Control-17.raw]	411.4418640136719	40.3326691781333	0.754858301333333	98.6473896917333	97.89253139039997	2717672.25	1.5196611513685524E8	0	7349	0.24137182890546427	0.540896164704855	0.07932069311485135	411.4319152832031	411.45184326171875
650	411.45562744140625	27.599397092					1	DETECTED	411.4556 m/z @27.60 [151231OFc1_NvH-0949-Control-17.raw]	411.45562744140625	27.599397092	2.854451284	96.4854169693333	93.6309656853333	153767.578125	7.816462648986995E7	0	7349	11.761813185921929	0.5186943467667451	0.06387075944655625	411.451904296875	411.4592590332031
651	411.4692687988281	33.7201803704					1	DETECTED	411.4693 m/z @33.72 [151231OFc1_NvH-0949-Control-17.raw]	411.4692687988281	33.7201803704	0.723363141066667	99.4356019392	98.71223879813333	418856.5	9.057752007758668E7	4	7349	2.3438154010461005	0.8315086237533864	0.21976919009306178	411.4593200683594	411.4792175292969
652	411.50384521484375	6.39292368693333					1	DETECTED	411.5038 m/z @6.39 [151231OFc1_NvH-0949-Control-17.raw]	411.50384521484375	6.39292368693333	1.3872950016	99.1374987354667	97.75020373386671	135519.828125	7.579677563620421E7	0	7349	0.12774247677014472	3.9388649948165404	35.66711588058456	411.49407958984375	411.5118408203125
653	411.52191162109375	10.6539832648					1	DETECTED	411.5219 m/z @10.65 [151231OFc1_NvH-0949-Control-17.raw]	411.52191162109375	10.6539832648	3.05390965866667	99.6421203488	96.58821069013334	299257.96875	8.332579454564478E7	0	7349	6.462219222463808	0.9819854339787291	0.1607546368275373	411.5119934082031	411.5318908691406
654	411.5323181152344	22.6765430608					1	DETECTED	411.5323 m/z @22.68 [151231OFc1_NvH-0949-Control-17.raw]	411.5323181152344	22.6765430608	3.7544146432	79.0267787738667	75.2723641306667	86246.234375	6.77611216238918E7	0	7349	4.057142192404488	2.2661104319039946	0.04498825691664147	411.53192138671875	411.53326416015625
655	411.54327392578125	25.7024873853333					1	DETECTED	411.5433 m/z @25.70 [151231OFc1_NvH-0949-Control-17.raw]	411.54327392578125	25.7024873853333	2.89547188506667	99.4356019392	96.54013005413333	599891.0625	9.874498127977695E7	0	7349	4.369551912254433	0.6777307833287958	0.015391098241018506	411.5332946777344	411.54345703125
656	411.553466796875	25.7125207994667					1	DETECTED	411.5535 m/z @25.71 [151231OFc1_NvH-0949-Control-17.raw]	411.553466796875	25.7125207994667	1.99487364293333	99.9708223570667	97.97594871413337	1929849.625	1.5953258403169963E8	3	7349	6.046863033911059	0.9934448487639339	0.04949782957762108	411.5434875488281	411.5634460449219
657	411.56585693359375	22.2874433781333					1	DETECTED	411.5659 m/z @22.29 [151231OFc1_NvH-0949-Control-17.raw]	411.56585693359375	22.2874433781333	3.0436515248	94.5438417184	91.5001901936	319701.6875	8.234847214133331E7	0	7349	0.12304917717296249	9.696206246400061	3.314723254228914	411.5634765625	411.5700988769531
658	411.5801086425781	36.3354645274667					1	DETECTED	411.5801 m/z @36.34 [151231OFc1_NvH-0949-Control-17.raw]	411.5801086425781	36.3354645274667	3.73476221493333	100.001097405067	96.26633519013367	466680.625	9.586860104578765E7	3	7349	1.139134897200364	0.6375870354330376	0.6818800830776434	411.57012939453125	411.5900573730469
659	411.59564208984375	27.4286007221333					1	DETECTED	411.5956 m/z @27.43 [151231OFc1_NvH-0949-Control-17.raw]	411.59564208984375	27.4286007221333	1.60065745013333	83.1260195962667	81.52536214613338	376432.5625	6.6876959130864546E7	3	7349	0.15335595197377927	1.222130356858953	1.4359598699116638	411.59014892578125	411.60546875
660	411.6422424316406	40.355541348					1	DETECTED	411.6422 m/z @40.36 [151231OFc1_NvH-0949-Control-17.raw]	411.6422424316406	40.355541348	9.27091376746667	97.9326230058667	88.66170923840004	950564.9375	9.382598413880634E7	0	7349	0.2138521555828703	6.328047384080647	11.31903433804688	411.63262939453125	411.6519470214844
661	411.68377685546875	25.4726317205333					1	DETECTED	411.6838 m/z @25.47 [151231OFc1_NvH-0949-Control-17.raw]	411.68377685546875	25.4726317205333	3.02306451573333	97.3702838506667	94.34721933493337	869436.9375	9.655452113752468E7	4	7349	0.1682343800647068	0.6278663735419803	0.20147905946365263	411.6737976074219	411.6937561035156
662	411.6957092285156	28.6853402834667					1	DETECTED	411.6957 m/z @28.69 [151231OFc1_NvH-0949-Control-17.raw]	411.6957092285156	28.6853402834667	3.17494967013333	98.2692776274667	95.09432795733338	204453.140625	8.427863053368695E7	0	7349	16.28117549166126	0.5305926502251473	3.5268277475599055	411.69378662109375	411.7056884765625
663	411.7168884277344	20.3897175013333					1	DETECTED	411.7169 m/z @20.39 [151231OFc1_NvH-0949-Control-17.raw]	411.7168884277344	20.3897175013333	3.6581053168	99.0270892714667	95.3689839546667	1.0971959E7	6.055547096653074E8	2	7349	3.869373997429708	1.5414780696593118	0.024206595848336582	411.7069091796875	411.72686767578125
664	411.7271728515625	14.4393124912					1	DETECTED	411.7272 m/z @14.44 [151231OFc1_NvH-0949-Control-17.raw]	411.7271728515625	14.4393124912	3.18502050853333	95.5797172973333	92.39469678879998	640575.625	1.0315574229113725E8	2	7349	4.982391892992769	0.5201713830168055	0.9085901397702061	411.7268981933594	411.72930908203125
665	411.73931884765625	32.3878056002667					1	DETECTED	411.7393 m/z @32.39 [151231OFc1_NvH-0949-Control-17.raw]	411.73931884765625	32.3878056002667	1.88140850826667	99.5794753218667	97.69806681360002	1795636.375	1.825167844412392E8	2	7349	29.98120873716712	0.5456214803856085	0.03502477267144434	411.7294006347656	411.7483825683594
666	411.75848388671875	25.6069242746667					1	DETECTED	411.7585 m/z @25.61 [151231OFc1_NvH-0949-Control-17.raw]	411.75848388671875	25.6069242746667	3.44535108026667	98.6265461538667	95.18119507360002	2607926.5	1.1648230074859853E8	2	7349	0.2390728797815811	1.526602797367071	0.023130961664691484	411.74859619140625	411.7683410644531
667	411.77410888671875	6.43696525653333					1	DETECTED	411.7741 m/z @6.44 [151231OFc1_NvH-0949-Control-17.raw]	411.77410888671875	6.43696525653333	5.629180652	97.4525743362667	91.82339368426669	33134.8984375	6.294001703795976E7	0	7349	0.2127590121248506	56.83655839003916	1.2895963574221918	411.76910400390625	411.7831726074219
668	411.8424072265625	40.3187458522667					1	DETECTED	411.8424 m/z @40.32 [151231OFc1_NvH-0949-Control-17.raw]	411.8424072265625	40.3187458522667	0.0251001045333333	99.9405142792	99.91541417466667	320669.0625	8.352598637783526E7	0	7349	2.2775923568552514	0.5295457693949764	0.011990579397096196	411.8325500488281	411.8523864746094
669	411.8575134277344	23.9288761712					1	DETECTED	411.8575 m/z @23.93 [151231OFc1_NvH-0949-Control-17.raw]	411.8575134277344	23.9288761712	0.5658564776	99.6547055304	99.0888490528	206520.125	7.66853023157128E7	3	7349	12.720539458212036	0.6474020713355766	0.013639366139071329	411.85247802734375	411.86273193359375
670	411.87274169921875	22.8859370154667					1	DETECTED	411.8727 m/z @22.89 [151231OFc1_NvH-0949-Control-17.raw]	411.87274169921875	22.8859370154667	0.169504677333333	99.9304663848	99.76096170746666	1721814.5	1.1750680626414421E8	3	7349	0.23595387055835815	0.5150509830389766	1.951196704731464	411.86279296875	411.8827209472656
671	411.8883972167969	25.7024873853333					1	DETECTED	411.8884 m/z @25.70 [151231OFc1_NvH-0949-Control-17.raw]	411.8883972167969	25.7024873853333	0.179766997066667	99.4253187818667	99.24555178480003	1307045.125	1.2172086809180516E8	3	7349	5.993385281705223	0.5243806507607223	0.4338883404243579	411.88275146484375	411.89837646484375
672	411.9059753417969	47.1480902546667					1	DETECTED	411.9060 m/z @47.15 [151231OFc1_NvH-0949-Control-17.raw]	411.9059753417969	47.1480902546667	0.0354311922666667	100.001097405067	99.96566621280033	854112.9375	1.1238373591577794E8	3	7349	16.313123695349557	0.5102000540090331	0.023135521560051435	411.8984069824219	411.9159240722656
673	411.91845703125	23.3193752064					1	DETECTED	411.9185 m/z @23.32 [151231OFc1_NvH-0949-Control-17.raw]	411.91845703125	23.3193752064	0.497823577866667	98.9666153173333	98.46879173946662	105440.90625	7.103871295725258E7	0	7349	0.12251809358986776	2.1573640859798737	10.245056875900982	411.9159851074219	411.91998291015625
674	411.9303283691406	27.4452775445333					1	DETECTED	411.9303 m/z @27.45 [151231OFc1_NvH-0949-Control-17.raw]	411.9303283691406	27.4452775445333	0.0354311922666667	99.850086092	99.81465489973333	263065.3125	7.253188266005662E7	0	7349	0.04134491023307163	0.6233991721090865	0.007459125050392256	411.9205627441406	411.9403076171875
675	411.9434814453125	27.1640647346667					1	DETECTED	411.9435 m/z @27.16 [151231OFc1_NvH-0949-Control-17.raw]	411.9434814453125	27.1640647346667	0.0561268968	98.8020296392	98.7459027424	73631.546875	7.683072798183772E7	0	7349	17.358523130414717	2.1049698193372395	0.06335568919323775	411.94036865234375	411.9461669921875
676	411.9561767578125	27.4908125592					1	DETECTED	411.9562 m/z @27.49 [151231OFc1_NvH-0949-Control-17.raw]	411.9561767578125	27.4908125592	0.0354311922666667	99.7983747794667	99.76294358720003	80758.6484375	8.035850943129788E7	0	7349	17.870903786196138	2.5081348744608776	0.029649959128766043	411.9461975097656	411.960693359375
677	411.970703125	33.6871079768					1	DETECTED	411.9707 m/z @33.69 [151231OFc1_NvH-0949-Control-17.raw]	411.970703125	33.6871079768	0.0251001045333333	99.9001232482667	99.87502314373336	210485.234375	8.44018303072446E7	0	7349	13.20168152625456	0.6000419904591868	0.1664023882301973	411.9607238769531	411.9806823730469
678	411.9820251464844	28.0623414264					1	DETECTED	411.9820 m/z @28.06 [151231OFc1_NvH-0949-Control-17.raw]	411.9820251464844	28.0623414264	0.0457038712	99.0974614605333	99.05175758933329	129109.7578125	7.125331430049782E7	0	7349	0.25675017732610783	5.596161260563265	1.2640575862205299	411.98077392578125	411.99188232421875
679	412.0133972167969	27.8514871616					1	DETECTED	412.0134 m/z @27.85 [151231OFc1_NvH-0949-Control-17.raw]	412.0133972167969	27.8514871616	0.487379932266667	99.4976047493333	99.01022481706664	65862.8671875	7.014641539464545E7	0	7349	73.07811562580996	1.8387942041893923	5.249455357900138	412.0042724609375	412.02325439453125
680	412.043212890625	40.3681579669333					1	DETECTED	412.0432 m/z @40.37 [151231OFc1_NvH-0949-Control-17.raw]	412.043212890625	40.3681579669333	0.0251001045333333	99.9203312346667	99.89523113013337	145461.6875	7.557815199592943E7	0	7349	0.027197539837338525	1.2604932137582527	0.1676794522961422	412.0334777832031	412.05291748046875
681	412.0727844238281	47.2403976354667					1	DETECTED	412.0728 m/z @47.24 [151231OFc1_NvH-0949-Control-17.raw]	412.0727844238281	47.2403976354667	0.0973570930666667	99.9910492928	99.89369219973334	832905.9375	9.480541766538043E7	0	7349	0.34638965304747416	1.501344572720485	1.111019936786073	412.0634460449219	412.0823974609375
682	412.08795166015625	35.7414736338667					1	DETECTED	412.0880 m/z @35.74 [151231OFc1_NvH-0949-Control-17.raw]	412.08795166015625	35.7414736338667	1.01952022693333	99.9102213434667	98.89070111653338	23192.05859375	7.177134495548454E7	0	7349	98.08294440487566	1.3871565396971324	1.8101564639993044	412.0847473144531	412.0975646972656
683	412.1259765625	91.4134450416					1	DETECTED	412.1260 m/z @91.41 [151231OFc1_NvH-0949-Control-17.raw]	412.1259765625	91.4134450416	1.8503297688	99.1273405498667	97.2770107810667	656106.6875	8.758201368070512E7	0	7349	0.5916607461940515	2.3714160753118265	15.05819502710367	412.1165466308594	412.1331787109375
684	412.1603698730469	90.7627606802667					1	DETECTED	412.1604 m/z @90.76 [151231OFc1_NvH-0949-Control-17.raw]	412.1603698730469	90.7627606802667	1.48329842586667	93.5510134093333	92.06771498346663	23557.35546875	5.908079264993628E7	0	7349	0.8913027268913112	0.5156153087096421	0.2320137089006857	412.150634765625	412.16497802734375
685	412.1750183105469	17.8910083544					1	DETECTED	412.1750 m/z @17.89 [151231OFc1_NvH-0949-Control-17.raw]	412.1750183105469	17.8910083544	3.1047839312	99.6991463442667	96.59436241306669	38612.05859375	7.55880129167134E7	0	7349	93.3071685306059	3.391227791262009	6.586483917652564	412.16534423828125	412.1750183105469
686	412.1850280761719	25.4963498653333					1	DETECTED	412.1850 m/z @25.50 [151231OFc1_NvH-0949-Control-17.raw]	412.1850280761719	25.4963498653333	0.860046792266667	99.0974614605333	98.23741466826662	257499.46875	8.5274934644147E7	0	7349	0.2234377125411804	0.5122785089485438	4.529277676595298	412.175048828125	412.19500732421875
687	412.1965026855469	18.6165979514667					1	DETECTED	412.1965 m/z @18.62 [151231OFc1_NvH-0949-Control-17.raw]	412.1965026855469	18.6165979514667	3.50169204986667	96.7581661848	93.25647413493333	101683.8671875	8.134748417937298E7	0	7349	9.615356066523377	2.9004472639778682	306.99940182341464	412.1950378417969	412.1971740722656
688	412.2071838378906	22.8859370154667					1	DETECTED	412.2072 m/z @22.89 [151231OFc1_NvH-0949-Control-17.raw]	412.2071838378906	22.8859370154667	3.31118634693333	98.4620333176	95.15084697066668	1281768.625	1.3338194046340445E8	3	7349	0.15241085128494802	0.6217289342397997	0.3524594687054129	412.19720458984375	412.2077331542969
689	412.2177429199219	20.3897175013333					1	DETECTED	412.2177 m/z @20.39 [151231OFc1_NvH-0949-Control-17.raw]	412.2177429199219	20.3897175013333	0.9442916376	99.7983747794667	98.8540831418667	5491880.0	4.622496164817108E8	2	7349	5.0977609166997375	4.894076826042508	0.04762068821046635	412.207763671875	412.22772216796875
690	412.2315979003906	24.1142287794667					1	DETECTED	412.2316 m/z @24.11 [151231OFc1_NvH-0949-Control-17.raw]	412.2315979003906	24.1142287794667	1.28087107866667	99.4767821306667	98.19591105200004	3559797.5	2.5554790988551337E8	3	7349	5.740335748936555	2.75100386604889	0.2773869843437441	412.2277526855469	412.2415771484375
691	412.24285888671875	15.9491848269333					1	DETECTED	412.2429 m/z @15.95 [151231OFc1_NvH-0949-Control-17.raw]	412.24285888671875	15.9491848269333	3.85539438586667	99.9910492928	96.13565490693333	840838.375	1.0760556755476126E8	2	7349	0.14678622309939016	2.5017325940143698	4.277101532133579	412.2416076660156	412.2510681152344
692	412.2610778808594	25.6384798992					1	DETECTED	412.2611 m/z @25.64 [151231OFc1_NvH-0949-Control-17.raw]	412.2610778808594	25.6384798992	1.91241445226667	98.956442672	97.04402821973332	1149329.25	1.1064773871128353E8	0	7349	0.2093630759585281	2.9655678766900926	0.028934325065232254	412.2510986328125	412.2707824707031
693	412.27203369140625	22.9002864064					1	DETECTED	412.2720 m/z @22.90 [151231OFc1_NvH-0949-Control-17.raw]	412.27203369140625	22.9002864064	5.8569763432	95.1592133592	89.30223701599999	25342.15234375	7.286613489374842E7	0	7349	84.35644326735155	2.6198618896461268	4.154400081322938	412.27130126953125	412.2806091308594
694	412.2915344238281	44.3296224181333					1	DETECTED	412.2915 m/z @44.33 [151231OFc1_NvH-0949-Control-17.raw]	412.2915344238281	44.3296224181333	0.6182663192	96.9905901245333	96.3723238053333	1232668.625	1.1255853556666738E8	4	7349	0.23029693691125885	124.02066646305161	1.5952656624858532	412.2821960449219	412.300537109375
695	412.3087158203125	90.4225232429333					1	DETECTED	412.3087 m/z @90.42 [151231OFc1_NvH-0949-Control-17.raw]	412.3087158203125	90.4225232429333	10.2870196226667	94.2008829157333	83.9138632930666	336259.9375	9.946736284869286E7	0	7349	2.4916814751717595	1.752137386428329	2.690147436829311	412.3036804199219	412.3177185058594
696	412.3266296386719	92.5962913888					1	DETECTED	412.3266 m/z @92.60 [151231OFc1_NvH-0949-Control-17.raw]	412.3266296386719	92.5962913888	16.3747305709333	92.9272833530667	76.5525527821334	42375.296875	4.402107120718005E7	0	7349	2.411758495523145	0.9215982191604762	0.19838480317515872	412.3187561035156	412.332275390625
697	412.34228515625	90.3778648834667					1	DETECTED	412.3423 m/z @90.38 [151231OFc1_NvH-0949-Control-17.raw]	412.34228515625	90.3778648834667	3.50169204986667	93.7606009296	90.25890887973333	48720.22265625	7.795199500594044E7	0	7349	0.950154650887967	0.5194687216057071	2.944836480966168	412.3341369628906	412.3514404296875
698	412.3769836425781	89.3960615077333					1	DETECTED	412.3770 m/z @89.40 [151231OFc1_NvH-0949-Control-17.raw]	412.3769836425781	89.3960615077333	0.1900979528	98.7404595189333	98.5503615661333	306289.40625	8.192679912085727E7	0	7349	0.16262288881118536	0.5163091596013255	0.01520004465451247	412.3671569824219	412.3860778808594
699	412.4069519042969	47.2403976354667					1	DETECTED	412.4070 m/z @47.24 [151231OFc1_NvH-0949-Control-17.raw]	412.4069519042969	47.2403976354667	0.0251001045333333	98.7301700464	98.70506994186667	359702.0625	9.466924172978115E7	0	7349	42.534065038902334	58.43067334022505	102.13143648147984	412.39739990234375	412.4167175292969
700	412.4312438964844	43.3346029536					1	DETECTED	412.4312 m/z @43.33 [151231OFc1_NvH-0949-Control-17.raw]	412.4312438964844	43.3346029536	2.854451284	92.1962001016	89.34174881759999	146434.765625	7.60843474196266E7	0	7349	11.40652750011565	1.3636789500228244	0.00382436824431036	412.4212646484375	412.44122314453125
701	412.4532470703125	18.9774567589333					1	DETECTED	412.4532 m/z @18.98 [151231OFc1_NvH-0949-Control-17.raw]	412.4532470703125	18.9774567589333	0.148815358666667	99.9708223570667	99.82200699840003	385305.59375	7.824746660550751E7	0	7349	0.12088636420679677	0.5116874157156015	0.39650924682193844	412.4432678222656	412.4632263183594
702	412.4691162109375	11.1590628354667					1	DETECTED	412.4691 m/z @11.16 [151231OFc1_NvH-0949-Control-17.raw]	412.4691162109375	11.1590628354667	5.57332739733333	99.107488468	93.53416107066667	100901.671875	8.17275714363989E7	0	7349	0.7304868838629321	0.7700270006474625	1.9601586579532728	412.4632873535156	412.47314453125
703	412.483154296875	23.5095105136					1	DETECTED	412.4832 m/z @23.51 [151231OFc1_NvH-0949-Control-17.raw]	412.483154296875	23.5095105136	4.115823236	98.9254992128	94.80967597680001	202676.875	8.10292992088864E7	0	7349	7.360100775284369	1.0159750901081026	3.4861870890938063	412.4731750488281	412.49273681640625
704	412.5078430175781	10.2870196226667					1	DETECTED	412.5078 m/z @10.29 [151231OFc1_NvH-0949-Control-17.raw]	412.5078430175781	10.2870196226667	3.59159930053333	95.3688399216	91.77724062106667	77801.5390625	8.01006937293009E7	0	7349	0.16401744757942716	0.5130676433047437	0.836062954897844	412.49822998046875	412.517822265625
705	412.5279846191406	21.2328183690667					1	DETECTED	412.5280 m/z @21.23 [151231OFc1_NvH-0949-Control-17.raw]	412.5279846191406	21.2328183690667	3.76538989306667	94.4258951245333	90.66050523146663	138077.640625	7.87721547327233E7	0	7349	6.869965602830813	0.5014099953311756	0.018603302018066092	412.5180358886719	412.5309753417969
706	412.5409851074219	22.9002864064					1	DETECTED	412.5410 m/z @22.90 [151231OFc1_NvH-0949-Control-17.raw]	412.5409851074219	22.9002864064	0.302094627733333	99.0473061205333	98.74521149279997	553054.5625	1.044248899435617E8	3	7349	5.441982524334691	0.5088735996079284	3.0855176829778066	412.531005859375	412.5448913574219
707	412.5549011230469	12.6213939021333					1	DETECTED	412.5549 m/z @12.62 [151231OFc1_NvH-0949-Control-17.raw]	412.5549011230469	12.6213939021333	2.3624985912	99.9708223570667	97.6083237658667	7416521.0	2.4963886244698477E8	3	7349	0.2120383515727564	19.990233512276372	126.92866641522558	412.5449523925781	412.56488037109375
708	412.5660095214844	24.1396847301333					1	DETECTED	412.5660 m/z @24.14 [151231OFc1_NvH-0949-Control-17.raw]	412.5660095214844	24.1396847301333	3.93980600213333	97.9120649261333	93.97225892399997	2101464.75	1.2687588639763612E8	0	7349	0.15659734278784398	39.102228068497745	0.02142184783089431	412.5649108886719	412.57598876953125
709	412.5762939453125	35.3981401773333					1	DETECTED	412.5763 m/z @35.40 [151231OFc1_NvH-0949-Control-17.raw]	412.5762939453125	35.3981401773333	4.43373591573333	99.4561950858667	95.02245917013337	1173452.375	8.945829359432022E7	3	7349	0.19214843659134573	0.5174741389642853	0.03231526432221858	412.5760192871094	412.5862121582031
710	412.5872497558594	37.3820781010667					1	DETECTED	412.5872 m/z @37.38 [151231OFc1_NvH-0949-Control-17.raw]	412.5872497558594	37.3820781010667	4.42306055173333	99.4561950858667	95.03313453413337	137628.25	6.811483491557124E7	0	7349	7.785308990953681	1.9429651804063979	2.532249028724247	412.58636474609375	412.59661865234375
711	412.6103210449219	35.6962137626667					1	DETECTED	412.6103 m/z @35.70 [151231OFc1_NvH-0949-Control-17.raw]	412.6103210449219	35.6962137626667	1.36602033973333	95.2583105064	93.89229016666667	94853.7421875	8.376184073056084E7	0	7349	0.1409815200321347	1.4291048177292986	0.0104917351974521	412.60040283203125	412.6197814941406
712	412.6659240722656	12.1293231029333					1	DETECTED	412.6659 m/z @12.13 [151231OFc1_NvH-0949-Control-17.raw]	412.6659240722656	12.1293231029333	6.5747054152	95.4190107352	88.84430532	48566.5546875	7.768273647101727E7	0	7349	0.23630157409497698	7.997337559000854	1.3018281290737204	412.6562194824219	412.667724609375
713	412.6778564453125	17.7193710637333					1	DETECTED	412.6779 m/z @17.72 [151231OFc1_NvH-0949-Control-17.raw]	412.6778564453125	17.7193710637333	4.79023036186667	99.6209520221333	94.83072166026662	64221.5078125	8.808029797463186E7	0	7349	38.65841582275211	3.940383608862568	0.023089181048314807	412.66790771484375	412.6835632324219
714	412.6935729980469	15.0918074736					1	DETECTED	412.6936 m/z @15.09 [151231OFc1_NvH-0949-Control-17.raw]	412.6935729980469	15.0918074736	2.11383268106667	99.80983488	97.69600219893333	482241.78125	9.078529007220432E7	0	7349	0.4484983665947464	1.1485902821175331	0.07201801620421001	412.68359375	412.6979064941406
715	412.7079162597656	42.0833717829333					1	DETECTED	412.7079 m/z @42.08 [151231OFc1_NvH-0949-Control-17.raw]	412.7079162597656	42.0833717829333	1.7675446952	96.2931004114667	94.5255557162667	492371.03125	1.0209471368295757E8	2	7349	23.33965089808378	0.5052327823308793	0.010961916011666751	412.69793701171875	412.70947265625
716	412.719482421875	20.4377359037333					1	DETECTED	412.7195 m/z @20.44 [151231OFc1_NvH-0949-Control-17.raw]	412.719482421875	20.4377359037333	2.15497799333333	94.2317366357333	92.07675864239997	1035282.25	1.4972938080619812E8	2	7349	13.411049085145953	1.520231470251631	1.0958822923280853	412.7095031738281	412.719482421875
717	412.7294921875	20.1235245954667					1	DETECTED	412.7295 m/z @20.12 [151231OFc1_NvH-0949-Control-17.raw]	412.7294921875	20.1235245954667	2.1654199376	99.1777334493333	97.0123135117333	3.026772E7	5.771631759598073E8	2	7349	0.19217529194616034	1.9784317696642377	1.5201591078561638	412.71954345703125	412.7394714355469
718	412.7397766113281	10.3074038496					1	DETECTED	412.7398 m/z @10.31 [151231OFc1_NvH-0949-Control-17.raw]	412.7397766113281	10.3074038496	4.33701205706667	87.2317867181333	82.89477466106663	725140.9375	8.503796777917133E7	2	7349	0.14015486810362	31.093669189727645	144.84152360398357	412.739501953125	412.74249267578125
719	412.75250244140625	25.4261426872					1	DETECTED	412.7525 m/z @25.43 [151231OFc1_NvH-0949-Control-17.raw]	412.75250244140625	25.4261426872	3.93980600213333	99.2080982509333	95.26829224879998	1229063.75	1.2401824706236382E8	2	7349	0.20154517954141937	0.5168896439036477	0.013320737282397957	412.7425231933594	412.7553405761719
720	412.7653503417969	26.7007964496					1	DETECTED	412.7654 m/z @26.70 [151231OFc1_NvH-0949-Control-17.raw]	412.7653503417969	26.7007964496	0.0665452192	93.7805106725333	93.7139654533333	2028491.875	1.360292081212781E8	2	7349	0.38475361664924534	0.7780956179946981	1.0162355700759247	412.75537109375	412.7752380371094
721	412.793212890625	44.3636929978667					1	DETECTED	412.7932 m/z @44.36 [151231OFc1_NvH-0949-Control-17.raw]	412.793212890625	44.3636929978667	3.23570140133333	99.9809388432	96.74523744186666	580389.875	8.808078146617687E7	0	7349	0.1275678547654664	1.0902213253407673	1.0392834703669354	412.7834777832031	412.80316162109375
722	412.81134033203125	35.7536316077333					1	DETECTED	412.8113 m/z @35.75 [151231OFc1_NvH-0949-Control-17.raw]	412.81134033203125	35.7536316077333	1.3020607896	99.7092338917333	98.4071731021333	72094.953125	7.655249914108653E7	0	7349	0.39550704277287707	1.3735303119573568	2.7730497222968635	412.8035888671875	412.8186950683594
723	412.8287353515625	32.7037835712					1	DETECTED	412.8287 m/z @32.70 [151231OFc1_NvH-0949-Control-17.raw]	412.8287353515625	32.7037835712	0.754858301333333	98.5135393514667	97.75868105013338	2990493.75	1.3107834408364041E8	0	7349	0.2626861612335887	2.068927590150064	2.269865012216583	412.8188171386719	412.8387145996094
724	412.84197998046875	10.2663359637333					1	DETECTED	412.8420 m/z @10.27 [151231OFc1_NvH-0949-Control-17.raw]	412.84197998046875	10.2663359637333	0.3124304032	85.4943111210667	85.1818807178667	59809.53515625	8.334755693684368E7	0	7349	0.12594199611146806	0.505736498788252	1.2855916164942933	412.8389587402344	412.843505859375
725	412.853515625	26.8737819725333					1	DETECTED	412.8535 m/z @26.87 [151231OFc1_NvH-0949-Control-17.raw]	412.853515625	26.8737819725333	0.169504677333333	99.9405142792	99.77100960186667	76257.4765625	7.450198874880412E7	0	7349	22.158806618971926	2.137259069843903	3.8573964323327634	412.8435363769531	412.854248046875
726	412.8642883300781	10.6277628952					1	DETECTED	412.8643 m/z @10.63 [151231OFc1_NvH-0949-Control-17.raw]	412.8642883300781	10.6277628952	0.607764050933333	99.9708223570667	99.36305830613337	420159.90625	9.158614647086515E7	3	7349	12.622526185615971	3.3847337418118952	0.08344436624467583	412.85430908203125	412.874267578125
727	412.87689208984375	9.82060737333333					1	DETECTED	412.8769 m/z @9.82 [151231OFc1_NvH-0949-Control-17.raw]	412.87689208984375	9.82060737333333	0.691811564266667	99.1576673293333	98.46585576506662	216212.46875	9.145052658649004E7	0	7349	7.7335992171218795	3.6915306171057836	23.932160160053666	412.8742980957031	412.87841796875
728	412.888427734375	12.5974801672					1	DETECTED	412.8884 m/z @12.60 [151231OFc1_NvH-0949-Control-17.raw]	412.888427734375	12.5974801672	0.107642370666667	99.9809388432	99.87329647253333	4927051.0	2.1463371364493957E8	3	7349	0.21190151185697736	1.5258897410395824	42.06923276072191	412.8784484863281	412.89495849609375
729	412.90496826171875	14.9295425085333					1	DETECTED	412.9050 m/z @14.93 [151231OFc1_NvH-0949-Control-17.raw]	412.90496826171875	14.9295425085333	0.0251001045333333	100.001097405067	99.97599730053366	3.1258266E7	5.576928842067753E8	3	7349	0.1965473264642572	1.239327246754466	1.3118622195847673	412.8949890136719	412.9149475097656
730	412.9220886230469	26.5018179037333					1	DETECTED	412.9221 m/z @26.50 [151231OFc1_NvH-0949-Control-17.raw]	412.9220886230469	26.5018179037333	0.0147709354666667	99.9405142792	99.92574334373333	244844.5	7.933075374803066E7	0	7349	0.07970493098447662	0.5844590469452793	0.0033761678537289983	412.91497802734375	412.93206787109375
731	412.93304443359375	6.7155200696					1	DETECTED	412.9330 m/z @6.72 [151231OFc1_NvH-0949-Control-17.raw]	412.93304443359375	6.7155200696	0.0665452192	99.6092910365333	99.54274581733331	126204.1328125	8.62799038490317E7	0	7349	0.04729114946116031	22.736354015367517	152.14453446759327	412.9320983886719	412.94293212890625
732	412.9479675292969	34.4087970829333					1	DETECTED	412.9480 m/z @34.41 [151231OFc1_NvH-0949-Control-17.raw]	412.9479675292969	34.4087970829333	0.00427307253333333	96.5662368210667	96.56196374853336	30938.849609375	7.4709905368812E7	0	7349	0.08084194935025835	1.3895895766133313	2.206918259128318	412.94305419921875	412.9488830566406
733	412.9588928222656	42.1616564544					1	DETECTED	412.9589 m/z @42.16 [151231OFc1_NvH-0949-Control-17.raw]	412.9588928222656	42.1616564544	0.0147709354666667	99.9809388432	99.96616790773332	478845.8125	9.411093669513622E7	0	7349	38.636421814375964	0.7255419307192601	0.04631138672659877	412.94891357421875	412.9688720703125
734	412.9718017578125	22.3567364496					1	DETECTED	412.9718 m/z @22.36 [151231OFc1_NvH-0949-Control-17.raw]	412.9718017578125	22.3567364496	0.0147709354666667	99.8802151344	99.86544419893333	435954.90625	8.214617337581916E7	4	7349	0.13511937854514855	0.5626669083048293	0.016932006068533425	412.96893310546875	412.98175048828125
735	412.9857482910156	38.6528422128					1	DETECTED	412.9857 m/z @38.65 [151231OFc1_NvH-0949-Control-17.raw]	412.9857482910156	38.6528422128	0.0457038712	99.3737314077333	99.3280275365333	227754.28125	8.122062779631525E7	0	7349	0.32167572106458664	0.5234683183691947	0.038593502769202176	412.9818420410156	412.9956970214844
736	412.9980163574219	24.762773384					1	DETECTED	412.9980 m/z @24.76 [151231OFc1_NvH-0949-Control-17.raw]	412.9980163574219	24.762773384	0.0561268968	99.9605951549333	99.9044682581333	44343.71484375	8.103663352098717E7	0	7349	6.419584211603535	2.0809493926955303	3.173175268181374	412.9957580566406	413.0023498535156
737	413.02923583984375	32.7037835712					1	DETECTED	413.0292 m/z @32.70 [151231OFc1_NvH-0949-Control-17.raw]	413.02923583984375	32.7037835712	0.9973554584	99.7092338917333	98.71187843333331	2994807.25	1.534314402601339E8	0	7349	0.28678103050604875	2.7902724288601584	1.2076928351947602	413.0193176269531	413.0392150878906
738	413.0513610839844	65.0289875728					1	DETECTED	413.0514 m/z @65.03 [151231OFc1_NvH-0949-Control-17.raw]	413.0513610839844	65.0289875728	0.117959292	99.7389774229333	99.62101813093331	39160.85546875	7.366284300419444E7	0	7349	0.4031055539913808	0.7711913896889315	0.5419395360635911	413.0415344238281	413.0611267089844
739	413.0672912597656	34.2026973656					1	DETECTED	413.0673 m/z @34.20 [151231OFc1_NvH-0949-Control-17.raw]	413.0672912597656	34.2026973656	0.9973554584	99.6209520221333	98.6235965637333	22786.75	6.895743372115907E7	0	7349	98.65614898732481	1.4872190695196474	1.97227226870652	413.0614929199219	413.0699768066406
740	413.09674072265625	40.419563464					1	DETECTED	413.0967 m/z @40.42 [151231OFc1_NvH-0949-Control-17.raw]	413.09674072265625	40.419563464	2.45563896106667	98.2185054381333	95.76286647706664	44772.265625	7.497087592286327E7	0	7349	90.44435610881982	1.2083077968928653	1.349050461014432	413.0867614746094	413.1038513183594
741	413.1101989746094	55.8647053637333					1	DETECTED	413.1102 m/z @55.86 [151231OFc1_NvH-0949-Control-17.raw]	413.1101989746094	55.8647053637333	1.8503297688	95.2383399152	93.3880101464	27331.962890625	7.226294136890474E7	0	7349	89.96649853540893	0.8340626738066632	0.6710788646676872	413.1072998046875	413.11932373046875
742	413.12933349609375	91.3918847424					1	DETECTED	413.1293 m/z @91.39 [151231OFc1_NvH-0949-Control-17.raw]	413.12933349609375	91.3918847424	1.6427903928	98.842931592	97.2001411992	93734.546875	8.120833903150731E7	0	7349	1.0320304576753898	3.244891998982253	0.3419166313839081	413.12054443359375	413.13909912109375
743	413.1572265625	37.8061563298667					1	DETECTED	413.1572 m/z @37.81 [151231OFc1_NvH-0949-Control-17.raw]	413.1572265625	37.8061563298667	3.5574438496	96.7987046194667	93.2412607698667	20113.71484375	6.495508654132492E7	0	7349	76.2887172554529	1.3612374600007242	1.9196403670662867	413.14764404296875	413.1615905761719
744	413.1716613769531	35.8763468466667					1	DETECTED	413.1717 m/z @35.88 [151231OFc1_NvH-0949-Control-17.raw]	413.1716613769531	35.8763468466667	2.3521715368	99.7389774229333	97.3868058861333	29329.685546875	6.422021926318517E7	0	7349	71.20470902910986	1.420887303671769	1.8423106475305049	413.1617431640625	413.1716613769531
745	413.18182373046875	33.8077897309333					1	DETECTED	413.1818 m/z @33.81 [151231OFc1_NvH-0949-Control-17.raw]	413.18182373046875	33.8077897309333	1.71564173706667	99.6209520221333	97.90531028506662	112698.234375	7.311428311210673E7	0	7349	14.710283936721236	1.595976628852635	2.5122417788135687	413.1719665527344	413.1824645996094
746	413.1924743652344	35.3642798266667					1	DETECTED	413.1925 m/z @35.36 [151231OFc1_NvH-0949-Control-17.raw]	413.1924743652344	35.3642798266667	3.90704373146667	98.2894961525333	94.38245242106663	586579.0	8.607684346870926E7	2	7349	0.27319744256173806	0.507004269414212	0.011449767263061954	413.1824951171875	413.19281005859375
747	413.20281982421875	9.91629374533333					1	DETECTED	413.2028 m/z @9.92 [151231OFc1_NvH-0949-Control-17.raw]	413.20281982421875	9.91629374533333	1.9742507248	99.9505140029333	97.9762632781333	1316223.5	1.608757167003331E8	2	7349	0.3067792395124247	0.8655731296853525	0.8322742183459847	413.1928405761719	413.2120666503906
748	413.2220764160156	12.6213939021333					1	DETECTED	413.2221 m/z @12.62 [151231OFc1_NvH-0949-Control-17.raw]	413.2220764160156	12.6213939021333	1.6532359688	99.7884331549333	98.1351971861333	1969510.875	1.8427401054187945E8	3	7349	0.20666549629921782	7.2336881198377165	57.67125931332753	413.21209716796875	413.225341796875
749	413.2353515625	14.9295425085333					1	DETECTED	413.2354 m/z @14.93 [151231OFc1_NvH-0949-Control-17.raw]	413.2353515625	14.9295425085333	3.20536405333333	99.6890212370667	96.48365718373337	2.0881402E7	8.796598185965889E8	2	7349	5.224222367995022	1.6922857301923173	0.6619203923090493	413.2253723144531	413.2453308105469
750	413.245849609375	7.0942827832					1	DETECTED	413.2458 m/z @7.09 [151231OFc1_NvH-0949-Control-17.raw]	413.245849609375	7.0942827832	3.6244847688	98.1177817005333	94.4932969317333	1.4613164E7	8.249686295255386E8	2	7349	0.1798968437194528	5.46307648809739	6.712817893940929	413.245361328125	413.2558288574219
751	413.25592041015625	25.5938469018667					1	DETECTED	413.2559 m/z @25.59 [151231OFc1_NvH-0949-Control-17.raw]	413.25592041015625	25.5938469018667	4.91869248666667	93.088591932	88.16989944533333	143873.578125	7.92420301629641E7	0	7349	16.713070374822006	2.6383894757857536	0.32956607083541617	413.255859375	413.25738525390625
752	413.26739501953125	26.7179004429333					1	DETECTED	413.2674 m/z @26.72 [151231OFc1_NvH-0949-Control-17.raw]	413.26739501953125	26.7179004429333	0.00427307253333333	100.001097405067	99.99682433253366	986478.3125	1.2010801079688936E8	3	7349	0.37676117557960254	18.785148695661018	162.05650180718652	413.2574157714844	413.27734375
753	413.2813415527344	7.65136568746667					1	DETECTED	413.2813 m/z @7.65 [151231OFc1_NvH-0949-Control-17.raw]	413.2813415527344	7.65136568746667	4.7448969416	92.5680165157333	87.8231195741333	22661.357421875	6.1739403798366465E7	0	7349	4.693931014450993	15.108216749109692	0.013446034366965839	413.2778625488281	413.28424072265625
754	413.2943115234375	44.4013781821333					1	DETECTED	413.2943 m/z @44.40 [151231OFc1_NvH-0949-Control-17.raw]	413.2943115234375	44.4013781821333	5.21766019786667	94.9729991514667	89.75533895360003	194111.859375	8.000641164870176E7	0	7349	0.13331942930943086	1.726405117777662	1.2330862488129326	413.28497314453125	413.3009338378906
755	413.3110046386719	90.3885481930667					1	DETECTED	413.3110 m/z @90.39 [151231OFc1_NvH-0949-Control-17.raw]	413.3110046386719	90.3885481930667	4.1826695672	96.2226592650667	92.0399896978667	55773.62890625	6.387748748586362E7	0	7349	1.6063974436034982	0.5155265304208493	3.3514629647807808	413.3054504394531	413.3161315917969
756	413.3262634277344	91.2336695952					1	DETECTED	413.3263 m/z @91.23 [151231OFc1_NvH-0949-Control-17.raw]	413.3262634277344	91.2336695952	2.77250447173333	99.5076982285333	96.73519375679997	170005.671875	8.659381349250598E7	0	7349	1.2538722195849914	0.5108279572210443	0.8611949420289273	413.32012939453125	413.3361511230469
757	413.3443908691406	90.8728012592					1	DETECTED	413.3444 m/z @90.87 [151231OFc1_NvH-0949-Control-17.raw]	413.3443908691406	90.8728012592	2.78274011653333	92.9615537056	90.17881358906666	66953.1796875	8.785377117820938E7	0	7349	1.8979331747156465	0.5116324782062743	1.4291709050108972	413.3362731933594	413.353759765625
758	413.3626403808594	90.3121760429333					1	DETECTED	413.3626 m/z @90.31 [151231OFc1_NvH-0949-Control-17.raw]	413.3626403808594	90.3121760429333	0.00427307253333333	100.001097405067	99.99682433253366	51459.19921875	7.532206647237563E7	0	7349	0.604026500845606	0.5543439518788302	0.029708642218363713	413.3546447753906	413.3710632324219
759	413.38116455078125	89.3960615077333					1	DETECTED	413.3812 m/z @89.40 [151231OFc1_NvH-0949-Control-17.raw]	413.38116455078125	89.3960615077333	0.0665452192	99.3013074232	99.234762204	99950.9765625	1.0891376342414948E8	0	7349	2.1527528044938578	0.5058649664650869	0.009538708298369513	413.37188720703125	413.3909912109375
760	413.4001159667969	40.4412776					1	DETECTED	413.4001 m/z @40.44 [151231OFc1_NvH-0949-Control-17.raw]	413.4001159667969	40.4412776	0.169504677333333	99.5994120277333	99.42990735039996	37846.2734375	7.591788329941113E7	0	7349	60.803563139255104	1.133110730090071	1.236529604973457	413.39129638671875	413.40789794921875
761	413.4179992675781	89.6006451029333					1	DETECTED	413.4180 m/z @89.60 [151231OFc1_NvH-0949-Control-17.raw]	413.4179992675781	89.6006451029333	5.26026591626667	98.4111741768167	93.15090826055003	50568.11328125	6.856558289587083E7	0	7349	56.04947072900233	0.5145486275401274	90.53529895850909	413.4080505371094	413.419921875
762	413.4299621582031	32.7520497290667					1	DETECTED	413.4300 m/z @32.75 [151231OFc1_NvH-0949-Control-17.raw]	413.4299621582031	32.7520497290667	0.302094627733333	99.7092338917333	99.40713926399997	999063.625	1.035273353084758E8	0	7349	1.9753225960436183	0.5629614707966727	9.26362024629761	413.4202575683594	413.4399108886719
763	413.45123291015625	3.7445227288					1	DETECTED	413.4512 m/z @3.74 [151231OFc1_NvH-0949-Control-17.raw]	413.45123291015625	3.7445227288	0.281501342666667	99.8802151344	99.59871379173333	139341.390625	8.404560132051343E7	0	7349	2.0314150453518627	38.870133801906036	150.45090995226442	413.4412536621094	413.461181640625
764	413.4732971191406	22.3448675872					1	DETECTED	413.4733 m/z @22.34 [151231OFc1_NvH-0949-Control-17.raw]	413.4732971191406	22.3448675872	0.0973570930666667	98.9767489181333	98.87939182506663	223541.34375	7.596034976054339E7	0	7349	0.12781494181679065	0.7712649779881788	0.024182770256364113	413.46331787109375	413.48309326171875
765	413.4869384765625	38.798244712					1	DETECTED	413.4869 m/z @38.80 [151231OFc1_NvH-0949-Control-17.raw]	413.4869384765625	38.798244712	5.21766019786667	99.0573371005333	93.83967690266664	184848.734375	7.65451229455854E7	0	7349	1.9528392641587047	0.5134711125449831	0.029609611178873327	413.4833679199219	413.4968566894531
766	413.4975891113281	43.5987708474667					1	DETECTED	413.4976 m/z @43.60 [151231OFc1_NvH-0949-Control-17.raw]	413.4975891113281	43.5987708474667	3.80737451546667	94.1479272061333	90.34055269066663	34164.16796875	8.303689735184382E7	0	7349	86.40507833951914	1.1351769605784758	1.4300788805356475	413.4969482421875	413.5068664550781
767	413.51690673828125	33.8077897309333					1	DETECTED	413.5169 m/z @33.81 [151231OFc1_NvH-0949-Control-17.raw]	413.51690673828125	33.8077897309333	3.58022644133333	98.4315693133333	94.85134287199998	129592.2578125	7.729031950287512E7	0	7349	85.73867415282209	1.6127169507363828	2.2244295426584393	413.5073547363281	413.52130126953125
768	413.5314025878906	34.6497608746667					1	DETECTED	413.5314 m/z @34.65 [151231OFc1_NvH-0949-Control-17.raw]	413.5314025878906	34.6497608746667	1.60065745013333	98.8840453013333	97.28338785119998	849323.8125	1.1194067608929005E8	3	7349	7.15936614551449	0.6598317290764079	0.2802620545862819	413.52154541015625	413.5413818359375
769	413.5474853515625	25.0378737778667					1	DETECTED	413.5475 m/z @25.04 [151231OFc1_NvH-0949-Control-17.raw]	413.5474853515625	25.0378737778667	1.75701381706667	97.3601420696	95.60312825253334	413823.4375	9.806633990023553E7	0	7349	19.532236807213252	3.8950585417152017	0.6178614847442584	413.5414123535156	413.54754638671875
770	413.55755615234375	12.5507786418667					1	DETECTED	413.5576 m/z @12.55 [151231OFc1_NvH-0949-Control-17.raw]	413.55755615234375	12.5507786418667	2.5524695816	99.2080982509333	96.65562866933331	763737.5	1.2768519357360221E8	0	7349	1.090140068391932	0.62910553156545	1.1108939845200139	413.5475769042969	413.5575866699219
771	413.5675964355469	14.9295425085333					1	DETECTED	413.5676 m/z @14.93 [151231OFc1_NvH-0949-Control-17.raw]	413.5675964355469	14.9295425085333	2.60445408533333	98.4418296973333	95.83737561199997	7969284.5	2.5026876762217122E8	3	7349	0.19494379357737124	0.5398848485249307	0.059110254459633874	413.5576171875	413.57757568359375
772	413.5779724121094	21.9084393421333					1	DETECTED	413.5780 m/z @21.91 [151231OFc1_NvH-0949-Control-17.raw]	413.5779724121094	21.9084393421333	3.69116332106667	99.2080982509333	95.51693492986664	458093.03125	9.07834437291235E7	3	7349	4.0927069776157765	1.4699746261289834	1.6091011140117297	413.5776062011719	413.5879211425781
773	413.5887145996094	25.6384798992					1	DETECTED	413.5887 m/z @25.64 [151231OFc1_NvH-0949-Control-17.raw]	413.5887145996094	25.6384798992	5.09040311306667	99.7489481154667	94.65854500240003	328936.5	8.079191940709269E7	0	7349	3.520849874723641	0.6174518807526518	0.19670874493180576	413.5879821777344	413.59857177734375
774	413.63043212890625	32.7635686205333					1	DETECTED	413.6304 m/z @32.76 [151231OFc1_NvH-0949-Control-17.raw]	413.63043212890625	32.7635686205333	9.74919840906667	97.7280088218667	87.97881041280003	321860.375	8.307276113862318E7	0	7349	1.8359158310449644	0.5142264797871275	0.9237671700234633	413.62054443359375	413.6398620605469
775	413.64385986328125	41.0334083189333					1	DETECTED	413.6439 m/z @41.03 [151231OFc1_NvH-0949-Control-17.raw]	413.64385986328125	41.0334083189333	9.81049722346667	98.1679311144	88.35743389093334	206879.625	7.27751258621096E7	0	7349	0.027233097708432297	4.1980876005319	1.4216604423244377	413.6407165527344	413.6531982421875
776	413.674072265625	22.3909236762667					1	DETECTED	413.6741 m/z @22.39 [151231OFc1_NvH-0949-Control-17.raw]	413.674072265625	22.3909236762667	4.42306055173333	97.7788372416	93.35577668986667	59639.609375	7.393341346806775E7	0	7349	0.16963750067769823	3.225634305500197	0.037903026589041384	413.6643981933594	413.6839904785156
777	413.6949462890625	19.8421195578667					1	DETECTED	413.6949 m/z @19.84 [151231OFc1_NvH-0949-Control-17.raw]	413.6949462890625	19.8421195578667	1.78834255306667	99.6209520221333	97.83260946906663	1839381.75	1.5142252425407594E8	2	7349	8.943126699190799	0.5157584313854303	0.02420670192345788	413.6849670410156	413.7049255371094
778	413.7135009765625	20.6045733810667					1	DETECTED	413.7135 m/z @20.60 [151231OFc1_NvH-0949-Control-17.raw]	413.7135009765625	20.6045733810667	3.05390965866667	99.3013074232	96.24739776453333	250564.71875	9.105667143626659E7	2	7349	50.022946671559254	0.9747781794830437	0.14225911496118226	413.7049560546875	413.7204284667969
779	413.7304382324219	20.1235245954667					1	DETECTED	413.7304 m/z @20.12 [151231OFc1_NvH-0949-Control-17.raw]	413.7304382324219	20.1235245954667	3.66881766533333	99.8199368218667	96.15111915653337	3629939.25	2.047843171266807E8	2	7349	8.071883209788528	0.875963466019425	1.3071881094049846	413.720458984375	413.73504638671875
780	413.74505615234375	7.0942827832					1	DETECTED	413.7451 m/z @7.09 [151231OFc1_NvH-0949-Control-17.raw]	413.74505615234375	7.0942827832	3.52331273546667	98.2081886056	94.68487587013333	6509105.0	2.8230317227902263E8	4	7349	0.17178069236014704	0.6835087756711665	24.732608065575082	413.735107421875	413.7550354003906
781	413.7554931640625	26.661795548					1	DETECTED	413.7555 m/z @26.66 [151231OFc1_NvH-0949-Control-17.raw]	413.7554931640625	26.661795548	4.39173215013333	96.9298990282667	92.53816687813337	503126.1875	1.0380964654840395E8	0	7349	10.445867439774041	0.5878336880225994	3.3343968303282625	413.75506591796875	413.76324462890625
782	413.77325439453125	29.4481004458667					1	DETECTED	413.7733 m/z @29.45 [151231OFc1_NvH-0949-Control-17.raw]	413.77325439453125	29.4481004458667	1.9742507248	98.7713714493333	96.7971207245333	2273342.0	1.6518025285857433E8	2	7349	14.941287395015244	0.5653624034413981	0.5133215317132478	413.76336669921875	413.783203125
783	413.7841491699219	22.1017395458667					1	DETECTED	413.7841 m/z @22.10 [151231OFc1_NvH-0949-Control-17.raw]	413.7841491699219	22.1017395458667	2.03631091973333	95.795330876	93.75901995626667	38248.91796875	7.448090264642064E7	0	7349	0.03225167467065404	2.3363323481202443	5.100715067323673	413.78326416015625	413.79168701171875
784	413.8018493652344	31.2764460738667					1	DETECTED	413.8018 m/z @31.28 [151231OFc1_NvH-0949-Control-17.raw]	413.8018493652344	31.2764460738667	1.5154813432	99.394264364	97.8787830208	207490.140625	7.567327253655148E7	0	7349	0.23816015554070447	0.5361449114359448	2.133605766061811	413.79193115234375	413.81158447265625
785	413.82769775390625	34.3275569618667					1	DETECTED	413.8277 m/z @34.33 [151231OFc1_NvH-0949-Control-17.raw]	413.82769775390625	34.3275569618667	0.586791405066667	99.5179505168	98.93115911173334	171139.96875	7.854796230084337E7	0	7349	1.6913295020938648	2.2990321893225483	0.014723263651458806	413.8177185058594	413.837646484375
786	413.84393310546875	41.0175459904					1	DETECTED	413.8439 m/z @41.02 [151231OFc1_NvH-0949-Control-17.raw]	413.84393310546875	41.0175459904	0.660324046666667	99.7092338917333	99.04890984506663	168465.671875	7.377702659155385E7	0	7349	0.10754807257498555	0.5004829165488162	0.005107875018428175	413.83807373046875	413.8538818359375
787	413.8553466796875	34.4955732421333					1	DETECTED	413.8553 m/z @34.50 [151231OFc1_NvH-0949-Control-17.raw]	413.8553466796875	34.4955732421333	0.9654165992	99.0270892714667	98.06167267226671	23791.64453125	7.045016935105178E7	0	7349	89.13446911042479	1.5732084157337993	2.151558625629292	413.85394287109375	413.8556213378906
788	413.86572265625	34.6150640109333					1	DETECTED	413.8657 m/z @34.62 [151231OFc1_NvH-0949-Control-17.raw]	413.86572265625	34.6150640109333	0.0870782578666667	99.9809388432	99.89386058533333	604433.6875	9.969057728886087E7	0	7349	15.106953291026706	0.5053871101534778	0.20077654231502814	413.8557434082031	413.875
789	413.885009765625	24.1281036408					1	DETECTED	413.8850 m/z @24.13 [151231OFc1_NvH-0949-Control-17.raw]	413.885009765625	24.1281036408	0.200316526666667	100.001097405067	99.80078087840033	2469636.25	1.6686141345623446E8	3	7349	11.870099046562439	2.1203520092790678	0.6232787398459493	413.87506103515625	413.8949890136719
790	413.9012756347656	14.9192074378667					1	DETECTED	413.9013 m/z @14.92 [151231OFc1_NvH-0949-Control-17.raw]	413.9012756347656	14.9192074378667	0.0147709354666667	99.719027788	99.70425685253333	1771726.5	1.2565467979887745E8	3	7349	2.0736757764597087	1.807058068499024	103.49028459252351	413.89501953125	413.9112548828125
791	413.922607421875	25.6665440224					1	DETECTED	413.9226 m/z @25.67 [151231OFc1_NvH-0949-Control-17.raw]	413.922607421875	25.6665440224	0.0561268968	100.001097405067	99.944970508267	389915.4375	8.901945688320452E7	0	7349	2.6490341961221837	1.1858025168960478	0.0839253651817812	413.9126281738281	413.9324035644531
792	413.9412536621094	34.9364271648					1	DETECTED	413.9413 m/z @34.94 [151231OFc1_NvH-0949-Control-17.raw]	413.9412536621094	34.9364271648	0.1281949096	99.7489481154667	99.6207532058667	136557.921875	7.52897559692971E7	0	7349	1.2140013577637347	1.2497936145980089	8.66669024174993	413.9326171875	413.9447021484375
793	413.9547119140625	10.7863669618667					1	DETECTED	413.9547 m/z @10.79 [151231OFc1_NvH-0949-Control-17.raw]	413.9547119140625	10.7863669618667	0.0665452192	100.001097405067	99.934552185867	1408632.75	1.2159688673873855E8	2	7349	0.29284124716475723	0.9198609064936961	63.58220024074634	413.94476318359375	413.9646911621094
794	413.9852600097656	26.4590621525333					1	DETECTED	413.9853 m/z @26.46 [151231OFc1_NvH-0949-Control-17.raw]	413.9852600097656	26.4590621525333	0.291767931733333	99.3427798048	99.05101187306667	678401.8125	9.36244947119702E7	0	7349	0.6609923453949129	1.6378961136601955	2.4645963237781943	413.97528076171875	413.9858703613281
795	413.9958801269531	24.0979163874667					1	DETECTED	413.9959 m/z @24.10 [151231OFc1_NvH-0949-Control-17.raw]	413.9958801269531	24.0979163874667	0.230786729333333	99.1174385277333	98.88665179839997	1997093.5	1.2903853104121658E8	4	7349	3.0324100284408857	9.286868394834176	7.709060023329495	413.9859313964844	414.00579833984375
796	414.0281982421875	34.3525623664					1	DETECTED	414.0282 m/z @34.35 [151231OFc1_NvH-0949-Control-17.raw]	414.0281982421875	34.3525623664	0.881150316533333	99.5893727128	98.70822239626666	98285.953125	7.492507980114026E7	0	7349	5.483379406648879	2.2986247447359873	9.106601036970899	414.0183410644531	414.0353088378906
797	414.04534912109375	41.0609124472					1	DETECTED	414.0453 m/z @41.06 [151231OFc1_NvH-0949-Control-17.raw]	414.04534912109375	41.0609124472	0.00427307253333333	99.9910492928	99.98677622026666	137321.96875	7.497020695409848E7	0	7349	1.0503873589660344	1.2005958996833985	1.4022954195332973	414.0356750488281	414.0548095703125
798	414.072998046875	47.3178715485333					1	DETECTED	414.0730 m/z @47.32 [151231OFc1_NvH-0949-Control-17.raw]	414.072998046875	47.3178715485333	0.6182663192	99.8701774437333	99.2519111245333	89954.78125	7.57953573869113E7	0	7349	42.24423985632266	1.005317465505997	0.9121556857572086	414.0632629394531	414.0821533203125
799	414.08837890625	42.5642472050667					1	DETECTED	414.0884 m/z @42.56 [151231OFc1_NvH-0949-Control-17.raw]	414.08837890625	42.5642472050667	0.9973554584	98.7713714493333	97.77401599093331	28564.923828125	7.397322515352234E7	0	7349	98.20591756114142	1.1759656414395656	1.3504033734470984	414.0844421386719	414.0908508300781
800	414.1322326660156	91.2435922338667					1	DETECTED	414.1322 m/z @91.24 [151231OFc1_NvH-0949-Control-17.raw]	414.1322326660156	91.2435922338667	1.12032741786667	99.3427798048	98.22245238693333	27083.12890625	6.552577405688578E7	0	7349	0.20293370421194368	0.5449339445673045	9.247884159955829	414.125244140625	414.1422119140625
801	414.1767883300781	13.8546463653333					1	DETECTED	414.1768 m/z @13.85 [151231OFc1_NvH-0949-Control-17.raw]	414.1767883300781	13.8546463653333	3.2154894464	98.9666153173333	95.7511258709333	126483.359375	7.170152017482033E7	0	7349	0.24836726786886842	1.340648889193573	7.64624335566794	414.1670227050781	414.182861328125
802	414.19287109375	36.2874567032					1	DETECTED	414.1929 m/z @36.29 [151231OFc1_NvH-0949-Control-17.raw]	414.19287109375	36.2874567032	3.68006963573333	99.1676798989333	95.48761026319997	296624.09375	1.1003717498181686E8	0	7349	28.67030895089464	0.504731669466121	0.0085186455118502	414.1828918457031	414.1934814453125
803	414.2034912109375	16.219519664					1	DETECTED	414.2035 m/z @16.22 [151231OFc1_NvH-0949-Control-17.raw]	414.2034912109375	16.219519664	2.46599530026667	98.472354096	96.00635879573333	2954398.0	1.9831060388240477E8	2	7349	0.19923601114705392	0.7182042032375013	0.6084317424014906	414.1935119628906	414.20892333984375
804	414.21893310546875	31.5712405941333					1	DETECTED	414.2189 m/z @31.57 [151231OFc1_NvH-0949-Control-17.raw]	414.21893310546875	31.5712405941333	1.4727088624	99.6421203488	98.16941148640001	1.2232252E7	3.389223548590728E8	2	7349	0.19106345302265382	0.5439243175423266	1.7080508008801771	414.2089538574219	414.2289123535156
805	414.2303771972656	14.6305169976					1	DETECTED	414.2304 m/z @14.63 [151231OFc1_NvH-0949-Control-17.raw]	414.2303771972656	14.6305169976	3.54581925973333	99.9102213434667	96.36440208373337	1167219.625	1.5569462452066156E8	2	7349	5.569115811708565	2.283162543388811	2.932139947732726	414.22894287109375	414.2385559082031
806	414.2485656738281	90.0116151616					1	DETECTED	414.2486 m/z @90.01 [151231OFc1_NvH-0949-Control-17.raw]	414.2485656738281	90.0116151616	3.54581925973333	100.001097405067	96.45527814533366	4084332.25	2.899693072699448E8	2	7349	63.53906608836403	0.501219884777396	0.0015031960902634628	414.23858642578125	414.258544921875
807	414.2604675292969	40.9110912426667					1	DETECTED	414.2605 m/z @40.91 [151231OFc1_NvH-0949-Control-17.raw]	414.2604675292969	40.9110912426667	2.60445408533333	95.9811874770667	93.37673339173337	108682.3359375	9.030888039859886E7	0	7349	33.38984039717633	1.3286934767235508	0.003735834736276122	414.2585754394531	414.260986328125
808	414.2710266113281	12.2771379853333					1	DETECTED	414.2710 m/z @12.28 [151231OFc1_NvH-0949-Control-17.raw]	414.2710266113281	12.2771379853333	0.0561268968	100.001097405067	99.944970508267	1136818.5	1.5276719656268817E8	2	7349	15.45567686147663	215.21743639541458	98.51711514265705	414.26104736328125	414.2752990722656
809	414.2853088378906	91.5888258658667					1	DETECTED	414.2853 m/z @91.59 [151231OFc1_NvH-0949-Control-17.raw]	414.2853088378906	91.5888258658667	3.6581053168	99.9809388432	96.32283352639999	1.5809364E7	2.18860318333045E8	2	7349	0.09036130480571103	0.5010754611756432	0.0015689953159979014	414.27532958984375	414.2946472167969
810	414.30621337890625	89.7594531581333					1	DETECTED	414.3062 m/z @89.76 [151231OFc1_NvH-0949-Control-17.raw]	414.30621337890625	89.7594531581333	1.46205478533333	99.9708223570667	98.50876757173336	171546.75	5.919300348477706E7	0	7349	0.07371659718448598	21.063970356595384	3.7956940321577006	414.29638671875	414.3158874511719
811	414.3212890625	91.7939759864					1	DETECTED	414.3213 m/z @91.79 [151231OFc1_NvH-0949-Control-17.raw]	414.3212890625	91.7939759864	2.10335959386667	96.1519979229333	94.04863832906663	102059.25	8.726989728575782E7	0	7349	0.8642176440611564	0.5063325590480209	0.42506147278796524	414.3163146972656	414.3299865722656
812	414.331298828125	31.9508627890667					1	DETECTED	414.3313 m/z @31.95 [151231OFc1_NvH-0949-Control-17.raw]	414.331298828125	31.9508627890667	31.9508627890667	92.342275848	60.391413058933296	24488.54296875	5.102460287416439E7	0	7349	59.85706942759454	null	null	414.331298828125	414.3404846191406
813	414.357666015625	91.7509912882667					1	DETECTED	414.3577 m/z @91.75 [151231OFc1_NvH-0949-Control-17.raw]	414.357666015625	91.7509912882667	0.1281949096	99.9304663848	99.8022714752	69269.8515625	7.78121330344479E7	0	7349	1.9612596018191226	0.5069001107839797	0.5017657413533348	414.3480529785156	414.3655090332031
814	414.3755187988281	89.3960615077333					1	DETECTED	414.3755 m/z @89.40 [151231OFc1_NvH-0949-Control-17.raw]	414.3755187988281	89.3960615077333	0.0147709354666667	99.9708223570667	99.95605142160002	95322.484375	9.270944777239403E7	0	7349	56.63556816646203	0.5112035023433865	0.030095226645379496	414.36553955078125	414.385498046875
815	414.3857727050781	53.2107497642667					1	DETECTED	414.3858 m/z @53.21 [151231OFc1_NvH-0949-Control-17.raw]	414.3857727050781	53.2107497642667	8.00426831333333	99.2909594317333	91.28669111839997	27474.240234375	7.54611727409065E7	0	7349	82.93121277361557	1.0096637494059515	0.8484931817832541	414.3857727050781	414.395751953125
816	414.4076232910156	47.6187623050667					1	DETECTED	414.4076 m/z @47.62 [151231OFc1_NvH-0949-Control-17.raw]	414.4076232910156	47.6187623050667	0.0457038712	97.2989760061333	97.2532721349333	120205.59375	7.955935644452573E7	0	7349	21.093440664619944	1.2312612133927163	0.006755386524611531	414.3976745605469	414.4176025390625
817	414.4287414550781	28.9406247944					1	DETECTED	414.4287 m/z @28.94 [151231OFc1_NvH-0949-Control-17.raw]	414.4287414550781	28.9406247944	2.30046581386667	98.1177817005333	95.81731588666663	68901.21875	7.647968061782691E7	0	7349	9.491598199551628	2.3139437981217603	4.858698617835149	414.4189453125	414.4315185546875
818	414.441650390625	40.3057776864					1	DETECTED	414.4417 m/z @40.31 [151231OFc1_NvH-0949-Control-17.raw]	414.441650390625	40.3057776864	1.32355227946667	97.8503572701333	96.52680499066663	145004.59375	8.108865505814976E7	0	7349	12.263092061341872	1.4732851338569233	1.3136558500563094	414.4316711425781	414.446044921875
819	414.4560546875	10.8783142322667					1	DETECTED	414.4561 m/z @10.88 [151231OFc1_NvH-0949-Control-17.raw]	414.4560546875	10.8783142322667	1.95357590533333	99.6092910365333	97.65571513119998	301267.9375	8.528159385472292E7	0	7349	0.27224117105177825	0.7191124396026022	13.024466676363467	414.4460754394531	414.4660339355469
820	414.4703369140625	21.83901944					1	DETECTED	414.4703 m/z @21.84 [151231OFc1_NvH-0949-Control-17.raw]	414.4703369140625	21.83901944	0.497823577866667	99.7588707888	99.26104721093333	187201.078125	8.302821391026741E7	0	7349	0.15183680516138054	0.6341604323286282	0.9684254964351816	414.4660949707031	414.4720764160156
821	414.4820861816406	38.2747719952					1	DETECTED	414.4821 m/z @38.27 [151231OFc1_NvH-0949-Control-17.raw]	414.4820861816406	38.2747719952	0.508242154933333	99.8600589189333	99.35181676399998	236837.328125	7.702427749277452E7	0	7349	0.14253313347121832	2.305627154035472	0.011442999399134759	414.47210693359375	414.4825744628906
822	414.4925842285156	27.0904923168					1	DETECTED	414.4926 m/z @27.09 [151231OFc1_NvH-0949-Control-17.raw]	414.4925842285156	27.0904923168	0.660324046666667	99.5284236829333	98.86809963626662	438344.9375	9.223532782185698E7	0	7349	14.152457913717448	0.8008017690833915	2.9053201358122513	414.48260498046875	414.50244140625
823	414.50958251953125	6.24005721546667					1	DETECTED	414.5096 m/z @6.24 [151231OFc1_NvH-0949-Control-17.raw]	414.50958251953125	6.24005721546667	2.5836897424	96.7885115672	94.2048218248	243420.84375	8.358535005814911E7	0	7349	18.42604484194453	24.082896737815297	352.29054143436036	414.50262451171875	414.5195617675781
824	414.52056884765625	13.1050612949333					1	DETECTED	414.5206 m/z @13.11 [151231OFc1_NvH-0949-Control-17.raw]	414.52056884765625	13.1050612949333	3.2154894464	98.7609465304	95.545457084	242342.09375	7.271623038799667E7	0	7349	0.296645302931303	1.8793717692490601	0.15977455862127346	414.5196228027344	414.527587890625
825	414.53759765625	16.1930203048					1	DETECTED	414.5376 m/z @16.19 [151231OFc1_NvH-0949-Control-17.raw]	414.53759765625	16.1930203048	2.78274011653333	98.3609932208	95.57825310426666	1820092.25	1.1747604574443159E8	3	7349	0.2001654870022911	1.0566896449453862	10.572659127094651	414.5276184082031	414.5475769042969
826	414.5484619140625	30.1435047168					1	DETECTED	414.5485 m/z @30.14 [151231OFc1_NvH-0949-Control-17.raw]	414.5484619140625	30.1435047168	3.66881766533333	96.3941264338667	92.72530876853337	93526.703125	7.765291559554254E7	0	7349	11.619203996155882	2.0631088431469973	0.039042992061943234	414.547607421875	414.54901123046875
827	414.5590515136719	18.5399159770667					1	DETECTED	414.5591 m/z @18.54 [151231OFc1_NvH-0949-Control-17.raw]	414.5590515136719	18.5399159770667	1.7466266288	99.9505140029333	98.2038873741333	3046445.5	2.393565083014448E8	3	7349	0.191244929427274	4.73868282016308	10.200800943838345	414.549072265625	414.56903076171875
828	414.5772399902344	28.9406247944					1	DETECTED	414.5772 m/z @28.94 [151231OFc1_NvH-0949-Control-17.raw]	414.5772399902344	28.9406247944	1.75701381706667	99.0270892714667	97.27007545440004	1355066.875	1.132801294540356E8	3	7349	0.22429791178753433	0.5167627586487493	1.762588174798566	414.5690612792969	414.58721923828125
829	414.6029357910156	38.3956015768					1	DETECTED	414.6029 m/z @38.40 [151231OFc1_NvH-0949-Control-17.raw]	414.6029357910156	38.3956015768	4.65057100373333	98.6887666848	94.03819568106667	398422.15625	9.091578485428444E7	0	7349	0.8211150886816938	0.5144023489651193	0.20427744546011556	414.59344482421875	414.6126403808594
830	414.62078857421875	22.1955755456					1	DETECTED	414.6208 m/z @22.20 [151231OFc1_NvH-0949-Control-17.raw]	414.62078857421875	22.1955755456	1.10949824053333	98.8325902024	97.72309196186667	91324.09375	7.404847195097862E7	0	7349	0.046865118096604874	2.3172420964800615	1.7124550365551354	414.6129455566406	414.63055419921875
831	414.6904602050781	20.7822750261333					1	DETECTED	414.6905 m/z @20.78 [151231OFc1_NvH-0949-Control-17.raw]	414.6904602050781	20.7822750261333	2.62529739413333	96.5662368210667	93.94093942693337	150881.015625	7.581699111141698E7	0	7349	11.07756268836064	0.5227154869076207	15.270179431312396	414.68060302734375	414.6968078613281
832	414.7068176269531	19.1378943682667					1	DETECTED	414.7068 m/z @19.14 [151231OFc1_NvH-0949-Control-17.raw]	414.7068176269531	19.1378943682667	3.91806953706667	98.9767489181333	95.05867938106663	434035.53125	8.846966800151798E7	2	7349	0.19813607928048427	0.5229531285939111	0.057464695576390806	414.69683837890625	414.7101745605469
833	414.72021484375	31.5838778394667					1	DETECTED	414.7202 m/z @31.58 [151231OFc1_NvH-0949-Control-17.raw]	414.72021484375	31.5838778394667	1.6532359688	99.8701774437333	98.2169414749333	5699373.5	2.0505453155483237E8	2	7349	0.19274458761608315	0.5133703742777637	0.018752912665658712	414.7102355957031	414.7301940917969
834	414.7325134277344	23.0232347650667					1	DETECTED	414.7325 m/z @23.02 [151231OFc1_NvH-0949-Control-17.raw]	414.7325134277344	23.0232347650667	3.7026604512	97.5961645485333	93.89350409733329	577149.1875	1.148969217796288E8	2	7349	11.442827989456429	0.8412344564142482	0.40935818506770855	414.730224609375	414.740478515625
835	414.75048828125	24.5063845069333					1	DETECTED	414.7505 m/z @24.51 [151231OFc1_NvH-0949-Control-17.raw]	414.75048828125	24.5063845069333	3.58022644133333	98.91518456	95.33495811866668	2414013.0	2.1229684097827458E8	2	7349	1.0052367041626802	1.408160667012127	0.36017447248746615	414.7405090332031	414.7604675292969
836	414.7699890136719	19.1128587968					1	DETECTED	414.7700 m/z @19.11 [151231OFc1_NvH-0949-Control-17.raw]	414.7699890136719	19.1128587968	0.424732657333333	93.5304594234667	93.10572676613336	821202.4375	1.620299872406447E8	2	7349	9.178152365522532	4.749214094818948	15.477147851988322	414.760498046875	414.7799377441406
837	414.7810974121094	16.5678818192					1	DETECTED	414.7811 m/z @16.57 [151231OFc1_NvH-0949-Control-17.raw]	414.7810974121094	16.5678818192	2.45563896106667	99.1979830616	96.74234410053333	675093.5	7.925824592663798E7	0	7349	0.15044095303369787	106.87357610383991	151.05152760776195	414.7799987792969	414.79107666015625
838	414.8402404785156	24.6736161144					1	DETECTED	414.8402 m/z @24.67 [151231OFc1_NvH-0949-Control-17.raw]	414.8402404785156	24.6736161144	0.0561268968	99.5592130122667	99.5030861154667	194560.84375	7.98722696431392E7	0	7349	18.694741907789663	0.5053921920468407	0.21422531042610393	414.8305969238281	414.8502197265625
839	414.8554382324219	13.0847509898667					1	DETECTED	414.8554 m/z @13.08 [151231OFc1_NvH-0949-Control-17.raw]	414.8554382324219	13.0847509898667	0.2611033296	99.3427798048	99.0816764752	161719.828125	7.562656125573595E7	0	7349	0.11869795021355323	1.4402931286934317	1.6095286809260283	414.8502502441406	414.8617248535156
840	414.8717346191406	16.2091054157333					1	DETECTED	414.8717 m/z @16.21 [151231OFc1_NvH-0949-Control-17.raw]	414.8717346191406	16.2091054157333	0.0665452192	100.001097405067	99.934552185867	853510.25	1.0602006816095783E8	0	7349	0.14328457238770653	0.642285118527148	0.30162165593203155	414.8617858886719	414.8817138671875
841	414.8932800292969	18.5110557866667					1	DETECTED	414.8933 m/z @18.51 [151231OFc1_NvH-0949-Control-17.raw]	414.8932800292969	18.5110557866667	0.0147709354666667	99.9505140029333	99.93574306746663	2065452.75	1.737973362986154E8	0	7349	21.249180014776677	36.62564113963619	4.711428873181596	414.88330078125	414.90325927734375
842	414.91192626953125	28.9251815122667					1	DETECTED	414.9119 m/z @28.93 [151231OFc1_NvH-0949-Control-17.raw]	414.91192626953125	28.9251815122667	0.148815358666667	99.7289755197333	99.58016016106663	986820.0	1.0970375979950984E8	0	7349	15.18593470482802	0.6534441307276424	0.012383081004980832	414.9032897949219	414.9219055175781
843	414.9373779296875	38.3674710962667					1	DETECTED	414.9374 m/z @38.37 [151231OFc1_NvH-0949-Control-17.raw]	414.9373779296875	38.3674710962667	0.00427307253333333	99.6790213048	99.67474823226667	233745.34375	8.215281455299212E7	0	7349	12.130820291794727	0.5287197306557336	0.00628934163164781	414.9277038574219	414.94732666015625
844	414.9529113769531	36.4077660221333					1	DETECTED	414.9529 m/z @36.41 [151231OFc1_NvH-0949-Control-17.raw]	414.9529113769531	36.4077660221333	0.0147709354666667	98.0054182077333	97.99064727226663	68883.359375	8.0854139613043E7	0	7349	81.183045067644	1.6206580762395737	1.9756095811236938	414.9473876953125	414.9619445800781
845	414.9719543457031	46.6784857576					1	DETECTED	414.9720 m/z @46.68 [151231OFc1_NvH-0949-Control-17.raw]	414.9719543457031	46.6784857576	0.0665452192	98.9462321837333	98.8796869645333	121022.5234375	7.830745594096476E7	4	7349	27.543432288916584	1.2410893323670653	0.007534647988721006	414.96197509765625	414.9742431640625
846	414.9842529296875	38.3328443832					1	DETECTED	414.9843 m/z @38.33 [151231OFc1_NvH-0949-Control-17.raw]	414.9842529296875	38.3328443832	0.107642370666667	99.7289755197333	99.62133314906663	202998.046875	8.042791712670489E7	0	7349	16.458743240107026	0.5023695372030643	0.005971952883253205	414.9743957519531	414.99420166015625
847	415.00579833984375	29.6548084202667					1	DETECTED	415.0058 m/z @29.65 [151231OFc1_NvH-0949-Control-17.raw]	415.00579833984375	29.6548084202667	0.0457038712	99.9708223570667	99.92511848586669	55219.6796875	7.666264946690178E7	0	7349	9.614458946136192	1.6411659889754384	2.266341687566375	414.9960632324219	415.0157470703125
848	415.02294921875	22.2460003197333					1	DETECTED	415.0229 m/z @22.25 [151231OFc1_NvH-0949-Control-17.raw]	415.02294921875	22.2460003197333	0.649878626666667	99.9809388432	99.33106021653333	48471.15234375	7.294771611712173E7	0	7349	0.07365019931416583	2.2997430193316433	15.390157400371677	415.01580810546875	415.0328369140625
849	415.0348815917969	47.7394624333333					1	DETECTED	415.0349 m/z @47.74 [151231OFc1_NvH-0949-Control-17.raw]	415.0348815917969	47.7394624333333	0.00427307253333333	99.9910492928	99.98677622026666	26501.419921875	7.908207861239843E7	0	7349	89.67383054969193	1.0073517315118552	0.9319105323346121	415.03314208984375	415.0386962890625
850	415.0489196777344	33.9984891949333					1	DETECTED	415.0489 m/z @34.00 [151231OFc1_NvH-0949-Control-17.raw]	415.0489196777344	33.9984891949333	0.3124304032	99.9708223570667	99.6583919538667	68550.2109375	7.796995424401273E7	0	7349	0.852962228274734	1.4922049776417263	1.9850914865217655	415.03900146484375	415.05889892578125
851	415.0703125	51.1349946464					1	DETECTED	415.0703 m/z @51.13 [151231OFc1_NvH-0949-Control-17.raw]	415.0703125	51.1349946464	0.0354311922666667	100.001097405067	99.96566621280033	34473.48046875	7.569180889271021E7	0	7349	96.97632791391743	0.9632877470030723	0.9262034233128953	415.060546875	415.0755615234375
852	415.1002197265625	58.6495982930667					1	DETECTED	415.1002 m/z @58.65 [151231OFc1_NvH-0949-Control-17.raw]	415.1002197265625	58.6495982930667	1.00826385493333	97.0311859272	96.02292207226667	29898.892578125	7.293592443185158E7	0	7349	93.68319727007534	0.8113863872081027	0.6185647278665752	415.0959777832031	415.10272216796875
853	415.1129455566406	48.1002460872					1	DETECTED	415.1129 m/z @48.10 [151231OFc1_NvH-0949-Control-17.raw]	415.1129455566406	48.1002460872	16.6260063877333	93.088591932	76.4625855442667	30063.998046875	6.883839554937176E7	0	7349	74.60742038507942	1.193488978184567	1.3850980643583668	415.10296630859375	415.12005615234375
854	415.1488037109375	47.8916260338833					1	DETECTED	415.1488 m/z @47.89 [151231OFc1_NvH-0949-Control-17.raw]	415.1488037109375	47.8916260338833	3.6581053168	96.6164275584	92.9583222416	23561.72265625	7.15504311131982E7	0	7349	78.67604502772733	1.0507678422904605	1.0301740192600883	415.1415710449219	415.15869140625
855	415.17291259765625	24.6040526144					1	DETECTED	415.1729 m/z @24.60 [151231OFc1_NvH-0949-Control-17.raw]	415.17291259765625	24.6040526144	0.4560887352	99.3427798048	98.8866910696	96162.921875	7.042491709480402E7	0	7349	17.40752544342888	2.3728901508780034	0.019663111654980785	415.1631164550781	415.1768493652344
856	415.1868591308594	22.4048714546667					1	DETECTED	415.1869 m/z @22.40 [151231OFc1_NvH-0949-Control-17.raw]	415.1868591308594	22.4048714546667	2.57324448346667	99.5893727128	97.01612822933333	659540.5	8.770015824284686E7	2	7349	0.16550778589087756	0.5178158530104136	0.013050718977167784	415.1768798828125	415.19683837890625
857	415.2033996582031	24.9179943389333					1	DETECTED	415.2034 m/z @24.92 [151231OFc1_NvH-0949-Control-17.raw]	415.2033996582031	24.9179943389333	3.46775299253333	99.4665263026667	95.99877331013336	154966.90625	8.515177802300264E7	0	7349	4.453824993418284	0.5045096513876204	0.5067999264956956	415.1968688964844	415.2041320800781
858	415.2141418457031	29.7160364442667					1	DETECTED	415.2141 m/z @29.72 [151231OFc1_NvH-0949-Control-17.raw]	415.2141418457031	29.7160364442667	0.860046792266667	99.9304663848	99.07041959253333	3.2602844E7	7.287764280696884E8	2	7349	0.17175806019520934	0.54090870802534	0.013596741464795059	415.20416259765625	415.22412109375
859	415.23095703125	42.9127144034667					1	DETECTED	415.2310 m/z @42.91 [151231OFc1_NvH-0949-Control-17.raw]	415.23095703125	42.9127144034667	2.02588376533333	99.768710236	97.74282647066667	2846882.0	2.1907254410884017E8	2	7349	29.150149436930718	0.5828566562994171	0.5379671959288047	415.2241516113281	415.2328186035156
860	415.2428283691406	28.2559159690667					1	DETECTED	415.2428 m/z @28.26 [151231OFc1_NvH-0949-Control-17.raw]	415.2428283691406	28.2559159690667	1.75701381706667	99.8701774437333	98.11316362666663	2.31994E7	6.112776545827106E8	2	7349	0.1954217763459667	0.8510132212015933	1.3383156730336345	415.23284912109375	415.2528076171875
861	415.2549743652344	30.8333322306667					1	DETECTED	415.2550 m/z @30.83 [151231OFc1_NvH-0949-Control-17.raw]	415.2549743652344	30.8333322306667	3.38974752106667	98.472354096	95.08260657493334	9165157.0	3.0950769178740484E8	2	7349	0.18908116198518599	14.799666064849959	0.0595126797185877	415.2528381347656	415.26495361328125
862	415.2684020996094	47.0431126629333					1	DETECTED	415.2684 m/z @47.04 [151231OFc1_NvH-0949-Control-17.raw]	415.2684020996094	47.0431126629333	0.6182663192	99.8298241568	99.2115578376	4524591.0	1.693198556100801E8	2	7349	0.18368884386194395	0.5055135551911815	1.6844396474755452	415.2649841308594	415.27838134765625
863	415.2870788574219	91.5888258658667					1	DETECTED	415.2871 m/z @91.59 [151231OFc1_NvH-0949-Control-17.raw]	415.2870788574219	91.5888258658667	3.03336645093333	99.5893727128	96.55600626186667	4021434.75	1.4194654507248256E8	2	7349	0.08950619026104789	0.5009779133600492	0.0024370115298521598	415.2784118652344	415.29620361328125
864	415.30572509765625	90.4109500709333					1	DETECTED	415.3057 m/z @90.41 [151231OFc1_NvH-0949-Control-17.raw]	415.30572509765625	90.4109500709333	1.61123827973333	95.3084283722667	93.69719009253338	80545.3046875	8.902653792752112E7	0	7349	1.5026970723509265	0.5183600225065095	3.5335889649285117	415.2974548339844	415.3145446777344
865	415.32366943359375	90.8503823722667					1	DETECTED	415.3237 m/z @90.85 [151231OFc1_NvH-0949-Control-17.raw]	415.32366943359375	90.8503823722667	0.9233045872	93.4847771658667	92.56147257866671	45160.890625	6.568593573952991E7	0	7349	0.27924466032543194	0.5146473946362209	1.5720176491112219	415.3178405761719	415.328857421875
866	415.342041015625	92.2608034248					1	DETECTED	415.3420 m/z @92.26 [151231OFc1_NvH-0949-Control-17.raw]	415.342041015625	92.2608034248	0.881150316533333	97.8606759757333	96.97952565919996	83268.03125	1.0548343762004948E8	0	7349	0.7037236250758525	0.5045500821981618	0.16867168692806683	415.3369140625	415.3514709472656
867	415.3600158691406	90.7840791450667					1	DETECTED	415.3600 m/z @90.78 [151231OFc1_NvH-0949-Control-17.raw]	415.3600158691406	90.7840791450667	6.10862907626667	98.7198825381333	92.61125346186664	72183.84375	8.233887877368484E7	0	7349	0.45899826743388417	1.4786727360189447	2.5333834777901516	415.3529052734375	415.36981201171875
868	415.3734130859375	43.4523289314667					1	DETECTED	415.3734 m/z @43.45 [151231OFc1_NvH-0949-Control-17.raw]	415.3734130859375	43.4523289314667	10.6050464224	95.7308923032	85.1258458808	28787.28125	7.483752533988568E7	0	7349	67.95498232044011	1.2363175014264696	1.458832091740604	415.3700866699219	415.3832702636719
869	415.39947509765625	44.8408525869333					1	DETECTED	415.3995 m/z @44.84 [151231OFc1_NvH-0949-Control-17.raw]	415.39947509765625	44.8408525869333	0.6182663192	99.719027788	99.1007614688	30627.6015625	7.426389765417865E7	0	7349	54.5891252015319	1.0271294937219413	1.373014611711299	415.3896789550781	415.4093933105469
870	415.42950439453125	31.9178384872					1	DETECTED	415.4295 m/z @31.92 [151231OFc1_NvH-0949-Control-17.raw]	415.42950439453125	31.9178384872	3.14494810773333	99.2494060917333	96.10445798399998	263426.03125	7.796680903416975E7	0	7349	0.12920119921543005	1.2479332774394578	0.5467557563633468	415.4195251464844	415.4394836425781
871	415.4513854980469	20.8364536688					1	DETECTED	415.4514 m/z @20.84 [151231OFc1_NvH-0949-Control-17.raw]	415.4513854980469	20.8364536688	0.0251001045333333	99.8701774437333	99.84507733919996	300107.625	7.9234384234087E7	0	7349	0.26472027288992095	1.6992446390758578	1.6797201193834066	415.44140625	415.4613342285156
872	415.4674987792969	29.3712157544					1	DETECTED	415.4675 m/z @29.37 [151231OFc1_NvH-0949-Control-17.raw]	415.4674987792969	29.3712157544	2.46599530026667	99.5076982285333	97.04170292826663	141058.09375	7.703089604571876E7	0	7349	0.9854588856036806	0.5183478469935209	0.0865690507738073	415.46148681640625	415.47747802734375
873	415.478515625	24.5515321488					1	DETECTED	415.4785 m/z @24.55 [151231OFc1_NvH-0949-Control-17.raw]	415.478515625	24.5515321488	8.07862758933333	98.3208732077333	90.24224561839998	66655.3828125	7.413128838112016E7	0	7349	9.373025961352596	2.7391115298649455	939.667127962376	415.4775085449219	415.4801330566406
874	415.4902038574219	39.9280487573333					1	DETECTED	415.4902 m/z @39.93 [151231OFc1_NvH-0949-Control-17.raw]	415.4902038574219	39.9280487573333	1.57925786266667	99.6890212370667	98.10976337440003	393114.84375	7.640257540391885E7	4	7349	0.28821948783676987	0.7992659344231346	4.4459638598412425	415.48028564453125	415.5000305175781
875	415.5101623535156	34.514352764					1	DETECTED	415.5102 m/z @34.51 [151231OFc1_NvH-0949-Control-17.raw]	415.5101623535156	34.514352764	4.19317363866667	95.3084283722667	91.11525473360004	112858.5703125	7.275525771894698E7	4	7349	0.19606880532600002	1.577135235816514	0.021983147143369526	415.5002136230469	415.5138854980469
876	415.5240173339844	17.1210281464					1	DETECTED	415.5240 m/z @17.12 [151231OFc1_NvH-0949-Control-17.raw]	415.5240173339844	17.1210281464	2.88520109386667	99.6547055304	96.76950443653332	192884.375	8.861101332019135E7	0	7349	0.13579988892210082	0.5155150818437343	1.8694220806655613	415.5140380859375	415.5314636230469
877	415.5414733886719	16.8498728624					1	DETECTED	415.5415 m/z @16.85 [151231OFc1_NvH-0949-Control-17.raw]	415.5414733886719	16.8498728624	1.04232607466667	99.7489481154667	98.70662204080003	917383.3125	1.3320900670908268E8	3	7349	6.249286730844984	0.5175088909788756	19.973104604807148	415.5315246582031	415.55145263671875
878	415.5521240234375	33.9509168104					1	DETECTED	415.5521 m/z @33.95 [151231OFc1_NvH-0949-Control-17.raw]	415.5521240234375	33.9509168104	3.4904901792	94.3148294682667	90.8243392890667	99302.984375	8.55177993812156E7	0	7349	22.316072961121066	1.6498470900846773	0.004146489815315141	415.5514831542969	415.5552978515625
879	415.5653076171875	42.9127144034667					1	DETECTED	415.5653 m/z @42.91 [151231OFc1_NvH-0949-Control-17.raw]	415.5653076171875	42.9127144034667	3.18502050853333	99.3737314077333	96.18871089919998	1703386.625	1.1645466240999305E8	3	7349	0.6066042565541139	0.5049863200756035	0.00881334232803118	415.5553283691406	415.56964111328125
880	415.5796813964844	32.2131765509333					1	DETECTED	415.5797 m/z @32.21 [151231OFc1_NvH-0949-Control-17.raw]	415.5796813964844	32.2131765509333	3.3778143144	99.5694543781333	96.1916400637333	1955983.125	1.3291506500779617E8	3	7349	0.14840837520277006	0.6878513321672647	0.4184431831479842	415.5697021484375	415.5894775390625
881	415.5928039550781	37.5492863904					1	DETECTED	415.5928 m/z @37.55 [151231OFc1_NvH-0949-Control-17.raw]	415.5928039550781	37.5492863904	5.03402493973333	99.6991463442667	94.66512140453337	82179.015625	7.478638375156482E7	0	7349	0.030194264639646917	1.4557029096654	0.008867086178679285	415.5898132324219	415.6017761230469
882	415.62896728515625	31.8353396637333					1	DETECTED	415.6290 m/z @31.84 [151231OFc1_NvH-0949-Control-17.raw]	415.62896728515625	31.8353396637333	9.23439538773333	96.5963446458667	87.36194925813336	187274.359375	7.485906496469046E7	0	7349	1.8228287412407767	0.503854961520326	1.8659923443003368	415.619384765625	415.6387939453125
883	415.6733703613281	21.0992487184					1	DETECTED	415.6734 m/z @21.10 [151231OFc1_NvH-0949-Control-17.raw]	415.6733703613281	21.0992487184	4.19317363866667	99.7389774229333	95.54580378426664	40468.79296875	7.600228336052856E7	0	7349	0.13989055467795808	2.825783138121902	4.651566276243803	415.66387939453125	415.67425537109375
884	415.6842956542969	21.7062542770667					1	DETECTED	415.6843 m/z @21.71 [151231OFc1_NvH-0949-Control-17.raw]	415.6842956542969	21.7062542770667	3.12485486506667	99.2391189962667	96.11426413120003	623353.9375	8.137624110639036E7	0	7349	0.16775028026010474	0.6463381673835785	0.0662730225465347	415.6745300292969	415.69427490234375
885	415.7030334472656	20.8364536688					1	DETECTED	415.7030 m/z @20.84 [151231OFc1_NvH-0949-Control-17.raw]	415.7030334472656	20.8364536688	3.17494967013333	99.7784686074667	96.60351893733338	254706.75	7.525470397981493E7	0	7349	0.10842882599342474	1.5450055094936797	1.4922208657300402	415.6943054199219	415.7043762207031
886	415.7143859863281	29.7160364442667					1	DETECTED	415.7144 m/z @29.72 [151231OFc1_NvH-0949-Control-17.raw]	415.7143859863281	29.7160364442667	2.9818248944	99.7389774229333	96.7571525285333	1.5214659E7	5.08559480699409E8	2	7349	0.1760562196593014	0.5082345653845852	0.01214846143222436	415.70440673828125	415.724365234375
887	415.73309326171875	13.7729246650667					1	DETECTED	415.7331 m/z @13.77 [151231OFc1_NvH-0949-Control-17.raw]	415.73309326171875	13.7729246650667	3.7239727368	99.2598578469333	95.53588511013331	1265620.5	1.1485855098272564E8	2	7349	0.1503642635101219	0.9672484668595042	4.928370115253051	415.7243957519531	415.7332763671875
888	415.7432861328125	28.2215854018667					1	DETECTED	415.7433 m/z @28.22 [151231OFc1_NvH-0949-Control-17.raw]	415.7432861328125	28.2215854018667	2.7192867	98.8224338688	96.1031471688	1.0053541E7	4.257298721753146E8	2	7349	0.20743004362865847	0.7761793846732126	0.16803302942706128	415.7333068847656	415.7532653808594
889	415.7562255859375	30.8333322306667					1	DETECTED	415.7562 m/z @30.83 [151231OFc1_NvH-0949-Control-17.raw]	415.7562255859375	30.8333322306667	3.93980600213333	96.6668463538667	92.72704035173338	4397541.0	1.690010838041384E8	0	7349	0.17225257570557773	0.8783516781792222	2.3650643798446787	415.7532958984375	415.76080322265625
890	415.77081298828125	24.6621723498667					1	DETECTED	415.7708 m/z @24.66 [151231OFc1_NvH-0949-Control-17.raw]	415.77081298828125	24.6621723498667	3.05390965866667	96.5358914045333	93.48198174586663	5172766.0	1.8255735526859087E8	2	7349	0.19899994125817955	0.6498954596080891	0.2896239529071542	415.7608337402344	415.7807922363281
891	415.7845764160156	16.6260063877333					1	DETECTED	415.7846 m/z @16.63 [151231OFc1_NvH-0949-Control-17.raw]	415.7845764160156	16.6260063877333	3.0436515248	94.835173352	91.7915218272	78561.203125	7.803355927164817E7	0	7349	32.5924439866709	0.5068012714293546	0.006689162860631401	415.7808532714844	415.79437255859375
892	415.8221435546875	42.5508934754667					1	DETECTED	415.8221 m/z @42.55 [151231OFc1_NvH-0949-Control-17.raw]	415.8221435546875	42.5508934754667	0.2611033296	99.0170019389333	98.7558986093333	188545.234375	7.491195688691112E7	0	7349	0.13240657071191464	1.6079294907666637	0.017068718313136323	415.8121643066406	415.83203125
893	415.8423156738281	4.13822071493333					1	DETECTED	415.8423 m/z @4.14 [151231OFc1_NvH-0949-Control-17.raw]	415.8423156738281	4.13822071493333	0.5973726056	99.5387734602667	98.9414008546667	68229.9765625	8.07320636270882E7	0	7349	0.08382171310062514	2.6178274313873255	7.564667517896348	415.83233642578125	415.84295654296875
894	415.8529968261719	13.3273529912					1	DETECTED	415.8530 m/z @13.33 [151231OFc1_NvH-0949-Control-17.raw]	415.8529968261719	13.3273529912	0.6182663192	99.9910492928	99.3727829736	212798.0	8.13677177911721E7	0	7349	0.10434295780917324	0.9029806450529809	34.53423622776097	415.8430480957031	415.8583068847656
895	415.8683166503906	5.68151715786667					1	DETECTED	415.8683 m/z @5.68 [151231OFc1_NvH-0949-Control-17.raw]	415.8683166503906	5.68151715786667	0.2408596688	99.9203312346667	99.6794715658667	323511.375	9.136815605943955E7	3	7349	0.8122581527329231	6.798842373544761	9.766818104573778	415.85833740234375	415.8685302734375
896	415.8785400390625	16.6698644517333					1	DETECTED	415.8785 m/z @16.67 [151231OFc1_NvH-0949-Control-17.raw]	415.8785400390625	16.6698644517333	0.00427307253333333	99.850086092	99.84581301946666	860419.875	1.2183109823528467E8	3	7349	16.5029244435353	0.6508821477819008	0.9402505264037312	415.8685607910156	415.88604736328125
897	415.89605712890625	43.8712884586667					1	DETECTED	415.8961 m/z @43.87 [151231OFc1_NvH-0949-Control-17.raw]	415.89605712890625	43.8712884586667	0.0251001045333333	99.9708223570667	99.94572225253336	934628.75	1.2218718997978507E8	3	7349	1.0119203073973964	0.5420361945180999	0.07238108439802036	415.8860778808594	415.904296875
898	415.914306640625	32.2131765509333					1	DETECTED	415.9143 m/z @32.21 [151231OFc1_NvH-0949-Control-17.raw]	415.914306640625	32.2131765509333	0.0870782578666667	99.9809388432	99.89386058533333	1233040.125	1.4763187619783485E8	3	7349	7.071133197436698	0.9248442933960987	1.7805553210025111	415.9043273925781	415.9241943359375
899	415.9349670410156	17.7516871653333					1	DETECTED	415.9350 m/z @17.75 [151231OFc1_NvH-0949-Control-17.raw]	415.9349670410156	17.7516871653333	0.148815358666667	99.8199368218667	99.67112146320004	92644.765625	7.73494305360292E7	0	7349	0.07398905941774103	6.194249750084482	0.9173023559558772	415.9250183105469	415.9424743652344
900	415.9525451660156	20.7822750261333					1	DETECTED	415.9525 m/z @20.78 [151231OFc1_NvH-0949-Control-17.raw]	415.9525451660156	20.7822750261333	0.179766997066667	99.3324505224	99.15268352533333	154742.46875	7.929112209947777E7	0	7349	0.18151099985252728	0.5811046179932613	0.189450795679881	415.94268798828125	415.96173095703125
901	415.9718017578125	39.2487999933333					1	DETECTED	415.9718 m/z @39.25 [151231OFc1_NvH-0949-Control-17.raw]	415.9718017578125	39.2487999933333	0.1281949096	99.6209520221333	99.4927571125333	338883.53125	9.232628210554484E7	4	7349	13.341429749200579	1.5344723993091272	0.08764626069419305	415.96185302734375	415.98175048828125
902	415.9913330078125	39.9545671952					1	DETECTED	415.9913 m/z @39.95 [151231OFc1_NvH-0949-Control-17.raw]	415.9913330078125	39.9545671952	0.148815358666667	99.3633314829333	99.21451612426664	280961.375	7.287765409848006E7	0	7349	0.21791152562409621	0.577727891106203	0.9136383874984706	415.9818115234375	416.001220703125
903	416.02215576171875	42.4602132024					1	DETECTED	416.0222 m/z @42.46 [151231OFc1_NvH-0949-Control-17.raw]	416.02215576171875	42.4602132024	0.0561268968	99.4458541904	99.3897272936	115289.9609375	7.883475952002595E7	0	7349	2.020605612125159	1.112267529462221	2.154942998760631	416.01220703125	416.0321350097656
904	416.04400634765625	29.2130301797333					1	DETECTED	416.0440 m/z @29.21 [151231OFc1_NvH-0949-Control-17.raw]	416.04400634765625	29.2130301797333	0.302094627733333	97.3702838506667	97.06818922293336	22691.361328125	6.192134471164593E7	0	7349	39.09263213591117	1.7077567677530558	2.4096197557637447	416.04400634765625	416.0481262207031
905	416.05816650390625	56.3149224885333					1	DETECTED	416.0582 m/z @56.31 [151231OFc1_NvH-0949-Control-17.raw]	416.05816650390625	56.3149224885333	0.5763145488	99.7784686074667	99.20215405866671	32895.6796875	7.31957787309267E7	0	7349	99.39662045563307	0.8940622698060757	0.788239269355179	416.0487365722656	416.0681457519531
906	416.1407470703125	21.4640400754667					1	DETECTED	416.1407 m/z @21.46 [151231OFc1_NvH-0949-Control-17.raw]	416.1407470703125	21.4640400754667	0.4560887352	93.847809892	93.3917211568	318127.15625	7.658566171752946E7	0	7349	0.4692321959788863	1.3213397964869746	63.42389531850092	416.13079833984375	416.15057373046875
907	416.1559143066406	90.5745042397333					1	DETECTED	416.1559 m/z @90.57 [151231OFc1_NvH-0949-Control-17.raw]	416.1559143066406	90.5745042397333	3.18502050853333	98.1581410837333	94.97312057519997	33434.34765625	6.872559234725225E7	0	7349	0.05092777812113525	0.5022693277032422	0.0043688027784845864	416.1510009765625	416.1639709472656
908	416.17401123046875	89.5726431592					1	DETECTED	416.1740 m/z @89.57 [151231OFc1_NvH-0949-Control-17.raw]	416.17401123046875	89.5726431592	0.2611033296	99.2287726741333	98.96766934453329	59667.4453125	6.743759615318958E7	0	7349	62.813484587661094	0.503721503076221	0.009397269692760099	416.1640625	416.1788330078125
909	416.1888427734375	40.698533024					1	DETECTED	416.1888 m/z @40.70 [151231OFc1_NvH-0949-Control-17.raw]	416.1888427734375	40.698533024	1.60065745013333	99.8802151344	98.27955768426668	403282.71875	8.86450144544612E7	3	7349	19.133783254155375	1.2146009779317377	3.4173352668122687	416.1788635253906	416.1951904296875
910	416.2052001953125	11.1202596077333					1	DETECTED	416.2052 m/z @11.12 [151231OFc1_NvH-0949-Control-17.raw]	416.2052001953125	11.1202596077333	2.92620483546667	99.8600589189333	96.93385408346664	460929.03125	9.938502619087017E7	0	7349	6.165549419806153	2.5213102790363053	6.2523809789837514	416.1952209472656	416.20556640625
911	416.215576171875	29.7324007872					1	DETECTED	416.2156 m/z @29.73 [151231OFc1_NvH-0949-Control-17.raw]	416.215576171875	29.7324007872	2.7416155472	99.8400468749333	97.0984313277333	4011271.5	3.122865537075704E8	3	7349	22.7796322287521	0.8686834667894667	1.7440057935494364	416.2055969238281	416.2255554199219
912	416.23321533203125	17.7823577186667					1	DETECTED	416.2332 m/z @17.78 [151231OFc1_NvH-0949-Control-17.raw]	416.23321533203125	17.7823577186667	2.87500124106667	98.956442672	96.08144143093332	3451080.0	3.252472904713492E8	3	7349	5.578689690903635	1.0974958184947632	2.403702858779186	416.2255859375	416.2409362792969
913	416.2509460449219	27.6609247768					1	DETECTED	416.2509 m/z @27.66 [151231OFc1_NvH-0949-Control-17.raw]	416.2509460449219	27.6609247768	3.02306451573333	99.9102213434667	96.88715682773338	4.4906596E7	9.385446973294468E8	2	7349	0.21462294089579004	2.093116928006948	1.5555384212887815	416.240966796875	416.26092529296875
914	416.2610778808594	36.0975364517333					1	DETECTED	416.2611 m/z @36.10 [151231OFc1_NvH-0949-Control-17.raw]	416.2610778808594	36.0975364517333	2.2380666088	87.1039256938667	84.8658590850667	882825.625	3.9820261028992724E8	4	7349	52.665646911343174	1.3599727852902948	89.62197473869567	416.2609558105469	416.26220703125
915	416.272216796875	24.6621723498667					1	DETECTED	416.2722 m/z @24.66 [151231OFc1_NvH-0949-Control-17.raw]	416.272216796875	24.6621723498667	2.7519400672	97.3805234997333	94.6285834325333	2711954.75	1.3652838334706998E8	3	7349	0.14190001118343787	74.40506154939213	165.9729115737246	416.2622375488281	416.2821350097656
916	416.2903137207031	91.6094924298667					1	DETECTED	416.2903 m/z @91.61 [151231OFc1_NvH-0949-Control-17.raw]	416.2903137207031	91.6094924298667	3.1047839312	96.2024555256	93.0976715944	558829.1875	8.37627610335076E7	0	7349	49.641687600397894	0.5008657590847854	0.014548831763553899	416.2822570800781	416.30029296875
917	416.3003845214844	91.5234494341333					1	DETECTED	416.3004 m/z @91.52 [151231OFc1_NvH-0949-Control-17.raw]	416.3003845214844	91.5234494341333	0.712928	94.6349928258667	93.9220648258667	117453.1015625	4.4714465156289585E7	0	7349	1.8109491135673181	0.672018028487294	0.30864646601846757	416.3003234863281	416.308837890625
918	416.3368225097656	91.7832050546667					1	DETECTED	416.3368 m/z @91.78 [151231OFc1_NvH-0949-Control-17.raw]	416.3368225097656	91.7832050546667	0.9233045872	94.2221165376	93.29881195040001	64767.1953125	1.0163969589627475E8	0	7349	2.109227204800405	0.5054861810268572	0.5027396670450299	416.32928466796875	416.34674072265625
919	416.3598327636719	52.5363996602667					1	DETECTED	416.3598 m/z @52.54 [151231OFc1_NvH-0949-Control-17.raw]	416.3598327636719	52.5363996602667	15.6277265848	95.6491060512	80.02137946639999	26743.595703125	7.013864135233527E7	0	7349	75.70781608830745	1.0840457377427424	1.071684223234896	416.3504943847656	416.3631591796875
920	416.3731994628906	91.7509912882667					1	DETECTED	416.3732 m/z @91.75 [151231OFc1_NvH-0949-Control-17.raw]	416.3731994628906	91.7509912882667	0.0147709354666667	99.9910492928	99.97627835733333	45903.4296875	7.665838557565373E7	0	7349	1.4719269720971369	0.5448790827735656	0.9151274299834636	416.3680725097656	416.38128662109375
921	416.39141845703125	89.3960615077333					1	DETECTED	416.3914 m/z @89.40 [151231OFc1_NvH-0949-Control-17.raw]	416.39141845703125	89.3960615077333	7.11512409866667	99.0875220797333	91.97239798106663	80585.5703125	7.640848924744299E7	0	7349	46.90593297242479	0.505641475131625	0.02117908034719055	416.3815612792969	416.4011535644531
922	416.418212890625	22.5415589178667					1	DETECTED	416.4182 m/z @22.54 [151231OFc1_NvH-0949-Control-17.raw]	416.418212890625	22.5415589178667	0.4042936344	94.8938729818667	94.4895793474667	43589.42578125	7.513522565904908E7	0	7349	78.75826406872775	2.0716048736456703	6.937560655579176	416.4082946777344	416.42236328125
923	416.432373046875	35.286570448					1	DETECTED	416.4324 m/z @35.29 [151231OFc1_NvH-0949-Control-17.raw]	416.432373046875	35.286570448	0.00427307253333333	99.2806617213333	99.27638864879997	139885.265625	7.91365248877835E7	0	7349	0.09893354745843652	2.0561774340172096	2.0493280647673613	416.4224853515625	416.4422302246094
924	416.44268798828125	43.6115434504					1	DETECTED	416.4427 m/z @43.61 [151231OFc1_NvH-0949-Control-17.raw]	416.44268798828125	43.6115434504	3.15496670133333	99.9809388432	96.82597214186666	30743.560546875	7.409939360178629E7	0	7349	75.159550030166	1.0942777083079933	1.3427439938660701	416.4423828125	416.4526672363281
925	416.45416259765625	43.6115434504					1	DETECTED	416.4542 m/z @43.61 [151231OFc1_NvH-0949-Control-17.raw]	416.45416259765625	43.6115434504	2.946686072	98.86336834	95.91668226799999	28008.03515625	6.888321059908068E7	0	7349	94.36192301887965	1.204150547038797	1.4351222291061434	416.4527282714844	416.4550476074219
926	416.46514892578125	15.1750708565333					1	DETECTED	416.4651 m/z @15.18 [151231OFc1_NvH-0949-Control-17.raw]	416.46514892578125	15.1750708565333	2.24846464133333	99.9809388432	97.73247420186667	140539.59375	8.641123622531706E7	0	7349	10.889087502266845	0.5458084641703904	86.40672972241097	416.45526123046875	416.4751281738281
927	416.4757385253906	22.7375759949333					1	DETECTED	416.4757 m/z @22.74 [151231OFc1_NvH-0949-Control-17.raw]	416.4757385253906	22.7375759949333	4.83504795626667	95.6993301410667	90.86428218480003	95615.984375	7.325391350828533E7	0	7349	0.19809016462032147	0.500582895474827	0.0010941118968989278	416.47515869140625	416.48297119140625
928	416.49298095703125	40.0146137896					1	DETECTED	416.4930 m/z @40.01 [151231OFc1_NvH-0949-Control-17.raw]	416.49298095703125	40.0146137896	0.332975806133333	97.68740502	97.35442921386667	277596.9375	8.059201990390667E7	0	7349	18.078524364401524	0.5071900035594552	0.012084896583082337	416.4830627441406	416.5029602050781
929	416.50311279296875	32.6751841392					1	DETECTED	416.5031 m/z @32.68 [151231OFc1_NvH-0949-Control-17.raw]	416.50311279296875	32.6751841392	0.870598253333333	96.2126888845333	95.34209063119998	33778.23046875	7.427708115521401E7	0	7349	32.05634552284494	1.6135458960490614	2.2229406122746855	416.5030517578125	416.5118713378906
930	416.5224609375	17.7732866808					1	DETECTED	416.5225 m/z @17.77 [151231OFc1_NvH-0949-Control-17.raw]	416.5224609375	17.7732866808	3.35530229546667	97.8914483752	94.53614607973333	352520.1875	8.25684694426603E7	3	7349	3.681402052057777	0.6170649423985509	0.02087380135292841	416.5126647949219	416.5262451171875
931	416.5362854003906	14.1124106837333					1	DETECTED	416.5363 m/z @14.11 [151231OFc1_NvH-0949-Control-17.raw]	416.5362854003906	14.1124106837333	2.63574722613333	99.1374987354667	96.50175150933337	567105.9375	8.861743208115995E7	0	7349	0.18304646764111077	1.3040168772664593	0.0544236954226212	416.52630615234375	416.5372619628906
932	416.5472717285156	25.4418027365333					1	DETECTED	416.5473 m/z @25.44 [151231OFc1_NvH-0949-Control-17.raw]	416.5472717285156	25.4418027365333	2.61485414426667	96.3230767989333	93.70822265466663	1718473.75	1.197947829406828E8	3	7349	0.13465344968356163	1.3659836112251902	0.43120131770369907	416.5373840332031	416.54937744140625
933	416.55938720703125	27.4452775445333					1	DETECTED	416.5594 m/z @27.45 [151231OFc1_NvH-0949-Control-17.raw]	416.55938720703125	27.4452775445333	2.07776887973333	99.7588707888	97.68110190906667	4612939.5	2.6789514363696554E8	3	7349	7.580634030265379	1.1112115300836423	0.05354486763027631	416.5494079589844	416.5693664550781
934	416.57611083984375	25.3491893597333					1	DETECTED	416.5761 m/z @25.35 [151231OFc1_NvH-0949-Control-17.raw]	416.57611083984375	25.3491893597333	3.38974752106667	99.1374987354667	95.74775121440004	360734.53125	9.095325414120631E7	0	7349	10.02899681614204	2.407049398321212	4.234500208711581	416.56939697265625	416.5860900878906
935	416.58978271484375	24.0222487392					1	DETECTED	416.5898 m/z @24.02 [151231OFc1_NvH-0949-Control-17.raw]	416.58978271484375	24.0222487392	5.0567456304	98.0771608336	93.0204152032	352897.1875	8.404474133843425E7	3	7349	13.67706180226277	10.687866857683371	59.72482747601268	416.586181640625	416.5997619628906
936	416.6685485839844	29.6002005730667					1	DETECTED	416.6685 m/z @29.60 [151231OFc1_NvH-0949-Control-17.raw]	416.6685485839844	29.6002005730667	1.69493114373333	98.1279167725333	96.43298562879997	447474.40625	8.459230205525437E7	0	7349	0.2511463999003851	0.5143945762775429	1.5406994228476003	416.6589050292969	416.6781005859375
937	416.6867980957031	17.4032689602667					1	DETECTED	416.6868 m/z @17.40 [151231OFc1_NvH-0949-Control-17.raw]	416.6867980957031	17.4032689602667	3.33262755813333	99.8400468749333	96.50741931679997	255084.71875	7.78845360095062E7	0	7349	23.298701765345733	0.8615984822700942	0.8172153703352407	416.6785888671875	416.6967468261719
938	416.70416259765625	27.0325986413333					1	DETECTED	416.7042 m/z @27.03 [151231OFc1_NvH-0949-Control-17.raw]	416.70416259765625	27.0325986413333	2.90572396746667	98.4111741768167	95.50545020935003	199639.796875	7.79464477934806E7	0	7349	9.853312067098265	0.5680127151245721	0.10373945814822173	416.6968078613281	416.7046813964844
939	416.7146911621094	6.99303835786667					1	DETECTED	416.7147 m/z @6.99 [151231OFc1_NvH-0949-Control-17.raw]	416.7146911621094	6.99303835786667	2.48671375013333	97.8709659994667	95.38425224933337	932506.3125	1.4318598787338814E8	2	7349	1.2455805709135568	3.1361398102519757	0.5329325087096567	416.7047119140625	416.72314453125
940	416.733154296875	30.1435047168					1	DETECTED	416.7332 m/z @30.14 [151231OFc1_NvH-0949-Control-17.raw]	416.733154296875	30.1435047168	3.35530229546667	99.0875220797333	95.73221978426663	3202816.0	2.744659025320719E8	2	7349	0.20556821968119365	3.6229860606135977	0.24283553993841153	416.7231750488281	416.7403564453125
941	416.7503662109375	27.6609247768					1	DETECTED	416.7504 m/z @27.66 [151231OFc1_NvH-0949-Control-17.raw]	416.7503662109375	27.6609247768	3.46775299253333	99.719027788	96.25127479546667	2.0175438E7	5.403953274755358E8	2	7349	0.2285398082806438	0.5845327467144944	0.19826595219873744	416.74041748046875	416.7603454589844
942	416.7606201171875	36.1611545914667					1	DETECTED	416.7606 m/z @36.16 [151231OFc1_NvH-0949-Control-17.raw]	416.7606201171875	36.1611545914667	2.3521715368	97.7788372416	95.4266657048	572760.8125	9.769636235572949E7	0	7349	7.480398929523389	5.0239553007355395	0.6899280679498606	416.7604064941406	416.7696533203125
943	416.77410888671875	24.6513101725333					1	DETECTED	416.7741 m/z @24.65 [151231OFc1_NvH-0949-Control-17.raw]	416.77410888671875	24.6513101725333	6.33464766666667	99.3220279909333	92.98738032426662	568965.25	8.014887630041146E7	0	7349	0.14420636033016265	0.5077331049845594	1.2222118679740113	416.7708435058594	416.78326416015625
944	416.8233642578125	30.8153823402667					1	DETECTED	416.8234 m/z @30.82 [151231OFc1_NvH-0949-Control-17.raw]	416.8233642578125	30.8153823402667	2.40392555733333	99.8802151344	97.47628957706668	86164.140625	8.047890191218261E7	0	7349	0.026511097989313726	1.651466510275055	0.08246898326866908	416.8133850097656	416.83270263671875
945	416.8427734375	40.4503923514667					1	DETECTED	416.8428 m/z @40.45 [151231OFc1_NvH-0949-Control-17.raw]	416.8427734375	40.4503923514667	0.107642370666667	99.5994120277333	99.49176965706663	756596.5	8.346855564712201E7	0	7349	0.15670356907698846	2.3744136825944917	1.62754500084239	416.8328857421875	416.8527526855469
946	416.8569030761719	17.7516871653333					1	DETECTED	416.8569 m/z @17.75 [151231OFc1_NvH-0949-Control-17.raw]	416.8569030761719	17.7516871653333	0.424732657333333	100.001097405067	99.57636474773366	191490.46875	8.308139029846948E7	3	7349	38.95305852625111	0.5316007145144505	0.02101713327707458	416.852783203125	416.86065673828125
947	416.87066650390625	14.1542723936					1	DETECTED	416.8707 m/z @14.15 [151231OFc1_NvH-0949-Control-17.raw]	416.87066650390625	14.1542723936	0.4042936344	99.9910492928	99.5867556584	337106.5	8.904807315831293E7	3	7349	0.18794812996322996	1.094566064018841	20.972150187680597	416.8607177734375	416.8717346191406
948	416.8817443847656	25.4261426872					1	DETECTED	416.8817 m/z @25.43 [151231OFc1_NvH-0949-Control-17.raw]	416.8817443847656	25.4261426872	0.0768265314666667	99.9505140029333	99.87368747146664	1022543.5625	1.0815646827940074E8	3	7349	0.10772713228325159	0.6725057135616982	0.3393584032768358	416.87176513671875	416.8833923339844
949	416.8934020996094	27.4585463024					1	DETECTED	416.8934 m/z @27.46 [151231OFc1_NvH-0949-Control-17.raw]	416.8934020996094	27.4585463024	0.0561268968	99.7983747794667	99.7422478826667	3043497.0	2.1484027345107293E8	3	7349	7.733174343070935	1.1578802342841938	1.2081026056385225	416.8834533691406	416.90338134765625
950	416.9067077636719	20.7718670901333					1	DETECTED	416.9067 m/z @20.77 [151231OFc1_NvH-0949-Control-17.raw]	416.9067077636719	20.7718670901333	0.0147709354666667	99.8199368218667	99.80516588640003	1648357.75	1.2120954130331859E8	3	7349	0.2275104040191991	3.4471679295186495	1.8518448539155108	416.9034118652344	416.91668701171875
951	416.9242248535156	23.9931860978667					1	DETECTED	416.9242 m/z @23.99 [151231OFc1_NvH-0949-Control-17.raw]	416.9242248535156	23.9931860978667	0.0457038712	99.394264364	99.34856049279999	180641.171875	8.30690238134794E7	3	7349	13.465219831166607	1.686697745548631	8.83418114951289	416.91680908203125	416.9342041015625
952	416.9487609863281	3.41275809146667					1	DETECTED	416.9488 m/z @3.41 [151231OFc1_NvH-0949-Control-17.raw]	416.9487609863281	3.41275809146667	0.138481906133333	99.9304663848	99.79198447866666	96413.640625	7.757701089057769E7	0	7349	0.06797702622325463	24.470570262406213	3.5152177901640624	416.9389953613281	416.958740234375
953	416.95977783203125	19.8767254096					1	DETECTED	416.9598 m/z @19.88 [151231OFc1_NvH-0949-Control-17.raw]	416.95977783203125	19.8767254096	0.424732657333333	94.2008829157333	93.77615025839997	46370.2265625	7.468759233362812E7	0	7349	13.550333219023297	3.2320286372263185	5.464502379258165	416.95880126953125	416.9605407714844
954	416.9705505371094	21.5596624938667					1	DETECTED	416.9706 m/z @21.56 [151231OFc1_NvH-0949-Control-17.raw]	416.9705505371094	21.5596624938667	0.00427307253333333	99.9505140029333	99.94624093039997	674708.0	9.508539504317392E7	0	7349	0.13862556954973826	1.2230562777066891	3.29420608359237	416.9606018066406	416.98052978515625
955	416.98199462890625	32.0029813125333					1	DETECTED	416.9820 m/z @32.00 [151231OFc1_NvH-0949-Control-17.raw]	416.98199462890625	32.0029813125333	0.281501342666667	98.6161881493333	98.33468680666662	81094.1875	6.539148198534837E7	0	7349	0.2665088345558715	1.5499700345015153	0.004999052418194644	416.9805908203125	416.9863586425781
956	416.99639892578125	24.4237731869333					1	DETECTED	416.9964 m/z @24.42 [151231OFc1_NvH-0949-Control-17.raw]	416.99639892578125	24.4237731869333	0.0147709354666667	99.6991463442667	99.68437540880002	98107.078125	7.60969734124744E7	0	7349	15.771256810327557	1.9025942263551023	18.910083607128207	416.9864501953125	416.99700927734375
957	417.00701904296875	48.2010696106667					1	DETECTED	417.0070 m/z @48.20 [151231OFc1_NvH-0949-Control-17.raw]	417.00701904296875	48.2010696106667	0.159098647733333	98.6370650282667	98.47796638053337	249014.84375	1.0041857163319126E8	4	7349	0.7225896865017987	1.7063040482505516	0.010285432762990463	416.9971923828125	417.0169677734375
958	417.02435302734375	30.6741176536					1	DETECTED	417.0244 m/z @30.67 [151231OFc1_NvH-0949-Control-17.raw]	417.02435302734375	30.6741176536	0.0354311922666667	99.9203312346667	99.88490004240003	41019.296875	6.84235196704726E7	0	7349	2.9317785042813007	1.5725837529033624	2.005761744697799	417.01702880859375	417.0332336425781
959	417.0433349609375	40.542572468					1	DETECTED	417.0433 m/z @40.54 [151231OFc1_NvH-0949-Control-17.raw]	417.0433349609375	40.542572468	0.0665452192	99.9910492928	99.9245040736	557437.9375	8.384221704860637E7	0	7349	0.22743670643891534	0.8149393484210187	0.6471261024293214	417.0333557128906	417.05322265625
960	417.0700378417969	54.3423807658667					1	DETECTED	417.0700 m/z @54.34 [151231OFc1_NvH-0949-Control-17.raw]	417.0700378417969	54.3423807658667	0.3534395688	99.9708223570667	99.6173827882667	179629.109375	7.37925792105061E7	0	7349	40.240086439105426	0.8690468373767873	1.8920291886294185	417.0603332519531	417.08001708984375
961	417.096923828125	53.8579968653333					1	DETECTED	417.0969 m/z @53.86 [151231OFc1_NvH-0949-Control-17.raw]	417.096923828125	53.8579968653333	1.58999297866667	99.7884331549333	98.19844017626663	35132.0625	7.17615174662793E7	0	7349	90.27176339674345	0.8630390040429823	0.706990139691788	417.0869445800781	417.1066589355469
962	417.1245422363281	54.5603657090667					1	DETECTED	417.1245 m/z @54.56 [151231OFc1_NvH-0949-Control-17.raw]	417.1245422363281	54.5603657090667	7.62918666906667	98.7507383565333	91.12155168746663	29820.30078125	6.994343866884919E7	0	7349	83.67170421264396	0.920696815948339	0.8442071846361984	417.1145935058594	417.1339416503906
963	417.1439514160156	21.5357164728					1	DETECTED	417.1440 m/z @21.54 [151231OFc1_NvH-0949-Control-17.raw]	417.1439514160156	21.5357164728	3.7544146432	99.80983488	96.0554202368	79124.8515625	6.6404925098471254E7	0	7349	0.5154237281647873	2.43594735975373	303.6166459457484	417.134033203125	417.15380859375
964	417.1729431152344	22.6869739074667					1	DETECTED	417.1729 m/z @22.69 [151231OFc1_NvH-0949-Control-17.raw]	417.1729431152344	22.6869739074667	2.2899933504	99.3633314829333	97.07333813253331	557162.3125	8.719329948704736E7	0	7349	0.4378380686193424	15.579007538667332	3.145143080009355	417.16339111328125	417.18292236328125
965	417.1916198730469	17.7732866808					1	DETECTED	417.1916 m/z @17.77 [151231OFc1_NvH-0949-Control-17.raw]	417.1916198730469	17.7732866808	2.946686072	99.7983747794667	96.85168870746669	124549.78125	7.66970323305409E7	0	7349	4.922419640607583	14.684624053067287	0.30075625500481007	417.1830139160156	417.19354248046875
966	417.20355224609375	31.7076474309333					1	DETECTED	417.2036 m/z @31.71 [151231OFc1_NvH-0949-Control-17.raw]	417.20355224609375	31.7076474309333	1.61123827973333	99.9605951549333	98.34935687519997	3375960.25	1.8579346652784246E8	3	7349	0.17031076889640318	0.5088847682923674	0.47464306323023503	417.193603515625	417.2120666503906
967	417.2220764160156	14.2234779581333					1	DETECTED	417.2221 m/z @14.22 [151231OFc1_NvH-0949-Control-17.raw]	417.2220764160156	14.2234779581333	2.8032252616	99.5694543781333	96.7662291165333	7472957.0	4.1614415070409846E8	2	7349	0.2811701564118234	87.35124610823047	187.3564713146294	417.21209716796875	417.2320556640625
968	417.24078369140625	20.8364536688					1	DETECTED	417.2408 m/z @20.84 [151231OFc1_NvH-0949-Control-17.raw]	417.24078369140625	20.8364536688	2.5836897424	99.4767821306667	96.89309238826671	1529859.5	1.8139194188559124E8	2	7349	0.26754192299908297	1.2159165389348103	1.1065273224789436	417.2320861816406	417.24090576171875
969	417.25091552734375	27.6316773869333					1	DETECTED	417.2509 m/z @27.63 [151231OFc1_NvH-0949-Control-17.raw]	417.25091552734375	27.6316773869333	2.3210840416	99.8298241568	97.5087401152	5106970.5	3.86168025940082E8	3	7349	8.071722775234772	0.5138652829159417	0.35928076458473557	417.2409362792969	417.2608947753906
970	417.2618408203125	36.1770396824					1	DETECTED	417.2618 m/z @36.18 [151231OFc1_NvH-0949-Control-17.raw]	417.2618408203125	36.1770396824	5.01241077546667	94.8255111848	89.81310040933334	225468.859375	8.513589331624189E7	0	7349	0.1766591059408995	1.6006674994103711	3.1767089508090396	417.26092529296875	417.2716979980469
971	417.2786865234375	52.2995879322667					1	DETECTED	417.2787 m/z @52.30 [151231OFc1_NvH-0949-Control-17.raw]	417.2786865234375	52.2995879322667	5.61862021306667	98.0665548805333	92.44793466746663	121334.6171875	7.349631981732616E7	0	7349	27.594646943960928	0.9346286596630758	1.3537832397832612	417.27191162109375	417.2884826660156
972	417.2898254394531	42.0522611224					1	DETECTED	417.2898 m/z @42.05 [151231OFc1_NvH-0949-Control-17.raw]	417.2898254394531	42.0522611224	0.179766997066667	98.1980014888	98.01823449173334	98672.3046875	6.839808056660359E7	0	7349	16.046917196520436	1.2842432334805751	1.5457223107428095	417.2887878417969	417.2998046875
973	417.3041076660156	91.5016476904					1	DETECTED	417.3041 m/z @91.50 [151231OFc1_NvH-0949-Control-17.raw]	417.3041076660156	91.5016476904	84.95835244	98.1877601888	13.2294077488	38140.0546875	6253388.123883894	0	7349	1.0676501922570765	1.0109132510863892	0.8784551042860983	417.29986572265625	417.3056640625
974	417.3214111328125	92.1857026666667					1	DETECTED	417.3214 m/z @92.19 [151231OFc1_NvH-0949-Control-17.raw]	417.3214111328125	92.1857026666667	45.4797742677333	94.0024687624	48.5226944946667	129235.6484375	6.6445530381927915E7	0	7349	2.6839411320015643	0.5073865365198524	0.2688236380912849	417.3202209472656	417.32305908203125
975	417.3372802734375	90.8503823722667					1	DETECTED	417.3373 m/z @90.85 [151231OFc1_NvH-0949-Control-17.raw]	417.3372802734375	90.8503823722667	2.03631091973333	93.5749512037333	91.53864028399998	29056.091796875	7.26826173529941E7	0	7349	1.653826329756157	0.5153386101262273	1.991586647726027	417.3333740234375	417.3456726074219
976	417.351318359375	47.8696095928167					1	DETECTED	417.3513 m/z @47.87 [151231OFc1_NvH-0949-Control-17.raw]	417.351318359375	47.8696095928167	11.9381830376	99.5179505168	87.5797674792	27158.205078125	7.522058389295672E7	0	7349	78.8640437657823	1.218707074496667	1.2013085918949595	417.347412109375	417.35943603515625
977	417.3806457519531	34.6303304066667					1	DETECTED	417.3806 m/z @34.63 [151231OFc1_NvH-0949-Control-17.raw]	417.3806457519531	34.6303304066667	1.8607562528	99.5794753218667	97.7187190690667	80911.5859375	7.816590913770081E7	0	7349	55.637597554243804	1.3687393126807683	1.7024695455170087	417.37066650390625	417.3878479003906
978	417.4244079589844	22.8705284317333					1	DETECTED	417.4244 m/z @22.87 [151231OFc1_NvH-0949-Control-17.raw]	417.4244079589844	22.8705284317333	0.0354311922666667	97.6671594968	97.63172830453333	116689.3515625	7.7620894581288E7	0	7349	25.268212424333775	3.1919821470274914	0.012611276895648461	417.4147644042969	417.4330749511719
979	417.4435729980469	40.4503923514667					1	DETECTED	417.4436 m/z @40.45 [151231OFc1_NvH-0949-Control-17.raw]	417.4435729980469	40.4503923514667	1.71564173706667	99.0974614605333	97.38181972346662	219085.421875	9.289251565133435E7	0	7349	1.4374984109059739	0.5339572478104675	0.07204512683120587	417.43359375	417.4487609863281
980	417.4587707519531	11.5993706992					1	DETECTED	417.4588 m/z @11.60 [151231OFc1_NvH-0949-Control-17.raw]	417.4587707519531	11.5993706992	0.36372696	96.6064655077333	96.24273854773331	264765.78125	9.006800312642658E7	0	7349	11.505926739997294	0.6036599508724747	0.370275738436735	417.448974609375	417.4618225097656
981	417.4718322753906	21.5596624938667					1	DETECTED	417.4718 m/z @21.56 [151231OFc1_NvH-0949-Control-17.raw]	417.4718322753906	21.5596624938667	4.75549857173333	99.9203312346667	95.16483266293338	341380.53125	9.202372572886881E7	0	7349	0.09508183948113214	0.7045119168649354	2.1455219309671385	417.4618835449219	417.481689453125
982	417.48907470703125	27.3105144597333					1	DETECTED	417.4891 m/z @27.31 [151231OFc1_NvH-0949-Control-17.raw]	417.48907470703125	27.3105144597333	0.80751178	93.6402249744	92.8327131944	203325.203125	9.158488324442747E7	0	7349	0.2027298232808441	0.601251978542424	10.701362477398657	417.4818420410156	417.4900817871094
983	417.5000915527344	24.8204452128					1	DETECTED	417.5001 m/z @24.82 [151231OFc1_NvH-0949-Control-17.raw]	417.5000915527344	24.8204452128	2.5628508728	94.7153125354667	92.1524616626667	580253.3125	8.9688538921962E7	0	7349	0.10451459061015811	0.5076128464231345	0.1051765152476	417.4901428222656	417.5097351074219
984	417.52056884765625	8.1855034944					1	DETECTED	417.5206 m/z @8.19 [151231OFc1_NvH-0949-Control-17.raw]	417.52056884765625	8.1855034944	3.35530229546667	96.4247758178667	93.06947352240003	71823.8984375	7.867507874918644E7	0	7349	0.1539428134789187	1.847194877090811	0.22120203981954792	417.5107727050781	417.5278015136719
985	417.5378723144531	31.7215969245333					1	DETECTED	417.5379 m/z @31.72 [151231OFc1_NvH-0949-Control-17.raw]	417.5378723144531	31.7215969245333	1.88140850826667	97.7383337893333	95.85692528106662	2239704.75	1.3345021161693133E8	3	7349	0.16077985451724786	0.9418359359264642	1.3234547117522386	417.52789306640625	417.5478515625
986	417.5541687011719	10.8373275584					1	DETECTED	417.5542 m/z @10.84 [151231OFc1_NvH-0949-Control-17.raw]	417.5541687011719	10.8373275584	3.16500821066667	87.5535016112	84.38849340053333	1320771.25	1.3117201392559749E8	6	7349	4.169835368623104	2.2469486288358356	37.84381307855419	417.5478820800781	417.5567321777344
987	417.5667419433594	23.395238672					1	DETECTED	417.5667 m/z @23.40 [151231OFc1_NvH-0949-Control-17.raw]	417.5667419433594	23.395238672	2.89547188506667	97.483343012	94.58787112693334	2084008.375	2.107883387571994E8	3	7349	0.26324783668254526	0.9441967051298913	3.074297407284555	417.55682373046875	417.57666015625
988	417.58099365234375	35.6504708008					1	DETECTED	417.5810 m/z @35.65 [151231OFc1_NvH-0949-Control-17.raw]	417.58099365234375	35.6504708008	4.24564877786667	95.9201321072	91.67448332933333	1874481.125	1.0475273298461834E8	0	7349	0.1821442288621995	1.1319776741193546	0.010053278237215154	417.5767822265625	417.59088134765625
989	417.593505859375	37.8196476504					1	DETECTED	417.5935 m/z @37.82 [151231OFc1_NvH-0949-Control-17.raw]	417.593505859375	37.8196476504	8.38581960426667	88.4261815178667	80.04036191360002	107457.796875	6.909451966406257E7	0	7349	0.17055062823842349	1.3596661940836947	23.604238273752884	417.59100341796875	417.5953674316406
990	417.6054382324219	23.7713012130667					1	DETECTED	417.6054 m/z @23.77 [151231OFc1_NvH-0949-Control-17.raw]	417.6054382324219	23.7713012130667	5.16554402026667	99.9102213434667	94.74467732320004	128804.7734375	8.79998943575641E7	0	7349	4.1114593554406795	3.964173367707025	0.3319508450615034	417.59552001953125	417.6151428222656
991	417.67486572265625	22.698622044					1	DETECTED	417.6749 m/z @22.70 [151231OFc1_NvH-0949-Control-17.raw]	417.67486572265625	22.698622044	4.35914696826667	92.9615537056	88.60240673733333	213710.390625	9.15594995678985E7	0	7349	0.25275784223931197	0.764837607420115	10.56150677060589	417.6649169921875	417.681884765625
992	417.6922607421875	17.2037022850667					1	DETECTED	417.6923 m/z @17.20 [151231OFc1_NvH-0949-Control-17.raw]	417.6922607421875	17.2037022850667	4.171755328	98.8943763650667	94.7226210370667	757916.3125	1.109141853307908E8	2	7349	0.4601563697893809	26.571590541416374	15.263448950835492	417.6830749511719	417.6983337402344
993	417.7083740234375	12.3164684026667					1	DETECTED	417.7084 m/z @12.32 [151231OFc1_NvH-0949-Control-17.raw]	417.7083740234375	12.3164684026667	3.2154894464	99.5794753218667	96.3639858754667	902846.4375	1.2263872040372439E8	2	7349	0.21917403340961172	0.6379990778466357	12.001740717479834	417.69842529296875	417.71307373046875
994	417.72308349609375	14.2095055546667					1	DETECTED	417.7231 m/z @14.21 [151231OFc1_NvH-0949-Control-17.raw]	417.72308349609375	14.2095055546667	2.97155875226667	97.819612244	94.84805349173332	3065087.5	2.000668215834909E8	2	7349	0.25427261298902515	2.940317542919933	0.5661358305443045	417.7131042480469	417.7294616699219
995	417.7394714355469	32.6542651269333					1	DETECTED	417.7395 m/z @32.65 [151231OFc1_NvH-0949-Control-17.raw]	417.7394714355469	32.6542651269333	3.42394536186667	99.6308698189333	96.20692445706663	1.5894775E7	4.1049862931620353E8	2	7349	0.19239441397679258	0.7824363953709152	0.025290313409427476	417.7295227050781	417.74945068359375
996	417.75250244140625	27.6467060584					1	DETECTED	417.7525 m/z @27.65 [151231OFc1_NvH-0949-Control-17.raw]	417.75250244140625	27.6467060584	4.14931443866667	97.0210003693333	92.87168593066663	873620.75	1.1117358689777285E8	0	7349	2.1212292073438768	0.9715892853683216	4.0964613768469595	417.7494812011719	417.762451171875
997	417.76318359375	18.2791710437333					1	DETECTED	417.7632 m/z @18.28 [151231OFc1_NvH-0949-Control-17.raw]	417.76318359375	18.2791710437333	1.7675446952	94.2411638709333	92.4736191757333	82037.6015625	7.705336215933597E7	0	7349	0.07826336308453818	3.4649801640257496	0.14620881758927667	417.76251220703125	417.77294921875
998	417.77593994140625	19.6186196336					1	DETECTED	417.7759 m/z @19.62 [151231OFc1_NvH-0949-Control-17.raw]	417.77593994140625	19.6186196336	15.7000503890667	98.4620333176	82.7619829285333	80420.390625	8.367124860622251E7	0	7349	0.1534593544748475	10.560229737421698	29.95837377810835	417.7745056152344	417.7857971191406
999	417.80584716796875	23.7280710130667					1	DETECTED	417.8058 m/z @23.73 [151231OFc1_NvH-0949-Control-17.raw]	417.80584716796875	23.7280710130667	4.54747410266667	99.7289755197333	95.18150141706663	171094.75	7.977873233054568E7	0	7349	0.12101782428895191	241.1332904200448	2.180165579810355	417.7962951660156	417.8155517578125
1000	417.8421936035156	40.5027003154667					1	DETECTED	417.8422 m/z @40.50 [151231OFc1_NvH-0949-Control-17.raw]	417.8421936035156	40.5027003154667	0.80751178	99.80983488	99.0023231	34802.546875	8.055610296519151E7	0	7349	44.88063478093727	1.247031778316707	1.6755746295789535	417.8355712890625	417.8448791503906
1001	417.8550109863281	8.1855034944					1	DETECTED	417.8550 m/z @8.19 [151231OFc1_NvH-0949-Control-17.raw]	417.8550109863281	8.1855034944	1.46205478533333	98.6577004832	97.19564569786667	35017.50390625	8.389690053393455E7	0	7349	3.0155328855324184	13.931166408977493	0.29897995731175886	417.84515380859375	417.8559265136719
1002	417.865966796875	14.8946638853333					1	DETECTED	417.8660 m/z @14.89 [151231OFc1_NvH-0949-Control-17.raw]	417.865966796875	14.8946638853333	0.117959292	99.0573371005333	98.93937780853331	141281.6875	9.108647203693075E7	0	7349	1.7814948634983843	0.5968327277766309	0.2969741402869269	417.85601806640625	417.8663635253906
1003	417.8763732910156	43.3593252392					1	DETECTED	417.8764 m/z @43.36 [151231OFc1_NvH-0949-Control-17.raw]	417.8763732910156	43.3593252392	0.6182663192	99.9708223570667	99.35255603786669	2722106.25	1.39275044044094E8	3	7349	0.18521825237619538	0.5054135237184014	2.3321907634602645	417.86639404296875	417.8863525390625
1004	417.8883056640625	10.8373275584					1	DETECTED	417.8883 m/z @10.84 [151231OFc1_NvH-0949-Control-17.raw]	417.8883056640625	10.8373275584	0.0354311922666667	99.8901752437333	99.85474405146662	934037.5625	1.1115432668232718E8	2	7349	4.146081127594195	1.9103160565487152	14.77419851812567	417.88641357421875	417.8907165527344
1005	417.9007263183594	23.4221132869333					1	DETECTED	417.9007 m/z @23.42 [151231OFc1_NvH-0949-Control-17.raw]	417.9007263183594	23.4221132869333	0.0665452192	99.0473061205333	98.98076090133331	1377976.5	1.5349128931084427E8	3	7349	0.26106884895359883	0.5294226547712944	2.8789437743283273	417.8907470703125	417.9106750488281
1006	417.9152526855469	35.6344918061333					1	DETECTED	417.9153 m/z @35.63 [151231OFc1_NvH-0949-Control-17.raw]	417.9152526855469	35.6344918061333	0.0251001045333333	99.7588707888	99.73377068426666	839500.5625	9.120137039357522E7	0	7349	0.1577720009230461	0.5058809534733385	0.0104954915775653	417.9107360839844	417.9249572753906
1007	417.9406433105469	28.1434923784					1	DETECTED	417.9406 m/z @28.14 [151231OFc1_NvH-0949-Control-17.raw]	417.9406433105469	28.1434923784	0.117959292	99.3220279909333	99.2040686989333	78844.6875	8.262013948878753E7	0	7349	29.197149161805157	2.059683875883768	0.009802864389974028	417.9306640625	417.94525146484375
1008	417.95526123046875	21.931776764					1	DETECTED	417.9553 m/z @21.93 [151231OFc1_NvH-0949-Control-17.raw]	417.95526123046875	21.931776764	0.0147709354666667	99.1475882152	99.13281727973333	108903.765625	8.389851719756643E7	0	7349	0.29949654783611024	4.017599133926268	0.5818613075386194	417.9453125	417.9652099609375
1009	417.9781494140625	31.1156689093333					1	DETECTED	417.9781 m/z @31.12 [151231OFc1_NvH-0949-Control-17.raw]	417.9781494140625	31.1156689093333	0.0561268968	99.3013074232	99.2451805264	153425.390625	8.905008963180454E7	0	7349	0.1110702443097793	2.344909004130524	0.013298028832019209	417.9681701660156	417.98809814453125
1010	417.99554443359375	19.0163980496					1	DETECTED	417.9955 m/z @19.02 [151231OFc1_NvH-0949-Control-17.raw]	417.99554443359375	19.0163980496	0.159098647733333	99.6790213048	99.51992265706667	125688.5	8.770006749850641E7	0	7349	9.835102665495892	0.5266088663711864	0.25439298690690476	417.9881591796875	418.0055236816406
1011	418.0063781738281	23.7531199517333					1	DETECTED	418.0064 m/z @23.75 [151231OFc1_NvH-0949-Control-17.raw]	418.0063781738281	23.7531199517333	0.476917636533333	98.842931592	98.36601395546667	114687.53125	7.790223822215173E7	0	7349	0.17333404867187951	2.1130168191404466	8.775837701740645E-4	418.0056457519531	418.01593017578125
1012	418.0476379394531	53.6766010482667					1	DETECTED	418.0476 m/z @53.68 [151231OFc1_NvH-0949-Control-17.raw]	418.0476379394531	53.6766010482667	0.220676655733333	99.6790213048	99.45834464906667	24697.53125	7.294930455227108E7	0	7349	98.67990491995046	0.9385365400000237	0.874745277109184	418.0410461425781	418.05694580078125
1013	418.06396484375	36.0496536565333					1	DETECTED	418.0640 m/z @36.05 [151231OFc1_NvH-0949-Control-17.raw]	418.06396484375	36.0496536565333	0.80751178	99.9304663848	99.1229546048	23906.009765625	8.335956503584634E7	0	7349	98.96329269803842	1.4152342140869256	1.8294469751166056	418.0579528808594	418.0698547363281
1014	418.0802001953125	43.5987708474667					1	DETECTED	418.0802 m/z @43.60 [151231OFc1_NvH-0949-Control-17.raw]	418.0802001953125	43.5987708474667	0.0251001045333333	99.9505140029333	99.92541389839997	30013.498046875	7.9073589129656E7	0	7349	99.01102887187486	1.1414834537382659	1.2841350090373218	418.0702819824219	418.0881652832031
1015	418.09906005859375	63.0461951978667					1	DETECTED	418.0991 m/z @63.05 [151231OFc1_NvH-0949-Control-17.raw]	418.09906005859375	63.0461951978667	0.0768265314666667	91.3811765912	91.30435005973334	32064.845703125	7.988495016344938E7	0	7349	32.238977979569256	0.7246673597493642	0.4473619099300634	418.08917236328125	418.10797119140625
1016	418.1364440917969	21.4640400754667					1	DETECTED	418.1364 m/z @21.46 [151231OFc1_NvH-0949-Control-17.raw]	418.1364440917969	21.4640400754667	4.6383936648	91.7832050546667	87.14481138986669	40924.74609375	7.069740842670995E7	0	7349	0.16972754519917288	2.5896423014874728	4.1792846029749455	418.1289367675781	418.14208984375
1017	418.1523132324219	13.6569113941333					1	DETECTED	418.1523 m/z @13.66 [151231OFc1_NvH-0949-Control-17.raw]	418.1523132324219	13.6569113941333	1.621829984	99.9505140029333	98.3286840189333	74049.734375	7.175881099030718E7	0	7349	0.3240970548058044	3.728929676507232	1.452010881092747	418.143310546875	418.1622619628906
1018	418.1802062988281	16.6698644517333					1	DETECTED	418.1802 m/z @16.67 [151231OFc1_NvH-0949-Control-17.raw]	418.1802062988281	16.6698644517333	3.31118634693333	96.0012809050667	92.69009455813337	123975.6015625	8.285057998567589E7	0	7349	0.12306183003561699	3.4703077658306007	19.938175100727275	418.1703186035156	418.1859436035156
1019	418.1959533691406	12.4869668472					1	DETECTED	418.1960 m/z @12.49 [151231OFc1_NvH-0949-Control-17.raw]	418.1959533691406	12.4869668472	1.90197680906667	99.7983747794667	97.89639797040003	407959.40625	1.0033037584931272E8	0	7349	8.14261541665266	2.117606679378776	0.771292542355757	418.18597412109375	418.20062255859375
1020	418.21063232421875	43.3593252392					1	DETECTED	418.2106 m/z @43.36 [151231OFc1_NvH-0949-Control-17.raw]	418.21063232421875	43.3593252392	1.9742507248	99.80983488	97.8355841552	2017754.875	1.881472102076136E8	2	7349	16.891454585888372	1.1691256263946521	6.001628486484921	418.2006530761719	418.2206115722656
1021	418.2206726074219	26.5308669144					1	DETECTED	418.2207 m/z @26.53 [151231OFc1_NvH-0949-Control-17.raw]	418.2206726074219	26.5308669144	1.621829984	99.9605951549333	98.3387651709333	973333.3125	1.7110846564501277E8	3	7349	12.323239256107902	1.208673885926397	130.79090423528237	418.22064208984375	418.2298583984375
1022	418.2398681640625	32.6542651269333					1	DETECTED	418.2399 m/z @32.65 [151231OFc1_NvH-0949-Control-17.raw]	418.2398681640625	32.6542651269333	0.544844209066667	99.1174385277333	98.57259431866663	9287784.0	4.257465674798325E8	2	7349	2.8894536013442647	1.5268822394117112	0.2605765053558329	418.2298889160156	418.2498474121094
1023	418.2503356933594	36.6205303149333					1	DETECTED	418.2503 m/z @36.62 [151231OFc1_NvH-0949-Control-17.raw]	418.2503356933594	36.6205303149333	4.2333838648	92.3056763288	88.072292464	183736.921875	8.376434875344563E7	0	7349	3.368290434282933	1.3214993508805244	0.19856470396016834	418.2498779296875	418.2523193359375
1024	418.2623596191406	90.519509448					1	DETECTED	418.2624 m/z @90.52 [151231OFc1_NvH-0949-Control-17.raw]	418.2623596191406	90.519509448	2.5213218048	97.5961645485333	95.0748427437333	189065.4375	9.942549346562937E7	2	7349	81.35364962875023	0.5021123196544239	0.5659674611675044	418.25244140625	418.2716064453125
1025	418.27978515625	90.6638009738667					1	DETECTED	418.2798 m/z @90.66 [151231OFc1_NvH-0949-Control-17.raw]	418.27978515625	90.6638009738667	4.88193873173333	98.9359325562667	94.05399382453338	111491.75	9.071489415242593E7	0	7349	1.2721153998169115	0.5106187470078043	0.026592137080797655	418.2724304199219	418.28887939453125
1026	418.3035888671875	61.3702438250667					1	DETECTED	418.3036 m/z @61.37 [151231OFc1_NvH-0949-Control-17.raw]	418.3035888671875	61.3702438250667	61.3702438250667	92.9272833530667	31.557039527999997	18482.44921875	2.2043161103878167E7	0	7349	29.51530974881019	null	null	418.2956237792969	418.3057556152344
1027	418.3160400390625	86.1472929610667					1	DETECTED	418.3160 m/z @86.15 [151231OFc1_NvH-0949-Control-17.raw]	418.3160400390625	86.1472929610667	0.394002082933333	95.7308923032	95.33689022026667	133759.140625	4.798638755741961E7	0	7349	3.276064683340664	1.8906944692536634	28.918299036121848	418.3143310546875	418.3258361816406
1028	418.3334045410156	89.4294032349333					1	DETECTED	418.3334 m/z @89.43 [151231OFc1_NvH-0949-Control-17.raw]	418.3334045410156	89.4294032349333	26.9039503096	93.7054948597333	66.80154455013331	61146.1015625	6.800488695009133E7	0	7349	2.134745712000665	0.5213658286794679	0.020614586719671636	418.33233642578125	418.3431396484375
1029	418.35247802734375	90.3778648834667					1	DETECTED	418.3525 m/z @90.38 [151231OFc1_NvH-0949-Control-17.raw]	418.35247802734375	90.3778648834667	13.032828888	94.7352309162667	81.7024020282667	31452.486328125	7.222807454219365E7	0	7349	1.7641358366785198	0.528168362563406	56.495623768610045	418.3517150878906	418.36151123046875
1030	418.3706970214844	43.5830560717333					1	DETECTED	418.3707 m/z @43.58 [151231OFc1_NvH-0949-Control-17.raw]	418.3706970214844	43.5830560717333	2.05699188773333	99.9910492928	97.93405740506667	30973.1171875	7.370984376076733E7	0	7349	88.87876207817108	1.1791878104691744	1.1248036993026225	418.36273193359375	418.3757629394531
1031	418.3858337402344	33.8542866797333					1	DETECTED	418.3858 m/z @33.85 [151231OFc1_NvH-0949-Control-17.raw]	418.3858337402344	33.8542866797333	1.90197680906667	99.5387734602667	97.63679665120003	33872.06640625	8.107768588570696E7	0	7349	89.31324933299682	1.4118062536729272	1.804503548768253	418.37628173828125	418.39581298828125
1032	418.3975830078125	55.1974463904					1	DETECTED	418.3976 m/z @55.20 [151231OFc1_NvH-0949-Control-17.raw]	418.3975830078125	55.1974463904	0.0870782578666667	97.3293114330667	97.24223317520004	33774.578125	8.436433029528275E7	0	7349	91.01903296933118	0.8822498966196796	0.658161718471636	418.3960876464844	418.4075622558594
1033	418.4087829589844	56.1480249301333					1	DETECTED	418.4088 m/z @56.15 [151231OFc1_NvH-0949-Control-17.raw]	418.4087829589844	56.1480249301333	0.138481906133333	99.1273405498667	98.98885864373337	25153.728515625	7.806612583776958E7	0	7349	91.20023851626303	0.8836785063691455	0.6440744427782001	418.4075927734375	418.41876220703125
1034	418.4459533691406	28.4335600154667					1	DETECTED	418.4460 m/z @28.43 [151231OFc1_NvH-0949-Control-17.raw]	418.4459533691406	28.4335600154667	3.3665392392	98.6991664517333	95.33262721253331	71817.109375	8.4387269731566E7	0	7349	19.73416020758455	1.9097564883265379	4.562598269087448	418.4400634765625	418.4559020996094
1035	418.4591369628906	18.0672522829333					1	DETECTED	418.4591 m/z @18.07 [151231OFc1_NvH-0949-Control-17.raw]	418.4591369628906	18.0672522829333	3.7026604512	98.0054182077333	94.3027577565333	37720.24609375	8.257872612282945E7	0	7349	13.217628481083821	3.2824725847136818	6.175637697446224	418.45599365234375	418.4638366699219
1036	418.47393798828125	36.0820157576					1	DETECTED	418.4739 m/z @36.08 [151231OFc1_NvH-0949-Control-17.raw]	418.47393798828125	36.0820157576	5.0684348512	99.1273405498667	94.0589056986667	348475.03125	8.287062242498687E7	4	7349	0.14719749786655711	0.6522837324486612	2.7619084839769497	418.4640808105469	418.4839172363281
1037	418.485107421875	29.2544503557333					1	DETECTED	418.4851 m/z @29.25 [151231OFc1_NvH-0949-Control-17.raw]	418.485107421875	29.2544503557333	3.66881766533333	99.4046480738667	95.73583040853336	181575.265625	8.386331490708452E7	0	7349	0.8532200293216832	0.5354496978907716	0.2858051448534205	418.4839782714844	418.49505615234375
1038	418.51434326171875	16.6359504888					1	DETECTED	418.5143 m/z @16.64 [151231OFc1_NvH-0949-Control-17.raw]	418.51434326171875	16.6359504888	3.6581053168	98.2185054381333	94.5604001213333	81090.4296875	8.754193198966758E7	0	7349	0.10711302323320737	3.934020385023874	0.10516359703569993	418.5044250488281	418.5205383300781
1039	418.5306091308594	12.4248110010667					1	DETECTED	418.5306 m/z @12.42 [151231OFc1_NvH-0949-Control-17.raw]	418.5306091308594	12.4248110010667	3.66881766533333	96.8592126736	93.19039500826666	222592.4375	8.467438941749169E7	0	7349	0.17972664950230666	0.6785812650645422	0.43638794431654926	418.5206298828125	418.5334167480469
1040	418.5434265136719	23.204682968					1	DETECTED	418.5434 m/z @23.20 [151231OFc1_NvH-0949-Control-17.raw]	418.5434265136719	23.204682968	2.99213735866667	99.768710236	96.77657287733334	1287302.625	1.290995191874107E8	0	7349	35.01405566205038	0.7165971869714926	1.3770456683650307	418.533447265625	418.5531005859375
1041	418.5631103515625	26.3241361141333					1	DETECTED	418.5631 m/z @26.32 [151231OFc1_NvH-0949-Control-17.raw]	418.5631103515625	26.3241361141333	3.19532666346667	96.9601238914667	93.76479722800002	1630532.625	1.5396694969250557E8	3	7349	24.944080031141166	1.1625559884911545	2.289668981170589	418.5531311035156	418.5730895996094
1042	418.58331298828125	23.9605737088					1	DETECTED	418.5833 m/z @23.96 [151231OFc1_NvH-0949-Control-17.raw]	418.58331298828125	23.9605737088	2.15497799333333	91.8154237909333	89.66044579759996	334734.90625	9.849552373010018E7	3	7349	4.1239316136319175	0.6215822156739547	1.957885025229922	418.5733642578125	418.5931701660156
1043	418.5939025878906	32.1425647714667					1	DETECTED	418.5939 m/z @32.14 [151231OFc1_NvH-0949-Control-17.raw]	418.5939025878906	32.1425647714667	4.58229074746667	73.7926372341333	69.21034648666662	210498.046875	7.847033832621916E7	3	7349	0.1497263700450162	0.5047969443010468	0.3417577758072708	418.59332275390625	418.60296630859375
1044	418.6297302246094	39.2954076248					1	DETECTED	418.6297 m/z @39.30 [151231OFc1_NvH-0949-Control-17.raw]	418.6297302246094	39.2954076248	9.91629374533333	96.9804985933333	87.06420484799996	101155.265625	8.251665703191002E7	0	7349	0.22497498110865877	1.4300598083486482	231.1692638389827	418.6199951171875	418.63958740234375
1045	418.68780517578125	18.8817578392					1	DETECTED	418.6878 m/z @18.88 [151231OFc1_NvH-0949-Control-17.raw]	418.68780517578125	18.8817578392	4.9407069848	99.0875220797333	94.1468150949333	148472.0	7.730067489347436E7	0	7349	0.10507925076010949	0.5287964404231471	19.472487808908365	418.67791748046875	418.68853759765625
1046	418.69854736328125	14.6543186613333					1	DETECTED	418.6985 m/z @14.65 [151231OFc1_NvH-0949-Control-17.raw]	418.69854736328125	14.6543186613333	3.07441552426667	98.2081886056	95.13377308133333	482305.96875	1.0263588833710122E8	2	7349	2.6471763292413524	4.48175442326637	1.6748268440038039	418.6886291503906	418.7066345214844
1047	418.7166442871094	19.5936413018667					1	DETECTED	418.7166 m/z @19.59 [151231OFc1_NvH-0949-Control-17.raw]	418.7166442871094	19.5936413018667	3.4904901792	99.0069104376	95.5164202584	4003823.0	1.603535830083196E8	2	7349	0.16293263524477908	0.6909453537957809	16.004490973716653	418.7066650390625	418.71905517578125
1048	418.7290954589844	17.7516871653333					1	DETECTED	418.7291 m/z @17.75 [151231OFc1_NvH-0949-Control-17.raw]	418.7290954589844	17.7516871653333	2.2899933504	99.5284236829333	97.2384303325333	5728157.0	3.825102310495888E8	2	7349	11.575540692167333	0.9528930485125204	4.027125614860023	418.7191467285156	418.73907470703125
1049	418.7414855957031	32.6425596834667					1	DETECTED	418.7415 m/z @32.64 [151231OFc1_NvH-0949-Control-17.raw]	418.7414855957031	32.6425596834667	4.00497442666667	90.4441582	86.43918377333334	2167652.75	1.5433006704977718E8	2	7349	0.16250076388094215	1.472537481811786	0.020576707813822422	418.7391052246094	418.74298095703125
1050	418.75299072265625	5.7948766296					1	DETECTED	418.7530 m/z @5.79 [151231OFc1_NvH-0949-Control-17.raw]	418.75299072265625	5.7948766296	0.302094627733333	98.2590044258667	97.95690979813337	4181317.75	1.7594654846812978E8	2	7349	0.18048609312849617	31.756671601404925	68.2838596273075	418.7430114746094	418.7629699707031
1051	418.76513671875	26.7440231106667					1	DETECTED	418.7651 m/z @26.74 [151231OFc1_NvH-0949-Control-17.raw]	418.76513671875	26.7440231106667	4.33701205706667	97.9950354997333	93.65802344266663	143057.3125	8.754569334916052E7	0	7349	6.435348101260541	3.457104732552994	0.22732533517064032	418.76300048828125	418.7727966308594
1052	418.78289794921875	7.67565752426667					1	DETECTED	418.7829 m/z @7.68 [151231OFc1_NvH-0949-Control-17.raw]	418.78289794921875	7.67565752426667	4.45749211253333	94.6636506741333	90.20615856159996	254675.59375	7.621655670752376E7	2	7349	0.5124098159086703	1.131163908208463	1.2170693865743838	418.77294921875	418.792236328125
1053	418.802978515625	45.9236793512					1	DETECTED	418.8030 m/z @45.92 [151231OFc1_NvH-0949-Control-17.raw]	418.802978515625	45.9236793512	4.33701205706667	94.9232250861333	90.58621302906663	26377.8515625	7.819733169478552E7	0	7349	81.06365670410685	1.089125661216975	1.1173467715854548	418.7941589355469	418.802978515625
1054	418.8307800292969	32.975989028					1	DETECTED	418.8308 m/z @32.98 [151231OFc1_NvH-0949-Control-17.raw]	418.8307800292969	32.975989028	0.414506134933333	99.5076982285333	99.09319209359997	75796.90625	8.01737589360021E7	0	7349	8.188820520973753	1.507582509969102	2.018038697644958	418.82086181640625	418.84075927734375
1055	418.852294921875	6.0214822216					1	DETECTED	418.8523 m/z @6.02 [151231OFc1_NvH-0949-Control-17.raw]	418.852294921875	6.0214822216	0.230786729333333	100.001097405067	99.77031067573367	184799.140625	8.090499056796162E7	0	7349	0.19967411834168391	10.963716950145304	1.1317280041819393	418.8424072265625	418.8622741699219
1056	418.8643493652344	13.6235783922667					1	DETECTED	418.8643 m/z @13.62 [151231OFc1_NvH-0949-Control-17.raw]	418.8643493652344	13.6235783922667	1.5473910224	99.5694543781333	98.0220633557333	119436.78125	8.504002819809474E7	0	7349	1.4034485690616094	0.7713457010478837	4.264222759006929	418.8623352050781	418.8675842285156
1057	418.87762451171875	23.2422762269333					1	DETECTED	418.8776 m/z @23.24 [151231OFc1_NvH-0949-Control-17.raw]	418.87762451171875	23.2422762269333	0.2611033296	99.9910492928	99.7299459632	1122580.75	1.2823064704753639E8	3	7349	16.768124576264	0.5779992241203388	2.6836718935415056	418.8677062988281	418.8876037597656
1058	418.8978271484375	26.3670402146667					1	DETECTED	418.8978 m/z @26.37 [151231OFc1_NvH-0949-Control-17.raw]	418.8978271484375	26.3670402146667	0.0147709354666667	100.001097405067	99.98632646960033	1016961.125	1.379596122676083E8	3	7349	0.4198750143489214	0.5276630136437884	1.5452257431615726	418.8878479003906	418.9078063964844
1059	418.9079284667969	26.3670402146667					1	DETECTED	418.9079 m/z @26.37 [151231OFc1_NvH-0949-Control-17.raw]	418.9079284667969	26.3670402146667	0.2408596688	99.5694543781333	99.3285947093333	806121.0	1.2185118779067628E8	3	7349	0.7291815327632207	1.6616720169865962	1.5208780639895696	418.9078369140625	418.91790771484375
1060	418.91827392578125	23.9931860978667					1	DETECTED	418.9183 m/z @23.99 [151231OFc1_NvH-0949-Control-17.raw]	418.91827392578125	23.9931860978667	7.58024765546667	39.872082536	32.29183488053333	195506.671875	3.886722150721079E7	0	7349	0.1205385406800552	0.9837310666173241	10.932875936335531	418.9179992675781	418.918701171875
1061	418.92877197265625	32.1425647714667					1	DETECTED	418.9288 m/z @32.14 [151231OFc1_NvH-0949-Control-17.raw]	418.92877197265625	32.1425647714667	0.1281949096	99.0674520181333	98.9392571085333	208446.953125	8.300214432982554E7	0	7349	0.10388964784474553	0.5135584066978648	53.467846458689856	418.9188232421875	418.9385681152344
1062	418.9516906738281	14.5361469082667					1	DETECTED	418.9517 m/z @14.54 [151231OFc1_NvH-0949-Control-17.raw]	418.9516906738281	14.5361469082667	0.0561268968	99.9708223570667	99.9146954602667	149502.609375	7.937002447914542E7	0	7349	0.3505430475856848	0.7276435214951591	23.544189588234435	418.94171142578125	418.951904296875
1063	418.9619140625	20.2263757741333					1	DETECTED	418.9619 m/z @20.23 [151231OFc1_NvH-0949-Control-17.raw]	418.9619140625	20.2263757741333	0.0147709354666667	98.5135393514667	98.49876841600003	488016.78125	9.56571285608597E7	0	7349	5.459894096475278	1.2901664490076354	0.2893094056899688	418.9519348144531	418.9718017578125
1064	418.97503662109375	36.0626761322667					1	DETECTED	418.9750 m/z @36.06 [151231OFc1_NvH-0949-Control-17.raw]	418.97503662109375	36.0626761322667	1.34483286773333	99.8600589189333	98.51522605119997	229242.765625	8.772178360318942E7	0	7349	0.094463603475063	0.5081873461576744	1.6227487683394706	418.9719543457031	418.9850158691406
1065	418.9996643066406	48.7519821277333					1	DETECTED	418.9997 m/z @48.75 [151231OFc1_NvH-0949-Control-17.raw]	418.9996643066406	48.7519821277333	0.343212823733333	97.819612244	97.47639942026666	30000.712890625	8.24651244720026E7	0	7349	97.19445411769496	1.013890877936119	1.0268603863689603	418.9964294433594	419.0055847167969
1066	419.015625	35.3169618898667					1	DETECTED	419.0156 m/z @35.32 [151231OFc1_NvH-0949-Control-17.raw]	419.015625	35.3169618898667	0.230786729333333	99.9809388432	99.75015211386666	30839.5	7.498514964843978E7	0	7349	4.355919945830404	1.4499417468082274	1.890956750472652	419.00567626953125	419.0213317871094
1067	419.031494140625	32.9908450018667					1	DETECTED	419.0315 m/z @32.99 [151231OFc1_NvH-0949-Control-17.raw]	419.031494140625	32.9908450018667	0.7759104768	99.3633314829333	98.5874210061333	70448.9609375	8.099399484797318E7	0	7349	8.384825751891764	1.5386278263056643	2.076080004366757	419.0215759277344	419.0412902832031
1068	419.0422058105469	22.9768732837333					1	DETECTED	419.0422 m/z @22.98 [151231OFc1_NvH-0949-Control-17.raw]	419.0422058105469	22.9768732837333	0.179766997066667	100.001097405067	99.82133040800034	39437.23046875	7.50258543390065E7	0	7349	68.80613340461821	2.1218716460058227	3.410819869127286	419.0417175292969	419.05206298828125
1069	419.0635986328125	41.2460269117333					1	DETECTED	419.0636 m/z @41.25 [151231OFc1_NvH-0949-Control-17.raw]	419.0635986328125	41.2460269117333	0.733836664	99.9605951549333	99.2267584909333	30071.822265625	7.295924330514465E7	0	7349	97.00693534775756	1.1973776378302488	1.3935937959477767	419.05377197265625	419.06719970703125
1070	419.107666015625	49.4559096173333					1	DETECTED	419.1077 m/z @49.46 [151231OFc1_NvH-0949-Control-17.raw]	419.107666015625	49.4559096173333	0.0870782578666667	99.6308698189333	99.54379156106664	34256.66015625	8.842095283611766E7	0	7349	90.70265523085087	0.9547058530801996	0.8633746066067791	419.10284423828125	419.11566162109375
1071	419.1371154785156	92.5962913888					1	DETECTED	419.1371 m/z @92.60 [151231OFc1_NvH-0949-Control-17.raw]	419.1371154785156	92.5962913888	15.3679748792	97.1533159792	81.7853411	55507.421875	7.07932718601266E7	0	7349	0.8165304997643972	1.2659366185580496	0.7005489746490576	419.1304931640625	419.14630126953125
1072	419.1521911621094	37.2469102392					1	DETECTED	419.1522 m/z @37.25 [151231OFc1_NvH-0949-Control-17.raw]	419.1521911621094	37.2469102392	7.80272279573333	93.0999358965333	85.29721310079996	22172.572265625	7.678549249320173E7	0	7349	83.2210523699449	1.4484558839426633	1.8585090546408878	419.1475524902344	419.1527099609375
1073	419.1791076660156	9.64444479466667					1	DETECTED	419.1791 m/z @9.64 [151231OFc1_NvH-0949-Control-17.raw]	419.1791076660156	9.64444479466667	1.63240706106667	99.0374976138667	97.40509055280003	310538.84375	1.0459006801750591E8	0	7349	0.15040696414919985	21.97173102644334	0.035556970946383666	419.1693420410156	419.1890563964844
1074	419.192138671875	41.7182488354667					1	DETECTED	419.1921 m/z @41.72 [151231OFc1_NvH-0949-Control-17.raw]	419.192138671875	41.7182488354667	3.7445227288	98.3090793176	94.5645565888	90968.1015625	8.363197489674567E7	0	7349	74.30792023768936	1.2274875978391984	2.0037454645306974	419.1891174316406	419.19354248046875
1075	419.20355224609375	19.3028801736					1	DETECTED	419.2036 m/z @19.30 [151231OFc1_NvH-0949-Control-17.raw]	419.20355224609375	19.3028801736	1.6532359688	99.6675195530667	98.01428358426669	858993.5625	1.3974785185640404E8	2	7349	14.654677674218878	1.1708649919642435	3.4763448474566947	419.1935729980469	419.20611572265625
1076	419.21612548828125	34.4785068552					1	DETECTED	419.2161 m/z @34.48 [151231OFc1_NvH-0949-Control-17.raw]	419.21612548828125	34.4785068552	1.77812439013333	99.107488468	97.32936407786667	4190636.0	2.276925176240201E8	2	7349	21.50323843745274	2.1915100608098874	0.008659000550338868	419.2061462402344	419.2167663574219
1077	419.2267761230469	22.141667644					1	DETECTED	419.2268 m/z @22.14 [151231OFc1_NvH-0949-Control-17.raw]	419.2267761230469	22.141667644	2.854451284	98.9462321837333	96.0917808997333	1.0894112E7	5.0603309639273405E8	2	7349	0.17713959568258275	32.00976119422933	1.191606611193287	419.216796875	419.23675537109375
1078	419.24493408203125	38.7204645744					1	DETECTED	419.2449 m/z @38.72 [151231OFc1_NvH-0949-Control-17.raw]	419.24493408203125	38.7204645744	2.21726085946667	99.6675195530667	97.45025869360003	4679606.5	3.5058544968449426E8	3	7349	10.453756111481894	0.7479582917968116	0.015453527563906354	419.2367858886719	419.2549133300781
1079	419.2604675292969	16.9880148706667					1	DETECTED	419.2605 m/z @16.99 [151231OFc1_NvH-0949-Control-17.raw]	419.2604675292969	16.9880148706667	3.6244847688	97.2989760061333	93.6744912373333	354650.96875	1.1288229073182568E8	0	7349	5.020817705155359	6.673693360463726	34.34869849180458	419.25494384765625	419.26983642578125
1080	419.2731628417969	20.4140042576					1	DETECTED	419.2732 m/z @20.41 [151231OFc1_NvH-0949-Control-17.raw]	419.2731628417969	20.4140042576	19.0987448418667	89.8411399810833	70.7423951392166	34835.40625	4.40900807420235E7	0	7349	9.19680737909028	26.89294381510872	52.785887630217445	419.2711181640625	419.2734375
1081	419.2834777832031	7.66392628533333					1	DETECTED	419.2835 m/z @7.66 [151231OFc1_NvH-0949-Control-17.raw]	419.2834777832031	7.66392628533333	5.437159568	97.1938712666667	91.7567116986667	109328.3125	8.252423561580034E7	0	7349	0.3864802276869046	72.93582168071741	157.4706100621742	419.2735290527344	419.28619384765625
1082	419.3001403808594	89.9694509458667					1	DETECTED	419.3001 m/z @89.97 [151231OFc1_NvH-0949-Control-17.raw]	419.3001403808594	89.9694509458667	81.1805287496	92.7847622336	11.604233484000005	22929.56640625	5407662.267032845	0	7349	1.3809281305444898	0.6601624877808783	0.15223005206514129	419.2962646484375	419.30340576171875
1083	419.31561279296875	90.3778648834667					1	DETECTED	419.3156 m/z @90.38 [151231OFc1_NvH-0949-Control-17.raw]	419.31561279296875	90.3778648834667	0.00427307253333333	100.001097405067	99.99682433253366	639124.5	2.4996317725774115E8	0	7349	2.7083351645820386	0.5267662973027973	0.037925642976598055	419.3133850097656	419.3200378417969
1084	419.33660888671875	90.3994105130667					1	DETECTED	419.3366 m/z @90.40 [151231OFc1_NvH-0949-Control-17.raw]	419.33660888671875	90.3994105130667	0.2611033296	97.4936076192	97.2325042896	126328.2109375	1.0087636088694425E8	0	7349	2.7637176330656814	0.5139727132297356	2.3910171085769734	419.3271179199219	419.345703125
1085	419.3511657714844	90.366960944					1	DETECTED	419.3512 m/z @90.37 [151231OFc1_NvH-0949-Control-17.raw]	419.3511657714844	90.366960944	17.3687559688	92.8152392253333	75.4464832565333	31883.83984375	7.418350730768849E7	0	7349	1.6747169346525652	0.5167694416743882	14.628011676310235	419.3481750488281	419.3608703613281
1086	419.37579345703125	45.0690564512					1	DETECTED	419.3758 m/z @45.07 [151231OFc1_NvH-0949-Control-17.raw]	419.37579345703125	45.0690564512	0.332975806133333	94.5840138365333	94.25103803039997	30094.17578125	7.944858316313435E7	0	7349	79.91318617160368	1.0534118844493996	1.0484283520492526	419.3722229003906	419.3847961425781
1087	419.3880310058594	90.3994105130667					1	DETECTED	419.3880 m/z @90.40 [151231OFc1_NvH-0949-Control-17.raw]	419.3880310058594	90.3994105130667	9.4879368632	96.9098117112	87.421874848	26241.990234375	6.4145435297854766E7	0	7349	2.4075582974541163	0.5402316315872961	6.045992671025098	419.385986328125	419.390625
1088	419.4260559082031	32.6867917578667					1	DETECTED	419.4261 m/z @32.69 [151231OFc1_NvH-0949-Control-17.raw]	419.4260559082031	32.6867917578667	5.6613342224	99.7588707888	94.0975365664	42269.83203125	8.004958054666223E7	0	7349	36.272300663271636	1.853676744627516	2.708649443437904	419.41607666015625	419.4320068359375
1089	419.44207763671875	34.8125178096					1	DETECTED	419.4421 m/z @34.81 [151231OFc1_NvH-0949-Control-17.raw]	419.44207763671875	34.8125178096	3.5574438496	94.9531847421333	91.3957408925333	107911.7890625	8.230036733314972E7	0	7349	11.11577480956273	2.1519314175038806	0.00838884214499681	419.4320983886719	419.4453125
1090	419.4554443359375	22.6011087890667					1	DETECTED	419.4554 m/z @22.60 [151231OFc1_NvH-0949-Control-17.raw]	419.4554443359375	22.6011087890667	0.148815358666667	92.8379178754667	92.68910251680003	562190.625	8.40749138607093E7	0	7349	0.16185432098111363	0.7312902753238094	0.6994810790901672	419.445556640625	419.4654235839844
1091	419.4712829589844	33.1075056890667					1	DETECTED	419.4713 m/z @33.11 [151231OFc1_NvH-0949-Control-17.raw]	419.4712829589844	33.1075056890667	3.61350533546667	87.4681527434667	83.85464740800003	108392.21875	7.672996385729663E7	0	7349	12.084622403984458	1.5710080537094753	0.03682214442671079	419.4654541015625	419.4739685058594
1092	419.4839782714844	27.7989110944					1	DETECTED	419.4840 m/z @27.80 [151231OFc1_NvH-0949-Control-17.raw]	419.4839782714844	27.7989110944	4.89349508266667	94.414759496	89.52126441333333	184393.203125	8.15776535749992E7	0	7349	0.31815300699360805	0.5100997073866835	0.03726738038440062	419.4740295410156	419.489990234375
1093	419.50006103515625	37.8889993645333					1	DETECTED	419.5001 m/z @37.89 [151231OFc1_NvH-0949-Control-17.raw]	419.50006103515625	37.8889993645333	1.7675446952	98.4929852658667	96.72544057066669	235665.34375	8.32006568147747E7	0	7349	13.310559588906248	1.2056756413790666	1.7160751120465558	419.4904479980469	419.5099792480469
1094	419.5137939453125	9.62059780853333					1	DETECTED	419.5138 m/z @9.62 [151231OFc1_NvH-0949-Control-17.raw]	419.5137939453125	9.62059780853333	4.39173215013333	99.6421203488	95.25038819866667	197027.046875	8.384183837747648E7	0	7349	0.12837615832303406	1.0082686950638087	0.05706255726557953	419.51007080078125	419.52374267578125
1095	419.5382385253906	8.6880707552					1	DETECTED	419.5382 m/z @8.69 [151231OFc1_NvH-0949-Control-17.raw]	419.5382385253906	8.6880707552	3.29987803093333	97.0210003693333	93.72112233839997	815468.625	1.104259950412553E8	3	7349	10.687877874190699	57.213089804711714	64.84523982073325	419.5282897949219	419.5482177734375
1096	419.5505676269531	18.20020066					1	DETECTED	419.5506 m/z @18.20 [151231OFc1_NvH-0949-Control-17.raw]	419.5505676269531	18.20020066	3.50169204986667	99.1676798989333	95.66598784906662	242095.515625	9.304248490800904E7	0	7349	11.178653523343137	0.5115860733959283	1.0115513590154626	419.54827880859375	419.5527648925781
1097	419.5627746582031	33.9324363586667					1	DETECTED	419.5628 m/z @33.93 [151231OFc1_NvH-0949-Control-17.raw]	419.5627746582031	33.9324363586667	3.11476514053333	95.2383399152	92.12357477466666	932429.3125	1.1999283042445008E8	0	7349	0.2371842679669527	1.007066521159295	2.7133519730815947	419.5528259277344	419.5712585449219
1098	419.5812683105469	33.6871079768					1	DETECTED	419.5813 m/z @33.69 [151231OFc1_NvH-0949-Control-17.raw]	419.5812683105469	33.6871079768	3.52331273546667	99.487173732	95.96386099653333	3289515.0	1.7962607458572653E8	0	7349	10.624746632517912	1.272586422404916	1.2721555003337182	419.5712890625	419.59124755859375
1099	419.59417724609375	22.0549547554667					1	DETECTED	419.5942 m/z @22.05 [151231OFc1_NvH-0949-Control-17.raw]	419.59417724609375	22.0549547554667	4.0933144928	96.6265361562667	92.53322166346669	84767.5546875	8.170286222643329E7	0	7349	4.224802498695222	3.8793812979299274	0.011881777272007723	419.5912780761719	419.5995178222656
1100	419.6096496582031	27.6912914962667					1	DETECTED	419.6096 m/z @27.69 [151231OFc1_NvH-0949-Control-17.raw]	419.6096496582031	27.6912914962667	5.16554402026667	66.7058950730667	61.54035105280003	85891.2734375	6.292750358498238E7	0	7349	8.490546061583139	1.6969861749529376	2.3989675934313395	419.6001892089844	419.6191711425781
1101	419.6781311035156	19.7340582034667					1	DETECTED	419.6781 m/z @19.73 [151231OFc1_NvH-0949-Control-17.raw]	419.6781311035156	19.7340582034667	4.6383936648	98.0665548805333	93.4281612157333	60623.64453125	8.208755934694718E7	0	7349	33.3902349493045	3.09214351070298	0.043107125483005396	419.66839599609375	419.68145751953125
1102	419.6914978027344	22.9002864064					1	DETECTED	419.6915 m/z @22.90 [151231OFc1_NvH-0949-Control-17.raw]	419.6914978027344	22.9002864064	2.70882193466667	99.9809388432	97.27211690853332	325558.84375	8.439290444075325E7	2	7349	6.867732023144345	0.5339051141079159	0.44569254963612664	419.6815490722656	419.6961975097656
1103	419.7062072753906	14.7709150917333					1	DETECTED	419.7062 m/z @14.77 [151231OFc1_NvH-0949-Control-17.raw]	419.7062072753906	14.7709150917333	2.70882193466667	97.6165226688	94.90770073413333	1247781.875	1.3225005573707043E8	2	7349	0.3743747458013562	0.5801445661413878	1.1201215348792415	419.6962585449219	419.7079162597656
1104	419.7179260253906	34.4955732421333					1	DETECTED	419.7179 m/z @34.50 [151231OFc1_NvH-0949-Control-17.raw]	419.7179260253906	34.4955732421333	2.4245066416	98.8840453013333	96.4595386597333	2057250.25	1.885698250862547E8	2	7349	21.509052315622263	0.5085740136173801	0.011891749894457617	419.70794677734375	419.7179260253906
1105	419.7279357910156	22.1566179576					1	DETECTED	419.7279 m/z @22.16 [151231OFc1_NvH-0949-Control-17.raw]	419.7279357910156	22.1566179576	2.5317364584	98.9462321837333	96.4144957253333	4850284.5	3.1708500090424687E8	2	7349	0.18034931959556744	1.6308628102888738	0.04597729083988188	419.71795654296875	419.7379150390625
1106	419.7411193847656	24.3051596661333					1	DETECTED	419.7411 m/z @24.31 [151231OFc1_NvH-0949-Control-17.raw]	419.7411193847656	24.3051596661333	3.7864579368	93.3826178842667	89.59615994746669	246332.484375	8.566960307982646E7	0	7349	0.14153780294044438	0.6028572194479166	0.5914535287387422	419.7379455566406	419.7448425292969
1107	419.75494384765625	22.6869739074667					1	DETECTED	419.7549 m/z @22.69 [151231OFc1_NvH-0949-Control-17.raw]	419.75494384765625	22.6869739074667	3.7864579368	99.7588707888	95.97241285199999	5038897.5	1.934016105930174E8	2	7349	0.18525472075305416	0.5089907176836208	0.015242642282507945	419.7449645996094	419.7646179199219
1108	419.7703552246094	12.0471591309333					1	DETECTED	419.7704 m/z @12.05 [151231OFc1_NvH-0949-Control-17.raw]	419.7703552246094	12.0471591309333	4.75549857173333	97.7383337893333	92.98283521759997	105859.3671875	7.801910872637643E7	0	7349	0.15189361247706223	1.4302567632086842	0.6356964246175449	419.76495361328125	419.7802734375
1109	419.79150390625	37.5635795816					1	DETECTED	419.7915 m/z @37.56 [151231OFc1_NvH-0949-Control-17.raw]	419.79150390625	37.5635795816	2.6462561064	99.3839625394667	96.73770643306669	249476.5	8.744132645929044E7	2	7349	0.08741894569881481	0.6391704830498759	0.28085404315189866	419.78228759765625	419.8013916015625
1110	419.8114929199219	27.525181					1	DETECTED	419.8115 m/z @27.53 [151231OFc1_NvH-0949-Control-17.raw]	419.8114929199219	27.525181	0.373793933333333	97.1836170509333	96.80982311759996	76551.7890625	7.765360292530496E7	0	7349	0.5049006748080664	2.226373047765447	0.02153212808334571	419.80230712890625	419.8209533691406
1111	419.8487548828125	44.9998882568					1	DETECTED	419.8488 m/z @45.00 [151231OFc1_NvH-0949-Control-17.raw]	419.8487548828125	44.9998882568	0.0561268968	99.9405142792	99.8843873824	120741.1875	8.542379967648458E7	0	7349	30.87491298620234	1.1607016257554754	0.5130900901989063	419.839111328125	419.8585510253906
1112	419.8612976074219	5.7701230504					1	DETECTED	419.8613 m/z @5.77 [151231OFc1_NvH-0949-Control-17.raw]	419.8612976074219	5.7701230504	1.56865759866667	99.7389774229333	98.17031982426663	28956.447265625	8.09278063510591E7	0	7349	0.04686137066516416	21.239807044548854	0.7819845080236817	419.8587646484375	419.862548828125
1113	419.87255859375	8.698524972					1	DETECTED	419.8726 m/z @8.70 [151231OFc1_NvH-0949-Control-17.raw]	419.87255859375	8.698524972	0.0251001045333333	99.9102213434667	99.88512123893337	539717.375	1.058511197427711E8	3	7349	0.1821449197681595	1.2860423384500335	2.7278918914356516	419.8625793457031	419.88092041015625
1114	419.89093017578125	33.6201144530667					1	DETECTED	419.8909 m/z @33.62 [151231OFc1_NvH-0949-Control-17.raw]	419.89093017578125	33.6201144530667	0.343212823733333	99.3220279909333	98.97881516719995	2695573.5	1.938993292519685E8	3	7349	0.361435447249022	0.5389851193630367	1.1615453398255224	419.8809509277344	419.9009094238281
1115	419.9044494628906	29.5198076341333					1	DETECTED	419.9044 m/z @29.52 [151231OFc1_NvH-0949-Control-17.raw]	419.9044494628906	29.5198076341333	0.2611033296	99.9102213434667	99.6491180138667	211066.015625	1.0477888672962846E8	3	7349	27.64293309840122	1.5729524353961424	0.017357946792413422	419.90093994140625	419.90533447265625
1116	419.91534423828125	33.6406437005333					1	DETECTED	419.9153 m/z @33.64 [151231OFc1_NvH-0949-Control-17.raw]	419.91534423828125	33.6406437005333	0.00427307253333333	99.5179505168	99.51367744426666	1163544.5	1.2338993582879838E8	3	7349	10.742360260733697	0.5747965423229778	0.8278029985390231	419.9053649902344	419.92529296875
1117	419.9281005859375	17.5950146288					1	DETECTED	419.9281 m/z @17.60 [151231OFc1_NvH-0949-Control-17.raw]	419.9281005859375	17.5950146288	0.0457038712	97.0620209485333	97.0163170773333	109097.6171875	7.7103590442957E7	0	7349	0.11949773508625938	3.20566213246884	34.925879637482495	419.92535400390625	419.9377746582031
1118	419.95623779296875	22.5880235802667					1	DETECTED	419.9562 m/z @22.59 [151231OFc1_NvH-0949-Control-17.raw]	419.95623779296875	22.5880235802667	0.1281949096	99.3633314829333	99.2351365733333	170425.875	8.193968786743148E7	0	7349	11.360756257472849	5.318632549165453	0.009158873782480174	419.946533203125	419.9578857421875
1119	419.9678955078125	30.8698757725333					1	DETECTED	419.9679 m/z @30.87 [151231OFc1_NvH-0949-Control-17.raw]	419.9678955078125	30.8698757725333	0.00427307253333333	99.3839625394667	99.37968946693336	360236.375	9.052732869143853E7	0	7349	0.08786194456893881	0.5715329683903584	0.13116006523529597	419.9579162597656	419.97784423828125
1120	419.9797058105469	23.8502168381333					1	DETECTED	419.9797 m/z @23.85 [151231OFc1_NvH-0949-Control-17.raw]	419.9797058105469	23.8502168381333	1.69493114373333	97.1329615589333	95.43803041519998	118687.359375	7.98496767130323E7	0	7349	0.06658243225182403	22.426816297850376	1.115359372867774	419.9779357910156	419.9814147949219
1121	419.9914245605469	28.4482158338667					1	DETECTED	419.9914 m/z @28.45 [151231OFc1_NvH-0949-Control-17.raw]	419.9914245605469	28.4482158338667	0.3124304032	99.6790213048	99.3665909016	482342.90625	8.632130981072241E7	0	7349	0.18213852004526743	1.080302437382661	0.02469109372619888	419.9814453125	420.00140380859375
1122	420.0126953125	27.9327659333333					1	DETECTED	420.0127 m/z @27.93 [151231OFc1_NvH-0949-Control-17.raw]	420.0126953125	27.9327659333333	1.00826385493333	99.4150229469333	98.40675909199997	61061.859375	7.769621848114258E7	0	7349	6.365992226772985	1.8287665790337209	4.777417212243973	420.0030212402344	420.0224914550781
1123	420.0486145019531	45.0869305554667					1	DETECTED	420.0486 m/z @45.09 [151231OFc1_NvH-0949-Control-17.raw]	420.0486145019531	45.0869305554667	0.220676655733333	99.9910492928	99.77037263706667	111322.0625	8.637361295079991E7	0	7349	21.33873449646779	1.1228474713510699	9.703891178963396E-4	420.0386657714844	420.05841064453125
1124	420.0697937011719	41.8994365738667					1	DETECTED	420.0698 m/z @41.90 [151231OFc1_NvH-0949-Control-17.raw]	420.0697937011719	41.8994365738667	0.9973554584	99.4046480738667	98.4072926154667	40500.78125	8.397927159502123E7	0	7349	98.67280835873828	1.204333517940811	1.405959377277476	420.05999755859375	420.07318115234375
1125	420.083251953125	37.2828725442667					1	DETECTED	420.0833 m/z @37.28 [151231OFc1_NvH-0949-Control-17.raw]	420.083251953125	37.2828725442667	0.9654165992	99.9405142792	98.97509768	83229.4140625	8.107145617312513E7	0	7349	1.5992561144610633	1.3568867886015745	1.7042963567713265	420.07342529296875	420.0932312011719
1126	420.1142883300781	71.8951752954667					1	DETECTED	420.1143 m/z @71.90 [151231OFc1_NvH-0949-Control-17.raw]	420.1142883300781	71.8951752954667	32.3536983829333	97.9429670941333	65.58926871119999	79258.1796875	7.314130043923554E7	0	7349	6.169309695730348	0.7560357761346836	6.341112680379068	420.1073913574219	420.1232604980469
1127	420.16259765625	26.1819400922667					1	DETECTED	420.1626 m/z @26.18 [151231OFc1_NvH-0949-Control-17.raw]	420.16259765625	26.1819400922667	6.1897782792	97.254933416	91.0651551368	22823.6171875	6.349594623370977E7	0	7349	19.552663962618865	2.277521460367548	3.7446157430810625	420.1535949707031	420.16552734375
1128	420.17572021484375	17.7307873834667					1	DETECTED	420.1757 m/z @17.73 [151231OFc1_NvH-0949-Control-17.raw]	420.17572021484375	17.7307873834667	4.50163956906667	99.0974614605333	94.59582189146663	63396.89453125	8.377304412177928E7	0	7349	72.7887598052998	3.5352333606461928	6.511321839058731	420.1661071777344	420.1828918457031
1129	420.19293212890625	22.931604356					1	DETECTED	420.1929 m/z @22.93 [151231OFc1_NvH-0949-Control-17.raw]	420.19293212890625	22.931604356	2.9818248944	97.1432006274667	94.16137573306669	164478.421875	8.485369486578774E7	0	7349	23.900303645146874	2.5960377965718417	4.966630558741258	420.18304443359375	420.19573974609375
1130	420.20574951171875	8.47620820666667					1	DETECTED	420.2057 m/z @8.48 [151231OFc1_NvH-0949-Control-17.raw]	420.20574951171875	8.47620820666667	3.225618172	99.7489481154667	96.5233299434667	609576.9375	1.3581759496860406E8	0	7349	5.045786212363106	0.5819328285017362	2.3602699222583174	420.1957702636719	420.2099914550781
1131	420.2200012207031	31.5120101088					1	DETECTED	420.2200 m/z @31.51 [151231OFc1_NvH-0949-Control-17.raw]	420.2200012207031	31.5120101088	2.5213218048	99.0974614605333	96.5761396557333	5451447.5	2.55910777941571E8	2	7349	0.1784351566604414	1.2740340473360883	0.15220102158539298	420.21002197265625	420.22113037109375
1132	420.23114013671875	31.2018365506667					1	DETECTED	420.2311 m/z @31.20 [151231OFc1_NvH-0949-Control-17.raw]	420.23114013671875	31.2018365506667	3.02306451573333	99.3427798048	96.31971528906668	7041027.5	3.896565145235041E8	3	7349	0.2236373536503038	0.5712300386067415	0.2859870077755673	420.2211608886719	420.2411193847656
1133	420.2418518066406	28.4335600154667					1	DETECTED	420.2419 m/z @28.43 [151231OFc1_NvH-0949-Control-17.raw]	420.2418518066406	28.4335600154667	3.6026762056	97.1127863426667	93.51011013706669	361338.71875	9.881868022057372E7	3	7349	0.14717988315239694	2.4036520934859857	1.9892683646194067	420.24114990234375	420.2464599609375
1134	420.2565002441406	22.6765430608					1	DETECTED	420.2565 m/z @22.68 [151231OFc1_NvH-0949-Control-17.raw]	420.2565002441406	22.6765430608	3.18502050853333	99.7884331549333	96.60341264639997	2210312.75	1.492449055468344E8	0	7349	0.21516523066830828	2.3151833001583366	0.5327421287697396	420.2465515136719	420.2660827636719
1135	420.2712097167969	32.8919941912					1	DETECTED	420.2712 m/z @32.89 [151231OFc1_NvH-0949-Control-17.raw]	420.2712097167969	32.8919941912	5.20766656533333	94.4962925672	89.28862600186667	278434.125	7.279029540422589E7	0	7349	0.17271309162518378	7.289127244663756	9.984824415618187	420.26654052734375	420.2808837890625
1136	420.2822265625	5.49479019333333					1	DETECTED	420.2822 m/z @5.49 [151231OFc1_NvH-0949-Control-17.raw]	420.2822265625	5.49479019333333	5.39240256773333	92.317748724	86.92534615626667	93315.6953125	5.866398275515436E7	2	7349	0.2336623700279139	1.2580442397465463	1.504028587088688	420.2813720703125	420.2830505371094
1137	420.2930603027344	37.5009416781333					1	DETECTED	420.2931 m/z @37.50 [151231OFc1_NvH-0949-Control-17.raw]	420.2930603027344	37.5009416781333	5.3353401136	95.3486299909333	90.0132898773333	105895.9765625	9.210572305344597E7	0	7349	53.83553157051582	1.3604478712530372	910.860943631348	420.28314208984375	420.29754638671875
1138	420.3191223144531	90.366960944					1	DETECTED	420.3191 m/z @90.37 [151231OFc1_NvH-0949-Control-17.raw]	420.3191223144531	90.366960944	0.00427307253333333	100.001097405067	99.99682433253366	171793.8125	1.0506902570321034E8	0	7349	2.4569423944747655	0.5173307646231241	0.06860643560130195	420.309326171875	420.3216552734375
1139	420.3319396972656	89.6818916728					1	DETECTED	420.3319 m/z @89.68 [151231OFc1_NvH-0949-Control-17.raw]	420.3319396972656	89.6818916728	0.0457038712	99.6790213048	99.6333174336	223524.625	8.322284229374221E7	0	7349	0.13755197654704432	0.5153355400079679	7.901782582620075	420.3271179199219	420.34063720703125
1140	420.35467529296875	48.633117396					1	DETECTED	420.3547 m/z @48.63 [151231OFc1_NvH-0949-Control-17.raw]	420.35467529296875	48.633117396	1.9639673824	99.0069104376	97.0429430552	28901.181640625	9.734859803112938E7	0	7349	89.00339833202136	1.0396904917586929	0.9336766436292833	420.34588623046875	420.3638000488281
1141	420.3769836425781	22.9895268674667					1	DETECTED	420.3770 m/z @22.99 [151231OFc1_NvH-0949-Control-17.raw]	420.3769836425781	22.9895268674667	3.17494967013333	95.8161395856	92.64118991546667	43570.65625	8.605716798532419E7	0	7349	12.972514675742882	2.2445134162204505	3.44025871851548	420.3670349121094	420.38653564453125
1142	420.44732666015625	24.5063845069333					1	DETECTED	420.4473 m/z @24.51 [151231OFc1_NvH-0949-Control-17.raw]	420.44732666015625	24.5063845069333	0.0147709354666667	97.5550126656	97.54024173013333	265936.4375	8.428961303284486E7	0	7349	0.08172984788631865	0.643484722225715	0.35770351079374385	420.4377746582031	420.4573059082031
1143	420.45880126953125	11.1590628354667					1	DETECTED	420.4588 m/z @11.16 [151231OFc1_NvH-0949-Control-17.raw]	420.45880126953125	11.1590628354667	2.20702794586667	82.3739554773333	80.16692753146663	46489.69140625	7.546861071775942E7	0	7349	0.1610460260223192	4.477581271750854	0.17126567125256498	420.4573669433594	420.45989990234375
1144	420.4699401855469	46.8708605866667					1	DETECTED	420.4699 m/z @46.87 [151231OFc1_NvH-0949-Control-17.raw]	420.4699401855469	46.8708605866667	1.63240706106667	99.4046480738667	97.77224101280002	659303.5625	9.951106813511124E7	0	7349	0.6121189290198927	0.5119875604254763	0.016936411559695927	420.4599609375	420.47991943359375
1145	420.49267578125	28.4482158338667					1	DETECTED	420.4927 m/z @28.45 [151231OFc1_NvH-0949-Control-17.raw]	420.49267578125	28.4482158338667	3.41275809146667	98.2185054381333	94.80574734666664	188744.953125	8.344472038103016E7	0	7349	0.044915894763921216	3.598946799612144	0.17174397525920262	420.4826965332031	420.5026550292969
1146	420.5045471191406	24.6040526144					1	DETECTED	420.5045 m/z @24.60 [151231OFc1_NvH-0949-Control-17.raw]	420.5045471191406	24.6040526144	3.59159930053333	95.3788377848	91.78723848426667	82657.3046875	8.256499159992668E7	0	7349	19.0423921615356	2.4489665289870506	0.007607094567742643	420.5029602050781	420.5144958496094
1147	420.5145568847656	5.72543581866667					1	DETECTED	420.5146 m/z @5.73 [151231OFc1_NvH-0949-Control-17.raw]	420.5145568847656	5.72543581866667	0.271184708266667	99.719027788	99.44784307973333	25890.107421875	7.338584587312376E7	0	7349	11.65315658254443	9.116544239236545	0.9323473105126241	420.5145568847656	420.5224914550781
1148	420.5325012207031	22.6011087890667					1	DETECTED	420.5325 m/z @22.60 [151231OFc1_NvH-0949-Control-17.raw]	420.5325012207031	22.6011087890667	2.59408772186667	99.80983488	97.21574715813333	777319.5625	1.0122944927409355E8	0	7349	0.12308372713213345	0.71736161389783	3.0951080153615305	420.5226135253906	420.5424499511719
1149	420.5444030761719	35.6504708008					1	DETECTED	420.5444 m/z @35.65 [151231OFc1_NvH-0949-Control-17.raw]	420.5444030761719	35.6504708008	3.95061444746667	98.3911510946833	94.44053664721662	89490.46875	7.486918929561871E7	0	7349	14.179564537761106	1.4996467734103958	2.397048980212078	420.5425109863281	420.5445861816406
1150	420.5545959472656	44.8408525869333					1	DETECTED	420.5546 m/z @44.84 [151231OFc1_NvH-0949-Control-17.raw]	420.5545959472656	44.8408525869333	3.08446741093333	96.4247758178667	93.34030840693337	1081332.375	1.0935271134672178E8	3	7349	0.17182370385126688	0.5475636651633191	0.0956584327886483	420.54461669921875	420.5552062988281
1151	420.5652160644531	31.1873446786667					1	DETECTED	420.5652 m/z @31.19 [151231OFc1_NvH-0949-Control-17.raw]	420.5652160644531	31.1873446786667	3.02306451573333	98.8224338688	95.79936935306668	4995946.5	2.4395911159238434E8	3	7349	0.2184952430329794	0.8843918162391946	0.25492221448021407	420.55523681640625	420.5751647949219
1152	420.5767822265625	29.6718666376					1	DETECTED	420.5768 m/z @29.67 [151231OFc1_NvH-0949-Control-17.raw]	420.5767822265625	29.6718666376	4.14931443866667	99.6092910365333	95.45997659786664	182914.21875	8.656417105821806E7	0	7349	19.750848569450724	0.5482390985791794	0.3252859911722607	420.5752258300781	420.58148193359375
1153	420.59149169921875	41.6855054138667					1	DETECTED	420.5915 m/z @41.69 [151231OFc1_NvH-0949-Control-17.raw]	420.59149169921875	41.6855054138667	4.29151247946667	95.6491060512	91.35759357173332	282876.9375	8.725614311261226E7	3	7349	0.11617101965367027	0.5807003873803858	1.2739626731341172	420.5815124511719	420.60137939453125
1154	420.67333984375	32.1127261746667					1	DETECTED	420.6733 m/z @32.11 [151231OFc1_NvH-0949-Control-17.raw]	420.67333984375	32.1127261746667	4.75549857173333	95.3586569714667	90.60315839973337	120504.953125	7.727039905972303E7	0	7349	21.70898581868928	1.990110260624726	1.7641401000569583	420.66339111328125	420.6833190917969
1155	420.68438720703125	36.1470919509333					1	DETECTED	420.6844 m/z @36.15 [151231OFc1_NvH-0949-Control-17.raw]	420.68438720703125	36.1470919509333	4.12706459066667	85.5183980314667	81.39133344080003	32519.392578125	7.601937723663822E7	0	7349	75.37153139410084	1.2709441582457517	1.9027219983104955	420.683837890625	420.6879577636719
1156	420.6980285644531	24.5201757970667					1	DETECTED	420.6980 m/z @24.52 [151231OFc1_NvH-0949-Control-17.raw]	420.6980285644531	24.5201757970667	3.38974752106667	98.5237995981333	95.13405207706663	218607.0625	7.958955125416496E7	0	7349	3.1856041422369437	0.5121916415140522	0.2816825639650321	420.68804931640625	420.69830322265625
1157	420.70831298828125	8.7688301608					1	DETECTED	420.7083 m/z @8.77 [151231OFc1_NvH-0949-Control-17.raw]	420.70831298828125	8.7688301608	3.43516161466667	97.7991933005333	94.36403168586664	466230.1875	1.069213168289722E8	2	7349	0.42944819683277835	3.5199981943157974	23.903794895290027	420.6983337402344	420.711669921875
1158	420.7216796875	31.5277472722667					1	DETECTED	420.7217 m/z @31.53 [151231OFc1_NvH-0949-Control-17.raw]	420.7216796875	31.5277472722667	3.42394536186667	98.1581410837333	94.73419572186663	2350997.0	1.705688167289814E8	2	7349	4.295122686404881	1.405572293588974	0.010972476273557907	420.7117004394531	420.7279357910156
1159	420.7379455566406	9.56114793973333					1	DETECTED	420.7379 m/z @9.56 [151231OFc1_NvH-0949-Control-17.raw]	420.7379455566406	9.56114793973333	3.7864579368	99.9910492928	96.204591356	5732633.5	2.7661807113157475E8	2	7349	0.31124250524597663	2.282500774078244	9.592539977542463	420.72796630859375	420.747314453125
1160	420.75042724609375	5.4826867776					1	DETECTED	420.7504 m/z @5.48 [151231OFc1_NvH-0949-Control-17.raw]	420.75042724609375	5.4826867776	3.40119343333333	97.6367846970667	94.23559126373337	196692.921875	8.233275122176509E7	2	7349	16.917913917144997	4.795726575892644	13.329896077970762	420.74798583984375	420.75433349609375
1161	420.76434326171875	25.5270354981333					1	DETECTED	420.7643 m/z @25.53 [151231OFc1_NvH-0949-Control-17.raw]	420.76434326171875	25.5270354981333	4.06056941546667	98.3308752434667	94.27030582800003	1867708.25	1.4860303093131998E8	2	7349	18.42039532235201	0.5262935121790105	0.0887994035338154	420.7544250488281	420.7739562988281
1162	420.7869873046875	34.544324744					1	DETECTED	420.7870 m/z @34.54 [151231OFc1_NvH-0949-Control-17.raw]	420.7869873046875	34.544324744	4.9296694656	96.8289149794667	91.8992455138667	1475311.625	1.1333637033645038E8	2	7349	0.20186523666766476	1.1341004581596135	46.56796757754282	420.7773742675781	420.796875
1163	420.8405456542969	40.355541348					1	DETECTED	420.8405 m/z @40.36 [151231OFc1_NvH-0949-Control-17.raw]	420.8405456542969	40.355541348	1.36602033973333	99.6209520221333	98.25493168239997	45936.203125	8.004693716928561E7	0	7349	88.84841947528025	1.3333308219920363	1.6559523321164331	420.83056640625	420.84881591796875
1164	420.85882568359375	16.8224108458667					1	DETECTED	420.8588 m/z @16.82 [151231OFc1_NvH-0949-Control-17.raw]	420.85882568359375	16.8224108458667	0.6393159728	99.4976047493333	98.8582887765333	55691.6640625	8.099384765585378E7	0	7349	3.2456320036187254	3.765031096807711	0.020536237715232733	420.8488464355469	420.86285400390625
1165	420.87286376953125	13.4520803586667					1	DETECTED	420.8729 m/z @13.45 [151231OFc1_NvH-0949-Control-17.raw]	420.87286376953125	13.4520803586667	0.332975806133333	99.8802151344	99.54723932826667	1309579.0	1.1928379571450469E8	0	7349	0.3554437264839283	0.5371855719866193	0.053569900205689185	420.8629455566406	420.8735046386719
1166	420.8835144042969	37.7895982984					1	DETECTED	420.8835 m/z @37.79 [151231OFc1_NvH-0949-Control-17.raw]	420.8835144042969	37.7895982984	0.271184708266667	99.2702744037333	98.99908969546662	1392737.25	1.1726295100391902E8	3	7349	0.1578178135531303	0.5076124041151493	0.010034740588798727	420.87353515625	420.88922119140625
1167	420.89923095703125	31.1574951458667					1	DETECTED	420.8992 m/z @31.16 [151231OFc1_NvH-0949-Control-17.raw]	420.89923095703125	31.1574951458667	0.0147709354666667	99.6675195530667	99.65274861760003	1950425.5	1.7611495857745472E8	3	7349	0.21160180575569143	0.642972580053757	9.32125364828033	420.8892517089844	420.9092102050781
1168	420.9223327636719	19.4648176501333					1	DETECTED	420.9223 m/z @19.46 [151231OFc1_NvH-0949-Control-17.raw]	420.9223327636719	19.4648176501333	0.0973570930666667	99.8901752437333	99.79281815066663	252495.0625	8.779043256623189E7	0	7349	0.11179159999290178	0.5263374312944035	1.045450708272837	420.912353515625	420.9322814941406
1169	420.94891357421875	24.5063845069333					1	DETECTED	420.9489 m/z @24.51 [151231OFc1_NvH-0949-Control-17.raw]	420.94891357421875	24.5063845069333	1.45132759733333	99.768710236	98.31738263866667	118153.21875	8.102863328140336E7	0	7349	3.2119874547230722	2.962488568189873	0.7353090818226032	420.9389343261719	420.949951171875
1170	420.96014404296875	20.2159502837333					1	DETECTED	420.9601 m/z @20.22 [151231OFc1_NvH-0949-Control-17.raw]	420.96014404296875	20.2159502837333	0.00427307253333333	99.5076982285333	99.50342515599996	368561.34375	9.143064636319523E7	0	7349	0.18448163912422189	0.9301369004147103	0.34103584494514194	420.9501953125	420.9700927734375
1171	420.97088623046875	46.9664963621333					1	DETECTED	420.9709 m/z @46.97 [151231OFc1_NvH-0949-Control-17.raw]	420.97088623046875	46.9664963621333	0.1281949096	99.8400468749333	99.7118519653333	134388.40625	8.44068811029452E7	0	7349	0.6989067779351572	1.2405542018749496	1.5372262264314287	420.97021484375	420.9808349609375
1172	421.0054626464844	28.7783765082667					1	DETECTED	421.0055 m/z @28.78 [151231OFc1_NvH-0949-Control-17.raw]	421.0054626464844	28.7783765082667	0.159098647733333	97.7991933005333	97.64009465279997	70101.71875	8.123668243814301E7	0	7349	8.139400626640189	2.2392715376337176	3.4761963301512417	420.998779296875	421.0149841308594
1173	421.0224609375	38.5073376629333					1	DETECTED	421.0225 m/z @38.51 [151231OFc1_NvH-0949-Control-17.raw]	421.0224609375	38.5073376629333	0.2611033296	99.8199368218667	99.5588334922667	32044.810546875	7.800283732341331E7	0	7349	68.63334396026788	1.3172938000110568	1.6360651672710604	421.0155029296875	421.03228759765625
1174	421.04278564453125	39.8198812776					1	DETECTED	421.0428 m/z @39.82 [151231OFc1_NvH-0949-Control-17.raw]	421.04278564453125	39.8198812776	1.00826385493333	99.2806617213333	98.27239786639997	26077.76171875	7.439736068854043E7	0	7349	92.80888491140517	1.2588477876738267	1.3983129791918614	421.033447265625	421.04278564453125
1175	421.07318115234375	42.2493550973333					1	DETECTED	421.0732 m/z @42.25 [151231OFc1_NvH-0949-Control-17.raw]	421.07318115234375	42.2493550973333	0.200316526666667	98.8840453013333	98.68372877466663	359016.46875	8.33769017681786E7	6	7349	0.14124828856092364	1.0221350953651696	0.9683315600861454	421.06353759765625	421.0830993652344
1176	421.08721923828125	91.1672579253333					1	DETECTED	421.0872 m/z @91.17 [151231OFc1_NvH-0949-Control-17.raw]	421.08721923828125	91.1672579253333	1.05369261093333	99.5490148312	98.49532222026667	107482.8828125	7.630416375551122E7	0	7349	0.10213228051262035	1.2960046224335517	1.5739630439771215	421.0840148925781	421.096923828125
1177	421.09844970703125	89.6006451029333					1	DETECTED	421.0984 m/z @89.60 [151231OFc1_NvH-0949-Control-17.raw]	421.09844970703125	89.6006451029333	0.870598253333333	97.8094164418667	96.93881818853338	76674.5078125	7.728051845811681E7	0	7349	0.5830586095191563	0.5046449621303924	0.007773095530647949	421.09722900390625	421.1074523925781
1178	421.1175231933594	62.3144395730667					1	DETECTED	421.1175 m/z @62.31 [151231OFc1_NvH-0949-Control-17.raw]	421.1175231933594	62.3144395730667	1.030859264	96.7784265557333	95.7475672917333	25434.806640625	8.013218545117345E7	0	7349	91.17542261489447	0.7811845098544917	0.4847733006360448	421.1089172363281	421.1258850097656
1179	421.1456604003906	81.7356789149333					1	DETECTED	421.1457 m/z @81.74 [151231OFc1_NvH-0949-Control-17.raw]	421.1456604003906	81.7356789149333	2.0466569144	98.86336834	96.81671142559999	78993.7109375	6.4342922389546104E7	2	7349	0.6015532180204275	0.5635697534210953	18.331356920916683	421.1373596191406	421.1548767089844
1180	421.17828369140625	20.7244361237333					1	DETECTED	421.1783 m/z @20.72 [151231OFc1_NvH-0949-Control-17.raw]	421.17828369140625	20.7244361237333	4.12706459066667	96.2426531096	92.11558851893332	88686.3359375	7.402843843315208E7	0	7349	11.594056945470353	2.714118942485883	8.82431981706575	421.168701171875	421.1800231933594
1181	421.1900329589844	8.12277944106667					1	DETECTED	421.1900 m/z @8.12 [151231OFc1_NvH-0949-Control-17.raw]	421.1900329589844	8.12277944106667	3.13484019866667	99.9605951549333	96.82575495626664	208705.921875	8.490637758921264E7	0	7349	0.1665064776719305	47.44121746210473	2.4465297643508737	421.1800537109375	421.19696044921875
1182	421.20697021484375	13.4520803586667					1	DETECTED	421.2070 m/z @13.45 [151231OFc1_NvH-0949-Control-17.raw]	421.20697021484375	13.4520803586667	1.6427903928	99.8701774437333	98.2273870509333	981212.5625	1.5938593253790185E8	3	7349	11.963551597894126	0.8611341283368782	3.544219227191322	421.1969909667969	421.21612548828125
1183	421.22613525390625	32.6542651269333					1	DETECTED	421.2261 m/z @32.65 [151231OFc1_NvH-0949-Control-17.raw]	421.22613525390625	32.6542651269333	2.47637854986667	99.2391189962667	96.76274044640003	1866812.0	2.4527070346714723E8	3	7349	3.507153468570131	0.575519592304279	0.2858105449659546	421.2161560058594	421.2289733886719
1184	421.239013671875	9.56114793973333					1	DETECTED	421.2390 m/z @9.56 [151231OFc1_NvH-0949-Control-17.raw]	421.239013671875	9.56114793973333	2.40392555733333	99.1475882152	96.74366265786668	2495619.5	2.5257425972142342E8	2	7349	0.2995066073112813	2.347204759901216	3.746345116599361	421.2290344238281	421.2489929199219
1185	421.2605285644531	10.2766629517333					1	DETECTED	421.2605 m/z @10.28 [151231OFc1_NvH-0949-Control-17.raw]	421.2605285644531	10.2766629517333	2.90572396746667	97.4936076192	94.58788365173334	3017083.0	1.6842796895715478E8	2	7349	0.16385452627778996	11.177224867516301	21.214733342149387	421.2506408691406	421.2705078125
1186	421.2789611816406	46.1555690288					1	DETECTED	421.2790 m/z @46.16 [151231OFc1_NvH-0949-Control-17.raw]	421.2789611816406	46.1555690288	3.64695977013333	94.4054645277333	90.75850475759997	955096.5	1.5183819583272025E8	2	7349	11.806214665356592	0.5052111368104302	0.01810507828856898	421.27056884765625	421.2889099121094
1187	421.28900146484375	34.5615539962667					1	DETECTED	421.2890 m/z @34.56 [151231OFc1_NvH-0949-Control-17.raw]	421.28900146484375	34.5615539962667	3.7754041056	94.9135205082667	91.1381164026667	505317.6875	1.6248089399663654E8	0	7349	71.79066926000519	2.2875936852806147	3.691606465713397	421.2889709472656	421.2977600097656
1188	421.3138122558594	90.5087198192					1	DETECTED	421.3138 m/z @90.51 [151231OFc1_NvH-0949-Control-17.raw]	421.3138122558594	90.5087198192	1.60065745013333	98.8121652536	97.21150780346667	39209.19140625	2.9511390048663553E7	0	7349	0.34177466972332127	0.5092140932378205	5.932641735792328	421.3058166503906	421.3205261230469
1189	421.33056640625	90.2089963064					1	DETECTED	421.3306 m/z @90.21 [151231OFc1_NvH-0949-Control-17.raw]	421.33056640625	90.2089963064	0.00427307253333333	100.001097405067	99.99682433253366	56065.078125	5.771786054561235E7	0	7349	2.0410097848284323	0.5522337285926712	0.030124367511379896	421.3205871582031	421.337158203125
1190	421.349853515625	90.5414400778667					1	DETECTED	421.3499 m/z @90.54 [151231OFc1_NvH-0949-Control-17.raw]	421.349853515625	90.5414400778667	24.0979163874667	94.9232250861333	70.8253086986666	68772.7734375	9.67410689635937E7	0	7349	1.6761565491370618	0.5144688278530507	1.717900532439964	421.3403625488281	421.35272216796875
1191	421.36273193359375	32.7819619096					1	DETECTED	421.3627 m/z @32.78 [151231OFc1_NvH-0949-Control-17.raw]	421.36273193359375	32.7819619096	3.66881766533333	97.0210003693333	93.35218270399996	89250.2734375	9.252329768082552E7	0	7349	59.39191858768813	1.5283915736719138	2.048901299496049	421.3527526855469	421.3721008300781
1192	421.406982421875	42.3052316408					1	DETECTED	421.4070 m/z @42.31 [151231OFc1_NvH-0949-Control-17.raw]	421.406982421875	42.3052316408	0.394002082933333	97.5241318128	97.13012972986667	395790.25	9.149162248340085E7	0	7349	0.11954791060746572	12.028189034850252	21.88569479945363	421.3973388671875	421.4163818359375
1193	421.42340087890625	31.2018365506667					1	DETECTED	421.4234 m/z @31.20 [151231OFc1_NvH-0949-Control-17.raw]	421.42340087890625	31.2018365506667	9.35124188346667	98.9462321837333	89.59499030026663	65132.546875	7.886005089814852E7	0	7349	0.061610865006549886	2.049984619435166	3.100918517534962	421.4170227050781	421.43328857421875
1194	421.459716796875	25.8913639634667					1	DETECTED	421.4597 m/z @25.89 [151231OFc1_NvH-0949-Control-17.raw]	421.459716796875	25.8913639634667	0.5973726056	99.8802151344	99.2828425288	155235.515625	8.216378473480119E7	0	7349	0.18883221691954688	0.5466718450232138	0.30216920574725525	421.44976806640625	421.4605712890625
1195	421.4705810546875	18.3063494224					1	DETECTED	421.4706 m/z @18.31 [151231OFc1_NvH-0949-Control-17.raw]	421.4705810546875	18.3063494224	4.52433443226667	99.7489481154667	95.22461368320003	2635804.0	1.4503286597891042E8	0	7349	0.22860924684849948	0.526552909627097	0.69315836553162	421.46063232421875	421.4805603027344
1196	421.481201171875	30.952813872					1	DETECTED	421.4812 m/z @30.95 [151231OFc1_NvH-0949-Control-17.raw]	421.481201171875	30.952813872	16.8375394026667	93.4153489357333	76.57780953306661	897301.125	7.839500766756515E7	0	7349	0.21281663764699132	1.9429966395195513	2.807819004980647	421.4805908203125	421.48175048828125
1197	421.4918518066406	31.0673275853333					1	DETECTED	421.4919 m/z @31.07 [151231OFc1_NvH-0949-Control-17.raw]	421.4918518066406	31.0673275853333	0.508242154933333	98.5747717816	98.06652962666668	1500474.875	1.0850307819068012E8	4	7349	0.4046007468060715	1.334270757712221	0.801072493195632	421.48193359375	421.5011901855469
1198	421.5065612792969	32.3878056002667					1	DETECTED	421.5066 m/z @32.39 [151231OFc1_NvH-0949-Control-17.raw]	421.5065612792969	32.3878056002667	3.43516161466667	94.5745139114667	91.13935229680003	135102.609375	7.509058988086775E7	0	7349	11.803891337636703	1.7436015791143076	0.008760443408482598	421.50189208984375	421.51611328125
1199	421.524658203125	8.1327398072					1	DETECTED	421.5247 m/z @8.13 [151231OFc1_NvH-0949-Control-17.raw]	421.524658203125	8.1327398072	1.8295441536	98.7094268429333	96.8798826893333	108820.296875	8.399553798334092E7	0	7349	5.344939644311943	0.5428063166503394	1.6634448359015592	421.5165710449219	421.5311584472656
1200	421.5411682128906	13.4945108952					1	DETECTED	421.5412 m/z @13.49 [151231OFc1_NvH-0949-Control-17.raw]	421.5411682128906	13.4945108952	2.63574722613333	99.5694543781333	96.93370715199997	316047.0	1.0461961891419503E8	0	7349	0.4223182848637048	0.7058118792135235	50.73924628479231	421.53118896484375	421.543212890625
1201	421.55322265625	26.378523264					1	DETECTED	421.5532 m/z @26.38 [151231OFc1_NvH-0949-Control-17.raw]	421.55322265625	26.378523264	2.5213218048	99.3737314077333	96.8524096029333	1313789.625	1.774382592447787E8	3	7349	6.440343554028427	0.5116081347174543	1.2538515415451978	421.5432434082031	421.5632019042969
1202	421.57086181640625	32.04073664					1	DETECTED	421.5709 m/z @32.04 [151231OFc1_NvH-0949-Control-17.raw]	421.57086181640625	32.04073664	3.3665392392	98.6265461538667	95.2600069146667	807576.0625	1.2561809966445397E8	3	7349	11.736424070301407	0.5215405091020703	0.10548169886942507	421.5632629394531	421.580810546875
1203	421.5874938964844	44.0452035728					1	DETECTED	421.5875 m/z @44.05 [151231OFc1_NvH-0949-Control-17.raw]	421.5874938964844	44.0452035728	2.3107594728	99.4561950858667	97.1454356130667	166928.453125	8.808408760327189E7	0	7349	0.043196910859144566	1.5002554033960567	0.004559115035008203	421.5809020996094	421.59716796875
1204	421.6948547363281	16.7714819365333					1	DETECTED	421.6949 m/z @16.77 [151231OFc1_NvH-0949-Control-17.raw]	421.6948547363281	16.7714819365333	3.03336645093333	98.956442672	95.92307622106667	86149.921875	8.137888838558671E7	0	7349	11.88139238800336	0.5058071712828012	3.058360522421577	421.68505859375	421.7014465332031
1205	421.7114562988281	26.7305628610667					1	DETECTED	421.7115 m/z @26.73 [151231OFc1_NvH-0949-Control-17.raw]	421.7114562988281	26.7305628610667	3.3438754584	99.9708223570667	96.62694689866669	3261856.25	2.1911996182678384E8	2	7349	8.489476524387289	0.5142811895999806	3.5188362432642406	421.70147705078125	421.721435546875
1206	421.7218933105469	18.4005447194667					1	DETECTED	421.7219 m/z @18.40 [151231OFc1_NvH-0949-Control-17.raw]	421.7218933105469	18.4005447194667	1.90197680906667	99.0170019389333	97.11502512986664	1720482.5	1.7365882105794424E8	0	7349	27.61599221363104	2.469495107637372	0.06963433149732276	421.7214660644531	421.73187255859375
1207	421.74298095703125	31.0116443290667					1	DETECTED	421.7430 m/z @31.01 [151231OFc1_NvH-0949-Control-17.raw]	421.74298095703125	31.0116443290667	3.28880076773333	99.0974614605333	95.80866069279996	1558661.75	1.8643706427565026E8	2	7349	4.312535376421035	0.538695446752218	0.01088626827603024	421.7330017089844	421.7491149902344
1208	421.7591247558594	25.4261426872					1	DETECTED	421.7591 m/z @25.43 [151231OFc1_NvH-0949-Control-17.raw]	421.7591247558594	25.4261426872	3.25707409706667	99.8400468749333	96.58297277786663	7.1567064E7	1.3118898824987204E9	2	7349	0.23765535004872262	1.1795713999438895	1.1889801266621216	421.7491760253906	421.7690124511719
1209	421.770751953125	27.0710362688					1	DETECTED	421.7708 m/z @27.07 [151231OFc1_NvH-0949-Control-17.raw]	421.770751953125	27.0710362688	3.6581053168	95.4989514248	91.840846108	1174230.75	1.2787312189547612E8	2	7349	0.9132669010363408	0.5682935289852461	0.3886450433612249	421.7691650390625	421.7807312011719
1210	421.7808532714844	46.1748096578667					1	DETECTED	421.7809 m/z @46.17 [151231OFc1_NvH-0949-Control-17.raw]	421.7808532714844	46.1748096578667	4.02759037493333	99.0374976138667	95.00990723893338	390255.75	9.680332806180413E7	0	7349	64.5219887352226	1.4067011090776482	1.9340223262552778	421.78076171875	421.79071044921875
1211	421.7908630371094	34.5812519898667					1	DETECTED	421.7909 m/z @34.58 [151231OFc1_NvH-0949-Control-17.raw]	421.7908630371094	34.5812519898667	4.6836582016	99.3427798048	94.6591216032	133144.1875	9.465305309074232E7	0	7349	80.16346258717647	1.645841356822019	2.2963319576619012	421.7908630371094	421.80078125
1212	421.8254089355469	40.4867795762667					1	DETECTED	421.8254 m/z @40.49 [151231OFc1_NvH-0949-Control-17.raw]	421.8254089355469	40.4867795762667	0.0354311922666667	100.001097405067	99.96566621280033	50451.078125	7.705926401889184E7	0	7349	0.37496165359950595	1.2821914279730853	1.5676793523106876	421.8158264160156	421.83538818359375
[truncated: 39,974 more rows]
