# Supplementary material for: MSFC: a new feature construction method for accurate diagnosis of mass spectrometry data
Source: Sci Rep. 2023 Sep 21;13:15694. doi: 10.1038/s41598-023-42395-5 (PMC10514077; doi:10.1038/s41598-023-42395-5)
Supplement: Supplementary file 1 — Supplementary Information. [file 41598_2023_42395_MOESM1_ESM.zip › dataset/CRLM dataset/control/control18.csv]

row ID	row m/z	row retention time	row identity (main ID)	row identity (all IDs)	row identity (main ID + details)	row comment	row number of detected peaks	151020OFc1_NvH-0949-Control-18.raw Peak status	151020OFc1_NvH-0949-Control-18.raw Peak name	151020OFc1_NvH-0949-Control-18.raw Peak m/z	151020OFc1_NvH-0949-Control-18.raw Peak RT	151020OFc1_NvH-0949-Control-18.raw Peak RT start	151020OFc1_NvH-0949-Control-18.raw Peak RT end	151020OFc1_NvH-0949-Control-18.raw Peak duration time	151020OFc1_NvH-0949-Control-18.raw Peak height	151020OFc1_NvH-0949-Control-18.raw Peak area	151020OFc1_NvH-0949-Control-18.raw Peak charge	151020OFc1_NvH-0949-Control-18.raw Peak # data points	151020OFc1_NvH-0949-Control-18.raw Peak FWHM	151020OFc1_NvH-0949-Control-18.raw Peak tailing factor	151020OFc1_NvH-0949-Control-18.raw Peak asymmetry factor	151020OFc1_NvH-0949-Control-18.raw Peak m/z min	151020OFc1_NvH-0949-Control-18.raw Peak m/z max
1	400.03515625	47.1415602258667					1	DETECTED	400.0352 m/z @47.14 [151020OFc1_NvH-0949-Control-18.raw]	400.03515625	47.1415602258667	0.161535564533333	99.9549204813333	99.79338491679997	248437.390625	1.5001308788993058E8	0	7484	0.15608783047365904	1.0613992509656571	0.04326959493043645	400.0252685546875	400.0449523925781
2	400.1251220703125	90.3566754941333					1	DETECTED	400.1251 m/z @90.36 [151020OFc1_NvH-0949-Control-18.raw]	400.1251220703125	90.3566754941333	0.263744837866667	96.7860360864	96.52229124853334	139455.78125	1.5470486352028835E8	0	7484	1.0110352267600717	0.505432292713701	16.979000483903718	400.1175231933594	400.13470458984375
3	400.1611328125	90.3204818469333					1	DETECTED	400.1611 m/z @90.32 [151020OFc1_NvH-0949-Control-18.raw]	400.1611328125	90.3204818469333	0.0387890669333333	99.3732896648	99.33450059786666	129426.875	1.3237595442653088E8	0	7484	55.89304498627399	0.5567953274448355	0.00984513190935153	400.1512145996094	400.1708679199219
4	400.1818542480469	17.7805467397333					1	DETECTED	400.1819 m/z @17.78 [151020OFc1_NvH-0949-Control-18.raw]	400.1818542480469	17.7805467397333	3.06576969306667	98.7163740874667	95.65060439440003	555579.8125	1.546176230494869E8	0	7484	2.1519751947781742	0.5579855854458718	0.5000559586189403	400.1719970703125	400.18731689453125
5	400.1973571777344	24.3899096877333					1	DETECTED	400.1974 m/z @24.39 [151020OFc1_NvH-0949-Control-18.raw]	400.1973571777344	24.3899096877333	3.2816905848	98.9105557629333	95.6288651781333	1225129.75	2.0328473946784914E8	0	7484	18.294088279050705	0.6170131882167628	1.8306109599486111	400.1874084472656	400.2021179199219
6	400.2121276855469	23.2310608304					1	DETECTED	400.2121 m/z @23.23 [151020OFc1_NvH-0949-Control-18.raw]	400.2121276855469	23.2310608304	3.1707479528	98.0752333050667	94.9044853522667	9199711.0	5.76851987701081E8	2	7484	3.1037340916053537	7.541317278925163	2.419359878893061	400.20220947265625	400.22210693359375
7	400.2266845703125	20.642291744					1	DETECTED	400.2267 m/z @20.64 [151020OFc1_NvH-0949-Control-18.raw]	400.2266845703125	20.642291744	3.77177285573333	97.467321856	93.69554900026667	4460008.0	3.7018530401796865E8	2	7484	0.9401417466704345	2.6609246162009623	0.05842474850088652	400.22216796875	400.2315673828125
8	400.2416076660156	35.1124870912					1	DETECTED	400.2416 m/z @35.11 [151020OFc1_NvH-0949-Control-18.raw]	400.2416076660156	35.1124870912	0.911149773066667	99.9757744674667	99.06462469440004	1.41868256E8	3.1414660979153557E9	3	7484	0.31208861799834153	1.0857172647375484	1.1979548556625372	400.23162841796875	400.25146484375
9	400.2541198730469	30.6228564794667					1	DETECTED	400.2541 m/z @30.62 [151020OFc1_NvH-0949-Control-18.raw]	400.2541198730469	30.6228564794667	1.2101149704	96.0303114688	94.8201964984	199903.484375	1.7522733452189186E8	0	7484	76.87836262342168	2.3470739288091735	3.74552933848594	400.25164794921875	400.25445556640625
10	400.26446533203125	40.1126806141333					1	DETECTED	400.2645 m/z @40.11 [151020OFc1_NvH-0949-Control-18.raw]	400.26446533203125	40.1126806141333	1.36220986426667	97.5768541429333	96.21464427866663	879585.875	2.047046014519671E8	2	7484	38.98049110709424	1.600153658884621	1.0469561372767684	400.2544860839844	400.2743835449219
11	400.2773742675781	19.9478077424					1	DETECTED	400.2774 m/z @19.95 [151020OFc1_NvH-0949-Control-18.raw]	400.2773742675781	19.9478077424	7.408354912	91.82557561815	84.41722070615	461140.09375	2.0772105242799193E8	0	7484	0.1877579820034576	0.5115270881722548	1.3843509133835954	400.2745666503906	400.2867736816406
12	400.3055725097656	91.4397899677333					1	DETECTED	400.3056 m/z @91.44 [151020OFc1_NvH-0949-Control-18.raw]	400.3055725097656	91.4397899677333	13.2094794130667	96.0634335864	82.85395417333329	213445.0625	1.595766623384284E8	0	7484	0.2567874020487011	1.7634481936885205	1.7805327384123142	400.2957763671875	400.31463623046875
13	400.3382873535156	30.8272204277333					1	DETECTED	400.3383 m/z @30.83 [151020OFc1_NvH-0949-Control-18.raw]	400.3382873535156	30.8272204277333	1.400067504	96.5569820978667	95.15691459386669	63215.89453125	1.2995203535165271E8	0	7484	90.39240768728706	1.6168216279788599	2.0665374236270138	400.3365478515625	400.34344482421875
14	400.357421875	47.9162058930667					1	DETECTED	400.3574 m/z @47.92 [151020OFc1_NvH-0949-Control-18.raw]	400.357421875	47.9162058930667	0.006976472	99.9965283261333	99.9895518541333	71933.3671875	1.3662830840288767E8	0	7484	92.36335471000505	1.1076409073733413	1.0348610938416427	400.3489074707031	400.364013671875
15	400.396728515625	25.2770456538667					1	DETECTED	400.3967 m/z @25.28 [151020OFc1_NvH-0949-Control-18.raw]	400.396728515625	25.2770456538667	1.26718142986667	86.8726296109333	85.60544818106663	58038.4140625	1.3830043724714807E8	0	7484	83.04985654817028	1.9443282230960695	2.885728433143271	400.396728515625	400.4065856933594
16	400.44384765625	36.5781564186667					1	DETECTED	400.4438 m/z @36.58 [151020OFc1_NvH-0949-Control-18.raw]	400.44384765625	36.5781564186667	3.45445092426667	99.9128295968	96.45837867253333	375459.59375	1.5228408463373518E8	0	7484	0.17338830138762518	2.1957788166915435	0.8058280436758725	400.4339599609375	400.4537658691406
17	400.4602966308594	13.2005984882667					1	DETECTED	400.4603 m/z @13.20 [151020OFc1_NvH-0949-Control-18.raw]	400.4602966308594	13.2005984882667	1.86383968213333	99.6795486066667	97.81570892453337	201092.734375	1.4872848091533044E8	0	7484	0.31551990531951724	0.5208836120848016	5.715883761010784	400.453857421875	400.4632263183594
18	400.4732360839844	20.007159216					1	DETECTED	400.4732 m/z @20.01 [151020OFc1_NvH-0949-Control-18.raw]	400.4732360839844	20.007159216	1.42846546773333	99.4586804269333	98.03021495919997	1050998.5	2.0309149434759635E8	4	7484	1.7395653314509083	0.8702153307881532	7.701412954190913	400.4635009765625	400.4831237792969
19	400.4960632324219	10.2283397213333					1	DETECTED	400.4961 m/z @10.23 [151020OFc1_NvH-0949-Control-18.raw]	400.4960632324219	10.2283397213333	2.508705524	98.1632913376	95.6545858136	568365.8125	1.9151460314477605E8	4	7484	0.16213545116592876	1.263622228179871	1.3655340413974133	400.486083984375	400.50579833984375
20	400.51617431640625	17.7161043173333					1	DETECTED	400.5162 m/z @17.72 [151020OFc1_NvH-0949-Control-18.raw]	400.51617431640625	17.7161043173333	2.69524710853333	86.3336690058667	83.63842189733336	223609.0	1.3513551209262294E8	0	7484	0.2507903970100749	0.561851232637233	0.7196160295752178	400.5065612792969	400.51690673828125
21	400.52691650390625	13.1074346872					1	DETECTED	400.5269 m/z @13.11 [151020OFc1_NvH-0949-Control-18.raw]	400.52691650390625	13.1074346872	4.1559997672	97.32508166	93.1690818928	496591.03125	1.5514552325808606E8	0	7484	0.15778389831874584	0.586824075652693	7.429919286124176	400.5169372558594	400.5315246582031
22	400.5415344238281	10.7961752936					1	DETECTED	400.5415 m/z @10.80 [151020OFc1_NvH-0949-Control-18.raw]	400.5415344238281	10.7961752936	3.56350827786667	96.3150598784	92.75155160053333	523886.59375	1.6835525307052258E8	3	7484	1.404522713486509	1.956725877480721	25.439409560103698	400.53155517578125	400.5485534667969
23	400.5585632324219	48.0806498664					1	DETECTED	400.5586 m/z @48.08 [151020OFc1_NvH-0949-Control-18.raw]	400.5585632324219	48.0806498664	3.15229615973333	99.3628543930667	96.21055823333337	791023.5	1.8828893017241934E8	0	7484	15.136611950045761	0.504361781940994	0.017984855203107927	400.548583984375	400.56280517578125
24	400.5728454589844	35.1124870912					1	DETECTED	400.5728 m/z @35.11 [151020OFc1_NvH-0949-Control-18.raw]	400.5728454589844	35.1124870912	2.23369955466667	99.9549204813333	97.72122092666663	1.01144944E8	2.237540141141268E9	3	7484	0.2812959919217306	1.1463928283481706	1.153678078143073	400.5628662109375	400.58282470703125
25	400.58319091796875	23.5918333893333					1	DETECTED	400.5832 m/z @23.59 [151020OFc1_NvH-0949-Control-18.raw]	400.58319091796875	23.5918333893333	2.38996871493333	95.8430176349333	93.45304891999997	647569.75	1.4561346825733128E8	0	7484	0.14020357521886595	0.519973726245183	0.020264497109977617	400.5828552246094	400.5921936035156
26	400.5975646972656	5.47473454426667					1	DETECTED	400.5976 m/z @5.47 [151020OFc1_NvH-0949-Control-18.raw]	400.5975646972656	5.47473454426667	4.07705489653333	55.6264514133333	51.54939651679997	100900.5390625	1.0121818253961387E8	0	7484	0.3340652483466533	0.5670851399738129	0.8954755927527954	400.5933837890625	400.59783935546875
27	400.6079406738281	31.5490063208					1	DETECTED	400.6079 m/z @31.55 [151020OFc1_NvH-0949-Control-18.raw]	400.6079406738281	31.5490063208	1.19097633226667	98.5574450104	97.36646867813333	385401.96875	1.7096748981230444E8	0	7484	0.13565299267131792	0.6275954776858482	0.65592190682832	400.59796142578125	400.617919921875
28	400.6441650390625	36.5915916146667					1	DETECTED	400.6442 m/z @36.59 [151020OFc1_NvH-0949-Control-18.raw]	400.6441650390625	36.5915916146667	4.60685050346667	98.5796529669333	93.97280246346662	402448.9375	1.557190976123328E8	0	7484	0.12939984692159356	0.5451754277315154	0.09495944507018636	400.63433837890625	400.65362548828125
29	400.69439697265625	38.049606012					1	DETECTED	400.6944 m/z @38.05 [151020OFc1_NvH-0949-Control-18.raw]	400.69439697265625	38.049606012	3.98464515466667	99.5323919952	95.54774684053334	1632644.25	1.717471319039134E8	2	7484	0.23827933369684473	0.5205569064537534	0.016078473203267826	400.6844177246094	400.7033996582031
30	400.71343994140625	23.2118461402667					1	DETECTED	400.7134 m/z @23.21 [151020OFc1_NvH-0949-Control-18.raw]	400.71343994140625	23.2118461402667	3.51304593866667	98.6207129389333	95.10766700026663	2512400.25	2.819946528838191E8	4	7484	2.781588400974705	0.5916435174032212	12.136866060115876	400.7034912109375	400.7234191894531
31	400.7284240722656	20.642291744					1	DETECTED	400.7284 m/z @20.64 [151020OFc1_NvH-0949-Control-18.raw]	400.7284240722656	20.642291744	3.34840200693333	98.2173408650667	94.86893885813338	1594517.125	2.4953796027240592E8	2	7484	4.385490394094315	1.0323761727107799	2.652595389549955	400.72344970703125	400.73699951171875
32	400.74700927734375	40.1645264069333					1	DETECTED	400.7470 m/z @40.16 [151020OFc1_NvH-0949-Control-18.raw]	400.74700927734375	40.1645264069333	3.318863052	98.1416894269333	94.8228263749333	5049018.0	3.4219207440607226E8	2	7484	0.2121337260756917	0.5117096135008363	0.014736689663265664	400.7370300292969	400.7569885253906
33	400.757080078125	18.403452552					1	DETECTED	400.7571 m/z @18.40 [151020OFc1_NvH-0949-Control-18.raw]	400.757080078125	18.403452552	1.13377061706667	94.9910205266667	93.85724990960003	487803.8125	1.531786836971088E8	0	7484	17.824264199375207	1.2980756875885713	0.6502796471084702	400.75701904296875	400.7609558105469
34	400.77099609375	21.6674093394667					1	DETECTED	400.7710 m/z @21.67 [151020OFc1_NvH-0949-Control-18.raw]	400.77099609375	21.6674093394667	3.94272113386667	98.0752333050667	94.13251217120003	1.7889416E7	3.4256053382183737E8	2	7484	0.15445807579988013	1.0246882212598687	0.9022766647058988	400.76104736328125	400.7806396484375
35	400.7841796875	13.89326752					1	DETECTED	400.7842 m/z @13.89 [151020OFc1_NvH-0949-Control-18.raw]	400.7841796875	13.89326752	5.16260686346667	95.9529055104	90.79029864693334	255715.96875	1.253050927880382E8	0	7484	0.19838264663566463	2.1862668480017775	3.1499699625574227	400.781005859375	400.7937927246094
36	400.7982177734375	5.5129263648					1	DETECTED	400.7982 m/z @5.51 [151020OFc1_NvH-0949-Control-18.raw]	400.7982177734375	5.5129263648	2.8435013272	99.3840167170667	96.5405153898667	127063.7578125	1.403447473340306E8	0	7484	0.2256476473068032	5.768898116400587	0.4323230425598644	400.79473876953125	400.80767822265625
37	400.8449401855469	36.6088138285333					1	DETECTED	400.8449 m/z @36.61 [151020OFc1_NvH-0949-Control-18.raw]	400.8449401855469	36.6088138285333	0.0178517928	99.9549204813333	99.9370686885333	474177.0	1.5120459882731348E8	0	7484	19.23801760104669	0.5668346038975676	2.985965045156281	400.8350524902344	400.85491943359375
38	400.8612976074219	13.1074346872					1	DETECTED	400.8613 m/z @13.11 [151020OFc1_NvH-0949-Control-18.raw]	400.8612976074219	13.1074346872	0.0591528482666667	99.9859679533333	99.92681510506664	333417.25	1.9521217153230911E8	0	7484	1.0973570176747067	1.2486121617778376	0.2285482730047675	400.8549499511719	400.87127685546875
39	400.8763427734375	10.7258946597333					1	DETECTED	400.8763 m/z @10.73 [151020OFc1_NvH-0949-Control-18.raw]	400.8763427734375	10.7258946597333	0.079492336	99.7006469317333	99.6211545957333	210554.1875	1.3592262319894126E8	0	7484	30.711650683381635	1.8733436087764415	5.619270421607911	400.8713073730469	400.8774719238281
40	400.8874816894531	26.369750032					1	DETECTED	400.8875 m/z @26.37 [151020OFc1_NvH-0949-Control-18.raw]	400.8874816894531	26.369750032	0.006976472	99.9549204813333	99.9479440093333	2177197.0	2.2749332679962245E8	3	7484	10.607802346752713	0.7710532108356146	1.7701388256817054	400.8775329589844	400.89544677734375
41	400.90545654296875	35.1124870912					1	DETECTED	400.9055 m/z @35.11 [151020OFc1_NvH-0949-Control-18.raw]	400.90545654296875	35.1124870912	0.0387890669333333	99.9655247421333	99.92673567519996	3.592726E7	8.924849575917338E8	0	7484	0.28314337488339447	1.1847558897387054	1.174699911635491	400.89556884765625	400.9153137207031
42	400.9164733886719	50.5234346965333					1	DETECTED	400.9165 m/z @50.52 [151020OFc1_NvH-0949-Control-18.raw]	400.9164733886719	50.5234346965333	0.161535564533333	99.9965283261333	99.83499276159996	1929581.875	2.0817388596618545E8	3	7484	10.952737970408279	0.5111572709639143	0.004304018693472212	400.91546630859375	400.9264221191406
43	400.94287109375	31.5490063208					1	DETECTED	400.9429 m/z @31.55 [151020OFc1_NvH-0949-Control-18.raw]	400.94287109375	31.5490063208	0.006976472	99.8491324229333	99.84215595093329	314224.8125	1.4059744327125275E8	0	7484	0.11461957442772075	2.709792059316953	9.016626153664261E-4	400.9332580566406	400.94464111328125
44	400.95465087890625	18.0508002437333					1	DETECTED	400.9547 m/z @18.05 [151020OFc1_NvH-0949-Control-18.raw]	400.95465087890625	18.0508002437333	0.0178517928	99.9859679533333	99.9681161605333	1133016.75	1.6053547847018254E8	0	7484	0.04835090855991808	0.7559538360094935	0.09562056948913296	400.94476318359375	400.9646301269531
45	400.9655456542969	18.4278728690667					1	DETECTED	400.9655 m/z @18.43 [151020OFc1_NvH-0949-Control-18.raw]	400.9655456542969	18.4278728690667	3.88109179306667	99.5939688330667	95.71287704000002	447707.03125	1.3868950730588812E8	0	7484	9.074881602557891	1.6810137872516413	1.0990491452600897	400.96466064453125	400.9682312011719
46	400.9782409667969	30.960296436					1	DETECTED	400.9782 m/z @30.96 [151020OFc1_NvH-0949-Control-18.raw]	400.9782409667969	30.960296436	0.663081986133333	99.9446855546667	99.28160356853337	459046.96875	1.4631748166282314E8	0	7484	14.08722085587874	0.531553706827673	0.0125389189092695	400.9683837890625	400.98822021484375
47	401.00103759765625	23.3858251888					1	DETECTED	401.0010 m/z @23.39 [151020OFc1_NvH-0949-Control-18.raw]	401.00103759765625	23.3858251888	0.006976472	99.8597592786667	99.8527828066667	1691250.375	1.7453793413516796E8	0	7484	0.1653839516962421	0.7041115319020006	0.7223192011500217	400.9912414550781	401.0109558105469
48	401.0256652832031	24.5794665085333					1	DETECTED	401.0257 m/z @24.58 [151020OFc1_NvH-0949-Control-18.raw]	401.0256652832031	24.5794665085333	0.0178517928	99.9655247421333	99.9476729493333	220574.484375	1.565063956524115E8	0	7484	0.13844094794303885	5.671616059584808	10.423064852057026	401.0158386230469	401.03564453125
49	401.1086730957031	90.3694356901333					1	DETECTED	401.1087 m/z @90.37 [151020OFc1_NvH-0949-Control-18.raw]	401.1086730957031	90.3694356901333	0.130833955466667	99.7642856869333	99.63345173146664	41099.07421875	1.0594734269738962E8	0	7484	99.5397776108022	0.5523433537812282	0.10452854041158402	401.1044006347656	401.1156921386719
50	401.16009521484375	91.3611452021333					1	DETECTED	401.1601 m/z @91.36 [151020OFc1_NvH-0949-Control-18.raw]	401.16009521484375	91.3611452021333	3.49259621466667	93.0109705282667	89.51837431360002	82271.46875	1.3788128628291127E8	0	7484	68.20328957689536	0.5093880310141955	3.733133187984546	401.1502685546875	401.1700439453125
51	401.1802062988281	14.8775382194667					1	DETECTED	401.1802 m/z @14.88 [151020OFc1_NvH-0949-Control-18.raw]	401.1802062988281	14.8775382194667	3.06576969306667	98.9945877725333	95.92881807946662	537562.6875	1.4907078509712294E8	0	7484	0.13526953290159405	1.196017946920093	18.322015684299206	401.17034912109375	401.1825866699219
52	401.1925964355469	17.4245632834667					1	DETECTED	401.1926 m/z @17.42 [151020OFc1_NvH-0949-Control-18.raw]	401.1925964355469	17.4245632834667	2.13296973786667	98.0082575845333	95.87528784666662	1138494.0	1.8212226924083525E8	0	7484	20.802778948141516	6.57706449001932	0.10001778649560676	401.1826477050781	401.19696044921875
53	401.20697021484375	32.2394593304					1	DETECTED	401.2070 m/z @32.24 [151020OFc1_NvH-0949-Control-18.raw]	401.20697021484375	32.2394593304	2.7320634624	99.2985908698667	96.5665274074667	3789903.0	2.8618078975076675E8	3	7484	21.49448906044382	0.5095658670152059	0.1407017145353257	401.1969909667969	401.2169494628906
54	401.22161865234375	26.3816565474667					1	DETECTED	401.2216 m/z @26.38 [151020OFc1_NvH-0949-Control-18.raw]	401.22161865234375	26.3816565474667	2.7777785688	99.9233086152	97.1455300464	1536908.625	2.6760248413743553E8	3	7484	16.270415861693806	1.0700879093424633	3.531750292383076	401.21697998046875	401.2293395996094
55	401.2393493652344	35.1124870912					1	DETECTED	401.2393 m/z @35.11 [151020OFc1_NvH-0949-Control-18.raw]	401.2393493652344	35.1124870912	3.21716848026667	97.9749454656	94.75777698533334	9514895.0	5.0703592361171556E8	3	7484	0.2628806813655018	0.630191816052567	0.23717555435479684	401.2294006347656	401.24932861328125
56	401.2543640136719	9.08938634826667					1	DETECTED	401.2544 m/z @9.09 [151020OFc1_NvH-0949-Control-18.raw]	401.2543640136719	9.08938634826667	4.56657062213333	92.4571625050667	87.89059188293338	2053993.375	2.253471108033522E8	3	7484	30.66055286998229	48.938162612837196	1.6513724886982355	401.2493591308594	401.26226806640625
57	401.27227783203125	21.6439514392					1	DETECTED	401.2723 m/z @21.64 [151020OFc1_NvH-0949-Control-18.raw]	401.27227783203125	21.6439514392	1.87297065253333	94.2920622802667	92.41909162773338	7823380.0	2.257506341997493E8	0	7484	0.16856483692343005	1.069766777569998	1.098680848040488	401.2622985839844	401.2819519042969
58	401.2881164550781	19.3549459821333					1	DETECTED	401.2881 m/z @19.35 [151020OFc1_NvH-0949-Control-18.raw]	401.2881164550781	19.3549459821333	4.710902004	98.7596550984	94.0487530944	297817.34375	1.5339673924188703E8	0	7484	9.967365457532093	62.94929460076657	0.3117890078507516	401.2842712402344	401.2965087890625
59	401.30792236328125	91.4397899677333					1	DETECTED	401.3079 m/z @91.44 [151020OFc1_NvH-0949-Control-18.raw]	401.30792236328125	91.4397899677333	3.0840595168	94.3564820373333	91.2724225205333	82836.2265625	1.1854274991492173E8	0	7484	0.1153613059552896	0.5165053927725702	2.865004072607574	401.30047607421875	401.31781005859375
60	401.42578125	13.0984472573333					1	DETECTED	401.4258 m/z @13.10 [151020OFc1_NvH-0949-Control-18.raw]	401.42578125	13.0984472573333	3.67984013653333	97.0592289394667	93.37938880293338	529345.5625	1.439277022654676E8	0	7484	0.15413882434363302	1.0861204152269877	1.0166129791583967	401.4161682128906	401.4357604980469
61	401.44708251953125	27.4160446037333					1	DETECTED	401.4471 m/z @27.42 [151020OFc1_NvH-0949-Control-18.raw]	401.44708251953125	27.4160446037333	3.52247785786667	98.8245880730667	95.30211021520003	750916.0	1.5919165690125567E8	2	7484	0.04879518244873182	0.5119613582419217	0.005229109389547315	401.4371032714844	401.4570617675781
62	401.4679870605469	34.9290854322667					1	DETECTED	401.4680 m/z @34.93 [151020OFc1_NvH-0949-Control-18.raw]	401.4679870605469	34.9290854322667	1.3147287368	98.878397796	97.5636690592	211823.875	1.5197028459063005E8	0	7484	77.3834927688638	1.744848394395608	3.137228872243546	401.4580078125	401.4704895019531
63	401.4806823730469	30.1961094456					1	DETECTED	401.4807 m/z @30.20 [151020OFc1_NvH-0949-Control-18.raw]	401.4806823730469	30.1961094456	3.13312946666667	96.8738705376	93.74074107093332	270180.40625	1.4508966331204894E8	0	7484	3.470316288688803	2.1133782610400154	1.6436374209344915	401.470703125	401.4903259277344
64	401.5024719238281	23.375217224					1	DETECTED	401.5025 m/z @23.38 [151020OFc1_NvH-0949-Control-18.raw]	401.5024719238281	23.375217224	2.21526488853333	99.0360202904	96.82075540186668	271657.0625	1.367884410325491E8	0	7484	0.0886396913959615	3.3757698880437403	0.0456208480041581	401.4925537109375	401.5124206542969
65	401.52557373046875	27.5886240717333					1	DETECTED	401.5256 m/z @27.59 [151020OFc1_NvH-0949-Control-18.raw]	401.52557373046875	27.5886240717333	3.63979663866667	80.3769239821333	76.73712734346664	236249.578125	1.2386911440037282E8	0	7484	18.388573650643437	2.051458487220925	0.3468723658935321	401.5157470703125	401.53106689453125
66	401.5411682128906	32.2561900469333					1	DETECTED	401.5412 m/z @32.26 [151020OFc1_NvH-0949-Control-18.raw]	401.5411682128906	32.2561900469333	3.6699674128	98.4915162389333	94.8215488261333	2285720.25	1.878699978603479E8	0	7484	0.14977738127588935	0.6195729137132435	0.08829036207427327	401.53131103515625	401.5511474609375
67	401.5528869628906	32.0532339338667					1	DETECTED	401.5529 m/z @32.05 [151020OFc1_NvH-0949-Control-18.raw]	401.5528869628906	32.0532339338667	3.4646388264	95.5014651426667	92.0368263162667	148800.890625	1.2301971338976449E8	0	7484	0.07892123320417	2.3287990373131793	2.859044949302855	401.5511779785156	401.55291748046875
68	401.56292724609375	17.3711678962667					1	DETECTED	401.5629 m/z @17.37 [151020OFc1_NvH-0949-Control-18.raw]	401.56292724609375	17.3711678962667	3.90159208613333	98.0415907677333	94.13999868159996	1.100234E7	3.3293700348625326E8	3	7484	0.19931339410349835	0.5292504893215078	0.7836385173798494	401.5529479980469	401.5729064941406
69	401.57379150390625	35.1124870912					1	DETECTED	401.5738 m/z @35.11 [151020OFc1_NvH-0949-Control-18.raw]	401.57379150390625	35.1124870912	4.21400529333333	96.7309319898667	92.51692669653337	1650869.0	2.1252915411094043E8	0	7484	0.23371350426742055	0.6063192209942726	0.16104540610067103	401.572998046875	401.583740234375
70	401.5850524902344	50.5234346965333					1	DETECTED	401.5851 m/z @50.52 [151020OFc1_NvH-0949-Control-18.raw]	401.5850524902344	50.5234346965333	4.45957171733333	94.9236401474667	90.46406843013337	502842.6875	1.545640429724252E8	0	7484	5.119565472893335	0.5033560452056006	0.002044681247492706	401.58380126953125	401.5948791503906
71	401.6264953613281	13.0984472573333					1	DETECTED	401.6265 m/z @13.10 [151020OFc1_NvH-0949-Control-18.raw]	401.6264953613281	13.0984472573333	4.70105200533333	95.8322470725333	91.13119506719998	678039.1875	1.3342061100725992E8	0	7484	0.14881907429300867	32.75487437583194	1.3919752536381613	401.617431640625	401.6346130371094
72	401.681640625	14.8504819242667					1	DETECTED	401.6816 m/z @14.85 [151020OFc1_NvH-0949-Control-18.raw]	401.681640625	14.8504819242667	5.20019409413333	92.7466147336	87.54642063946667	202424.171875	1.6380756764176515E8	0	7484	0.06640654347574149	1.0904047993984842	13.111432984938473	401.6717834472656	401.6841125488281
73	401.6941833496094	17.3541473373333					1	DETECTED	401.6942 m/z @17.35 [151020OFc1_NvH-0949-Control-18.raw]	401.6941833496094	17.3541473373333	3.51304593866667	99.9965283261333	96.48348238746664	488295.34375	1.6363746274935865E8	2	7484	0.20579191183886536	3.4393297732302166	0.40934929274938237	401.684326171875	401.70355224609375
74	401.71356201171875	39.2808130285333					1	DETECTED	401.7136 m/z @39.28 [151020OFc1_NvH-0949-Control-18.raw]	401.71356201171875	39.2808130285333	3.3779855512	98.6731557792	95.295170228	1334364.875	1.9718216093107092E8	2	7484	0.31230977845317653	0.5103809342865722	0.01814732983431762	401.7035827636719	401.7145690917969
75	401.7245788574219	14.7436062992167					1	DETECTED	401.7246 m/z @14.74 [151020OFc1_NvH-0949-Control-18.raw]	401.7245788574219	14.7436062992167	2.05768317466667	99.0869747197333	97.02929154506664	1664811.25	2.1848897853153822E8	2	7484	3.9502998580527215	3.1930782482140594	2.142679535502439	401.714599609375	401.7345275878906
76	401.7449035644531	31.4481658485333					1	DETECTED	401.7449 m/z @31.45 [151020OFc1_NvH-0949-Control-18.raw]	401.7449035644531	31.4481658485333	1.06648131466667	95.2411347594667	94.17465344480003	5021243.0	3.250047757816081E8	2	7484	0.22114874172557109	0.5642948656269897	0.6505258199520926	401.73492431640625	401.7548522949219
77	401.75592041015625	9.11294036133333					1	DETECTED	401.7559 m/z @9.11 [151020OFc1_NvH-0949-Control-18.raw]	401.75592041015625	9.11294036133333	4.51686196986667	88.2992424573333	83.78238048746664	475775.875	1.3891653900676072E8	0	7484	15.658314716086627	4.757303714347248	24.358980670510828	401.7549133300781	401.7640380859375
78	401.7741394042969	21.6185600552					1	DETECTED	401.7741 m/z @21.62 [151020OFc1_NvH-0949-Control-18.raw]	401.7741394042969	21.6185600552	6.97693270666667	97.4894258154667	90.51249310880003	1857010.125	1.5669945943762735E8	0	7484	0.13873661396757342	1.424560077751049	1.6495419017667847	401.76422119140625	401.78271484375
79	401.8267822265625	13.0512456810667					1	DETECTED	401.8268 m/z @13.05 [151020OFc1_NvH-0949-Control-18.raw]	401.8267822265625	13.0512456810667	1.56935755413333	99.0869747197333	97.51761716559997	378438.4375	1.484683026920851E8	0	7484	0.10997927172966193	0.5787943347808858	108.29768510410953	401.8169860839844	401.8367004394531
80	401.8474426269531	34.2659070722667					1	DETECTED	401.8474 m/z @34.27 [151020OFc1_NvH-0949-Control-18.raw]	401.8474426269531	34.2659070722667	0.0282410674666667	99.8914861144	99.86324504693333	65983.5	1.3189471705895384E8	0	7484	15.011205685928466	1.4262032543863252	2.6954197350125146	401.83746337890625	401.8507995605469
81	401.8608093261719	20.828035408					1	DETECTED	401.8608 m/z @20.83 [151020OFc1_NvH-0949-Control-18.raw]	401.8608093261719	20.828035408	0.006976472	99.9021569021333	99.8951804301333	3801027.0	2.0288819976327682E8	3	7484	0.1635975247991226	0.5070416466713611	106.13832331621029	401.85089111328125	401.87078857421875
82	401.8764953613281	11.5114842853333					1	DETECTED	401.8765 m/z @11.51 [151020OFc1_NvH-0949-Control-18.raw]	401.8764953613281	11.5114842853333	0.006976472	99.8813407362667	99.87436426426669	1266647.5	2.034746401176748E8	3	7484	21.21691902435216	2.1762055742936917	0.2515495427789937	401.8708190917969	401.886474609375
83	401.88677978515625	35.3510051149333					1	DETECTED	401.8868 m/z @35.35 [151020OFc1_NvH-0949-Control-18.raw]	401.88677978515625	35.3510051149333	5.67145973866667	99.7964703096	94.12501057093333	656894.1875	1.675577708989023E8	0	7484	0.4785209356515452	2.648773029023966	1499.5000757949083	401.8865051269531	401.886962890625
84	401.89697265625	17.3541473373333					1	DETECTED	401.8970 m/z @17.35 [151020OFc1_NvH-0949-Control-18.raw]	401.89697265625	17.3541473373333	0.006976472	99.8491324229333	99.84215595093329	7268165.5	2.8535643560817504E8	0	7484	0.22694872128786514	0.528628108743666	1.327297679004178	401.8869934082031	401.9068908691406
85	401.9112243652344	46.6159115813333					1	DETECTED	401.9112 m/z @46.62 [151020OFc1_NvH-0949-Control-18.raw]	401.9112243652344	46.6159115813333	0.0693465082666667	99.9021569021333	99.83281039386664	1066552.0	1.6322899931510708E8	3	7484	0.693875496028241	0.5363816468099163	0.046392219872435136	401.9070129394531	401.921142578125
86	401.9364013671875	22.8600874037333					1	DETECTED	401.9364 m/z @22.86 [151020OFc1_NvH-0949-Control-18.raw]	401.9364013671875	22.8600874037333	0.0282410674666667	99.9128295968	99.88458852933333	445909.78125	1.4708892235430238E8	0	7484	0.050893289181018986	1.1662606397138846	1.323106421178861	401.9266357421875	401.9463195800781
87	401.948974609375	27.5016145034667					1	DETECTED	401.9490 m/z @27.50 [151020OFc1_NvH-0949-Control-18.raw]	401.948974609375	27.5016145034667	0.243282534933333	99.9128295968	99.66954706186667	243033.234375	1.6186421911766073E8	0	7484	0.1689008662616125	2.5765280195318776	0.04719239295289013	401.9465637207031	401.9512023925781
88	401.9612121582031	43.0781849522667					1	DETECTED	401.9612 m/z @43.08 [151020OFc1_NvH-0949-Control-18.raw]	401.9612121582031	43.0781849522667	0.0591528482666667	99.9757744674667	99.91662161920004	458026.6875	1.543617551599719E8	0	7484	0.2836394100776687	0.502892775942866	0.0046228835415338156	401.95123291015625	401.9711608886719
89	401.97796630859375	33.7432758162667					1	DETECTED	401.9780 m/z @33.74 [151020OFc1_NvH-0949-Control-18.raw]	401.97796630859375	33.7432758162667	0.243282534933333	99.9965283261333	99.75324579119997	158205.765625	1.51774772374675E8	0	7484	19.340279582469357	1.930516287581912	3.1737730324737785	401.9712219238281	401.9876708984375
90	401.99951171875	90.8373533224					1	DETECTED	401.9995 m/z @90.84 [151020OFc1_NvH-0949-Control-18.raw]	401.99951171875	90.8373533224	0.006976472	99.8491324229333	99.84215595093329	116176.046875	1.5702247284352937E8	0	7484	66.86691928285707	0.5385259091445144	0.07299459533190068	401.98974609375	402.0094909667969
91	402.0278015136719	13.0888849624					1	DETECTED	402.0278 m/z @13.09 [151020OFc1_NvH-0949-Control-18.raw]	402.0278015136719	13.0888849624	1.62540203226667	99.8175702109333	98.19216817866663	174463.0	1.394743229388677E8	0	7484	17.99691015556575	1.0923600145884416	1.2599415633342603	402.01806640625	402.0376281738281
92	402.0525207519531	22.6009240909333					1	DETECTED	402.0525 m/z @22.60 [151020OFc1_NvH-0949-Control-18.raw]	402.0525207519531	22.6009240909333	0.273874013066667	99.2774365458667	99.00356253280005	1158718.125	1.5838208892914128E8	5	7484	0.2082241922713628	1.8388540205215722	2.017887754953672	402.04266357421875	402.0625
93	402.1578369140625	91.4397899677333					1	DETECTED	402.1578 m/z @91.44 [151020OFc1_NvH-0949-Control-18.raw]	402.1578369140625	91.4397899677333	4.1670453248	99.1076241984	94.9405788736	66132.296875	1.3519258648056865E8	0	7484	69.15223594319266	0.515724770074158	0.03164766085652342	402.1491394042969	402.167724609375
94	402.1803283691406	62.0343966312					1	DETECTED	402.1803 m/z @62.03 [151020OFc1_NvH-0949-Control-18.raw]	402.1803283691406	62.0343966312	0.006976472	99.9965283261333	99.9895518541333	365280.71875	5.560598880739803E8	3	7484	86.4351586497223	0.849134209854488	2.8680814436189492	402.171142578125	402.1820068359375
95	402.19488525390625	20.8393040490667					1	DETECTED	402.1949 m/z @20.84 [151020OFc1_NvH-0949-Control-18.raw]	402.19488525390625	20.8393040490667	3.40730574373333	95.3575541461333	91.95024840239996	2320019.75	1.8194577050930443E8	0	7484	0.15487129129096644	7.4717480758515205	15.400163441115682	402.1857604980469	402.204833984375
96	402.2051696777344	36.818897172					1	DETECTED	402.2052 m/z @36.82 [151020OFc1_NvH-0949-Control-18.raw]	402.2051696777344	36.818897172	5.05304590186667	84.605382264	79.55233636213333	634151.5	1.7279837772145253E8	2	7484	7.888821218004146	0.8258012977727266	0.065636911843213	402.20489501953125	402.2065734863281
97	402.2165832519531	22.3310682365333					1	DETECTED	402.2166 m/z @22.33 [151020OFc1_NvH-0949-Control-18.raw]	402.2165832519531	22.3310682365333	3.35753561786667	94.9715334442667	91.61399782640002	1902883.875	2.6428870190875167E8	5	7484	0.29862074103437664	3.145595284647851	0.37491886504909616	402.20660400390625	402.2208557128906
98	402.2308654785156	17.3948909437333					1	DETECTED	402.2309 m/z @17.39 [151020OFc1_NvH-0949-Control-18.raw]	402.2308654785156	17.3948909437333	1.5319059128	97.6867109061333	96.1548049933333	2548874.25	2.559503149555836E8	2	7484	0.19268244627525988	0.6575273785508191	85.28153856296018	402.22088623046875	402.2408447265625
99	402.24652099609375	31.4481658485333					1	DETECTED	402.2465 m/z @31.45 [151020OFc1_NvH-0949-Control-18.raw]	402.24652099609375	31.4481658485333	2.12363467226667	99.6899549581333	97.56632028586662	2293023.25	2.3923946456108016E8	0	7484	8.913571543764775	2.2810763322902172	0.5106699973878234	402.24090576171875	402.2564697265625
100	402.25714111328125	24.6752988098667					1	DETECTED	402.2571 m/z @24.68 [151020OFc1_NvH-0949-Control-18.raw]	402.25714111328125	24.6752988098667	4.02492003413333	98.0752333050667	94.05031327093337	215513.953125	1.5473797726116294E8	0	7484	19.134406571283613	2.878845076182587	4.6937373818621415	402.25653076171875	402.26507568359375
101	402.27618408203125	21.6321388416					1	DETECTED	402.2762 m/z @21.63 [151020OFc1_NvH-0949-Control-18.raw]	402.27618408203125	21.6321388416	3.99435559173333	98.0752333050667	94.08087771333338	397750.0	1.471844545881437E8	0	7484	2.409457842506651	3.1192819345676632	5.202512210483423	402.2693786621094	402.28607177734375
102	402.3039245605469	91.8835329869333					1	DETECTED	402.3039 m/z @91.88 [151020OFc1_NvH-0949-Control-18.raw]	402.3039245605469	91.8835329869333	1.61605240106667	92.0885809626667	90.47252856160003	116073.421875	1.2607742703975372E8	0	7484	0.19861724068229591	0.5011357798755575	1.416391606405499	402.29522705078125	402.3114318847656
103	402.32122802734375	90.6979777912					1	DETECTED	402.3212 m/z @90.70 [151020OFc1_NvH-0949-Control-18.raw]	402.32122802734375	90.6979777912	9.7534369832	92.4571625050667	82.7037255218667	82933.5703125	1.3309572414865556E8	0	7484	1.3453605626422558	0.5108666050625914	0.010359615329058946	402.31988525390625	402.33038330078125
104	402.4183654785156	24.1878182170667					1	DETECTED	402.4184 m/z @24.19 [151020OFc1_NvH-0949-Control-18.raw]	402.4183654785156	24.1878182170667	4.24257381306667	99.7537146690667	95.51114085600003	831021.5625	1.6545813082433555E8	5	7484	1.6397122126227472	0.9130540922302872	0.23984091193321605	402.4089050292969	402.4283447265625
105	402.4537353515625	22.7133956090667					1	DETECTED	402.4537 m/z @22.71 [151020OFc1_NvH-0949-Control-18.raw]	402.4537353515625	22.7133956090667	3.24491799013333	98.3633634413333	95.11844545119997	874551.125	1.8161969828262594E8	0	7484	0.3398790680200854	0.8821838495603965	0.5759358036616872	402.4437561035156	402.4637145996094
106	402.4729919433594	17.4948124218667					1	DETECTED	402.4730 m/z @17.49 [151020OFc1_NvH-0949-Control-18.raw]	402.4729919433594	17.4948124218667	3.30033369066667	99.7221861456	96.42185245493333	457703.53125	1.4864977414600828E8	0	7484	11.200427412836529	0.5320470692803602	0.9107818498569041	402.4637451171875	402.47454833984375
107	402.48455810546875	33.3550258626667					1	DETECTED	402.4846 m/z @33.36 [151020OFc1_NvH-0949-Control-18.raw]	402.48455810546875	33.3550258626667	0.541433262666667	99.7114861538667	99.17005289120003	695268.8125	1.5203427722549826E8	0	7484	0.22878732243106015	0.5472247211121075	3.9287396583801466	402.4745788574219	402.4944763183594
108	402.5296325683594	20.8061627274667					1	DETECTED	402.5296 m/z @20.81 [151020OFc1_NvH-0949-Control-18.raw]	402.5296325683594	20.8061627274667	3.91218786746667	99.0976389738667	95.18545110640002	795095.5	1.6881286573707756E8	0	7484	1.362800767265501	0.8830972252346406	1.059954956246634	402.5196838378906	402.53729248046875
109	402.54730224609375	23.6215954368					1	DETECTED	402.5473 m/z @23.62 [151020OFc1_NvH-0949-Control-18.raw]	402.54730224609375	23.6215954368	2.78696045626667	99.4056790989333	96.61871864266664	1854386.0	1.947708086960831E8	3	7484	0.25647034500567756	1.3509388751576457	1.0869551974470433	402.5373229980469	402.5572814941406
110	402.5633544921875	16.3717796722667					1	DETECTED	402.5634 m/z @16.37 [151020OFc1_NvH-0949-Control-18.raw]	402.5633544921875	16.3717796722667	3.79988495253333	98.878397796	95.07851284346667	1410852.5	3.5099731914664775E8	3	7484	1.074413995785747	3.415426135810367	2.4331792367707052	402.5573425292969	402.57330322265625
111	402.5796203613281	46.6159115813333					1	DETECTED	402.5796 m/z @46.62 [151020OFc1_NvH-0949-Control-18.raw]	402.5796203613281	46.6159115813333	3.34840200693333	98.374465404	95.02606339706668	341581.75	1.4987789707521883E8	0	7484	0.24688439607589885	1.288153293520265	0.0062052238332572715	402.5733642578125	402.5889587402344
112	402.6190185546875	24.2885384546667					1	DETECTED	402.6190 m/z @24.29 [151020OFc1_NvH-0949-Control-18.raw]	402.6190185546875	24.2885384546667	4.50748916453333	99.9128295968	95.40534043226667	844095.125	1.5943360700777018E8	0	7484	1.5166821043686554	2.0319641104945148	0.062245335238776046	402.60931396484375	402.6285095214844
113	402.654296875	22.7040119333333					1	DETECTED	402.6543 m/z @22.70 [151020OFc1_NvH-0949-Control-18.raw]	402.654296875	22.7040119333333	4.2333132584	98.9318013050667	94.6984880466667	421080.78125	1.614213010349101E8	0	7484	1.6429935704248813	1.1840889442179852	7.949011075771902	402.6445617675781	402.660400390625
114	402.67059326171875	23.4439042368					1	DETECTED	402.6706 m/z @23.44 [151020OFc1_NvH-0949-Control-18.raw]	402.67059326171875	23.4439042368	4.8756227568	95.6015574872	90.7259347304	558134.9375	1.4601834273091742E8	0	7484	0.1895291544037292	0.6065781784821359	2.2229529715557614	402.6607360839844	402.68023681640625
115	402.698486328125	25.5991173128					1	DETECTED	402.6985 m/z @25.60 [151020OFc1_NvH-0949-Control-18.raw]	402.698486328125	25.5991173128	3.89220027013333	98.0970791565333	94.20487888639997	2339391.0	2.139795905487947E8	2	7484	0.3614508901442903	0.5328618096692211	0.11492302238528818	402.6885681152344	402.7076721191406
116	402.7176818847656	21.7377525328					1	DETECTED	402.7177 m/z @21.74 [151020OFc1_NvH-0949-Control-18.raw]	402.7176818847656	21.7377525328	3.30033369066667	99.8491324229333	96.54879873226662	2671713.75	2.5478016607747152E8	2	7484	0.2611587925885921	0.5757798218459049	0.19959923728949674	402.7077331542969	402.7276611328125
117	402.7349548339844	28.2798849298667					1	DETECTED	402.7350 m/z @28.28 [151020OFc1_NvH-0949-Control-18.raw]	402.7349548339844	28.2798849298667	1.24808991253333	98.4172734784	97.16918356586667	1481582.25	2.175018632033317E8	2	7484	4.927983839856996	0.9936051555355531	0.43345879987715236	402.7276916503906	402.74493408203125
118	402.7479248046875	31.4316056090667					1	DETECTED	402.7479 m/z @31.43 [151020OFc1_NvH-0949-Control-18.raw]	402.7479248046875	31.4316056090667	4.19498235653333	65.0755876216	60.88060526506666	521092.625	1.1146184593970779E8	0	7484	0.05352551040710907	0.514218992404212	0.021657372264310564	402.7449951171875	402.7481689453125
119	402.7581787109375	23.0348916032					1	DETECTED	402.7582 m/z @23.03 [151020OFc1_NvH-0949-Control-18.raw]	402.7581787109375	23.0348916032	4.62567586426667	98.1954364461333	93.56976058186663	844393.25	1.783172935187272E8	2	7484	0.14046490294508374	0.5351053172010997	55.319843616080846	402.74822998046875	402.76763916015625
120	402.8192443847656	24.2747803037333					1	DETECTED	402.8192 m/z @24.27 [151020OFc1_NvH-0949-Control-18.raw]	402.8192443847656	24.2747803037333	3.34840200693333	99.8914861144	96.54308410746667	694573.3125	1.5739835327419457E8	0	7484	1.6235120059071022	0.5165600035316933	0.7975007017195419	402.8094787597656	402.8290100097656
121	402.8583679199219	11.8241534613333					1	DETECTED	402.8584 m/z @11.82 [151020OFc1_NvH-0949-Control-18.raw]	402.8583679199219	11.8241534613333	0.006976472	99.9446855546667	99.9377090826667	2507517.5	1.7465208311922675E8	3	7484	0.15452266259308445	1.8007283822873563	44.8566366602289	402.848388671875	402.86834716796875
122	402.87322998046875	15.5399284637333					1	DETECTED	402.8732 m/z @15.54 [151020OFc1_NvH-0949-Control-18.raw]	402.87322998046875	15.5399284637333	0.006976472	99.9757744674667	99.9687979954667	265210.1875	1.5071484480450577E8	0	7484	8.955959768924425	0.5614519457939321	0.01458784419869429	402.8683776855469	402.8810729980469
123	402.89111328125	32.8774830138667					1	DETECTED	402.8911 m/z @32.88 [151020OFc1_NvH-0949-Control-18.raw]	402.89111328125	32.8774830138667	0.006976472	99.9965283261333	99.9895518541333	3180791.75	2.437336796402814E8	3	7484	0.1385489172591221	0.5102707153965105	0.019335265251494968	402.88116455078125	402.9010925292969
124	402.9122619628906	46.7179897933333					1	DETECTED	402.9123 m/z @46.72 [151020OFc1_NvH-0949-Control-18.raw]	402.9122619628906	46.7179897933333	0.006976472	99.9965283261333	99.9895518541333	238035.234375	1.4863525003283194E8	0	7484	26.402221859306167	1.2219109605410274	1.275666797962362	402.90228271484375	402.9219665527344
125	402.93218994140625	89.9242867405333					1	DETECTED	402.9322 m/z @89.92 [151020OFc1_NvH-0949-Control-18.raw]	402.93218994140625	89.9242867405333	0.0178517928	99.9446855546667	99.9268337618667	85493.6015625	1.7146155944380757E8	0	7484	65.32035456413918	0.5259939459002743	0.06154399403671865	402.9227600097656	402.937744140625
126	402.94781494140625	11.7365588354667					1	DETECTED	402.9478 m/z @11.74 [151020OFc1_NvH-0949-Control-18.raw]	402.94781494140625	11.7365588354667	0.006976472	99.8597592786667	99.8527828066667	256722.328125	1.4466522133982038E8	0	7484	0.1803632862913105	0.6828870755251936	0.06661511309239758	402.93792724609375	402.9497375488281
127	402.9597473144531	15.0056802944					1	DETECTED	402.9597 m/z @15.01 [151020OFc1_NvH-0949-Control-18.raw]	402.9597473144531	15.0056802944	0.006976472	99.8706638434667	99.8636873714667	574566.9375	1.9902637575562838E8	4	7484	3.2715206979685885	0.6978165303239229	9.209622382194445	402.94976806640625	402.9697265625
128	402.9712219238281	31.5934665589333					1	DETECTED	402.9712 m/z @31.59 [151020OFc1_NvH-0949-Control-18.raw]	402.9712219238281	31.5934665589333	0.006976472	99.9446855546667	99.9377090826667	155714.96875	1.5526353420990393E8	0	7484	83.0777739867147	1.5894309750645557	4.887595935490439	402.9697570800781	402.97412109375
129	402.984130859375	44.8477218597333					1	DETECTED	402.9841 m/z @44.85 [151020OFc1_NvH-0949-Control-18.raw]	402.984130859375	44.8477218597333	0.212544932	99.9233086152	99.7107636832	525474.9375	1.561761016000952E8	0	7484	11.349529437094795	1.3613036267123493	0.018983962149672812	402.9742126464844	402.99407958984375
130	403.0038757324219	43.8827365768					1	DETECTED	403.0039 m/z @43.88 [151020OFc1_NvH-0949-Control-18.raw]	403.0038757324219	43.8827365768	0.006976472	99.9233086152	99.9163321432	112649.1953125	1.3094450342151397E8	0	7484	0.26826203341485666	1.1379256684696537	1.246159163485063	402.9944152832031	403.0097351074219
131	403.0198974609375	24.2310970456					1	DETECTED	403.0199 m/z @24.23 [151020OFc1_NvH-0949-Control-18.raw]	403.0198974609375	24.2310970456	0.0693465082666667	99.7537146690667	99.68436816080003	286988.46875	1.4522569540103638E8	0	7484	0.07960127430923336	4.970046497561065	22.878693227580783	403.0099792480469	403.02972412109375
132	403.0390625	21.1925062954667					1	DETECTED	403.0391 m/z @21.19 [151020OFc1_NvH-0949-Control-18.raw]	403.0390625	21.1925062954667	0.663081986133333	99.8914861144	99.22840412826666	102082.984375	1.3423596456265497E8	0	7484	31.014275006991145	2.2964674710142896	3.598050916373718	403.0301513671875	403.0490417480469
133	403.0960998535156	27.3652993864					1	DETECTED	403.0961 m/z @27.37 [151020OFc1_NvH-0949-Control-18.raw]	403.0960998535156	27.3652993864	0.006976472	97.2576078968	97.25063142479999	51981.0234375	1.4174537391340515E8	0	7484	96.78482080734224	1.787020870510361	2.56055726521865	403.0865783691406	403.1000671386719
134	403.1723937988281	23.5022679384					1	DETECTED	403.1724 m/z @23.50 [151020OFc1_NvH-0949-Control-18.raw]	403.1723937988281	23.5022679384	0.006976472	99.9965283261333	99.9895518541333	215865.921875	1.858171196141917E8	0	7484	0.20581555772716342	2.974357068930524	4.440471287407111	403.16265869140625	403.182373046875
135	403.19244384765625	11.8332870933333					1	DETECTED	403.1924 m/z @11.83 [151020OFc1_NvH-0949-Control-18.raw]	403.19244384765625	11.8332870933333	0.0178517928	98.7163740874667	98.6985222946667	1646199.5	1.9571007339429194E8	3	7484	7.210588856053066	12.385088736804335	56.59504999991074	403.1824645996094	403.19482421875
136	403.204833984375	24.7827970186667					1	DETECTED	403.2048 m/z @24.78 [151020OFc1_NvH-0949-Control-18.raw]	403.204833984375	24.7827970186667	3.12406962213333	99.5632455448	96.43917592266666	9854586.0	4.0914151254183596E8	2	7484	0.30963161520606874	0.5591551325177887	1.9890892181284705	403.1948547363281	403.2054138183594
137	403.2154541015625	21.3854001098667					1	DETECTED	403.2155 m/z @21.39 [151020OFc1_NvH-0949-Control-18.raw]	403.2154541015625	21.3854001098667	2.05768317466667	99.7642856869333	97.70660251226664	1.1561568E7	5.889377337427487E8	2	7484	2.3953542675492407	0.7881833718209157	2.5381451348679094	403.2054748535156	403.2254333496094
138	403.23223876953125	31.504758724					1	DETECTED	403.2322 m/z @31.50 [151020OFc1_NvH-0949-Control-18.raw]	403.23223876953125	31.504758724	0.006976472	99.9965283261333	99.9895518541333	2435665.25	2.677080715843503E8	2	7484	5.424586400256445	0.880265944697313	0.06739520840432504	403.2254638671875	403.2345886230469
139	403.2445983886719	54.8348402152					1	DETECTED	403.2446 m/z @54.83 [151020OFc1_NvH-0949-Control-18.raw]	403.2445983886719	54.8348402152	0.5010919696	95.5799306357333	95.07883866613331	2551832.75	2.5016586887723103E8	2	7484	21.5772060664143	0.5047677864040474	0.007136519225854	403.234619140625	403.2544250488281
140	403.256103515625	16.6359808408					1	DETECTED	403.2561 m/z @16.64 [151020OFc1_NvH-0949-Control-18.raw]	403.256103515625	16.6359808408	1.3906256832	87.2530519949333	85.8624263117333	539178.4375	1.4486119805585635E8	0	7484	6.558947205405872	1.239553635850318	44.72752010434607	403.2549743652344	403.2657165527344
141	403.2684631347656	14.8139514029333					1	DETECTED	403.2685 m/z @14.81 [151020OFc1_NvH-0949-Control-18.raw]	403.2684631347656	14.8139514029333	3.63979663866667	92.4437891317333	88.80399249306663	144892.578125	1.641137171983401E8	0	7484	0.15621619994529645	3.99254930872667	954.2281998253447	403.26611328125	403.2771301269531
142	403.287109375	92.4245669664					1	DETECTED	403.2871 m/z @92.42 [151020OFc1_NvH-0949-Control-18.raw]	403.287109375	92.4245669664	2.05768317466667	94.3855053418667	92.32782216720004	38732.66796875	1.4345164689661074E8	0	7484	3.3999955150494543	0.5108498727254225	0.023320694308010724	403.2792053222656	403.29071044921875
143	403.306396484375	91.81527754855					1	DETECTED	403.3064 m/z @91.82 [151020OFc1_NvH-0949-Control-18.raw]	403.306396484375	91.81527754855	25.1895715533333	92.0241440632	66.8345725098667	58417.015625	9.955125436195438E7	0	7484	null	0.5015674619242684	0.003134923848536674	403.296630859375	403.3146667480469
144	403.40106201171875	43.9781687333333					1	DETECTED	403.4011 m/z @43.98 [151020OFc1_NvH-0949-Control-18.raw]	403.40106201171875	43.9781687333333	3.64906972746667	99.1399614581333	95.49089173066663	60403.12890625	1.6124075667041427E8	0	7484	93.23014440659816	1.1884438701277125	1.4540926751555936	403.396728515625	403.41082763671875
145	403.4541015625	10.2692083992					1	DETECTED	403.4541 m/z @10.27 [151020OFc1_NvH-0949-Control-18.raw]	403.4541015625	10.2692083992	4.62567586426667	98.5905428973333	93.96486703306662	464634.125	1.503575584585359E8	0	7484	4.778239790510691	8.522070272918477	1.7875653010115367	403.4442138671875	403.461669921875
146	403.4716796875	32.9377907917333					1	DETECTED	403.4717 m/z @32.94 [151020OFc1_NvH-0949-Control-18.raw]	403.4716796875	32.9377907917333	3.40730574373333	97.467321856	94.06001611226667	1623044.375	1.7778697743260923E8	0	7484	0.13773191033588716	0.6305240917641787	0.21553663489505803	403.4617004394531	403.4816589355469
147	403.48907470703125	12.8465358141333					1	DETECTED	403.4891 m/z @12.85 [151020OFc1_NvH-0949-Control-18.raw]	403.48907470703125	12.8465358141333	0.763318275466667	99.3840167170667	98.62069844160003	1317290.0	1.6560629928681454E8	4	7484	0.3214039957214112	2.447554738501855	3.0667595605505626	403.4820556640625	403.4990539550781
148	403.5140686035156	17.930942756					1	DETECTED	403.5141 m/z @17.93 [151020OFc1_NvH-0949-Control-18.raw]	403.5140686035156	17.930942756	3.87158601546667	99.7642856869333	95.89269967146663	79258.3671875	1.49771492010584E8	0	7484	9.702719291132475	4.942554144002018	7.757264977443491	403.50433349609375	403.51611328125
149	403.526123046875	11.8332870933333					1	DETECTED	403.5261 m/z @11.83 [151020OFc1_NvH-0949-Control-18.raw]	403.526123046875	11.8332870933333	4.0347426568	95.6343820845333	91.5996394277333	439151.5625	1.6646842441410953E8	0	7484	2.4307312024936056	1.5672166059329318	9.20826584328733	403.5162658691406	403.5262145996094
150	403.5362548828125	12.5863653813333					1	DETECTED	403.5363 m/z @12.59 [151020OFc1_NvH-0949-Control-18.raw]	403.5362548828125	12.5863653813333	1.59745495226667	97.6755651426667	96.07811019040003	7658802.5	2.568519166641236E8	2	7484	0.15715450254378993	0.7208849485020672	148.5715869718265	403.5262756347656	403.5462341308594
151	403.5471496582031	20.4581167002667					1	DETECTED	403.5471 m/z @20.46 [151020OFc1_NvH-0949-Control-18.raw]	403.5471496582031	20.4581167002667	3.318863052	86.3168235746667	82.9979605226667	1005679.75	1.8038967818080553E8	3	7484	6.865747598048145	0.579775906869957	0.6490460317048612	403.5462646484375	403.55712890625
152	403.5596923828125	32.9251614949333					1	DETECTED	403.5597 m/z @32.93 [151020OFc1_NvH-0949-Control-18.raw]	403.5596923828125	32.9251614949333	3.27248863066667	97.3142088965333	94.04172026586663	580605.75	1.6200238605175978E8	3	7484	6.613564321640709	0.5304926840886094	0.42875989722808927	403.5571594238281	403.56964111328125
153	403.571044921875	17.0119287213333					1	DETECTED	403.5710 m/z @17.01 [151020OFc1_NvH-0949-Control-18.raw]	403.571044921875	17.0119287213333	2.61281457866667	96.7972085834667	94.18439400480003	247716.078125	1.3452693825095648E8	0	7484	0.046780211167000374	0.5133316123618901	2.6821306107960305	403.56982421875	403.5730895996094
154	403.5836181640625	35.7437428034667					1	DETECTED	403.5836 m/z @35.74 [151020OFc1_NvH-0949-Control-18.raw]	403.5836181640625	35.7437428034667	3.1707479528	94.798956392	91.6282084392	1239945.375	1.5821964846779278E8	3	7484	0.28523877136080245	2.6861319153427874	0.9604826964676203	403.5736999511719	403.593505859375
155	403.6026306152344	14.8282259792					1	DETECTED	403.6026 m/z @14.83 [151020OFc1_NvH-0949-Control-18.raw]	403.6026306152344	14.8282259792	2.10359310853333	96.1731074026667	94.06951429413337	99992.0	1.3613459218360585E8	0	7484	5.304377588034246	4.200129511934073	0.020599104210205325	403.5938720703125	403.6121826171875
156	403.6448059082031	29.03116574					1	DETECTED	403.6448 m/z @29.03 [151020OFc1_NvH-0949-Control-18.raw]	403.6448059082031	29.03116574	4.51686196986667	85.0597519202667	80.54288995040004	163805.015625	1.427809842158373E8	0	7484	0.1779383371481238	1.6427733519507168	0.006777635004843648	403.6349792480469	403.6545715332031
157	403.6750183105469	11.3330026621333					1	DETECTED	403.6750 m/z @11.33 [151020OFc1_NvH-0949-Control-18.raw]	403.6750183105469	11.3330026621333	3.33915446666667	95.2945488765333	91.95539440986663	122750.6171875	1.448565524267547E8	0	7484	0.14086355673026318	2.4005580691004442	3.5075033719473754	403.66546630859375	403.6849365234375
158	403.69708251953125	27.258096104					1	DETECTED	403.6971 m/z @27.26 [151020OFc1_NvH-0949-Control-18.raw]	403.69708251953125	27.258096104	1.0180360816	98.6623848664	97.6443487848	637288.1875	1.584079163829669E8	0	7484	0.2413695879511053	0.5674180829713319	0.16583980594695585	403.6872253417969	403.7013854980469
159	403.7113952636719	26.1720834853333					1	DETECTED	403.7114 m/z @26.17 [151020OFc1_NvH-0949-Control-18.raw]	403.7113952636719	26.1720834853333	3.96359524293333	99.7964703096	95.83287506666667	1.2152777E7	7.667878496598231E8	2	7484	2.1972943568890813	0.6267131432002963	0.1660107810488441	403.701416015625	403.72137451171875
160	403.7293395996094	21.4411034872					1	DETECTED	403.7293 m/z @21.44 [151020OFc1_NvH-0949-Control-18.raw]	403.7293395996094	21.4411034872	3.64906972746667	97.303088404	93.65401867653333	9600008.0	4.049838386897466E8	2	7484	0.24860545375620902	23.003771123289585	64.19400033674877	403.721435546875	403.7392883300781
161	403.7416687011719	32.0411865173333					1	DETECTED	403.7417 m/z @32.04 [151020OFc1_NvH-0949-Control-18.raw]	403.7416687011719	32.0411865173333	3.64906972746667	97.2703054256	93.62123569813333	2199477.75	2.1801661331076202E8	2	7484	0.18977314561417558	0.7849427272341469	0.0832231156858671	403.7393493652344	403.75164794921875
162	403.7520751953125	34.2546178626667					1	DETECTED	403.7521 m/z @34.25 [151020OFc1_NvH-0949-Control-18.raw]	403.7520751953125	34.2546178626667	8.1556634096	98.9419758061333	90.7863123965333	355788.6875	1.6261561955163667E8	0	7484	14.15577551695031	1.0401246080021311	1.1185058259640663	403.7516784667969	403.7619323730469
163	403.8035888671875	17.2074182021333					1	DETECTED	403.8036 m/z @17.21 [151020OFc1_NvH-0949-Control-18.raw]	403.8035888671875	17.2074182021333	0.773249135733333	98.8887121384	98.11546300266666	114155.5703125	1.266897326256931E8	0	7484	0.07379958010625032	4.138901899796782	7.232212814188936	403.7936706542969	403.8069152832031
164	403.84619140625	29.1421810544					1	DETECTED	403.8462 m/z @29.14 [151020OFc1_NvH-0949-Control-18.raw]	403.84619140625	29.1421810544	0.006976472	99.9233086152	99.9163321432	237419.0625	1.4231460838374454E8	0	7484	15.003207062030656	2.072810778054713	0.0017261644230660645	403.83624267578125	403.85614013671875
165	403.857666015625	11.7734895285333					1	DETECTED	403.8577 m/z @11.77 [151020OFc1_NvH-0949-Control-18.raw]	403.857666015625	11.7734895285333	0.0387890669333333	99.4267620306667	99.38797296373336	172715.984375	1.2958445062037434E8	0	7484	5.658369170149523	0.5293430939446252	0.04474330086993575	403.8562316894531	403.8602294921875
166	403.8702392578125	12.6058406949333					1	DETECTED	403.8702 m/z @12.61 [151020OFc1_NvH-0949-Control-18.raw]	403.8702392578125	12.6058406949333	0.006976472	99.9965283261333	99.9895518541333	4869801.0	2.4257787769485733E8	3	7484	0.2280641241156971	2.445905431568	0.5357655228544159	403.8602600097656	403.8802185058594
167	403.88140869140625	20.4713956058667					1	DETECTED	403.8814 m/z @20.47 [151020OFc1_NvH-0949-Control-18.raw]	403.88140869140625	20.4713956058667	0.263744837866667	99.9757744674667	99.71202962960004	585373.3125	1.7595499020961004E8	0	7484	6.123317454570717	0.9337083730792273	0.7678420739726445	403.8802490234375	403.8913879394531
168	403.8999938964844	21.0995612962667					1	DETECTED	403.9000 m/z @21.10 [151020OFc1_NvH-0949-Control-18.raw]	403.8999938964844	21.0995612962667	0.006976472	99.9965283261333	99.9895518541333	351264.15625	1.676843073257773E8	3	7484	7.812898909112619	0.5056306321268672	0.04404226463129231	403.89141845703125	403.907958984375
169	403.91815185546875	35.7622154957333					1	DETECTED	403.9182 m/z @35.76 [151020OFc1_NvH-0949-Control-18.raw]	403.91815185546875	35.7622154957333	0.006976472	99.9339171064	99.9269406344	945765.4375	1.5805653815272725E8	3	7484	6.670448594224652	8.94689873652652	0.005689812691521249	403.9081726074219	403.9281311035156
170	403.93548583984375	24.6509026432					1	DETECTED	403.9355 m/z @24.65 [151020OFc1_NvH-0949-Control-18.raw]	403.93548583984375	24.6509026432	0.006976472	99.8175702109333	99.81059373893329	65800.3671875	1.4889347918539545E8	0	7484	20.433717113651745	1.9790340689994323	3.0146874107200845	403.9283142089844	403.9418640136719
171	403.95220947265625	26.2348638338667					1	DETECTED	403.9522 m/z @26.23 [151020OFc1_NvH-0949-Control-18.raw]	403.95220947265625	26.2348638338667	0.006976472	99.6581139306667	99.6511374586667	772114.4375	1.524232012207323E8	0	7484	0.1550507661502749	0.5021344211352626	0.06348964278358966	403.94232177734375	403.955322265625
172	403.96533203125	26.6392513792					1	DETECTED	403.9653 m/z @26.64 [151020OFc1_NvH-0949-Control-18.raw]	403.96533203125	26.6392513792	0.0282410674666667	99.9965283261333	99.96828725866663	818788.1875	1.588269952161809E8	0	7484	0.0732000462835174	0.7039907394487603	0.6879057333118147	403.95538330078125	403.9753112792969
173	403.9769592285156	33.3138760272					1	DETECTED	403.9770 m/z @33.31 [151020OFc1_NvH-0949-Control-18.raw]	403.9769592285156	33.3138760272	0.632698816533333	99.7856978896	99.15299907306667	239364.3125	1.40216138590301E8	0	7484	17.16750605821783	2.1088174374676067	0.1914213487131725	403.975341796875	403.98345947265625
174	403.99365234375	10.6792353986667					1	DETECTED	403.9937 m/z @10.68 [151020OFc1_NvH-0949-Control-18.raw]	403.99365234375	10.6792353986667	1.8278644336	99.8175702109333	97.9897057773333	783820.1875	1.6370773277750778E8	4	7484	2.20514064782955	1.5608415004603295	203.16781178226663	403.9836730957031	404.00360107421875
175	404.0042419433594	17.238729972					1	DETECTED	404.0042 m/z @17.24 [151020OFc1_NvH-0949-Control-18.raw]	404.0042419433594	17.238729972	5.54373032986667	99.6899549581333	94.14622462826662	144200.515625	1.1441197206319879E8	0	7484	0.06274286500050863	3.916794598758822	0.17148633159963012	404.0036926269531	404.00775146484375
176	404.01776123046875	35.9354151837333					1	DETECTED	404.0178 m/z @35.94 [151020OFc1_NvH-0949-Control-18.raw]	404.01776123046875	35.9354151837333	0.355266652533333	99.8914861144	99.53621946186666	285759.84375	1.470587159405519E8	0	7484	14.434808889066105	1.148697311155828	0.05919316069836313	404.008056640625	404.02703857421875
177	404.0323181152344	46.554321156					1	DETECTED	404.0323 m/z @46.55 [151020OFc1_NvH-0949-Control-18.raw]	404.0323181152344	46.554321156	4.78180321146667	98.878397796	94.09659458453334	147566.734375	1.459735206344312E8	0	7484	0.41699536380998126	1.0161012998096763	2.1230603767566256	404.0278625488281	404.0420837402344
178	404.1195068359375	89.2777343053333					1	DETECTED	404.1195 m/z @89.28 [151020OFc1_NvH-0949-Control-18.raw]	404.1195068359375	89.2777343053333	7.07388393893333	99.9757744674667	92.90189052853337	4361525.5	3.342143527636041E8	0	7484	0.642029061646582	1.104244185730754	1.24042271109473	404.1095886230469	404.1266784667969
179	404.17822265625	15.9662984325333					1	DETECTED	404.1782 m/z @15.97 [151020OFc1_NvH-0949-Control-18.raw]	404.17822265625	15.9662984325333	0.006976472	99.9965283261333	99.9895518541333	100084.4375	1.760286451226135E8	0	7484	14.810780929412429	4.537353242323564	8.191452135279246	404.1683654785156	404.1816711425781
180	404.1918029785156	90.0545810754667					1	DETECTED	404.1918 m/z @90.05 [151020OFc1_NvH-0949-Control-18.raw]	404.1918029785156	90.0545810754667	0.006976472	99.9965283261333	99.9895518541333	2967272.0	2.062186539151247E8	0	7484	73.81782965103586	0.5083949713066124	0.011488798065640135	404.18194580078125	404.1934509277344
181	404.2034912109375	25.1688467530667					1	DETECTED	404.2035 m/z @25.17 [151020OFc1_NvH-0949-Control-18.raw]	404.2034912109375	25.1688467530667	2.39919374586667	99.7537146690667	97.35452092320003	1.5076367E7	7.168137441730046E8	2	7484	0.3152734066644136	3.846301846414103	0.42028766925571115	404.1935119628906	404.2134704589844
182	404.214111328125	28.2337565917333					1	DETECTED	404.2141 m/z @28.23 [151020OFc1_NvH-0949-Control-18.raw]	404.214111328125	28.2337565917333	4.0347426568	97.6755651426667	93.64082248586669	2587244.5	2.918264908207358E8	0	7484	61.88804416465527	3.229110881901636	19.615403807587874	404.2135009765625	404.2210388183594
183	404.2310485839844	21.4175686490667					1	DETECTED	404.2310 m/z @21.42 [151020OFc1_NvH-0949-Control-18.raw]	404.2310485839844	21.4175686490667	0.0693465082666667	99.7642856869333	99.69493917866664	4393955.5	4.5304115638671005E8	2	7484	23.466530091311956	1.1125482476379152	45.20635648685537	404.2210693359375	404.24102783203125
184	404.2430725097656	32.0136469237333					1	DETECTED	404.2431 m/z @32.01 [151020OFc1_NvH-0949-Control-18.raw]	404.2430725097656	32.0136469237333	3.7902451256	96.1186138661333	92.3283687405333	972989.0	2.4111298248418546E8	3	7484	79.48661059326503	0.5315440955294495	2.837173185983493	404.2410888671875	404.2529602050781
185	404.2633972167969	24.2747803037333					1	DETECTED	404.2634 m/z @24.27 [151020OFc1_NvH-0949-Control-18.raw]	404.2633972167969	24.2747803037333	0.652954982133333	99.8175702109333	99.16461522879996	441706.78125	1.6093546465192118E8	0	7484	0.19099929976473717	4.911429760532825	20.226977610829127	404.2534484863281	404.2732849121094
186	404.3006286621094	90.7520520058667					1	DETECTED	404.3006 m/z @90.75 [151020OFc1_NvH-0949-Control-18.raw]	404.3006286621094	90.7520520058667	0.763318275466667	94.7704210818667	94.00710280640003	107458.7578125	1.3564208354760367E8	0	7484	1.6095769534867799	0.5223270675640284	12.458128459561957	404.2920227050781	404.3099365234375
187	404.3253479003906	54.1491981530667					1	DETECTED	404.3253 m/z @54.15 [151020OFc1_NvH-0949-Control-18.raw]	404.3253479003906	54.1491981530667	19.7907868074667	99.9339171064	80.1431302989333	64101.80078125	1.4830482895343423E8	0	7484	71.71699708448831	1.166281081694957	1.3325621633899138	404.3175048828125	404.333984375
188	404.41754150390625	45.9603567322667					1	DETECTED	404.4175 m/z @45.96 [151020OFc1_NvH-0949-Control-18.raw]	404.41754150390625	45.9603567322667	3.11306499333333	96.9392462752	93.82618128186668	268629.375	1.3463935787864536E8	0	7484	0.19420589447091885	1.2360605065364392	3.940519840443769E-4	404.4075927734375	404.4273986816406
189	404.446044921875	17.7924234488					1	DETECTED	404.4460 m/z @17.79 [151020OFc1_NvH-0949-Control-18.raw]	404.446044921875	17.7924234488	3.82985528746667	99.5220858656	95.69223057813333	265355.09375	1.4407059626048917E8	0	7484	0.1480310979923587	0.5079712488844867	0.008181676456047296	404.4362487792969	404.4512634277344
190	404.4613952636719	26.2183166888					1	DETECTED	404.4614 m/z @26.22 [151020OFc1_NvH-0949-Control-18.raw]	404.4613952636719	26.2183166888	2.07592226746667	99.49052798	97.41460571253333	503488.15625	1.4796627941360694E8	0	7484	0.21435231110536535	0.5183474368771003	0.18129141164694604	404.4514465332031	404.4709167480469
191	404.4765625	29.9443579733333					1	DETECTED	404.4766 m/z @29.94 [151020OFc1_NvH-0949-Control-18.raw]	404.4765625	29.9443579733333	3.45445092426667	97.0049021749333	93.55045125066664	364287.625	1.6019909173696643E8	0	7484	8.719369579306179	0.5986225009208876	0.5240171011159206	404.471435546875	404.485107421875
192	404.49530029296875	10.7258946597333					1	DETECTED	404.4953 m/z @10.73 [151020OFc1_NvH-0949-Control-18.raw]	404.49530029296875	10.7258946597333	2.8435013272	94.9813996986667	92.1378983714667	456755.84375	1.4965657810200393E8	0	7484	0.21254086257525096	6.8982234067012	28.470167841959725	404.4853820800781	404.50457763671875
193	404.5204772949219	12.5029187266667					1	DETECTED	404.5205 m/z @12.50 [151020OFc1_NvH-0949-Control-18.raw]	404.5204772949219	12.5029187266667	3.36697278693333	98.1304851802667	94.76351239333337	312333.9375	1.4604718150094497E8	0	7484	14.895812433674104	1.394178003608218	15.76076816354977	404.510498046875	404.5250549316406
194	404.5350646972656	17.6569818357333					1	DETECTED	404.5351 m/z @17.66 [151020OFc1_NvH-0949-Control-18.raw]	404.5350646972656	17.6569818357333	4.02492003413333	99.8175702109333	95.79265017679997	3949057.25	2.813505991630954E8	3	7484	0.1611055180057548	0.9973111119425108	4.6830853534992025	404.52508544921875	404.5450439453125
195	404.5483703613281	23.4801410373333					1	DETECTED	404.5484 m/z @23.48 [151020OFc1_NvH-0949-Control-18.raw]	404.5483703613281	23.4801410373333	3.15229615973333	98.2711214786667	95.11882531893338	1774609.375	2.0380490052200514E8	3	7484	16.702548978471068	1.1609169436760605	1.3090366551772668	404.5450744628906	404.558349609375
196	404.5589599609375	31.7402168786667					1	DETECTED	404.5590 m/z @31.74 [151020OFc1_NvH-0949-Control-18.raw]	404.5589599609375	31.7402168786667	3.63979663866667	71.8001289312	68.16033229253334	290846.96875	2.3715997533895463E8	0	7484	22.22983419619938	1.476944444103751	2.7509095672753987	404.5583801269531	404.56103515625
197	404.5712585449219	34.8480588730667					1	DETECTED	404.5713 m/z @34.85 [151020OFc1_NvH-0949-Control-18.raw]	404.5712585449219	34.8480588730667	2.8435013272	95.2201102634667	92.37660893626669	1388055.375	1.7208077015849093E8	3	7484	0.24467408982012984	0.6795221723001188	0.08457284591790551	404.561279296875	404.5732116699219
198	404.5832214355469	27.7323392602667					1	DETECTED	404.5832 m/z @27.73 [151020OFc1_NvH-0949-Control-18.raw]	404.5832214355469	27.7323392602667	1.74612799173333	98.3853362722667	96.63920828053337	4807301.5	2.6697113741481775E8	3	7484	5.484107526094803	6.782543499108662	1.465107716866221	404.5732421875	404.59320068359375
199	404.59344482421875	42.3848240746667					1	DETECTED	404.5934 m/z @42.38 [151020OFc1_NvH-0949-Control-18.raw]	404.59344482421875	42.3848240746667	4.51686196986667	93.5140796664	88.99721769653333	302574.125	1.6939029413036177E8	0	7484	3.379426908330892	1.468060675760426	2.8221561543986144	404.5932922363281	404.60308837890625
200	404.6180419921875	46.0703076114667					1	DETECTED	404.6180 m/z @46.07 [151020OFc1_NvH-0949-Control-18.raw]	404.6180419921875	46.0703076114667	0.531406119466667	95.8322470725333	95.30084095306664	386703.8125	1.421812333840317E8	2	7484	3.8803896182813062	0.5078040992353703	0.0016001003880369738	404.6081237792969	404.6280212402344
201	404.641357421875	42.5141141784					1	DETECTED	404.6414 m/z @42.51 [151020OFc1_NvH-0949-Control-18.raw]	404.641357421875	42.5141141784	3.20799328773333	95.3793372144	92.17134392666667	370010.1875	1.4864122378380215E8	0	7484	19.727148940853912	0.8010491850856137	0.6086283724003063	404.6318664550781	404.6510314941406
202	404.66326904296875	42.2948518722667					1	DETECTED	404.6633 m/z @42.29 [151020OFc1_NvH-0949-Control-18.raw]	404.66326904296875	42.2948518722667	5.45637895573333	93.4750134285333	88.01863447279997	283490.28125	1.5754331400449234E8	0	7484	25.305605291233938	1.9164342555671918	0.02449964830933013	404.6532897949219	404.6730041503906
203	404.6864013671875	42.3236809869333					1	DETECTED	404.6864 m/z @42.32 [151020OFc1_NvH-0949-Control-18.raw]	404.6864013671875	42.3236809869333	1.97564636933333	99.49052798	97.51488161066666	293015.8125	1.6444363611651894E8	0	7484	31.11171053761496	0.6116063673856124	0.35275416293364725	404.67657470703125	404.6949768066406
204	404.7050476074219	25.1688467530667					1	DETECTED	404.7050 m/z @25.17 [151020OFc1_NvH-0949-Control-18.raw]	404.7050476074219	25.1688467530667	3.39790382266667	98.4172734784	95.01936965573334	5929771.0	3.517839719476776E8	2	7484	0.28871292411887595	2.796574393107175	0.8130137739745149	404.6951599121094	404.71502685546875
205	404.71893310546875	15.1833303986667					1	DETECTED	404.7189 m/z @15.18 [151020OFc1_NvH-0949-Control-18.raw]	404.71893310546875	15.1833303986667	3.1615081816	98.7812968576	95.619788676	737236.8125	2.0520501283734864E8	2	7484	13.052277006543797	3.21440347605136	9.066451946179763	404.7150573730469	404.72174072265625
206	404.73175048828125	12.2682380749333					1	DETECTED	404.7318 m/z @12.27 [151020OFc1_NvH-0949-Control-18.raw]	404.73175048828125	12.2682380749333	2.55432585866667	96.7860360864	94.23171022773333	2926925.25	2.842334840944368E8	2	7484	0.19394811590522565	6.821342613044142	2.9630870307330874	404.7217712402344	404.7417297363281
207	404.7451477050781	44.5107252117333					1	DETECTED	404.7451 m/z @44.51 [151020OFc1_NvH-0949-Control-18.raw]	404.7451477050781	44.5107252117333	3.30033369066667	84.2796588085333	80.97932511786662	584376.375	1.905608689498439E8	4	7484	4.204181663113928	1.1219318551334154	1.1142894726270058	404.74176025390625	404.7550964355469
208	404.7580261230469	40.3094722725333					1	DETECTED	404.7580 m/z @40.31 [151020OFc1_NvH-0949-Control-18.raw]	404.7580261230469	40.3094722725333	4.1559997672	98.7706321608	94.6146323936	344236.96875	1.7330602994200793E8	0	7484	4.6311218848194144	1.393152451209934	3.999029079213184	404.75531005859375	404.76800537109375
209	404.76849365234375	39.8630984208					1	DETECTED	404.7685 m/z @39.86 [151020OFc1_NvH-0949-Control-18.raw]	404.76849365234375	39.8630984208	4.82393643093333	97.0159039517333	92.19196752079998	321947.5625	1.9807965939116687E8	0	7484	13.148078945634765	1.0140264022187677	0.714773703358688	404.76812744140625	404.7784729003906
210	404.7919616699219	47.3557349813333					1	DETECTED	404.7920 m/z @47.36 [151020OFc1_NvH-0949-Control-18.raw]	404.7919616699219	47.3557349813333	2.4815078448	92.258779232	89.77727138719999	386980.3125	2.174906797409452E8	0	7484	8.8345715322031	0.9455981541552841	0.01143618061175191	404.78204345703125	404.8019104003906
211	404.8092346191406	37.6518712064					1	DETECTED	404.8092 m/z @37.65 [151020OFc1_NvH-0949-Control-18.raw]	404.8092346191406	37.6518712064	4.97863464906667	99.8706638434667	94.89202919440004	345195.1875	2.759998841423435E8	0	7484	11.024725600303547	1.295074686855586	2.9729634349232272	404.8020935058594	404.8192138671875
212	404.82666015625	37.6241793984					1	DETECTED	404.8267 m/z @37.62 [151020OFc1_NvH-0949-Control-18.raw]	404.82666015625	37.6241793984	4.70105200533333	99.49052798	94.78947597466667	338868.71875	2.2655270113136795E8	0	7484	19.37695753152896	1.098570164456462	1.0885366674360804	404.8192443847656	404.8294372558594
213	404.8394470214844	37.4838830157333					1	DETECTED	404.8394 m/z @37.48 [151020OFc1_NvH-0949-Control-18.raw]	404.8394470214844	37.4838830157333	0.0178517928	99.7006469317333	99.6827951389333	414158.625	2.3132802388087523E8	0	7484	17.90264310363014	1.1219134792455856	1.3201993294550165	404.8294677734375	404.84942626953125
214	404.8511962890625	32.0723669768					1	DETECTED	404.8512 m/z @32.07 [151020OFc1_NvH-0949-Control-18.raw]	404.8511962890625	32.0723669768	0.632698816533333	99.9549204813333	99.32222166479997	281670.84375	2.7763625889156884E8	0	7484	39.39125680089025	2.4609584294433398	0.7964382843588377	404.8494567871094	404.8520202636719
215	404.862060546875	23.3474595725333					1	DETECTED	404.8621 m/z @23.35 [151020OFc1_NvH-0949-Control-18.raw]	404.862060546875	23.3474595725333	0.0591528482666667	99.8175702109333	99.75841736266663	819842.3125	2.7921026486023504E8	3	7484	0.8444423472203546	0.8980565033633752	1.84640224554434	404.8520812988281	404.86529541015625
216	404.87530517578125	17.2553422784					1	DETECTED	404.8753 m/z @17.26 [151020OFc1_NvH-0949-Control-18.raw]	404.87530517578125	17.2553422784	0.006976472	99.9339171064	99.9269406344	4043060.0	3.4717624350816274E8	3	7484	0.15779572276018428	36.69857074188387	9.194657246557133	404.8653259277344	404.88525390625
217	404.8924560546875	26.187268908					1	DETECTED	404.8925 m/z @26.19 [151020OFc1_NvH-0949-Control-18.raw]	404.8924560546875	26.187268908	0.006976472	99.4267620306667	99.41978555866669	1074229.25	2.9235712989867204E8	3	7484	18.14302594417054	0.9964708601094665	0.03612304164108462	404.88531494140625	404.89300537109375
218	404.90301513671875	15.7705233165333					1	DETECTED	404.9030 m/z @15.77 [151020OFc1_NvH-0949-Control-18.raw]	404.90301513671875	15.7705233165333	0.006976472	99.8706638434667	99.8636873714667	1378279.625	2.747256893722315E8	3	7484	19.169560783969132	2.390978046423581	5.9257116747756875	404.8930358886719	404.90771484375
219	404.917724609375	27.7577785392					1	DETECTED	404.9177 m/z @27.76 [151020OFc1_NvH-0949-Control-18.raw]	404.917724609375	27.7577785392	0.0282410674666667	99.9233086152	99.89506754773333	2841517.75	3.23980186166802E8	3	7484	5.489513615514134	1.092156171553146	4.565784361146952	404.9077453613281	404.9277038574219
220	404.93310546875	54.0390805629333					1	DETECTED	404.9331 m/z @54.04 [151020OFc1_NvH-0949-Control-18.raw]	404.93310546875	54.0390805629333	0.006976472	99.9446855546667	99.9377090826667	388202.25	2.805540199488723E8	3	7484	5.704748098251116	0.8064983220665181	3.329517321314574	404.927734375	404.9370422363281
221	404.9470520019531	21.3287525589333					1	DETECTED	404.9471 m/z @21.33 [151020OFc1_NvH-0949-Control-18.raw]	404.9470520019531	21.3287525589333	0.006976472	99.8813407362667	99.87436426426669	1493475.75	3.091596259614653E8	0	7484	0.09474696148565798	3.300841277194389	44.285990720212766	404.93707275390625	404.95703125
222	404.9585876464844	24.6081967944					1	DETECTED	404.9586 m/z @24.61 [151020OFc1_NvH-0949-Control-18.raw]	404.9585876464844	24.6081967944	0.0178517928	99.9339171064	99.9160653136	549493.5	3.13138073151078E8	0	7484	35.475653184263486	4.820107424047653	9.766178539393223	404.9570617675781	404.96856689453125
223	404.97430419921875	34.1727683885333					1	DETECTED	404.9743 m/z @34.17 [151020OFc1_NvH-0949-Control-18.raw]	404.97430419921875	34.1727683885333	0.0282410674666667	99.743129316	99.71488824853333	492600.09375	2.8982089201926434E8	2	7484	24.454516505657523	1.6113214326036598	1.507510878003706	404.9685974121094	404.9842834472656
224	404.9895324707031	34.1727683885333					1	DETECTED	404.9895 m/z @34.17 [151020OFc1_NvH-0949-Control-18.raw]	404.9895324707031	34.1727683885333	2.98237328346667	99.9757744674667	96.99340118400004	402011.0625	3.3114971951223326E8	0	7484	35.458604697914616	1.6940337858747068	3.337275378689804	404.98431396484375	404.99261474609375
225	405.00262451171875	62.18911154					1	DETECTED	405.0026 m/z @62.19 [151020OFc1_NvH-0949-Control-18.raw]	405.00262451171875	62.18911154	0.0178517928	99.9549204813333	99.9370686885333	562343.375	3.304354276354333E8	2	7484	38.75660042685401	1.2159840576683838	0.13038954313008663	404.9926452636719	405.0126037597656
226	405.0161437988281	53.3197674298667					1	DETECTED	405.0161 m/z @53.32 [151020OFc1_NvH-0949-Control-18.raw]	405.0161437988281	53.3197674298667	0.202367911466667	99.9859679533333	99.78360004186663	492394.625	3.2925130806906474E8	0	7484	2.0194658121702886	0.6043496741589897	0.47691492559151455	405.01263427734375	405.026123046875
227	405.031982421875	34.1573041597333					1	DETECTED	405.0320 m/z @34.16 [151020OFc1_NvH-0949-Control-18.raw]	405.031982421875	34.1573041597333	5.16260686346667	99.6581139306667	94.49550706720004	415922.875	3.4307109669396174E8	2	7484	10.847657902609157	2.043874956107067	20.345165294137306	405.0261535644531	405.03369140625
228	405.043701171875	42.7541134402667					1	DETECTED	405.0437 m/z @42.75 [151020OFc1_NvH-0949-Control-18.raw]	405.043701171875	42.7541134402667	0.491033662133333	99.9859679533333	99.49493429119997	433948.71875	3.6248867447229826E8	0	7484	13.235428795275432	1.4229211851246375	0.16109640391457242	405.0337219238281	405.0536804199219
229	405.05621337890625	43.9781687333333					1	DETECTED	405.0562 m/z @43.98 [151020OFc1_NvH-0949-Control-18.raw]	405.05621337890625	43.9781687333333	2.21526488853333	99.9859679533333	97.77070306479997	418998.78125	3.7885569930897534E8	0	7484	6.434447484153651	1.0747466133591974	0.6155171285726537	405.0537109375	405.0578918457031
230	405.0679016113281	43.7664714589333					1	DETECTED	405.0679 m/z @43.77 [151020OFc1_NvH-0949-Control-18.raw]	405.0679016113281	43.7664714589333	0.1820060648	99.9965283261333	99.8145222613333	435637.0	3.8978515820938396E8	3	7484	17.20395887307326	1.1488836992843856	0.712241693960867	405.05792236328125	405.0778503417969
231	405.0826416015625	62.0343966312					1	DETECTED	405.0826 m/z @62.03 [151020OFc1_NvH-0949-Control-18.raw]	405.0826416015625	62.0343966312	0.130833955466667	99.9965283261333	99.86569437066663	377539.53125	3.763927756088455E8	2	7484	13.065493876137985	0.5632943305149575	0.4785601033915041	405.0779113769531	405.0926208496094
232	405.1037902832031	90.3474839661333					1	DETECTED	405.1038 m/z @90.35 [151020OFc1_NvH-0949-Control-18.raw]	405.1037902832031	90.3474839661333	0.6123469208	99.9965283261333	99.38418140533331	1714105.625	3.917262283816534E8	0	7484	0.07864662079531115	0.5043427602096834	0.002038415831707636	405.09381103515625	405.11370849609375
233	405.1228942871094	89.2777343053333					1	DETECTED	405.1229 m/z @89.28 [151020OFc1_NvH-0949-Control-18.raw]	405.1228942871094	89.2777343053333	0.6123469208	99.9549204813333	99.34257356053331	815605.9375	4.1283967778108126E8	0	7484	64.41550418017823	0.5187274179639683	0.02374404653108479	405.1139831542969	405.12799072265625
234	405.13800048828125	62.0343966312					1	DETECTED	405.1380 m/z @62.03 [151020OFc1_NvH-0949-Control-18.raw]	405.13800048828125	62.0343966312	0.602109559733333	99.9549204813333	99.35281092159997	1029557.5	3.387649359488179E8	0	7484	47.13992883005173	0.924135181352359	0.1568325538177535	405.12811279296875	405.1479797363281
235	405.1584777832031	62.0343966312					1	DETECTED	405.1585 m/z @62.03 [151020OFc1_NvH-0949-Control-18.raw]	405.1584777832031	62.0343966312	0.5918474768	99.9339171064	99.3420696296	1714321.25	3.4272714362197214E8	2	7484	11.592358713636912	0.6919823688228	0.20985361293174928	405.14849853515625	405.1684265136719
236	405.1690979003906	61.6199054725333					1	DETECTED	405.1691 m/z @61.62 [151020OFc1_NvH-0949-Control-18.raw]	405.1690979003906	61.6199054725333	0.602109559733333	99.8914861144	99.28937655466666	235999.9375	3.956991822394047E8	0	7484	47.4677934030495	0.646279144510346	0.145749079092517	405.1684875488281	405.17095947265625
237	405.18096923828125	27.4160446037333					1	DETECTED	405.1810 m/z @27.42 [151020OFc1_NvH-0949-Control-18.raw]	405.18096923828125	27.4160446037333	0.233080003733333	99.9965283261333	99.76344832239997	2015728.625	3.778453434129768E8	2	7484	0.252900355392768	1.9683458826302427	5.3978162663921605	405.17108154296875	405.1909484863281
238	405.1982421875	17.5225808992					1	DETECTED	405.1982 m/z @17.52 [151020OFc1_NvH-0949-Control-18.raw]	405.1982421875	17.5225808992	0.2534950968	99.8813407362667	99.6278456394667	1579151.0	3.3516721932347465E8	2	7484	0.2478999787854761	5.435716526963014	5.786608954251168	405.19097900390625	405.19964599609375
239	405.20965576171875	17.2167154845333					1	DETECTED	405.2097 m/z @17.22 [151020OFc1_NvH-0949-Control-18.raw]	405.20965576171875	17.2167154845333	0.161535564533333	99.8706638434667	99.70912827893336	2651623.75	4.1851188213759035E8	3	7484	8.357150710197224	9.558526076343771	35.77893321243377	405.1996765136719	405.2196350097656
240	405.2207946777344	61.4676909613333					1	DETECTED	405.2208 m/z @61.47 [151020OFc1_NvH-0949-Control-18.raw]	405.2207946777344	61.4676909613333	0.314627379466667	98.4915162389333	98.17688885946663	559895.875	3.392269688884952E8	2	7484	33.132611692397255	0.5229607841963467	0.06985742747269633	405.21966552734375	405.22113037109375
241	405.23114013671875	15.9211509672					1	DETECTED	405.2311 m/z @15.92 [151020OFc1_NvH-0949-Control-18.raw]	405.23114013671875	15.9211509672	0.141096377866667	99.8597592786667	99.71866290080003	3935516.25	5.036003674650617E8	3	7484	14.008307692441948	11.295868949716922	1.6428824833235656	405.2211608886719	405.2410888671875
242	405.2422180175781	32.4381317114667					1	DETECTED	405.2422 m/z @32.44 [151020OFc1_NvH-0949-Control-18.raw]	405.2422180175781	32.4381317114667	0.0282410674666667	99.8597592786667	99.83151821120003	1011685.6875	3.130661562857773E8	0	7484	0.19212242002898705	0.954390422751222	3.4606245208474813	405.24114990234375	405.2500915527344
243	405.2601013183594	62.7022118130667					1	DETECTED	405.2601 m/z @62.70 [151020OFc1_NvH-0949-Control-18.raw]	405.2601013183594	62.7022118130667	0.006976472	99.8491324229333	99.84215595093329	2964377.5	3.319800472002079E8	2	7484	0.25486563090703385	0.517994209321022	0.021359021920798964	405.2501220703125	405.27008056640625
244	405.2701416015625	77.8913160882667					1	DETECTED	405.2701 m/z @77.89 [151020OFc1_NvH-0949-Control-18.raw]	405.2701416015625	77.8913160882667	0.0178517928	99.8386889904	99.8208371976	455440.40625	3.804338503581681E8	0	7484	25.944838720401208	0.6485140335555521	0.12274120597848982	405.2701110839844	405.2763977050781
245	405.2864074707031	67.5365745368					1	DETECTED	405.2864 m/z @67.54 [151020OFc1_NvH-0949-Control-18.raw]	405.2864074707031	67.5365745368	0.006976472	99.8386889904	99.8317125184	563663.5625	3.4284607629059136E8	0	7484	7.236649288069458	1.1934517210881266	0.36668947274804115	405.27642822265625	405.2895812988281
246	405.2995910644531	67.5365745368					1	DETECTED	405.2996 m/z @67.54 [151020OFc1_NvH-0949-Control-18.raw]	405.2995910644531	67.5365745368	0.006976472	99.9965283261333	99.9895518541333	1309335.0	3.19936789171327E8	2	7484	13.02689168536758	0.5908406910109105	1.683513318931403	405.28961181640625	405.3095703125
247	405.3123779296875	67.5365745368					1	DETECTED	405.3124 m/z @67.54 [151020OFc1_NvH-0949-Control-18.raw]	405.3123779296875	67.5365745368	0.0490073093333333	99.8282576210667	99.77925031173336	646166.75	5.2872628774262124E8	0	7484	9.561333891017945	0.5952283574874001	0.17206501139393487	405.30963134765625	405.32183837890625
248	405.33184814453125	67.5365745368					1	DETECTED	405.3318 m/z @67.54 [151020OFc1_NvH-0949-Control-18.raw]	405.33184814453125	67.5365745368	0.0897022973333333	99.8175702109333	99.72786791359997	1745429.875	2.97025008421117E8	2	7484	5.876145606230708	0.5537209469718115	0.6055470682652759	405.3218688964844	405.3418273925781
249	405.3543395996094	67.5365745368					1	DETECTED	405.3543 m/z @67.54 [151020OFc1_NvH-0949-Control-18.raw]	405.3543395996094	67.5365745368	0.0897022973333333	99.8175702109333	99.72786791359997	1526357.0	3.924938752307329E8	2	7484	23.522393426195862	0.6020817150456623	3.1788453301058444	405.3443603515625	405.36431884765625
250	405.3692321777344	87.2335210821333					1	DETECTED	405.3692 m/z @87.23 [151020OFc1_NvH-0949-Control-18.raw]	405.3692321777344	87.2335210821333	0.0998355482666667	99.7964703096	99.69663476133333	542116.0625	3.486652114802991E8	2	7484	6.267320828315661	1.1937307571799047	0.04460276181977509	405.3643493652344	405.3788757324219
251	405.3888854980469	87.2335210821333					1	DETECTED	405.3889 m/z @87.23 [151020OFc1_NvH-0949-Control-18.raw]	405.3888854980469	87.2335210821333	0.920876679733333	99.7964703096	98.87559362986666	791088.5	3.4008276530220306E8	2	7484	29.86230098639438	0.520382586682995	0.06728301153422778	405.37890625	405.39886474609375
252	405.4062194824219	89.8160152376					1	DETECTED	405.4062 m/z @89.82 [151020OFc1_NvH-0949-Control-18.raw]	405.4062194824219	89.8160152376	0.663081986133333	99.9859679533333	99.32288596719997	718844.8125	2.6667938443390155E8	3	7484	0.15262476151194448	0.6197091383702391	0.03239056973718609	405.3988952636719	405.41619873046875
253	405.4262390136719	89.8160152376					1	DETECTED	405.4262 m/z @89.82 [151020OFc1_NvH-0949-Control-18.raw]	405.4262390136719	89.8160152376	0.0282410674666667	99.3628543930667	99.33461332560003	880079.625	3.0166717387036496E8	2	7484	0.1333840204049892	0.512888590516481	0.2784983564826082	405.416259765625	405.43621826171875
254	405.44384765625	89.882199668					1	DETECTED	405.4438 m/z @89.88 [151020OFc1_NvH-0949-Control-18.raw]	405.44384765625	89.882199668	0.663081986133333	99.3628543930667	98.69977240693336	765873.3125	2.5087366895249143E8	4	7484	0.29510461209923733	0.6426532546021669	0.021866026580002793	405.4362487792969	405.4538269042969
255	405.4575500488281	74.6440731728					1	DETECTED	405.4576 m/z @74.64 [151020OFc1_NvH-0949-Control-18.raw]	405.4575500488281	74.6440731728	0.920876679733333	99.4267620306667	98.50588535093335	466667.78125	2.7862017567892325E8	2	7484	29.665062880103264	0.5317907791755607	0.21854070401208467	405.453857421875	405.458984375
256	405.468994140625	89.7883736848					1	DETECTED	405.4690 m/z @89.79 [151020OFc1_NvH-0949-Control-18.raw]	405.468994140625	89.7883736848	0.663081986133333	99.3628543930667	98.69977240693336	1609300.125	2.840890901902183E8	2	7484	66.15074159563781	0.5288338369661462	0.012238540941709035	405.4590148925781	405.4789733886719
257	405.4923095703125	19.5815705930667					1	DETECTED	405.4923 m/z @19.58 [151020OFc1_NvH-0949-Control-18.raw]	405.4923095703125	19.5815705930667	0.733352493866667	98.6107111517333	97.87735865786664	948513.9375	2.5945638095228577E8	4	7484	0.21057479987453576	3.564619580077022	18.79097790502803	405.4823303222656	405.5022888183594
258	405.5152282714844	75.825814624					1	DETECTED	405.5152 m/z @75.83 [151020OFc1_NvH-0949-Control-18.raw]	405.5152282714844	75.825814624	0.652954982133333	98.6107111517333	97.95775616959996	347690.84375	2.2834034844468623E8	0	7484	72.42008480832385	0.5718273341182044	0.08687371759446044	405.5052490234375	405.5214538574219
259	405.5314636230469	20.5638327648					1	DETECTED	405.5315 m/z @20.56 [151020OFc1_NvH-0949-Control-18.raw]	405.5314636230469	20.5638327648	0.733352493866667	99.2452122037333	98.51185970986664	1869779.75	2.750818169361495E8	3	7484	10.709584241659105	0.9912520400275784	3.89609950482262	405.521484375	405.54144287109375
260	405.54400634765625	17.2858502125333					1	DETECTED	405.5440 m/z @17.29 [151020OFc1_NvH-0949-Control-18.raw]	405.54400634765625	17.2858502125333	1.09541088986667	99.0976389738667	98.00222808400002	980246.5	2.5566579410131258E8	3	7484	5.78350783563376	16.319387647982175	53.12128892299766	405.5414733886719	405.5539855957031
261	405.55511474609375	82.5639322658667					1	DETECTED	405.5551 m/z @82.56 [151020OFc1_NvH-0949-Control-18.raw]	405.55511474609375	82.5639322658667	1.09541088986667	97.5006505682667	96.40523967840004	220994.65625	2.502038326617102E8	0	7484	77.68498819660375	0.6063102378474804	0.21266902866091	405.55401611328125	405.55511474609375
262	405.565185546875	15.9108324357333					1	DETECTED	405.5652 m/z @15.91 [151020OFc1_NvH-0949-Control-18.raw]	405.565185546875	15.9108324357333	1.09541088986667	98.6107111517333	97.51530026186663	2815175.75	2.9862998914632654E8	3	7484	0.16520213193743238	2.1242015662065263	24.960987115908516	405.55523681640625	405.5751647949219
263	405.575439453125	92.5631986498667					1	DETECTED	405.5754 m/z @92.56 [151020OFc1_NvH-0949-Control-18.raw]	405.575439453125	92.5631986498667	1.1145539016	98.0415907677333	96.92703686613329	202136.4375	2.4067996160800356E8	0	7484	73.61500206480818	0.5079334067435609	0.018995517617280133	405.5752258300781	405.5785217285156
264	405.5885314941406	84.6509689042667					1	DETECTED	405.5885 m/z @84.65 [151020OFc1_NvH-0949-Control-18.raw]	405.5885314941406	84.6509689042667	0.0387890669333333	98.0415907677333	98.00280170079996	1255886.125	2.2513242118090302E8	0	7484	64.9736741857152	0.5225044913108213	0.6477884765935407	405.57855224609375	405.5985107421875
265	405.6003723144531	92.6760429845333					1	DETECTED	405.6004 m/z @92.68 [151020OFc1_NvH-0949-Control-18.raw]	405.6003723144531	92.6760429845333	0.551539645066667	97.7971827170667	97.24564307200004	199948.1875	2.052556682435528E8	0	7484	14.655174614513697	0.5208824267781936	1.8208926383513664	405.5985412597656	405.6019287109375
266	405.6119384765625	75.895818648					1	DETECTED	405.6119 m/z @75.90 [151020OFc1_NvH-0949-Control-18.raw]	405.6119384765625	75.895818648	0.0387890669333333	98.0415907677333	98.00280170079996	333537.125	2.2033211707828134E8	5	7484	79.31146819117001	0.5662343810613232	0.19111000874150647	405.6019592285156	405.6219177246094
267	405.6285400390625	92.8675951504					1	DETECTED	405.6285 m/z @92.87 [151020OFc1_NvH-0949-Control-18.raw]	405.6285400390625	92.8675951504	0.0387890669333333	98.0415907677333	98.00280170079996	277215.96875	2.4608177593305555E8	0	7484	0.6257795104805837	0.6289378873602299	0.017395318487512555	405.6219787597656	405.6307373046875
268	405.6407775878906	84.4104841901333					1	DETECTED	405.6408 m/z @84.41 [151020OFc1_NvH-0949-Control-18.raw]	405.6407775878906	84.4104841901333	0.0387890669333333	99.7642856869333	99.72549661999997	368984.6875	2.1706315899749312E8	0	7484	12.200377823770623	0.5663189296538577	0.09739734054044026	405.630859375	405.6488037109375
269	405.6588134765625	84.4104841901333					1	DETECTED	405.6588 m/z @84.41 [151020OFc1_NvH-0949-Control-18.raw]	405.6588134765625	84.4104841901333	0.0387890669333333	99.7642856869333	99.72549661999997	457182.375	2.4166085235505986E8	0	7484	79.82090984865407	9.921975917861328	0.09468903557528686	405.6488342285156	405.66876220703125
270	405.6706848144531	92.6969054509333					1	DETECTED	405.6707 m/z @92.70 [151020OFc1_NvH-0949-Control-18.raw]	405.6706848144531	92.6969054509333	0.212544932	97.6088496688	97.3963047368	265883.1875	2.3523296654356837E8	0	7484	1.642067068746158	0.613096590796781	0.012697480395250205	405.6688232421875	405.6726379394531
271	405.6826477050781	27.3466597973333					1	DETECTED	405.6826 m/z @27.35 [151020OFc1_NvH-0949-Control-18.raw]	405.6826477050781	27.3466597973333	0.0387890669333333	99.7642856869333	99.72549661999997	731625.1875	2.0295877349979973E8	2	7484	0.16803766187841873	295.2983878683968	5.848418909386252	405.67266845703125	405.6925964355469
272	405.7003479003906	17.4665437672					1	DETECTED	405.7003 m/z @17.47 [151020OFc1_NvH-0949-Control-18.raw]	405.7003479003906	17.4665437672	0.0387890669333333	99.7642856869333	99.72549661999997	571470.9375	2.1719580403770557E8	2	7484	9.125273622902725	28.639931313663954	16.365584171301144	405.6926574707031	405.70269775390625
273	405.71270751953125	16.7044170018667					1	DETECTED	405.7127 m/z @16.70 [151020OFc1_NvH-0949-Control-18.raw]	405.71270751953125	16.7044170018667	0.079492336	99.7642856869333	99.6847933509333	841183.375	1.9917171566580245E8	2	7484	8.584627672563958	5.255507754252539	10.68685537374052	405.7027282714844	405.715087890625
274	405.72509765625	21.9057798978667					1	DETECTED	405.7251 m/z @21.91 [151020OFc1_NvH-0949-Control-18.raw]	405.72509765625	21.9057798978667	0.1100509912	99.159292084	99.0492410928	1606796.875	2.3812993685757777E8	4	7484	0.21161566158642486	0.7956954710406869	0.48161291700714676	405.7151184082031	405.7296447753906
275	405.7397155761719	18.1064473184					1	DETECTED	405.7397 m/z @18.11 [151020OFc1_NvH-0949-Control-18.raw]	405.7397155761719	18.1064473184	1.17186352426667	99.0456892056	97.87382568133333	3841486.25	3.3794465303737843E8	2	7484	0.2181521389610026	0.6137881203851304	0.19840880146862358	405.729736328125	405.7495422363281
276	405.7619934082031	62.6607165397333					1	DETECTED	405.7620 m/z @62.66 [151020OFc1_NvH-0949-Control-18.raw]	405.7619934082031	62.6607165397333	1.17186352426667	99.8175702109333	98.64570668666663	1095615.625	2.1588713596458757E8	2	7484	0.2816705883206936	0.5069572085361012	1.1442889315095308	405.75201416015625	405.77191162109375
277	405.775146484375	93.1727421037333					1	DETECTED	405.7751 m/z @93.17 [151020OFc1_NvH-0949-Control-18.raw]	405.775146484375	93.1727421037333	1.17186352426667	99.2883029893333	98.11643946506663	152199.109375	1.782995971862926E8	0	7484	81.59705171609663	0.50857746694773	0.022259540329060447	405.7720031738281	405.7851257324219
278	405.7911071777344	93.3389669448					1	DETECTED	405.7911 m/z @93.34 [151020OFc1_NvH-0949-Control-18.raw]	405.7911071777344	93.3389669448	1.17186352426667	98.1954364461333	97.02357292186663	143756.984375	1.781682733015531E8	0	7484	81.8596022077216	0.5076893602458944	0.016072482023824608	405.7854309082031	405.80108642578125
279	405.8099365234375	93.3903249824					1	DETECTED	405.8099 m/z @93.39 [151020OFc1_NvH-0949-Control-18.raw]	405.8099365234375	93.3903249824	1.17186352426667	99.0673699861333	97.89550646186663	123986.6953125	1.5809871728696924E8	0	7484	81.695609017342	0.5094000679876941	0.014708387002353503	405.8012390136719	405.81988525390625
280	405.82269287109375	11.8332870933333					1	DETECTED	405.8227 m/z @11.83 [151020OFc1_NvH-0949-Control-18.raw]	405.82269287109375	11.8332870933333	1.20056987093333	99.8386889904	98.63811911946667	74691.921875	1.5017270461956537E8	0	7484	1.1020255454098073	4.638424828587819	90.9024243060329	405.8200378417969	405.82415771484375
281	405.8341979980469	44.9110227130667					1	DETECTED	405.8342 m/z @44.91 [151020OFc1_NvH-0949-Control-18.raw]	405.8341979980469	44.9110227130667	0.2842303384	99.3948064008	99.1105760624	96985.3125	1.4469112890845037E8	0	7484	33.09008064828583	1.1762564949050265	1.5310003776245276	405.82427978515625	405.8409118652344
282	405.8509216308594	35.3779006536					1	DETECTED	405.8509 m/z @35.38 [151020OFc1_NvH-0949-Control-18.raw]	405.8509216308594	35.3779006536	0.006976472	99.9549204813333	99.9479440093333	259785.921875	1.644738118655832E8	0	7484	24.01894681766631	1.7116557007480548	2.557461943788674	405.8409423828125	405.8554382324219
283	405.8655700683594	20.5324074794667					1	DETECTED	405.8656 m/z @20.53 [151020OFc1_NvH-0949-Control-18.raw]	405.8655700683594	20.5324074794667	0.1204085632	99.9757744674667	99.8553659042667	1332373.875	1.7317575717101225E8	3	7484	0.1698470106489829	0.5691573412435422	0.17189620300508568	405.8555908203125	405.86865234375
284	405.878662109375	14.5342935277333					1	DETECTED	405.8787 m/z @14.53 [151020OFc1_NvH-0949-Control-18.raw]	405.878662109375	14.5342935277333	0.0490073093333333	99.9859679533333	99.93696064399997	2329080.25	2.166438625172109E8	3	7484	0.1343184156257422	14.34345600330047	18.17362406611862	405.8686828613281	405.8814697265625
285	405.8914794921875	17.7549510989333					1	DETECTED	405.8915 m/z @17.75 [151020OFc1_NvH-0949-Control-18.raw]	405.8914794921875	17.7549510989333	0.0178517928	99.9757744674667	99.9579226746667	3035216.0	2.4186842990374473E8	3	7484	0.18096058269361492	0.8135851341225978	0.02169950730224978	405.8815002441406	405.9014587402344
286	405.90789794921875	36.2887657365333					1	DETECTED	405.9079 m/z @36.29 [151020OFc1_NvH-0949-Control-18.raw]	405.90789794921875	36.2887657365333	0.006976472	99.7114861538667	99.7045096818667	1071303.875	1.939978783514278E8	3	7484	0.30084578209572754	0.5236052031637043	0.3219701972088467	405.9014892578125	405.9178771972656
287	405.9198303222656	27.6969871765333					1	DETECTED	405.9198 m/z @27.70 [151020OFc1_NvH-0949-Control-18.raw]	405.9198303222656	27.6969871765333	0.0387890669333333	99.7221861456	99.68339707866667	140830.09375	1.4980110276317263E8	0	7484	23.1401526975183	1.7539925017618865	4.502166889190565	405.9179382324219	405.92962646484375
288	405.93475341796875	22.782544828					1	DETECTED	405.9348 m/z @22.78 [151020OFc1_NvH-0949-Control-18.raw]	405.93475341796875	22.782544828	0.491033662133333	99.8597592786667	99.36872561653337	96332.40625	1.5402022619506696E8	0	7484	34.48530137902898	2.228846776630588	7.276428616847224	405.9305114746094	405.94232177734375
289	405.9523620605469	0.273874013066667					1	DETECTED	405.9524 m/z @0.27 [151020OFc1_NvH-0949-Control-18.raw]	405.9523620605469	0.273874013066667	0.006976472	99.9859679533333	99.9789914813333	181570.640625	1.4694129643207195E8	0	7484	12.507709678650718	2.877967101383061	3.3653072023583865	405.94268798828125	405.9579772949219
290	405.9681396484375	50.0844519746667					1	DETECTED	405.9681 m/z @50.08 [151020OFc1_NvH-0949-Control-18.raw]	405.9681396484375	50.0844519746667	0.192166145866667	99.8491324229333	99.65696627706663	315897.6875	1.4895613508152068E8	0	7484	35.93837717565572	1.2029948389171508	0.0310210203589021	405.9581604003906	405.9736328125
291	405.983642578125	20.642291744					1	DETECTED	405.9836 m/z @20.64 [151020OFc1_NvH-0949-Control-18.raw]	405.983642578125	20.642291744	3.15229615973333	99.9233086152	96.77101245546667	783768.75	1.7056993753574008E8	0	7484	4.227614840862344	5.0623551182362885	20.81086630827737	405.973876953125	405.9936218261719
292	405.99383544921875	19.5184463208					1	DETECTED	405.9938 m/z @19.52 [151020OFc1_NvH-0949-Control-18.raw]	405.99383544921875	19.5184463208	2.8435013272	99.500746516	96.6572451888	207734.015625	1.469334427229855E8	0	7484	95.62336112441945	3.0899338840310526	5.158624775119126	405.9937438964844	406.0035095214844
293	406.1152648925781	89.1512476493333					1	DETECTED	406.1153 m/z @89.15 [151020OFc1_NvH-0949-Control-18.raw]	406.1152648925781	89.1512476493333	0.693045993866667	99.2452122037333	98.55216620986664	351811.78125	1.5298258947490686E8	0	7484	0.5040345788702609	1.7682976431351507	3.066337966158223	406.1054382324219	406.1251525878906
294	406.1253662109375	89.2580090456					1	DETECTED	406.1254 m/z @89.26 [151020OFc1_NvH-0949-Control-18.raw]	406.1253662109375	89.2580090456	0.8227488472	94.7140053112	93.891256464	77461.9453125	1.4477775484747395E8	0	7484	0.5062472133739675	0.530847403249336	0.06169480649867194	406.1252746582031	406.1352844238281
295	406.1791076660156	27.4160446037333					1	DETECTED	406.1791 m/z @27.42 [151020OFc1_NvH-0949-Control-18.raw]	406.1791076660156	27.4160446037333	0.391705966666667	99.9965283261333	99.60482235946664	206052.390625	1.438388444565991E8	0	7484	63.2802734997271	2.6317209236899477	9.70218281794759	406.1691589355469	406.1822509765625
296	406.1922607421875	47.8381584093333					1	DETECTED	406.1923 m/z @47.84 [151020OFc1_NvH-0949-Control-18.raw]	406.1922607421875	47.8381584093333	2.92704416693333	99.7326688973333	96.80562473039997	1102085.125	2.1838862385927123E8	2	7484	0.153088532476076	1.3374258611795056	1.7552827377031528	406.1822814941406	406.2002868652344
297	406.2102966308594	17.6225130165333					1	DETECTED	406.2103 m/z @17.62 [151020OFc1_NvH-0949-Control-18.raw]	406.2102966308594	17.6225130165333	1.87297065253333	96.0964621192	94.22349146666667	1251845.5	2.4005994545304826E8	4	7484	8.55324784601845	0.9852658142233668	0.39206648747013195	406.2003173828125	406.2112121582031
298	406.22125244140625	39.5956803082667					1	DETECTED	406.2213 m/z @39.60 [151020OFc1_NvH-0949-Control-18.raw]	406.22125244140625	39.5956803082667	1.8188188416	98.6207129389333	96.80189409733329	3.460586E7	1.1334253068179185E9	3	7484	0.3412481827117375	0.5136133012539345	1.4919044365474066	406.2112731933594	406.2312316894531
299	406.23419189453125	17.6086987890667					1	DETECTED	406.2342 m/z @17.61 [151020OFc1_NvH-0949-Control-18.raw]	406.23419189453125	17.6086987890667	3.07503890373333	97.7641019768	94.68906307306668	1423573.125	2.771403537833433E8	2	7484	25.08227585524334	1.9636530552585953	0.7166473977331375	406.23126220703125	406.2441711425781
300	406.25531005859375	17.7805467397333					1	DETECTED	406.2553 m/z @17.78 [151020OFc1_NvH-0949-Control-18.raw]	406.25531005859375	17.7805467397333	3.61944490213333	97.5006505682667	93.88120566613338	1462252.875	2.3535201532008615E8	2	7484	6.581026380894901	3.8867158065691947	13.543677200918607	406.2453308105469	406.2651672363281
301	406.26788330078125	46.3305945138667					1	DETECTED	406.2679 m/z @46.33 [151020OFc1_NvH-0949-Control-18.raw]	406.26788330078125	46.3305945138667	4.50748916453333	85.9888996184	81.48141045386667	647098.1875	1.852124756899185E8	2	7484	10.670416663969235	0.6162379119568837	55.86455954667281	406.26531982421875	406.274658203125
302	406.280029296875	92.1190408464					1	DETECTED	406.2800 m/z @92.12 [151020OFc1_NvH-0949-Control-18.raw]	406.280029296875	92.1190408464	5.47473454426667	95.4193909026667	89.94465635840004	69925.6796875	7.782084156491236E7	0	7484	0.30368606409835763	0.5190603729733501	0.0381073918202879	406.2787170410156	406.28790283203125
303	406.32275390625	54.7450412781333					1	DETECTED	406.3228 m/z @54.75 [151020OFc1_NvH-0949-Control-18.raw]	406.32275390625	54.7450412781333	36.5915916146667	92.4923430698667	55.90075145520001	61562.23046875	1.6705620242872214E8	0	7484	53.6992448140131	1.5396729682650614	2.079345936530123	406.3150939941406	406.32275390625
304	406.3998107910156	36.7882832669333					1	DETECTED	406.3998 m/z @36.79 [151020OFc1_NvH-0949-Control-18.raw]	406.3998107910156	36.7882832669333	3.3779855512	99.1183113933333	95.7403258421333	61192.7265625	1.2883757905088261E8	2	7484	83.77654531059406	1.441300228127061	1.8814339129546267	406.3963928222656	406.4032287597656
305	406.4359436035156	45.0214878501333					1	DETECTED	406.4359 m/z @45.02 [151020OFc1_NvH-0949-Control-18.raw]	406.4359436035156	45.0214878501333	4.99950302	97.0261915314667	92.02668851146669	84594.96875	1.4213297625297967E8	0	7484	56.578704217854835	1.2178662083163163	1.4360334400569201	406.42608642578125	406.4371032714844
306	406.4471740722656	31.868271412					1	DETECTED	406.4472 m/z @31.87 [151020OFc1_NvH-0949-Control-18.raw]	406.4471740722656	31.868271412	2.0943824152	96.0523634082667	93.9579809930667	185898.84375	1.6605792498105145E8	0	7484	2.597877379980332	2.125634608522923	0.007832508794947157	406.4378967285156	406.454345703125
307	406.46441650390625	26.275226556					1	DETECTED	406.4644 m/z @26.28 [151020OFc1_NvH-0949-Control-18.raw]	406.46441650390625	26.275226556	3.49259621466667	98.6416353458667	95.14903913120003	753681.5	1.8970066431445315E8	0	7484	5.232082381454578	1.167050492489706	0.30206472298254633	406.4546813964844	406.4743347167969
308	406.4767761230469	22.2046534152					1	DETECTED	406.4768 m/z @22.20 [151020OFc1_NvH-0949-Control-18.raw]	406.4767761230469	22.2046534152	3.89220027013333	95.9419097629333	92.04970949279998	404024.71875	1.5432202822559395E8	0	7484	0.08039951342162155	0.5610967856214574	0.8428465709260629	406.4744567871094	406.4863586425781
309	406.48834228515625	29.3853890674667					1	DETECTED	406.4883 m/z @29.39 [151020OFc1_NvH-0949-Control-18.raw]	406.48834228515625	29.3853890674667	0.682964794933333	94.4899222325333	93.80695743759998	153072.984375	1.324760098223441E8	0	7484	18.535965273615886	1.950663008314127	3.949786558750037	406.4869384765625	406.49822998046875
310	406.5169982910156	42.2459295773333					1	DETECTED	406.5170 m/z @42.25 [151020OFc1_NvH-0949-Control-18.raw]	406.5169982910156	42.2459295773333	3.92175839573333	99.1806563424	95.25889794666666	198474.5625	1.3698539589568007E8	0	7484	6.945914640691768	1.4459960752110468	2.316434106122713	406.5071105957031	406.5259704589844
311	406.5359802246094	14.8282259792					1	DETECTED	406.5360 m/z @14.83 [151020OFc1_NvH-0949-Control-18.raw]	406.5359802246094	14.8282259792	0.324729026666667	99.9233086152	99.59857958853333	2.2730454E7	4.644055479893098E8	3	7484	0.1739843791293687	1.4563826144708722	1.87637319899333	406.5260314941406	406.54595947265625
312	406.5470886230469	14.5228977466667					1	DETECTED	406.5471 m/z @14.52 [151020OFc1_NvH-0949-Control-18.raw]	406.5470886230469	14.5228977466667	4.6799169544	95.8430176349333	91.1631006805333	591725.25	1.6872949099447638E8	3	7484	1.9885645579949838	0.6696459063577769	20.871881346200592	406.5459899902344	406.55572509765625
313	406.5657958984375	22.9684701904					1	DETECTED	406.5658 m/z @22.97 [151020OFc1_NvH-0949-Control-18.raw]	406.5657958984375	22.9684701904	2.6494242288	95.3160174664	92.6665932376	944104.5	1.7106698547040042E8	0	7484	0.09372935050102527	0.9037244494132766	1.5464704020825955	406.5558166503906	406.5757751464844
314	406.5767517089844	36.2195723010667					1	DETECTED	406.5768 m/z @36.22 [151020OFc1_NvH-0949-Control-18.raw]	406.5767517089844	36.2195723010667	4.11648107253333	97.5668232277333	93.45034215519996	277272.0625	1.4837434121329176E8	0	7484	0.29397573530493304	1.4946449180167662	0.009703296200496224	406.5758361816406	406.58673095703125
315	406.5870666503906	39.7403245906667					1	DETECTED	406.5871 m/z @39.74 [151020OFc1_NvH-0949-Control-18.raw]	406.5870666503906	39.7403245906667	3.99435559173333	86.8879169992	82.89356140746668	45705.86328125	1.2589697656117655E8	0	7484	70.7620082411422	1.1629710539906701	1.3189507561371487	406.5867919921875	406.59112548828125
316	406.60113525390625	36.5781564186667					1	DETECTED	406.6011 m/z @36.58 [151020OFc1_NvH-0949-Control-18.raw]	406.60113525390625	36.5781564186667	3.54290834266667	96.3150598784	92.77215153573334	92045.2890625	1.3193897342060739E8	0	7484	16.359565084521932	1.4047222467525862	1.80863221113057	406.5912780761719	406.6109313964844
317	406.6485595703125	29.6876168109333					1	DETECTED	406.6486 m/z @29.69 [151020OFc1_NvH-0949-Control-18.raw]	406.6485595703125	29.6876168109333	1.70908490693333	94.4237585757333	92.71467366879997	69591.8359375	1.5862080586510685E8	0	7484	0.19763870459031452	1.656889539217477	2.3137790784349543	406.63885498046875	406.650390625
318	406.6820068359375	19.6666449661333					1	DETECTED	406.6820 m/z @19.67 [151020OFc1_NvH-0949-Control-18.raw]	406.6820068359375	19.6666449661333	3.39790382266667	98.0303450850667	94.63244126240004	284793.9375	1.396897034482251E8	0	7484	0.2303320201800183	2.908413147270571	14.265370477753185	406.6722412109375	406.68408203125
319	406.6941223144531	47.8589749896					1	DETECTED	406.6941 m/z @47.86 [151020OFc1_NvH-0949-Control-18.raw]	406.6941223144531	47.8589749896	3.07503890373333	99.7856978896	96.71065898586667	467540.3125	1.6869462035239217E8	0	7484	0.21425287732537157	0.5736822790752938	0.029279985291272008	406.6842041015625	406.70050048828125
320	406.7106628417969	31.4811093978667					1	DETECTED	406.7107 m/z @31.48 [151020OFc1_NvH-0949-Control-18.raw]	406.7106628417969	31.4811093978667	3.2816905848	97.1034674869333	93.8217769021333	768384.375	1.798441424099384E8	2	7484	7.860931320336679	0.584533991570409	0.2272609637421572	406.7007141113281	406.71197509765625
321	406.72198486328125	39.5661389610667					1	DETECTED	406.7220 m/z @39.57 [151020OFc1_NvH-0949-Control-18.raw]	406.72198486328125	39.5661389610667	2.85281832186667	99.5112297154667	96.65841139360003	1.626702E7	6.153553791663699E8	2	7484	0.3257671378865439	0.8055097079342589	1.719157299954502	406.7120056152344	406.7319641113281
322	406.7347106933594	22.7307889138667					1	DETECTED	406.7347 m/z @22.73 [151020OFc1_NvH-0949-Control-18.raw]	406.7347106933594	22.7307889138667	2.26124993013333	98.0415907677333	95.78034083759997	2511695.25	2.145168519357311E8	2	7484	0.23423490798441904	0.5214986382860259	0.9333044737160229	406.73199462890625	406.7446594238281
323	406.74713134765625	19.7714032461333					1	DETECTED	406.7471 m/z @19.77 [151020OFc1_NvH-0949-Control-18.raw]	406.74713134765625	19.7714032461333	2.13296973786667	97.7529898898667	95.62002015200002	539141.6875	1.6898252375581932E8	2	7484	1.1429030295926488	0.6257463896217694	1.8266248431522643	406.7447204589844	406.75543212890625
324	406.7655029296875	30.6837116810667					1	DETECTED	406.7655 m/z @30.68 [151020OFc1_NvH-0949-Control-18.raw]	406.7655029296875	30.6837116810667	0.901435250933333	97.6644238349333	96.76298858399997	1566450.125	1.8196808623110944E8	2	7484	0.15249175090168166	1.103553834268307	1.239432307785456	406.75579833984375	406.7754821777344
325	406.7839050292969	20.642291744					1	DETECTED	406.7839 m/z @20.64 [151020OFc1_NvH-0949-Control-18.raw]	406.7839050292969	20.642291744	5.1328222448	65.5637554256	60.4309331808	142333.9375	1.0363764210742451E8	0	7484	14.369494096862127	2.064358837592841	0.010435076416924004	406.7755432128906	406.78704833984375
326	406.797119140625	45.0600187610667					1	DETECTED	406.7971 m/z @45.06 [151020OFc1_NvH-0949-Control-18.raw]	406.797119140625	45.0600187610667	3.2539472272	97.9749454656	94.7209982384	162157.53125	1.6915599694907984E8	0	7484	26.785692768481347	1.1382881944390877	1.2765646481865407	406.788330078125	406.8070983886719
327	406.8439636230469	25.3365205341333					1	DETECTED	406.8440 m/z @25.34 [151020OFc1_NvH-0949-Control-18.raw]	406.8439636230469	25.3365205341333	0.006976472	99.9965283261333	99.9895518541333	213146.46875	1.392254490281854E8	0	7484	9.975075953549887	3.8512813477049423	0.4661170816815219	406.834228515625	406.85394287109375
328	406.85809326171875	26.0379223650667					1	DETECTED	406.8581 m/z @26.04 [151020OFc1_NvH-0949-Control-18.raw]	406.85809326171875	26.0379223650667	1.19097633226667	99.8386889904	98.64771265813333	65995.4296875	1.368335515857039E8	0	7484	19.71016816799163	2.368884926140597	3.7593057093825784	406.8540954589844	406.858642578125
329	406.86865234375	14.8504819242667					1	DETECTED	406.8687 m/z @14.85 [151020OFc1_NvH-0949-Control-18.raw]	406.86865234375	14.8504819242667	0.079492336	99.9859679533333	99.9064756173333	1.5394729E7	3.933733309058205E8	0	7484	0.16410629439819324	25.56006247426901	15.766381605566988	406.8586730957031	406.87860107421875
330	406.88885498046875	46.0535142826667					1	DETECTED	406.8889 m/z @46.05 [151020OFc1_NvH-0949-Control-18.raw]	406.88885498046875	46.0535142826667	0.006976472	99.9549204813333	99.9479440093333	590820.25	1.8350329244905806E8	3	7484	27.435580045962002	0.5179720586768691	0.008648040213924194	406.8788757324219	406.8988342285156
331	406.909423828125	42.3685116034667					1	DETECTED	406.9094 m/z @42.37 [151020OFc1_NvH-0949-Control-18.raw]	406.909423828125	42.3685116034667	0.006976472	99.8813407362667	99.87436426426669	1066849.625	1.7038720153985748E8	3	7484	0.13444909882096567	0.6353022280922653	0.012899471159813708	406.8994445800781	406.9193115234375
332	406.9306945800781	34.9669009866667					1	DETECTED	406.9307 m/z @34.97 [151020OFc1_NvH-0949-Control-18.raw]	406.9306945800781	34.9669009866667	0.006976472	99.9859679533333	99.9789914813333	167644.734375	1.480435332569201E8	0	7484	44.64732702175443	1.3851859712828083	1.7661950780083153	406.92071533203125	406.9405212402344
333	406.9408264160156	45.0214878501333					1	DETECTED	406.9408 m/z @45.02 [151020OFc1_NvH-0949-Control-18.raw]	406.9408264160156	45.0214878501333	0.006976472	99.9233086152	99.9163321432	91282.5703125	1.564262355317716E8	0	7484	38.702868687959956	1.170280366128427	1.6825245309029042	406.9407653808594	406.94915771484375
334	406.9591979980469	32.5094203402667					1	DETECTED	406.9592 m/z @32.51 [151020OFc1_NvH-0949-Control-18.raw]	406.9591979980469	32.5094203402667	0.006976472	99.9021569021333	99.8951804301333	1504739.625	1.6766738429169044E8	4	7484	0.05896744593377434	0.5282030151272857	0.006421265271948647	406.9493408203125	406.9689025878906
335	406.98040771484375	19.3549459821333					1	DETECTED	406.9804 m/z @19.35 [151020OFc1_NvH-0949-Control-18.raw]	406.98040771484375	19.3549459821333	0.0178517928	99.2562845893333	99.2384327965333	671730.125	1.6384780651259142E8	0	7484	0.22300813794751306	0.5658422493725751	1.0843217383539254	406.9705810546875	406.9903564453125
336	406.9909973144531	15.0529048813333					1	DETECTED	406.9910 m/z @15.05 [151020OFc1_NvH-0949-Control-18.raw]	406.9909973144531	15.0529048813333	0.0897022973333333	99.9233086152	99.83360631786667	112638.3671875	1.357087141465477E8	0	7484	1.2318828435760736	7.193433003626252	null	406.9904479980469	407.0009765625
337	407.0605773925781	46.6285182122667					1	DETECTED	407.0606 m/z @46.63 [151020OFc1_NvH-0949-Control-18.raw]	407.0605773925781	46.6285182122667	0.0591528482666667	99.9757744674667	99.91662161920004	560092.6875	1.5933229467281446E8	0	7484	0.17284903307922406	0.5020470236301635	0.21646885998351856	407.0506286621094	407.0703125
338	407.0997314453125	90.3566754941333					1	DETECTED	407.0997 m/z @90.36 [151020OFc1_NvH-0949-Control-18.raw]	407.0997314453125	90.3566754941333	6.9653491616	99.4586804269333	92.4933312653333	208003.484375	1.387775570810513E8	0	7484	0.11786793343178203	0.5545740506422971	1.0668421047032786	407.09027099609375	407.1090087890625
339	407.1185607910156	89.2369524146667					1	DETECTED	407.1186 m/z @89.24 [151020OFc1_NvH-0949-Control-18.raw]	407.1185607910156	89.2369524146667	0.642865490666667	99.9757744674667	99.33290897680004	84921.1640625	1.3993560524544019E8	2	7484	0.3700967844980454	0.5530957707817454	1.1599351462372753	407.1098937988281	407.1283874511719
340	407.1435241699219	89.9657844448					1	DETECTED	407.1435 m/z @89.97 [151020OFc1_NvH-0949-Control-18.raw]	407.1435241699219	89.9657844448	0.0282410674666667	99.9965283261333	99.96828725866663	71278.640625	1.3777327834753397E8	0	7484	82.87245355839114	0.5444015709327575	0.11672028459207043	407.13385009765625	407.15289306640625
341	407.1554870605469	92.1069015101333					1	DETECTED	407.1555 m/z @92.11 [151020OFc1_NvH-0949-Control-18.raw]	407.1554870605469	92.1069015101333	4.17620980773333	96.0745416890667	91.89833188133338	64596.484375	1.355317427472765E8	0	7484	1.0717975141135412	0.5225611791634815	0.04512235832696305	407.1536865234375	407.1654052734375
342	407.1922302246094	13.5776506352					1	DETECTED	407.1922 m/z @13.58 [151020OFc1_NvH-0949-Control-18.raw]	407.1922302246094	13.5776506352	3.2263368288	99.3732896648	96.146952836	372829.21875	1.6719802589205065E8	3	7484	0.20509846769329343	6.603119228077421	12.569990271165894	407.1822814941406	407.19244384765625
343	407.20245361328125	14.8504819242667					1	DETECTED	407.2025 m/z @14.85 [151020OFc1_NvH-0949-Control-18.raw]	407.20245361328125	14.8504819242667	3.1615081816	99.6363909618667	96.4748827802667	6001997.5	3.805075788276896E8	3	7484	0.14926623197500888	2.439338602774808	11.131935655446465	407.1924743652344	407.2124328613281
344	407.2129821777344	20.3786507290667					1	DETECTED	407.2130 m/z @20.38 [151020OFc1_NvH-0949-Control-18.raw]	407.2129821777344	20.3786507290667	3.64906972746667	97.840696636	94.19162690853334	232068.453125	1.8109720719736516E8	0	7484	6.23868851150954	12.778234324288675	3.5182545375225027	407.21246337890625	407.21417236328125
345	407.2242431640625	39.5956803082667					1	DETECTED	407.2242 m/z @39.60 [151020OFc1_NvH-0949-Control-18.raw]	407.2242431640625	39.5956803082667	2.27966385466667	98.7054241432	96.42576028853334	4502494.0	3.789835071435645E8	3	7484	0.2980152751740519	0.5517334223833704	0.4110088100562705	407.2142639160156	407.2342224121094
346	407.234619140625	18.9659375597333					1	DETECTED	407.2346 m/z @18.97 [151020OFc1_NvH-0949-Control-18.raw]	407.234619140625	18.9659375597333	4.25185694	93.8517835602667	89.5999266202667	297523.375	1.940175518325746E8	0	7484	0.1432637618979662	3.285078923852824	1.255985886047029	407.2342529296875	407.2348327636719
347	407.2448425292969	20.3171375386667					1	DETECTED	407.2448 m/z @20.32 [151020OFc1_NvH-0949-Control-18.raw]	407.2448425292969	20.3171375386667	2.85281832186667	99.7326688973333	96.87985057546663	1762533.875	2.2610394268030447E8	2	7484	2.5800846794412244	2.0433446129684123	0.09309401305851105	407.23486328125	407.25482177734375
348	407.2572021484375	34.9976238256					1	DETECTED	407.2572 m/z @35.00 [151020OFc1_NvH-0949-Control-18.raw]	407.2572021484375	34.9976238256	4.0549488776	97.5445733568	93.4896244792	827543.25	1.7512733315049425E8	2	7484	0.15074214728105062	0.5158369199670797	0.010732519965813982	407.2548522949219	407.2671203613281
349	407.267333984375	30.733465816					1	DETECTED	407.2673 m/z @30.73 [151020OFc1_NvH-0949-Control-18.raw]	407.267333984375	30.733465816	4.88522674533333	97.8966152538667	93.01138850853337	540995.5	1.6159449646580893E8	0	7484	35.09901044506672	0.8848105225334181	0.8104454421885656	407.2672119140625	407.27728271484375
350	407.2870178222656	90.0226331930667					1	DETECTED	407.2870 m/z @90.02 [151020OFc1_NvH-0949-Control-18.raw]	407.2870178222656	90.0226331930667	2.08508725706667	97.6755651426667	95.59047788560002	119273.8515625	1.784199446787925E8	0	7484	38.479426985342016	0.5087877752211111	0.028336080076445176	407.2774353027344	407.29638671875
351	407.3006286621094	91.4986852853333					1	DETECTED	407.3006 m/z @91.50 [151020OFc1_NvH-0949-Control-18.raw]	407.3006286621094	91.4986852853333	7.65866239706667	92.5016030389333	84.84294064186663	91272.3046875	1.8808294946449932E8	0	7484	1.0221854033746922	0.5059811395503588	1.7919818527774845	407.29754638671875	407.30828857421875
352	407.3163757324219	92.602379548					1	DETECTED	407.3164 m/z @92.60 [151020OFc1_NvH-0949-Control-18.raw]	407.3163757324219	92.602379548	39.4258696269333	92.602379548	53.1765099210667	42410.60546875	7.156300324718629E7	0	7484	1.3229882199686074	0.5	null	407.3117980957031	407.32513427734375
353	407.3524169921875	22.7543533074667					1	DETECTED	407.3524 m/z @22.75 [151020OFc1_NvH-0949-Control-18.raw]	407.3524169921875	22.7543533074667	1.18140518933333	97.114394528	95.93298933866667	93506.3203125	1.541304521908292E8	0	7484	89.41657145705443	2.223455709746717	3.202297090298994	407.34368896484375	407.3605041503906
354	407.3952331542969	46.5911998290667					1	DETECTED	407.3952 m/z @46.59 [151020OFc1_NvH-0949-Control-18.raw]	407.3952331542969	46.5911998290667	2.51783908586667	99.9859679533333	97.46812886746663	600063.75	1.6491295927100515E8	0	7484	0.18929856699161007	1.224677969268193	5.46043078853848	407.3857116699219	407.4051513671875
355	407.4438781738281	11.5114842853333					1	DETECTED	407.4439 m/z @11.51 [151020OFc1_NvH-0949-Control-18.raw]	407.4438781738281	11.5114842853333	2.89934655626667	99.5632455448	96.66389898853333	124304.2109375	1.385149221047204E8	0	7484	0.11575199699883676	0.5069822006761525	0.6398433943463588	407.43408203125	407.45086669921875
356	407.4609680175781	32.5436892808					1	DETECTED	407.4610 m/z @32.54 [151020OFc1_NvH-0949-Control-18.raw]	407.4609680175781	32.5436892808	2.667639256	99.7221861456	97.0545468896	474438.5	1.845796167215718E8	0	7484	0.09208497274355665	3.2876928241624777	0.0060882660069361575	407.4510192871094	407.470703125
357	407.4747009277344	20.4910723144					1	DETECTED	407.4747 m/z @20.49 [151020OFc1_NvH-0949-Control-18.raw]	407.4747009277344	20.4910723144	2.82501851813333	94.8086503698667	91.98363185173336	319241.8125	1.5969882067495406E8	0	7484	0.18710200812042288	0.5170374409570953	1.118187567147076	407.4709777832031	407.48419189453125
358	407.4929504394531	19.656477708					1	DETECTED	407.4930 m/z @19.66 [151020OFc1_NvH-0949-Control-18.raw]	407.4929504394531	19.656477708	3.0840595168	86.1904162874667	83.10635677066671	247910.015625	1.5028639272702855E8	0	7484	8.864065492266427	6.8969259328674966	39.05948557083196	407.4847106933594	407.50286865234375
359	407.5145568847656	32.7155805130667					1	DETECTED	407.5146 m/z @32.72 [151020OFc1_NvH-0949-Control-18.raw]	407.5145568847656	32.7155805130667	1.55063647786667	89.7138056125333	88.16316913466663	180817.75	1.3626949847040567E8	0	7484	19.984361588879985	1.9393310848395005	3.0203363401226193	407.50457763671875	407.52032470703125
360	407.5303649902344	20.3273762458667					1	DETECTED	407.5304 m/z @20.33 [151020OFc1_NvH-0949-Control-18.raw]	407.5303649902344	20.3273762458667	5.22964160533333	95.2098996714667	89.98025806613337	1098176.125	1.61269229216381E8	3	7484	0.12309217794976846	0.9933457997437902	0.46515806282760186	407.5206604003906	407.5312805175781
361	407.5412902832031	22.4251923250667					1	DETECTED	407.5413 m/z @22.43 [151020OFc1_NvH-0949-Control-18.raw]	407.5412902832031	22.4251923250667	3.91218786746667	98.6207129389333	94.70852507146662	2292679.75	2.3169422566680467E8	3	7484	0.24232762533286234	0.5383175258812789	3.6132432710589217	407.53131103515625	407.55126953125
362	407.55352783203125	15.98590244					1	DETECTED	407.5535 m/z @15.99 [151020OFc1_NvH-0949-Control-18.raw]	407.55352783203125	15.98590244	2.44495812906667	85.7492711365333	83.30431300746662	977760.5	1.6039633617362934E8	3	7484	0.07247157670999727	1.2442597715061778	44.31450051415644	407.5513000488281	407.5550537109375
363	407.5650634765625	19.3945976557333					1	DETECTED	407.5651 m/z @19.39 [151020OFc1_NvH-0949-Control-18.raw]	407.5650634765625	19.3945976557333	2.89003405573333	99.8282576210667	96.93822356533337	3314143.75	2.338155793699002E8	3	7484	0.18861531487711858	1.9615578746392262	5.50178824669229	407.5550842285156	407.5749816894531
364	407.5766906738281	42.3848240746667					1	DETECTED	407.5767 m/z @42.38 [151020OFc1_NvH-0949-Control-18.raw]	407.5766906738281	42.3848240746667	2.55432585866667	95.4795588976	92.92523303893333	289575.75	1.550540211449033E8	0	7484	3.0131648979892773	1.2149766253522167	0.009300097693735718	407.57513427734375	407.5866394042969
365	407.59649658203125	19.9031295146667					1	DETECTED	407.5965 m/z @19.90 [151020OFc1_NvH-0949-Control-18.raw]	407.59649658203125	19.9031295146667	2.71371312906667	97.1690627682667	94.45534963920002	191999.296875	1.5552952645833486E8	0	7484	0.1013825074148329	2.7474856481552057	2.524741183777086	407.5871276855469	407.60595703125
366	407.6167297363281	25.4841516162667					1	DETECTED	407.6167 m/z @25.48 [151020OFc1_NvH-0949-Control-18.raw]	407.6167297363281	25.4841516162667	3.13312946666667	95.6235930029333	92.49046353626663	143943.640625	1.5822316958496118E8	0	7484	3.0206229806414555	3.0481173703132582	5.188844015531175	407.60687255859375	407.6263732910156
367	407.67047119140625	36.564121036					1	DETECTED	407.6705 m/z @36.56 [151020OFc1_NvH-0949-Control-18.raw]	407.67047119140625	36.564121036	2.75947928586667	96.1512448576	93.39176557173333	85259.8828125	1.367642609266956E8	0	7484	63.21153592598199	1.3813452936735378	2.322638582538699	407.6606140136719	407.6771240234375
368	407.6872253417969	11.2604392792					1	DETECTED	407.6872 m/z @11.26 [151020OFc1_NvH-0949-Control-18.raw]	407.6872253417969	11.2604392792	2.88101593786667	95.5122401677333	92.63122422986663	3315094.5	1.791925163369911E8	0	7484	0.12634539362120378	3.3988504070814107	0.9041147482890223	407.6772766113281	407.6971740722656
369	407.70391845703125	44.3572332714667					1	DETECTED	407.7039 m/z @44.36 [151020OFc1_NvH-0949-Control-18.raw]	407.70391845703125	44.3572332714667	3.72002735493333	94.1123077352	90.39228038026667	1047260.25	1.6103228986120886E8	2	7484	0.2277078005297568	1.3695434382507967	0.43783594434486256	407.6972961425781	407.7098083496094
370	407.7198791503906	13.9722830746667					1	DETECTED	407.7199 m/z @13.97 [151020OFc1_NvH-0949-Control-18.raw]	407.7198791503906	13.9722830746667	2.4905406816	99.8706638434667	97.3801231618667	3964200.0	2.6669959260419947E8	2	7484	0.17781032789470963	23.037871937884972	133.378777138825	407.70989990234375	407.7298278808594
371	407.73089599609375	29.1162462018667					1	DETECTED	407.7309 m/z @29.12 [151020OFc1_NvH-0949-Control-18.raw]	407.73089599609375	29.1162462018667	3.43567657386667	94.5913607410667	91.15568416720002	599039.4375	1.5866192015139544E8	0	7484	6.9155978592071214	0.5528416503716277	7.197924685409318	407.72991943359375	407.7406005859375
372	407.7442932128906	32.3903403357333					1	DETECTED	407.7443 m/z @32.39 [151020OFc1_NvH-0949-Control-18.raw]	407.7442932128906	32.3903403357333	3.82985528746667	91.7336430717333	87.90378778426663	362449.59375	1.568268484895879E8	0	7484	0.19161171234007668	0.5064695791360688	0.11102019770229156	407.740966796875	407.7454528808594
373	407.7554626464844	27.6018053725333					1	DETECTED	407.7555 m/z @27.60 [151020OFc1_NvH-0949-Control-18.raw]	407.7554626464844	27.6018053725333	3.74996034133333	94.7516360317333	91.00167569039996	6.0918892E7	1.0596681985893836E9	2	7484	0.17977433208020344	1.2152156541005545	1.0834303444019857	407.74554443359375	407.76544189453125
374	407.7729187011719	17.1935989653333					1	DETECTED	407.7729 m/z @17.19 [151020OFc1_NvH-0949-Control-18.raw]	407.7729187011719	17.1935989653333	4.19498235653333	94.8370933077333	90.64211095119997	580109.1875	1.4984607317516416E8	0	7484	0.13248535209104517	0.8745860149812308	1.421497608267762	407.7654724121094	407.7811584472656
375	407.7974853515625	19.8589718325333					1	DETECTED	407.7975 m/z @19.86 [151020OFc1_NvH-0949-Control-18.raw]	407.7974853515625	19.8589718325333	1.03762974053333	98.9526155608	97.91498582026666	254396.734375	1.5071257630713558E8	0	7484	0.06386657895464509	0.5108736165148495	0.01984994568629731	407.78759765625	407.8074035644531
376	407.8164367675781	25.460385272					1	DETECTED	407.8164 m/z @25.46 [151020OFc1_NvH-0949-Control-18.raw]	407.8164367675781	25.460385272	3.00077670373333	99.9655247421333	96.96474803839996	206029.65625	2.2047401245495033E8	0	7484	2.297812269227375	3.9224750012235354	1.8110959381898109	407.8074951171875	407.826416015625
377	407.82781982421875	19.6857001712					1	DETECTED	407.8278 m/z @19.69 [151020OFc1_NvH-0949-Control-18.raw]	407.82781982421875	19.6857001712	0.1718002616	99.3520821413333	99.1802818797333	144285.328125	1.557339532036693E8	0	7484	0.13269771403759023	8.205806874719809	0.015398476574087435	407.8266296386719	407.8376770019531
378	407.8509521484375	17.1839557952					1	DETECTED	407.8510 m/z @17.18 [151020OFc1_NvH-0949-Control-18.raw]	407.8509521484375	17.1839557952	0.079492336	99.8706638434667	99.7911715074667	80672.859375	1.3751322489324746E8	0	7484	13.965534077431084	3.030504310979264	0.16500064122256866	407.8409729003906	407.8541259765625
379	407.8641357421875	39.2681923042667					1	DETECTED	407.8641 m/z @39.27 [151020OFc1_NvH-0949-Control-18.raw]	407.8641357421875	39.2681923042667	0.006976472	99.9965283261333	99.9895518541333	483469.6875	1.6882471719008514E8	0	7484	24.50553854274348	0.5046808643920733	0.006429510953146433	407.85443115234375	407.873779296875
380	407.88385009765625	21.3854001098667					1	DETECTED	407.8839 m/z @21.39 [151020OFc1_NvH-0949-Control-18.raw]	407.88385009765625	21.3854001098667	0.0282410674666667	99.9655247421333	99.93728367466663	1621563.5	2.0893799203514087E8	3	7484	5.251322770043785	1.1301921753793622	0.4943524422178798	407.8738708496094	407.8892822265625
381	407.8993225097656	19.4129302504					1	DETECTED	407.8993 m/z @19.41 [151020OFc1_NvH-0949-Control-18.raw]	407.8993225097656	19.4129302504	0.141096377866667	99.9965283261333	99.85543194826663	2165371.0	2.2470329539017165E8	3	7484	22.800188367375714	0.9293620588521702	2.0164282842593133	407.88934326171875	407.9092712402344
382	407.91546630859375	32.7323823384					1	DETECTED	407.9155 m/z @32.73 [151020OFc1_NvH-0949-Control-18.raw]	407.91546630859375	32.7323823384	0.0591528482666667	99.8706638434667	99.81151099520004	249111.15625	1.4968910214301863E8	0	7484	17.68913653796363	1.943064484480292	0.7234375991696743	407.90936279296875	407.9254455566406
383	407.9378356933594	11.2465413237333					1	DETECTED	407.9378 m/z @11.25 [151020OFc1_NvH-0949-Control-18.raw]	407.9378356933594	11.2465413237333	0.006976472	99.9965283261333	99.9895518541333	2619475.75	1.833123742988548E8	0	7484	0.13472169739760353	1.149366713282497	16.534862587055617	407.9279479980469	407.9477844238281
384	407.9743957519531	46.0440974813333					1	DETECTED	407.9744 m/z @46.04 [151020OFc1_NvH-0949-Control-18.raw]	407.9743957519531	46.0440974813333	0.079492336	99.9859679533333	99.9064756173333	753211.25	1.538243937152265E8	0	7484	33.03553805045992	0.5005274779117207	0.001665958223179278	407.96441650390625	407.984375
385	407.9983215332031	19.8824791584					1	DETECTED	407.9983 m/z @19.88 [151020OFc1_NvH-0949-Control-18.raw]	407.9983215332031	19.8824791584	0.1718002616	99.8597592786667	99.6879590170667	187200.0625	1.3515541320264032E8	0	7484	3.8220022631542605	5.111731808220131	0.02977339821625512	407.9884338378906	408.0077819824219
386	408.1325378417969	92.7782584226667					1	DETECTED	408.1325 m/z @92.78 [151020OFc1_NvH-0949-Control-18.raw]	408.1325378417969	92.7782584226667	2.26124993013333	99.9859679533333	97.72471802319997	48732.06640625	1.3764666959806857E8	0	7484	8.863380009943441	0.5391840081746755	0.07890341333169458	408.1226501464844	408.14178466796875
387	408.1590270996094	19.6666449661333					1	DETECTED	408.1590 m/z @19.67 [151020OFc1_NvH-0949-Control-18.raw]	408.1590270996094	19.6666449661333	5.09477267333333	97.1472669421333	92.05249426879998	116113.3515625	1.4124631652934527E8	0	7484	6.9570674044697185	3.6278710759443102	30.42088703793116	408.1490783691406	408.1689453125
388	408.1763916015625	10.0972082784					1	DETECTED	408.1764 m/z @10.10 [151020OFc1_NvH-0949-Control-18.raw]	408.1763916015625	10.0972082784	5.9741644656	99.1291195264	93.1549550608	62509.125	1.4933994182590398E8	0	7484	0.21657656364426003	11.296866985938909	0.6199993300035299	408.1690673828125	408.1781005859375
389	408.1881103515625	11.2371682912					1	DETECTED	408.1881 m/z @11.24 [151020OFc1_NvH-0949-Control-18.raw]	408.1881103515625	11.2371682912	1.0472403616	98.5244244021333	97.4771840405333	1375657.875	1.8355974625074995E8	3	7484	0.13043993764807205	0.5758632321727329	680.6465166685648	408.17828369140625	408.1980895996094
390	408.1997985839844	17.0536201053333					1	DETECTED	408.1998 m/z @17.05 [151020OFc1_NvH-0949-Control-18.raw]	408.1997985839844	17.0536201053333	3.42600591413333	95.7661993845333	92.34019347039997	577095.125	1.7500185147379962E8	3	7484	26.25827517451726	1.8882391372729674	7.565068109237431	408.1981201171875	408.2090148925781
391	408.2190246582031	15.5722738712					1	DETECTED	408.2190 m/z @15.57 [151020OFc1_NvH-0949-Control-18.raw]	408.2190246582031	15.5722738712	1.75532602933333	98.5905428973333	96.83521686799996	3210113.0	3.617840868238105E8	3	7484	1.6545413127577593	2.0443616564947895	406.8052117938457	408.20904541015625	408.224853515625
392	408.23486328125	29.2152307848					1	DETECTED	408.2349 m/z @29.22 [151020OFc1_NvH-0949-Control-18.raw]	408.23486328125	29.2152307848	1.966496464	99.4161807917333	97.4496843277333	1.4289175E7	5.498405910592176E8	2	7484	0.33428467069439805	3.073702185728266	0.20158520993312923	408.2248840332031	408.2447814941406
393	408.2562561035156	27.5738532333333					1	DETECTED	408.2563 m/z @27.57 [151020OFc1_NvH-0949-Control-18.raw]	408.2562561035156	27.5738532333333	3.4646388264	96.3685260813333	92.9038872549333	2.6445812E7	8.089230622911224E8	2	7484	0.20586755057409434	1.3596807793208532	1.4056081259328903	408.24627685546875	408.26611328125
394	408.27783203125	91.4665730685333					1	DETECTED	408.2778 m/z @91.47 [151020OFc1_NvH-0949-Control-18.raw]	408.27783203125	91.4665730685333	3.72939407093333	95.3899020728	91.66050800186667	514278.09375	2.1841909822305825E8	0	7484	1.047875438997096	0.5093110375160083	0.013894953030052207	408.26800537109375	408.2876281738281
395	408.2950439453125	90.6891383570667					1	DETECTED	408.2950 m/z @90.69 [151020OFc1_NvH-0949-Control-18.raw]	408.2950439453125	90.6891383570667	4.8756227568	99.7326688973333	94.8570461405333	32645.9375	1.0351392574622259E8	0	7484	0.9531280772251307	0.5526929264988562	0.10538585299771235	408.2900695800781	408.2998046875
396	408.4090881347656	8.95011470053333					1	DETECTED	408.4091 m/z @8.95 [151020OFc1_NvH-0949-Control-18.raw]	408.4090881347656	8.95011470053333	4.09593782666667	99.743129316	95.64719148933332	159813.84375	1.5923974657476935E8	0	7484	0.11916770198298643	3.9838441493446712	73.24828634389361	408.399169921875	408.4188537597656
397	408.43438720703125	13.5019889485333					1	DETECTED	408.4344 m/z @13.50 [151020OFc1_NvH-0949-Control-18.raw]	408.43438720703125	13.5019889485333	1.9937339096	99.1806563424	97.1869224328	186695.734375	1.4577750722252026E8	0	7484	0.05674108789478183	0.5700354230108092	0.9387953193706648	408.4244384765625	408.4344177246094
398	408.4444274902344	47.6066550272					1	DETECTED	408.4444 m/z @47.61 [151020OFc1_NvH-0949-Control-18.raw]	408.4444274902344	47.6066550272	0.891623401866667	98.1080896112	97.21646620933333	977312.9375	1.5889195848808172E8	5	7484	36.456382329063196	1.7542932491093568	7.9896332457081085	408.4344787597656	408.45440673828125
399	408.4555358886719	22.8029614501333					1	DETECTED	408.4555 m/z @22.80 [151020OFc1_NvH-0949-Control-18.raw]	408.4555358886719	22.8029614501333	3.4167241544	98.1632913376	94.7465671832	52674.92578125	1.2873761958457926E8	0	7484	23.59144942601525	2.443655407128765	4.731657520651825	408.4544372558594	408.45904541015625
400	408.4793395996094	13.0767495125333					1	DETECTED	408.4793 m/z @13.08 [151020OFc1_NvH-0949-Control-18.raw]	408.4793395996094	13.0767495125333	3.5821308104	99.4378017738667	95.8556709634667	241003.359375	1.43390987154119E8	0	7484	0.18552079087139717	6.3493265636918865	6.5430614461572825	408.4693603515625	408.4892578125
401	408.5072326660156	41.4473404912					1	DETECTED	408.5072 m/z @41.45 [151020OFc1_NvH-0949-Control-18.raw]	408.5072326660156	41.4473404912	4.791617652	99.3304443629333	94.53882671093331	73084.4453125	1.3600491990723422E8	0	7484	89.31550771109423	1.3976918530426024	1.9279809537566681	408.49774169921875	408.51715087890625
402	408.52337646484375	13.9630582781333					1	DETECTED	408.5234 m/z @13.96 [151020OFc1_NvH-0949-Control-18.raw]	408.52337646484375	13.9630582781333	3.76100408213333	98.6944825978667	94.93347851573337	50781.765625	1.3353097138115522E8	0	7484	7.950113225165859	4.652664879635465	15.579259899954396	408.5173645019531	408.5240478515625
403	408.5340576171875	16.9992204008					1	DETECTED	408.5341 m/z @17.00 [151020OFc1_NvH-0949-Control-18.raw]	408.5340576171875	16.9992204008	1.49429996853333	97.8072846797333	96.31298471119997	375763.4375	1.5841830093224558E8	0	7484	12.269635010951113	0.5380337560854952	0.20964944992724574	408.5240783691406	408.5408935546875
404	408.5509033203125	8.11038894746667					1	DETECTED	408.5509 m/z @8.11 [151020OFc1_NvH-0949-Control-18.raw]	408.5509033203125	8.11038894746667	3.09316527146667	98.5796529669333	95.48648769546662	2803325.0	2.929325544102176E8	3	7484	12.937166544695213	2.839617062455169	6.899543737810068	408.5409851074219	408.5608825683594
405	408.5629577636719	6.97693270666667					1	DETECTED	408.5630 m/z @6.98 [151020OFc1_NvH-0949-Control-18.raw]	408.5629577636719	6.97693270666667	2.96401669466667	99.5112297154667	96.54721302080003	730826.875	2.133470251010666E8	3	7484	0.19762605125654176	29.51773577460834	11.854021075408562	408.5609130859375	408.5687561035156
406	408.57879638671875	30.7225451056					1	DETECTED	408.5788 m/z @30.72 [151020OFc1_NvH-0949-Control-18.raw]	408.57879638671875	30.7225451056	1.95733224106667	97.4561824738667	95.49885023280004	1824411.5	1.8846387453730616E8	3	7484	0.17783945909024013	0.5417055987979743	1.0697548818062572	408.5688171386719	408.5885314941406
407	408.609619140625	8.95011470053333					1	DETECTED	408.6096 m/z @8.95 [151020OFc1_NvH-0949-Control-18.raw]	408.609619140625	8.95011470053333	3.64906972746667	95.4005682917333	91.75149856426663	129340.7890625	1.4218507065166917E8	0	7484	0.10963661773793199	1.1008522600198547	70.27723183216814	408.599853515625	408.6195983886719
408	408.6451110839844	47.6066550272					1	DETECTED	408.6451 m/z @47.61 [151020OFc1_NvH-0949-Control-18.raw]	408.6451110839844	47.6066550272	3.88109179306667	98.3420386250667	94.46094683200003	1115459.0	1.4891980004934427E8	0	7484	0.1263459513579548	2.703400752021672	1.266372027271851	408.63616943359375	408.6544189453125
409	408.68914794921875	11.2604392792					1	DETECTED	408.6891 m/z @11.26 [151020OFc1_NvH-0949-Control-18.raw]	408.68914794921875	11.2604392792	3.30950887306667	94.6484024272	91.33889355413332	193310.046875	1.4358064476774082E8	0	7484	0.11955496523561493	0.765741163213473	33.18373671282877	408.6795654296875	408.6912841796875
410	408.70159912109375	33.3002369226667					1	DETECTED	408.7016 m/z @33.30 [151020OFc1_NvH-0949-Control-18.raw]	408.70159912109375	33.3002369226667	2.71371312906667	99.0564678642667	96.34275473520002	1032800.8125	1.6473809432681406E8	2	7484	0.1908926367676429	0.5100601355417783	0.1379282512403422	408.6916809082031	408.7115783691406
411	408.7209167480469	30.454093476					1	DETECTED	408.7209 m/z @30.45 [151020OFc1_NvH-0949-Control-18.raw]	408.7209167480469	30.454093476	3.12406962213333	99.6581139306667	96.53404430853337	817783.125	1.8471426867993206E8	2	7484	13.127233907525955	2.071951268377778	0.021738868597373753	408.71160888671875	408.72222900390625
412	408.73223876953125	18.3485488914667					1	DETECTED	408.7322 m/z @18.35 [151020OFc1_NvH-0949-Control-18.raw]	408.73223876953125	18.3485488914667	3.00997878426667	98.5024346634667	95.49245587920004	1509507.5	2.2216784187914833E8	2	7484	5.347093121431216	0.8250528791164452	1.7965166469666776	408.7222595214844	408.7348327636719
413	408.7449035644531	28.9207779125333					1	DETECTED	408.7449 m/z @28.92 [151020OFc1_NvH-0949-Control-18.raw]	408.7449035644531	28.9207779125333	2.10359310853333	99.5632455448	97.45965243626667	6.3672784E7	1.2606534784927406E9	2	7484	0.22112449978605397	1.8428164799847813	1.4413818501249946	408.73492431640625	408.7548828125
414	408.7576904296875	27.5738532333333					1	DETECTED	408.7577 m/z @27.57 [151020OFc1_NvH-0949-Control-18.raw]	408.7576904296875	27.5738532333333	1.58808888453333	99.500746516	97.91265763146667	7160855.0	3.3243375896706486E8	2	7484	0.21754633140933421	0.5430136141776207	4.364535785057978	408.7549133300781	408.7674560546875
415	408.7684020996094	12.6518500837333					1	DETECTED	408.7684 m/z @12.65 [151020OFc1_NvH-0949-Control-18.raw]	408.7684020996094	12.6518500837333	1.30517456213333	96.2830828477333	94.97790828559997	203857.78125	1.469568963746832E8	0	7484	0.1410833780874885	1.0960740431066287	1.387784839586966	408.7677001953125	408.7782897949219
416	408.8106384277344	8.9854185856					1	DETECTED	408.8106 m/z @8.99 [151020OFc1_NvH-0949-Control-18.raw]	408.8106384277344	8.9854185856	1.34310135786667	99.9339171064	98.59081574853333	84904.328125	1.4948110488943824E8	0	7484	0.13027996979409195	0.5134747028733752	0.22141994868425344	408.80072021484375	408.8204650878906
417	408.84515380859375	47.6874599901333					1	DETECTED	408.8452 m/z @47.69 [151020OFc1_NvH-0949-Control-18.raw]	408.84515380859375	47.6874599901333	0.006976472	99.9021569021333	99.8951804301333	530255.875	1.4752975268448895E8	0	7484	0.0760577077691238	1.143595774382038	0.009172165616192461	408.8353271484375	408.8551330566406
418	408.86273193359375	16.7240651096					1	DETECTED	408.8627 m/z @16.72 [151020OFc1_NvH-0949-Control-18.raw]	408.86273193359375	16.7240651096	0.0282410674666667	99.9549204813333	99.92667941386664	186284.578125	1.4329773921617976E8	0	7484	13.310400622015969	8.174042634140605	0.14601298446309402	408.855224609375	408.86279296875
419	408.8728942871094	18.2548293770667					1	DETECTED	408.8729 m/z @18.25 [151020OFc1_NvH-0949-Control-18.raw]	408.8728942871094	18.2548293770667	0.0387890669333333	99.9549204813333	99.91613141439997	1415040.625	1.6859246954398018E8	0	7484	0.1419698034872603	2.8782765428167143	2.0960127321668964	408.8629150390625	408.8748779296875
420	408.8848876953125	8.122567728					1	DETECTED	408.8849 m/z @8.12 [151020OFc1_NvH-0949-Control-18.raw]	408.8848876953125	8.122567728	0.006976472	99.9859679533333	99.9789914813333	1787056.5	2.1370109092727694E8	3	7484	0.13391702978224984	6.896210041450678	9.551514348724817	408.8749084472656	408.8948669433594
421	408.89715576171875	6.97693270666667					1	DETECTED	408.8972 m/z @6.98 [151020OFc1_NvH-0949-Control-18.raw]	408.89715576171875	6.97693270666667	0.006976472	99.9549204813333	99.9479440093333	482714.5	1.5266717103976774E8	3	7484	0.3105007672171407	16.98931763374133	10.720774692102028	408.8948974609375	408.9031677246094
422	408.9131774902344	30.733465816					1	DETECTED	408.9132 m/z @30.73 [151020OFc1_NvH-0949-Control-18.raw]	408.9131774902344	30.733465816	0.006976472	99.9965283261333	99.9895518541333	1210679.75	1.7162516455375123E8	3	7484	0.18582403465684294	0.7773109234059731	0.024613894306323224	408.90325927734375	408.92303466796875
423	408.9268493652344	14.8282259792					1	DETECTED	408.9268 m/z @14.83 [151020OFc1_NvH-0949-Control-18.raw]	408.9268493652344	14.8282259792	0.006976472	99.9965283261333	99.9895518541333	76381.6796875	1.570290170409795E8	0	7484	14.789000633318254	3.360739432904394	5.717083637054406	408.9239807128906	408.93414306640625
424	408.9443664550781	52.5008501538667					1	DETECTED	408.9444 m/z @52.50 [151020OFc1_NvH-0949-Control-18.raw]	408.9443664550781	52.5008501538667	0.0490073093333333	99.7114861538667	99.66247884453337	188189.421875	1.5660456675119522E8	0	7484	30.174280555318933	0.9936886498413948	1.1088412181692555	408.9344787597656	408.94500732421875
425	408.9550476074219	18.6551285485333					1	DETECTED	408.9550 m/z @18.66 [151020OFc1_NvH-0949-Control-18.raw]	408.9550476074219	18.6551285485333	0.006976472	99.9859679533333	99.9789914813333	964863.6875	1.854903953813366E8	4	7484	19.411573363242937	0.7439590945882986	1.2827037843710087	408.9450988769531	408.9649353027344
426	408.9792175292969	24.2027847522667					1	DETECTED	408.9792 m/z @24.20 [151020OFc1_NvH-0949-Control-18.raw]	408.9792175292969	24.2027847522667	0.0282410674666667	99.9757744674667	99.94753340000004	1001122.1875	1.621392995535248E8	0	7484	0.22029903100211	0.5166709173452627	0.06608984599367677	408.9692687988281	408.98919677734375
427	409.009521484375	17.9667430290667					1	DETECTED	409.0095 m/z @17.97 [151020OFc1_NvH-0949-Control-18.raw]	409.009521484375	17.9667430290667	0.0387890669333333	99.9655247421333	99.92673567519996	359205.09375	1.5535520396083093E8	0	7484	0.0358976868990446	0.5278858762190494	3.2778039921004756	408.9995422363281	409.0191650390625
428	409.0456848144531	47.6218094546667					1	DETECTED	409.0457 m/z @47.62 [151020OFc1_NvH-0949-Control-18.raw]	409.0456848144531	47.6218094546667	4.4501819784	97.9636891832	93.5135072048	277495.15625	1.513316971833757E8	0	7484	19.608195569248974	1.1957118902760615	2.1994765372750984	409.03570556640625	409.0546875
429	409.11065673828125	5.38421900853333					1	DETECTED	409.1107 m/z @5.38 [151020OFc1_NvH-0949-Control-18.raw]	409.11065673828125	5.38421900853333	0.006976472	99.9965283261333	99.9895518541333	104096.0390625	1.5960712425074494E8	0	7484	4.371042677473248	60.740693009839184	22.721524165024498	409.1015625	409.12005615234375
430	409.1262512207031	32.6012614389333					1	DETECTED	409.1263 m/z @32.60 [151020OFc1_NvH-0949-Control-18.raw]	409.1262512207031	32.6012614389333	1.86383968213333	99.9655247421333	98.10168505999997	71637.2734375	1.5656779073299146E8	0	7484	88.17171429677036	1.5156690717796346	2.0334942504480824	409.1262512207031	409.1360778808594
431	409.16119384765625	90.8750051410667					1	DETECTED	409.1612 m/z @90.88 [151020OFc1_NvH-0949-Control-18.raw]	409.16119384765625	90.8750051410667	6.4171389608	98.4172734784	92.0001345176	552108.0625	1.4296909826159623E8	0	7484	0.06310855917854497	0.6180155385634816	0.005397636470386903	409.1513671875	409.1711120605469
432	409.18096923828125	27.3466597973333					1	DETECTED	409.1810 m/z @27.35 [151020OFc1_NvH-0949-Control-18.raw]	409.18096923828125	27.3466597973333	3.83995097253333	97.9410774941333	94.10112652159997	88051.1484375	1.526365868222721E8	0	7484	35.394193743627184	2.415891529058528	4.211311336672824	409.17120361328125	409.1814270019531
433	409.19146728515625	23.9841809845333					1	DETECTED	409.1915 m/z @23.98 [151020OFc1_NvH-0949-Control-18.raw]	409.19146728515625	23.9841809845333	3.29098870666667	98.9738113890667	95.68282268240003	1826572.75	1.935213821917506E8	3	7484	11.210261052609905	3.8998159833512855	1.277692314393732	409.1814880371094	409.2014465332031
434	409.2068176269531	18.2548293770667					1	DETECTED	409.2068 m/z @18.25 [151020OFc1_NvH-0949-Control-18.raw]	409.2068176269531	18.2548293770667	3.2816905848	99.9655247421333	96.6838341573333	1148756.125	2.2110672641267624E8	2	7484	0.5020709967667969	2.352651055564886	1.3888664196936564	409.20147705078125	409.21417236328125
435	409.22418212890625	14.9624851448					1	DETECTED	409.2242 m/z @14.96 [151020OFc1_NvH-0949-Control-18.raw]	409.22418212890625	14.9624851448	2.23369955466667	99.2345726877333	97.00087313306663	2781389.75	3.288043071058938E8	2	7484	0.21382941467699368	1.3588958830716853	1.761680208752238	409.2142028808594	409.234130859375
436	409.2457580566406	28.9086218314667					1	DETECTED	409.2458 m/z @28.91 [151020OFc1_NvH-0949-Control-18.raw]	409.2457580566406	28.9086218314667	1.8278644336	99.4586804269333	97.6308159933333	2.6242892E7	6.953623702156339E8	3	7484	0.4165548139954929	0.8689021412527942	1.542317679158643	409.23577880859375	409.2557373046875
437	409.264892578125	23.1539362885333					1	DETECTED	409.2649 m/z @23.15 [151020OFc1_NvH-0949-Control-18.raw]	409.264892578125	23.1539362885333	3.6998168752	97.9636891832	94.263872308	1267023.75	2.0072540197217843E8	0	7484	6.172264520522518	0.7200616606067978	0.04821990128088636	409.2557678222656	409.2742919921875
438	409.2776184082031	91.5349244293333					1	DETECTED	409.2776 m/z @91.53 [151020OFc1_NvH-0949-Control-18.raw]	409.2776184082031	91.5349244293333	3.5821308104	99.0154727104	95.4333419	153982.0625	1.6327328954863197E8	0	7484	0.09117139199605617	0.9799895584918619	2.8704608808669865	409.27545166015625	409.28692626953125
439	409.2947998046875	91.7246161709333					1	DETECTED	409.2948 m/z @91.72 [151020OFc1_NvH-0949-Control-18.raw]	409.2947998046875	91.7246161709333	22.6208819592	92.4923430698667	69.8714611106667	93110.9921875	7.074820490529492E7	0	7484	0.8725088010016435	0.5055548872118915	2.6781941891790146	409.2922668457031	409.29681396484375
440	409.31610107421875	44.8041361328					1	DETECTED	409.3161 m/z @44.80 [151020OFc1_NvH-0949-Control-18.raw]	409.31610107421875	44.8041361328	0.940195859466667	99.6152623152	98.67506645573333	74257.1640625	1.587921293337559E8	0	7484	90.36784060576962	1.124785710550061	1.0661334083199063	409.3081970214844	409.32000732421875
441	409.3308410644531	90.9413732208					1	DETECTED	409.3308 m/z @90.94 [151020OFc1_NvH-0949-Control-18.raw]	409.3308410644531	90.9413732208	21.3572774994667	98.0752333050667	76.7179558056	88367.4296875	1.1430465295894739E8	0	7484	1.7406545711338168	0.5512607084299551	5.935983980445833	409.32562255859375	409.3377990722656
442	409.36761474609375	91.3823489645333					1	DETECTED	409.3676 m/z @91.38 [151020OFc1_NvH-0949-Control-18.raw]	409.36761474609375	91.3823489645333	5.1909276072	95.7219754288	90.5310478216	87855.09375	1.5239681835638875E8	0	7484	1.702391668932819	0.5251746423426128	0.004346426373558562	409.3585205078125	409.3756103515625
443	409.3970031738281	47.0793022192					1	DETECTED	409.3970 m/z @47.08 [151020OFc1_NvH-0949-Control-18.raw]	409.3970031738281	47.0793022192	1.84569357733333	99.7751458698667	97.92945229253337	183730.015625	2.8638173633981735E8	0	7484	55.37078829375576	1.0122410619829987	1.0342668364817398	409.3878173828125	409.4069519042969
444	409.42657470703125	22.9077055792					1	DETECTED	409.4266 m/z @22.91 [151020OFc1_NvH-0949-Control-18.raw]	409.42657470703125	22.9077055792	4.09593782666667	99.5112297154667	95.41529188880003	312904.0	1.4528028077611667E8	0	7484	0.09469605222193778	0.5141972441944417	0.019333355705834703	409.4166564941406	409.4356384277344
445	409.4398498535156	28.2337565917333					1	DETECTED	409.4398 m/z @28.23 [151020OFc1_NvH-0949-Control-18.raw]	409.4398498535156	28.2337565917333	1.9937339096	99.7537146690667	97.7599807594667	57900.88671875	1.3138913300808208E8	0	7484	9.715034407735004	1.7968214451169584	2.602017730953257	409.4366455078125	409.4405212402344
446	409.4505310058594	41.2727301450667					1	DETECTED	409.4505 m/z @41.27 [151020OFc1_NvH-0949-Control-18.raw]	409.4505310058594	41.2727301450667	3.33915446666667	99.4267620306667	96.08760756400002	244369.796875	1.5012850926168203E8	0	7484	0.1024017491096032	1.2351558598886743	2.269695329211139	409.4405517578125	409.4552307128906
447	409.4653625488281	30.8822074194667					1	DETECTED	409.4654 m/z @30.88 [151020OFc1_NvH-0949-Control-18.raw]	409.4653625488281	30.8822074194667	2.0211711792	98.4806745592	96.45950338	448369.0	1.5991703543568745E8	0	7484	12.626620687894029	0.604212368778652	0.11278855288250787	409.4554443359375	409.4703369140625
448	409.4803466796875	24.2471342568					1	DETECTED	409.4803 m/z @24.25 [151020OFc1_NvH-0949-Control-18.raw]	409.4803466796875	24.2471342568	3.6699674128	98.3210079429333	94.6510405301333	638231.4375	1.5311357404941806E8	0	7484	0.12835291207232302	0.6963911139052744	0.7614339843995049	409.4703674316406	409.4903259277344
449	409.4913330078125	25.3771444770667					1	DETECTED	409.4913 m/z @25.38 [151020OFc1_NvH-0949-Control-18.raw]	409.4913330078125	25.3771444770667	4.0659717704	97.7529898898667	93.6870181194667	377242.375	1.5062081574823135E8	0	7484	0.0577580089674683	1.132788026223564	5.113650798804666	409.4903869628906	409.5010070800781
450	409.502685546875	15.9211509672					1	DETECTED	409.5027 m/z @15.92 [151020OFc1_NvH-0949-Control-18.raw]	409.502685546875	15.9211509672	4.20403871386667	98.3853362722667	94.18129755840003	201943.765625	1.430829922061047E8	0	7484	0.07399885817814322	0.5070599752416655	1.5980592831828002	409.5013427734375	409.5096435546875
451	409.5197448730469	27.5532888754667					1	DETECTED	409.5197 m/z @27.55 [151020OFc1_NvH-0949-Control-18.raw]	409.5197448730469	27.5532888754667	3.76100408213333	99.5835767418667	95.82257265973337	295250.0625	1.431489335797112E8	0	7484	2.8521103170132207	0.5053420250766957	0.27801737869603205	409.509765625	409.52239990234375
452	409.5324401855469	11.3023593208					1	DETECTED	409.5324 m/z @11.30 [151020OFc1_NvH-0949-Control-18.raw]	409.5324401855469	11.3023593208	1.78273432453333	95.0401011602667	93.25736683573336	2234183.5	2.3917585880330053E8	3	7484	16.379888202281542	2.054819034254568	104.00565425382251	409.5224609375	409.54241943359375
453	409.5448303222656	19.2146974930667					1	DETECTED	409.5448 m/z @19.21 [151020OFc1_NvH-0949-Control-18.raw]	409.5448303222656	19.2146974930667	1.95733224106667	46.3142988064	44.35696656533332	259868.203125	7.768248342471464E7	0	7484	7.283588785083587	1.9500174857604786	0.4182089208089879	409.5424499511719	409.5453186035156
454	409.5553283691406	39.9954225629333					1	DETECTED	409.5553 m/z @40.00 [151020OFc1_NvH-0949-Control-18.raw]	409.5553283691406	39.9954225629333	1.9937339096	99.8597592786667	97.8660253690667	3184566.5	2.2653556009463793E8	3	7484	0.1994720079412744	0.6948228841249392	1.0094313293534336	409.54534912109375	409.5653076171875
455	409.57275390625	30.4020277186667					1	DETECTED	409.5728 m/z @30.40 [151020OFc1_NvH-0949-Control-18.raw]	409.57275390625	30.4020277186667	2.572739704	99.7856978896	97.2129581856	1340497.0	1.7807859292091927E8	3	7484	0.2461955436368939	0.8498245426637557	0.15040520633438462	409.5653381347656	409.58270263671875
456	409.5895690917969	28.6952924786667					1	DETECTED	409.5896 m/z @28.70 [151020OFc1_NvH-0949-Control-18.raw]	409.5895690917969	28.6952924786667	3.5336397808	96.4912909325333	92.9576511517333	1057237.0	1.7535989411711466E8	3	7484	0.05346766002453052	37.95543471544669	2.9974410206920443	409.58294677734375	409.5993957519531
457	409.67742919921875	22.9202080192					1	DETECTED	409.6774 m/z @22.92 [151020OFc1_NvH-0949-Control-18.raw]	409.67742919921875	22.9202080192	1.19097633226667	94.3380407565333	93.14706442426663	219700.6875	1.5349168265684846E8	0	7484	7.529217746583608	7.880161855325943	0.03745688555666259	409.66790771484375	409.687255859375
458	409.7055358886719	18.8309745685333					1	DETECTED	409.7055 m/z @18.83 [151020OFc1_NvH-0949-Control-18.raw]	409.7055358886719	18.8309745685333	1.92963909813333	98.4065465762667	96.47690747813337	2292375.75	2.1395556588264063E8	2	7484	0.26889591060491114	2.5664020470597837	0.726364207489688	409.6958923339844	409.7142333984375
459	409.7242431640625	26.0267578685333					1	DETECTED	409.7242 m/z @26.03 [151020OFc1_NvH-0949-Control-18.raw]	409.7242431640625	26.0267578685333	0.9305849112	99.7326688973333	98.8020839861333	3.3603292E7	7.780738225547876E8	2	7484	0.25729779304119305	1.6536639170043494	1.9208475886628316	409.7142639160156	409.7342224121094
460	409.7345886230469	45.0420751461333					1	DETECTED	409.7346 m/z @45.04 [151020OFc1_NvH-0949-Control-18.raw]	409.7345886230469	45.0420751461333	3.51304593866667	96.6978680765333	93.18482213786663	183401.015625	1.5292764500164497E8	0	7484	76.83897814344378	1.3035478424872864	1.807112299388356	409.7342529296875	409.7370300292969
461	409.7471008300781	28.9086218314667					1	DETECTED	409.7471 m/z @28.91 [151020OFc1_NvH-0949-Control-18.raw]	409.7471008300781	28.9086218314667	1.76451559706667	98.6107111517333	96.84619555466662	7140029.0	2.8781820831100327E8	2	7484	0.21074414832948918	0.5432184919177302	21.002985750443283	409.7371826171875	409.7568054199219
462	409.76605224609375	23.1767424909333					1	DETECTED	409.7661 m/z @23.18 [151020OFc1_NvH-0949-Control-18.raw]	409.76605224609375	23.1767424909333	3.95303108186667	91.8017007402667	87.84866965840003	322181.0	1.5476770060921443E8	0	7484	8.88705343437957	2.323564662296148	0.08264687475596567	409.75714111328125	409.7750549316406
463	409.8355407714844	15.9350010346667					1	DETECTED	409.8355 m/z @15.94 [151020OFc1_NvH-0949-Control-18.raw]	409.8355407714844	15.9350010346667	0.0178517928	99.9655247421333	99.9476729493333	145378.890625	1.401388244110152E8	0	7484	0.09892489225032186	0.5140742307412518	49.613437487858526	409.8256530761719	409.84552001953125
464	409.857421875	16.7240651096					1	DETECTED	409.8574 m/z @16.72 [151020OFc1_NvH-0949-Control-18.raw]	409.857421875	16.7240651096	0.006976472	99.9859679533333	99.9789914813333	2168640.0	1.9947203107852504E8	3	7484	5.4671495102522005	0.579545284536609	0.040873257191095705	409.8482971191406	409.8674011230469
465	409.8746643066406	27.2292278650667					1	DETECTED	409.8747 m/z @27.23 [151020OFc1_NvH-0949-Control-18.raw]	409.8746643066406	27.2292278650667	0.006976472	99.8813407362667	99.87436426426669	851304.625	1.6029323847281706E8	3	7484	0.14862370138528647	0.6476280502529382	0.012479900452213555	409.867431640625	409.8843994140625
466	409.8944396972656	11.9236252493333					1	DETECTED	409.8944 m/z @11.92 [151020OFc1_NvH-0949-Control-18.raw]	409.8944396972656	11.9236252493333	0.0282410674666667	99.9859679533333	99.95772688586663	2942822.25	2.6266536857765472E8	3	7484	0.15355769252286322	15.134710765123037	126.17976447834606	409.88446044921875	409.9043884277344
467	409.9066162109375	5.65309509733333					1	DETECTED	409.9066 m/z @5.65 [151020OFc1_NvH-0949-Control-18.raw]	409.9066162109375	5.65309509733333	3.70930661226667	99.9549204813333	96.24561386906663	767934.6875	1.5457822466041553E8	3	7484	24.762221076622254	1.0952438270944096	9.496205981913388	409.9045104980469	409.9165954589844
468	409.9268798828125	35.1644135322667					1	DETECTED	409.9269 m/z @35.16 [151020OFc1_NvH-0949-Control-18.raw]	409.9268798828125	35.1644135322667	0.006976472	99.9965283261333	99.9895518541333	1720625.375	1.7166543703802684E8	3	7484	0.15205817952814016	0.7380044253577489	0.29433689447392813	409.91705322265625	409.9367980957031
469	409.9398498535156	41.8012912573333					1	DETECTED	409.9398 m/z @41.80 [151020OFc1_NvH-0949-Control-18.raw]	409.9398498535156	41.8012912573333	0.006976472	99.9757744674667	99.9687979954667	245005.234375	1.4930882118803364E8	0	7484	44.477715642821394	1.1741778832469647	0.0028402931456926344	409.9368896484375	409.9423522949219
470	409.9523620605469	42.2948518722667					1	DETECTED	409.9524 m/z @42.29 [151020OFc1_NvH-0949-Control-18.raw]	409.9523620605469	42.2948518722667	0.006976472	99.8813407362667	99.87436426426669	355284.25	1.516246442581764E8	0	7484	0.03741919047256914	1.6442514833751947	0.0018411409285607938	409.9423828125	409.95538330078125
471	409.9654235839844	11.0946030781333					1	DETECTED	409.9654 m/z @11.09 [151020OFc1_NvH-0949-Control-18.raw]	409.9654235839844	11.0946030781333	0.006976472	99.8813407362667	99.87436426426669	2794943.75	2.3456684495850444E8	0	7484	0.26191478579114325	38.46852069320078	67.42301547215529	409.9555358886719	409.975341796875
472	409.9842224121094	30.5319935216					1	DETECTED	409.9842 m/z @30.53 [151020OFc1_NvH-0949-Control-18.raw]	409.9842224121094	30.5319935216	1.51311176693333	99.9233086152	98.41019684826666	925653.4375	1.530153859004834E8	4	7484	0.11498647204700418	0.6421372004620626	0.01666520558562626	409.9754333496094	409.994140625
473	409.9957580566406	0.561612079466667					1	DETECTED	409.9958 m/z @0.56 [151020OFc1_NvH-0949-Control-18.raw]	409.9957580566406	0.561612079466667	0.006976472	99.8282576210667	99.82128114906669	151568.421875	1.365203419640793E8	0	7484	0.693035109295627	1.2645464364877157	1.289074330199039	409.9942321777344	410.0055847167969
474	410.0753173828125	40.0445354672					1	DETECTED	410.0753 m/z @40.04 [151020OFc1_NvH-0949-Control-18.raw]	410.0753173828125	40.0445354672	0.006976472	98.8995242936	98.89254782159999	58894.26953125	1.4747191839607245E8	0	7484	98.4588202108227	1.2525230309883248	1.5024699215286355	410.069580078125	410.078125
475	410.1117248535156	48.5430465336					1	DETECTED	410.1117 m/z @48.54 [151020OFc1_NvH-0949-Control-18.raw]	410.1117248535156	48.5430465336	0.0178517928	99.9965283261333	99.9786765333333	82292.2265625	1.4796533820739147E8	0	7484	92.97092223063595	1.0425425224251257	1.1284411127767893	410.101806640625	410.11376953125
476	410.123779296875	50.7971333354667					1	DETECTED	410.1238 m/z @50.80 [151020OFc1_NvH-0949-Control-18.raw]	410.123779296875	50.7971333354667	0.006976472	99.9549204813333	99.9479440093333	169596.5625	2.731919334532738E8	0	7484	98.6107005883156	0.9628980023645963	0.9383559946335872	410.1138000488281	410.133544921875
477	410.1470642089844	92.3650800002667					1	DETECTED	410.1471 m/z @92.37 [151020OFc1_NvH-0949-Control-18.raw]	410.1470642089844	92.3650800002667	4.57566359946667	95.0690925744	90.49342897493334	169868.328125	1.434063104177994E8	0	7484	0.06635506282428594	4.816957850377379	0.32599624868582255	410.1378173828125	410.1568298339844
478	410.1651916503906	90.8750051410667					1	DETECTED	410.1652 m/z @90.88 [151020OFc1_NvH-0949-Control-18.raw]	410.1651916503906	90.8750051410667	2.24287053013333	99.4586804269333	97.21580989679997	124162.2265625	1.4860908141811585E8	0	7484	74.96963525268139	0.5554285702228787	7.949457966494357E-4	410.1570739746094	410.175048828125
479	410.185791015625	19.1508293456					1	DETECTED	410.1858 m/z @19.15 [151020OFc1_NvH-0949-Control-18.raw]	410.185791015625	19.1508293456	0.344957847733333	95.7330374610667	95.38807961333337	508082.875	1.5129231348983768E8	0	7484	0.29699109235678023	10.287719208815634	1.3670734852770101	410.1758117675781	410.1871032714844
480	410.1971130371094	20.3786507290667					1	DETECTED	410.1971 m/z @20.38 [151020OFc1_NvH-0949-Control-18.raw]	410.1971130371094	20.3786507290667	2.88101593786667	99.3732896648	96.49227372693333	2229214.75	2.600505932530286E8	2	7484	15.789781665030919	1.9333966579229933	1.7516230503209427	410.1871337890625	410.20709228515625
481	410.2073974609375	18.8209620290667					1	DETECTED	410.2074 m/z @18.82 [151020OFc1_NvH-0949-Control-18.raw]	410.2073974609375	18.8209620290667	3.36697278693333	98.6731557792	95.30618299226667	976694.1875	1.9534649638699475E8	0	7484	17.323532706677497	0.5186394362079836	118.64311532853093	410.2071228027344	410.2120056152344
482	410.2220153808594	36.847644744					1	DETECTED	410.2220 m/z @36.85 [151020OFc1_NvH-0949-Control-18.raw]	410.2220153808594	36.847644744	2.0395289784	99.3304443629333	97.2909153845333	2.4940748E7	1.3047879016179688E9	4	7484	10.993108401935736	0.5627970476592125	0.04723023246186931	410.2120361328125	410.2319641113281
483	410.2381591796875	42.8971556530667					1	DETECTED	410.2382 m/z @42.90 [151020OFc1_NvH-0949-Control-18.raw]	410.2381591796875	42.8971556530667	2.4815078448	99.9965283261333	97.5150204813333	4121863.5	3.415471588027098E8	3	7484	0.10274647029788753	0.5091093631281713	0.009887827584033903	410.2320251464844	410.2481384277344
484	410.248779296875	28.8875509664					1	DETECTED	410.2488 m/z @28.89 [151020OFc1_NvH-0949-Control-18.raw]	410.248779296875	28.8875509664	3.76100408213333	94.5538799922667	90.79287591013338	1061714.625	1.5325443469356507E8	0	7484	0.21401558453852942	0.5100981445363513	1.844464632320051	410.248291015625	410.25146484375
485	410.261474609375	35.1753218245333					1	DETECTED	410.2615 m/z @35.18 [151020OFc1_NvH-0949-Control-18.raw]	410.261474609375	35.1753218245333	0.7031810888	94.6952261506667	93.9920450618667	1162148.0	1.8346965745832652E8	2	7484	5.525427533506267	0.6411448749039664	0.006739238817721329	410.2514953613281	410.2704162597656
486	410.2737121582031	44.4366969733333					1	DETECTED	410.2737 m/z @44.44 [151020OFc1_NvH-0949-Control-18.raw]	410.2737121582031	44.4366969733333	3.69067345786667	97.7311150538667	94.04044159600004	173830.875	1.6900840503887704E8	0	7484	87.17040901086429	1.0781353324339107	1.1566180396938377	410.2717590332031	410.2829895019531
487	410.28778076171875	91.6187490421333					1	DETECTED	410.2878 m/z @91.62 [151020OFc1_NvH-0949-Control-18.raw]	410.28778076171875	91.6187490421333	11.2465413237333	94.0455277429333	82.7989864192	87041.140625	1.1671355626923746E8	0	7484	0.5169967924361742	0.5150971260445072	1.1960532578212806	410.28564453125	410.29541015625
488	410.3111877441406	91.4304864474667					1	DETECTED	410.3112 m/z @91.43 [151020OFc1_NvH-0949-Control-18.raw]	410.3111877441406	91.4304864474667	4.25185694	92.3767924306667	88.1249354906667	276177.875	1.5227874932567587E8	0	7484	0.0972630733842692	1.2411858221565313	0.6729529744390763	410.3022766113281	410.31878662109375
489	410.3478698730469	91.9517014952					1	DETECTED	410.3479 m/z @91.95 [151020OFc1_NvH-0949-Control-18.raw]	410.3478698730469	91.9517014952	10.5548131688	95.3684815853333	84.8136684165333	87210.765625	1.614258608011387E8	0	7484	1.6928316902874485	0.5209883950135298	0.366960265951732	410.34100341796875	410.35308837890625
490	410.3751525878906	18.0057940112					1	DETECTED	410.3752 m/z @18.01 [151020OFc1_NvH-0949-Control-18.raw]	410.3751525878906	18.0057940112	0.663081986133333	99.2452122037333	98.58213021759997	355954.5625	1.804183184174666E8	0	7484	0.14331045550052224	7.778554260893181	125.73861806185407	410.3658142089844	410.3847351074219
491	410.44775390625	20.3677386693333					1	DETECTED	410.4478 m/z @20.37 [151020OFc1_NvH-0949-Control-18.raw]	410.44775390625	20.3677386693333	4.1670453248	99.8597592786667	95.6927139538667	1796374.75	1.7510307673328042E8	0	7484	0.1455553520891364	1.8428175579932364	1.7071087074576154	410.43804931640625	410.4576110839844
492	410.4722595214844	36.8897069869333					1	DETECTED	410.4723 m/z @36.89 [151020OFc1_NvH-0949-Control-18.raw]	410.4722595214844	36.8897069869333	2.9085802288	99.4800008957333	96.57142066693329	2.2718164E7	6.359875528765149E8	0	7484	0.24296936201548647	0.5337799893530516	1.8442270409620218	410.4622802734375	410.48223876953125
493	410.4856262207031	30.5319935216					1	DETECTED	410.4856 m/z @30.53 [151020OFc1_NvH-0949-Control-18.raw]	410.4856262207031	30.5319935216	3.30033369066667	99.8071392504	96.50680555973332	552445.0625	1.3692908495916727E8	0	7484	0.11801662240527833	0.5162224706343137	0.012893010110298348	410.4822692871094	410.4955749511719
494	410.5195007324219	19.1688794661333					1	DETECTED	410.5195 m/z @19.17 [151020OFc1_NvH-0949-Control-18.raw]	410.5195007324219	19.1688794661333	3.83995097253333	92.1190408464	88.27908987386667	328769.375	1.5099394480925938E8	3	7484	0.15506078820564895	0.6671593227989717	0.012227855832373773	410.509765625	410.52490234375
495	410.53497314453125	15.4744106269333					1	DETECTED	410.5350 m/z @15.47 [151020OFc1_NvH-0949-Control-18.raw]	410.53497314453125	15.4744106269333	3.42600591413333	94.4146337869333	90.98862787279997	656730.75	1.585460341019989E8	3	7484	1.2735540996583534	1.8683477472463508	3.6068851498446812	410.5250244140625	410.5380554199219
496	410.5480651855469	20.7794315322667					1	DETECTED	410.5481 m/z @20.78 [151020OFc1_NvH-0949-Control-18.raw]	410.5480651855469	20.7794315322667	3.63979663866667	99.7751458698667	96.13534923120004	5268748.5	2.4921218612307176E8	3	7484	0.15191762488532845	0.8623685991161439	0.11784167374459534	410.5380859375	410.55804443359375
497	410.56097412109375	22.1327562042667					1	DETECTED	410.5610 m/z @22.13 [151020OFc1_NvH-0949-Control-18.raw]	410.56097412109375	22.1327562042667	3.88109179306667	68.0832264453333	64.20213465226662	1286411.75	1.873245360615135E8	0	7484	0.3634841417851966	1.0550885212022962	0.08879251618866124	410.55810546875	410.56292724609375
498	410.57293701171875	42.8388769362667					1	DETECTED	410.5729 m/z @42.84 [151020OFc1_NvH-0949-Control-18.raw]	410.57293701171875	42.8388769362667	2.75030646933333	97.9522162221333	95.20190975279998	2660994.25	2.1631644517246562E8	3	7484	0.20115036007019427	0.5510800874629614	0.03314486399016012	410.5629577636719	410.5829162597656
499	410.58489990234375	16.4477907024					1	DETECTED	410.5849 m/z @16.45 [151020OFc1_NvH-0949-Control-18.raw]	410.58489990234375	16.4477907024	1.24808991253333	94.5266260277333	93.27853611519997	62513.43359375	1.527154993630545E8	0	7484	8.786438080949843	4.898924956884942	8.806801311528888	410.5829772949219	410.5856628417969
500	410.5956726074219	35.1439493384					1	DETECTED	410.5957 m/z @35.14 [151020OFc1_NvH-0949-Control-18.raw]	410.5956726074219	35.1439493384	3.01919974133333	96.4142321157333	93.39503237439997	443818.53125	1.625994948628608E8	0	7484	0.08966759017979342	1.9421645604892044	0.285011934584457	410.58575439453125	410.6056213378906
501	410.6197204589844	28.4644741450667					1	DETECTED	410.6197 m/z @28.46 [151020OFc1_NvH-0949-Control-18.raw]	410.6197204589844	28.4644741450667	3.36697278693333	98.7054241432	95.33845135626667	470168.96875	1.3667868112540987E8	0	7484	0.1865225727263855	0.5191450604886441	0.7333423572187213	410.6098327636719	410.6293640136719
502	410.63946533203125	41.2727301450667					1	DETECTED	410.6395 m/z @41.27 [151020OFc1_NvH-0949-Control-18.raw]	410.63946533203125	41.2727301450667	6.03261185866667	97.6198474272	91.58723556853333	185519.1875	1.3396245459219082E8	0	7484	0.2556298280994085	1.299474008914989	1.598948017829978	410.6297912597656	410.6494445800781
503	410.6972351074219	74.7145953418667					1	DETECTED	410.6972 m/z @74.71 [151020OFc1_NvH-0949-Control-18.raw]	410.6972351074219	74.7145953418667	2.11455146506667	97.2576078968	95.14305643173333	1876397.375	2.1275140589193106E8	2	7484	54.50701352222379	0.5065820347635541	0.007396470847697286	410.687255859375	410.70721435546875
504	410.7090759277344	18.8673326282667					1	DETECTED	410.7091 m/z @18.87 [151020OFc1_NvH-0949-Control-18.raw]	410.7090759277344	18.8673326282667	7.73905111093333	99.3411004741333	91.60204936319997	278513.03125	1.396625417021601E8	0	7484	0.22203691442146933	38.792650542404445	0.9268757131960457	410.7072448730469	410.7091064453125
505	410.7191467285156	20.1533178856					1	DETECTED	410.7191 m/z @20.15 [151020OFc1_NvH-0949-Control-18.raw]	410.7191467285156	20.1533178856	2.08508725706667	99.9757744674667	97.89068721040003	1.5490649E7	8.25929311260986E8	2	7484	16.903025617727643	2.3141378877062246	19.924072802631038	410.70916748046875	410.7291259765625
506	410.7371520996094	22.2237406893333					1	DETECTED	410.7372 m/z @22.22 [151020OFc1_NvH-0949-Control-18.raw]	410.7371520996094	22.2237406893333	3.79988495253333	98.5574450104	94.75756005786667	1358950.75	2.148241725154006E8	2	7484	0.2837134059700084	1.055565043656249	0.3240895189846521	410.7291564941406	410.7470703125
507	410.750244140625	28.9086218314667					1	DETECTED	410.7502 m/z @28.91 [151020OFc1_NvH-0949-Control-18.raw]	410.750244140625	28.9086218314667	5.20982298373333	98.6317461749333	93.42192319119997	302557.75	1.6291243113706136E8	2	7484	24.54844875677327	1.1666023442546622	2.4031840722581386	410.7471618652344	410.7581787109375
508	410.7683410644531	19.6857001712					1	DETECTED	410.7683 m/z @19.69 [151020OFc1_NvH-0949-Control-18.raw]	410.7683410644531	19.6857001712	3.82025560773333	94.8183498208	90.99809421306666	736367.875	1.442052909501956E8	0	7484	0.12565658384835743	1.0947204596559423	198.79650100203435	410.7584228515625	410.77734375
509	410.82025146484375	28.4395350610667					1	DETECTED	410.8203 m/z @28.44 [151020OFc1_NvH-0949-Control-18.raw]	410.82025146484375	28.4395350610667	1.16225954426667	99.8597592786667	98.69749973440003	494084.5	1.7044313238142473E8	0	7484	0.22337057231547774	0.9299574521094748	1.0040135489288016	410.8106994628906	410.8301696777344
510	410.840576171875	41.2867716525333					1	DETECTED	410.8406 m/z @41.29 [151020OFc1_NvH-0949-Control-18.raw]	410.840576171875	41.2867716525333	0.006976472	99.7537146690667	99.74673819706669	8839534.0	2.578967632332525E8	5	7484	0.2897636946808433	1.2290798397923894	1.1206562558114015	410.83111572265625	410.8504943847656
511	410.8589172363281	16.7044170018667					1	DETECTED	410.8589 m/z @16.70 [151020OFc1_NvH-0949-Control-18.raw]	410.8589172363281	16.7044170018667	1.1145539016	99.9128295968	98.79827569519999	134048.984375	1.3376679031165184E8	0	7484	0.16485180669168642	4.214198471637987	0.39592579357347435	410.8506774902344	410.8592529296875
512	410.8692626953125	23.8618156586667					1	DETECTED	410.8693 m/z @23.86 [151020OFc1_NvH-0949-Control-18.raw]	410.8692626953125	23.8618156586667	0.006976472	99.9549204813333	99.9479440093333	565511.8125	1.5612187281554928E8	0	7484	0.22215770710917937	0.6359847926685246	3.1493911959177328	410.85931396484375	410.8727722167969
513	410.8828125	20.7333491565333					1	DETECTED	410.8828 m/z @20.73 [151020OFc1_NvH-0949-Control-18.raw]	410.8828125	20.7333491565333	0.1204085632	99.9339171064	99.8135085432	1730367.875	1.8947238627724126E8	3	7484	0.16625810962957388	3.3946273854318068	6.389136382063936	410.87286376953125	410.8927917480469
514	410.8939208984375	26.2492664405333					1	DETECTED	410.8939 m/z @26.25 [151020OFc1_NvH-0949-Control-18.raw]	410.8939208984375	26.2492664405333	0.0178517928	99.9233086152	99.9054568224	778163.625	1.772329882912749E8	0	7484	0.21441500694270488	0.8274380967827348	0.25947645047111006	410.892822265625	410.9017028808594
515	410.9117126464844	38.9929996672					1	DETECTED	410.9117 m/z @38.99 [151020OFc1_NvH-0949-Control-18.raw]	410.9117126464844	38.9929996672	0.006976472	99.9859679533333	99.9789914813333	4426507.0	3.1627044472033286E8	3	7484	1.9497548864089893	0.510925468915387	0.04635022671320171	410.9017333984375	410.92169189453125
516	410.9306640625	35.1034890674667					1	DETECTED	410.9307 m/z @35.10 [151020OFc1_NvH-0949-Control-18.raw]	410.9306640625	35.1034890674667	0.0693465082666667	99.9757744674667	99.90642795920004	163736.84375	1.626000176170609E8	0	7484	0.13515220297603037	1.8305451465028493	4.377690181494091	410.9217529296875	410.9398498535156
517	410.94989013671875	14.079667324					1	DETECTED	410.9499 m/z @14.08 [151020OFc1_NvH-0949-Control-18.raw]	410.94989013671875	14.079667324	0.0693465082666667	99.9859679533333	99.91662144506664	693225.75	1.594713891120548E8	0	7484	0.2096503051014018	4.379871018121427	1.6983648275822874	410.9401550292969	410.959716796875
518	410.96240234375	25.1156286432					1	DETECTED	410.9624 m/z @25.12 [151020OFc1_NvH-0949-Control-18.raw]	410.96240234375	25.1156286432	6.74146237706667	99.9128295968	93.17136721973333	81839.546875	1.4562679617574564E8	0	7484	16.470753077717056	2.6860600934342855	4.348648525091336	410.9599914550781	410.9631652832031
519	410.9732360839844	36.8897069869333					1	DETECTED	410.9732 m/z @36.89 [151020OFc1_NvH-0949-Control-18.raw]	410.9732360839844	36.8897069869333	0.0282410674666667	99.9757744674667	99.94753340000004	4271782.0	2.2005192625331438E8	0	7484	0.21822278903022152	1.9211177683980991	0.02591316519950568	410.9633483886719	410.98309326171875
520	410.99017333984375	35.9728127810667					1	DETECTED	410.9902 m/z @35.97 [151020OFc1_NvH-0949-Control-18.raw]	410.99017333984375	35.9728127810667	0.006976472	99.5835767418667	99.57660026986669	650311.5	1.5442394392499277E8	0	7484	0.1164982436426314	1.8677062973607323	0.5677248080618853	410.9832458496094	411.0001525878906
521	411.0199279785156	28.4756699085333					1	DETECTED	411.0199 m/z @28.48 [151020OFc1_NvH-0949-Control-18.raw]	411.0199279785156	28.4756699085333	3.318863052	99.5220858656	96.20322281360001	252579.734375	1.4296363392723835E8	0	7484	0.17534458566472821	2.5345523427543397	29.25716067291215	411.0100402832031	411.0298767089844
522	411.0410461425781	41.2201123333333					1	DETECTED	411.0410 m/z @41.22 [151020OFc1_NvH-0949-Control-18.raw]	411.0410461425781	41.2201123333333	0.0282410674666667	99.9339171064	99.90567603893334	1.0126102E7	3.0157740705587196E8	5	7484	0.20201931103314053	1.7338535768912915	1.7089374559925374	411.0312805175781	411.05035400390625
523	411.0525817871094	24.3206437698667					1	DETECTED	411.0526 m/z @24.32 [151020OFc1_NvH-0949-Control-18.raw]	411.0525817871094	24.3206437698667	0.0282410674666667	99.9446855546667	99.91644448720004	63608.4609375	1.2818046279218876E8	0	7484	96.82365238548668	2.031623282598346	3.0814881676389434	411.05120849609375	411.0624694824219
524	411.0635986328125	89.7246180208					1	DETECTED	411.0636 m/z @89.72 [151020OFc1_NvH-0949-Control-18.raw]	411.0635986328125	89.7246180208	0.0387890669333333	99.8706638434667	99.83187477653337	54331.1953125	2.0025816114381027E8	0	7484	97.46052234548166	0.5340186647968239	0.07041308940447147	411.0626525878906	411.07354736328125
525	411.07916259765625	21.7113551245333					1	DETECTED	411.0792 m/z @21.71 [151020OFc1_NvH-0949-Control-18.raw]	411.07916259765625	21.7113551245333	0.006976472	99.9339171064	99.9269406344	23681.55859375	7.155175598345841E7	0	7484	99.51804722706798	2.34864257604863	3.6831374700492043	411.0736083984375	411.07916259765625
526	411.10528564453125	43.7822478202667					1	DETECTED	411.1053 m/z @43.78 [151020OFc1_NvH-0949-Control-18.raw]	411.10528564453125	43.7822478202667	0.0387890669333333	99.9757744674667	99.93698540053337	94333.2421875	1.5892790369071248E8	0	7484	91.79066347792815	1.1786552446479934	1.3823099832674495	411.095458984375	411.1127624511719
527	411.1230163574219	92.4437891317333					1	DETECTED	411.1230 m/z @92.44 [151020OFc1_NvH-0949-Control-18.raw]	411.1230163574219	92.4437891317333	0.5918474768	99.6689550893333	99.0771076125333	581684.25	3.018217231194303E8	0	7484	2.3190065466068432	0.5026373066495444	0.37402436412906453	411.11334228515625	411.129150390625
528	411.1645202636719	25.3771444770667					1	DETECTED	411.1645 m/z @25.38 [151020OFc1_NvH-0949-Control-18.raw]	411.1645202636719	25.3771444770667	0.713201707733333	99.9339171064	99.22071539866667	60821.31640625	1.372669814226715E8	0	7484	66.87824285232755	2.037175665095619	4.606339138699263	411.1554260253906	411.1730651855469
529	411.1830749511719	28.1723508189333					1	DETECTED	411.1831 m/z @28.17 [151020OFc1_NvH-0949-Control-18.raw]	411.1830749511719	28.1723508189333	0.5010919696	99.9446855546667	99.44359358506671	3111755.5	2.0363638922200295E8	2	7484	0.17606854703499764	2.2683816085682	0.024459800590751115	411.17315673828125	411.1927490234375
530	411.195556640625	17.1314810784					1	DETECTED	411.1956 m/z @17.13 [151020OFc1_NvH-0949-Control-18.raw]	411.195556640625	17.1314810784	3.91218786746667	99.743129316	95.83094144853332	92747.359375	1.457715182631684E8	0	7484	12.590447732594802	5.529848374173938	11.076918487608507	411.1930847167969	411.19775390625
531	411.207763671875	28.3179136530667					1	DETECTED	411.2078 m/z @28.32 [151020OFc1_NvH-0949-Control-18.raw]	411.207763671875	28.3179136530667	1.65335190693333	99.3948064008	97.74145449386667	1788799.125	2.5888904295157138E8	3	7484	1.5656495758207107	2.4204326789017347	0.046179713071129024	411.1977844238281	411.21038818359375
532	411.2204284667969	20.1625701837333					1	DETECTED	411.2204 m/z @20.16 [151020OFc1_NvH-0949-Control-18.raw]	411.2204284667969	20.1625701837333	3.1707479528	99.6689550893333	96.4982071365333	6806742.0	6.186350901412774E8	3	7484	1.8019815914402812	1.725545728358666	0.8016002134267581	411.21044921875	411.23040771484375
533	411.2309265136719	24.1450500757333					1	DETECTED	411.2309 m/z @24.15 [151020OFc1_NvH-0949-Control-18.raw]	411.2309265136719	24.1450500757333	4.96744512666667	52.8639937170667	47.89654859040003	1555836.25	1.524554070888902E8	3	7484	0.1575281412613485	1.8276397878953472	106.36980652604878	411.2304382324219	411.23138427734375
534	411.24139404296875	41.2580871008					1	DETECTED	411.2414 m/z @41.26 [151020OFc1_NvH-0949-Control-18.raw]	411.24139404296875	41.2580871008	1.400067504	99.2562845893333	97.8562170853333	6082228.5	4.3206577444739217E8	2	7484	4.114633926233665	3.8158875307572155	0.19695350932645286	411.2314147949219	411.2513732910156
535	411.2515563964844	32.913072132					1	DETECTED	411.2516 m/z @32.91 [151020OFc1_NvH-0949-Control-18.raw]	411.2515563964844	32.913072132	3.35753561786667	92.5016030389333	89.14406742106662	159180.65625	1.5584007180327445E8	0	7484	59.37594461771495	1.7648367350562597	2.3005126657808064	411.2514343261719	411.2596435546875
536	411.2696838378906	19.656477708					1	DETECTED	411.2697 m/z @19.66 [151020OFc1_NvH-0949-Control-18.raw]	411.2696838378906	19.656477708	0.920876679733333	96.0413693629333	95.12049268319996	392721.21875	1.5495892264978695E8	0	7484	3.4422332573155003	7.363562571894332	816.6724220288801	411.2597351074219	411.27838134765625
537	411.29241943359375	91.4009847184					1	DETECTED	411.2924 m/z @91.40 [151020OFc1_NvH-0949-Control-18.raw]	411.29241943359375	91.4009847184	20.8170794949333	97.467321856	76.6502423610667	65352.2421875	1.2724181303101477E8	0	7484	0.7587022078671737	0.5429725241072604	0.00366480404812099	411.28485107421875	411.2998046875
538	411.31048583984375	91.1856182128					1	DETECTED	411.3105 m/z @91.19 [151020OFc1_NvH-0949-Control-18.raw]	411.31048583984375	91.1856182128	3.80926807413333	97.1690627682667	93.35979469413337	78254.5	1.3792366592153406E8	0	7484	1.2926973548962195	0.5342394969918688	23.520721990811634	411.301025390625	411.3160095214844
539	411.32843017578125	91.4009847184					1	DETECTED	411.3284 m/z @91.40 [151020OFc1_NvH-0949-Control-18.raw]	411.32843017578125	91.4009847184	27.1971929194667	97.6531862816	70.4559933621333	61165.16796875	1.632126046693892E8	0	7484	0.9310553684710356	0.5486902828323598	0.6245615445508517	411.3244323730469	411.3360595703125
540	411.34698486328125	91.3242415514667					1	DETECTED	411.3470 m/z @91.32 [151020OFc1_NvH-0949-Control-18.raw]	411.34698486328125	91.3242415514667	8.5245176008	97.5006505682667	88.97613296746671	103867.1484375	1.441484028634423E8	0	7484	1.480859634593557	0.5372972802450404	1.6564906205342542	411.33917236328125	411.35687255859375
541	411.3653564453125	90.6411390242667					1	DETECTED	411.3654 m/z @90.64 [151020OFc1_NvH-0949-Control-18.raw]	411.3653564453125	90.6411390242667	3.7810097728	99.2985908698667	95.5175810970667	94986.6953125	1.571799230023004E8	0	7484	1.1442895988395065	0.5498355915435954	0.012180471325158159	411.3570861816406	411.3726501464844
542	411.3831481933594	89.8966329853333					1	DETECTED	411.3831 m/z @89.90 [151020OFc1_NvH-0949-Control-18.raw]	411.3831481933594	89.8966329853333	4.01412595333333	99.6795486066667	95.66542265333337	100212.3125	1.5837765247392228E8	0	7484	87.29152270596305	0.5244145520660808	0.026764187528880354	411.3731994628906	411.3929138183594
543	411.42474365234375	35.0543378762667					1	DETECTED	411.4247 m/z @35.05 [151020OFc1_NvH-0949-Control-18.raw]	411.42474365234375	35.0543378762667	2.85281832186667	99.743129316	96.89031099413333	166252.046875	1.4330672559347162E8	0	7484	88.53140773657593	1.8523151578908157	3.855296607271761	411.4147644042969	411.4307556152344
544	411.4416198730469	41.2201123333333					1	DETECTED	411.4416 m/z @41.22 [151020OFc1_NvH-0949-Control-18.raw]	411.4416198730469	41.2201123333333	3.2263368288	99.159292084	95.9329552552	2727982.5	2.3962244092674217E8	0	7484	0.16164589615863179	0.5055038940666232	0.15287763320182862	411.4319152832031	411.4515380859375
545	411.4588317871094	15.9108324357333					1	DETECTED	411.4588 m/z @15.91 [151020OFc1_NvH-0949-Control-18.raw]	411.4588317871094	15.9108324357333	3.60964063253333	99.6899549581333	96.08031432559997	168052.765625	1.3854149764254877E8	0	7484	0.04854539208178643	0.5046679960585349	0.050647749541515345	411.45166015625	411.4635314941406
546	411.47357177734375	22.873708352					1	DETECTED	411.4736 m/z @22.87 [151020OFc1_NvH-0949-Control-18.raw]	411.47357177734375	22.873708352	3.26318648693333	99.1698624421333	95.90667595519996	386576.96875	1.5851749154289848E8	0	7484	0.04669528315017146	0.7948097574968727	0.289895819869758	411.4639892578125	411.4835510253906
547	411.4911804199219	35.9481565389333					1	DETECTED	411.4912 m/z @35.95 [151020OFc1_NvH-0949-Control-18.raw]	411.4911804199219	35.9481565389333	2.45407891973333	99.6472785698667	97.19319965013337	298166.9375	1.391769781899993E8	0	7484	0.19056274911200433	1.8239478615384417	0.015015942372178117	411.4836120605469	411.5006408691406
548	411.523193359375	19.6857001712					1	DETECTED	411.5232 m/z @19.69 [151020OFc1_NvH-0949-Control-18.raw]	411.523193359375	19.6857001712	3.87158601546667	96.8406442368	92.96905822133333	225668.15625	1.495775253589682E8	0	7484	5.0562989564710215	4.777801516917734	0.03318192103964699	411.5133056640625	411.52471923828125
549	411.5347900390625	21.7836183026667					1	DETECTED	411.5348 m/z @21.78 [151020OFc1_NvH-0949-Control-18.raw]	411.5347900390625	21.7836183026667	1.42846546773333	99.1806563424	97.75219087466667	650922.375	1.5809666821541896E8	3	7484	0.08487877321933013	0.7883788324241581	57.68341660979339	411.52490234375	411.53985595703125
550	411.54986572265625	21.2339979898667					1	DETECTED	411.5499 m/z @21.23 [151020OFc1_NvH-0949-Control-18.raw]	411.54986572265625	21.2339979898667	3.1615081816	99.49052798	96.3290197984	3439755.5	2.725080994819584E8	3	7484	6.569351426551371	0.9005760652070915	1.4027348189920767	411.5399475097656	411.5598449707031
551	411.5655822753906	24.1087463709333					1	DETECTED	411.5656 m/z @24.11 [151020OFc1_NvH-0949-Control-18.raw]	411.5655822753906	24.1087463709333	2.11455146506667	94.6098124282667	92.49526096320002	925923.875	1.8261298260748062E8	3	7484	24.715799524964062	0.9806838096640957	1.6605268054732436	411.55987548828125	411.5702819824219
552	411.5802917480469	38.9747667482667					1	DETECTED	411.5803 m/z @38.97 [151020OFc1_NvH-0949-Control-18.raw]	411.5802917480469	38.9747667482667	0.940195859466667	98.7163740874667	97.77617822800003	1137181.0	2.1691950414111578E8	3	7484	15.043011918773889	0.5259507627211821	0.0874881795491176	411.5703125	411.59027099609375
553	411.5956115722656	28.4237704981333					1	DETECTED	411.5956 m/z @28.42 [151020OFc1_NvH-0949-Control-18.raw]	411.5956115722656	28.4237704981333	1.57857614613333	87.3145205128	85.73594436666667	780282.875	1.3997270138232425E8	3	7484	25.397668224715023	1.4638078502810064	0.3220340428651197	411.590576171875	411.6053161621094
554	411.641845703125	41.2580871008					1	DETECTED	411.6418 m/z @41.26 [151020OFc1_NvH-0949-Control-18.raw]	411.641845703125	41.2580871008	3.92175839573333	99.2883029893333	95.36654459359997	1145934.875	1.6949234994883624E8	0	7484	0.2007163360229356	0.6577230756393436	1.222966335333373	411.632080078125	411.6517333984375
555	411.6744079589844	30.9839124338667					1	DETECTED	411.6744 m/z @30.98 [151020OFc1_NvH-0949-Control-18.raw]	411.6744079589844	30.9839124338667	7.8055175008	88.1039991784	80.29848167760001	215133.640625	1.3405801058563375E8	0	7484	0.7387317945385306	1.7321838269966832	0.6283765683415592	411.6650695800781	411.6749572753906
556	411.6849670410156	28.1723508189333					1	DETECTED	411.6850 m/z @28.17 [151020OFc1_NvH-0949-Control-18.raw]	411.6849670410156	28.1723508189333	3.91218786746667	97.4561824738667	93.54399460640003	1450976.0	1.5920369518256402E8	0	7484	0.14072493137934572	0.6684715267978084	0.21338810945702869	411.67498779296875	411.69482421875
557	411.7055969238281	29.7583412669333					1	DETECTED	411.7056 m/z @29.76 [151020OFc1_NvH-0949-Control-18.raw]	411.7055969238281	29.7583412669333	1.72767828186667	98.7706321608	97.04295387893333	432906.0	1.7309252008405948E8	0	7484	0.2562882498938599	1.9412821817624462	2.8805967888962978	411.6956787109375	411.7059326171875
558	411.7159729003906	21.9150958336					1	DETECTED	411.7160 m/z @21.92 [151020OFc1_NvH-0949-Control-18.raw]	411.7159729003906	21.9150958336	1.4378316256	99.9757744674667	98.53794284186671	2.6376512E7	7.473488461516676E8	2	7484	1.6913746720472211	1.4470580759667282	1.4560017281162512	411.7060241699219	411.7259521484375
559	411.7272033691406	21.1402387864					1	DETECTED	411.7272 m/z @21.14 [151020OFc1_NvH-0949-Control-18.raw]	411.7272033691406	21.1402387864	4.74142408933333	73.9682042765333	69.22678018719996	1592281.25	1.7995548657240453E8	2	7484	4.808974626481515	0.535125438653158	1.9264129504019496	411.7259826660156	411.7292785644531
560	411.7392883300781	34.956309528					1	DETECTED	411.7393 m/z @34.96 [151020OFc1_NvH-0949-Control-18.raw]	411.7392883300781	34.956309528	2.89003405573333	98.6517079490667	95.76167389333338	1714727.375	2.203756636493855E8	2	7484	0.22082096671226026	0.9401331817161767	0.12138411292467652	411.72930908203125	411.7471923828125
561	411.7574462890625	27.5886240717333					1	DETECTED	411.7574 m/z @27.59 [151020OFc1_NvH-0949-Control-18.raw]	411.7574462890625	27.5886240717333	2.7777785688	99.1291195264	96.3513409576	4861401.0	2.183576774331629E8	2	7484	0.23260073590660468	0.5090007879042115	0.01576499892357431	411.7475280761719	411.7673034667969
562	411.774658203125	3.84941739493333					1	DETECTED	411.7747 m/z @3.85 [151020OFc1_NvH-0949-Control-18.raw]	411.774658203125	3.84941739493333	3.74996034133333	98.4915162389333	94.74155589759997	87486.6875	1.373327936334616E8	2	7484	15.870540279356595	1.5049585538218997	72.14737044166603	411.7674865722656	411.7846374511719
563	411.8419189453125	41.2580871008					1	DETECTED	411.8419 m/z @41.26 [151020OFc1_NvH-0949-Control-18.raw]	411.8419189453125	41.2580871008	0.006976472	99.8175702109333	99.81059373893329	432834.40625	1.477569039342122E8	0	7484	0.07031585269922402	0.5741454935104593	2.7994577466484163	411.8319396972656	411.8473205566406
564	411.8573303222656	24.8701750256					1	DETECTED	411.8573 m/z @24.87 [151020OFc1_NvH-0949-Control-18.raw]	411.8573303222656	24.8701750256	0.079492336	99.9757744674667	99.8962821314667	1880480.0	1.7056824711253938E8	3	7484	0.14383521395172139	0.5115530973469031	0.01914193390563395	411.8474426269531	411.8629150390625
565	411.8729248046875	25.1988718594667					1	DETECTED	411.8729 m/z @25.20 [151020OFc1_NvH-0949-Control-18.raw]	411.8729248046875	25.1988718594667	0.0178517928	99.9859679533333	99.9681161605333	1.1612702E7	3.118174222540706E8	3	7484	0.16208375723031665	0.5156780009780164	1.3646034325437297	411.86297607421875	411.8829040527344
566	411.88641357421875	27.7455782592					1	DETECTED	411.8864 m/z @27.75 [151020OFc1_NvH-0949-Control-18.raw]	411.88641357421875	27.7455782592	0.0387890669333333	99.9549204813333	99.91613141439997	1265414.875	1.9604340785671404E8	0	7484	0.17916130324422497	5.0695342690110765	3.1448115570033583	411.8829345703125	411.8963928222656
567	411.8968505859375	29.085529852					1	DETECTED	411.8969 m/z @29.09 [151020OFc1_NvH-0949-Control-18.raw]	411.8968505859375	29.085529852	0.0178517928	50.7557943466667	50.737942553866695	142120.421875	8.941818374294189E7	0	7484	16.6489252382964	0.960205022949585	1.3104298546998403	411.89642333984375	411.8984375
568	411.90850830078125	25.8576432069333					1	DETECTED	411.9085 m/z @25.86 [151020OFc1_NvH-0949-Control-18.raw]	411.90850830078125	25.8576432069333	0.006976472	99.9965283261333	99.9895518541333	597291.5	1.9573173299882084E8	3	7484	0.16713871723246143	3.1424891871700438	1.284003751082425	411.8985595703125	411.9184265136719
569	411.9300537109375	28.4132999506667					1	DETECTED	411.9301 m/z @28.41 [151020OFc1_NvH-0949-Control-18.raw]	411.9300537109375	28.4132999506667	0.0693465082666667	99.9859679533333	99.91662144506664	544673.0	1.5458167327883494E8	0	7484	0.17190126886622537	0.5057936718622192	1.1597019090561014	411.9201965332031	411.9400329589844
570	411.9425354003906	11.8523594378667					1	DETECTED	411.9425 m/z @11.85 [151020OFc1_NvH-0949-Control-18.raw]	411.9425354003906	11.8523594378667	0.006976472	99.9965283261333	99.9895518541333	163828.125	1.4076610123070937E8	0	7484	0.10937574112678305	0.5111893912825937	0.01452492824260295	411.9400634765625	411.94744873046875
571	411.95745849609375	35.0130297165333					1	DETECTED	411.9575 m/z @35.01 [151020OFc1_NvH-0949-Control-18.raw]	411.95745849609375	35.0130297165333	0.006976472	99.9859679533333	99.9789914813333	212974.078125	1.472042943546715E8	0	7484	18.049768396748405	1.895016804423746	5.190742347273491E-4	411.947509765625	411.9674072265625
572	411.9855651855469	30.212209184					1	DETECTED	411.9856 m/z @30.21 [151020OFc1_NvH-0949-Control-18.raw]	411.9855651855469	30.212209184	0.006976472	99.7642856869333	99.7573092149333	240100.171875	1.671156231459698E8	0	7484	8.177522479870518	2.387253027702497	0.43192308490381254	411.97564697265625	411.99554443359375
573	412.023681640625	29.4263637816					1	DETECTED	412.0237 m/z @29.43 [151020OFc1_NvH-0949-Control-18.raw]	412.023681640625	29.4263637816	2.9362840464	99.9339171064	96.99763306	424898.1875	1.4332064265455356E8	0	7484	0.21188448990961106	0.5033827183993411	1.2838301446120228	412.0141906738281	412.03363037109375
574	412.12646484375	92.4437891317333					1	DETECTED	412.1265 m/z @92.44 [151020OFc1_NvH-0949-Control-18.raw]	412.12646484375	92.4437891317333	1.5599320208	99.4586804269333	97.8987484061333	204621.734375	1.6107971758855867E8	0	7484	1.5530943400977009	9.08580902481351	4.821585971999011	412.1170349121094	412.13580322265625
575	412.16107177734375	90.3694356901333					1	DETECTED	412.1611 m/z @90.37 [151020OFc1_NvH-0949-Control-18.raw]	412.16107177734375	90.3694356901333	3.5821308104	98.4806745592	94.8985437488	96013.828125	1.6054235597566494E8	0	7484	0.11447382589095412	0.5519435325104456	0.016255591122732352	412.1526794433594	412.1710510253906
576	412.181884765625	90.096051288					1	DETECTED	412.1819 m/z @90.10 [151020OFc1_NvH-0949-Control-18.raw]	412.181884765625	90.096051288	0.2941359528	96.5785733613333	96.2844374085333	269782.9375	1.5704915112626818E8	0	7484	59.007060749731174	0.5055261437301465	0.0023212070053696536	412.172119140625	412.1834411621094
577	412.19378662109375	25.460385272					1	DETECTED	412.1938 m/z @25.46 [151020OFc1_NvH-0949-Control-18.raw]	412.19378662109375	25.460385272	3.72002735493333	99.3195817106667	95.59955435573336	1457169.5	1.9487953092431632E8	0	7484	0.18325901319837	0.6811790617360423	9.13223821619734	412.1839599609375	412.19671630859375
578	412.20672607421875	25.180315716					1	DETECTED	412.2067 m/z @25.18 [151020OFc1_NvH-0949-Control-18.raw]	412.20672607421875	25.180315716	2.0395289784	96.8738705376	94.8343415592	8321770.5	2.7183033245411694E8	3	7484	0.21026153265185954	0.512016512881848	0.045730422276288055	412.1967468261719	412.2071838378906
579	412.2171936035156	21.9057798978667					1	DETECTED	412.2172 m/z @21.91 [151020OFc1_NvH-0949-Control-18.raw]	412.2171936035156	21.9057798978667	3.11306499333333	99.9339171064	96.82085211306668	1.2318234E7	6.925224592697114E8	2	7484	1.1974949533386514	0.6589174889407081	0.5857026852835351	412.20721435546875	412.2271728515625
580	412.22991943359375	44.4895278208					1	DETECTED	412.2299 m/z @44.49 [151020OFc1_NvH-0949-Control-18.raw]	412.22991943359375	44.4895278208	0.652954982133333	99.2774365458667	98.62448156373337	3641881.75	3.332686436481537E8	3	7484	12.29125117585518	0.5131301716339521	0.018905805266475572	412.2272033691406	412.2398986816406
581	412.242919921875	17.3541473373333					1	DETECTED	412.2429 m/z @17.35 [151020OFc1_NvH-0949-Control-18.raw]	412.242919921875	17.3541473373333	3.21716848026667	99.0772641584	95.86009567813333	3343559.75	2.4254182134894314E8	3	7484	0.16485778611432877	9.149999695536216	39.77617300517968	412.23992919921875	412.25286865234375
582	412.2593688964844	27.5886240717333					1	DETECTED	412.2594 m/z @27.59 [151020OFc1_NvH-0949-Control-18.raw]	412.2593688964844	27.5886240717333	1.07609971866667	95.3575541461333	94.28145442746663	2023592.5	2.1603380814452028E8	2	7484	0.18893774704265454	2.830256862200835	3.3799793060080714	412.2529602050781	412.2691955566406
583	412.2695007324219	91.1241959034667					1	DETECTED	412.2695 m/z @91.12 [151020OFc1_NvH-0949-Control-18.raw]	412.2695007324219	91.1241959034667	3.7902451256	92.4707035282667	88.6804584026667	120556.8515625	1.400939874590201E8	0	7484	0.5975586813773646	0.5077098516178822	0.0036238682321583504	412.2693786621094	412.2786560058594
584	412.2923278808594	48.013281332					1	DETECTED	412.2923 m/z @48.01 [151020OFc1_NvH-0949-Control-18.raw]	412.2923278808594	48.013281332	5.85023892346667	92.6969054509333	86.84666652746662	670186.0625	2.044985203251212E8	2	7484	0.11926549229444561	0.5055159747794208	0.010872141199104027	412.28448486328125	412.3011474609375
585	412.3084716796875	91.4009847184					1	DETECTED	412.3085 m/z @91.40 [151020OFc1_NvH-0949-Control-18.raw]	412.3084716796875	91.4009847184	4.62567586426667	94.9236401474667	90.29796428320003	144324.53125	1.414126142278564E8	0	7484	0.6886293135341361	0.5020930362900895	0.5011335898482725	412.3050842285156	412.3166809082031
586	412.34454345703125	42.7898032218667					1	DETECTED	412.3445 m/z @42.79 [151020OFc1_NvH-0949-Control-18.raw]	412.34454345703125	42.7898032218667	8.60005836186667	98.2173408650667	89.61728250320003	70554.171875	1.6731685816644767E8	0	7484	81.767202945364	1.310587178555505	1.4387672148676232	412.3359069824219	412.3543701171875
587	412.37811279296875	91.3242415514667					1	DETECTED	412.3781 m/z @91.32 [151020OFc1_NvH-0949-Control-18.raw]	412.37811279296875	91.3242415514667	4.4501819784	95.9419097629333	91.49172778453331	61692.609375	1.6927622046012306E8	0	7484	0.5509640306806745	0.5265767953872517	1.2247794780839556E-4	412.3748474121094	412.38763427734375
588	412.40216064453125	42.5325975458667					1	DETECTED	412.4022 m/z @42.53 [151020OFc1_NvH-0949-Control-18.raw]	412.40216064453125	42.5325975458667	3.6699674128	98.1632913376	94.4933239248	103717.8515625	1.364439978515307E8	0	7484	0.09525130735558207	1.233074618063389	1.4681641159594712	412.3922119140625	412.4047546386719
589	412.4147644042969	90.1291030122667					1	DETECTED	412.4148 m/z @90.13 [151020OFc1_NvH-0949-Control-18.raw]	412.4147644042969	90.1291030122667	3.82025560773333	98.8570001464	95.03674453866667	321211.25	1.737798374842746E8	0	7484	61.24915092689312	0.5098091675015304	0.013368104634053852	412.4048156738281	412.4247131347656
590	412.4638977050781	10.3085159554667					1	DETECTED	412.4639 m/z @10.31 [151020OFc1_NvH-0949-Control-18.raw]	412.4638977050781	10.3085159554667	3.4646388264	99.3304443629333	95.8658055365333	244742.546875	1.45199951675747E8	0	7484	0.18411837110852147	2.292858478445933	63.09234183154585	412.45391845703125	412.473876953125
591	412.4879455566406	30.1622824136					1	DETECTED	412.4879 m/z @30.16 [151020OFc1_NvH-0949-Control-18.raw]	412.4879455566406	30.1622824136	3.10385112053333	99.743129316	96.63927819546666	184088.796875	1.4802513441226345E8	0	7484	0.058985409918179244	2.479057235441589	0.006838333735477243	412.4780578613281	412.49786376953125
592	412.5043029785156	24.0514931194667					1	DETECTED	412.5043 m/z @24.05 [151020OFc1_NvH-0949-Control-18.raw]	412.5043029785156	24.0514931194667	3.54290834266667	99.1076241984	95.56471585573334	170243.671875	1.4868692520628974E8	0	7484	15.055319958101853	2.2113665449502378	0.28721685569565947	412.4980163574219	412.5142517089844
593	412.5260925292969	24.8302011605333					1	DETECTED	412.5261 m/z @24.83 [151020OFc1_NvH-0949-Control-18.raw]	412.5260925292969	24.8302011605333	0.783078124266667	95.0301554013333	94.24707727706664	505521.1875	1.4643157224703363E8	0	7484	11.693534620608867	0.5821429149345745	0.262601474944813	412.5165100097656	412.53076171875
594	412.54083251953125	25.1895715533333					1	DETECTED	412.5408 m/z @25.19 [151020OFc1_NvH-0949-Control-18.raw]	412.54083251953125	25.1895715533333	2.44495812906667	99.0047961093333	96.55983798026662	3012417.25	2.0534036383774242E8	3	7484	0.26644872634509653	0.5082891685311304	0.9391255687609056	412.5308837890625	412.54571533203125
595	412.55572509765625	13.89326752					1	DETECTED	412.5557 m/z @13.89 [151020OFc1_NvH-0949-Control-18.raw]	412.55572509765625	13.89326752	3.1707479528	99.9859679533333	96.8152200005333	4.4608028E7	9.266829531225965E8	3	7484	0.2012088535803116	68.29624415728986	0.9251414339547571	412.5457458496094	412.5657043457031
596	412.5758056640625	38.1202889013333					1	DETECTED	412.5758 m/z @38.12 [151020OFc1_NvH-0949-Control-18.raw]	412.5758056640625	38.1202889013333	3.1615081816	97.7422020968	94.5806939152	1681305.875	2.1924833372043946E8	3	7484	0.14222621084433484	0.5081770380600873	0.024330331107859142	412.5658264160156	412.5854797363281
597	412.5906066894531	29.6876168109333					1	DETECTED	412.5906 m/z @29.69 [151020OFc1_NvH-0949-Control-18.raw]	412.5906066894531	29.6876168109333	4.8130300064	99.3628543930667	94.5498243866667	291553.96875	1.5419747961685783E8	0	7484	0.07976429775970928	2.6547002227931755	0.00500890978941046	412.5859069824219	412.6002197265625
598	412.65704345703125	41.1298948664					1	DETECTED	412.6570 m/z @41.13 [151020OFc1_NvH-0949-Control-18.raw]	412.65704345703125	41.1298948664	4.791617652	97.5988998653333	92.8072822133333	385022.34375	1.5100406265099305E8	2	7484	6.5708702511877135	0.5105102997225295	33.639300433370956	412.6484069824219	412.66668701171875
599	412.6946716308594	25.3771444770667					1	DETECTED	412.6947 m/z @25.38 [151020OFc1_NvH-0949-Control-18.raw]	412.6946716308594	25.3771444770667	2.42657261973333	99.9021569021333	97.47558428239996	610944.25	1.595494459638214E8	0	7484	0.13081325084330686	0.7168552401795798	0.7948980451014164	412.6846923828125	412.69757080078125
600	412.7076110839844	17.6569818357333					1	DETECTED	412.7076 m/z @17.66 [151020OFc1_NvH-0949-Control-18.raw]	412.7076110839844	17.6569818357333	3.07503890373333	94.8947928802667	91.81975397653338	892543.4375	1.607967623306078E8	0	7484	0.2385703244619215	3.8146541325068966	99.21469930105694	412.69769287109375	412.70880126953125
601	412.71881103515625	21.8959591024					1	DETECTED	412.7188 m/z @21.90 [151020OFc1_NvH-0949-Control-18.raw]	412.71881103515625	21.8959591024	3.11306499333333	94.8851927130667	91.77212771973338	2999836.75	2.350832328730516E8	4	7484	14.129514669634098	3.2672242102571185	11.807702362582315	412.7088317871094	412.7189025878906
602	412.7289123535156	22.1557786938667					1	DETECTED	412.7289 m/z @22.16 [151020OFc1_NvH-0949-Control-18.raw]	412.7289123535156	22.1557786938667	3.1800354264	99.6795486066667	96.4995131802667	5.2775216E7	1.1511912683859842E9	2	7484	0.23771120865844253	1.4351110971472976	1.921930621489871	412.71893310546875	412.7388916015625
603	412.74774169921875	25.4841516162667					1	DETECTED	412.7477 m/z @25.48 [151020OFc1_NvH-0949-Control-18.raw]	412.74774169921875	25.4841516162667	3.5336397808	98.0752333050667	94.5415935242667	1989548.625	2.2910111611502215E8	2	7484	14.02369001300576	0.8383870324528766	2.2924014083521427	412.73895263671875	412.7576599121094
604	412.76080322265625	27.5189040829333					1	DETECTED	412.7608 m/z @27.52 [151020OFc1_NvH-0949-Control-18.raw]	412.76080322265625	27.5189040829333	4.07705489653333	90.5960726173333	86.51901772079998	603103.25	1.6701287483813226E8	0	7484	0.19910509084331096	0.5064399946052368	0.11995501411463497	412.75775146484375	412.7610168457031
605	412.7710876464844	11.2465413237333					1	DETECTED	412.7711 m/z @11.25 [151020OFc1_NvH-0949-Control-18.raw]	412.7710876464844	11.2465413237333	0.212544932	98.1416894269333	97.9291444949333	825213.0	2.0454106864361587E8	2	7484	0.1861660371904179	1.1587386841735197	0.06631190000977204	412.7612609863281	412.7808837890625
606	412.79364013671875	48.1086407877333					1	DETECTED	412.7936 m/z @48.11 [151020OFc1_NvH-0949-Control-18.raw]	412.79364013671875	48.1086407877333	0.652954982133333	98.9105557629333	98.25760078079996	302021.21875	1.5728646420061734E8	0	7484	0.13252540706102423	1.2087424709728571	0.06560197416597041	412.7838134765625	412.80303955078125
607	412.82855224609375	30.4166729634667					1	DETECTED	412.8286 m/z @30.42 [151020OFc1_NvH-0949-Control-18.raw]	412.82855224609375	30.4166729634667	0.314627379466667	99.8071392504	99.49251187093333	5698816.5	2.4804047878376794E8	3	7484	0.24231553140296214	0.521762833297275	0.035489784765647306	412.8186950683594	412.8384704589844
608	412.8412780761719	25.2770456538667					1	DETECTED	412.8413 m/z @25.28 [151020OFc1_NvH-0949-Control-18.raw]	412.8412780761719	25.2770456538667	0.006976472	99.8597592786667	99.8527828066667	61484.44140625	1.2776369218948726E8	0	7484	87.60417802068105	1.9826788655723673	2.9621348162266554	412.8385925292969	412.8432922363281
609	412.8533630371094	13.3889572165333					1	DETECTED	412.8534 m/z @13.39 [151020OFc1_NvH-0949-Control-18.raw]	412.8533630371094	13.3889572165333	0.2534950968	99.9965283261333	99.7430332293333	108362.25	1.4642181177417177E8	0	7484	1.7996881898862362	15.300285184580048	0.01810246199699652	412.84375	412.85455322265625
610	412.86456298828125	5.42607090186667					1	DETECTED	412.8646 m/z @5.43 [151020OFc1_NvH-0949-Control-18.raw]	412.86456298828125	5.42607090186667	0.006976472	99.9549204813333	99.9479440093333	325208.875	1.6949423349715108E8	0	7484	7.76591637661218	22.62888526963964	58.77211284719488	412.8545837402344	412.8648376464844
611	412.8748474121094	25.180315716					1	DETECTED	412.8748 m/z @25.18 [151020OFc1_NvH-0949-Control-18.raw]	412.8748474121094	25.180315716	0.0282410674666667	99.9965283261333	99.96828725866663	915020.1875	2.020629279930072E8	3	7484	14.72476975936183	1.7134810399749345	1.163164417438404	412.8648681640625	412.87744140625
612	412.887451171875	13.8812447170667					1	DETECTED	412.8875 m/z @13.88 [151020OFc1_NvH-0949-Control-18.raw]	412.887451171875	13.8812447170667	0.0897022973333333	99.9965283261333	99.90682602879997	3.0188152E7	6.734397053934021E8	3	7484	0.1905386772897586	1.0915501575922697	1.0344030965711453	412.8774719238281	412.8946228027344
613	412.9046325683594	16.4477907024					1	DETECTED	412.9046 m/z @16.45 [151020OFc1_NvH-0949-Control-18.raw]	412.9046325683594	16.4477907024	0.006976472	99.9965283261333	99.9895518541333	6.684504E7	1.0516183540646764E9	3	7484	0.17392602658258483	22.25081818868214	1.2725976600085669	412.8946533203125	412.9145812988281
614	412.9223937988281	26.0631099061333					1	DETECTED	412.9224 m/z @26.06 [151020OFc1_NvH-0949-Control-18.raw]	412.9223937988281	26.0631099061333	0.0998355482666667	99.9655247421333	99.86568919386663	359691.78125	1.534947232417726E8	3	7484	0.15277685072837954	2.3551638416472938	0.18682415684301143	412.9146728515625	412.9323425292969
615	412.9376220703125	6.05330134586667					1	DETECTED	412.9376 m/z @6.05 [151020OFc1_NvH-0949-Control-18.raw]	412.9376220703125	6.05330134586667	0.1100509912	99.9965283261333	99.8864773349333	279784.28125	1.4523368130498582E8	0	7484	1.0128002155571112	52.54419304603217	1.3240791268857681	412.9324035644531	412.9476013183594
616	412.9580383300781	10.9935922682667					1	DETECTED	412.9580 m/z @10.99 [151020OFc1_NvH-0949-Control-18.raw]	412.9580383300781	10.9935922682667	0.006976472	99.9128295968	99.90585312479999	227171.953125	1.4966082424000284E8	2	7484	0.1243993829411032	0.6012890764360521	0.21248415600553155	412.94805908203125	412.9615478515625
617	412.9715576171875	24.5794665085333					1	DETECTED	412.9716 m/z @24.58 [151020OFc1_NvH-0949-Control-18.raw]	412.9715576171875	24.5794665085333	0.0490073093333333	99.9965283261333	99.94752101679997	2499603.0	1.703355523563283E8	4	7484	0.1479520102234666	0.5446212346373117	0.8100384379153742	412.9616394042969	412.9815368652344
618	412.9896240234375	20.1731288016					1	DETECTED	412.9896 m/z @20.17 [151020OFc1_NvH-0949-Control-18.raw]	412.9896240234375	20.1731288016	1.02794200693333	99.8071392504	98.77919724346667	642254.5625	1.6322952462893796E8	0	7484	0.08960004788685083	6.47598147891844	10.399490275650102	412.9815673828125	412.9995422363281
619	413.0174560546875	7.68134813146667					1	DETECTED	413.0175 m/z @7.68 [151020OFc1_NvH-0949-Control-18.raw]	413.0174560546875	7.68134813146667	2.27048948613333	80.3023160554667	78.03182656933338	89984.15625	1.2303874667832908E8	0	7484	0.12336883422634859	0.5140852756481368	1.095161842060829	413.01678466796875	413.0190734863281
620	413.0290832519531	30.454093476					1	DETECTED	413.0291 m/z @30.45 [151020OFc1_NvH-0949-Control-18.raw]	413.0290832519531	30.454093476	0.0998355482666667	99.9446855546667	99.84485000640004	6509997.0	2.9400814227691454E8	0	7484	4.885455779838583	13.896253252926332	20.339816692418278	413.02001953125	413.0390625
621	413.07501220703125	43.8527470949333					1	DETECTED	413.0750 m/z @43.85 [151020OFc1_NvH-0949-Control-18.raw]	413.07501220703125	43.8527470949333	0.006976472	99.9757744674667	99.9687979954667	79339.25	1.4626596209135813E8	0	7484	99.78612916643078	1.1534207484543386	1.3042319886032674	413.0662536621094	413.0849609375
622	413.1380615234375	41.5047298301333					1	DETECTED	413.1381 m/z @41.50 [151020OFc1_NvH-0949-Control-18.raw]	413.1380615234375	41.5047298301333	0.5918474768	97.7861391442667	97.1942916674667	75970.7890625	1.5656384496906978E8	0	7484	90.5154715896381	1.1878201446194119	1.2356744072817798	413.12823486328125	413.1477355957031
623	413.1585998535156	41.0698034301333					1	DETECTED	413.1586 m/z @41.07 [151020OFc1_NvH-0949-Control-18.raw]	413.1585998535156	41.0698034301333	4.45957171733333	93.1107593984	88.65118768106667	109667.25	1.499344058242058E8	0	7484	5.838393351672359	1.2107433295767933	1.4214866591535864	413.1494140625	413.15936279296875
624	413.1695861816406	20.9203304965333					1	DETECTED	413.1696 m/z @20.92 [151020OFc1_NvH-0949-Control-18.raw]	413.1695861816406	20.9203304965333	0.642865490666667	99.3732896648	98.73042417413333	255243.5625	1.5057280409577367E8	0	7484	4.152307651862486	4.08919839290124	0.057881085828548624	413.15960693359375	413.17138671875
625	413.18157958984375	17.7063087770667					1	DETECTED	413.1816 m/z @17.71 [151020OFc1_NvH-0949-Control-18.raw]	413.18157958984375	17.7063087770667	4.93764887813333	96.0191907421333	91.08154186399997	337141.9375	1.381322510295162E8	0	7484	0.07488579333954704	1.6329312016679043	29.328062110565245	413.17181396484375	413.1821594238281
626	413.19219970703125	39.4355488434667					1	DETECTED	413.1922 m/z @39.44 [151020OFc1_NvH-0949-Control-18.raw]	413.19219970703125	39.4355488434667	1.5599320208	99.8071392504	98.2472072296	684964.6875	1.834035546856209E8	2	7484	23.922757202810786	0.6380362897473698	0.08079685197467852	413.1822204589844	413.2021789550781
627	413.2087097167969	44.8989267386667					1	DETECTED	413.2087 m/z @44.90 [151020OFc1_NvH-0949-Control-18.raw]	413.2087097167969	44.8989267386667	3.40730574373333	98.7921629893333	95.38485724559997	428278.0625	1.6841904065444586E8	0	7484	19.869238746473382	0.5021254857663966	0.007132730633053126	413.20220947265625	413.2106018066406
628	413.2206115722656	13.8812447170667					1	DETECTED	413.2206 m/z @13.88 [151020OFc1_NvH-0949-Control-18.raw]	413.2206115722656	13.8812447170667	3.47388844053333	98.6731557792	95.19926733866667	1.1267526E7	4.5491714100249225E8	3	7484	0.19739105605026985	0.5184172094537055	68.29824081436705	413.21063232421875	413.22564697265625
629	413.23565673828125	16.4477907024					1	DETECTED	413.2357 m/z @16.45 [151020OFc1_NvH-0949-Control-18.raw]	413.23565673828125	16.4477907024	3.24491799013333	99.6363909618667	96.39147297173336	4.4107052E7	1.5019702888201284E9	2	7484	5.83823908712019	1.373081482969952	0.25524334662002146	413.2256774902344	413.2456359863281
630	413.2489929199219	25.415896364					1	DETECTED	413.2490 m/z @25.42 [151020OFc1_NvH-0949-Control-18.raw]	413.2489929199219	25.415896364	3.93146028533333	99.9965283261333	96.06506804079997	921962.3125	1.966982436953495E8	2	7484	0.20655742209317296	0.5909233161686287	142.33117749721887	413.24566650390625	413.2533264160156
631	413.2633361816406	33.3550258626667					1	DETECTED	413.2633 m/z @33.36 [151020OFc1_NvH-0949-Control-18.raw]	413.2633361816406	33.3550258626667	0.006976472	99.9965283261333	99.9895518541333	1574661.5	1.991733228963341E8	2	7484	0.14796704265037874	1.817774685250076	0.062397841298122425	413.25335693359375	413.2732849121094
632	413.28607177734375	44.3455001453333					1	DETECTED	413.2861 m/z @44.35 [151020OFc1_NvH-0949-Control-18.raw]	413.28607177734375	44.3455001453333	1.18140518933333	92.3551426354667	91.17373744613337	84108.2578125	1.628799524125413E8	0	7484	82.33115599005245	1.1191236882183027	1.3179215992702071	413.27618408203125	413.2951354980469
633	413.3051452636719	90.1291030122667					1	DETECTED	413.3051 m/z @90.13 [151020OFc1_NvH-0949-Control-18.raw]	413.3051452636719	90.1291030122667	0.4211322552	92.4571625050667	92.0360302498667	95395.5078125	1.619892176104833E8	0	7484	85.66849233246278	0.513653801246257	0.017084217168964286	413.2955627441406	413.3129577636719
634	413.3263244628906	91.2895919882667					1	DETECTED	413.3263 m/z @91.29 [151020OFc1_NvH-0949-Control-18.raw]	413.3263244628906	91.2895919882667	0.9694302696	92.4707035282667	91.5012732586667	101211.9921875	2.346625577892414E8	0	7484	0.9216357107947886	0.5065384711316117	1.965638476987351	413.3173522949219	413.33465576171875
635	413.3443908691406	91.3114666602667					1	DETECTED	413.3444 m/z @91.31 [151020OFc1_NvH-0949-Control-18.raw]	413.3443908691406	91.3114666602667	1.91879044666667	99.6795486066667	97.76075816000002	78261.953125	2.1717323386401758E8	0	7484	1.4895854050755304	0.546805187521206	0.005894886451024204	413.33697509765625	413.3536682128906
636	413.3598327636719	48.6447975394667					1	DETECTED	413.3598 m/z @48.64 [151020OFc1_NvH-0949-Control-18.raw]	413.3598327636719	48.6447975394667	0.0178517928	99.9965283261333	99.9786765333333	57615.80859375	1.5073372612206784E8	0	7484	91.59289560748931	1.0316713093140488	1.0230978002103548	413.35699462890625	413.3689270019531
637	413.42633056640625	35.1962610242667					1	DETECTED	413.4263 m/z @35.20 [151020OFc1_NvH-0949-Control-18.raw]	413.42633056640625	35.1962610242667	3.89220027013333	98.2711214786667	94.37892120853337	2094539.375	2.0503155015737963E8	0	7484	4.7359671879182415	0.5049081616475491	0.1332979670208825	413.4163818359375	413.43603515625
638	413.4463195800781	20.1193060552					1	DETECTED	413.4463 m/z @20.12 [151020OFc1_NvH-0949-Control-18.raw]	413.4463195800781	20.1193060552	2.24287053013333	97.0813017874667	94.83843125733337	151096.0625	1.3842912152039003E8	0	7484	0.5511400352542708	4.445283207420346	0.009999551069388444	413.4364318847656	413.44683837890625
639	413.45684814453125	19.4225992570667					1	DETECTED	413.4568 m/z @19.42 [151020OFc1_NvH-0949-Control-18.raw]	413.45684814453125	19.4225992570667	2.4815078448	99.8813407362667	97.39983289146669	413092.25	1.4915299530286497E8	0	7484	5.743821179626421	0.5105207531370072	1.2496739457265538	413.4468688964844	413.45916748046875
640	413.46929931640625	11.4462098216					1	DETECTED	413.4693 m/z @11.45 [151020OFc1_NvH-0949-Control-18.raw]	413.46929931640625	11.4462098216	2.508705524	99.1399614581333	96.63125593413329	1009923.0	1.812177776079992E8	2	7484	17.223724031785373	1.4152119250766009	1.1049376170340135	413.4593505859375	413.4790954589844
641	413.4913024902344	20.1625701837333					1	DETECTED	413.4913 m/z @20.16 [151020OFc1_NvH-0949-Control-18.raw]	413.4913024902344	20.1625701837333	3.50199852986667	98.2063346792	94.70433614933333	324136.875	1.5201006404249576E8	0	7484	19.482300789270557	2.7017098740623173	879.2589130549142	413.4813537597656	413.50115966796875
642	413.515869140625	17.6673295394667					1	DETECTED	413.5159 m/z @17.67 [151020OFc1_NvH-0949-Control-18.raw]	413.515869140625	17.6673295394667	3.36697278693333	96.3352326328	92.96825984586667	214828.171875	1.3888916830437288E8	0	7484	0.12201332095542483	0.5171559897488002	1.0830103479811124	413.50592041015625	413.5258483886719
643	413.5367126464844	45.3411154701333					1	DETECTED	413.5367 m/z @45.34 [151020OFc1_NvH-0949-Control-18.raw]	413.5367126464844	45.3411154701333	2.0943824152	99.3089739458667	97.2145915306667	498056.6875	1.566625902409898E8	3	7484	0.20517147180258632	0.50359492244724	0.08865207137972655	413.5267333984375	413.5445861816406
644	413.55462646484375	13.8812447170667					1	DETECTED	413.5546 m/z @13.88 [151020OFc1_NvH-0949-Control-18.raw]	413.55462646484375	13.8812447170667	3.49259621466667	96.7749690845333	93.28237286986662	2476637.75	2.306972637087839E8	3	7484	0.19628359699741615	0.5167935032806671	1.2143350483309645	413.5446472167969	413.5581970214844
645	413.5682067871094	16.4477907024					1	DETECTED	413.5682 m/z @16.45 [151020OFc1_NvH-0949-Control-18.raw]	413.5682067871094	16.4477907024	3.15229615973333	98.2173408650667	95.06504470533338	1.7278596E7	4.656235462354473E8	3	7484	0.16330082404261503	22.78405027035467	16.102756277682623	413.5582275390625	413.57818603515625
646	413.5785827636719	23.6215954368					1	DETECTED	413.5786 m/z @23.62 [151020OFc1_NvH-0949-Control-18.raw]	413.5785827636719	23.6215954368	3.3779855512	99.9965283261333	96.6185427749333	845939.3125	2.030381713141625E8	3	7484	3.887405430184625	2.3233693637996216	1.5716075003762855	413.5782165527344	413.5883483886719
647	413.5902099609375	31.2005578192					1	DETECTED	413.5902 m/z @31.20 [151020OFc1_NvH-0949-Control-18.raw]	413.5902099609375	31.2005578192	4.6799169544	92.7879856733333	88.1080687189333	553261.5	1.609125234710926E8	0	7484	0.18871769336112365	0.5116033670822899	2.5831208328522766	413.5885925292969	413.5994873046875
648	413.6266784667969	35.1644135322667					1	DETECTED	413.6267 m/z @35.16 [151020OFc1_NvH-0949-Control-18.raw]	413.6266784667969	35.1644135322667	1.55063647786667	96.6978680765333	95.14723159866662	1127848.375	1.638985907264113E8	0	7484	4.828068915403843	0.5261484582262792	1.3729480033392838	413.61688232421875	413.63665771484375
649	413.6427307128906	41.4092804437333					1	DETECTED	413.6427 m/z @41.41 [151020OFc1_NvH-0949-Control-18.raw]	413.6427307128906	41.4092804437333	1.65335190693333	76.9942265762667	75.34087466933337	270803.5625	1.5132285422242165E8	0	7484	0.23449313732177757	0.9475426363088751	6.019266182389364E-4	413.6368408203125	413.6527099609375
650	413.669921875	48.3806374877333					1	DETECTED	413.6699 m/z @48.38 [151020OFc1_NvH-0949-Control-18.raw]	413.669921875	48.3806374877333	1.88210543466667	95.8541448896	93.97203945493332	213317.515625	1.6076933525982934E8	0	7484	76.42709160061926	1.290839533623296	1.658621952802737	413.6603088378906	413.6799011230469
651	413.6819763183594	30.0001071344					1	DETECTED	413.6820 m/z @30.00 [151020OFc1_NvH-0949-Control-18.raw]	413.6819763183594	30.0001071344	4.4208921736	73.6678342101333	69.2469420365333	57614.21484375	1.114462331196483E8	0	7484	66.65048157263233	1.4466573342892277	1.8917901496586673	413.679931640625	413.6849670410156
652	413.69500732421875	22.2046534152					1	DETECTED	413.6950 m/z @22.20 [151020OFc1_NvH-0949-Control-18.raw]	413.69500732421875	22.2046534152	2.52690493733333	98.2497090122667	95.72280407493338	1856650.0	1.7133129807603902E8	4	7484	0.16925711379050412	0.5191627359295136	110.5567330186471	413.6850280761719	413.7049560546875
653	413.70892333984375	13.690571956					1	DETECTED	413.7089 m/z @13.69 [151020OFc1_NvH-0949-Control-18.raw]	413.70892333984375	13.690571956	3.70930661226667	99.7221861456	96.01287953333333	225639.609375	1.6510464559352553E8	0	7484	0.5445239166440192	0.8137065322408178	2.087333308062862	413.70501708984375	413.7099304199219
654	413.7199401855469	11.4566680861333					1	DETECTED	413.7199 m/z @11.46 [151020OFc1_NvH-0949-Control-18.raw]	413.7199401855469	11.4566680861333	3.14307571813333	94.6190334096	91.47595769146666	833469.125	1.605677107727425E8	4	7484	11.438459691816849	1.1298357325926878	0.7795890488842506	413.7099914550781	413.72100830078125
655	413.73101806640625	22.1557786938667					1	DETECTED	413.7310 m/z @22.16 [151020OFc1_NvH-0949-Control-18.raw]	413.73101806640625	22.1557786938667	2.38996871493333	99.5419564056	97.15198769066667	6349062.5	3.41409280916427E8	2	7484	0.21244678119140303	30.643829267147215	0.852976714746131	413.7210388183594	413.73504638671875
656	413.74505615234375	25.3454801544					1	DETECTED	413.7451 m/z @25.35 [151020OFc1_NvH-0949-Control-18.raw]	413.74505615234375	25.3454801544	1.5319059128	96.6870184821333	95.1551125693333	8472739.0	2.9690176207752764E8	2	7484	17.191999705444044	0.5361807542385104	0.008982310581383787	413.735107421875	413.7550354003906
657	413.7552795410156	35.3639468773333					1	DETECTED	413.7553 m/z @35.36 [151020OFc1_NvH-0949-Control-18.raw]	413.7552795410156	35.3639468773333	5.268020144	96.7420110901333	91.4739909461333	490657.0625	1.6583972512604356E8	0	7484	0.24413571663986033	0.5386396969293082	0.0633821665266157	413.75506591796875	413.7564392089844
658	413.7664489746094	16.2421685250667					1	DETECTED	413.7664 m/z @16.24 [151020OFc1_NvH-0949-Control-18.raw]	413.7664489746094	16.2421685250667	3.87158601546667	99.6581139306667	95.78652791520003	5609481.0	2.944230962733304E8	2	7484	0.18898730356040616	2.139573171605392	76.36522175860134	413.7564697265625	413.7758483886719
659	413.7791748046875	44.2449435530667					1	DETECTED	413.7792 m/z @44.24 [151020OFc1_NvH-0949-Control-18.raw]	413.7791748046875	44.2449435530667	5.45637895573333	88.796320256	83.33994130026667	325641.5	1.5180233347205362E8	2	7484	7.542233062247469	0.5057214442128348	0.01812549235490184	413.7779235839844	413.7889404296875
660	413.8012390136719	42.1764014312					1	DETECTED	413.8012 m/z @42.18 [151020OFc1_NvH-0949-Control-18.raw]	413.8012390136719	42.1764014312	2.4815078448	99.7751458698667	97.2936380250667	100021.734375	1.4973507213570955E8	0	7484	94.8526960177941	1.2733779031782944	1.7607174172908715	413.7913513183594	413.8105773925781
661	413.82745361328125	35.230612928					1	DETECTED	413.8275 m/z @35.23 [151020OFc1_NvH-0949-Control-18.raw]	413.82745361328125	35.230612928	1.5599320208	99.8597592786667	98.2998272578667	270879.875	1.6160895124365464E8	0	7484	4.7045921297939515	2.1856084665198297	0.008997271455633156	413.8174743652344	413.83343505859375
662	413.843505859375	41.4736485338667					1	DETECTED	413.8435 m/z @41.47 [151020OFc1_NvH-0949-Control-18.raw]	413.843505859375	41.4736485338667	0.006976472	99.9859679533333	99.9789914813333	292943.1875	1.4056521390324834E8	0	7484	0.19588571411485844	1.5704023091019927	2.1310515459518	413.83355712890625	413.853271484375
663	413.86328125	22.7677197405333					1	DETECTED	413.8633 m/z @22.77 [151020OFc1_NvH-0949-Control-18.raw]	413.86328125	22.7677197405333	0.006976472	99.9965283261333	99.9895518541333	549802.5	1.6915094882076773E8	3	7484	13.18457677801441	0.6761954707218423	0.055141585327479106	413.8533020019531	413.8732604980469
664	413.8739318847656	17.4127652634667					1	DETECTED	413.8739 m/z @17.41 [151020OFc1_NvH-0949-Control-18.raw]	413.8739318847656	17.4127652634667	0.531406119466667	97.0924220610667	96.56101594160003	328518.0	1.697712588860876E8	0	7484	0.18541750546469515	0.5204365409536525	0.023840450221319486	413.873291015625	413.87506103515625
665	413.88507080078125	26.4670201626667					1	DETECTED	413.8851 m/z @26.47 [151020OFc1_NvH-0949-Control-18.raw]	413.88507080078125	26.4670201626667	0.006976472	99.9965283261333	99.9895518541333	1.736426E7	4.1835448184006536E8	3	7484	0.17196296521556675	1.0132129396507248	0.9480181821737398	413.8750915527344	413.8950500488281
666	413.90216064453125	16.4333183704					1	DETECTED	413.9022 m/z @16.43 [151020OFc1_NvH-0949-Control-18.raw]	413.90216064453125	16.4333183704	0.0178517928	99.9965283261333	99.9786765333333	3767514.0	2.4320028040288866E8	3	7484	2.329395598522389	6.997519159914608	17.49223182505577	413.89508056640625	413.9121398925781
667	413.91302490234375	23.6635222533333					1	DETECTED	413.9130 m/z @23.66 [151020OFc1_NvH-0949-Control-18.raw]	413.91302490234375	23.6635222533333	0.141096377866667	99.9549204813333	99.81382410346663	697270.4375	1.7462394640542337E8	0	7484	0.02890139962110183	1.885398086780083	0.978234747760295	413.91217041015625	413.9228515625
668	413.9255676269531	31.2472639541333					1	DETECTED	413.9256 m/z @31.25 [151020OFc1_NvH-0949-Control-18.raw]	413.9255676269531	31.2472639541333	0.682964794933333	99.9128295968	99.22986480186667	306906.4375	1.6359975312744337E8	0	7484	0.25068390799230045	2.1149267615215392	0.3145836790598855	413.9233093261719	413.9353332519531
669	413.9378967285156	34.1884475576					1	DETECTED	413.9379 m/z @34.19 [151020OFc1_NvH-0949-Control-18.raw]	413.9378967285156	34.1884475576	0.079492336	99.9859679533333	99.9064756173333	79392.3984375	1.3150511076627305E8	0	7484	92.24059247010476	1.4424908529628517	2.37026269536127	413.9356689453125	413.9414367675781
670	413.9514465332031	33.557935788					1	DETECTED	413.9514 m/z @33.56 [151020OFc1_NvH-0949-Control-18.raw]	413.9514465332031	33.557935788	0.0178517928	99.9233086152	99.9054568224	207311.0625	1.7341016456422555E8	0	7484	18.77822750543771	2.1430706436561957	3.272909609947364	413.94146728515625	413.9542236328125
671	413.96429443359375	10.8659601994667					1	DETECTED	413.9643 m/z @10.87 [151020OFc1_NvH-0949-Control-18.raw]	413.96429443359375	10.8659601994667	0.202367911466667	99.9965283261333	99.79416041466664	1883900.125	1.8709153604340452E8	0	7484	0.2209867086319175	0.7529798899099728	4.510441872554482	413.9543151855469	413.9731750488281
672	413.9831848144531	43.4424535797333					1	DETECTED	413.9832 m/z @43.44 [151020OFc1_NvH-0949-Control-18.raw]	413.9831848144531	43.4424535797333	0.75331442	99.9339171064	99.18060268640001	1897590.375	1.6796114467344156E8	4	7484	0.1554620716011783	0.5066386499066694	0.008491310892610442	413.97320556640625	413.9856872558594
673	413.9956970214844	25.3454801544					1	DETECTED	413.9957 m/z @25.35 [151020OFc1_NvH-0949-Control-18.raw]	413.9956970214844	25.3454801544	0.006976472	99.7964703096	99.78949383759999	7264157.5	2.811273643119993E8	4	7484	0.14111618705926787	4.414618576315093	8.17682666836314	413.9857177734375	414.00567626953125
674	414.0158386230469	35.4221777762667					1	DETECTED	414.0158 m/z @35.42 [151020OFc1_NvH-0949-Control-18.raw]	414.0158386230469	35.4221777762667	3.6699674128	99.9859679533333	96.3160005405333	66126.65625	1.1870810195847435E8	0	7484	89.45545189444286	1.6683418290355603	2.334031003852792	414.00616455078125	414.0179443359375
675	414.04425048828125	41.4736485338667					1	DETECTED	414.0443 m/z @41.47 [151020OFc1_NvH-0949-Control-18.raw]	414.04425048828125	41.4736485338667	5.15167992	99.3732896648	94.22160974479999	184826.546875	1.3996575472692442E8	0	7484	33.96608994250997	1.1843468783308573	1.3730831652727324	414.03436279296875	414.05419921875
676	414.06463623046875	38.1711384056					1	DETECTED	414.0646 m/z @38.17 [151020OFc1_NvH-0949-Control-18.raw]	414.06463623046875	38.1711384056	0.006976472	99.5835767418667	99.57660026986669	105918.03125	1.4754556398905724E8	0	7484	98.23441931697396	1.2567713507669198	1.5309414687856377	414.05474853515625	414.0741882324219
677	414.17449951171875	91.7635535941333					1	DETECTED	414.1745 m/z @91.76 [151020OFc1_NvH-0949-Control-18.raw]	414.17449951171875	91.7635535941333	3.45445092426667	99.3948064008	95.94035547653333	165633.09375	1.4141094844520068E8	0	7484	0.2420953274869646	0.5007871950708832	0.15305334326610298	414.1646423339844	414.1822509765625
678	414.1922912597656	9.31671890506667					1	DETECTED	414.1923 m/z @9.32 [151020OFc1_NvH-0949-Control-18.raw]	414.1922912597656	9.31671890506667	3.00997878426667	98.8354337704	95.82545498613334	238486.40625	1.5073526808132902E8	3	7484	0.0831833239150086	17.56255496845002	47.803306673980394	414.18231201171875	414.1935729980469
679	414.2035827636719	18.1637198736					1	DETECTED	414.2036 m/z @18.16 [151020OFc1_NvH-0949-Control-18.raw]	414.2035827636719	18.1637198736	2.7320634624	99.8914861144	97.15942265199999	7547115.0	3.3963608538048524E8	3	7484	0.23589333599599627	5.616314824324539	7.304779054687673	414.193603515625	414.208984375
680	414.218994140625	26.4262850485333					1	DETECTED	414.2190 m/z @26.43 [151020OFc1_NvH-0949-Control-18.raw]	414.218994140625	26.4262850485333	2.26124993013333	99.9128295968	97.65157966666666	1.2279256E7	4.843796796539397E8	2	7484	8.06409200544141	0.7409062001601564	0.5221184432220962	414.2090148925781	414.2289733886719
681	414.2303161621094	16.1381692392					1	DETECTED	414.2303 m/z @16.14 [151020OFc1_NvH-0949-Control-18.raw]	414.2303161621094	16.1381692392	2.4358536304	97.840696636	95.4048430056	6247723.0	3.290074932877755E8	3	7484	0.2010081014673215	7.586960966110334	34.391284952598	414.22900390625	414.24029541015625
682	414.2489318847656	71.2033894536					1	DETECTED	414.2489 m/z @71.20 [151020OFc1_NvH-0949-Control-18.raw]	414.2489318847656	71.2033894536	2.7685756136	99.7964703096	97.02789469599999	5443459.0	5.760336305891201E8	2	7484	42.75817235159684	0.5531422325119731	8.615868711874644	414.2403259277344	414.2589111328125
683	414.26629638671875	16.386971124					1	DETECTED	414.2663 m/z @16.39 [151020OFc1_NvH-0949-Control-18.raw]	414.26629638671875	16.386971124	2.86264713626667	93.6898399386667	90.82719280240002	347592.59375	1.7011965283432406E8	0	7484	5.82951632217647	0.510230842624183	2.8847563798285765	414.2589416503906	414.2665710449219
684	414.276611328125	15.2285526618667					1	DETECTED	414.2766 m/z @15.23 [151020OFc1_NvH-0949-Control-18.raw]	414.276611328125	15.2285526618667	0.0387890669333333	99.9965283261333	99.95773925919997	3928762.0	2.9862736244990915E8	2	7484	1.0355029752296208	6.077333350048649	0.19634933353983267	414.26666259765625	414.2864685058594
685	414.3000793457031	91.220880196					1	DETECTED	414.3001 m/z @91.22 [151020OFc1_NvH-0949-Control-18.raw]	414.3000793457031	91.220880196	4.95755746106667	99.6899549581333	94.73239749706663	135008.328125	1.6883118826653716E8	0	7484	0.07547876130469433	0.5030880251402706	6.099009498705851	414.2920837402344	414.3095703125
686	414.3215026855469	91.3114666602667					1	DETECTED	414.3215 m/z @91.31 [151020OFc1_NvH-0949-Control-18.raw]	414.3215026855469	91.3114666602667	1.69980117973333	99.7006469317333	98.00084575199998	84975.75	1.2286950730275778E8	0	7484	0.8011645819023698	0.5468085278098587	9.63975799706853	414.31378173828125	414.3307800292969
687	414.3580322265625	91.3733370013333					1	DETECTED	414.3580 m/z @91.37 [151020OFc1_NvH-0949-Control-18.raw]	414.3580322265625	91.3733370013333	0.0387890669333333	99.9757744674667	99.93698540053337	78697.9609375	1.5954598888052014E8	0	7484	1.0056953329170426	0.5405203065808315	0.004314390569965692	414.34881591796875	414.36773681640625
688	414.41314697265625	14.0702864138667					1	DETECTED	414.4131 m/z @14.07 [151020OFc1_NvH-0949-Control-18.raw]	414.41314697265625	14.0702864138667	0.581664125066667	99.9757744674667	99.39411034240004	70451.3515625	1.395760779251433E8	0	7484	17.870777652777424	3.6843685075580197	15.699868152042322	414.4078369140625	414.4227294921875
689	414.4509582519531	19.7714032461333					1	DETECTED	414.4510 m/z @19.77 [151020OFc1_NvH-0949-Control-18.raw]	414.4509582519531	19.7714032461333	3.63053862666667	98.6944825978667	95.06394397120002	848709.125	1.7313895608119947E8	0	7484	1.4861955583525663	0.5676050346728558	10.742322866151738	414.4410400390625	414.4609375
690	414.46539306640625	10.8962993637333					1	DETECTED	414.4654 m/z @10.90 [151020OFc1_NvH-0949-Control-18.raw]	414.46539306640625	10.8962993637333	4.08640903013333	98.7921629893333	94.70575395919998	701814.75	1.9462062448950118E8	0	7484	0.28277726154992955	0.5531558714400621	0.02931475052837796	414.4610595703125	414.47265625
691	414.48272705078125	41.08994868					1	DETECTED	414.4827 m/z @41.09 [151020OFc1_NvH-0949-Control-18.raw]	414.48272705078125	41.08994868	2.4083648112	99.2774365458667	96.8690717346667	1226830.125	1.6576486249129725E8	4	7484	2.4173697197772555	0.6416688632689893	0.12044529587340226	414.4728698730469	414.48724365234375
692	414.4972839355469	25.3454801544					1	DETECTED	414.4973 m/z @25.35 [151020OFc1_NvH-0949-Control-18.raw]	414.4972839355469	25.3454801544	0.263744837866667	99.8071392504	99.54339441253333	1276116.375	2.0953767769171038E8	3	7484	1.3439776466632374	0.7563819542587925	17.40259152808785	414.48736572265625	414.5069274902344
693	414.5164794921875	17.5494787336					1	DETECTED	414.5165 m/z @17.55 [151020OFc1_NvH-0949-Control-18.raw]	414.5164794921875	17.5494787336	1.19097633226667	99.6899549581333	98.49897862586663	323848.53125	1.608229710631538E8	0	7484	1.6761524617334125	0.5445705355191011	1.332286227747095	414.5072937011719	414.52642822265625
694	414.53759765625	18.1637198736					1	DETECTED	414.5376 m/z @18.16 [151020OFc1_NvH-0949-Control-18.raw]	414.53759765625	18.1637198736	3.65840287253333	99.7114861538667	96.05308328133337	4720883.0	2.5376510149647385E8	0	7484	0.3359791661593512	33.57053023248294	0.34897245783463243	414.5276184082031	414.5475769042969
695	414.5527648925781	26.4262850485333					1	DETECTED	414.5528 m/z @26.43 [151020OFc1_NvH-0949-Control-18.raw]	414.5527648925781	26.4262850485333	3.60964063253333	96.7640420805333	93.15440144799997	4698211.0	2.4591128134192657E8	3	7484	16.111920163496787	1.4614467651068024	82.83651991299105	414.5476379394531	414.55743408203125
696	414.56744384765625	19.3549459821333					1	DETECTED	414.5674 m/z @19.35 [151020OFc1_NvH-0949-Control-18.raw]	414.56744384765625	19.3549459821333	2.78696045626667	97.9636891832	95.17672872693333	8954057.0	5.452258122393234E8	3	7484	1.5760629016994159	1.550006188570501	20.86993285581326	414.5574645996094	414.57720947265625
697	414.5862731933594	26.3313398242667					1	DETECTED	414.5863 m/z @26.33 [151020OFc1_NvH-0949-Control-18.raw]	414.5862731933594	26.3313398242667	2.08508725706667	93.9700283168	91.88494105973332	313301.3125	1.6840367001384208E8	3	7484	9.79013776986455	0.5432837830039877	62.64581126693063	414.5775451660156	414.5959777832031
698	414.6021423339844	41.9979513362667					1	DETECTED	414.6021 m/z @42.00 [151020OFc1_NvH-0949-Control-18.raw]	414.6021423339844	41.9979513362667	3.18939134853333	99.3195817106667	96.13019036213336	294116.0	1.5462549785468513E8	0	7484	0.19087476670777903	1.3675279972952652	0.041499000726639576	414.5968322753906	414.61199951171875
699	414.621826171875	21.5688268722667					1	DETECTED	414.6218 m/z @21.57 [151020OFc1_NvH-0949-Control-18.raw]	414.621826171875	21.5688268722667	3.91218786746667	97.5988998653333	93.68671199786662	275491.3125	1.5226698506997365E8	0	7484	0.152311069021966	0.5230047062170787	0.012574423467741302	414.6121520996094	414.6314697265625
700	414.6905212402344	22.9684701904					1	DETECTED	414.6905 m/z @22.97 [151020OFc1_NvH-0949-Control-18.raw]	414.6905212402344	22.9684701904	3.36697278693333	98.9738113890667	95.60683860213337	1383816.0	1.7996663911572605E8	0	7484	0.22224942153281546	0.6140511984375584	0.4958777918720271	414.6805419921875	414.70050048828125
701	414.70758056640625	21.4042207082667					1	DETECTED	414.7076 m/z @21.40 [151020OFc1_NvH-0949-Control-18.raw]	414.70758056640625	21.4042207082667	4.19498235653333	90.1606897669333	85.96570741039997	578005.5	1.8244693909071782E8	2	7484	1.7065283655659336	2.472807013560062	0.02137450148804404	414.7005615234375	414.7106628417969
702	414.7206726074219	34.3915615432					1	DETECTED	414.7207 m/z @34.39 [151020OFc1_NvH-0949-Control-18.raw]	414.7206726074219	34.3915615432	1.88210543466667	99.2883029893333	97.40619755466663	2759420.75	2.3476050882771236E8	4	7484	11.585339520281295	0.5124165828786362	0.010386952518946686	414.7107238769531	414.73065185546875
703	414.73345947265625	41.1047112536					1	DETECTED	414.7335 m/z @41.10 [151020OFc1_NvH-0949-Control-18.raw]	414.73345947265625	41.1047112536	3.0565389144	98.3526551912	95.2961162768	940207.9375	2.0483604388545364E8	2	7484	15.54285956445744	0.5687997342535034	0.007062660785390672	414.7306823730469	414.7434387207031
704	414.7441101074219	22.0853858114667					1	DETECTED	414.7441 m/z @22.09 [151020OFc1_NvH-0949-Control-18.raw]	414.7441101074219	22.0853858114667	6.1591520088	95.0301554013333	88.87100339253331	611304.1875	1.608405324727285E8	0	7484	0.17367834956168338	0.8301696991039439	0.5732747904153035	414.74346923828125	414.7443542480469
705	414.7543640136719	33.1521006104					1	DETECTED	414.7544 m/z @33.15 [151020OFc1_NvH-0949-Control-18.raw]	414.7543640136719	33.1521006104	0.652954982133333	99.6581139306667	99.00515894853336	4353080.5	3.8945972168006533E8	2	7484	0.19428192584840076	0.5384544703693703	0.32832947111578153	414.744384765625	414.7642822265625
706	414.7704162597656	19.9686406786667					1	DETECTED	414.7704 m/z @19.97 [151020OFc1_NvH-0949-Control-18.raw]	414.7704162597656	19.9686406786667	4.40969432613333	98.2393257122667	93.82963138613337	2840776.75	2.958274079570652E8	2	7484	0.44749351000243465	1.0335591394481873	2.728792644591505	414.764404296875	414.7798156738281
707	414.78143310546875	17.8466105218667					1	DETECTED	414.7814 m/z @17.85 [151020OFc1_NvH-0949-Control-18.raw]	414.78143310546875	17.8466105218667	3.59143316533333	99.1076241984	95.51619103306668	499686.34375	1.4048627423956355E8	0	7484	0.15341334739195034	0.5070466974896495	0.7935813400423881	414.7804260253906	414.7903747558594
708	414.82196044921875	21.5222650896					1	DETECTED	414.8220 m/z @21.52 [151020OFc1_NvH-0949-Control-18.raw]	414.82196044921875	21.5222650896	0.233080003733333	99.8386889904	99.60560898666667	362918.03125	1.556923853652915E8	0	7484	0.05375070056655318	3.51087493369011	567.2363736106369	414.81219482421875	414.8315734863281
709	414.8354797363281	37.2383962496					1	DETECTED	414.8355 m/z @37.24 [151020OFc1_NvH-0949-Control-18.raw]	414.8354797363281	37.2383962496	0.763318275466667	99.49052798	98.72720970453332	203685.3125	1.4457511938286442E8	0	7484	10.174248945064914	1.5780548798439176	6.092523429015854E-4	414.83209228515625	414.8409118652344
710	414.85101318359375	17.5132851501333					1	DETECTED	414.8510 m/z @17.51 [151020OFc1_NvH-0949-Control-18.raw]	414.85101318359375	17.5132851501333	0.006976472	99.9655247421333	99.95854827013329	302522.4375	1.5327104442356545E8	0	7484	2.7497612025214035	0.6883750650994908	15.414851067773204	414.8410339355469	414.8609924316406
711	414.8717346191406	18.1637198736					1	DETECTED	414.8717 m/z @18.16 [151020OFc1_NvH-0949-Control-18.raw]	414.8717346191406	18.1637198736	0.006976472	99.9965283261333	99.9895518541333	2110605.0	2.2642090633623478E8	3	7484	11.657463703201962	1.2009503405240487	1.6269440811112854	414.8618469238281	414.8802795410156
712	414.8902893066406	42.3848240746667					1	DETECTED	414.8903 m/z @42.38 [151020OFc1_NvH-0949-Control-18.raw]	414.8902893066406	42.3848240746667	0.0387890669333333	99.9965283261333	99.95773925919997	2265805.25	1.9906780759525514E8	3	7484	16.063868961732737	0.505084296598074	0.012793074744628107	414.88031005859375	414.8915710449219
713	414.9015808105469	19.3682980482667					1	DETECTED	414.9016 m/z @19.37 [151020OFc1_NvH-0949-Control-18.raw]	414.9015808105469	19.3682980482667	0.0178517928	99.9965283261333	99.9786765333333	6336781.5	3.9120160948587316E8	0	7484	1.5911947816482765	3.905811888157743	8.083762426866004	414.8916015625	414.91156005859375
714	414.91290283203125	37.6518712064					1	DETECTED	414.9129 m/z @37.65 [151020OFc1_NvH-0949-Control-18.raw]	414.91290283203125	37.6518712064	0.006976472	99.9757744674667	99.9687979954667	681822.5625	1.6451489994093692E8	3	7484	0.028950066186993695	0.8058601001718592	0.32851950499634486	414.91162109375	414.9226379394531
715	414.9440002441406	7.8055175008					1	DETECTED	414.9440 m/z @7.81 [151020OFc1_NvH-0949-Control-18.raw]	414.9440002441406	7.8055175008	0.141096377866667	99.9859679533333	99.84487157546663	243689.625	1.4948654870348316E8	0	7484	0.13888852200704616	2.941048372479542	120.22865880307857	414.93402099609375	414.9539794921875
716	414.96417236328125	44.3455001453333					1	DETECTED	414.9642 m/z @44.35 [151020OFc1_NvH-0949-Control-18.raw]	414.96417236328125	44.3455001453333	0.243282534933333	99.9549204813333	99.71163794639997	75517.3046875	1.5480318235582662E8	0	7484	99.15619037738396	1.2062793097078195	1.4204347984558925	414.9542541503906	414.9658508300781
717	414.97589111328125	22.9077055792					1	DETECTED	414.9759 m/z @22.91 [151020OFc1_NvH-0949-Control-18.raw]	414.97589111328125	22.9077055792	0.0897022973333333	99.8386889904	99.74898669306667	1084677.375	1.803601629443103E8	4	7484	0.12466029998257255	0.5851253153380118	0.025113204137404862	414.9659729003906	414.98583984375
718	414.99139404296875	25.9316568501333					1	DETECTED	414.9914 m/z @25.93 [151020OFc1_NvH-0949-Control-18.raw]	414.99139404296875	25.9316568501333	0.632698816533333	99.0976389738667	98.46494015733336	245564.015625	1.4915267947375768E8	0	7484	16.71914471566469	2.2230969332642716	0.07234475749477012	414.9860534667969	415.0013427734375
719	415.02239990234375	21.5480919744					1	DETECTED	415.0224 m/z @21.55 [151020OFc1_NvH-0949-Control-18.raw]	415.02239990234375	21.5480919744	0.481067516533333	99.6689550893333	99.18788757279997	208789.734375	1.4004012905636275E8	0	7484	0.07664423641845275	2.3405833844549515	2.5911552531343682	415.0125732421875	415.0252685546875
720	415.0352783203125	37.2835170477333					1	DETECTED	415.0353 m/z @37.28 [151020OFc1_NvH-0949-Control-18.raw]	415.0352783203125	37.2835170477333	0.006976472	99.9859679533333	99.9789914813333	236892.96875	1.45969083732478E8	0	7484	0.5365703716390371	1.3612608458782802	4.6016519041699695	415.025390625	415.0451965332031
721	415.0591125488281	40.1428971098667					1	DETECTED	415.0591 m/z @40.14 [151020OFc1_NvH-0949-Control-18.raw]	415.0591125488281	40.1428971098667	0.006976472	99.9965283261333	99.9895518541333	71888.25	1.3465918143033656E8	0	7484	91.80776598258988	1.191915817925774	1.3792611393259604	415.0491638183594	415.0639953613281
722	415.1717224121094	27.258096104					1	DETECTED	415.1717 m/z @27.26 [151020OFc1_NvH-0949-Control-18.raw]	415.1717224121094	27.258096104	4.1559997672	98.4492062573333	94.2932064901333	216010.40625	1.4703633314267144E8	0	7484	86.48296368615638	2.4431178116594343	4.6710655011465505	415.1618347167969	415.1722106933594
723	415.1822204589844	25.3454801544					1	DETECTED	415.1822 m/z @25.35 [151020OFc1_NvH-0949-Control-18.raw]	415.1822204589844	25.3454801544	3.82025560773333	96.3573844602667	92.53712885253337	320691.53125	1.5759950647639668E8	0	7484	2.0272630251259436	3.796558508739096	0.1921130474775158	415.17236328125	415.18231201171875
724	415.19232177734375	23.0348916032					1	DETECTED	415.1923 m/z @23.03 [151020OFc1_NvH-0949-Control-18.raw]	415.19232177734375	23.0348916032	3.552395984	98.7921629893333	95.2397670053333	535483.625	1.8371544241126764E8	2	7484	9.142164916751685	0.6571792851001167	0.09948262665199321	415.1823425292969	415.2023010253906
725	415.203125	27.5532888754667					1	DETECTED	415.2031 m/z @27.55 [151020OFc1_NvH-0949-Control-18.raw]	415.203125	27.5532888754667	3.93146028533333	89.3483100490667	85.41684976373337	289098.8125	1.4843101982536027E8	0	7484	0.07918267083033115	2.4289307479552917	0.027412668046845362	415.20233154296875	415.20379638671875
726	415.21380615234375	32.7716093069333					1	DETECTED	415.2138 m/z @32.77 [151020OFc1_NvH-0949-Control-18.raw]	415.21380615234375	32.7716093069333	1.8547788296	99.6152623152	97.7604834856	4.6250756E7	9.965730090208737E8	2	7484	0.204236601923121	0.5351554442293517	0.014189400155502636	415.2038269042969	415.2237854003906
727	415.23162841796875	47.1415602258667					1	DETECTED	415.2316 m/z @47.14 [151020OFc1_NvH-0949-Control-18.raw]	415.23162841796875	47.1415602258667	0.212544932	99.8597592786667	99.6472143466667	3994417.5	3.427050968485179E8	2	7484	27.66351357014547	0.5124122829283256	0.005953437976665073	415.22381591796875	415.2322082519531
728	415.2422180175781	30.8625773306667					1	DETECTED	415.2422 m/z @30.86 [151020OFc1_NvH-0949-Control-18.raw]	415.2422180175781	30.8625773306667	2.16935246026667	99.8175702109333	97.64821775066663	1.1656961E7	5.496247055697218E8	2	7484	0.22352078909824868	3.7010838025083896	0.0691186648086965	415.2322692871094	415.252197265625
729	415.25469970703125	33.5106610437333					1	DETECTED	415.2547 m/z @33.51 [151020OFc1_NvH-0949-Control-18.raw]	415.25469970703125	33.5106610437333	2.89934655626667	95.2411347594667	92.34178820320004	8419562.0	4.414667220176947E8	2	7484	0.18776311433858694	0.6188707480642487	0.40966592205221314	415.2522277832031	415.2646789550781
730	415.26812744140625	51.0539159098667					1	DETECTED	415.2681 m/z @51.05 [151020OFc1_NvH-0949-Control-18.raw]	415.26812744140625	51.0539159098667	1.97564636933333	98.5024346634667	96.52678829413337	4408584.5	2.722619941921461E8	2	7484	0.20699514346974723	0.5066577279769041	0.0073962856971283904	415.26470947265625	415.2781066894531
731	415.27972412109375	15.2285526618667					1	DETECTED	415.2797 m/z @15.23 [151020OFc1_NvH-0949-Control-18.raw]	415.27972412109375	15.2285526618667	4.88522674533333	94.2626812533333	89.37745450799997	431525.4375	1.7440422699642664E8	2	7484	5.679680446724419	0.5796870524524182	6.832186091333208	415.2781677246094	415.2816467285156
732	415.29168701171875	43.6975799344					1	DETECTED	415.2917 m/z @43.70 [151020OFc1_NvH-0949-Control-18.raw]	415.29168701171875	43.6975799344	5.52355525306667	99.6581139306667	94.13455867760003	739534.9375	1.8460355744620913E8	0	7484	0.4717470719598822	55.64255487759474	0.018923665075260047	415.28173828125	415.30096435546875
733	415.3084716796875	44.3808116914667					1	DETECTED	415.3085 m/z @44.38 [151020OFc1_NvH-0949-Control-18.raw]	415.3084716796875	44.3808116914667	2.0395289784	97.5228693056	95.4833403272	33631.66796875	1.1345116047913454E8	0	7484	89.0844038963554	1.127544257152765	1.25508851430553	415.30340576171875	415.3110046386719
734	415.4357604980469	37.1937828026667					1	DETECTED	415.4358 m/z @37.19 [151020OFc1_NvH-0949-Control-18.raw]	415.4357604980469	37.1937828026667	2.89934655626667	98.2393257122667	95.33997915600004	75816.5859375	1.360146665279355E8	0	7484	29.472204772631517	1.535832965649505	2.0725158068105696	415.43096923828125	415.4457092285156
735	415.4594421386719	20.642291744					1	DETECTED	415.4594 m/z @20.64 [151020OFc1_NvH-0949-Control-18.raw]	415.4594421386719	20.642291744	3.34840200693333	99.4800008957333	96.13159888879997	967892.5625	1.6771416482644114E8	4	7484	0.31566634628283907	3.612418501215852	5.06549425177501	415.44964599609375	415.46942138671875
736	415.4786682128906	24.9463534314667					1	DETECTED	415.4787 m/z @24.95 [151020OFc1_NvH-0949-Control-18.raw]	415.4786682128906	24.9463534314667	3.19883283733333	99.2883029893333	96.08947015199998	633758.25	1.5981146355688688E8	0	7484	2.145831526639345	0.9840707418379715	0.2064523136409291	415.4694519042969	415.4886169433594
737	415.489990234375	42.0911716208					1	DETECTED	415.4900 m/z @42.09 [151020OFc1_NvH-0949-Control-18.raw]	415.489990234375	42.0911716208	2.3071597648	99.1183113933333	96.8111516285333	489018.5625	1.4540231005783162E8	4	7484	0.16299914890133493	2.720575619001051	0.012172819314778554	415.4886779785156	415.4999084472656
738	415.5073547363281	27.1971929194667					1	DETECTED	415.5074 m/z @27.20 [151020OFc1_NvH-0949-Control-18.raw]	415.5073547363281	27.1971929194667	1.4378316256	97.1581168016	95.720285176	161880.1875	1.2644213788091786E8	0	7484	11.542990658016226	2.7987926656796547	0.0019546739630221435	415.5	415.51495361328125
739	415.5249938964844	19.2837968938667					1	DETECTED	415.5250 m/z @19.28 [151020OFc1_NvH-0949-Control-18.raw]	415.5249938964844	19.2837968938667	2.4174520408	98.0082575845333	95.5908055437333	396324.0625	1.4419209607944363E8	0	7484	30.063043832287722	0.6574477062275931	0.11513083923119775	415.5152893066406	415.534912109375
740	415.537841796875	27.4884331026667					1	DETECTED	415.5378 m/z @27.49 [151020OFc1_NvH-0949-Control-18.raw]	415.537841796875	27.4884331026667	3.11306499333333	95.3793372144	92.26627222106667	238829.6875	1.3863224466461986E8	0	7484	13.762787593088337	2.940093906795955	9.972573049797204E-4	415.5350036621094	415.5400390625
741	415.550048828125	30.8272204277333					1	DETECTED	415.5500 m/z @30.83 [151020OFc1_NvH-0949-Control-18.raw]	415.550048828125	30.8272204277333	3.1707479528	97.1034674869333	93.9327195341333	420976.375	1.6514668205357537E8	3	7484	11.796894151100759	0.9708389828543839	1.4165603999127012	415.5400695800781	415.55596923828125
742	415.5660095214844	47.1415602258667					1	DETECTED	415.5660 m/z @47.14 [151020OFc1_NvH-0949-Control-18.raw]	415.5660095214844	47.1415602258667	3.3779855512	99.5731413805333	96.1951558293333	2598179.75	2.5153664652288932E8	3	7484	13.12342029239251	0.5481355492496222	0.012056166758941564	415.5560607910156	415.57598876953125
743	415.57977294921875	34.8944854416					1	DETECTED	415.5798 m/z @34.89 [151020OFc1_NvH-0949-Control-18.raw]	415.57977294921875	34.8944854416	3.06576969306667	98.5354906650667	95.46972097200003	1377898.375	1.9812843477670595E8	3	7484	11.00595331512783	1.0778290970819882	0.2666535271145726	415.5760498046875	415.5897216796875
744	415.59295654296875	40.4279811117333					1	DETECTED	415.5930 m/z @40.43 [151020OFc1_NvH-0949-Control-18.raw]	415.59295654296875	40.4279811117333	3.61944490213333	99.7964703096	96.17702540746667	324402.90625	1.5463555977108148E8	0	7484	0.08698393463008358	1.3265915624234939	4.076793120868031	415.5898742675781	415.60223388671875
745	415.6335754394531	16.0776286112					1	DETECTED	415.6336 m/z @16.08 [151020OFc1_NvH-0949-Control-18.raw]	415.6335754394531	16.0776286112	4.11648107253333	99.4056790989333	95.28919802639997	101616.8984375	1.6710848761967027E8	0	7484	7.32778488575623	3.9832799369107192	45.416775584254076	415.6236877441406	415.6434326171875
746	415.6668395996094	23.6215954368					1	DETECTED	415.6668 m/z @23.62 [151020OFc1_NvH-0949-Control-18.raw]	415.6668395996094	23.6215954368	4.371643072	97.1362627717333	92.7646196997333	360730.9375	1.411139932558198E8	0	7484	0.4659211001855361	0.5944815955457063	2.6101329362528336	415.6569519042969	415.6766052246094
747	415.68463134765625	24.0127329114667					1	DETECTED	415.6846 m/z @24.01 [151020OFc1_NvH-0949-Control-18.raw]	415.68463134765625	24.0127329114667	6.1243698928	89.977898448	83.8535285552	310901.25	1.601111306715847E8	0	7484	0.12755831508102844	0.5048451378175479	1.1247845432303643	415.6769104003906	415.6872253417969
748	415.6973876953125	51.8612362525333					1	DETECTED	415.6974 m/z @51.86 [151020OFc1_NvH-0949-Control-18.raw]	415.6973876953125	51.8612362525333	3.44502008213333	99.1913853048	95.74636522266667	379295.40625	1.5826270991799337E8	2	7484	0.12722536375828497	0.6348137966490655	0.31610238763081494	415.6875305175781	415.705078125
749	415.715087890625	32.7716093069333					1	DETECTED	415.7151 m/z @32.77 [151020OFc1_NvH-0949-Control-18.raw]	415.715087890625	32.7716093069333	3.82985528746667	99.8597592786667	96.02990399120003	2.0934418E7	6.586782035237579E8	2	7484	0.21745308007441366	0.5103709689030821	0.013632646643520402	415.70513916015625	415.7250671386719
750	415.7340087890625	21.3948915192					1	DETECTED	415.7340 m/z @21.39 [151020OFc1_NvH-0949-Control-18.raw]	415.7340087890625	21.3948915192	3.69067345786667	97.630955732	93.94028227413334	1751588.0	2.5821285204690728E8	2	7484	5.032053530845207	2.635380232007261	1.211815268466783	415.72509765625	415.73419189453125
751	415.74420166015625	30.8822074194667					1	DETECTED	415.7442 m/z @30.88 [151020OFc1_NvH-0949-Control-18.raw]	415.74420166015625	30.8822074194667	4.02492003413333	99.4378017738667	95.41288173973336	5002941.0	4.587608765653314E8	2	7484	11.381109221290654	7.441010434840436	0.02429183892652182	415.7342224121094	415.7541809082031
752	415.75634765625	33.5106610437333					1	DETECTED	415.7563 m/z @33.51 [151020OFc1_NvH-0949-Control-18.raw]	415.75634765625	33.5106610437333	6.14720849306667	78.9095739978667	72.76236550480003	3301986.0	2.2596428301193637E8	2	7484	0.1759095399332793	0.9743925223511601	1.0490070690119842	415.7542724609375	415.760986328125
753	415.7710266113281	26.7295253389333					1	DETECTED	415.7710 m/z @26.73 [151020OFc1_NvH-0949-Control-18.raw]	415.7710266113281	26.7295253389333	5.6434765824	98.6107111517333	92.9672345693333	6318591.0	2.893133660004728E8	2	7484	0.18386483219226335	1.1975026086989755	162.75036603512655	415.76104736328125	415.7809753417969
754	415.7841796875	17.8625000442667					1	DETECTED	415.7842 m/z @17.86 [151020OFc1_NvH-0949-Control-18.raw]	415.7841796875	17.8625000442667	2.51783908586667	86.3591996528	83.84136056693333	80481.6953125	1.2743701811721128E8	0	7484	35.35382396213481	2.7319391674482256	4.463878334896451	415.7810363769531	415.7933044433594
755	415.8340148925781	16.1274399722667					1	DETECTED	415.8340 m/z @16.13 [151020OFc1_NvH-0949-Control-18.raw]	415.8340148925781	16.1274399722667	4.80269040026667	99.7964703096	94.99377990933333	116422.71875	1.4058300161441422E8	0	7484	0.04947386136738885	6.423627534471243	0.35019151664599624	415.8241271972656	415.83465576171875
756	415.8446960449219	24.6359277072					1	DETECTED	415.8447 m/z @24.64 [151020OFc1_NvH-0949-Control-18.raw]	415.8446960449219	24.6359277072	0.0282410674666667	99.2022123733333	99.17397130586663	143694.671875	1.959550269346253E8	3	7484	12.768577059405638	3.37735829396098	5.777269540468298	415.8353576660156	415.84735107421875
757	415.85736083984375	27.5421240464					1	DETECTED	415.8574 m/z @27.54 [151020OFc1_NvH-0949-Control-18.raw]	415.85736083984375	27.5421240464	0.006976472	99.9549204813333	99.9479440093333	407498.5625	1.5547803999740565E8	3	7484	12.518521283479267	0.5359692479552194	0.008538841859004916	415.8474426269531	415.8673400878906
758	415.8786315917969	18.4845180221333					1	DETECTED	415.8786 m/z @18.48 [151020OFc1_NvH-0949-Control-18.raw]	415.8786315917969	18.4845180221333	0.006976472	99.9757744674667	99.9687979954667	987287.625	1.703284330217398E8	3	7484	9.592649518416035	1.170209490569272	0.21926273171874403	415.86865234375	415.8857116699219
759	415.8957214355469	47.3045166976					1	DETECTED	415.8957 m/z @47.30 [151020OFc1_NvH-0949-Control-18.raw]	415.8957214355469	47.3045166976	0.1100509912	99.9965283261333	99.8864773349333	2059405.625	2.247514457559338E8	3	7484	20.960939430264617	0.506869244006383	0.1207916695932054	415.8857421875	415.90570068359375
760	415.9140625	34.9090579973333					1	DETECTED	415.9141 m/z @34.91 [151020OFc1_NvH-0949-Control-18.raw]	415.9140625	34.9090579973333	0.0178517928	99.9859679533333	99.9681161605333	855017.625	1.9100322897024283E8	3	7484	3.720348634995304	0.598525769335163	0.7147954957594843	415.9057312011719	415.9239196777344
761	415.9274597167969	40.4368562298667					1	DETECTED	415.9275 m/z @40.44 [151020OFc1_NvH-0949-Control-18.raw]	415.9274597167969	40.4368562298667	0.006976472	99.9859679533333	99.9789914813333	222805.375	1.4216629277293354E8	0	7484	0.07035674448707852	1.6861761750080808	2.377155352594605	415.9241027832031	415.9374084472656
762	415.9607238769531	20.5033598594667					1	DETECTED	415.9607 m/z @20.50 [151020OFc1_NvH-0949-Control-18.raw]	415.9607238769531	20.5033598594667	0.006976472	99.9549204813333	99.9479440093333	466371.53125	1.5526505298346087E8	0	7484	0.25460042904235536	0.533663382637622	2.43572425871693	415.9507751464844	415.9706726074219
763	415.9800720214844	24.9463534314667					1	DETECTED	415.9801 m/z @24.95 [151020OFc1_NvH-0949-Control-18.raw]	415.9800720214844	24.9463534314667	0.0490073093333333	99.8914861144	99.84247880506666	263401.96875	1.4228442992010897E8	0	7484	8.749529585132134	3.451486167241024	0.025297493213654616	415.97076416015625	415.9818115234375
764	415.9918212890625	42.1549122037333					1	DETECTED	415.9918 m/z @42.15 [151020OFc1_NvH-0949-Control-18.raw]	415.9918212890625	42.1549122037333	0.0282410674666667	99.9965283261333	99.96828725866663	410040.71875	1.6330288859826675E8	0	7484	8.99017812439756	1.6403454268384843	4.092479547616204	415.98187255859375	416.0016174316406
765	416.0132141113281	27.9169015101333					1	DETECTED	416.0132 m/z @27.92 [151020OFc1_NvH-0949-Control-18.raw]	416.0132141113281	27.9169015101333	0.006976472	98.6840869	98.67711042799999	36329.8828125	1.1020939406123883E8	0	7484	98.3319907290675	1.7710763954993989	2.5869794079243333	416.0124816894531	416.01361083984375
766	416.023681640625	33.4201350392					1	DETECTED	416.0237 m/z @33.42 [151020OFc1_NvH-0949-Control-18.raw]	416.023681640625	33.4201350392	0.0490073093333333	99.5731413805333	99.52413407119997	620200.8125	1.490005304135536E8	0	7484	0.3350580708895734	3.749518367596831	2.6029668330749485	416.0137023925781	416.0334167480469
767	416.0677795410156	23.8900906653333					1	DETECTED	416.0678 m/z @23.89 [151020OFc1_NvH-0949-Control-18.raw]	416.0677795410156	23.8900906653333	0.1100509912	99.0772641584	98.9672131672	170850.078125	1.540719656293713E8	0	7484	75.73153692995625	2.1007585632462384	372.06224453928417	416.0581970214844	416.0767517089844
768	416.0820007324219	35.9481565389333					1	DETECTED	416.0820 m/z @35.95 [151020OFc1_NvH-0949-Control-18.raw]	416.0820007324219	35.9481565389333	18.2866496845333	99.9757744674667	81.6891247829334	61250.3203125	1.71270428248918E8	0	7484	76.52418956665463	2.1807210464778786	3.328929231902173	416.078369140625	416.0820007324219
769	416.1812438964844	11.7935579885333					1	DETECTED	416.1812 m/z @11.79 [151020OFc1_NvH-0949-Control-18.raw]	416.1812438964844	11.7935579885333	1.06648131466667	97.7971827170667	96.73070140240003	83875.875	1.4487516190235794E8	0	7484	0.18875783821881953	0.8002722349872166	0.5173369995325855	416.1712646484375	416.1817626953125
770	416.1917724609375	27.5532888754667					1	DETECTED	416.1918 m/z @27.55 [151020OFc1_NvH-0949-Control-18.raw]	416.1917724609375	27.5532888754667	1.56935755413333	98.8570001464	97.28764259226666	326868.90625	1.629478775906662E8	0	7484	8.520248236168985	3.1889970251654742	7.34952378970883	416.18182373046875	416.20172119140625
771	416.2040100097656	21.4996550632					1	DETECTED	416.2040 m/z @21.50 [151020OFc1_NvH-0949-Control-18.raw]	416.2040100097656	21.4996550632	3.74009585413333	94.5631530261333	90.82305717199998	169477.734375	1.6093897388880163E8	0	7484	28.687706785002536	3.102761075039774	0.23731640624573194	416.2018127441406	416.20660400390625
772	416.21661376953125	32.7716093069333					1	DETECTED	416.2166 m/z @32.77 [151020OFc1_NvH-0949-Control-18.raw]	416.21661376953125	32.7716093069333	3.76100408213333	99.9446855546667	96.18368147253338	5334577.0	3.824126339058867E8	3	7484	0.19232169175477054	0.6677529081460373	0.6878835275806314	416.2066345214844	416.2265930175781
773	416.2320861816406	19.8589718325333					1	DETECTED	416.2321 m/z @19.86 [151020OFc1_NvH-0949-Control-18.raw]	416.2320861816406	19.8589718325333	1.9480930376	99.4800008957333	97.5319078581333	3914488.75	3.8466184572948205E8	2	7484	1.9551846003845768	2.8415372492224678	0.7252192568561818	416.22662353515625	416.2405090332031
774	416.2505187988281	29.9651181117333					1	DETECTED	416.2505 m/z @29.97 [151020OFc1_NvH-0949-Control-18.raw]	416.2505187988281	29.9651181117333	3.06576969306667	99.9021569021333	96.83638720906663	7.1722064E7	1.6988465029868891E9	2	7484	0.24351785850953434	17.314356501294426	41.3264427224786	416.24053955078125	416.26043701171875
775	416.2609558105469	19.7907868074667					1	DETECTED	416.2610 m/z @19.79 [151020OFc1_NvH-0949-Control-18.raw]	416.2609558105469	19.7907868074667	4.70105200533333	95.3474897394667	90.64643773413337	347278.21875	1.4505946320065576E8	0	7484	18.786609432267966	5.90944882783105	2.87199804173411	416.2605285644531	416.26275634765625
776	416.27276611328125	26.7295253389333					1	DETECTED	416.2728 m/z @26.73 [151020OFc1_NvH-0949-Control-18.raw]	416.27276611328125	26.7295253389333	1.77370698106667	95.3575541461333	93.58384716506663	2618795.0	2.2428502668117043E8	3	7484	0.15490985929547918	172.88044749772237	2.197130146721203	416.2627868652344	416.2826843261719
777	416.2864074707031	46.1015992248					1	DETECTED	416.2864 m/z @46.10 [151020OFc1_NvH-0949-Control-18.raw]	416.2864074707031	46.1015992248	3.13312946666667	94.2157005768	91.08257111013333	498873.84375	1.5149028676843455E8	0	7484	0.24726585042517968	0.5067696233816747	0.013509771618173478	416.2828063964844	416.2959899902344
778	416.3007507324219	89.8160152376					1	DETECTED	416.3008 m/z @89.82 [151020OFc1_NvH-0949-Control-18.raw]	416.3007507324219	89.8160152376	6.3165318408	99.9233086152	93.6067767744	165373.90625	1.3233117117013818E8	0	7484	3.0904302645972592	0.7901141867747368	1.1276657395980085	416.29705810546875	416.310546875
779	416.3354797363281	54.7037084808					1	DETECTED	416.3355 m/z @54.70 [151020OFc1_NvH-0949-Control-18.raw]	416.3354797363281	54.7037084808	2.5360194384	92.4245669664	89.88854752799999	75557.8046875	2.125592273940005E8	0	7484	88.77527593137052	0.8615346891726585	0.7102724215603947	416.3287048339844	416.34307861328125
780	416.3786315917969	87.2335210821333					1	DETECTED	416.3786 m/z @87.23 [151020OFc1_NvH-0949-Control-18.raw]	416.3786315917969	87.2335210821333	0.212544932	99.9965283261333	99.7839833941333	110479.625	1.6557636071087468E8	0	7484	76.74751435980556	0.5754577950138665	0.06222136931552552	416.3696594238281	416.3885498046875
781	416.42156982421875	38.6029127333333					1	DETECTED	416.4216 m/z @38.60 [151020OFc1_NvH-0949-Control-18.raw]	416.42156982421875	38.6029127333333	1.69049748	99.8282576210667	98.13776014106669	499626.96875	1.6735095688531548E8	0	7484	5.343208173412755	2.6379951545358398	0.09002681009536746	416.4116516113281	416.4315185546875
782	416.4568176269531	16.5274708434667					1	DETECTED	416.4568 m/z @16.53 [151020OFc1_NvH-0949-Control-18.raw]	416.4568176269531	16.5274708434667	2.38996871493333	99.8386889904	97.44872027546667	277704.9375	1.4998665982956403E8	0	7484	0.2685979774642391	0.6324215074215899	0.22703610022848864	416.4468688964844	416.4667053222656
783	416.4706726074219	27.9310720138667					1	DETECTED	416.4707 m/z @27.93 [151020OFc1_NvH-0949-Control-18.raw]	416.4706726074219	27.9310720138667	1.4094798968	98.374465404	96.96498550720001	216903.875	1.4983060546873167E8	0	7484	3.1894689646297003	2.8599013353407807	13.484465960412106	416.4669189453125	416.4806213378906
784	416.50140380859375	14.7998221058667					1	DETECTED	416.5014 m/z @14.80 [151020OFc1_NvH-0949-Control-18.raw]	416.50140380859375	14.7998221058667	2.7685756136	98.2711214786667	95.5025458650667	576878.6875	1.6356220623844442E8	0	7484	0.17055453801132714	12.403686611238534	0.8305700725041607	416.4914855957031	416.5113830566406
785	416.52252197265625	20.0378315416					1	DETECTED	416.5225 m/z @20.04 [151020OFc1_NvH-0949-Control-18.raw]	416.52252197265625	20.0378315416	2.80666854213333	99.6899549581333	96.88328641599998	293325.25	1.5202738514721572E8	0	7484	7.64201459257011	0.5362947073978958	4.046106293946918	416.5125427246094	416.5325012207031
786	416.5325622558594	26.5732496826667					1	DETECTED	416.5326 m/z @26.57 [151020OFc1_NvH-0949-Control-18.raw]	416.5325622558594	26.5732496826667	4.90642640613333	97.114394528	92.20796812186667	153165.3125	1.5449317071936935E8	0	7484	12.116969715942684	2.3061614649723245	5.941700396331643	416.53253173828125	416.5369873046875
787	416.5469970703125	27.8752644253333					1	DETECTED	416.5470 m/z @27.88 [151020OFc1_NvH-0949-Control-18.raw]	416.5469970703125	27.8752644253333	3.50199852986667	95.1587165738667	91.65671804400003	2768703.0	2.0538428807206085E8	3	7484	0.14144843869997814	0.5068079271799771	0.8119772091380908	416.537109375	416.548828125
788	416.558837890625	29.9651181117333					1	DETECTED	416.5588 m/z @29.97 [151020OFc1_NvH-0949-Control-18.raw]	416.558837890625	29.9651181117333	1.92963909813333	98.9105557629333	96.98091666479996	5721862.5	3.3773370248143524E8	3	7484	14.288813863376031	1.0996077906598916	3.566769647636828	416.5488586425781	416.5687255859375
789	416.5711364746094	26.5424543485333					1	DETECTED	416.5711 m/z @26.54 [151020OFc1_NvH-0949-Control-18.raw]	416.5711364746094	26.5424543485333	3.84941739493333	52.6087967805333	48.75937938559996	303645.84375	9.52135193238152E7	0	7484	0.23403932501569358	1.1493553108339698	0.03127144645965347	416.5690002441406	416.57171630859375
790	416.58172607421875	42.5325975458667					1	DETECTED	416.5817 m/z @42.53 [151020OFc1_NvH-0949-Control-18.raw]	416.58172607421875	42.5325975458667	3.77177285573333	97.303088404	93.53131554826666	626283.625	1.7728312716988435E8	3	7484	19.56404963724117	0.55648563841023	0.6881689941735122	416.5717468261719	416.5916748046875
791	416.5978088378906	54.1665208221333					1	DETECTED	416.5978 m/z @54.17 [151020OFc1_NvH-0949-Control-18.raw]	416.5978088378906	54.1665208221333	3.06576969306667	98.5905428973333	95.52477320426662	296059.03125	1.4383549760467076E8	0	7484	37.213258033723505	1.0055108324085091	0.00599077583975451	416.5919494628906	416.60760498046875
792	416.62176513671875	38.7282653549333					1	DETECTED	416.6218 m/z @38.73 [151020OFc1_NvH-0949-Control-18.raw]	416.62176513671875	38.7282653549333	1.80973181466667	93.9191537504	92.10942193573332	410080.375	1.5499204521295354E8	0	7484	5.423531167250182	0.5008055468597838	0.05787685584681788	416.6119079589844	416.6317138671875
793	416.6866149902344	19.7391766498667					1	DETECTED	416.6866 m/z @19.74 [151020OFc1_NvH-0949-Control-18.raw]	416.6866149902344	19.7391766498667	1.9480930376	98.1632913376	96.2151983	1026067.1875	1.6119308333493856E8	0	7484	0.2495915177101189	157.85103419365876	2.1673969559291777	416.6766357421875	416.6965637207031
794	416.6995849609375	31.5490063208					1	DETECTED	416.6996 m/z @31.55 [151020OFc1_NvH-0949-Control-18.raw]	416.6995849609375	31.5490063208	2.36241072213333	97.303088404	94.94067768186666	304200.40625	1.4836951744876763E8	0	7484	0.16086940554191642	2.8449923935502803	null	416.6966552734375	416.7079772949219
795	416.7179870605469	32.7716093069333					1	DETECTED	416.7180 m/z @32.77 [151020OFc1_NvH-0949-Control-18.raw]	416.7179870605469	32.7716093069333	2.91771337066667	97.7422020968	94.82448872613332	926162.875	2.1820736291285127E8	2	7484	4.309010318643008	0.7744892710302034	0.7770135932917446	416.7080078125	416.72796630859375
796	416.7288818359375	22.5065954645333					1	DETECTED	416.7289 m/z @22.51 [151020OFc1_NvH-0949-Control-18.raw]	416.7288818359375	22.5065954645333	8.49406994506667	95.0789969858667	86.58492704080003	425436.4375	1.905662545767059E8	0	7484	0.21010173492472717	7.842018292535792	0.03547976164965778	416.7279968261719	416.7289123535156
797	416.7389221191406	22.9202080192					1	DETECTED	416.7389 m/z @22.92 [151020OFc1_NvH-0949-Control-18.raw]	416.7389221191406	22.9202080192	3.60068482533333	98.0864250429333	94.48574021759997	6228039.0	3.3513577459686416E8	2	7484	0.193552871848091	1.2432274182989727	0.06957431299090171	416.72894287109375	416.7412414550781
798	416.7512512207031	30.0001071344					1	DETECTED	416.7513 m/z @30.00 [151020OFc1_NvH-0949-Control-18.raw]	416.7512512207031	30.0001071344	3.35753561786667	98.8031233893333	95.44558777146662	3.2695834E7	9.360213028327729E8	2	7484	0.22063308944867188	0.652426118762106	4.26583381049285	416.74127197265625	416.76116943359375
799	416.7743225097656	26.7295253389333					1	DETECTED	416.7743 m/z @26.73 [151020OFc1_NvH-0949-Control-18.raw]	416.7743225097656	26.7295253389333	4.6799169544	98.3526551912	93.6727382368	557564.5	1.7468337576422387E8	0	7484	0.10348830730203673	71.20666695565986	1.2393294686405694	416.764404296875	416.78369140625
800	416.8426208496094	41.5173564629333					1	DETECTED	416.8426 m/z @41.52 [151020OFc1_NvH-0949-Control-18.raw]	416.8426208496094	41.5173564629333	0.263744837866667	99.8491324229333	99.58538758506663	396045.25	1.5368297129725385E8	5	7484	0.0423108925232043	1.8428608607164805	0.9799109407833919	416.8327331542969	416.8525695800781
801	416.8569641113281	20.0519884522667					1	DETECTED	416.8570 m/z @20.05 [151020OFc1_NvH-0949-Control-18.raw]	416.8569641113281	20.0519884522667	0.0178517928	99.9655247421333	99.9476729493333	239762.859375	1.4419904656452885E8	0	7484	4.748802493753708	4.431269372256324	7.17692309330757	416.8526306152344	416.85906982421875
802	416.86907958984375	33.8295055962667					1	DETECTED	416.8691 m/z @33.83 [151020OFc1_NvH-0949-Control-18.raw]	416.86907958984375	33.8295055962667	0.006976472	99.9965283261333	99.9895518541333	611256.1875	1.6109108630835572E8	3	7484	24.925679095889166	0.8846158247589403	1.1526617104767436	416.8591003417969	416.8712463378906
803	416.8812561035156	27.8480188413333					1	DETECTED	416.8813 m/z @27.85 [151020OFc1_NvH-0949-Control-18.raw]	416.8812561035156	27.8480188413333	0.1100509912	99.9859679533333	99.8759169621333	1689371.125	1.9496915511893728E8	3	7484	18.587156667148356	1.8442304903224966	0.012409077223029337	416.87127685546875	416.8826599121094
804	416.8926696777344	29.9287687496					1	DETECTED	416.8927 m/z @29.93 [151020OFc1_NvH-0949-Control-18.raw]	416.8926696777344	29.9287687496	0.006976472	99.8914861144	99.88450964239999	3692120.75	2.3931255870958492E8	3	7484	14.332745725755702	0.5419051969248884	0.22000944751153415	416.8826904296875	416.89630126953125
805	416.90631103515625	21.814414					1	DETECTED	416.9063 m/z @21.81 [151020OFc1_NvH-0949-Control-18.raw]	416.90631103515625	21.814414	0.006976472	99.9757744674667	99.9687979954667	4497811.5	2.848875969738236E8	3	7484	0.20054828526338042	0.6089057559942751	5.118190652352547	416.8963317871094	416.9162902832031
806	416.9186706542969	34.0518013253333					1	DETECTED	416.9187 m/z @34.05 [151020OFc1_NvH-0949-Control-18.raw]	416.9186706542969	34.0518013253333	0.0897022973333333	99.9549204813333	99.86521818399997	392820.03125	1.5674262227218387E8	0	7484	0.06323376989939788	0.3906830064958821	1.2836146526307917	416.9163513183594	416.92864990234375
807	416.9288330078125	29.7880533589333					1	DETECTED	416.9288 m/z @29.79 [151020OFc1_NvH-0949-Control-18.raw]	416.9288330078125	29.7880533589333	4.0659717704	99.9128295968	95.8468578264	317697.75	1.6882478012562633E8	0	7484	37.55637809975258	1.7995170004316445	5.349050900535563	416.9286804199219	416.9383544921875
808	416.94622802734375	18.0223524024					1	DETECTED	416.9462 m/z @18.02 [151020OFc1_NvH-0949-Control-18.raw]	416.94622802734375	18.0223524024	1.84569357733333	99.9965283261333	98.15083474879997	93594.6171875	1.392591142837763E8	0	7484	11.87356279041193	4.417580069341356	8.672223914581707	416.9388427734375	416.9485168457031
809	416.9585266113281	16.5369007672					1	DETECTED	416.9585 m/z @16.54 [151020OFc1_NvH-0949-Control-18.raw]	416.9585266113281	16.5369007672	0.006976472	99.9233086152	99.9163321432	111320.28125	1.3674747186935446E8	0	7484	1.9408023390280302	4.323865764635111	0.1700177919194757	416.94854736328125	416.96014404296875
810	416.9701843261719	23.7147845776					1	DETECTED	416.9702 m/z @23.71 [151020OFc1_NvH-0949-Control-18.raw]	416.9701843261719	23.7147845776	0.161535564533333	99.9859679533333	99.82443238879996	1066537.875	1.7771999871961328E8	0	7484	0.10363069835000616	2.0426244395027164	1.786259091444996	416.9602966308594	416.98016357421875
811	416.98919677734375	33.6393368165333					1	DETECTED	416.9892 m/z @33.64 [151020OFc1_NvH-0949-Control-18.raw]	416.98919677734375	33.6393368165333	0.0282410674666667	99.9859679533333	99.95772688586663	304662.21875	1.4899186809675702E8	0	7484	7.866333329871264	2.2966690471165667	0.044291280389148154	416.9802551269531	416.99896240234375
812	417.0077209472656	27.5284437298667					1	DETECTED	417.0077 m/z @27.53 [151020OFc1_NvH-0949-Control-18.raw]	417.0077209472656	27.5284437298667	0.531406119466667	99.743129316	99.21172319653333	135713.3125	1.4825368057888225E8	0	7484	31.195437462179612	2.430465094136695	5.375029838145866	416.99920654296875	417.0176696777344
813	417.0427551269531	41.4473404912					1	DETECTED	417.0428 m/z @41.45 [151020OFc1_NvH-0949-Control-18.raw]	417.0427551269531	41.4473404912	0.783078124266667	99.8491324229333	99.06605429866663	704265.625	1.4384673754189557E8	0	7484	0.1506154903237089	0.9430103208155548	74.50858841477879	417.03277587890625	417.0527038574219
814	417.16815185546875	92.2219548317333					1	DETECTED	417.1682 m/z @92.22 [151020OFc1_NvH-0949-Control-18.raw]	417.16815185546875	92.2219548317333	4.90642640613333	96.5244658090667	91.61803940293336	196946.421875	1.6051169777269503E8	0	7484	0.21044598106436752	0.5267030010403301	0.0017771815699548906	417.158447265625	417.1781311035156
815	417.1882019042969	19.7504037533333					1	DETECTED	417.1882 m/z @19.75 [151020OFc1_NvH-0949-Control-18.raw]	417.1882019042969	19.7504037533333	1.93882596933333	99.7751458698667	97.83631990053337	364726.0	1.6756643266158304E8	3	7484	10.2982513747468	0.6355876107304382	0.03551264959826582	417.17822265625	417.1935119628906
816	417.20355224609375	34.8687881893333					1	DETECTED	417.2036 m/z @34.87 [151020OFc1_NvH-0949-Control-18.raw]	417.20355224609375	34.8687881893333	1.8007899376	99.9233086152	98.1225186776	5580915.0	2.957612434027173E8	3	7484	0.23093300632056213	0.9477164443344485	0.15166806607306302	417.1935729980469	417.2115783691406
817	417.2215881347656	16.2998366181333					1	DETECTED	417.2216 m/z @16.30 [151020OFc1_NvH-0949-Control-18.raw]	417.2215881347656	16.2998366181333	3.14307571813333	99.7006469317333	96.55757121359997	7869988.5	5.369231824633373E8	3	7484	0.2171251660950233	1.1120692886765564	21.736136150372154	417.2116394042969	417.2315673828125
818	417.2405700683594	21.8583135501333					1	DETECTED	417.2406 m/z @21.86 [151020OFc1_NvH-0949-Control-18.raw]	417.2405700683594	21.8583135501333	3.15229615973333	99.5528247509333	96.40052859119997	3151110.75	3.344711667650559E8	2	7484	1.3262297646297299	0.5395555611265426	6.876621197854644	417.2315979003906	417.2423095703125
819	417.2523193359375	29.9651181117333					1	DETECTED	417.2523 m/z @29.97 [151020OFc1_NvH-0949-Control-18.raw]	417.2523193359375	29.9651181117333	2.8719222432	99.3411004741333	96.4691782309333	9394609.0	4.8259980812170404E8	2	7484	8.621136153932571	2.597709866535241	0.28710714667399795	417.2423400878906	417.2622985839844
820	417.2626953125	29.7473853416					1	DETECTED	417.2627 m/z @29.75 [151020OFc1_NvH-0949-Control-18.raw]	417.2626953125	29.7473853416	3.79988495253333	99.5112297154667	95.71134476293336	215146.578125	1.5957374482820246E8	0	7484	69.10892910989595	1.8175044205393724	5.749981094317218	417.2623596191406	417.27191162109375
821	417.2747497558594	26.7124066898667					1	DETECTED	417.2747 m/z @26.71 [151020OFc1_NvH-0949-Control-18.raw]	417.2747497558594	26.7124066898667	4.18555110026667	92.258779232	88.07322813173333	141268.359375	1.4224296620716855E8	0	7484	0.10005252480118898	2.3447606951459616	3.294754005856373	417.27294921875	417.2845764160156
822	417.2899169921875	27.9907087066667					1	DETECTED	417.2899 m/z @27.99 [151020OFc1_NvH-0949-Control-18.raw]	417.2899169921875	27.9907087066667	6.33722535226667	99.5731413805333	93.23591602826663	63712.2421875	1.4729639948143682E8	0	7484	84.31904494228276	2.1529080218246017	3.305816043649204	417.2848205566406	417.2995910644531
823	417.32135009765625	91.9048576192					1	DETECTED	417.3214 m/z @91.90 [151020OFc1_NvH-0949-Control-18.raw]	417.32135009765625	91.9048576192	90.5380293890667	92.3284075208	1.7903781317333056	58659.59765625	2287556.438740232	0	7484	0.5605180517212176	0.6549389646271384	0.30987792925427693	417.32049560546875	417.3223571777344
824	417.4555969238281	33.9769750733333					1	DETECTED	417.4556 m/z @33.98 [151020OFc1_NvH-0949-Control-18.raw]	417.4555969238281	33.9769750733333	2.9085802288	69.5351203368	66.626540108	63128.3046875	1.3700416153724164E8	0	7484	58.89389860591457	1.1359680724746333	1.2733183580988872	417.4536437988281	417.4619445800781
825	417.4719543457031	23.6941657106667					1	DETECTED	417.4720 m/z @23.69 [151020OFc1_NvH-0949-Control-18.raw]	417.4719543457031	23.6941657106667	1.34310135786667	97.4238600181333	96.08075866026662	365045.71875	1.614435464452895E8	0	7484	25.9451478237467	0.5239999002487505	0.6619697258556386	417.46197509765625	417.481689453125
826	417.4825744628906	21.8277809656					1	DETECTED	417.4826 m/z @21.83 [151020OFc1_NvH-0949-Control-18.raw]	417.4825744628906	21.8277809656	4.1670453248	81.0870193552	76.9199740304	353750.3125	1.4494123125641593E8	0	7484	22.180529389416712	0.5133757262118306	0.545638104342216	417.4820861816406	417.4898681640625
827	417.500244140625	25.6530580272					1	DETECTED	417.5002 m/z @25.65 [151020OFc1_NvH-0949-Control-18.raw]	417.500244140625	25.6530580272	2.88101593786667	94.6858204856	91.80480454773334	1078212.875	1.718200400894161E8	0	7484	0.16463856901911456	0.6665682679264997	0.32354173620229204	417.4903259277344	417.5101318359375
828	417.52703857421875	62.2436065248					1	DETECTED	417.5270 m/z @62.24 [151020OFc1_NvH-0949-Control-18.raw]	417.52703857421875	62.2436065248	3.92175839573333	83.9691391037333	80.04738070799996	168091.765625	1.69744171261969E8	0	7484	52.5891995729429	0.6871927857247561	0.41754991181461554	417.5171813964844	417.5277099609375
829	417.5377197265625	34.8944854416					1	DETECTED	417.5377 m/z @34.89 [151020OFc1_NvH-0949-Control-18.raw]	417.5377197265625	34.8944854416	3.63053862666667	98.0527571965333	94.42221856986663	4295088.5	2.2276606354795596E8	3	7484	0.11242357042601725	0.507236063896746	0.010214484330482287	417.52777099609375	417.5476989746094
830	417.5545349121094	12.1003130618667					1	DETECTED	417.5545 m/z @12.10 [151020OFc1_NvH-0949-Control-18.raw]	417.5545349121094	12.1003130618667	3.83995097253333	94.3855053418667	90.54555436933337	3918778.25	3.174195791766847E8	3	7484	0.1294012264359452	8.375321521604763	15.478533993156244	417.5477294921875	417.564453125
831	417.56646728515625	25.415896364					1	DETECTED	417.5665 m/z @25.42 [151020OFc1_NvH-0949-Control-18.raw]	417.56646728515625	25.415896364	3.52247785786667	73.5165886970667	69.99411083920002	2881806.0	2.132880211937995E8	3	7484	0.16251889877153403	0.5316078235028672	0.3538056887889513	417.5645446777344	417.57122802734375
832	417.5812683105469	38.5315530797333					1	DETECTED	417.5813 m/z @38.53 [151020OFc1_NvH-0949-Control-18.raw]	417.5812683105469	38.5315530797333	2.22451729493333	97.9410774941333	95.71656019919996	3766026.0	2.576021086863907E8	3	7484	0.22612412568833662	0.5521608270629533	0.01387987592610328	417.5712890625	417.59112548828125
833	417.5997009277344	36.564121036					1	DETECTED	417.5997 m/z @36.56 [151020OFc1_NvH-0949-Control-18.raw]	417.5997009277344	36.564121036	3.32825252906667	94.1790615192	90.85080899013333	209615.5	1.731403040945027E8	0	7484	11.145411099665512	1.399075346548163	0.6086294103336212	417.591552734375	417.6087646484375
834	417.6108703613281	8.9238378112					1	DETECTED	417.6109 m/z @8.92 [151020OFc1_NvH-0949-Control-18.raw]	417.6108703613281	8.9238378112	3.14307571813333	93.6482218181333	90.50514609999996	72592.96875	1.3286828609766363E8	0	7484	0.15766287214830577	2.374359895003339	3.766347999034318	417.6099853515625	417.61419677734375
835	417.69244384765625	23.8900906653333					1	DETECTED	417.6924 m/z @23.89 [151020OFc1_NvH-0949-Control-18.raw]	417.69244384765625	23.8900906653333	3.7810097728	94.8851927130667	91.1041829402667	383107.90625	1.752477694859941E8	0	7484	0.28085084850537	0.5203347053886959	0.5520683935843311	417.6827697753906	417.6986999511719
836	417.7087097167969	14.2773631045333					1	DETECTED	417.7087 m/z @14.28 [151020OFc1_NvH-0949-Control-18.raw]	417.7087097167969	14.2773631045333	1.90047025226667	93.5923434405333	91.69187318826663	1044259.3125	2.068951805717416E8	2	7484	6.380329497258089	0.6250465225424345	52.85751908331887	417.6988220214844	417.71868896484375
837	417.7289123535156	23.2821056749333					1	DETECTED	417.7289 m/z @23.28 [151020OFc1_NvH-0949-Control-18.raw]	417.7289123535156	23.2821056749333	4.6687337208	98.0639568106667	93.39522308986669	4064448.25	3.2793448095675975E8	2	7484	7.210562444582287	2.1623384343889414	0.8891147927116312	417.71893310546875	417.7297058105469
838	417.73974609375	35.4994222344					1	DETECTED	417.7397 m/z @35.50 [151020OFc1_NvH-0949-Control-18.raw]	417.73974609375	35.4994222344	2.22451729493333	99.2562845893333	97.03176729439997	2.3061306E7	6.000311090916487E8	2	7484	0.1981682877955322	0.5177020615192326	0.029820071589360165	417.7297668457031	417.7496337890625
839	417.7542724609375	30.0001071344					1	DETECTED	417.7543 m/z @30.00 [151020OFc1_NvH-0949-Control-18.raw]	417.7542724609375	30.0001071344	4.3432457432	99.9339171064	95.5906713632	1556096.75	2.1509776873438826E8	2	7484	0.1916290406929626	0.5904042605667688	0.026847171801340112	417.7497863769531	417.7642517089844
840	417.7756652832031	18.2548293770667					1	DETECTED	417.7757 m/z @18.25 [151020OFc1_NvH-0949-Control-18.raw]	417.7756652832031	18.2548293770667	3.5336397808	96.5785733613333	93.0449335805333	162674.234375	1.4789561073095587E8	0	7484	38.53204485727015	3.989509617722818	0.09127297998883002	417.7664794921875	417.7848815917969
841	417.8250427246094	21.9463605621333					1	DETECTED	417.8250 m/z @21.95 [151020OFc1_NvH-0949-Control-18.raw]	417.8250427246094	21.9463605621333	0.881832015733333	99.8491324229333	98.96730040719996	141887.359375	1.5973936155263853E8	0	7484	0.03019487793908482	2.982466106373195	5.202340200445833	417.81536865234375	417.83502197265625
842	417.8556213378906	17.6673295394667					1	DETECTED	417.8556 m/z @17.67 [151020OFc1_NvH-0949-Control-18.raw]	417.8556213378906	17.6673295394667	0.006976472	99.9965283261333	99.9895518541333	80207.8203125	1.4567373063345724E8	0	7484	11.32862240736408	2.784703620717274	9.963654452639428	417.852294921875	417.8563537597656
843	417.8663635253906	28.9790562296					1	DETECTED	417.8664 m/z @28.98 [151020OFc1_NvH-0949-Control-18.raw]	417.8663635253906	28.9790562296	0.130833955466667	99.9655247421333	99.83469078666663	511910.25	1.9188077721585798E8	0	7484	29.954962222888433	0.5379647334153924	0.0748393495955633	417.85638427734375	417.8664855957031
844	417.8764953613281	47.4229467472					1	DETECTED	417.8765 m/z @47.42 [151020OFc1_NvH-0949-Control-18.raw]	417.8764953613281	47.4229467472	0.006976472	99.9339171064	99.9269406344	6892032.0	2.900727971341828E8	3	7484	0.21588615021715896	0.5116583299534013	0.012538419624569965	417.86651611328125	417.8863525390625
845	417.8885498046875	12.1159042021333					1	DETECTED	417.8885 m/z @12.12 [151020OFc1_NvH-0949-Control-18.raw]	417.8885498046875	12.1159042021333	0.006976472	99.9859679533333	99.9789914813333	2683190.25	2.4978292647342056E8	3	7484	0.13042908660095698	1.6219152223988287	3.867996925743682	417.8865051269531	417.8985290527344
846	417.9011535644531	25.4977492373333					1	DETECTED	417.9012 m/z @25.50 [151020OFc1_NvH-0949-Control-18.raw]	417.9011535644531	25.4977492373333	0.141096377866667	99.9446855546667	99.80358917680003	1743025.375	2.1989156069334334E8	3	7484	0.2242805327298747	1.2280816798391148	1.9384176469216199	417.8985595703125	417.9111328125
847	417.9158630371094	38.5520190637333					1	DETECTED	417.9159 m/z @38.55 [151020OFc1_NvH-0949-Control-18.raw]	417.9158630371094	38.5520190637333	0.0178517928	99.9757744674667	99.9579226746667	1566748.5	1.7400016542910436E8	0	7484	0.13455764216826083	0.5057515217225925	0.008647849541468322	417.911865234375	417.92584228515625
848	417.932861328125	29.6313092952					1	DETECTED	417.9329 m/z @29.63 [151020OFc1_NvH-0949-Control-18.raw]	417.932861328125	29.6313092952	0.0897022973333333	99.8282576210667	99.73855532373337	151073.3125	1.5469518727398518E8	0	7484	0.21003492232636134	1.8347492215231795	2.721830885637841	417.9258728027344	417.9428405761719
849	417.9543762207031	20.1193060552					1	DETECTED	417.9544 m/z @20.12 [151020OFc1_NvH-0949-Control-18.raw]	417.9543762207031	20.1193060552	0.006976472	99.9859679533333	99.9789914813333	204221.203125	1.8812158160617194E8	0	7484	11.266542682529293	2.834071069456568	0.28118273892782053	417.9444274902344	417.9584655761719
850	417.9684753417969	28.2922827344					1	DETECTED	417.9685 m/z @28.29 [151020OFc1_NvH-0949-Control-18.raw]	417.9684753417969	28.2922827344	0.371555640266667	99.9965283261333	99.62497268586664	226931.515625	1.6476693093357506E8	0	7484	17.14569565194971	2.5224591715522466	1.0166893241935264	417.9585876464844	417.97845458984375
851	417.9892578125	43.8661222101333					1	DETECTED	417.9893 m/z @43.87 [151020OFc1_NvH-0949-Control-18.raw]	417.9892578125	43.8661222101333	0.006976472	99.9965283261333	99.9895518541333	260633.1875	1.762024985099744E8	0	7484	22.24068869263203	1.1702865461939915	1.2385401278701376	417.9792785644531	417.99920654296875
852	418.0012512207031	25.6106439712					1	DETECTED	418.0013 m/z @25.61 [151020OFc1_NvH-0949-Control-18.raw]	418.0012512207031	25.6106439712	3.04668295733333	99.2022123733333	96.15552941599996	184814.0625	1.3804464194506475E8	0	7484	0.1081685595474049	2.1307324843565287	46.443918894894246	417.99945068359375	418.0111999511719
853	418.13568115234375	82.8844595824					1	DETECTED	418.1357 m/z @82.88 [151020OFc1_NvH-0949-Control-18.raw]	418.13568115234375	82.8844595824	14.2154623648	99.9757744674667	85.7603121026667	63480.890625	1.6114461017279056E8	0	7484	8.032762675120495	0.6244470982363943	1.4715841884814065	418.12579345703125	418.1423034667969
854	418.1722412109375	62.0343966312					1	DETECTED	418.1722 m/z @62.03 [151020OFc1_NvH-0949-Control-18.raw]	418.1722412109375	62.0343966312	6.1142736232	99.7114861538667	93.5972125306667	280176.3125	1.824407623470547E8	0	7484	34.2368659453614	0.7646780417073418	5.785784395251368	418.16357421875	418.1822204589844
855	418.1861267089844	20.4059899888					1	DETECTED	418.1861 m/z @20.41 [151020OFc1_NvH-0949-Control-18.raw]	418.1861267089844	20.4059899888	4.8660714792	90.9018006541333	86.0357291749333	143297.125	1.537985935109392E8	0	7484	0.05723826698012857	3.7377513422284174	0.054061436275492154	418.1822509765625	418.19049072265625
856	418.20050048828125	28.9790562296					1	DETECTED	418.2005 m/z @28.98 [151020OFc1_NvH-0949-Control-18.raw]	418.20050048828125	28.9790562296	2.89003405573333	99.3304443629333	96.44041030719998	387463.0625	1.6485660259518588E8	3	7484	6.530192948641794	0.5002744601675103	6.295576145114082E-4	418.1905212402344	418.2007751464844
857	418.2108154296875	47.4229467472					1	DETECTED	418.2108 m/z @47.42 [151020OFc1_NvH-0949-Control-18.raw]	418.2108154296875	47.4229467472	2.91771337066667	97.9858698061333	95.06815643546662	5020736.0	2.578179104256398E8	0	7484	0.18466391190797538	1.562179488467743	0.008810518100382213	418.2008361816406	418.2108459472656
858	418.2208557128906	29.2928401576					1	DETECTED	418.2209 m/z @29.29 [151020OFc1_NvH-0949-Control-18.raw]	418.2208557128906	29.2928401576	2.44495812906667	99.5632455448	97.11828741573333	1.3238482E7	6.774479470886894E8	2	7484	0.32343695774613934	0.8691996840850306	0.031032316555415388	418.21087646484375	418.2308349609375
859	418.24102783203125	35.4600164826667					1	DETECTED	418.2410 m/z @35.46 [151020OFc1_NvH-0949-Control-18.raw]	418.24102783203125	35.4600164826667	2.95479008293333	98.878397796	95.92360771306667	1.0654658E7	4.6856912504335827E8	2	7484	0.19714389286360756	0.5292898960862825	0.2919200629416757	418.2310485839844	418.2509765625
860	418.2611083984375	10.7372009685333					1	DETECTED	418.2611 m/z @10.74 [151020OFc1_NvH-0949-Control-18.raw]	418.2611083984375	10.7372009685333	3.27248863066667	96.7420110901333	93.46952245946663	453992.40625	1.8089706236188635E8	3	7484	19.406519485491224	0.8670230181992372	4.7930026678815185	418.2511291503906	418.2710266113281
861	418.2779541015625	20.4713956058667					1	DETECTED	418.2780 m/z @20.47 [151020OFc1_NvH-0949-Control-18.raw]	418.2779541015625	20.4713956058667	0.783078124266667	92.6969054509333	91.91382732666663	154765.890625	1.675086073558864E8	0	7484	73.49013401810501	2.6923854865728694	4.359148518113744	418.271484375	418.2871398925781
862	418.31549072265625	53.9797270669333					1	DETECTED	418.3155 m/z @53.98 [151020OFc1_NvH-0949-Control-18.raw]	418.31549072265625	53.9797270669333	53.9797270669333	92.4245669664	38.44483989946669	52856.47265625	6.40699010719478E7	0	7484	37.22425349527828	null	null	418.30889892578125	418.318603515625
863	418.36614990234375	58.8107685421333					1	DETECTED	418.3661 m/z @58.81 [151020OFc1_NvH-0949-Control-18.raw]	418.36614990234375	58.8107685421333	3.9750120872	58.8107685421333	54.8357564549333	45049.6328125	9.548386193644215E7	0	7484	54.76405390588678	0.5	null	418.3652038574219	418.3697509765625
864	418.44586181640625	23.7546522914667					1	DETECTED	418.4459 m/z @23.75 [151020OFc1_NvH-0949-Control-18.raw]	418.44586181640625	23.7546522914667	3.4167241544	98.9526155608	95.5358914064	312878.4375	1.6480552998546845E8	0	7484	0.07772064096121412	0.5011071099135296	0.06937867007386495	418.43603515625	418.4491271972656
865	418.4591369628906	19.9478077424					1	DETECTED	418.4591 m/z @19.95 [151020OFc1_NvH-0949-Control-18.raw]	418.4591369628906	19.9478077424	3.4832297912	98.5244244021333	95.0411946109333	410972.78125	1.6089176414635077E8	0	7484	7.148819954310415	0.5444214868491108	0.0014701926737787619	418.44927978515625	418.461669921875
866	418.47174072265625	37.7494780304					1	DETECTED	418.4717 m/z @37.75 [151020OFc1_NvH-0949-Control-18.raw]	418.47174072265625	37.7494780304	3.90159208613333	98.0190198013333	94.11742771519997	913429.25	1.7721183105957136E8	0	7484	0.13292530174404504	0.5093167345259216	0.010842950816264307	418.4617614746094	418.4817199707031
867	418.49078369140625	32.0532339338667					1	DETECTED	418.4908 m/z @32.05 [151020OFc1_NvH-0949-Control-18.raw]	418.49078369140625	32.0532339338667	3.64906972746667	94.8851927130667	91.23612298560003	126417.4296875	1.8073958847893396E8	0	7484	12.719325471389336	1.6618290862337581	4.123161754358695	418.4818115234375	418.5007629394531
868	418.5350646972656	28.9893686696					1	DETECTED	418.5351 m/z @28.99 [151020OFc1_NvH-0949-Control-18.raw]	418.5350646972656	28.9893686696	1.14318484906667	84.7889943109333	83.64580946186663	155495.625	1.5000477494825456E8	0	7484	23.009717713980056	1.7201946432096769	3.76103524692078	418.5254211425781	418.5350646972656
869	418.5450744628906	47.4229467472					1	DETECTED	418.5451 m/z @47.42 [151020OFc1_NvH-0949-Control-18.raw]	418.5450744628906	47.4229467472	3.13312946666667	96.9174134314667	93.78428396480003	1984622.375	2.0472903723358902E8	3	7484	0.14439007743539634	0.5035373704394814	0.009082944000137165	418.53509521484375	418.5550537109375
870	418.5633239746094	27.9907087066667					1	DETECTED	418.5633 m/z @27.99 [151020OFc1_NvH-0949-Control-18.raw]	418.5633239746094	27.9907087066667	3.4646388264	94.3475799752	90.8829411488	1585281.125	2.1992011259450367E8	3	7484	0.2378267720050431	1.6725182556233362	1.3165753074833435	418.5550842285156	418.5732421875
871	418.5836181640625	24.1450500757333					1	DETECTED	418.5836 m/z @24.15 [151020OFc1_NvH-0949-Control-18.raw]	418.5836181640625	24.1450500757333	0.920876679733333	99.7006469317333	98.77977025199996	1189376.0	1.8536413351224944E8	3	7484	0.06947187628737339	0.6186967111128222	0.2598134614576709	418.57366943359375	418.59356689453125
872	418.59515380859375	34.2546178626667					1	DETECTED	418.5952 m/z @34.25 [151020OFc1_NvH-0949-Control-18.raw]	418.59515380859375	34.2546178626667	2.38996871493333	96.6870184821333	94.29704976719997	630889.75	1.6173595786739486E8	0	7484	0.1706537604628764	0.5034350414738997	0.00806795634283619	418.5936584472656	418.60406494140625
873	418.6078796386719	43.6797596122667					1	DETECTED	418.6079 m/z @43.68 [151020OFc1_NvH-0949-Control-18.raw]	418.6078796386719	43.6797596122667	2.9731104264	94.5818856941333	91.60877526773331	57519.9609375	1.4496512452840358E8	0	7484	90.36642775316638	1.1252310998314712	1.2904187871640518	418.6058654785156	418.6146545410156
874	418.6456298828125	23.8900906653333					1	DETECTED	418.6456 m/z @23.89 [151020OFc1_NvH-0949-Control-18.raw]	418.6456298828125	23.8900906653333	6.43893034586667	95.2945488765333	88.85561853066663	162809.578125	1.5176517001606008E8	0	7484	0.19303514962887647	2.545836978861196	9.95426804702076	418.6357421875	418.65509033203125
875	418.6835021972656	63.3907834269333					1	DETECTED	418.6835 m/z @63.39 [151020OFc1_NvH-0949-Control-18.raw]	418.6835021972656	63.3907834269333	5.84071848906667	94.5447947114667	88.70407622240002	219696.25	1.4790308993698642E8	0	7484	0.07663598783943826	0.7706687761183981	0.002189202681446663	418.67401123046875	418.6885070800781
876	418.69854736328125	16.7982498717333					1	DETECTED	418.6985 m/z @16.80 [151020OFc1_NvH-0949-Control-18.raw]	418.69854736328125	16.7982498717333	2.72286945253333	97.4127996602667	94.68993020773337	423248.15625	1.752313689318854E8	2	7484	1.2653076272599755	197.40862115349904	0.05440739367564246	418.6885681152344	418.7061462402344
877	418.7161865234375	21.814414					1	DETECTED	418.7162 m/z @21.81 [151020OFc1_NvH-0949-Control-18.raw]	418.7161865234375	21.814414	2.70448885813333	96.3795217432	93.67503288506667	4945838.5	2.786708448467346E8	2	7484	0.19434380529477124	0.7294215488119354	0.03668098229490042	418.70623779296875	418.7190856933594
878	418.7291259765625	19.8233570176					1	DETECTED	418.7291 m/z @19.82 [151020OFc1_NvH-0949-Control-18.raw]	418.7291259765625	19.8233570176	3.29098870666667	98.3633634413333	95.07237473466664	1.0459005E7	6.129565347757239E8	2	7484	9.603349149295216	0.8189597332004378	0.0853524140986097	418.71917724609375	418.7391052246094
879	418.7427062988281	35.4719914352					1	DETECTED	418.7427 m/z @35.47 [151020OFc1_NvH-0949-Control-18.raw]	418.7427062988281	35.4719914352	4.62567586426667	99.8071392504	95.18146338613333	2812491.25	2.6654617267990345E8	2	7484	0.32056708714893745	0.6679045628376142	0.2893837002623543	418.7391357421875	418.752685546875
880	418.75299072265625	5.762050412					1	DETECTED	418.7530 m/z @5.76 [151020OFc1_NvH-0949-Control-18.raw]	418.75299072265625	5.762050412	3.26318648693333	97.6755651426667	94.41237865573336	1365813.375	2.0431402981815538E8	2	7484	12.632710005046814	61.56216243213179	146.88327076703612	418.7527160644531	418.7629699707031
881	418.7655029296875	15.792371184					1	DETECTED	418.7655 m/z @15.79 [151020OFc1_NvH-0949-Control-18.raw]	418.7655029296875	15.792371184	4.11648107253333	97.9298003792	93.81331930666667	423938.78125	2.2089096840618452E8	2	7484	0.12979211884737296	0.5193814751053921	91.71385038629501	418.76300048828125	418.77239990234375
882	418.78240966796875	4.00453024826667					1	DETECTED	418.7824 m/z @4.00 [151020OFc1_NvH-0949-Control-18.raw]	418.78240966796875	4.00453024826667	3.8606691	97.7641019768	93.90343287680001	965182.5	1.7333741641036373E8	2	7484	0.12925322600608125	1.5078931821927022	1.6265430590226069	418.77423095703125	418.7923583984375
883	418.80035400390625	91.6285487874667					1	DETECTED	418.8004 m/z @91.63 [151020OFc1_NvH-0949-Control-18.raw]	418.80035400390625	91.6285487874667	0.763318275466667	97.8853671088	97.12204883333332	149115.859375	1.5130198047752205E8	2	7484	0.08858302498339299	0.9812072895841362	1.9809146550911427	418.7929382324219	418.8099670410156
884	418.81683349609375	47.7733631637333					1	DETECTED	418.8168 m/z @47.77 [151020OFc1_NvH-0949-Control-18.raw]	418.81683349609375	47.7733631637333	3.27248863066667	99.4690696738667	96.19658104320003	72683.6953125	1.79561770533328E8	0	7484	80.8354590303279	1.040392123709851	1.241128403117777	418.81048583984375	418.8202819824219
885	418.8472595214844	13.3241845770667					1	DETECTED	418.8473 m/z @13.32 [151020OFc1_NvH-0949-Control-18.raw]	418.8472595214844	13.3241845770667	0.1718002616	99.9859679533333	99.8141676917333	197113.0	1.5764900595769987E8	0	7484	0.19668653569091887	149.37619362305318	0.2607328838712701	418.83740234375	418.857177734375
886	418.8696594238281	35.8112437525333					1	DETECTED	418.8697 m/z @35.81 [151020OFc1_NvH-0949-Control-18.raw]	418.8696594238281	35.8112437525333	0.0178517928	99.7856978896	99.7678460968	1083967.5	1.9461419304581466E8	3	7484	10.975188160198151	0.5157304858736133	0.013132945149825557	418.85968017578125	418.879638671875
887	418.880615234375	47.4411774101333					1	DETECTED	418.8806 m/z @47.44 [151020OFc1_NvH-0949-Control-18.raw]	418.880615234375	47.4411774101333	0.006976472	99.8282576210667	99.82128114906669	407690.59375	1.724175884365615E8	0	7484	14.437717822460264	1.2978167138647696	1.6004478252301415	418.8796691894531	418.88751220703125
888	418.89752197265625	28.0288317893333					1	DETECTED	418.8975 m/z @28.03 [151020OFc1_NvH-0949-Control-18.raw]	418.89752197265625	28.0288317893333	0.006976472	99.8282576210667	99.82128114906669	1125035.25	1.9528166222003344E8	3	7484	20.96300554323052	0.5439654891070028	0.06299912876903929	418.8875427246094	418.8980712890625
889	418.9080810546875	26.2033560074667					1	DETECTED	418.9081 m/z @26.20 [151020OFc1_NvH-0949-Control-18.raw]	418.9080810546875	26.2033560074667	0.079492336	99.9549204813333	99.8754281453333	5144221.5	2.694471872145123E8	3	7484	0.2179393573559132	2.0188880762607746	3.6152041514709845	418.8981018066406	418.9180603027344
890	418.92919921875	34.2659070722667					1	DETECTED	418.9292 m/z @34.27 [151020OFc1_NvH-0949-Control-18.raw]	418.92919921875	34.2659070722667	0.006976472	99.9859679533333	99.9789914813333	366167.59375	1.476976899298108E8	0	7484	0.1673844907909512	1.4168869916901732	0.010063652574615261	418.92822265625	418.9327697753906
891	418.94305419921875	13.0888849624					1	DETECTED	418.9431 m/z @13.09 [151020OFc1_NvH-0949-Control-18.raw]	418.94305419921875	13.0888849624	0.0387890669333333	99.9128295968	99.87404052986666	379618.40625	1.4313010462268347E8	3	7484	0.06768675915058431	1.0594781462915206	1.080131503683137	418.93341064453125	418.9523010253906
892	418.9623107910156	22.3069381106667					1	DETECTED	418.9623 m/z @22.31 [151020OFc1_NvH-0949-Control-18.raw]	418.9623107910156	22.3069381106667	3.82985528746667	99.9757744674667	96.14591918000004	618574.375	1.660589163503648E8	4	7484	0.10493788292705375	0.9170874111039735	0.34425861857290807	418.9523620605469	418.9642028808594
893	418.9742736816406	15.3762384442667					1	DETECTED	418.9743 m/z @15.38 [151020OFc1_NvH-0949-Control-18.raw]	418.9742736816406	15.3762384442667	0.0897022973333333	99.9757744674667	99.88607217013337	1366503.375	1.9596427960198468E8	0	7484	0.2590265615879499	23.080105341178477	1.2209469720654815	418.96429443359375	418.9837646484375
894	418.9875793457031	30.6393915392					1	DETECTED	418.9876 m/z @30.64 [151020OFc1_NvH-0949-Control-18.raw]	418.9875793457031	30.6393915392	0.0387890669333333	99.9549204813333	99.91613141439997	292710.71875	1.6467655195733613E8	0	7484	0.21850530070191	1.6367022788590095	0.3297008138112235	418.98431396484375	418.99755859375
895	419.0142822265625	33.5287528496					1	DETECTED	419.0143 m/z @33.53 [151020OFc1_NvH-0949-Control-18.raw]	419.0142822265625	33.5287528496	0.006976472	99.9549204813333	99.9479440093333	79211.4140625	1.4581692749467435E8	0	7484	24.00566640171165	1.5014255751120549	2.782746180933786	419.00439453125	419.0204162597656
896	419.03118896484375	30.9114033717333					1	DETECTED	419.0312 m/z @30.91 [151020OFc1_NvH-0949-Control-18.raw]	419.03118896484375	30.9114033717333	3.74996034133333	99.9549204813333	96.20496013999997	237686.078125	1.5469937953162035E8	0	7484	4.088738928018859	2.0342946961764685	4.71702331002536	419.021484375	419.0411376953125
897	419.1636657714844	92.2873264821333					1	DETECTED	419.1637 m/z @92.29 [151020OFc1_NvH-0949-Control-18.raw]	419.1636657714844	92.2873264821333	7.1040124424	99.1291195264	92.025107084	107639.328125	1.4026882966156682E8	0	7484	0.05131236908536607	0.5401592325996813	0.018075808464946413	419.15399169921875	419.1735534667969
898	419.1835632324219	14.8653150746667					1	DETECTED	419.1836 m/z @14.87 [151020OFc1_NvH-0949-Control-18.raw]	419.1835632324219	14.8653150746667	3.88109179306667	95.1790912472	91.29799945413333	179077.65625	1.516794950842518E8	0	7484	1.5748477727784298	4.857669400615619	0.9346318193185197	419.1737365722656	419.19354248046875
899	419.20391845703125	35.8112437525333					1	DETECTED	419.2039 m/z @35.81 [151020OFc1_NvH-0949-Control-18.raw]	419.20391845703125	35.8112437525333	2.75030646933333	99.5419564056	96.79164993626668	903297.0625	1.9132048846517518E8	0	7484	14.203256423754755	0.5055796296846309	0.15899927434342825	419.1939392089844	419.20648193359375
900	419.21649169921875	37.6394167978667					1	DETECTED	419.2165 m/z @37.64 [151020OFc1_NvH-0949-Control-18.raw]	419.21649169921875	37.6394167978667	2.67672604746667	99.7326688973333	97.05594284986663	2930415.25	2.880218476844267E8	2	7484	17.573847550481908	0.511107698592737	0.011975849813393358	419.2065124511719	419.2166748046875
901	419.2266845703125	24.5399581629333					1	DETECTED	419.2267 m/z @24.54 [151020OFc1_NvH-0949-Control-18.raw]	419.2266845703125	24.5399581629333	2.20607500213333	99.5220858656	97.31601086346667	1.0470993E7	6.435918347701776E8	3	7484	0.3721583795679919	5.112450495770564	0.5148103820668847	419.2167053222656	419.2366638183594
902	419.2453918457031	42.2948518722667					1	DETECTED	419.2454 m/z @42.29 [151020OFc1_NvH-0949-Control-18.raw]	419.2453918457031	42.2948518722667	2.9731104264	98.6623848664	95.68927444	5245208.5	3.879205172812508E8	3	7484	20.933757777908962	0.6997401859560564	0.1300554648430068	419.2366943359375	419.25537109375
903	419.26031494140625	18.2983990312					1	DETECTED	419.2603 m/z @18.30 [151020OFc1_NvH-0949-Control-18.raw]	419.26031494140625	18.2983990312	4.5849800728	94.4531435514667	89.8681634786667	499290.21875	1.8434285748346958E8	3	7484	4.825089540313305	0.5108572166910161	1.6990320349932657	419.2554016113281	419.2700500488281
904	419.2838134765625	3.99435559173333					1	DETECTED	419.2838 m/z @3.99 [151020OFc1_NvH-0949-Control-18.raw]	419.2838134765625	3.99435559173333	3.87158601546667	92.602379548	88.73079353253333	438818.375	1.6826318706536964E8	0	7484	9.139167628177637	1.3844357668779965	1.6095104703843912	419.2738952636719	419.29339599609375
905	419.30242919921875	91.5813471290667					1	DETECTED	419.3024 m/z @91.58 [151020OFc1_NvH-0949-Control-18.raw]	419.30242919921875	91.5813471290667	4.0347426568	92.035852908	88.00111025119999	82303.1015625	5.958582809774493E7	0	7484	0.09740366585050708	0.5025957933015968	2.018404829820131	419.29571533203125	419.3050842285156
906	419.3155822753906	90.1291030122667					1	DETECTED	419.3156 m/z @90.13 [151020OFc1_NvH-0949-Control-18.raw]	419.3155822753906	90.1291030122667	0.006976472	99.9965283261333	99.9895518541333	781738.3125	2.504813782213949E8	3	7484	19.77706993211268	0.5680824093158191	0.009978325695016554	419.313232421875	419.32550048828125
907	419.4167175292969	9.9244515144					1	DETECTED	419.4167 m/z @9.92 [151020OFc1_NvH-0949-Control-18.raw]	419.4167175292969	9.9244515144	4.53702859733333	93.9881741138667	89.45114551653337	410601.03125	1.594947551337919E8	0	7484	0.18522034712749935	3.263099812787234	2.062572811698757	419.4073486328125	419.4263000488281
908	419.442138671875	35.7818669933333					1	DETECTED	419.4421 m/z @35.78 [151020OFc1_NvH-0949-Control-18.raw]	419.442138671875	35.7818669933333	3.40730574373333	99.7642856869333	96.35697994319997	423798.59375	1.6997994494507796E8	0	7484	0.19116617027128058	1.894920908798558	0.011580326446978125	419.43267822265625	419.4516906738281
909	419.45819091796875	14.5342935277333					1	DETECTED	419.4582 m/z @14.53 [151020OFc1_NvH-0949-Control-18.raw]	419.45819091796875	14.5342935277333	3.01919974133333	95.5473371024	92.52813736106667	288403.28125	1.6593670248049343E8	0	7484	7.807344428052934	0.9499389992148743	19.80853001395808	419.4522399902344	419.46502685546875
910	419.47509765625	15.3463827992					1	DETECTED	419.4751 m/z @15.35 [151020OFc1_NvH-0949-Control-18.raw]	419.47509765625	15.3463827992	4.00453024826667	96.2720374386667	92.26750719040002	347104.84375	1.634619121384304E8	0	7484	22.329898530989013	0.5206318007227699	1.200431254718142	419.4652099609375	419.4849548339844
911	419.48834228515625	30.5079448792					1	DETECTED	419.4883 m/z @30.51 [151020OFc1_NvH-0949-Control-18.raw]	419.48834228515625	30.5079448792	3.27248863066667	97.467321856	94.19483322533333	175276.65625	1.5456147437486753E8	0	7484	12.034164076591718	1.7292685014301137	5.596604080184119	419.4851989746094	419.49420166015625
912	419.5042419433594	26.0267578685333					1	DETECTED	419.5042 m/z @26.03 [151020OFc1_NvH-0949-Control-18.raw]	419.5042419433594	26.0267578685333	2.3071597648	96.3795217432	94.0723619784	283131.09375	1.5596751543244734E8	0	7484	0.1375862890942514	2.917818544751138	1.234537392011051	419.4948425292969	419.5141906738281
913	419.5185241699219	14.9176391981333					1	DETECTED	419.5185 m/z @14.92 [151020OFc1_NvH-0949-Control-18.raw]	419.5185241699219	14.9176391981333	4.95755746106667	96.0964621192	91.13890465813333	120322.21875	1.435743902307524E8	0	7484	1.339174707574962	11.974078915503187	0.04032613091221811	419.51434326171875	419.5276794433594
914	419.5377197265625	17.5746368184					1	DETECTED	419.5377 m/z @17.57 [151020OFc1_NvH-0949-Control-18.raw]	419.5377197265625	17.5746368184	3.77177285573333	94.6858204856	90.91404762986667	1112353.75	1.744287520628415E8	3	7484	0.11931083723085223	1.5545401462170074	1.4124944741923418	419.5278015136719	419.5476379394531
915	419.5509033203125	20.1864340506667					1	DETECTED	419.5509 m/z @20.19 [151020OFc1_NvH-0949-Control-18.raw]	419.5509033203125	20.1864340506667	4.0347426568	96.7088531173333	92.6741104605333	837107.625	1.6390359947113276E8	3	7484	0.1718001213566822	0.5149970263363174	0.9799596037414553	419.5477294921875	419.55291748046875
916	419.5629577636719	35.9902977109333					1	DETECTED	419.5630 m/z @35.99 [151020OFc1_NvH-0949-Control-18.raw]	419.5629577636719	35.9902977109333	3.4167241544	98.7163740874667	95.2996499330667	1498941.125	3.019358836432689E8	0	7484	0.2264690077624678	0.6348211986659416	0.015434870017446175	419.552978515625	419.5651550292969
917	419.5751647949219	47.2100573589333					1	DETECTED	419.5752 m/z @47.21 [151020OFc1_NvH-0949-Control-18.raw]	419.5751647949219	47.2100573589333	3.12406962213333	94.6484024272	91.52433280506666	2692843.5	2.5200979593370286E8	3	7484	0.18789586276192694	0.511647950817681	0.024257320392589706	419.565185546875	419.5851135253906
918	419.5884094238281	35.6956035429333					1	DETECTED	419.5884 m/z @35.70 [151020OFc1_NvH-0949-Control-18.raw]	419.5884094238281	35.6956035429333	3.36697278693333	99.2774365458667	95.91046375893337	292093.5	1.5577663447758225E8	0	7484	17.48770485500336	1.7205435305709151	0.005782816683950502	419.5851745605469	419.5982666015625
919	419.6175231933594	9.9244515144					1	DETECTED	419.6175 m/z @9.92 [151020OFc1_NvH-0949-Control-18.raw]	419.6175231933594	9.9244515144	3.10385112053333	97.8519132546667	94.74806213413336	203871.765625	1.5003127616947454E8	0	7484	3.185253004693484	12.651275544896622	7.738685169791866	419.6080627441406	419.6272888183594
920	419.6424560546875	35.8865785408					1	DETECTED	419.6425 m/z @35.89 [151020OFc1_NvH-0949-Control-18.raw]	419.6424560546875	35.8865785408	2.86264713626667	96.0745416890667	93.21189455280003	236830.34375	1.5136518083777606E8	0	7484	0.12774519794393768	1.5369994619337983	6.64180735664591	419.6327209472656	419.6522216796875
921	419.6900634765625	17.8181169645333					1	DETECTED	419.6901 m/z @17.82 [151020OFc1_NvH-0949-Control-18.raw]	419.6900634765625	17.8181169645333	2.68594273093333	96.5569820978667	93.87103936693336	379067.21875	1.4887066564968953E8	2	7484	0.16882579163731037	15.677588005865386	1.2348556850392987	419.68017578125	419.6995849609375
922	419.70965576171875	25.3771444770667					1	DETECTED	419.7097 m/z @25.38 [151020OFc1_NvH-0949-Control-18.raw]	419.70965576171875	25.3771444770667	2.94550086106667	99.9446855546667	96.99918469360003	4918629.5	2.9421672127842325E8	2	7484	0.258954222255948	0.5219153090922152	2.180604351961476	419.6997985839844	419.7196350097656
923	419.7286071777344	24.515906712					1	DETECTED	419.7286 m/z @24.52 [151020OFc1_NvH-0949-Control-18.raw]	419.7286071777344	24.515906712	3.65840287253333	99.9859679533333	96.32756508079997	4673058.5	3.5454506623504007E8	2	7484	1.5561977773051439	6.554100307955116	67.79660704259223	419.71966552734375	419.7385559082031
924	419.7408142089844	26.5311110837333					1	DETECTED	419.7408 m/z @26.53 [151020OFc1_NvH-0949-Control-18.raw]	419.7408142089844	26.5311110837333	5.7120194456	97.8183385632	92.1063191176	469179.125	1.7243291982143727E8	0	7484	0.10270819041805979	2.221172216210058	0.011328187529272359	419.7386474609375	419.7452392578125
925	419.7552490234375	24.6359277072					1	DETECTED	419.7552 m/z @24.64 [151020OFc1_NvH-0949-Control-18.raw]	419.7552490234375	24.6359277072	3.00997878426667	99.2562845893333	96.24630580506664	1.3442061E7	3.9827338777951914E8	2	7484	0.20575240541014495	48.316318472645186	117.27697957096602	419.7452697753906	419.7650146484375
926	419.7706298828125	13.5119991322667					1	DETECTED	419.7706 m/z @13.51 [151020OFc1_NvH-0949-Control-18.raw]	419.7706298828125	13.5119991322667	5.55272354933333	88.0721265773333	82.51940302799996	204391.546875	1.5994087887211037E8	0	7484	0.5393864015460377	0.5518017849740444	2.935828429867568	419.7660217285156	419.78009033203125
927	419.7918395996094	40.455924596					1	DETECTED	419.7918 m/z @40.46 [151020OFc1_NvH-0949-Control-18.raw]	419.7918395996094	40.455924596	3.89220027013333	98.7376699776	94.84546970746668	404897.53125	1.6652620609533617E8	0	7484	0.1666196959009909	1.2973797932329665	0.003909189697833338	419.78192138671875	419.8016052246094
928	419.8082275390625	24.6262218450667					1	DETECTED	419.8082 m/z @24.63 [151020OFc1_NvH-0949-Control-18.raw]	419.8082275390625	24.6262218450667	1.2290356168	99.3411004741333	98.1120648573333	111032.8046875	1.9509206557593536E8	0	7484	25.996541937835964	2.803075217067465	4.873999996552402	419.80194091796875	419.8182067871094
929	419.84423828125	35.9578754184					1	DETECTED	419.8442 m/z @35.96 [151020OFc1_NvH-0949-Control-18.raw]	419.84423828125	35.9578754184	0.0897022973333333	99.9965283261333	99.90682602879997	190621.109375	1.5975478433815834E8	0	7484	62.03527470329905	1.7775579473216732	2.520132195214581	419.83453369140625	419.8541564941406
930	419.8587341308594	25.1688467530667					1	DETECTED	419.8587 m/z @25.17 [151020OFc1_NvH-0949-Control-18.raw]	419.8587341308594	25.1688467530667	4.1670453248	99.4161807917333	95.2491354669333	80982.0234375	1.533275427999947E8	0	7484	29.337860928318182	2.2676420351907476	5.37858732207784	419.8545837402344	419.861572265625
931	419.8717041015625	17.5622094408					1	DETECTED	419.8717 m/z @17.56 [151020OFc1_NvH-0949-Control-18.raw]	419.8717041015625	17.5622094408	0.006976472	99.9859679533333	99.9789914813333	647029.5	2.0466491046507657E8	3	7484	0.1322248642183439	1.0530863398561783	2.784024779896407	419.8617248535156	419.8810119628906
932	419.8910217285156	36.8897069869333					1	DETECTED	419.8910 m/z @36.89 [151020OFc1_NvH-0949-Control-18.raw]	419.8910217285156	36.8897069869333	0.006976472	99.8914861144	99.88450964239999	1.1943949E7	5.495071056022334E8	3	7484	0.3798058280767904	0.7000936592425329	0.038212072665080296	419.8810729980469	419.9009704589844
933	419.9098205566406	47.1546516544					1	DETECTED	419.9098 m/z @47.15 [151020OFc1_NvH-0949-Control-18.raw]	419.9098205566406	47.1546516544	0.006976472	99.8386889904	99.8317125184	1119738.75	1.8377900523402688E8	3	7484	0.17911710290238858	0.5039166089143557	0.040528550505451476	419.9010314941406	419.9197692871094
934	419.9285888671875	18.1637198736					1	DETECTED	419.9286 m/z @18.16 [151020OFc1_NvH-0949-Control-18.raw]	419.9285888671875	18.1637198736	0.233080003733333	99.9655247421333	99.73244473839996	269170.1875	1.62687232660075E8	3	7484	4.1006806238923765	0.5785207488700368	0.12472009356249159	419.91986083984375	419.9288330078125
935	419.9388427734375	24.6262218450667					1	DETECTED	419.9388 m/z @24.63 [151020OFc1_NvH-0949-Control-18.raw]	419.9388427734375	24.6262218450667	0.006976472	99.6795486066667	99.6725721346667	322703.90625	1.620158789026576E8	0	7484	79.5194195390177	2.3255771484377563	3.876913045466379	419.9288635253906	419.9488220214844
936	419.9492492675781	13.1074346872					1	DETECTED	419.9492 m/z @13.11 [151020OFc1_NvH-0949-Control-18.raw]	419.9492492675781	13.1074346872	0.0282410674666667	99.9021569021333	99.87391583466663	206632.84375	1.6631186763985136E8	0	7484	33.09428693112367	0.9292633115678616	2.1981684690729297	419.9488525390625	419.9580383300781
937	419.9680480957031	33.1808253333333					1	DETECTED	419.9680 m/z @33.18 [151020OFc1_NvH-0949-Control-18.raw]	419.9680480957031	33.1808253333333	0.006976472	99.9965283261333	99.9895518541333	633637.8125	1.8588528253835556E8	0	7484	0.16261792034418932	3.6086184643622152	0.2818999474077289	419.95806884765625	419.9779968261719
938	419.9795227050781	13.0512456810667					1	DETECTED	419.9795 m/z @13.05 [151020OFc1_NvH-0949-Control-18.raw]	419.9795227050781	13.0512456810667	0.431109279733333	99.9859679533333	99.55485867359997	180947.65625	1.565910047691158E8	4	7484	0.2625966326502738	0.6271595692486405	0.5932630666452153	419.9780578613281	419.98077392578125
939	419.9908447265625	30.0939228205333					1	DETECTED	419.9908 m/z @30.09 [151020OFc1_NvH-0949-Control-18.raw]	419.9908447265625	30.0939228205333	0.304548226933333	99.9339171064	99.62936887946667	754824.75	1.860342156221373E8	0	7484	0.10049296802483454	1.1109946565841011	0.8931673523348598	419.98089599609375	420.0005798339844
940	420.0057373046875	34.0837801688					1	DETECTED	420.0057 m/z @34.08 [151020OFc1_NvH-0949-Control-18.raw]	420.0057373046875	34.0837801688	3.552395984	99.2774365458667	95.7250405618667	297227.5	1.5448837223968947E8	0	7484	0.0969713210376284	2.206245873471354	3.4718888038557147	420.0008850097656	420.01568603515625
941	420.02484130859375	35.1753218245333					1	DETECTED	420.0248 m/z @35.18 [151020OFc1_NvH-0949-Control-18.raw]	420.02484130859375	35.1753218245333	2.4905406816	99.7114861538667	97.2209454722667	65174.375	1.413523782475373E8	0	7484	86.96688047297482	1.483749586334573	2.5271330463692756	420.0157775878906	420.0329895019531
942	420.1144104003906	90.9413732208					1	DETECTED	420.1144 m/z @90.94 [151020OFc1_NvH-0949-Control-18.raw]	420.1144104003906	90.9413732208	9.2746358832	99.4484682074667	90.1738323242667	107210.875	1.57908660200563E8	0	7484	26.507540186656414	2.8276056692993734	6.54315998487484	420.1078186035156	420.1214294433594
943	420.1690368652344	42.5325975458667					1	DETECTED	420.1690 m/z @42.53 [151020OFc1_NvH-0949-Control-18.raw]	420.1690368652344	42.5325975458667	2.5452155496	94.7799685930667	92.2347530434667	56534.02734375	1.4977382019285402E8	0	7484	88.5062835400196	1.153298221074812	1.3065964421496241	420.1610107421875	420.17578125
944	420.1869201660156	90.8198013109333					1	DETECTED	420.1869 m/z @90.82 [151020OFc1_NvH-0949-Control-18.raw]	420.1869201660156	90.8198013109333	5.06423147146667	98.2607630914667	93.19653162000003	298855.84375	1.7993916824098128E8	0	7484	57.932660126476044	0.5062083339129269	0.5138650249403973	420.17718505859375	420.19140625
945	420.201416015625	25.8025773392					1	DETECTED	420.2014 m/z @25.80 [151020OFc1_NvH-0949-Control-18.raw]	420.201416015625	25.8025773392	1.90047025226667	99.4378017738667	97.53733152160002	1028228.625	2.0788763173345673E8	3	7484	1.0103812467006925	0.5105428516082489	1.1175877718778662	420.1914367675781	420.2105712890625
946	420.2205810546875	34.3359207205333					1	DETECTED	420.2206 m/z @34.34 [151020OFc1_NvH-0949-Control-18.raw]	420.2205810546875	34.3359207205333	2.7777785688	99.3304443629333	96.5526657941333	2.5739662E7	9.101193384840289E8	3	7484	0.20356603661941364	0.5174777674241035	0.03277619584268528	420.2106018066406	420.2305603027344
947	420.2384033203125	23.1397157242667					1	DETECTED	420.2384 m/z @23.14 [151020OFc1_NvH-0949-Control-18.raw]	420.2384033203125	23.1397157242667	3.00077670373333	98.1080896112	95.10731290746666	1729585.125	2.721259994065497E8	3	7484	3.906035732491315	4.214553239171981	1.4133392659853978	420.2305908203125	420.2467346191406
948	420.25677490234375	24.6081967944					1	DETECTED	420.2568 m/z @24.61 [151020OFc1_NvH-0949-Control-18.raw]	420.25677490234375	24.6081967944	3.43567657386667	94.8755158050667	91.43983923120003	6147051.5	2.700596142981222E8	3	7484	0.19728152727241266	27.36638652207206	1.7376269583268997	420.2467956542969	420.2664794921875
949	420.2712097167969	29.4402424576					1	DETECTED	420.2712 m/z @29.44 [151020OFc1_NvH-0949-Control-18.raw]	420.2712097167969	29.4402424576	4.9168741584	92.2873264821333	87.37045232373329	143883.578125	1.6272138529510897E8	0	7484	16.23387180824717	1.8962373331243583	3.895786247770226	420.26861572265625	420.28057861328125
950	420.2823486328125	5.63273112053333					1	DETECTED	420.2823 m/z @5.63 [151020OFc1_NvH-0949-Control-18.raw]	420.2823486328125	5.63273112053333	3.95303108186667	91.6973873536	87.74435627173334	70234.8359375	6.800645230006969E7	0	7484	0.1950418935552749	0.5209646058240194	0.7643723076780361	420.2813720703125	420.2832946777344
951	420.2933654785156	40.4688144213333					1	DETECTED	420.2934 m/z @40.47 [151020OFc1_NvH-0949-Control-18.raw]	420.2933654785156	40.4688144213333	3.92175839573333	94.3564820373333	90.43472364159996	225683.515625	1.3734022063769555E8	0	7484	0.15194969077310105	1.1994544128188238	1.4007010385121101	420.2835693359375	420.3023376464844
952	420.31884765625	90.1291030122667					1	DETECTED	420.3188 m/z @90.13 [151020OFc1_NvH-0949-Control-18.raw]	420.31884765625	90.1291030122667	0.006976472	99.9965283261333	99.9895518541333	200407.015625	1.6303253936180183E8	0	7484	85.9524569447186	0.528632027745484	0.018447894922988234	420.3089599609375	420.3208312988281
953	420.3316650390625	91.2338509938667					1	DETECTED	420.3317 m/z @91.23 [151020OFc1_NvH-0949-Control-18.raw]	420.3316650390625	91.2338509938667	3.74996034133333	99.0360202904	95.28605994906667	72983.5546875	1.0332755642585772E8	0	7484	0.07401614565148407	0.5445920342496071	0.003400927528850713	420.3298034667969	420.3410949707031
954	420.4710998535156	23.0348916032					1	DETECTED	420.4711 m/z @23.03 [151020OFc1_NvH-0949-Control-18.raw]	420.4710998535156	23.0348916032	3.30033369066667	98.6416353458667	95.34130165520003	668869.0625	1.6664100136754718E8	0	7484	0.06359161849585959	0.5574384620903786	0.016391105447269107	420.46148681640625	420.4810791015625
955	420.4927978515625	30.0570796904					1	DETECTED	420.4928 m/z @30.06 [151020OFc1_NvH-0949-Control-18.raw]	420.4927978515625	30.0570796904	1.84569357733333	96.8626038682667	95.01691029093337	291070.03125	1.5194011653423408E8	0	7484	0.0892158660047393	2.287280959026628	0.19258775288518312	420.4828186035156	420.502685546875
956	420.5261535644531	20.7794315322667					1	DETECTED	420.5262 m/z @20.78 [151020OFc1_NvH-0949-Control-18.raw]	420.5261535644531	20.7794315322667	3.63979663866667	94.7046010288	91.06480439013333	1559143.0	1.9403235406358543E8	3	7484	4.159131504655317	1.2838039814122293	0.8521915930733592	420.5162658691406	420.5361328125
957	420.5361633300781	25.8025773392					1	DETECTED	420.5362 m/z @25.80 [151020OFc1_NvH-0949-Control-18.raw]	420.5361633300781	25.8025773392	1.41894183946667	83.4933550898667	82.07441325040003	271719.78125	1.5534827322413436E8	3	7484	9.26026788160338	2.3809947091980086	0.35159933399042936	420.5361633300781	420.546142578125
958	420.54901123046875	12.3301807133333					1	DETECTED	420.5490 m/z @12.33 [151020OFc1_NvH-0949-Control-18.raw]	420.54901123046875	12.3301807133333	4.40969432613333	99.2883029893333	94.87860866319997	99879.46875	2.147973906671542E8	0	7484	2.359060495730054	16.502722936222	0.8223685735265451	420.5461730957031	420.5494384765625
959	420.5594482421875	36.818897172					1	DETECTED	420.5594 m/z @36.82 [151020OFc1_NvH-0949-Control-18.raw]	420.5594482421875	36.818897172	1.966496464	99.2562845893333	97.2897881253333	3030377.25	3.2027679284507555E8	3	7484	0.3887619607358914	0.8810286028567365	0.6184167324150623	420.5494689941406	420.5694274902344
960	420.5782775878906	34.8480588730667					1	DETECTED	420.5783 m/z @34.85 [151020OFc1_NvH-0949-Control-18.raw]	420.5782775878906	34.8480588730667	1.66272463626667	84.1282165173333	82.46549188106663	946265.9375	1.843839032635448E8	3	7484	0.17063708318832482	0.5133654619994877	0.02536670803323152	420.5694580078125	420.5882568359375
961	420.5906982421875	44.6892230370667					1	DETECTED	420.5907 m/z @44.69 [151020OFc1_NvH-0949-Control-18.raw]	420.5906982421875	44.6892230370667	6.295705216	96.8843391581333	90.5886339421333	172946.34375	1.4631336231137455E8	3	7484	26.256901459348782	1.1797386522944104	1.7895553449965464	420.58856201171875	420.6005859375
962	420.6073913574219	36.1419777325333					1	DETECTED	420.6074 m/z @36.14 [151020OFc1_NvH-0949-Control-18.raw]	420.6073913574219	36.1419777325333	3.95303108186667	96.5785733613333	92.62554227946663	83947.859375	1.683442738541979E8	0	7484	18.810370476925854	1.4387787100443743	1.8775574200887486	420.6007995605469	420.61553955078125
963	420.6784362792969	18.8866529096					1	DETECTED	420.6784 m/z @18.89 [151020OFc1_NvH-0949-Control-18.raw]	420.6784362792969	18.8866529096	3.32825252906667	95.1488252285333	91.82057269946662	186136.25	1.550766490327999E8	0	7484	0.24961641506159538	6.285015634078236	0.05398810318551976	420.6716613769531	420.6883850097656
964	420.6989440917969	24.6359277072					1	DETECTED	420.6989 m/z @24.64 [151020OFc1_NvH-0949-Control-18.raw]	420.6989440917969	24.6359277072	3.91218786746667	92.7879856733333	88.87579780586663	365767.34375	1.7092890254803452E8	0	7484	12.952283175895122	0.5201660091617373	0.039944953148900474	420.6893310546875	420.70159912109375
965	420.7120056152344	25.415896364					1	DETECTED	420.7120 m/z @25.42 [151020OFc1_NvH-0949-Control-18.raw]	420.7120056152344	25.415896364	3.49259621466667	99.7221861456	96.22958993093333	420582.375	1.6243880801281774E8	0	7484	11.308714632633194	0.9890044894183585	0.7024593763277791	420.7020568847656	420.7120056152344
966	420.7220458984375	34.3359207205333					1	DETECTED	420.7220 m/z @34.34 [151020OFc1_NvH-0949-Control-18.raw]	420.7220458984375	34.3359207205333	3.50199852986667	99.9549204813333	96.45292195146664	1.0618675E7	4.096903740003024E8	2	7484	0.20105463096848553	0.5182790318013569	1.7165572021793147	420.7121276855469	420.73199462890625
967	420.73773193359375	47.4229467472					1	DETECTED	420.7377 m/z @47.42 [151020OFc1_NvH-0949-Control-18.raw]	420.73773193359375	47.4229467472	3.39790382266667	98.7596550984	95.36175127573334	1046638.6875	1.9735694049709153E8	2	7484	4.5982646444268624	0.5045870995939843	0.005408652474892901	420.7320556640625	420.74749755859375
968	420.75848388671875	24.6359277072					1	DETECTED	420.7585 m/z @24.64 [151020OFc1_NvH-0949-Control-18.raw]	420.75848388671875	24.6359277072	3.15229615973333	96.6110798	93.45878364026667	1910953.375	1.7987228169959E8	0	7484	0.14416490399231208	0.5546928674313266	0.8932430063994842	420.7485656738281	420.7590026855469
969	420.7693176269531	27.8023256296					1	DETECTED	420.7693 m/z @27.80 [151020OFc1_NvH-0949-Control-18.raw]	420.7693176269531	27.8023256296	5.9198403704	90.2915760786667	84.3717357082667	1930657.375	2.248513697317023E8	2	7484	11.6538672125115	0.7535662298529741	0.0855141692664148	420.75933837890625	420.7790222167969
970	420.7870788574219	37.2835170477333					1	DETECTED	420.7871 m/z @37.28 [151020OFc1_NvH-0949-Control-18.raw]	420.7870788574219	37.2835170477333	4.30245830266667	98.0527571965333	93.75029889386664	1091682.125	1.9654944421587276E8	2	7484	0.24466647766920602	175.70924270123714	0.055437423505987286	420.7796325683594	420.79681396484375
971	420.8608703613281	20.7462198330667					1	DETECTED	420.8609 m/z @20.75 [151020OFc1_NvH-0949-Control-18.raw]	420.8608703613281	20.7462198330667	0.0387890669333333	99.9339171064	99.89512803946667	793074.4375	2.0285281763912517E8	0	7484	4.3137097900615515	1.077884851583747	0.5278974513727283	420.85089111328125	420.8708190917969
972	420.8729553222656	14.8775382194667					1	DETECTED	420.8730 m/z @14.88 [151020OFc1_NvH-0949-Control-18.raw]	420.8729553222656	14.8775382194667	0.079492336	99.7114861538667	99.6319938178667	129882.6875	1.6379779200561455E8	0	7484	0.2358584186336916	5.766596291174209	0.39833206774623603	420.8708801269531	420.8738098144531
973	420.8838195800781	41.1483709770667					1	DETECTED	420.8838 m/z @41.15 [151020OFc1_NvH-0949-Control-18.raw]	420.8838195800781	41.1483709770667	0.006976472	99.7114861538667	99.7045096818667	851217.0	1.7977812271363553E8	3	7484	24.228161381143327	0.5177959676542991	0.04038435891537286	420.87384033203125	420.88824462890625
974	420.89825439453125	19.7170955498667					1	DETECTED	420.8983 m/z @19.72 [151020OFc1_NvH-0949-Control-18.raw]	420.89825439453125	19.7170955498667	0.006976472	99.9233086152	99.9163321432	2142765.75	2.610630259977378E8	3	7484	0.7887035352692742	4.792841241186655	0.9951109310602178	420.8882751464844	420.9080505371094
975	420.91278076171875	34.8143513642667					1	DETECTED	420.9128 m/z @34.81 [151020OFc1_NvH-0949-Control-18.raw]	420.91278076171875	34.8143513642667	0.006976472	99.9549204813333	99.9479440093333	733314.9375	1.707231373114697E8	0	7484	22.087455854685096	0.5328621226756791	0.178076757548071	420.90838623046875	420.9227294921875
976	420.9303894042969	44.1851120496					1	DETECTED	420.9304 m/z @44.19 [151020OFc1_NvH-0949-Control-18.raw]	420.9303894042969	44.1851120496	0.006976472	99.9859679533333	99.9789914813333	84904.6328125	1.765106443767316E8	0	7484	38.839268229113664	1.17202931188692	1.3395316474883243	420.92340087890625	420.93511962890625
977	420.94512939453125	11.802488932					1	DETECTED	420.9451 m/z @11.80 [151020OFc1_NvH-0949-Control-18.raw]	420.94512939453125	11.802488932	0.006976472	99.8914861144	99.88450964239999	207530.90625	1.5176166519419053E8	0	7484	0.20041864417666488	0.512722821672653	2.2570791928987477	420.9351501464844	420.9493713378906
978	420.9595031738281	32.2924734114667					1	DETECTED	420.9595 m/z @32.29 [151020OFc1_NvH-0949-Control-18.raw]	420.9595031738281	32.2924734114667	0.006976472	99.9859679533333	99.9789914813333	280768.9375	1.6684211041073415E8	0	7484	3.5500194821371167	2.347779737688504	0.04331580465867218	420.9495544433594	420.96929931640625
979	420.9737243652344	23.8399117968					1	DETECTED	420.9737 m/z @23.84 [151020OFc1_NvH-0949-Control-18.raw]	420.9737243652344	23.8399117968	0.006976472	99.8914861144	99.88450964239999	280254.25	1.8704518893871602E8	0	7484	67.60162771589354	3.066760707695879	60.14124138160431	420.9696960449219	420.9785461425781
980	420.9885559082031	47.3708828093333					1	DETECTED	420.9886 m/z @47.37 [151020OFc1_NvH-0949-Control-18.raw]	420.9885559082031	47.3708828093333	0.0591528482666667	99.9339171064	99.87476425813334	947466.125	1.759382646724166E8	0	7484	0.24444497634116402	0.5095642607204712	3.557459703917827	420.97857666015625	420.99853515625
981	421.00897216796875	36.1419777325333					1	DETECTED	421.0090 m/z @36.14 [151020OFc1_NvH-0949-Control-18.raw]	421.00897216796875	36.1419777325333	0.006976472	99.9021569021333	99.8951804301333	84641.546875	1.79018150751043E8	0	7484	74.16502686430984	1.466202835695376	1.7971143513624506	420.9991149902344	421.010986328125
982	421.03570556640625	38.3770067106667					1	DETECTED	421.0357 m/z @38.38 [151020OFc1_NvH-0949-Control-18.raw]	421.03570556640625	38.3770067106667	2.9362840464	99.7537146690667	96.81743062266669	60947.41796875	1.5700862990267578E8	0	7484	90.50155075695727	1.307227113792988	1.6117328985813162	421.03118896484375	421.0455627441406
983	421.0589294433594	18.1637198736					1	DETECTED	421.0589 m/z @18.16 [151020OFc1_NvH-0949-Control-18.raw]	421.0589294433594	18.1637198736	0.1100509912	99.9757744674667	99.86572347626671	539003.4375	2.7776231287221175E8	2	7484	0.8558449010379832	4.134140083280099	2.3257588135175378	421.0489807128906	421.06622314453125
984	421.07281494140625	40.9256819181333					1	DETECTED	421.0728 m/z @40.93 [151020OFc1_NvH-0949-Control-18.raw]	421.07281494140625	40.9256819181333	3.76100408213333	85.2082048728	81.44720079066667	524529.75	1.6078849230886713E8	6	7484	0.11552288714617731	0.5033217876056544	2.0631206230251156	421.06976318359375	421.0827331542969
985	421.09814453125	91.6285487874667					1	DETECTED	421.0981 m/z @91.63 [151020OFc1_NvH-0949-Control-18.raw]	421.09814453125	91.6285487874667	9.390630868	97.1800772333333	87.78944636533329	86521.5	1.4334935414945263E8	0	7484	0.26918895505770024	0.5337528513994181	0.15738500345880452	421.0892028808594	421.1081237792969
986	421.14599609375	89.4072089890667					1	DETECTED	421.1460 m/z @89.41 [151020OFc1_NvH-0949-Control-18.raw]	421.14599609375	89.4072089890667	3.028436832	98.2931625002667	95.2647256682667	313194.96875	1.5468026056259516E8	0	7484	0.5514584216259522	1.8514175986392605	6.010301984346313	421.1368713378906	421.15460205078125
987	421.169677734375	23.5527294850667					1	DETECTED	421.1697 m/z @23.55 [151020OFc1_NvH-0949-Control-18.raw]	421.169677734375	23.5527294850667	6.8978921568	98.4492062573333	91.5513141005333	108297.921875	1.6571338601255408E8	0	7484	12.460157580968236	2.7484901922503866	7.56865888855629	421.16131591796875	421.1722717285156
988	421.18231201171875	90.096051288					1	DETECTED	421.1823 m/z @90.10 [151020OFc1_NvH-0949-Control-18.raw]	421.18231201171875	90.096051288	5.7120194456	91.9329948261333	86.22097538053329	226368.328125	1.6593032213509345E8	0	7484	68.34732694499647	0.5111033175349542	0.02574273828396357	421.17242431640625	421.1837158203125
989	421.1937561035156	12.3466805434667					1	DETECTED	421.1938 m/z @12.35 [151020OFc1_NvH-0949-Control-18.raw]	421.1937561035156	12.3466805434667	3.51304593866667	94.6669659493333	91.15392001066664	682551.8125	1.7130787350550696E8	3	7484	1.9754649252116732	1.4526793090390278	37.16118837375628	421.1838073730469	421.1998291015625
990	421.2098388671875	21.6185600552					1	DETECTED	421.2098 m/z @21.62 [151020OFc1_NvH-0949-Control-18.raw]	421.2098388671875	21.6185600552	1.91879044666667	97.7199713992	95.80118095253333	1799174.875	2.5859274525653085E8	2	7484	24.15458709239606	0.786588799580955	107.0184551556069	421.19989013671875	421.2198181152344
991	421.2298583984375	13.0308900653333					1	DETECTED	421.2299 m/z @13.03 [151020OFc1_NvH-0949-Control-18.raw]	421.2298583984375	13.0308900653333	1.03762974053333	98.2283654392	97.19073569866667	5381745.5	4.88666229857634E8	2	7484	0.20273605339998468	58.07151362683619	38.698666431238	421.2198791503906	421.2398376464844
992	421.2403869628906	40.9105823437333					1	DETECTED	421.2404 m/z @40.91 [151020OFc1_NvH-0949-Control-18.raw]	421.2403869628906	40.9105823437333	3.23568880933333	99.5112297154667	96.27554090613337	652366.25	2.2209078468257302E8	3	7484	31.611511186497005	1.6129129756649	0.048189273240101645	421.2398681640625	421.2503662109375
993	421.2606201171875	11.7084424096					1	DETECTED	421.2606 m/z @11.71 [151020OFc1_NvH-0949-Control-18.raw]	421.2606201171875	11.7084424096	3.15229615973333	95.4193909026667	92.26709474293338	1774932.125	2.4219064001031852E8	2	7484	9.632321568417835	2.516250737844854	88.84146485507003	421.2506408691406	421.2705993652344
994	421.2791442871094	50.1920156184					1	DETECTED	421.2791 m/z @50.19 [151020OFc1_NvH-0949-Control-18.raw]	421.2791442871094	50.1920156184	3.92175839573333	95.1998056949333	91.27804729919997	1050830.625	1.915655080878518E8	2	7484	22.44833836092973	0.5064797454198735	0.01438093581615656	421.2706604003906	421.2890930175781
995	421.2969970703125	20.0186946733333					1	DETECTED	421.2970 m/z @20.02 [151020OFc1_NvH-0949-Control-18.raw]	421.2969970703125	20.0186946733333	9.30735882613333	92.6969054509333	83.38954662479998	154452.953125	2.078485924851545E8	0	7484	0.11415935240831487	3.8444012073546854	6.694403698691049	421.2893371582031	421.3041076660156
996	421.3217468261719	61.7837618741333					1	DETECTED	421.3217 m/z @61.78 [151020OFc1_NvH-0949-Control-18.raw]	421.3217468261719	61.7837618741333	0.0178517928	99.9965283261333	99.9786765333333	41639.46875	1.1776854043693323E8	0	7484	90.7665169613288	0.8059232012159506	0.5870238753336612	421.3123474121094	421.3219299316406
997	421.3319396972656	91.4304864474667					1	DETECTED	421.3319 m/z @91.43 [151020OFc1_NvH-0949-Control-18.raw]	421.3319396972656	91.4304864474667	0.0490073093333333	99.9549204813333	99.90591317199997	66112.984375	1.68374402098075E8	0	7484	1.2314422291394465	0.5328249058291513	0.07608784497109392	421.32196044921875	421.3412780761719
998	421.37066650390625	47.1285164424					1	DETECTED	421.3707 m/z @47.13 [151020OFc1_NvH-0949-Control-18.raw]	421.37066650390625	47.1285164424	3.552395984	99.0260747453333	95.4736787613333	69286.78125	1.896676042895967E8	0	7484	88.24284987693326	1.0966934089696665	1.022093013426062	421.36529541015625	421.37957763671875
999	421.40765380859375	41.0698034301333					1	DETECTED	421.4077 m/z @41.07 [151020OFc1_NvH-0949-Control-18.raw]	421.40765380859375	41.0698034301333	3.52247785786667	99.9128295968	96.39035173893332	671084.125	1.9434497197426224E8	0	7484	0.19995739120218303	3.6508653055914544	144.9167477415955	421.39788818359375	421.4175720214844
1000	421.4707946777344	18.0392607738667					1	DETECTED	421.4708 m/z @18.04 [151020OFc1_NvH-0949-Control-18.raw]	421.4707946777344	18.0392607738667	3.15229615973333	98.8139674005333	95.66167124079998	5421576.0	2.846415195109461E8	4	7484	0.200564336039875	1.364794153583648	0.026951435395799746	421.4608459472656	421.48077392578125
1001	421.4808044433594	30.1800679690667					1	DETECTED	421.4808 m/z @30.18 [151020OFc1_NvH-0949-Control-18.raw]	421.4808044433594	30.1800679690667	3.77177285573333	98.7054241432	94.93365128746667	752363.5625	1.7831620667786008E8	4	7484	23.488546590673028	5.233699213402399	6.448511747872379	421.4808044433594	421.4906921386719
1002	421.4990234375	25.7657820850667					1	DETECTED	421.4990 m/z @25.77 [151020OFc1_NvH-0949-Control-18.raw]	421.4990234375	25.7657820850667	4.40969432613333	88.473553108	84.06385878186667	151769.609375	1.596918673129959E8	0	7484	29.494690628858496	2.015627982773653	3.0231801603279753	421.4909362792969	421.5090026855469
1003	421.50933837890625	12.5960555018667					1	DETECTED	421.5093 m/z @12.60 [151020OFc1_NvH-0949-Control-18.raw]	421.50933837890625	12.5960555018667	1.54131373786667	99.0154727104	97.47415897253333	118561.8515625	1.4452830175418878E8	0	7484	0.06883879926932046	9.383384768276557	16.29830536160787	421.50927734375	421.517822265625
1004	421.52789306640625	12.2935416346667					1	DETECTED	421.5279 m/z @12.29 [151020OFc1_NvH-0949-Control-18.raw]	421.52789306640625	12.2935416346667	3.63053862666667	80.2857872938667	76.65524866720003	355204.375	1.6354554997000557E8	0	7484	2.0894938546693673	12.063048648097315	57.92370010692835	421.5179138183594	421.5332336425781
1005	421.54339599609375	35.1124870912					1	DETECTED	421.5434 m/z @35.11 [151020OFc1_NvH-0949-Control-18.raw]	421.54339599609375	35.1124870912	2.12363467226667	54.6454362842667	52.52180161200003	1716424.75	1.5859549832201934E8	3	7484	0.13986759166132856	0.5056338154172222	0.702274093673992	421.533447265625	421.54931640625
1006	421.559326171875	39.1018649912					1	DETECTED	421.5593 m/z @39.10 [151020OFc1_NvH-0949-Control-18.raw]	421.559326171875	39.1018649912	2.8435013272	94.5538799922667	91.7103786650667	3393584.25	2.6120375746388763E8	3	7484	16.94530148363932	0.640102058676649	0.13717339878544443	421.5493469238281	421.5693054199219
1007	421.573486328125	36.0227495661333					1	DETECTED	421.5735 m/z @36.02 [151020OFc1_NvH-0949-Control-18.raw]	421.573486328125	36.0227495661333	3.19883283733333	99.2985908698667	96.09975803253337	788508.625	1.750064602842769E8	0	7484	0.033129014368789456	0.5642577207462136	0.027738140095748983	421.5696716308594	421.5834655761719
1008	421.587158203125	47.7008876317333					1	DETECTED	421.5872 m/z @47.70 [151020OFc1_NvH-0949-Control-18.raw]	421.587158203125	47.7008876317333	3.10385112053333	95.1387609997333	92.03490987919996	244345.96875	2.931539985540253E8	0	7484	0.0338250864975862	1.10513722449297	1.6094191393519601	421.58349609375	421.5890197753906
1009	421.59906005859375	31.8952168485333					1	DETECTED	421.5991 m/z @31.90 [151020OFc1_NvH-0949-Control-18.raw]	421.59906005859375	31.8952168485333	3.89220027013333	92.2969516821333	88.40475141199997	433650.75	1.5579974532274634E8	3	7484	18.76865591939776	0.5023538009999068	0.006373905358349226	421.5895080566406	421.6089782714844
1010	421.6197204589844	37.563905176					1	DETECTED	421.6197 m/z @37.56 [151020OFc1_NvH-0949-Control-18.raw]	421.6197204589844	37.563905176	3.42600591413333	85.7589628056	82.33295689146668	87263.21875	1.5162639397366238E8	0	7484	54.03013020173798	1.3060114934988085	1.7429059219092795	421.60980224609375	421.62969970703125
1011	421.6805725097656	21.5834707981333					1	DETECTED	421.6806 m/z @21.58 [151020OFc1_NvH-0949-Control-18.raw]	421.6805725097656	21.5834707981333	9.2339244936	93.9881741138667	84.7542496202667	91677.4375	1.4734983338419795E8	0	7484	0.930153614155806	3.431472198665101	10.237889596579928	421.671142578125	421.6844482421875
1012	421.69500732421875	27.4538507157333					1	DETECTED	421.6950 m/z @27.45 [151020OFc1_NvH-0949-Control-18.raw]	421.69500732421875	27.4538507157333	4.64789633253333	94.2427858896	89.59488955706667	119392.828125	1.4598307993563184E8	0	7484	0.5971630504558831	2.000032407806712	4.214859099033963	421.68505859375	421.70147705078125
1013	421.7115783691406	29.2152307848					1	DETECTED	421.7116 m/z @29.22 [151020OFc1_NvH-0949-Control-18.raw]	421.7115783691406	29.2152307848	1.07609971866667	99.5112297154667	98.43512999680003	6026440.0	4.019549105963353E8	2	7484	0.25371138063279375	0.8455056064795536	0.02503567499880197	421.7023010253906	421.7215576171875
1014	421.7315673828125	13.0308900653333					1	DETECTED	421.7316 m/z @13.03 [151020OFc1_NvH-0949-Control-18.raw]	421.7315673828125	13.0308900653333	2.10359310853333	94.8561310762667	92.75253796773337	2261429.5	3.212917106246843E8	2	7484	0.20175272965479074	0.6156400802937718	19.14125346247875	421.7215881347656	421.7415466308594
1015	421.7438049316406	36.0380872504					1	DETECTED	421.7438 m/z @36.04 [151020OFc1_NvH-0949-Control-18.raw]	421.7438049316406	36.0380872504	4.25185694	77.70204096	73.45018402000001	681074.5	1.6433511168986946E8	0	7484	0.23519764551780042	1.0635273636838471	0.009920924712572663	421.74163818359375	421.7489013671875
1016	421.7589111328125	27.682624916					1	DETECTED	421.7589 m/z @27.68 [151020OFc1_NvH-0949-Control-18.raw]	421.7589111328125	27.682624916	2.066772556	99.1183113933333	97.0515388373333	1.07073928E8	2.247383429141456E9	2	7484	0.2764214147512938	1.3166972698772696	1.4823408750397744	421.74896240234375	421.7688903808594
1017	421.7763977050781	30.1622824136					1	DETECTED	421.7764 m/z @30.16 [151020OFc1_NvH-0949-Control-18.raw]	421.7763977050781	30.1622824136	5.909951192	97.8294070837333	91.9194558917333	1105740.625	1.9438422899520564E8	2	7484	20.913898533002058	0.6879899118378193	1.4321358519574852	421.76934814453125	421.7862243652344
1018	421.79046630859375	37.2835170477333					1	DETECTED	421.7905 m/z @37.28 [151020OFc1_NvH-0949-Control-18.raw]	421.79046630859375	37.2835170477333	4.73185383306667	98.4699184109333	93.73806457786664	180209.609375	1.583411740174947E8	0	7484	0.029658747872304048	1.4806870748105077	1.936222066680849	421.78643798828125	421.800048828125
1019	421.8267517089844	32.8774830138667					1	DETECTED	421.8268 m/z @32.88 [151020OFc1_NvH-0949-Control-18.raw]	421.8267517089844	32.8774830138667	1.2576457904	99.9757744674667	98.7181286770667	166314.609375	1.580832310503458E8	0	7484	100.46273403818735	1.5467597477455801	2.1028179871817994	421.8170471191406	421.83648681640625
1020	421.8433532714844	12.6203759125333					1	DETECTED	421.8434 m/z @12.62 [151020OFc1_NvH-0949-Control-18.raw]	421.8433532714844	12.6203759125333	0.192166145866667	99.8071392504	99.61497310453333	72542.6328125	1.4855854382865065E8	0	7484	0.0529675736108981	15.882288134004577	30.872952687954868	421.8372497558594	421.8441467285156
1021	421.85418701171875	14.3013777712					1	DETECTED	421.8542 m/z @14.30 [151020OFc1_NvH-0949-Control-18.raw]	421.85418701171875	14.3013777712	0.1718002616	99.9757744674667	99.80397420586671	114535.9609375	1.4698853305630064E8	0	7484	0.1260959048372854	3.45040995703217	559.2901546691141	421.84423828125	421.8544006347656
1022	421.8644104003906	49.3903826712					1	DETECTED	421.8644 m/z @49.39 [151020OFc1_NvH-0949-Control-18.raw]	421.8644104003906	49.3903826712	0.0282410674666667	99.9859679533333	99.95772688586663	1120427.125	2.0979344610718417E8	3	7484	9.825885211764884	0.5036872680491218	0.008018467446299493	421.8545227050781	421.8743896484375
1023	421.87823486328125	35.0854331050667					1	DETECTED	421.8782 m/z @35.09 [151020OFc1_NvH-0949-Control-18.raw]	421.87823486328125	35.0854331050667	0.0591528482666667	99.9655247421333	99.90637189386663	1002173.0	1.8955609783086708E8	3	7484	0.1652598902849789	0.6340296475757276	0.47719841184188966	421.8744201660156	421.8882141113281
1024	421.888671875	21.5090920688					1	DETECTED	421.8887 m/z @21.51 [151020OFc1_NvH-0949-Control-18.raw]	421.888671875	21.5090920688	0.079492336	98.5796529669333	98.5001606309333	322906.96875	1.7922367109473807E8	0	7484	9.051693982841398	5.000403704637452	9.139972641366944	421.8882751464844	421.8907775878906
1025	421.9007873535156	22.3490827610667					1	DETECTED	421.9008 m/z @22.35 [151020OFc1_NvH-0949-Control-18.raw]	421.9007873535156	22.3490827610667	0.006976472	99.8914861144	99.88450964239999	1467496.25	2.2171804758593202E8	3	7484	16.77157753806269	1.0998883992122208	1.8223365968163445	421.89080810546875	421.9107666015625
1026	421.9115295410156	40.5242780656					1	DETECTED	421.9115 m/z @40.52 [151020OFc1_NvH-0949-Control-18.raw]	421.9115295410156	40.5242780656	0.006976472	99.9655247421333	99.95854827013329	353917.46875	1.7260884342106655E8	0	7484	4.458649458444157	1.7504087451264845	0.05465161777293736	421.9107971191406	421.9215087890625
1027	421.9331970214844	31.9333394005333					1	DETECTED	421.9332 m/z @31.93 [151020OFc1_NvH-0949-Control-18.raw]	421.9331970214844	31.9333394005333	0.006976472	99.9757744674667	99.9687979954667	286526.71875	1.508682299414213E8	0	7484	14.544849644855656	2.272653735643226	0.8743135231125329	421.9232177734375	421.9429626464844
1028	421.95660400390625	34.8687881893333					1	DETECTED	421.9566 m/z @34.87 [151020OFc1_NvH-0949-Control-18.raw]	421.95660400390625	34.8687881893333	0.0178517928	99.6795486066667	99.6616968138667	391705.78125	1.6191889009293872E8	0	7484	5.333319869092772	2.115513809003983	0.004295780052308789	421.94671630859375	421.9618835449219
1029	421.9718933105469	18.0057940112					1	DETECTED	421.9719 m/z @18.01 [151020OFc1_NvH-0949-Control-18.raw]	421.9718933105469	18.0057940112	0.0998355482666667	99.9757744674667	99.87593891920004	2462179.25	2.6092977057517126E8	0	7484	0.18477025235691613	7.670500015346373	0.3590974471220949	421.9619140625	421.98187255859375
1030	421.9819030761719	30.0735501832					1	DETECTED	421.9819 m/z @30.07 [151020OFc1_NvH-0949-Control-18.raw]	421.9819030761719	30.0735501832	3.47388844053333	99.3628543930667	95.88896595253337	1149211.25	1.7552813273919407E8	0	7484	4.6314424125504665	3.62638599992143	6.323004019258041	421.9819030761719	421.9918518066406
1031	422.0196228027344	24.2747803037333					1	DETECTED	422.0196 m/z @24.27 [151020OFc1_NvH-0949-Control-18.raw]	422.0196228027344	24.2747803037333	1.41894183946667	99.8706638434667	98.45172200400003	721165.0625	1.644672566076344E8	0	7484	0.22830098325893644	0.592017624989815	0.007263269444051417	422.0097961425781	422.0295104980469
1032	422.0433044433594	25.6530580272					1	DETECTED	422.0433 m/z @25.65 [151020OFc1_NvH-0949-Control-18.raw]	422.0433044433594	25.6530580272	5.23883956266667	99.9859679533333	94.74712839066663	367438.125	2.172749147167636E8	0	7484	1.2905038871056078	2.07339332653504	91.2835853366288	422.0335998535156	422.0524597167969
1033	422.05780029296875	37.6394167978667					1	DETECTED	422.0578 m/z @37.64 [151020OFc1_NvH-0949-Control-18.raw]	422.05780029296875	37.6394167978667	0.5010919696	99.9859679533333	99.4848759837333	275573.6875	1.5456267193543532E8	0	7484	19.822758383703555	2.423065856327997	0.02971976211939502	422.0537109375	422.0669250488281
1034	422.1001281738281	91.7727612829333					1	DETECTED	422.1001 m/z @91.77 [151020OFc1_NvH-0949-Control-18.raw]	422.1001281738281	91.7727612829333	1.0180360816	91.8928351376	90.874799056	161529.546875	1.657420045906848E8	0	7484	0.08890181345013559	1.0750700145394316	1.3699488401453586	422.0930480957031	422.10577392578125
1035	422.1302490234375	90.3566754941333					1	DETECTED	422.1302 m/z @90.36 [151020OFc1_NvH-0949-Control-18.raw]	422.1302490234375	90.3566754941333	16.2514141109333	98.7921629893333	82.54074887840001	5012860.0	2.126232579649033E8	0	7484	0.08445583025142867	1.579665534090112	1.5326294496742023	422.12274169921875	422.136474609375
1036	422.1492919921875	89.5584678912					1	DETECTED	422.1493 m/z @89.56 [151020OFc1_NvH-0949-Control-18.raw]	422.1492919921875	89.5584678912	4.97863464906667	96.9282358048	91.94960115573332	66485.046875	1.481627515081781E8	0	7484	0.6386884219891016	0.5435669333403742	9.733647994629006	422.1440124511719	422.1583557128906
1037	422.1745910644531	90.0650037410667					1	DETECTED	422.1746 m/z @90.07 [151020OFc1_NvH-0949-Control-18.raw]	422.1745910644531	90.0650037410667	5.50257795626667	91.5439872909333	86.04140933466664	83093.4609375	1.4184088595466998E8	0	7484	78.3893119020657	0.5087449214952183	0.01831286417644573	422.1648254394531	422.1799621582031
1038	422.1900634765625	20.3940068272					1	DETECTED	422.1901 m/z @20.39 [151020OFc1_NvH-0949-Control-18.raw]	422.1900634765625	20.3940068272	1.84569357733333	95.3054905016	93.45979692426667	733404.125	1.6545705590382293E8	3	7484	0.16878613228750794	0.9197060625470794	5.808945898451936	422.18035888671875	422.1925964355469
1039	422.2027282714844	91.81527754855					1	DETECTED	422.2027 m/z @91.82 [151020OFc1_NvH-0949-Control-18.raw]	422.2027282714844	91.81527754855	2.815855868	99.8071392504	96.9912833824	3373280.75	2.6215224908960488E8	3	7484	1.8015362828502077	0.503458737282541	0.0037109248228536155	422.1927490234375	422.21270751953125
1040	422.2129211425781	29.230905532					1	DETECTED	422.2129 m/z @29.23 [151020OFc1_NvH-0949-Control-18.raw]	422.2129211425781	29.230905532	3.74996034133333	96.9174134314667	93.16745309013336	2806518.25	2.5793602475300455E8	0	7484	0.2946504954830296	0.5326598877287023	0.02544048320277371	422.2127380371094	422.2176513671875
1041	422.2276611328125	27.4363733536					1	DETECTED	422.2277 m/z @27.44 [151020OFc1_NvH-0949-Control-18.raw]	422.2276611328125	27.4363733536	3.21716848026667	99.4267620306667	96.20959355040003	4745806.0	4.604306259844879E8	3	7484	12.213983840476859	0.830750617643231	6.11827941357841	422.2176818847656	422.2376403808594
1042	422.23779296875	15.4360214514667					1	DETECTED	422.2378 m/z @15.44 [151020OFc1_NvH-0949-Control-18.raw]	422.23779296875	15.4360214514667	3.1800354264	99.3411004741333	96.1610650477333	3576953.75	3.143886524944669E8	2	7484	53.11706821165785	28.44485791895837	1.4516982395962101	422.2376708984375	422.2477722167969
1043	422.2584228515625	27.7132721992					1	DETECTED	422.2584 m/z @27.71 [151020OFc1_NvH-0949-Control-18.raw]	422.2584228515625	27.7132721992	3.65840287253333	99.8071392504	96.14873637786667	5.0502428E7	1.2054097749697552E9	2	7484	0.2629127203066126	15.47147643197522	34.244940012236064	422.2484436035156	422.2684020996094
1044	422.26849365234375	36.2195723010667					1	DETECTED	422.2685 m/z @36.22 [151020OFc1_NvH-0949-Control-18.raw]	422.26849365234375	36.2195723010667	3.74009585413333	96.7972085834667	93.05711272933337	4817455.0	2.4235567962235916E8	0	7484	0.26581882241002575	0.524798150699351	0.05142434361340646	422.2684326171875	422.2784729003906
1045	422.278564453125	30.1622824136					1	DETECTED	422.2786 m/z @30.16 [151020OFc1_NvH-0949-Control-18.raw]	422.278564453125	30.1622824136	3.3779855512	88.8649319813333	85.4869464301333	304602.59375	1.7836413270768654E8	0	7484	30.93078584546104	1.961735854060482	0.008878229832231105	422.27850341796875	422.2877502441406
1046	422.3477478027344	91.8448273181333					1	DETECTED	422.3477 m/z @91.84 [151020OFc1_NvH-0949-Control-18.raw]	422.3477478027344	91.8448273181333	5.742373844	92.2784957594667	86.5361219154667	53516.453125	1.480226600241829E8	0	7484	0.6766117117263661	0.5025183280141006	0.005036656028201069	422.3389892578125	422.34844970703125
1047	422.4154357910156	9.50541683813333					1	DETECTED	422.4154 m/z @9.51 [151020OFc1_NvH-0949-Control-18.raw]	422.4154357910156	9.50541683813333	3.72002735493333	99.1399614581333	95.41993410319996	958982.9375	1.7933171079073614E8	0	7484	0.20267086292886383	43.17086038428081	2.479375212680201	422.4056091308594	422.425048828125
1048	422.4495849609375	29.6035722186667					1	DETECTED	422.4496 m/z @29.60 [151020OFc1_NvH-0949-Control-18.raw]	422.4495849609375	29.6035722186667	3.10385112053333	97.8519132546667	94.74806213413336	136900.21875	1.6272063402126044E8	0	7484	25.499714602236374	2.515276330429875	4.096373522415317	422.4396667480469	422.45867919921875
1049	422.4687194824219	20.828035408					1	DETECTED	422.4687 m/z @20.83 [151020OFc1_NvH-0949-Control-18.raw]	422.4687194824219	20.828035408	1.91879044666667	99.0564678642667	97.13767741760002	347634.125	1.7518626891197082E8	0	7484	2.9832816430246716	0.7072827808319869	0.10291850685688445	422.458740234375	422.47869873046875
1050	422.4804382324219	37.1242961786667					1	DETECTED	422.4804 m/z @37.12 [151020OFc1_NvH-0949-Control-18.raw]	422.4804382324219	37.1242961786667	6.5592142312	56.944602196	50.385387964799996	299855.125	1.1493624445766582E8	0	7484	20.211390644904107	0.9879790926638973	0.011190620571743208	422.4787292480469	422.4810485839844
1051	422.4910583496094	25.5131517165333					1	DETECTED	422.4911 m/z @25.51 [151020OFc1_NvH-0949-Control-18.raw]	422.4910583496094	25.5131517165333	4.31195432853333	97.114394528	92.80244019946667	692536.9375	1.6869096158496764E8	0	7484	0.12184948162279596	0.6576439673208042	0.6011621732277211	422.4810791015625	422.50079345703125
1052	422.52423095703125	20.4059899888					1	DETECTED	422.5242 m/z @20.41 [151020OFc1_NvH-0949-Control-18.raw]	422.52423095703125	20.4059899888	4.21400529333333	77.5154389213333	73.30143362799997	531551.1875	1.54989354865088E8	0	7484	4.0905056647583535	0.630377420319135	57.72698641230709	422.51434326171875	422.5273132324219
1053	422.537353515625	24.0943221306667					1	DETECTED	422.5374 m/z @24.09 [151020OFc1_NvH-0949-Control-18.raw]	422.537353515625	24.0943221306667	3.35753561786667	98.5244244021333	95.16688878426663	1287063.875	1.9068741238027126E8	0	7484	0.15000268908858772	1.7764084248548415	3.361225201416918	422.5273742675781	422.5418395996094
1054	422.5518493652344	25.8725804216					1	DETECTED	422.5518 m/z @25.87 [151020OFc1_NvH-0949-Control-18.raw]	422.5518493652344	25.8725804216	1.84569357733333	97.2022684565333	95.35657487919997	1.7238176E7	4.85180411591066E8	3	7484	0.6052525045091812	19.485807322334704	1.5292250657419277	422.5419006347656	422.56182861328125
1055	422.5621337890625	27.46886488					1	DETECTED	422.5621 m/z @27.47 [151020OFc1_NvH-0949-Control-18.raw]	422.5621337890625	27.46886488	3.24491799013333	95.2098996714667	91.96498168133337	3391479.25	2.3949521976637572E8	3	7484	2.5897618580398927	1.6856089969527064	1.7041078300512085	422.5618591308594	422.57196044921875
1056	422.5758361816406	47.6777539530667					1	DETECTED	422.5758 m/z @47.68 [151020OFc1_NvH-0949-Control-18.raw]	422.5758361816406	47.6777539530667	3.01919974133333	95.4193909026667	92.40019116133338	2914220.25	2.840476177619232E8	3	7484	0.5898458254406691	0.5225366995399771	0.05705060864855291	422.5721435546875	422.5858154296875
1057	422.5875549316406	34.4677318698667					1	DETECTED	422.5876 m/z @34.47 [151020OFc1_NvH-0949-Control-18.raw]	422.5875549316406	34.4677318698667	3.12406962213333	95.3793372144	92.25526759226666	101923.625	1.7296222924274385E8	0	7484	22.739522984887074	1.6365385453281394	2.2831055685680033	422.58587646484375	422.5928955078125
1058	422.6029357910156	40.9796167589333					1	DETECTED	422.6029 m/z @40.98 [151020OFc1_NvH-0949-Control-18.raw]	422.6029357910156	40.9796167589333	3.74009585413333	98.9633656050667	95.22326975093337	464364.71875	1.5732487547123024E8	0	7484	11.233707580754135	1.2813091610907057	0.01674131050424979	422.59295654296875	422.60589599609375
1059	422.61590576171875	9.552170304					1	DETECTED	422.6159 m/z @9.55 [151020OFc1_NvH-0949-Control-18.raw]	422.61590576171875	9.552170304	3.47388844053333	95.0690925744	91.59520413386667	963820.875	1.7189532025543717E8	0	7484	0.21529983632802896	1.3891502115061536	2.8494084875329757	422.6059265136719	422.6258239746094
1060	422.6767272949219	74.7336244018667					1	DETECTED	422.6767 m/z @74.73 [151020OFc1_NvH-0949-Control-18.raw]	422.6767272949219	74.7336244018667	14.0432761024	75.1570552170667	61.1137791146667	135448.890625	1.5118879376011875E8	0	7484	0.04955608784112542	0.5034884526705189	0.0018894779785103791	422.66864013671875	422.6814270019531
1061	422.6921691894531	33.0819117533333					1	DETECTED	422.6922 m/z @33.08 [151020OFc1_NvH-0949-Control-18.raw]	422.6921691894531	33.0819117533333	3.09316527146667	97.5555521861333	94.46238691466662	172797.484375	1.5382535429469135E8	0	7484	23.513663293297355	2.153196729583255	4.164316907279738	422.6826477050781	422.7020568847656
1062	422.705322265625	32.8024942626667					1	DETECTED	422.7053 m/z @32.80 [151020OFc1_NvH-0949-Control-18.raw]	422.705322265625	32.8024942626667	3.0376244032	92.2024755629333	89.1648511597333	156554.578125	1.5647520325211844E8	0	7484	3.556974135401532	1.5969546473961038	2.4986806275039006	422.7021789550781	422.7120666503906
1063	422.7223205566406	13.3241845770667					1	DETECTED	422.7223 m/z @13.32 [151020OFc1_NvH-0949-Control-18.raw]	422.7223205566406	13.3241845770667	3.98464515466667	97.4018229717333	93.41717781706663	1362864.125	1.9516917275908732E8	4	7484	16.099956010506936	0.6960894855838635	5.742588449638532	422.71240234375	422.723388671875
1064	422.7333984375	29.0651742392					1	DETECTED	422.7334 m/z @29.07 [151020OFc1_NvH-0949-Control-18.raw]	422.7333984375	29.0651742392	3.43567657386667	96.4691770904	93.03350051653332	1.1498115E7	5.175720755202043E8	2	7484	5.808144385298487	0.5439234218941223	0.044830703595779564	422.7234191894531	422.7433776855469
1065	422.7572326660156	14.3635162362667					1	DETECTED	422.7572 m/z @14.36 [151020OFc1_NvH-0949-Control-18.raw]	422.7572326660156	14.3635162362667	2.11455146506667	99.3195817106667	97.20503024560003	1.4385839E7	8.761831290248625E8	2	7484	13.553988647483528	17.89514568626812	85.07385098394464	422.7472839355469	422.76715087890625
1066	422.7700500488281	36.2504661930667					1	DETECTED	422.7701 m/z @36.25 [151020OFc1_NvH-0949-Control-18.raw]	422.7700500488281	36.2504661930667	5.84071848906667	98.6731557792	92.83243729013333	2200597.0	2.01647919264707E8	2	7484	0.20219848405400853	0.9428250798413115	80.17994084140452	422.7673645019531	422.7799377441406
1067	422.8162841796875	9.552170304					1	DETECTED	422.8163 m/z @9.55 [151020OFc1_NvH-0949-Control-18.raw]	422.8162841796875	9.552170304	0.521089360266667	94.5725423296	94.05145296933333	626162.875	1.56166765532691E8	0	7484	0.17847020733858443	2.592582360649989	5.699994676323383	422.8063049316406	422.8262023925781
1068	422.84149169921875	33.2671159650667					1	DETECTED	422.8415 m/z @33.27 [151020OFc1_NvH-0949-Control-18.raw]	422.84149169921875	33.2671159650667	0.006976472	99.9965283261333	99.9895518541333	263241.3125	4.591293110304617E8	3	7484	87.96928570777757	2.2916155130625246	2.6228584991326316	422.83251953125	422.851318359375
1069	422.85235595703125	24.3899096877333					1	DETECTED	422.8524 m/z @24.39 [151020OFc1_NvH-0949-Control-18.raw]	422.85235595703125	24.3899096877333	5.1909276072	97.0924220610667	91.9014944538667	233872.28125	2.226445055889163E8	0	7484	0.9928526600258607	3.1941443722308427	0.33633617186617953	422.85162353515625	422.86151123046875
1070	422.87188720703125	24.1087463709333					1	DETECTED	422.8719 m/z @24.11 [151020OFc1_NvH-0949-Control-18.raw]	422.87188720703125	24.1087463709333	0.006976472	98.3210079429333	98.3140314709333	749666.25	1.770851972955173E8	0	7484	0.14868456574410516	1.333723974527065	0.021912307193452375	422.8619079589844	422.8760070800781
1071	422.8860168457031	25.8725804216					1	DETECTED	422.8860 m/z @25.87 [151020OFc1_NvH-0949-Control-18.raw]	422.8860168457031	25.8725804216	0.006976472	99.9859679533333	99.9789914813333	1.1126727E7	4.074148493384323E8	3	7484	0.17086570110474142	19.008900050785037	0.9194460671491482	422.87603759765625	422.89599609375
1072	422.89630126953125	27.4160446037333					1	DETECTED	422.8963 m/z @27.42 [151020OFc1_NvH-0949-Control-18.raw]	422.89630126953125	27.4160446037333	0.1204085632	98.374465404	98.2540568408	1206145.375	2.2551560470298484E8	3	7484	0.20990089331230877	0.5211098555191986	76.67030156646469	422.8960266113281	422.9004211425781
1073	422.9104309082031	47.5519370885333					1	DETECTED	422.9104 m/z @47.55 [151020OFc1_NvH-0949-Control-18.raw]	422.9104309082031	47.5519370885333	0.006976472	99.9655247421333	99.95854827013329	2368546.0	2.6528694408549455E8	3	7484	0.5889826032739904	0.5152337913637822	0.04032640222598668	422.9004821777344	422.9203796386719
1074	422.9374694824219	40.9433194384					1	DETECTED	422.9375 m/z @40.94 [151020OFc1_NvH-0949-Control-18.raw]	422.9374694824219	40.9433194384	0.006976472	99.8175702109333	99.81059373893329	313766.8125	1.5955960242034617E8	0	7484	1.8800905391631275	1.2261950030824977	0.0035191593380156025	422.9275207519531	422.94744873046875
1075	422.9554138183594	16.3089463456					1	DETECTED	422.9554 m/z @16.31 [151020OFc1_NvH-0949-Control-18.raw]	422.9554138183594	16.3089463456	0.0998355482666667	99.3089739458667	99.20913839760003	310136.53125	1.5845287220674723E8	0	7484	0.08350583712235604	0.5444276259182148	44.11653852495525	422.94805908203125	422.96282958984375
1076	422.9728698730469	13.2788181944					1	DETECTED	422.9729 m/z @13.28 [151020OFc1_NvH-0949-Control-18.raw]	422.9728698730469	13.2788181944	0.1718002616	99.9339171064	99.7621168448	1283777.75	1.835480965173678E8	0	7484	0.19065202584646812	0.6681584134799966	2.29338172294457	422.96337890625	422.9827880859375
1077	422.99365234375	33.6393368165333					1	DETECTED	422.9937 m/z @33.64 [151020OFc1_NvH-0949-Control-18.raw]	422.99365234375	33.6393368165333	2.23369955466667	99.9446855546667	97.71098600000003	599389.9375	1.7496435134259596E8	0	7484	0.15847951287380369	0.5030581833412533	0.015749105771394434	422.9836730957031	422.9985656738281
1078	423.0086364746094	26.369750032					1	DETECTED	423.0086 m/z @26.37 [151020OFc1_NvH-0949-Control-18.raw]	423.0086364746094	26.369750032	0.161535564533333	99.212851676	99.05131611146666	1144226.375	2.5703367253864208E8	0	7484	2.606658431684732	0.5778623203214581	0.8881742084461794	422.9986572265625	423.0185852050781
1079	423.0457763671875	25.5852898944					1	DETECTED	423.0458 m/z @25.59 [151020OFc1_NvH-0949-Control-18.raw]	423.0457763671875	25.5852898944	4.29292887226667	99.6899549581333	95.39702608586663	131051.2734375	1.4725986229042304E8	0	7484	8.37022512188351	2.7255250122608516	4.015499772811599	423.0364990234375	423.05572509765625
1080	423.1336975097656	90.3566754941333					1	DETECTED	423.1337 m/z @90.36 [151020OFc1_NvH-0949-Control-18.raw]	423.1336975097656	90.3566754941333	10.1741368413333	92.1069015101333	81.93276466879999	916170.875	1.3176797204481342E8	0	7484	0.07097888638887184	0.5494888437125659	1.252112727877651	423.1266174316406	423.14324951171875
1081	423.1694030761719	91.0143699552					1	DETECTED	423.1694 m/z @91.01 [151020OFc1_NvH-0949-Control-18.raw]	423.1694030761719	91.0143699552	5.60385196106667	94.5913607410667	88.98750878000003	319025.0625	1.3859494265864655E8	3	7484	79.2201807424547	0.5009739588366303	0.006410701972249465	423.1608581542969	423.17913818359375
1082	423.1898193359375	18.8562411768					1	DETECTED	423.1898 m/z @18.86 [151020OFc1_NvH-0949-Control-18.raw]	423.1898193359375	18.8562411768	2.12363467226667	96.8953618104	94.77172713813333	650637.4375	1.673314222142017E8	2	7484	0.08005255439153913	0.5611285166229079	4.470025504376276	423.179931640625	423.1965026855469
1083	423.20654296875	91.8017007402667					1	DETECTED	423.2065 m/z @91.80 [151020OFc1_NvH-0949-Control-18.raw]	423.20654296875	91.8017007402667	3.0376244032	97.5228693056	94.4852449024	652382.25	1.8922381974373645E8	0	7484	1.773772874589767	0.5008204199227153	2.311465701260392	423.1965637207031	423.2101745605469
1084	423.2201843261719	25.8725804216					1	DETECTED	423.2202 m/z @25.87 [151020OFc1_NvH-0949-Control-18.raw]	423.2201843261719	25.8725804216	3.30950887306667	97.1581168016	93.84860792853333	4706854.0	3.1800285383654207E8	3	7484	0.17287358224333715	0.5919199528121892	0.39642751763103923	423.2102355957031	423.2249450683594
1085	423.2349548339844	29.0493870266667					1	DETECTED	423.2350 m/z @29.05 [151020OFc1_NvH-0949-Control-18.raw]	423.2349548339844	29.0493870266667	2.7685756136	99.4800008957333	96.71142528213329	4837158.5	5.122189443077863E8	2	7484	7.06899445746517	2.2972674054946824	1.9375591989894656	423.2249755859375	423.24493408203125
1086	423.2533264160156	29.6035722186667					1	DETECTED	423.2533 m/z @29.60 [151020OFc1_NvH-0949-Control-18.raw]	423.2533264160156	29.6035722186667	3.12406962213333	99.7006469317333	96.57657730959997	1978161.0	2.311940365620867E8	0	7484	0.17206772060404774	1.1811267074397005	7.985706179100905	423.2449645996094	423.25567626953125
1087	423.2657165527344	54.9883801925333					1	DETECTED	423.2657 m/z @54.99 [151020OFc1_NvH-0949-Control-18.raw]	423.2657165527344	54.9883801925333	3.36697278693333	98.4915162389333	95.12454345199997	8532809.0	6.064035267197758E8	2	7484	40.866660055832995	0.513896289623494	0.012669583059850347	423.2557373046875	423.27569580078125
1088	423.2757873535156	18.9110818208					1	DETECTED	423.2758 m/z @18.91 [151020OFc1_NvH-0949-Control-18.raw]	423.2757873535156	18.9110818208	4.53702859733333	92.3192495197333	87.78222092239997	189161.546875	1.5048861334030414E8	0	7484	84.86698361332198	3.6729284377717226	5.146993425390829	423.2757263183594	423.284423828125
1089	423.3109130859375	91.8742457189333					1	DETECTED	423.3109 m/z @91.87 [151020OFc1_NvH-0949-Control-18.raw]	423.3109130859375	91.8742457189333	19.5290318645333	92.8675951504	73.33856328586671	75145.9375	1.3874040951749334E8	0	7484	1.217246316947481	0.5068653431135466	0.4850326586876792	423.3016357421875	423.3119201660156
1090	423.3312683105469	90.033231356					1	DETECTED	423.3313 m/z @90.03 [151020OFc1_NvH-0949-Control-18.raw]	423.3312683105469	90.033231356	29.9443579733333	92.7227724314667	62.7784144581334	446442.375	2.2951899663133237E8	0	7484	0.1968460377313903	0.5173556169940361	40.731729299302884	423.32208251953125	423.3402404785156
1091	423.34686279296875	90.8104119656					1	DETECTED	423.3469 m/z @90.81 [151020OFc1_NvH-0949-Control-18.raw]	423.34686279296875	90.8104119656	10.3920759386667	99.8597592786667	89.46768334000001	94555.3984375	2.0618612658248535E8	0	7484	0.7902094765032786	0.5562642039126248	0.006803206313997044	423.343505859375	423.35662841796875
1092	423.3905029296875	18.7924294136					1	DETECTED	423.3905 m/z @18.79 [151020OFc1_NvH-0949-Control-18.raw]	423.3905029296875	18.7924294136	8.22703979973333	98.0415907677333	89.81455096799996	553019.0	1.713386782290657E8	0	7484	0.13792154519219935	351.164246641816	3.4673212734945844	423.38177490234375	423.3999328613281
1093	423.4087219238281	41.3831495365333					1	DETECTED	423.4087 m/z @41.38 [151020OFc1_NvH-0949-Control-18.raw]	423.4087219238281	41.3831495365333	5.50257795626667	97.4127996602667	91.91022170400004	69706.2421875	1.6322990775896332E8	0	7484	89.2711309969172	1.336558390997318	1.6925990219436349	423.4005126953125	423.40948486328125
1094	423.4196472167969	91.3823489645333					1	DETECTED	423.4196 m/z @91.38 [151020OFc1_NvH-0949-Control-18.raw]	423.4196472167969	91.3823489645333	1.3147287368	99.9339171064	98.6191883696	105502.2578125	1.6007879253631648E8	0	7484	81.51372232222106	0.5521759369661318	3.782614842969711E-5	423.40972900390625	423.4286804199219
1095	423.4517822265625	19.0149498210667					1	DETECTED	423.4518 m/z @19.01 [151020OFc1_NvH-0949-Control-18.raw]	423.4517822265625	19.0149498210667	1.34310135786667	99.6899549581333	98.34685360026663	410572.96875	1.530051630602606E8	0	7484	0.06660874022208318	0.5164362926029841	0.06438048479092387	423.4425964355469	423.4577331542969
1096	423.4677429199219	13.2660167749333					1	DETECTED	423.4677 m/z @13.27 [151020OFc1_NvH-0949-Control-18.raw]	423.4677429199219	13.2660167749333	2.4724140272	98.878397796	96.4059837688	3358239.75	1.89226408769305E8	4	7484	0.11944197675559742	1.0103449790214725	89.72001849505168	423.457763671875	423.4775390625
1097	423.4879150390625	32.5289290970667					1	DETECTED	423.4879 m/z @32.53 [151020OFc1_NvH-0949-Control-18.raw]	423.4879150390625	32.5289290970667	3.15229615973333	99.2452122037333	96.09291604399998	296216.34375	1.536151272447951E8	0	7484	0.0903304224305117	2.1516310642675025	0.007169759220806053	423.4779968261719	423.49786376953125
1098	423.51068115234375	26.3603694186667					1	DETECTED	423.5107 m/z @26.36 [151020OFc1_NvH-0949-Control-18.raw]	423.51068115234375	26.3603694186667	2.20607500213333	57.3396079592	55.13353295706667	290382.59375	1.1176388690521377E8	0	7484	9.692651828273227	1.5753954902846006	0.04701563438072731	423.5007629394531	423.5201416015625
1099	423.5232238769531	30.6393915392					1	DETECTED	423.5232 m/z @30.64 [151020OFc1_NvH-0949-Control-18.raw]	423.5232238769531	30.6393915392	4.08640903013333	97.1472669421333	93.06085791199997	49679.078125	1.5264074769144243E8	0	7484	91.59353793437224	1.8269177985479241	2.654884872513823	423.5210876464844	423.5287170410156
1100	423.53875732421875	20.2531795037333					1	DETECTED	423.5388 m/z @20.25 [151020OFc1_NvH-0949-Control-18.raw]	423.53875732421875	20.2531795037333	3.10385112053333	94.5266260277333	91.42277490719997	171016.046875	1.7245847821796802E8	0	7484	25.216633437994638	4.038750759790072	0.0456921281775762	423.52880859375	423.5443420410156
1101	423.55438232421875	25.8725804216					1	DETECTED	423.5544 m/z @25.87 [151020OFc1_NvH-0949-Control-18.raw]	423.55438232421875	25.8725804216	2.6402787152	95.0497222554667	92.40944354026671	1091107.5	1.793544386301826E8	0	7484	2.7441559604877312	393.27258816876207	0.28246292242422344	423.5444030761719	423.55438232421875
1102	423.56439208984375	25.5607344322667					1	DETECTED	423.5644 m/z @25.56 [151020OFc1_NvH-0949-Control-18.raw]	423.56439208984375	25.5607344322667	3.26318648693333	97.6644238349333	94.40123734799997	1358628.0	2.4862164076709214E8	3	7484	5.093641347356893	0.6151094387188025	0.28183152837642317	423.554443359375	423.5742492675781
1103	423.5783996582031	45.9473443445333					1	DETECTED	423.5784 m/z @45.95 [151020OFc1_NvH-0949-Control-18.raw]	423.5783996582031	45.9473443445333	2.69524710853333	95.108725648	92.41347853946667	883515.1875	1.833201954462339E8	3	7484	0.20165435141562682	0.531431163348389	0.058932690963510684	423.5747375488281	423.588134765625
1104	423.5909118652344	18.8309745685333					1	DETECTED	423.5909 m/z @18.83 [151020OFc1_NvH-0949-Control-18.raw]	423.5909118652344	18.8309745685333	3.33915446666667	96.9831563272	93.64400186053334	362394.1875	1.8512703808363762E8	3	7484	11.903926279459007	0.5111152745062253	63.91510861330948	423.5884094238281	423.6007995605469
1105	423.70343017578125	27.008705316					1	DETECTED	423.7034 m/z @27.01 [151020OFc1_NvH-0949-Control-18.raw]	423.70343017578125	27.008705316	3.74009585413333	94.1880134552	90.44791760106666	406102.625	1.5795459688652876E8	0	7484	8.038333844723375	0.6134905373304032	0.03462518074887371	423.69384765625	423.7083435058594
1106	423.7183532714844	13.2660167749333					1	DETECTED	423.7184 m/z @13.27 [151020OFc1_NvH-0949-Control-18.raw]	423.7183532714844	13.2660167749333	3.82985528746667	99.9128295968	96.08297430933332	2317708.0	2.327181823108236E8	2	7484	0.1666403618984731	12.489208947696017	3.0441090995000617	423.7083740234375	423.72833251953125
1107	423.7320251464844	18.5829732416					1	DETECTED	423.7320 m/z @18.58 [151020OFc1_NvH-0949-Control-18.raw]	423.7320251464844	18.5829732416	5.01094648853333	99.3948064008	94.38385991226666	1850469.0	2.19613855052576E8	2	7484	0.2241858060294888	0.9011055301938602	35.03323802037948	423.7283630371094	423.7350769042969
1108	423.7450866699219	35.3510051149333					1	DETECTED	423.7451 m/z @35.35 [151020OFc1_NvH-0949-Control-18.raw]	423.7450866699219	35.3510051149333	3.1800354264	97.6419344330667	94.4618990066667	4364357.5	3.148683335080372E8	3	7484	0.19753965591765166	0.5462697839914181	0.30776640142801764	423.735107421875	423.7550048828125
1109	423.7553405761719	29.6035722186667					1	DETECTED	423.7553 m/z @29.60 [151020OFc1_NvH-0949-Control-18.raw]	423.7553405761719	29.6035722186667	5.3260177376	96.9392462752	91.61322853760001	381011.3125	1.6423721790687388E8	0	7484	0.31335075912024024	2.4051931993416136	0.015761124098614004	423.755126953125	423.7575988769531
1110	423.7676086425781	54.9776927576					1	DETECTED	423.7676 m/z @54.98 [151020OFc1_NvH-0949-Control-18.raw]	423.7676086425781	54.9776927576	4.1670453248	92.3192495197333	88.1522041949333	4085762.25	2.9287197209570134E8	0	7484	0.3445389381148303	0.5097809601401799	2.0746633790767697	423.7579040527344	423.77740478515625
1111	423.7914733886719	18.8045650693333					1	DETECTED	423.7915 m/z @18.80 [151020OFc1_NvH-0949-Control-18.raw]	423.7914733886719	18.8045650693333	3.1800354264	99.0564678642667	95.8764324378667	208726.046875	1.653230278191233E8	0	7484	null	4.020765174247016	0.00726637524968134	423.7820129394531	423.80096435546875
1112	423.8433532714844	16.6040953693333					1	DETECTED	423.8434 m/z @16.60 [151020OFc1_NvH-0949-Control-18.raw]	423.8433532714844	16.6040953693333	0.006976472	99.9965283261333	99.9895518541333	140130.078125	1.5075731235787994E8	0	7484	0.04764405076559086	3.4156821887269775	4.787019287521071	423.83355712890625	423.843994140625
1113	423.85400390625	30.3489405832					1	DETECTED	423.8540 m/z @30.35 [151020OFc1_NvH-0949-Control-18.raw]	423.85400390625	30.3489405832	0.006976472	99.9655247421333	99.95854827013329	159130.203125	1.5922720465559608E8	0	7484	15.724458619247002	1.6619534357066497	2.5759097548836505	423.8440246582031	423.8619384765625
1114	423.87200927734375	33.2671159650667					1	DETECTED	423.8720 m/z @33.27 [151020OFc1_NvH-0949-Control-18.raw]	423.87200927734375	33.2671159650667	0.0387890669333333	99.9233086152	99.88451954826667	191708.4375	1.5448750648810118E8	3	7484	32.22675521240978	1.906452812787187	0.44579466348432684	423.86212158203125	423.8720397949219
1115	423.8820495605469	28.9790562296					1	DETECTED	423.8820 m/z @28.98 [151020OFc1_NvH-0949-Control-18.raw]	423.8820495605469	28.9790562296	0.006976472	99.8282576210667	99.82128114906669	663739.125	1.773510013587767E8	0	7484	8.952313476559379	0.5068044703255983	0.7179738294940927	423.8720703125	423.8848876953125
1116	423.8948974609375	10.1888781666667					1	DETECTED	423.8949 m/z @10.19 [151020OFc1_NvH-0949-Control-18.raw]	423.8948974609375	10.1888781666667	0.006976472	99.9965283261333	99.9895518541333	4045010.0	2.998287433705471E8	3	7484	0.1516426081374167	5.793865027100281	4.735981157341853	423.8849182128906	423.9048767089844
1117	423.9069519042969	31.3715354136					1	DETECTED	423.9070 m/z @31.37 [151020OFc1_NvH-0949-Control-18.raw]	423.9069519042969	31.3715354136	0.006976472	99.8491324229333	99.84215595093329	569525.625	1.9300358805008984E8	3	7484	25.704207173228358	0.9968147759636534	0.3787171424053557	423.9049377441406	423.9168395996094
1118	423.9208679199219	47.0793022192					1	DETECTED	423.9209 m/z @47.08 [151020OFc1_NvH-0949-Control-18.raw]	423.9208679199219	47.0793022192	0.006976472	99.9128295968	99.90585312479999	200065.734375	1.82990474891898E8	0	7484	31.40680183580279	1.0996276708279442	1.4515901628535617	423.9170227050781	423.9308166503906
1119	423.9347839355469	24.6262218450667					1	DETECTED	423.9348 m/z @24.63 [151020OFc1_NvH-0949-Control-18.raw]	423.9347839355469	24.6262218450667	3.95303108186667	99.9859679533333	96.03293687146663	98619.609375	1.778786691314631E8	0	7484	30.509226974858226	2.6429728694926986	4.372971413720468	423.9308776855469	423.9434814453125
1120	423.95379638671875	19.0267289709333					1	DETECTED	423.9538 m/z @19.03 [151020OFc1_NvH-0949-Control-18.raw]	423.95379638671875	19.0267289709333	0.006976472	99.8491324229333	99.84215595093329	180448.640625	1.6319319439259332E8	0	7484	20.165004421411474	2.659949986843522	15.858385960534184	423.94384765625	423.95867919921875
1121	423.96875	13.2501480285333					1	DETECTED	423.9688 m/z @13.25 [151020OFc1_NvH-0949-Control-18.raw]	423.96875	13.2501480285333	0.006976472	99.8597592786667	99.8527828066667	1245562.5	1.8024997898086953E8	4	7484	0.13978940919821703	2.4251174168690857	17.961359910717608	423.9587707519531	423.9787292480469
1122	423.98553466796875	43.8527470949333					1	DETECTED	423.9855 m/z @43.85 [151020OFc1_NvH-0949-Control-18.raw]	423.98553466796875	43.8527470949333	0.0282410674666667	99.9655247421333	99.93728367466663	917160.4375	1.7736715301938948E8	4	7484	16.416706037263655	0.6998184626195502	0.02533319747605203	423.978759765625	423.9955139160156
1123	424.0403747558594	33.4634952413333					1	DETECTED	424.0404 m/z @33.46 [151020OFc1_NvH-0949-Control-18.raw]	424.0403747558594	33.4634952413333	3.01919974133333	99.7114861538667	96.69228641253338	79470.25	1.5329134202055585E8	0	7484	73.1165656704645	1.5880197722514795	2.1760395445029586	424.0304260253906	424.0411071777344
1124	424.0783996582031	37.1242961786667					1	DETECTED	424.0784 m/z @37.12 [151020OFc1_NvH-0949-Control-18.raw]	424.0783996582031	37.1242961786667	2.17851778533333	95.8763090592	93.69779127386667	284544.34375	1.457091806621608E8	0	7484	0.7468088238327226	1.3896957525235552	0.02141439070855757	424.0693359375	424.08795166015625
1125	424.1257629394531	90.3694356901333					1	DETECTED	424.1258 m/z @90.37 [151020OFc1_NvH-0949-Control-18.raw]	424.1257629394531	90.3694356901333	1.8278644336	90.5644729893333	88.7366085557333	418621.90625	1.8382459912907884E8	0	7484	0.19463992020277487	0.9366286805480086	0.8378101474451621	424.1158142089844	424.1355895996094
1126	424.18145751953125	19.5815705930667					1	DETECTED	424.1815 m/z @19.58 [151020OFc1_NvH-0949-Control-18.raw]	424.18145751953125	19.5815705930667	3.06576969306667	94.2920622802667	91.22629258720004	118726.5	1.4937881475605386E8	0	7484	76.1831664108137	3.3365147272130864	15.113154444916615	424.17169189453125	424.1888122558594
1127	424.1988220214844	91.8017007402667					1	DETECTED	424.1988 m/z @91.80 [151020OFc1_NvH-0949-Control-18.raw]	424.1988220214844	91.8017007402667	3.1707479528	97.6755651426667	94.5048171898667	317043.0	1.595970610934995E8	0	7484	0.5222310640029235	0.5008779774210059	0.0011446512600159007	424.18890380859375	424.2015380859375
1128	424.2115478515625	26.3142943170667					1	DETECTED	424.2115 m/z @26.31 [151020OFc1_NvH-0949-Control-18.raw]	424.2115478515625	26.3142943170667	3.1707479528	99.5632455448	96.392497592	4186190.75	3.3451833012557214E8	2	7484	0.25364502715679293	0.598916910577225	7.294635406650687	424.2015686035156	424.2215270996094
1129	424.22430419921875	26.1603917698667					1	DETECTED	424.2243 m/z @26.16 [151020OFc1_NvH-0949-Control-18.raw]	424.22430419921875	26.1603917698667	3.52247785786667	97.4238600181333	93.90138216026662	1574987.375	2.5388176969146052E8	3	7484	10.857025584640455	0.6821965470983918	0.04710654454160763	424.2215576171875	424.227294921875
1130	424.2373046875	32.5655160488					1	DETECTED	424.2373 m/z @32.57 [151020OFc1_NvH-0949-Control-18.raw]	424.2373046875	32.5655160488	3.00997878426667	99.8071392504	96.79716046613333	3469484.75	4.655763169292071E8	2	7484	26.779492939293732	0.9412611641397917	1.7087488617323896	424.2273254394531	424.2472839355469
1131	424.24951171875	12.3160355933333					1	DETECTED	424.2495 m/z @12.32 [151020OFc1_NvH-0949-Control-18.raw]	424.24951171875	12.3160355933333	3.1800354264	95.1790912472	91.99905582080001	1199051.0	2.0963449005410358E8	3	7484	6.794003744443041	37.971538233802	106.9539188988091	424.247314453125	424.2594299316406
1132	424.26885986328125	54.9883801925333					1	DETECTED	424.2689 m/z @54.99 [151020OFc1_NvH-0949-Control-18.raw]	424.26885986328125	54.9883801925333	4.88522674533333	96.9174134314667	92.03218668613337	1040094.8125	1.7996515985347626E8	0	7484	0.26014412064662906	1.0136267612573402	1.0038106897176886	424.2596130371094	424.27880859375
1133	424.3269348144531	91.4304864474667					1	DETECTED	424.3269 m/z @91.43 [151020OFc1_NvH-0949-Control-18.raw]	424.3269348144531	91.4304864474667	73.3986854013333	96.1296494178667	22.730964016533406	160734.59375	4.851212718999766E7	0	7484	0.743991549284857	1.759829448029624	1.3397839598736634	424.3184509277344	424.3293151855469
1134	424.44268798828125	11.802488932					1	DETECTED	424.4427 m/z @11.80 [151020OFc1_NvH-0949-Control-18.raw]	424.44268798828125	11.802488932	3.93146028533333	96.7088531173333	92.77739283199998	77436.4375	1.5448404467290813E8	0	7484	0.18566525053028116	5.893600252064298	9.379311150122518	424.4329833984375	424.44927978515625
1135	424.4597473144531	36.8897069869333					1	DETECTED	424.4597 m/z @36.89 [151020OFc1_NvH-0949-Control-18.raw]	424.4597473144531	36.8897069869333	2.74119025466667	99.4800008957333	96.73881064106662	303869.125	1.4433821721110454E8	0	7484	0.13133489288973266	1.6727689904756915	0.0024425792677339265	424.449951171875	424.46295166015625
1136	424.47296142578125	15.077616492					1	DETECTED	424.4730 m/z @15.08 [151020OFc1_NvH-0949-Control-18.raw]	424.47296142578125	15.077616492	3.70930661226667	99.9021569021333	96.19285028986663	1174800.375	1.7706417888466284E8	0	7484	0.1849603270013791	7.067079477974191	4.879886271855388	424.46307373046875	424.48291015625
1137	424.4937744140625	30.0939228205333					1	DETECTED	424.4938 m/z @30.09 [151020OFc1_NvH-0949-Control-18.raw]	424.4937744140625	30.0939228205333	2.68594273093333	98.0970791565333	95.41113642559996	3039817.0	2.0427626347028452E8	0	7484	0.2194091197571737	0.6765529670404661	82.13414331704834	424.4840087890625	424.50341796875
1138	424.5080871582031	14.8378755904					1	DETECTED	424.5081 m/z @14.84 [151020OFc1_NvH-0949-Control-18.raw]	424.5080871582031	14.8378755904	3.4646388264	99.2452122037333	95.7805733773333	286149.3125	1.64478923807768E8	0	7484	0.11730061166423233	1.49534443418967	164.32391939624074	424.50396728515625	424.5179138183594
1139	424.5384216308594	31.7534957952					1	DETECTED	424.5384 m/z @31.75 [151020OFc1_NvH-0949-Control-18.raw]	424.5384216308594	31.7534957952	1.45663973546667	99.0360202904	97.57938055493334	332200.03125	1.6895477465233523E8	0	7484	0.11434639918935119	2.624959804206953	0.04626517899353797	424.5284729003906	424.5482177734375
1140	424.5587158203125	21.814414					1	DETECTED	424.5587 m/z @21.81 [151020OFc1_NvH-0949-Control-18.raw]	424.5587158203125	21.814414	2.71371312906667	97.303088404	94.58937527493332	2469635.0	2.5779290250251848E8	3	7484	0.13675241545197991	1.0729711277538867	42.19300390157127	424.5487365722656	424.56866455078125
1141	424.57073974609375	26.1494230890667					1	DETECTED	424.5707 m/z @26.15 [151020OFc1_NvH-0949-Control-18.raw]	424.57073974609375	26.1494230890667	4.1670453248	95.3054905016	91.1384451768	319521.59375	1.5615158427286348E8	0	7484	8.65767551275454	2.5855574781903683	1.1117375206485005	424.5687255859375	424.5713806152344
1142	424.5814514160156	44.1085648434667					1	DETECTED	424.5815 m/z @44.11 [151020OFc1_NvH-0949-Control-18.raw]	424.5814514160156	44.1085648434667	3.30033369066667	98.4599373616	95.15960367093332	3297592.75	2.2561921012377566E8	3	7484	0.4325771035503152	0.5071553697271679	0.007965760639621988	424.57147216796875	424.5912170410156
1143	424.59503173828125	47.3859470466667					1	DETECTED	424.5950 m/z @47.39 [151020OFc1_NvH-0949-Control-18.raw]	424.59503173828125	47.3859470466667	4.0347426568	85.88569688	81.85095422319999	119279.4296875	1.5171154020217475E8	0	7484	0.09983382380051609	0.9849570204669689	1.2195044215630602	424.59185791015625	424.6038818359375
1144	424.68646240234375	26.6718111512					1	DETECTED	424.6865 m/z @26.67 [151020OFc1_NvH-0949-Control-18.raw]	424.68646240234375	26.6718111512	6.52400050506667	93.3106196696	86.78661916453333	189326.296875	1.6076945485960174E8	0	7484	0.1507608042885913	2.813226521439547	0.006443432494824289	424.6774597167969	424.6899719238281
1145	424.7000732421875	29.5378414557333					1	DETECTED	424.7001 m/z @29.54 [151020OFc1_NvH-0949-Control-18.raw]	424.7000732421875	29.5378414557333	3.4832297912	99.9021569021333	96.4189271109333	411464.0	1.711725248721701E8	0	7484	13.506023791872448	2.7858514584804013	4.436662953564037	424.6907043457031	424.7003173828125
1146	424.7103271484375	27.6200820144					1	DETECTED	424.7103 m/z @27.62 [151020OFc1_NvH-0949-Control-18.raw]	424.7103271484375	27.6200820144	3.89220027013333	99.4267620306667	95.53456176053336	5045485.5	4.096681861646815E8	2	7484	0.37027177984040804	0.582983577538178	1.9582535241511845	424.7003479003906	424.7203063964844
1147	424.7308349609375	40.9256819181333					1	DETECTED	424.7308 m/z @40.93 [151020OFc1_NvH-0949-Control-18.raw]	424.7308349609375	40.9256819181333	3.23568880933333	98.4384710648	95.20278225546667	3.1410014E7	8.898356648459643E8	2	7484	0.2380289459817675	0.5123458116901181	0.03293806695245036	424.7208557128906	424.7408142089844
1148	424.74456787109375	30.0939228205333					1	DETECTED	424.7446 m/z @30.09 [151020OFc1_NvH-0949-Control-18.raw]	424.74456787109375	30.0939228205333	4.55568466426667	94.6577076882667	90.10202302400003	2386408.5	2.177285416101945E8	0	7484	0.19495043469884976	0.9991931826603347	0.9678219956461899	424.7408447265625	424.7545166015625
1149	424.76080322265625	33.2671159650667					1	DETECTED	424.7608 m/z @33.27 [151020OFc1_NvH-0949-Control-18.raw]	424.76080322265625	33.2671159650667	1.0180360816	99.9965283261333	98.9784922445333	187995.59375	1.6530712133284467E8	0	7484	11.6919625557838	2.2611862466951114	3.5183894154616318	424.75457763671875	424.7611083984375
1150	424.7711486816406	17.6225130165333					1	DETECTED	424.7711 m/z @17.62 [151020OFc1_NvH-0949-Control-18.raw]	424.7711486816406	17.6225130165333	5.41687714133333	97.8853671088	92.46848996746667	966152.1875	1.8990261450110257E8	2	7484	32.38608537074545	52.24700930714082	1.200609230485653	424.7613220214844	424.7807922363281
1151	424.842529296875	14.8653150746667					1	DETECTED	424.8425 m/z @14.87 [151020OFc1_NvH-0949-Control-18.raw]	424.842529296875	14.8653150746667	0.006976472	99.9965283261333	99.9895518541333	207787.046875	1.6083127810206932E8	0	7484	0.058918054857109325	3.327157403765022	1.3656378884564018	424.8327331542969	424.8437194824219
1152	424.8538818359375	26.7602667757333					1	DETECTED	424.8539 m/z @26.76 [151020OFc1_NvH-0949-Control-18.raw]	424.8538818359375	26.7602667757333	0.006976472	99.9655247421333	99.95854827013329	226914.546875	1.6023435892187744E8	0	7484	72.72035023371541	1.883924146164863	3.845285293691811	424.8440246582031	424.86370849609375
1153	424.87371826171875	25.415896364					1	DETECTED	424.8737 m/z @25.42 [151020OFc1_NvH-0949-Control-18.raw]	424.87371826171875	25.415896364	0.0387890669333333	99.9549204813333	99.91613141439997	347041.25	1.823999098672371E8	3	7484	0.5918181196639338	0.6316437615756063	0.2003286298491384	424.8641662597656	424.8836669921875
1154	424.8860778808594	6.14720849306667					1	DETECTED	424.8861 m/z @6.15 [151020OFc1_NvH-0949-Control-18.raw]	424.8860778808594	6.14720849306667	0.7433748752	99.8386889904	99.0953141152	221149.90625	1.6093234205841067E8	0	7484	0.09263284678596673	1.6909175020929186	86.86128996621102	424.88372802734375	424.8874816894531
1155	424.8974914550781	37.9955253330667					1	DETECTED	424.8975 m/z @38.00 [151020OFc1_NvH-0949-Control-18.raw]	424.8974914550781	37.9955253330667	0.006976472	99.9965283261333	99.9895518541333	5188660.5	2.8148689573980516E8	3	7484	0.20323675049982626	0.5676510151306218	0.009109360947039598	424.88751220703125	424.907470703125
1156	424.9156494140625	44.0825005610667					1	DETECTED	424.9156 m/z @44.08 [151020OFc1_NvH-0949-Control-18.raw]	424.9156494140625	44.0825005610667	0.273874013066667	99.9233086152	99.64943460213334	2520393.25	2.0421174052554703E8	3	7484	0.15469645982409475	1.3181772074244822	0.007239483970213643	424.9075012207031	424.9256286621094
1157	424.93560791015625	50.9642504944					1	DETECTED	424.9356 m/z @50.96 [151020OFc1_NvH-0949-Control-18.raw]	424.93560791015625	50.9642504944	0.006976472	99.9965283261333	99.9895518541333	237722.65625	1.623251917028072E8	0	7484	3.626405239975803	0.9541015067210596	0.0031045104270027886	424.9256591796875	424.9436340332031
1158	424.9538879394531	14.0335366784					1	DETECTED	424.9539 m/z @14.03 [151020OFc1_NvH-0949-Control-18.raw]	424.9538879394531	14.0335366784	0.006976472	99.9655247421333	99.95854827013329	238286.640625	1.6131821102197492E8	4	7484	1.0154170369051574	0.687552827530512	0.5480199772916285	424.94390869140625	424.9638366699219
1159	424.97454833984375	18.6134916285333					1	DETECTED	424.9745 m/z @18.61 [151020OFc1_NvH-0949-Control-18.raw]	424.97454833984375	18.6134916285333	0.006976472	99.8914861144	99.88450964239999	601408.875	1.8763310542855042E8	0	7484	6.228668609738156	0.5240677606935618	1.0926752043014467	424.96466064453125	424.9844665527344
1160	424.99530029296875	30.0939228205333					1	DETECTED	424.9953 m/z @30.09 [151020OFc1_NvH-0949-Control-18.raw]	424.99530029296875	30.0939228205333	0.130833955466667	99.9233086152	99.79247465973333	1399824.25	1.8775605651963195E8	0	7484	0.24042332052437843	0.5083535631825581	0.08303942415512265	424.9853210449219	425.0052185058594
1161	425.020263671875	26.7295253389333					1	DETECTED	425.0203 m/z @26.73 [151020OFc1_NvH-0949-Control-18.raw]	425.020263671875	26.7295253389333	0.411491146666667	99.1291195264	98.71762837973334	179936.28125	1.68410557870264E8	0	7484	2.5841002319983915	2.587394840630442	1.6308027454180207	425.01043701171875	425.0301818847656
1162	425.12811279296875	42.5830027464					1	DETECTED	425.1281 m/z @42.58 [151020OFc1_NvH-0949-Control-18.raw]	425.12811279296875	42.5830027464	13.4147296285333	95.6561428530667	82.2414132245334	106865.6015625	1.588409955831277E8	0	7484	76.9637474507912	1.4097751500783458	1.8195503001566913	425.119873046875	425.1379699707031
1163	425.1563720703125	90.8750051410667					1	DETECTED	425.1564 m/z @90.88 [151020OFc1_NvH-0949-Control-18.raw]	425.1563720703125	90.8750051410667	6.37719754533333	93.6378757792	87.26067823386667	238731.75	1.639841792949499E8	0	7484	0.06803695318801317	0.5004402836437808	6.872666982723288E-4	425.1480407714844	425.1661682128906
1164	425.17535400390625	14.8139514029333					1	DETECTED	425.1754 m/z @14.81 [151020OFc1_NvH-0949-Control-18.raw]	425.17535400390625	14.8139514029333	7.51456819333333	97.281338348	89.76677015466667	127692.7265625	1.4671939789117151E8	0	7484	0.21778569518297886	6.1489284489549485	0.022922842136078116	425.1663818359375	425.1775817871094
1165	425.1877136230469	26.6718111512					1	DETECTED	425.1877 m/z @26.67 [151020OFc1_NvH-0949-Control-18.raw]	425.1877136230469	26.6718111512	6.70089024586667	98.5574450104	91.85655476453333	143878.125	1.6405675288657144E8	0	7484	84.69474047891431	2.4188382450465657	5.123907773386636	425.177734375	425.1887512207031
1166	425.198974609375	39.4533026109333					1	DETECTED	425.1990 m/z @39.45 [151020OFc1_NvH-0949-Control-18.raw]	425.198974609375	39.4533026109333	3.028436832	99.9446855546667	96.91624872266671	232163.96875	1.622919957351711E8	3	7484	69.36879391357844	1.2955479835635233	2.516272638883656	425.1890563964844	425.2025146484375
1167	425.2125244140625	27.5016145034667					1	DETECTED	425.2125 m/z @27.50 [151020OFc1_NvH-0949-Control-18.raw]	425.2125244140625	27.5016145034667	1.66272463626667	98.2393257122667	96.57660107600003	2280815.0	3.3710216824076104E8	2	7484	13.076025274694365	0.8148109004372627	1.4422185151044835	425.2025451660156	425.2221374511719
1168	425.2321472167969	40.9256819181333					1	DETECTED	425.2321 m/z @40.93 [151020OFc1_NvH-0949-Control-18.raw]	425.2321472167969	40.9256819181333	2.815855868	97.1472669421333	94.3314110741333	1.2767228E7	7.406243758765068E8	2	7484	0.23371522615300933	0.5155194906909927	0.015870122650439047	425.22216796875	425.24212646484375
1169	425.245361328125	28.6429873533333					1	DETECTED	425.2454 m/z @28.64 [151020OFc1_NvH-0949-Control-18.raw]	425.245361328125	28.6429873533333	3.30033369066667	96.2830828477333	92.98274915706662	5632814.0	4.0088214884042364E8	2	7484	16.783626507258486	0.6532081131218365	0.24323432283871577	425.2421569824219	425.2553405761719
1170	425.2595520019531	24.6359277072					1	DETECTED	425.2596 m/z @24.64 [151020OFc1_NvH-0949-Control-18.raw]	425.2595520019531	24.6359277072	0.521089360266667	98.1080896112	97.58700025093333	1201773.625	1.8897910363919133E8	2	7484	26.14679657150759	1.8621286418629683	448.4724211103733	425.25537109375	425.26953125
1171	425.2728271484375	17.6086987890667					1	DETECTED	425.2728 m/z @17.61 [151020OFc1_NvH-0949-Control-18.raw]	425.2728271484375	17.6086987890667	4.99950302	92.2969516821333	87.29744866213329	445730.875	1.5610351071615702E8	0	7484	0.10735804169680563	20.349407570294755	39.906793662333094	425.26959228515625	425.281982421875
1172	425.28936767578125	91.4397899677333					1	DETECTED	425.2894 m/z @91.44 [151020OFc1_NvH-0949-Control-18.raw]	425.28936767578125	91.4397899677333	5.6434765824	92.4437891317333	86.8003125493333	70645.125	1.605227933336325E8	0	7484	1.1459208895195019	0.5058510623847599	0.0016440975024566242	425.28350830078125	425.29498291015625
1173	425.31121826171875	90.4482077592					1	DETECTED	425.3112 m/z @90.45 [151020OFc1_NvH-0949-Control-18.raw]	425.31121826171875	90.4482077592	1.67202095093333	99.9233086152	98.25128766426667	176976.75	2.0630542300580722E8	0	7484	1.2997473403075048	0.5054803143504539	0.01924674921586895	425.3021240234375	425.3117980957031
1174	425.3257751464844	91.4397899677333					1	DETECTED	425.3258 m/z @91.44 [151020OFc1_NvH-0949-Control-18.raw]	425.3257751464844	91.4397899677333	9.482200588	98.1746808816	88.6924802936	89463.671875	1.850959239527794E8	0	7484	0.44959610950705553	0.5410876586588094	3.7569383012470774	425.3245849609375	425.3355407714844
1175	425.3443908691406	91.3242415514667					1	DETECTED	425.3444 m/z @91.32 [151020OFc1_NvH-0949-Control-18.raw]	425.3443908691406	91.3242415514667	3.77177285573333	96.1403451213333	92.36857226559997	82218.34375	1.8146903389426476E8	0	7484	0.5422281241391147	0.5275040992082345	0.03713522324758622	425.33721923828125	425.3519592285156
1176	425.3627624511719	90.6411390242667					1	DETECTED	425.3628 m/z @90.64 [151020OFc1_NvH-0949-Control-18.raw]	425.3627624511719	90.6411390242667	0.006976472	99.9859679533333	99.9789914813333	112688.265625	2.0251183762957615E8	0	7484	1.3195520613952425	0.5416574388791515	7.535791341912191	425.35308837890625	425.3724060058594
1177	425.4186706542969	9.83793837786667					1	DETECTED	425.4187 m/z @9.84 [151020OFc1_NvH-0949-Control-18.raw]	425.4186706542969	9.83793837786667	5.40605834666667	98.8676477874667	93.46158944080003	247699.859375	1.4891040840012935E8	0	7484	0.16355978419933415	1.219184965051698	1.396157724279608	425.40911865234375	425.4283142089844
1178	425.4529724121094	19.9352187773333					1	DETECTED	425.4530 m/z @19.94 [151020OFc1_NvH-0949-Control-18.raw]	425.4529724121094	19.9352187773333	3.13312946666667	96.8300940584	93.69696459173332	358467.34375	1.6599700922728643E8	0	7484	0.24909842024306528	0.5297442925957647	133.75808891853535	425.4432678222656	425.4629211425781
1179	425.47509765625	11.6992072581333					1	DETECTED	425.4751 m/z @11.70 [151020OFc1_NvH-0949-Control-18.raw]	425.47509765625	11.6992072581333	3.3779855512	99.0047961093333	95.6268105581333	2058040.75	2.0488067552295554E8	0	7484	0.1896444016943004	46.09376607508686	107.35160229342775	425.46514892578125	425.48358154296875
1180	425.4937438964844	25.7657820850667					1	DETECTED	425.4937 m/z @25.77 [151020OFc1_NvH-0949-Control-18.raw]	425.4937438964844	25.7657820850667	3.47388844053333	98.3526551912	94.87876675066667	6576003.5	2.725066909552773E8	4	7484	0.17166377561581925	4.654912497928092	12.02580981136319	425.4840393066406	425.5036315917969
1181	425.50390625	39.4533026109333					1	DETECTED	425.5039 m/z @39.45 [151020OFc1_NvH-0949-Control-18.raw]	425.50390625	39.4533026109333	2.94550086106667	97.9522162221333	95.00671536106663	85256.5078125	1.335282449353511E8	0	7484	83.16059468046531	1.5031938189554415	2.0085501598171014	425.50390625	425.5136413574219
1182	425.52783203125	12.12591484					1	DETECTED	425.5278 m/z @12.13 [151020OFc1_NvH-0949-Control-18.raw]	425.52783203125	12.12591484	3.80926807413333	96.7749690845333	92.96570101039997	115281.8515625	1.5351686583535048E8	0	7484	2.8118125952770416	8.739701527912777	29.325641333337877	425.51812744140625	425.53009033203125
1183	425.5401611328125	28.3698150021333					1	DETECTED	425.5402 m/z @28.37 [151020OFc1_NvH-0949-Control-18.raw]	425.5401611328125	28.3698150021333	1.84569357733333	94.3475799752	92.50188639786667	560987.25	1.5430052386308903E8	0	7484	8.7086707968934	0.9648392311795767	0.5998224891051805	425.5302734375	425.5405578613281
1184	425.5506286621094	24.5794665085333					1	DETECTED	425.5506 m/z @24.58 [151020OFc1_NvH-0949-Control-18.raw]	425.5506286621094	24.5794665085333	3.028436832	99.743129316	96.714692484	5269604.0	3.3315955203200537E8	3	7484	0.14347144383204125	0.6915149629183014	0.6736662822379276	425.5406494140625	425.56060791015625
1185	425.5621643066406	27.8174799528					1	DETECTED	425.5622 m/z @27.82 [151020OFc1_NvH-0949-Control-18.raw]	425.5621643066406	27.8174799528	3.43567657386667	98.8995242936	95.46384771973332	3845814.25	2.4859569603375575E8	3	7484	10.655088646366274	1.3376272801510403	66.65851608274637	425.5606384277344	425.5721130371094
1186	425.5731201171875	29.1697331133333					1	DETECTED	425.5731 m/z @29.17 [151020OFc1_NvH-0949-Control-18.raw]	425.5731201171875	29.1697331133333	8.69334060666667	46.3641519650667	37.67081135840003	846875.9375	9.688504300245987E7	0	7484	0.1463259125610712	0.6864491496404188	0.04265383927618571	425.5721740722656	425.5735778808594
1187	425.5835876464844	39.8064093562667					1	DETECTED	425.5836 m/z @39.81 [151020OFc1_NvH-0949-Control-18.raw]	425.5835876464844	39.8064093562667	4.17620980773333	95.0106350792	90.83442527146667	1378319.75	2.4144305065186444E8	3	7484	27.262802316143485	0.9265817047221205	1.1305223681787866	425.5736999511719	425.59356689453125
1188	425.5935974121094	21.7836183026667					1	DETECTED	425.5936 m/z @21.78 [151020OFc1_NvH-0949-Control-18.raw]	425.5935974121094	21.7836183026667	4.80269040026667	72.7393262218667	67.93663582160004	1290941.375	1.665824191183918E8	0	7484	0.24760965991603356	155.43909555690135	0.7220370797224654	425.5935974121094	425.60345458984375
1189	425.6143493652344	9.25311313253333					1	DETECTED	425.6143 m/z @9.25 [151020OFc1_NvH-0949-Control-18.raw]	425.6143493652344	9.25311313253333	4.791617652	99.4586804269333	94.6670627749333	1774179.25	1.9263744864125338E8	0	7484	0.18782289061884683	1.1881391521430036	3.3910434589361	425.6043701171875	425.6238098144531
1190	425.6738586425781	18.403452552					1	DETECTED	425.6739 m/z @18.40 [151020OFc1_NvH-0949-Control-18.raw]	425.6738586425781	18.403452552	7.97073027386667	95.3684815853333	87.39775131146664	435746.03125	1.615805300132641E8	0	7484	0.2849567184520758	0.7584688634682882	1.7943981752130755	425.6642150878906	425.6773681640625
1191	425.6883239746094	35.7091155133333					1	DETECTED	425.6883 m/z @35.71 [151020OFc1_NvH-0949-Control-18.raw]	425.6883239746094	35.7091155133333	3.4832297912	99.2985908698667	95.8153610786667	978271.0	1.744128818894934E8	0	7484	0.18085690995277304	1.037660249356954	1.6796592085603748	425.6786804199219	425.6981506347656
1192	425.70391845703125	19.9031295146667					1	DETECTED	425.7039 m/z @19.90 [151020OFc1_NvH-0949-Control-18.raw]	425.70391845703125	19.9031295146667	3.30950887306667	97.4894258154667	94.17991694240003	398990.375	1.6253097871841702E8	0	7484	0.09013189821629197	0.7314808641497346	0.3016016894538422	425.6983337402344	425.7042236328125
1193	425.7142333984375	27.5738532333333					1	DETECTED	425.7142 m/z @27.57 [151020OFc1_NvH-0949-Control-18.raw]	425.7142333984375	27.5738532333333	3.572949572	96.8626038682667	93.2896542962667	635833.9375	1.775781783260906E8	0	7484	0.36195953175453965	0.5513020224359528	0.4144409015801712	425.7042541503906	425.7143859863281
1194	425.7243957519531	32.7716093069333					1	DETECTED	425.7244 m/z @32.77 [151020OFc1_NvH-0949-Control-18.raw]	425.7243957519531	32.7716093069333	2.4632844424	97.9968616085333	95.5335771661333	4393389.0	5.115914715060862E8	2	7484	20.030481969897963	0.5246657995231054	0.024172013831626704	425.71441650390625	425.734375
1195	425.74456787109375	25.7849236085333					1	DETECTED	425.7446 m/z @25.78 [151020OFc1_NvH-0949-Control-18.raw]	425.74456787109375	25.7849236085333	2.08508725706667	99.212851676	97.12776441893332	6416905.5	5.692262614182733E8	2	7484	10.908726743219933	4.277069790995074	0.9395183088392273	425.7345886230469	425.7545471191406
1196	425.7549743652344	10.8559330794667					1	DETECTED	425.7550 m/z @10.86 [151020OFc1_NvH-0949-Control-18.raw]	425.7549743652344	10.8559330794667	9.90217717546667	91.409932192	81.50775501653332	985844.3125	1.6698713207271656E8	2	7484	0.13932261394394452	1.1227963515587218	1.249663322270451	425.7546081542969	425.75665283203125
1197	425.76678466796875	23.0348916032					1	DETECTED	425.7668 m/z @23.03 [151020OFc1_NvH-0949-Control-18.raw]	425.76678466796875	23.0348916032	4.57566359946667	94.6392809333333	90.06361733386663	1.8413772E7	4.4282382024068403E8	2	7484	0.2039568961844367	0.5124100779911729	0.018101743541014337	425.7568054199219	425.77593994140625
1198	425.7902526855469	4.10538332053333					1	DETECTED	425.7903 m/z @4.11 [151020OFc1_NvH-0949-Control-18.raw]	425.7902526855469	4.10538332053333	2.29806367866667	99.7751458698667	97.47708219120004	295025.34375	1.5893414791371977E8	2	7484	0.10264707410591445	1.4013215253293574	1.1939689274131744	425.7814025878906	425.7991027832031
1199	425.8145446777344	9.25311313253333					1	DETECTED	425.8145 m/z @9.25 [151020OFc1_NvH-0949-Control-18.raw]	425.8145446777344	9.25311313253333	0.891623401866667	99.9549204813333	99.06329707946664	1884161.25	1.8300983790694225E8	0	7484	0.16432935043831876	3.0013367919573883	4.286373524131202	425.8055114746094	425.8242492675781
1200	425.8413391113281	37.423455304					1	DETECTED	425.8413 m/z @37.42 [151020OFc1_NvH-0949-Control-18.raw]	425.8413391113281	37.423455304	0.0490073093333333	99.9128295968	99.86382228746666	85133.640625	1.4752997483840922E8	0	7484	68.80651306659757	1.3132634710219766	1.6288867803160931	425.83172607421875	425.8480529785156
1201	425.8583984375	14.5567438944					1	DETECTED	425.8584 m/z @14.56 [151020OFc1_NvH-0949-Control-18.raw]	425.8583984375	14.5567438944	0.006976472	99.9655247421333	99.95854827013329	113408.5390625	1.614752602822956E8	0	7484	6.1323971210689905	8.305772856567335	0.022373650131271617	425.8486328125	425.8642883300781
1202	425.8744812011719	28.3552675016					1	DETECTED	425.8745 m/z @28.36 [151020OFc1_NvH-0949-Control-18.raw]	425.8744812011719	28.3552675016	0.0998355482666667	99.9549204813333	99.85508493306664	427546.8125	1.678714057490334E8	0	7484	9.394681224921879	0.6587423369483891	0.9576037391102251	425.8645324707031	425.87493896484375
1203	425.88494873046875	24.6081967944					1	DETECTED	425.8849 m/z @24.61 [151020OFc1_NvH-0949-Control-18.raw]	425.88494873046875	24.6081967944	0.006976472	99.9757744674667	99.9687979954667	4550389.0	3.3738131394380575E8	3	7484	0.10835912556298766	1.4992771426126414	0.9529288445233594	425.8749694824219	425.8949279785156
1204	425.8962707519531	27.8480188413333					1	DETECTED	425.8963 m/z @27.85 [151020OFc1_NvH-0949-Control-18.raw]	425.8962707519531	27.8480188413333	0.006976472	99.9655247421333	99.95854827013329	2408960.75	2.326044520622753E8	3	7484	4.674884923529852	0.5477908330513214	2.4218249214759506	425.8950500488281	425.90625
1205	425.9180603027344	39.8064093562667					1	DETECTED	425.9181 m/z @39.81 [151020OFc1_NvH-0949-Control-18.raw]	425.9180603027344	39.8064093562667	0.006976472	99.9446855546667	99.9377090826667	1040278.9375	2.2028441766345343E8	3	7484	7.927356663372159	0.8794768517328936	0.04895577083485001	425.9080810546875	425.92803955078125
1206	425.9281005859375	21.8277809656					1	DETECTED	425.9281 m/z @21.83 [151020OFc1_NvH-0949-Control-18.raw]	425.9281005859375	21.8277809656	10.6676143141333	51.2394970858667	40.5718827717334	778830.8125	1.3857789667998046E8	0	7484	2.8614971944928165	1.8898818336042846	2.7099109187950394	425.9281005859375	425.9290466308594
1207	425.9390563964844	35.7267867725333					1	DETECTED	425.9391 m/z @35.73 [151020OFc1_NvH-0949-Control-18.raw]	425.9390563964844	35.7267867725333	0.006976472	99.9965283261333	99.9895518541333	981917.8125	1.6862242678388914E8	0	7484	0.16584327827936818	0.5582013883195842	31.204776368006794	425.9296569824219	425.94903564453125
1208	425.9539794921875	19.8589718325333					1	DETECTED	425.9540 m/z @19.86 [151020OFc1_NvH-0949-Control-18.raw]	425.9539794921875	19.8589718325333	0.006976472	99.9655247421333	99.95854827013329	193191.796875	1.6556801261869535E8	0	7484	16.7035348098106	5.18664361504187	0.018100965988173075	425.9490661621094	425.9637145996094
1209	425.9662780761719	24.5399581629333					1	DETECTED	425.9663 m/z @24.54 [151020OFc1_NvH-0949-Control-18.raw]	425.9662780761719	24.5399581629333	0.006976472	99.9859679533333	99.9789914813333	174176.6875	1.6818940162071767E8	0	7484	13.692818233734755	2.036647749044012	0.06306101564734416	425.9647216796875	425.9744873046875
1210	425.9844970703125	37.6695374954667					1	DETECTED	425.9845 m/z @37.67 [151020OFc1_NvH-0949-Control-18.raw]	425.9844970703125	37.6695374954667	0.0178517928	99.7964703096	99.7786185168	1696285.875	1.8799673409793437E8	0	7484	0.21656957172682212	0.5840691494851628	0.1336630127940255	425.974609375	425.9852600097656
1211	425.99554443359375	25.8025773392					1	DETECTED	425.9955 m/z @25.80 [151020OFc1_NvH-0949-Control-18.raw]	425.99554443359375	25.8025773392	3.96359524293333	99.7856978896	95.82210264666668	3442846.0	2.0972344490614504E8	0	7484	0.16479841191693012	7.074938624445767	9.110566730797377	425.985595703125	426.0053405761719
1212	426.01495361328125	9.18950805493333					1	DETECTED	426.0150 m/z @9.19 [151020OFc1_NvH-0949-Control-18.raw]	426.01495361328125	9.18950805493333	3.67984013653333	97.9185439213333	94.23870378479997	1074261.375	1.8273234908536303E8	0	7484	0.25501222465107354	1.9714779151221637	2.0823340791672957	426.005615234375	426.0247802734375
1213	426.055908203125	26.08921606					1	DETECTED	426.0559 m/z @26.09 [151020OFc1_NvH-0949-Control-18.raw]	426.055908203125	26.08921606	1.18140518933333	98.5134472493333	97.33204205999996	622176.125	1.6334874109188384E8	0	7484	0.1872808005913562	1.2014059605114618	0.5047403197316315	426.0459289550781	426.0650939941406
1214	426.06787109375	33.79150636					1	DETECTED	426.0679 m/z @33.79 [151020OFc1_NvH-0949-Control-18.raw]	426.06787109375	33.79150636	0.324729026666667	92.2676494546667	91.94292042800002	201668.6875	1.6242736175952375E8	0	7484	0.18363019632847255	1.3736446672507023	1.7472893345014047	426.06597900390625	426.07666015625
1215	426.1014099121094	89.2777343053333					1	DETECTED	426.1014 m/z @89.28 [151020OFc1_NvH-0949-Control-18.raw]	426.1014099121094	89.2777343053333	10.8962993637333	99.3411004741333	88.4448011104	1745496.25	2.122578420001844E8	0	7484	0.6516556524176593	7.921470298381463	0.7351529742033102	426.09320068359375	426.1094970703125
[truncated: 32,043 more rows]
