# Supplementary material for: MSFC: a new feature construction method for accurate diagnosis of mass spectrometry data
Source: Sci Rep. 2023 Sep 21;13:15694. doi: 10.1038/s41598-023-42395-5 (PMC10514077; doi:10.1038/s41598-023-42395-5)
Supplement: Supplementary file 1 — Supplementary Information. [file 41598_2023_42395_MOESM1_ESM.zip › dataset/CRLM dataset/control/control19.csv]

row ID	row m/z	row retention time	row identity (main ID)	row identity (all IDs)	row identity (main ID + details)	row comment	row number of detected peaks	151020OFc1_NvH-0949-Control-19.raw Peak status	151020OFc1_NvH-0949-Control-19.raw Peak name	151020OFc1_NvH-0949-Control-19.raw Peak m/z	151020OFc1_NvH-0949-Control-19.raw Peak RT	151020OFc1_NvH-0949-Control-19.raw Peak RT start	151020OFc1_NvH-0949-Control-19.raw Peak RT end	151020OFc1_NvH-0949-Control-19.raw Peak duration time	151020OFc1_NvH-0949-Control-19.raw Peak height	151020OFc1_NvH-0949-Control-19.raw Peak area	151020OFc1_NvH-0949-Control-19.raw Peak charge	151020OFc1_NvH-0949-Control-19.raw Peak # data points	151020OFc1_NvH-0949-Control-19.raw Peak FWHM	151020OFc1_NvH-0949-Control-19.raw Peak tailing factor	151020OFc1_NvH-0949-Control-19.raw Peak asymmetry factor	151020OFc1_NvH-0949-Control-19.raw Peak m/z min	151020OFc1_NvH-0949-Control-19.raw Peak m/z max
1	400.04888916015625	33.2730286973333					1	DETECTED	400.0489 m/z @33.27 [151020OFc1_NvH-0949-Control-19.raw]	400.04888916015625	33.2730286973333	0.0618749677333333	99.1088675850667	99.04699261733337	184778.109375	1.3256714979643531E8	0	7871	0.0999158585943789	1.4911706082805574	0.7406653275871441	400.0390319824219	400.0585632324219
2	400.1245422363281	91.0465036784					1	DETECTED	400.1245 m/z @91.05 [151020OFc1_NvH-0949-Control-19.raw]	400.1245422363281	91.0465036784	6.28888651573333	95.2082808138667	88.91939429813337	317906.875	1.5274937903771868E8	0	7871	0.8870913592061953	3.32270889532828	4.20098400795731	400.1177062988281	400.1337890625
3	400.1587829589844	91.0336560605333					1	DETECTED	400.1588 m/z @91.03 [151020OFc1_NvH-0949-Control-19.raw]	400.1587829589844	91.0336560605333	9.71718354666667	94.8149149541333	85.09773140746663	95262.0234375	1.6613106959701157E8	0	7871	0.1286749455499745	0.5232502639176533	0.0014475269059320884	400.1488952636719	400.1595764160156
4	400.1696472167969	90.5635090914667					1	DETECTED	400.1696 m/z @90.56 [151020OFc1_NvH-0949-Control-19.raw]	400.1696472167969	90.5635090914667	6.28888651573333	92.2937834589333	86.00489694319998	113400.328125	1.1447601767387642E8	0	7871	0.46453810592369393	0.510868598149675	0.009856997350372026	400.15966796875	400.1751708984375
5	400.18524169921875	17.4861787896					1	DETECTED	400.1852 m/z @17.49 [151020OFc1_NvH-0949-Control-19.raw]	400.18524169921875	17.4861787896	3.60519585733333	97.3859378573333	93.78074199999998	408497.1875	1.516725378403946E8	0	7871	2.6732428496518352	0.5718555233700003	2.982107028737898	400.1752624511719	400.18865966796875
6	400.19866943359375	6.0906366136					1	DETECTED	400.1987 m/z @6.09 [151020OFc1_NvH-0949-Control-19.raw]	400.19866943359375	6.0906366136	3.52795090613333	97.0065064304	93.47855552426667	423565.96875	1.5311720506785092E8	0	7871	16.177258684101865	80.89691305700484	45.53888088107339	400.1886901855469	400.2022399902344
7	400.2122497558594	23.213753268					1	DETECTED	400.2122 m/z @23.21 [151020OFc1_NvH-0949-Control-19.raw]	400.2122497558594	23.213753268	3.46977848453333	99.7335629512	96.26378446666666	7557353.0	5.48821372490929E8	2	7871	3.385946259194146	0.7204542455205671	1.8384932513340044	400.202392578125	400.22222900390625
8	400.2225341796875	20.0405521613333					1	DETECTED	400.2225 m/z @20.04 [151020OFc1_NvH-0949-Control-19.raw]	400.2225341796875	20.0405521613333	1.84961297173333	99.6847036109333	97.83509063919996	3909820.75	3.2313895917196435E8	2	7871	0.33357460666663385	2.049510855103253	0.07183639143700084	400.2222595214844	400.2320556640625
9	400.2420654296875	35.1956255773333					1	DETECTED	400.2421 m/z @35.20 [151020OFc1_NvH-0949-Control-19.raw]	400.2420654296875	35.1956255773333	0.773635503466667	99.9976261210667	99.22399061760004	1.5000584E8	3.2411084366746907E9	3	7871	0.30965360862013824	1.125624939189223	1.2089672364916857	400.2320861816406	400.2520446777344
10	400.2594909667969	76.7371863010667					1	DETECTED	400.2595 m/z @76.74 [151020OFc1_NvH-0949-Control-19.raw]	400.2594909667969	76.7371863010667	3.67496364933333	99.1373904245333	95.46242677519996	2877963.5	2.1855124548430336E8	2	7871	0.18522289754359633	0.6686521943945463	0.017310355829209395	400.2520751953125	400.2694396972656
11	400.2768249511719	19.9778052005333					1	DETECTED	400.2768 m/z @19.98 [151020OFc1_NvH-0949-Control-19.raw]	400.2768249511719	19.9778052005333	9.77399567786667	98.6425082570667	88.86851257920003	690181.375	1.3344787287035719E8	0	7871	0.10752300685732408	0.5235783384461068	1.82948712077655	400.2695007324219	400.286376953125
12	400.2945556640625	78.8612520504					1	DETECTED	400.2946 m/z @78.86 [151020OFc1_NvH-0949-Control-19.raw]	400.2945556640625	78.8612520504	70.4962402557333	96.9568963685333	26.460656112799995	88242.296875	7.117155731900024E7	0	7871	21.267990580274798	1.5816269458024301	1.5053855509306993	400.2872619628906	400.29608154296875
13	400.306396484375	91.5071940581333					1	DETECTED	400.3064 m/z @91.51 [151020OFc1_NvH-0949-Control-19.raw]	400.306396484375	91.5071940581333	2.43217724586667	99.5354710930667	97.10329384720004	93318.0546875	1.4185334706798577E8	0	7871	1.7222178684172889	0.545064695591659	2.0950166360575264	400.2965087890625	400.31536865234375
14	400.34173583984375	91.5457065490667					1	DETECTED	400.3417 m/z @91.55 [151020OFc1_NvH-0949-Control-19.raw]	400.34173583984375	91.5457065490667	0.0618749677333333	99.9861240770667	99.92424910933337	101086.75	1.2659635740708686E8	0	7871	0.30982553288946235	0.5430381815505432	0.0012879419618033042	400.33648681640625	400.35028076171875
15	400.4194030761719	26.9210174578667					1	DETECTED	400.4194 m/z @26.92 [151020OFc1_NvH-0949-Control-19.raw]	400.4194030761719	26.9210174578667	4.3506064112	98.6327019957333	94.2820955845333	89772.515625	1.351689084821686E8	0	7871	15.828291823520741	2.4717660593472757	4.525298964572362	400.4099426269531	400.4286804199219
16	400.4428405761719	36.6510802704					1	DETECTED	400.4428 m/z @36.65 [151020OFc1_NvH-0949-Control-19.raw]	400.4428405761719	36.6510802704	1.349337248	95.1789630205333	93.8296257725333	603028.75	1.4725410271316615E8	0	7871	0.15756303827512141	0.5090628767359707	2.0830829055313216	400.4330139160156	400.45281982421875
17	400.454345703125	17.3767407168					1	DETECTED	400.4543 m/z @17.38 [151020OFc1_NvH-0949-Control-19.raw]	400.454345703125	17.3767407168	3.6940408984	79.7077131069333	76.0136722085333	229088.90625	1.3185161150343654E8	0	7871	0.04611551250259183	0.5556835522592781	0.49172642659702676	400.4528503417969	400.46240234375
18	400.4726257324219	19.9778052005333					1	DETECTED	400.4726 m/z @19.98 [151020OFc1_NvH-0949-Control-19.raw]	400.4726257324219	19.9778052005333	3.14314239946667	99.8402282746667	96.69708587520003	1595358.0	2.0556528496723726E8	4	7871	1.3209187163921854	1.157679731033692	12.394514594635309	400.4627990722656	400.48260498046875
19	400.4962463378906	10.2587774658667					1	DETECTED	400.4962 m/z @10.26 [151020OFc1_NvH-0949-Control-19.raw]	400.4962463378906	10.2587774658667	3.83659955333333	99.7719660416	95.93536648826667	963057.9375	1.3784773189574274E8	0	7871	0.169995345235753	37.02973533588286	82.32266096252602	400.486328125	400.5061950683594
20	400.5166931152344	32.7145166661333					1	DETECTED	400.5167 m/z @32.71 [151020OFc1_NvH-0949-Control-19.raw]	400.5166931152344	32.7145166661333	1.02340981146667	96.3624889381333	95.33907912666663	129861.4140625	1.3729172991156977E8	0	7871	78.6238523230119	1.9108311600343788	4.865574026443301	400.5067443847656	400.5168762207031
21	400.5268859863281	35.4441770624					1	DETECTED	400.5269 m/z @35.44 [151020OFc1_NvH-0949-Control-19.raw]	400.5268859863281	35.4441770624	1.49018598613333	92.12918282	90.63899683386667	253028.125	1.543713954274265E8	0	7871	21.58986157522986	1.9224428909041076	0.0021232363773532386	400.5169677734375	400.5315246582031
22	400.5415344238281	10.7325848344					1	DETECTED	400.5415 m/z @10.73 [151020OFc1_NvH-0949-Control-19.raw]	400.5415344238281	10.7325848344	2.8458667288	95.2375328853333	92.39166615653329	469733.53125	1.3605467734976062E8	3	7871	12.687403152338625	8.005511290146702	0.7924062983267957	400.53155517578125	400.5498046875
23	400.5598449707031	33.0681378322667					1	DETECTED	400.5598 m/z @33.07 [151020OFc1_NvH-0949-Control-19.raw]	400.5598449707031	33.0681378322667	3.18918963706667	85.1163851264	81.92719548933333	469998.375	1.3943119317839852E8	0	7871	31.34292330111138	0.7725408855772915	1.137120792952084	400.54986572265625	400.5623474121094
24	400.5723571777344	35.1821696626667					1	DETECTED	400.5724 m/z @35.18 [151020OFc1_NvH-0949-Control-19.raw]	400.5723571777344	35.1821696626667	2.88231406426667	99.7335629512	96.85124888693333	1.04378568E8	2.2485958390419145E9	3	7871	0.27663483609055106	1.1980239455874238	1.282226957631836	400.5623779296875	400.5817565917969
25	400.5834655761719	23.5452348245333					1	DETECTED	400.5835 m/z @23.55 [151020OFc1_NvH-0949-Control-19.raw]	400.5834655761719	23.5452348245333	1.56495769173333	88.043954204	86.47899651226668	619823.1875	1.1966597856838745E8	0	7871	0.1043448889365628	1.1850847058654517	0.023314411013155702	400.5823974609375	400.59326171875
26	400.5960693359375	35.0927187077333					1	DETECTED	400.5961 m/z @35.09 [151020OFc1_NvH-0949-Control-19.raw]	400.5960693359375	35.0927187077333	5.01430902986667	35.9149863138667	30.90067728400003	79398.75	3.692100382680058E7	0	7871	30.473523479002694	0.5155041386635875	0.027501080939545525	400.5939025878906	400.597900390625
27	400.6080322265625	31.6023850392					1	DETECTED	400.6080 m/z @31.60 [151020OFc1_NvH-0949-Control-19.raw]	400.6080322265625	31.6023850392	2.8458667288	94.4875995970667	91.6417328682667	339025.25	2.3469961574265024E8	0	7871	0.04849307946816239	0.505086419180081	1.1204300111606755	400.5981750488281	400.6178894042969
28	400.625244140625	24.6352268434667					1	DETECTED	400.6252 m/z @24.64 [151020OFc1_NvH-0949-Control-19.raw]	400.625244140625	24.6352268434667	4.14303141626667	92.3511077768	88.20807636053334	251265.421875	1.600182164770351E8	0	7871	0.07102401679289372	3.3666529855838676	0.7032594663459328	400.6181640625	400.63385009765625
29	400.64404296875	36.7155629522667					1	DETECTED	400.6440 m/z @36.72 [151020OFc1_NvH-0949-Control-19.raw]	400.64404296875	36.7155629522667	4.61765569013333	91.6253973522667	87.00774166213337	640567.8125	1.3463551880621746E8	0	7871	0.1859296152209069	18.290626653903075	10.140143171165162	400.6343994140625	400.6537780761719
30	400.69482421875	38.0526310149333					1	DETECTED	400.6948 m/z @38.05 [151020OFc1_NvH-0949-Control-19.raw]	400.69482421875	38.0526310149333	0.950512472533333	96.6935041392	95.74299166666667	967563.4375	1.5034441532761335E8	2	7871	0.2352212491459511	0.5131849519109409	0.01465449110368887	400.68487548828125	400.7035827636719
31	400.7135925292969	23.213753268					1	DETECTED	400.7136 m/z @23.21 [151020OFc1_NvH-0949-Control-19.raw]	400.7135925292969	23.213753268	3.56513385386667	99.2541618282667	95.68902797440003	1723734.625	2.3096554625737986E8	0	7871	7.816088315328237	0.5648619230924331	1.7846745638424224	400.70361328125	400.72357177734375
32	400.7242736816406	19.8269460037333					1	DETECTED	400.7243 m/z @19.83 [151020OFc1_NvH-0949-Control-19.raw]	400.7242736816406	19.8269460037333	5.73997586186667	36.0798972584	30.339921396533335	318864.15625	4.534056662106796E7	0	7871	0.36177758510735814	1.0768788849194317	0.02884700018212665	400.7236328125	400.7248840332031
33	400.7348937988281	18.2840197533333					1	DETECTED	400.7349 m/z @18.28 [151020OFc1_NvH-0949-Control-19.raw]	400.7348937988281	18.2840197533333	3.23715803946667	96.6053903461333	93.36823230666664	1282611.25	2.0236933687537086E8	2	7871	8.919067593537608	0.538533991951343	0.10622048656389753	400.72491455078125	400.7430725097656
34	400.7530822753906	21.0790525282667					1	DETECTED	400.7531 m/z @21.08 [151020OFc1_NvH-0949-Control-19.raw]	400.7530822753906	21.0790525282667	1.07169038266667	96.634694072	95.56300368933333	5523236.0	4.1165977268517154E8	2	7871	12.09237388113094	0.5154006628289641	1.779800065153166	400.74310302734375	400.7610778808594
35	400.77130126953125	21.6814811042667					1	DETECTED	400.7713 m/z @21.68 [151020OFc1_NvH-0949-Control-19.raw]	400.77130126953125	21.6814811042667	2.12196221813333	97.3760898328	95.25412761466667	1.0089025E7	2.4786513876248866E8	2	7871	0.16142974445393676	1.0556791848174059	0.9850202537568206	400.7613220214844	400.7804260253906
36	400.78387451171875	13.9188011893333					1	DETECTED	400.7839 m/z @13.92 [151020OFc1_NvH-0949-Control-19.raw]	400.78387451171875	13.9188011893333	5.6197108656	98.9719983005333	93.3522874349333	309058.3125	1.470777126677026E8	0	7871	0.16657972396268939	1.4769245683221972	1.7635691895658407	400.7813720703125	400.79315185546875
37	400.79669189453125	39.5672659114667					1	DETECTED	400.7967 m/z @39.57 [151020OFc1_NvH-0949-Control-19.raw]	400.79669189453125	39.5672659114667	2.9009286352	99.1373904245333	96.23646178933329	45017.79296875	1.3304673435517114E8	0	7871	93.7067367691756	1.44515097524309	1.7405531608640343	400.7939758300781	400.8055114746094
38	400.82568359375	24.6556082208					1	DETECTED	400.8257 m/z @24.66 [151020OFc1_NvH-0949-Control-19.raw]	400.82568359375	24.6556082208	1.72274959413333	99.0206665616	97.29791696746666	225073.515625	1.173817529384107E8	0	7871	0.12199264559770029	0.5163286642082542	26.268663322407516	400.8157043457031	400.834228515625
39	400.84423828125	36.6510802704					1	DETECTED	400.8442 m/z @36.65 [151020OFc1_NvH-0949-Control-19.raw]	400.84423828125	36.6510802704	0.346304777333333	99.8602655552	99.51396077786667	473981.25	1.2368865195685633E8	0	7871	0.056244349462630794	2.1263485130768554	0.004732594679330859	400.8346252441406	400.8542175292969
40	400.8600769042969	35.3903671288					1	DETECTED	400.8601 m/z @35.39 [151020OFc1_NvH-0949-Control-19.raw]	400.8600769042969	35.3903671288	0.9312128336	99.694421212	98.7632083784	161322.65625	1.6295174093215585E8	0	7871	20.107581259240384	1.7392872757897586	2.795689314997263	400.8542785644531	400.86444091796875
41	400.87451171875	41.3002378298667					1	DETECTED	400.8745 m/z @41.30 [151020OFc1_NvH-0949-Control-19.raw]	400.87451171875	41.3002378298667	0.0194314626666667	99.9861240770667	99.96669261440005	214623.6875	1.1999441558637321E8	0	7871	29.41825680490225	1.5147337063444508	0.005280107439533233	400.8645324707031	400.87744140625
42	400.8874816894531	26.3480055008					1	DETECTED	400.8875 m/z @26.35 [151020OFc1_NvH-0949-Control-19.raw]	400.8874816894531	26.3480055008	0.00828560106666667	99.5739209973333	99.56563539626664	1120228.625	1.9369137967943758E8	3	7871	30.045740121833727	0.6788533704258705	0.32184688703261133	400.877685546875	400.8946228027344
43	400.9046325683594	35.1821696626667					1	DETECTED	400.9046 m/z @35.18 [151020OFc1_NvH-0949-Control-19.raw]	400.9046325683594	35.1821696626667	0.00828560106666667	99.8794897666667	99.87120416560003	3.9146848E7	9.127903087741271E8	3	7871	0.27543797053471764	1.1329318757331082	1.3356416434162959	400.8946838378906	400.91461181640625
44	400.9178771972656	39.7733800952					1	DETECTED	400.9179 m/z @39.77 [151020OFc1_NvH-0949-Control-19.raw]	400.9178771972656	39.7733800952	0.0725332122666667	99.9861240770667	99.91359086480004	1010657.0	1.743090858767386E8	3	7871	10.825018536982611	0.7710488913464185	0.018991440868087787	400.9146728515625	400.9277038574219
45	400.9435729980469	9.10272207573333					1	DETECTED	400.9436 m/z @9.10 [151020OFc1_NvH-0949-Control-19.raw]	400.9435729980469	9.10272207573333	0.00828560106666667	97.9954572546667	97.98717165360004	225180.34375	1.2105549341583206E8	0	7871	22.681741991741617	3.227667371080887	0.11818805388358995	400.93402099609375	400.94464111328125
46	400.954833984375	18.0296477474667					1	DETECTED	400.9548 m/z @18.03 [151020OFc1_NvH-0949-Control-19.raw]	400.954833984375	18.0296477474667	0.0991366784	99.2541618282667	99.1550251498667	612308.875	1.5344621457707283E8	0	7871	0.16073818439165777	0.5365409033640839	2.0223832100450796	400.9448547363281	400.9559631347656
47	400.96600341796875	18.4025247408					1	DETECTED	400.9660 m/z @18.40 [151020OFc1_NvH-0949-Control-19.raw]	400.96600341796875	18.4025247408	0.224245284266667	99.9976261210667	99.77338083680003	746603.9375	1.3608978326250654E8	0	7871	0.12978545188333257	52.023148110855196	0.039813421944457146	400.9560546875	400.97589111328125
48	400.9788513183594	30.876321168					1	DETECTED	400.9789 m/z @30.88 [151020OFc1_NvH-0949-Control-19.raw]	400.9788513183594	30.876321168	4.10345247893333	99.6747782312	95.57132575226666	426045.34375	1.1280691902921486E8	0	7871	0.2553322523479551	0.6089060742708866	39.29324096310737	400.97601318359375	400.9884948730469
49	401.0010681152344	23.3584725493333					1	DETECTED	401.0011 m/z @23.36 [151020OFc1_NvH-0949-Control-19.raw]	401.0010681152344	23.3584725493333	0.00828560106666667	99.4192681464	99.41098254533334	1576361.75	1.7454713354528093E8	0	7871	0.15538539229728698	0.6374338137919687	0.7396015502577349	400.9911804199219	401.010986328125
50	401.02581787109375	24.6036044581333					1	DETECTED	401.0258 m/z @24.60 [151020OFc1_NvH-0949-Control-19.raw]	401.02581787109375	24.6036044581333	0.0194314626666667	98.8856037989333	98.86617233626664	247276.0	1.3271394900985168E8	0	7871	0.23663895982394223	4.503827038250623	13.375455495833553	401.0159606933594	401.03558349609375
51	401.0443420410156	36.5779933312					1	DETECTED	401.0443 m/z @36.58 [151020OFc1_NvH-0949-Control-19.raw]	401.0443420410156	36.5779933312	3.8940589784	99.3705960522667	95.47653707386671	184292.484375	1.5458325075132045E8	0	7871	0.12576906547080569	1.6377723922312535	2.2714969355197603	401.036376953125	401.0540771484375
52	401.1090087890625	90.4039336864					1	DETECTED	401.1090 m/z @90.40 [151020OFc1_NvH-0949-Control-19.raw]	401.1090087890625	90.4039336864	0.00828560106666667	96.8487045117333	96.84041891066664	85257.8515625	1.5108477429641566E8	0	7871	0.06232605930210866	0.5358496944191793	0.071681737644277	401.0993957519531	401.1180419921875
53	401.1275634765625	91.0465036784					1	DETECTED	401.1276 m/z @91.05 [151020OFc1_NvH-0949-Control-19.raw]	401.1275634765625	91.0465036784	6.47357665386667	95.3859065781333	88.91232992426663	68216.609375	1.4106920198752335E8	0	7871	0.04086635430194008	0.5256547990734346	0.051309598146869216	401.1212158203125	401.13262939453125
54	401.15625	90.9890000832					1	DETECTED	401.1562 m/z @90.99 [151020OFc1_NvH-0949-Control-19.raw]	401.15625	90.9890000832	7.8972834304	92.0834748904	84.18619146	139629.609375	1.2555510678875795E8	0	7871	0.8161171256473807	0.5689668293850136	0.009154902446092829	401.14642333984375	401.1661071777344
55	401.1803894042969	14.7856364938667					1	DETECTED	401.1804 m/z @14.79 [151020OFc1_NvH-0949-Control-19.raw]	401.1803894042969	14.7856364938667	3.68445547306667	97.5940544269333	93.90959895386663	434336.28125	1.2918060299651168E8	0	7871	0.14432727266203393	69.2000728622483	692.4765013544991	401.1709289550781	401.18243408203125
56	401.19256591796875	17.35459522					1	DETECTED	401.1926 m/z @17.35 [151020OFc1_NvH-0949-Control-19.raw]	401.19256591796875	17.35459522	3.5757001272	97.0446476856	93.4689475584	811424.375	1.841589236563369E8	0	7871	20.875370493239558	0.7777407121059277	0.5223749311862956	401.18267822265625	401.1968078613281
57	401.2068176269531	32.2084056517333					1	DETECTED	401.2068 m/z @32.21 [151020OFc1_NvH-0949-Control-19.raw]	401.2068176269531	32.2084056517333	2.8731767632	99.9179812597333	97.04480449653329	1720818.0	2.1372763766120854E8	3	7871	21.397278954787808	1.0114126546836404	1.0450137164820745	401.19683837890625	401.216796875
58	401.221923828125	26.3078848717333					1	DETECTED	401.2219 m/z @26.31 [151020OFc1_NvH-0949-Control-19.raw]	401.221923828125	26.3078848717333	2.754469484	99.3123215514667	96.5578520674667	839210.4375	2.16436650048808E8	3	7871	4.927175675871869	0.510056225313902	3.135000254793056	401.2168273925781	401.228759765625
59	401.23876953125	35.2426795432					1	DETECTED	401.2388 m/z @35.24 [151020OFc1_NvH-0949-Control-19.raw]	401.23876953125	35.2426795432	2.65290457813333	99.4777951082667	96.82489053013337	7647247.5	4.1023803689581215E8	3	7871	0.3237644091305967	0.7162390924490495	0.8520159618528946	401.2287902832031	401.2487487792969
60	401.2492370605469	40.2147834309333					1	DETECTED	401.2492 m/z @40.21 [151020OFc1_NvH-0949-Control-19.raw]	401.2492370605469	40.2147834309333	4.00975984826667	96.7130204712	92.70326062293333	2462878.0	2.523027457573726E8	3	7871	31.22975447787085	0.8166615610584568	0.6057904811769322	401.248779296875	401.2591552734375
61	401.2611999511719	76.7371863010667					1	DETECTED	401.2612 m/z @76.74 [151020OFc1_NvH-0949-Control-19.raw]	401.2611999511719	76.7371863010667	3.6940408984	91.2520097682667	87.5579688698667	491819.28125	1.2596692155377826E8	0	7871	6.538451855842212	0.5404881771914462	0.07603270247013863	401.25933837890625	401.2626647949219
62	401.272705078125	21.6814811042667					1	DETECTED	401.2727 m/z @21.68 [151020OFc1_NvH-0949-Control-19.raw]	401.272705078125	21.6814811042667	3.65448463973333	94.9091677333333	91.25468309359998	4713168.0	2.493358947496337E8	0	7871	0.1737741342137049	1.0516414128748184	0.9684420436066752	401.2627868652344	401.2823181152344
63	401.28851318359375	19.3534435749333					1	DETECTED	401.2885 m/z @19.35 [151020OFc1_NvH-0949-Control-19.raw]	401.28851318359375	19.3534435749333	5.08346858933333	93.4563619098667	88.37289332053336	437081.125	1.2844670942226855E8	0	7871	0.18663637620732132	1.9748273305349933	1.487039032829496	401.28338623046875	401.29833984375
64	401.3089294433594	91.7284672845333					1	DETECTED	401.3089 m/z @91.73 [151020OFc1_NvH-0949-Control-19.raw]	401.3089294433594	91.7284672845333	22.9357960544	92.2668458730667	69.3310498186667	63759.95703125	8.945890996285047E7	0	7871	0.1792780886879939	0.5039130519204027	5.541895656039664	401.3008117675781	401.3126220703125
65	401.32672119140625	91.7094896514667					1	DETECTED	401.3267 m/z @91.71 [151020OFc1_NvH-0949-Control-19.raw]	401.32672119140625	91.7094896514667	5.9981217208	92.390927476	86.3928057552	80477.1640625	1.475959766670188E8	0	7871	0.7980593300141692	0.5039751892951033	4.718666358527246	401.322265625	401.3302917480469
66	401.4095153808594	26.879280624					1	DETECTED	401.4095 m/z @26.88 [151020OFc1_NvH-0949-Control-19.raw]	401.4095153808594	26.879280624	5.51127045653333	96.2383858954667	90.72711543893338	104356.0546875	1.4963900365554044E8	0	7871	19.171608529959155	2.2824125157073785	0.006346200980951841	401.3996887207031	401.41571044921875
67	401.42584228515625	13.1288264965333					1	DETECTED	401.4258 m/z @13.13 [151020OFc1_NvH-0949-Control-19.raw]	401.42584228515625	13.1288264965333	6.0200438664	98.7883964056	92.7683525392	508171.25	1.3284727061150269E8	0	7871	0.1659737462099926	17.610872718670254	0.9822268747040561	401.41595458984375	401.4358215332031
68	401.4471435546875	27.4419427141333					1	DETECTED	401.4471 m/z @27.44 [151020OFc1_NvH-0949-Control-19.raw]	401.4471435546875	27.4419427141333	4.02826421306667	98.6816081208	94.65334390773333	393005.625	1.4652091106155026E8	0	7871	9.470181972419972	0.5134719832269957	0.010581492416577363	401.4376220703125	401.4571228027344
69	401.4662780761719	21.5461790162667					1	DETECTED	401.4663 m/z @21.55 [151020OFc1_NvH-0949-Control-19.raw]	401.4662780761719	21.5461790162667	2.6897724824	96.3624889381333	93.6727164557333	182688.8125	1.567177413668136E8	0	7871	4.7668403888905715	0.5004103952899355	7.82358160739559E-4	401.4571838378906	401.47113037109375
70	401.48114013671875	29.9617790621333					1	DETECTED	401.4811 m/z @29.96 [151020OFc1_NvH-0949-Control-19.raw]	401.48114013671875	29.9617790621333	1.9942803464	97.5139466234667	95.51966627706669	406357.1875	2.5816086881569943E8	2	7871	0.1448850071755423	0.5085264211798587	0.1716840764124945	401.47119140625	401.4910888671875
71	401.50238037109375	23.3584725493333					1	DETECTED	401.5024 m/z @23.36 [151020OFc1_NvH-0949-Control-19.raw]	401.50238037109375	23.3584725493333	2.17671767546667	94.7027181853333	92.52600050986662	258295.984375	1.4380896910528046E8	0	7871	0.09596558688211232	0.5188723895700587	0.054965806217685535	401.49267578125	401.5123596191406
72	401.53057861328125	29.9899705261333					1	DETECTED	401.5306 m/z @29.99 [151020OFc1_NvH-0949-Control-19.raw]	401.53057861328125	29.9899705261333	3.56513385386667	98.5748467304	95.00971287653333	149019.09375	1.5347025253914428E8	0	7871	20.853738545554705	2.4404704595331497	3.147680213091941	401.5206298828125	401.5312194824219
73	401.54132080078125	32.2401704186667					1	DETECTED	401.5413 m/z @32.24 [151020OFc1_NvH-0949-Control-19.raw]	401.54132080078125	32.2401704186667	1.795951416	94.8056232229333	93.00967180693331	969321.0625	1.4776209003565457E8	0	7871	0.18392617424949265	0.5507657037324527	0.08486912053838487	401.53155517578125	401.5513000488281
74	401.5628356933594	17.35459522					1	DETECTED	401.5628 m/z @17.35 [151020OFc1_NvH-0949-Control-19.raw]	401.5628356933594	17.35459522	3.52795090613333	98.9915354192	95.46358451306668	6233717.0	2.777975822575379E8	3	7871	0.1966533336905485	2.243801429321151	0.04284687405250446	401.5528869628906	401.5727844238281
75	401.5743713378906	35.2426795432					1	DETECTED	401.5744 m/z @35.24 [151020OFc1_NvH-0949-Control-19.raw]	401.5743713378906	35.2426795432	4.3324415424	98.8076335845333	94.4751920421333	1579067.125	1.7127565892664972E8	0	7871	0.05279767641620481	0.5137438338182512	0.911776825805743	401.57293701171875	401.5842590332031
76	401.5887145996094	45.5020086698667					1	DETECTED	401.5887 m/z @45.50 [151020OFc1_NvH-0949-Control-19.raw]	401.5887145996094	45.5020086698667	3.72246502293333	96.061181612	92.33871658906666	395359.0625	1.1736058466934983E8	0	7871	5.09416509850864	0.6151891765665213	47.71043461608722	401.5843811035156	401.59857177734375
77	401.626220703125	13.0522103165333					1	DETECTED	401.6262 m/z @13.05 [151020OFc1_NvH-0949-Control-19.raw]	401.626220703125	13.0522103165333	5.86645578266667	97.4449846437333	91.57852886106663	430244.53125	1.4394117532004765E8	0	7871	0.14553356622126756	1.0353133231173997	68.0153023249504	401.61651611328125	401.6361389160156
78	401.6683654785156	20.4993176632					1	DETECTED	401.6684 m/z @20.50 [151020OFc1_NvH-0949-Control-19.raw]	401.6683654785156	20.4993176632	3.703590364	93.9847243618667	90.2811339978667	93934.5078125	1.327544023297457E8	0	7871	4.332631638347198	2.6876220478456716	0.2215322166823756	401.6592102050781	401.6717834472656
79	401.681884765625	14.7618709509333					1	DETECTED	401.6819 m/z @14.76 [151020OFc1_NvH-0949-Control-19.raw]	401.681884765625	14.7618709509333	3.0019544384	87.7700327594667	84.7680783210667	173414.6875	1.43432237722898E8	0	7871	0.15150736179845836	0.526581440605546	10.322949680396343	401.6720275878906	401.6841125488281
80	401.6943054199219	17.3323265957333					1	DETECTED	401.6943 m/z @17.33 [151020OFc1_NvH-0949-Control-19.raw]	401.6943054199219	17.3323265957333	2.43217724586667	97.8280052770667	95.39582803120003	384765.46875	1.5027462996399146E8	0	7871	0.22814792618131108	159.81905691787227	19.533989412276636	401.684326171875	401.7041320800781
81	401.7143249511719	39.2750775965333					1	DETECTED	401.7143 m/z @39.28 [151020OFc1_NvH-0949-Control-19.raw]	401.7143249511719	39.2750775965333	3.65448463973333	95.8128224122667	92.15833777253337	725082.9375	1.4009530472949165E8	2	7871	26.96452460087961	0.5084811803622528	0.020693584107389064	401.704345703125	401.714599609375
82	401.724609375	14.7618709509333					1	DETECTED	401.7246 m/z @14.76 [151020OFc1_NvH-0949-Control-19.raw]	401.724609375	14.7618709509333	2.94670951733333	98.3645533328	95.41784381546667	1801593.0	2.1929915369431823E8	2	7871	15.027218959548396	2.7147979722917612	0.5587217908314577	401.7146301269531	401.7345886230469
83	401.7451171875	31.4941057202667					1	DETECTED	401.7451 m/z @31.49 [151020OFc1_NvH-0949-Control-19.raw]	401.7451171875	31.4941057202667	3.3041847512	97.7479917248	94.4438069736	2304885.5	2.78122266214467E8	2	7871	8.266396489895406	0.5139577566146605	0.7546235975275506	401.7353210449219	401.7550964355469
84	401.7567443847656	21.0537741205333					1	DETECTED	401.7567 m/z @21.05 [151020OFc1_NvH-0949-Control-19.raw]	401.7567443847656	21.0537741205333	3.73215311173333	80.1021797141333	76.37002660239997	452437.90625	1.4082438797686118E8	0	7871	0.15631378740885538	0.5423503918732202	0.026301399883583414	401.755126953125	401.7639465332031
85	401.7741394042969	21.6333008448					1	DETECTED	401.7741 m/z @21.63 [151020OFc1_NvH-0949-Control-19.raw]	401.7741394042969	21.6333008448	6.1562859008	97.7792243746667	91.6229384738667	901694.875	1.4779255441114283E8	0	7871	0.14197758593134324	1.3468602239392204	1.8888646689620727	401.76416015625	401.7834777832031
86	401.78851318359375	43.9453408344					1	DETECTED	401.7885 m/z @43.95 [151020OFc1_NvH-0949-Control-19.raw]	401.78851318359375	43.9453408344	2.6897724824	95.5841976253333	92.8944251429333	60943.12890625	1.2874412656721872E8	0	7871	81.65077944339754	1.1258410543558774	1.723683392703803	401.7842712402344	401.7981872558594
87	401.8269348144531	13.1023748277333					1	DETECTED	401.8269 m/z @13.10 [151020OFc1_NvH-0949-Control-19.raw]	401.8269348144531	13.1023748277333	1.349337248	99.1471905632	97.7978533152	260382.75	1.1758716017139253E8	0	7871	0.09307780483812955	0.9541044573905609	46.824584589228756	401.81719970703125	401.8365173339844
88	401.8606872558594	20.7846688061333					1	DETECTED	401.8607 m/z @20.78 [151020OFc1_NvH-0949-Control-19.raw]	401.8606872558594	20.7846688061333	0.00828560106666667	99.6548860922667	99.64660049120003	4816832.0	1.8918645166386154E8	3	7871	0.14175860202579926	54.86019328427413	1.2375534111682593	401.8507080078125	401.87066650390625
89	401.8764343261719	11.448122356					1	DETECTED	401.8764 m/z @11.45 [151020OFc1_NvH-0949-Control-19.raw]	401.8764343261719	11.448122356	0.00828560106666667	99.6259095605333	99.61762395946664	1033779.5	2.1206075879371852E8	0	7871	0.5656237847481158	1.381868147708229	0.178900589414471	401.8706970214844	401.88641357421875
90	401.89691162109375	17.35459522					1	DETECTED	401.8969 m/z @17.35 [151020OFc1_NvH-0949-Control-19.raw]	401.89691162109375	17.35459522	0.00828560106666667	99.8009951898667	99.79270958880004	3942102.75	2.1582862289915982E8	0	7871	0.1869894443936495	1.128715905290041	3.877775519021315	401.8869323730469	401.9067077636719
91	401.91143798828125	46.6583518690667					1	DETECTED	401.9114 m/z @46.66 [151020OFc1_NvH-0949-Control-19.raw]	401.91143798828125	46.6583518690667	0.0194314626666667	98.3357206824	98.31628921973333	689874.125	1.4079064638377482E8	3	7871	0.18469698261787215	0.904755204384463	0.0076614799389085105	401.906982421875	401.9211120605469
92	401.9568176269531	13.1111370984					1	DETECTED	401.9568 m/z @13.11 [151020OFc1_NvH-0949-Control-19.raw]	401.9568176269531	13.1111370984	0.00828560106666667	99.9278142461333	99.91952864506663	523064.28125	1.5331271721737388E8	0	7871	29.78137740017234	1.0219801353100448	2.039412552127382	401.94696044921875	401.96673583984375
93	401.9762268066406	21.3106608768					1	DETECTED	401.9762 m/z @21.31 [151020OFc1_NvH-0949-Control-19.raw]	401.9762268066406	21.3106608768	0.0408543922666667	99.9763843562667	99.93552996400004	160294.1875	1.2590322761297561E8	0	7871	8.080159171982976	3.3593978040184163	10.18075275204834	401.9668273925781	401.98529052734375
94	401.99530029296875	23.9992552493333					1	DETECTED	401.9953 m/z @24.00 [151020OFc1_NvH-0949-Control-19.raw]	401.99530029296875	23.9992552493333	0.00828560106666667	99.9976261210667	99.98934052000004	166997.484375	1.3493271280693072E8	0	7871	66.81587391945823	2.00868098554397	110.31978517115977	401.9853210449219	402.005126953125
95	402.0342102050781	26.3578887802667					1	DETECTED	402.0342 m/z @26.36 [151020OFc1_NvH-0949-Control-19.raw]	402.0342102050781	26.3578887802667	3.60519585733333	99.4585237632	95.85332790586668	192465.890625	2.1177983124773574E8	0	7871	13.327988597502346	3.221712098325215	0.01990231554889502	402.0242614746094	402.0426940917969
96	402.05279541015625	22.5832749864					1	DETECTED	402.0528 m/z @22.58 [151020OFc1_NvH-0949-Control-19.raw]	402.05279541015625	22.5832749864	1.63940489493333	98.8559681258667	97.21656323093336	2321911.0	1.7588134394244915E8	5	7871	0.26079284386736035	1.0441881596332268	1.002509971989325	402.043701171875	402.0625305175781
97	402.1405334472656	92.1841075330667					1	DETECTED	402.1405 m/z @92.18 [151020OFc1_NvH-0949-Control-19.raw]	402.1405334472656	92.1841075330667	9.41024945466667	92.3707115117333	82.96046205706664	108817.7109375	1.0273407184465347E8	0	7871	1.8039911080580566	0.5011271915010285	0.9924320678667854	402.1317443847656	402.1489562988281
98	402.1676025390625	13.8515658824					1	DETECTED	402.1676 m/z @13.85 [151020OFc1_NvH-0949-Control-19.raw]	402.1676025390625	13.8515658824	6.5781502792	92.1932176858667	85.6150674066667	74259.359375	1.1939619591771221E8	0	7871	0.060051241292082835	10.846423027834025	0.05736075549951242	402.1576232910156	402.1703796386719
99	402.1803894042969	42.8343871242667					1	DETECTED	402.1804 m/z @42.83 [151020OFc1_NvH-0949-Control-19.raw]	402.1803894042969	42.8343871242667	0.00828560106666667	99.9976261210667	99.98934052000004	432211.03125	4.7669330840127534E8	2	7871	11.733791063426558	1.1601477478928324	1.3333750215996663	402.1708068847656	402.183349609375
100	402.1949157714844	20.7846688061333					1	DETECTED	402.1949 m/z @20.78 [151020OFc1_NvH-0949-Control-19.raw]	402.1949157714844	20.7846688061333	3.5958019664	97.6507593010667	94.0549573346667	2609396.25	1.7796668558186737E8	0	7871	0.24432945386916316	20.308758429998168	0.03138060246506369	402.18572998046875	402.20489501953125
101	402.2049865722656	36.8532862901333					1	DETECTED	402.2050 m/z @36.85 [151020OFc1_NvH-0949-Control-19.raw]	402.2049865722656	36.8532862901333	3.46051384133333	50.7817095448	47.32119570346667	566137.0625	9.167696596123177E7	0	7871	7.981760075884445	1.0109600346803203	0.6150955130351492	402.2049255371094	402.2063903808594
102	402.2164001464844	22.314837188					1	DETECTED	402.2164 m/z @22.31 [151020OFc1_NvH-0949-Control-19.raw]	402.2164001464844	22.314837188	2.76364873546667	98.1614787010667	95.39782996560002	1319171.0	2.499387010735088E8	2	7871	10.981462652067089	8.014003733353356	3.601124870842832	402.2064208984375	402.2210998535156
103	402.2311096191406	17.35459522					1	DETECTED	402.2311 m/z @17.35 [151020OFc1_NvH-0949-Control-19.raw]	402.2311096191406	17.35459522	2.76364873546667	99.1278380304	96.36418929493333	1375399.5	2.194414007177601E8	2	7871	6.134176271388398	0.6136193063484053	2.645941018654194	402.22113037109375	402.24102783203125
104	402.2419128417969	35.9835333333333					1	DETECTED	402.2419 m/z @35.98 [151020OFc1_NvH-0949-Control-19.raw]	402.2419128417969	35.9835333333333	4.60639524293333	91.6687051114667	87.06230986853338	390711.9375	1.1946108906068791E8	0	7871	0.06251391263761263	2.612432599546506	0.30665494542097815	402.2411193847656	402.2431640625
105	402.253173828125	22.5957103173333					1	DETECTED	402.2532 m/z @22.60 [151020OFc1_NvH-0949-Control-19.raw]	402.253173828125	22.5957103173333	3.66397195146667	98.7303389984	95.06636704693334	2524729.75	2.3277860900179115E8	0	7871	0.280586188418976	6.080374449090917	5.55426958000055	402.2431945800781	402.2628173828125
106	402.2726745605469	19.2649861418667					1	DETECTED	402.2727 m/z @19.26 [151020OFc1_NvH-0949-Control-19.raw]	402.2726745605469	19.2649861418667	0.3665317816	95.0126460608	94.64611427919999	204535.734375	1.2182880496487896E8	0	7871	0.08474370798368369	0.604905062748102	0.20517624987195274	402.2632141113281	402.2825622558594
107	402.2904357910156	90.2015922821333					1	DETECTED	402.2904 m/z @90.20 [151020OFc1_NvH-0949-Control-19.raw]	402.2904357910156	90.2015922821333	8.1264744536	92.5471761557333	84.4207017021333	146773.140625	1.3259464816261154E8	0	7871	72.27906627901687	0.505191541795866	0.025367195880317016	402.2826843261719	402.2924499511719
108	402.303466796875	91.8327677794667					1	DETECTED	402.3035 m/z @91.83 [151020OFc1_NvH-0949-Control-19.raw]	402.303466796875	91.8327677794667	24.5081574458667	96.9278259778667	72.419668532	312207.65625	8.231698501981352E7	0	7871	0.18006189940955153	3.5003115730203795	4.756265538081143	402.2993469238281	402.3116760253906
109	402.32177734375	89.816002992					1	DETECTED	402.3218 m/z @89.82 [151020OFc1_NvH-0949-Control-19.raw]	402.32177734375	89.816002992	2.97434454613333	95.7729555989333	92.79861105279997	1111603.625	1.3332239556669873E8	0	7871	0.06568724090865885	0.5092504078577724	1.0649323324364885	402.3123779296875	402.3311767578125
110	402.4179382324219	24.2015902802667					1	DETECTED	402.4179 m/z @24.20 [151020OFc1_NvH-0949-Control-19.raw]	402.4179382324219	24.2015902802667	5.0541279256	99.5547104458667	94.5005825202667	1200694.0	1.4194743714980128E8	0	7871	0.11576442401298337	0.519185726630936	0.23297814661146782	402.4085998535156	402.4278869628906
111	402.4539489746094	22.5957103173333					1	DETECTED	402.4539 m/z @22.60 [151020OFc1_NvH-0949-Control-19.raw]	402.4539489746094	22.5957103173333	3.78807902026667	99.5547104458667	95.76663142560004	1463543.0	1.8768103758765724E8	0	7871	0.2927373498860213	0.5601932135140987	0.9032205548936982	402.44403076171875	402.4638671875
112	402.46728515625	13.9512253776					1	DETECTED	402.4673 m/z @13.95 [151020OFc1_NvH-0949-Control-19.raw]	402.46728515625	13.9512253776	3.46051384133333	99.5547104458667	96.09419660453338	298205.8125	1.7690085594686484E8	0	7871	11.249414270684689	6.639564957007863	1.7232258974784271	402.4639587402344	402.474365234375
113	402.4844665527344	33.4065771245333					1	DETECTED	402.4845 m/z @33.41 [151020OFc1_NvH-0949-Control-19.raw]	402.4844665527344	33.4065771245333	3.6940408984	99.4969401285333	95.80289923013329	1181413.375	1.700931886754585E8	4	7871	0.20607634728042257	0.5539303321696419	0.024241804423214743	402.4744873046875	402.494140625
114	402.498046875	42.9155128786667					1	DETECTED	402.4980 m/z @42.92 [151020OFc1_NvH-0949-Control-19.raw]	402.498046875	42.9155128786667	3.8842591016	99.8505494672	95.9662903656	165009.859375	1.323523269670372E8	0	7871	22.871954984890344	1.3639710460994494	0.15512806921178646	402.4947204589844	402.5077209472656
115	402.5290832519531	20.8225521272					1	DETECTED	402.5291 m/z @20.82 [151020OFc1_NvH-0949-Control-19.raw]	402.5290832519531	20.8225521272	3.6940408984	99.6259095605333	95.9318686621333	1101254.75	1.7192908766986674E8	0	7871	0.16207145686668767	0.6290643141536653	0.05973913294625853	402.51910400390625	402.5372009277344
116	402.5472106933594	23.6161655437333					1	DETECTED	402.5472 m/z @23.62 [151020OFc1_NvH-0949-Control-19.raw]	402.5472106933594	23.6161655437333	3.91299878586667	99.6259095605333	95.71291077466663	2608073.5	1.9905165007196978E8	3	7871	1.58199226793743	0.5314163496290097	0.21277129575293097	402.5372314453125	402.5571594238281
117	402.5632629394531	16.3707458573333					1	DETECTED	402.5633 m/z @16.37 [151020OFc1_NvH-0949-Control-19.raw]	402.5632629394531	16.3707458573333	3.51845122026667	99.6259095605333	96.10745834026663	1859353.75	1.7823654189566568E8	3	7871	0.1898762004665393	0.5807996723700809	0.135453381484042	402.5572814941406	402.5732421875
118	402.5799255371094	46.7352946128					1	DETECTED	402.5799 m/z @46.74 [151020OFc1_NvH-0949-Control-19.raw]	402.5799255371094	46.7352946128	3.5757001272	99.6259095605333	96.05020943333331	188187.890625	1.3499261256379136E8	0	7871	38.768026523301565	1.0801243473590718	0.922315110239474	402.5733642578125	402.5893249511719
119	402.593994140625	85.4902850741333					1	DETECTED	402.5940 m/z @85.49 [151020OFc1_NvH-0949-Control-19.raw]	402.593994140625	85.4902850741333	6.07135562106667	99.6259095605333	93.55455393946663	97987.046875	1.326516399695457E8	0	7871	57.24492594582346	0.5631074004416271	120.37000354121037	402.59002685546875	402.5962219238281
120	402.6185302734375	24.2298340885333					1	DETECTED	402.6185 m/z @24.23 [151020OFc1_NvH-0949-Control-19.raw]	402.6185302734375	24.2298340885333	5.91815391653333	99.6847036109333	93.76654969439997	1158621.375	1.80419238984039E8	0	7871	0.18258972181113364	23.743687484995778	0.05313553375188326	402.60931396484375	402.6282958984375
121	402.63958740234375	85.517774488					1	DETECTED	402.6396 m/z @85.52 [151020OFc1_NvH-0949-Control-19.raw]	402.63958740234375	85.517774488	3.83659955333333	99.956887396	96.12028784266667	370019.65625	1.2626973317718259E8	0	7871	59.3545045027694	0.5657637733142332	2.1475889257463037E-4	402.6296081542969	402.64385986328125
122	402.6539611816406	22.6276350125333					1	DETECTED	402.6540 m/z @22.63 [151020OFc1_NvH-0949-Control-19.raw]	402.6539611816406	22.6276350125333	2.04876489733333	99.9763843562667	97.92761945893338	606817.625	1.7478068562556583E8	0	7871	0.1135146834526708	2.420312623930971	2.8896259187994158	402.6440124511719	402.66387939453125
123	402.67059326171875	23.4705046026667					1	DETECTED	402.6706 m/z @23.47 [151020OFc1_NvH-0949-Control-19.raw]	402.67059326171875	23.4705046026667	3.8068352192	99.9763843562667	96.16954913706671	254745.859375	1.541204884612163E8	0	7871	0.3508977817446741	5.3460178721497895	1.1749083680387173	402.6642150878906	402.680419921875
124	402.6833801269531	21.5265749709333					1	DETECTED	402.6834 m/z @21.53 [151020OFc1_NvH-0949-Control-19.raw]	402.6833801269531	21.5265749709333	3.36354021333333	99.9668164264	96.60327621306666	125474.390625	1.6075690394525266E8	0	7871	0.22266232085155835	3.0709325499698847	1297.4948383789288	402.6806335449219	402.6886291503906
125	402.6986999511719	25.6467173149333					1	DETECTED	402.6987 m/z @25.65 [151020OFc1_NvH-0949-Control-19.raw]	402.6986999511719	25.6467173149333	4.0558055224	99.9763843562667	95.9205788338667	1501526.5	1.887459336973385E8	2	7871	0.32094099766069206	0.6053603099466278	0.8216125991530608	402.6889343261719	402.7074279785156
126	402.7174377441406	21.8001383237333					1	DETECTED	402.7174 m/z @21.80 [151020OFc1_NvH-0949-Control-19.raw]	402.7174377441406	21.8001383237333	3.38420878586667	99.9763843562667	96.59217557040003	2577934.5	2.4551605641942355E8	2	7871	0.20364495318050757	1.3571851545548828	2.241574479433927	402.7075500488281	402.7274169921875
127	402.7346496582031	33.3608092338667					1	DETECTED	402.7346 m/z @33.36 [151020OFc1_NvH-0949-Control-19.raw]	402.7346496582031	33.3608092338667	3.67496364933333	99.9976261210667	96.32266247173337	1759412.0	2.4470428750309578E8	2	7871	0.5881668474844801	1.4093487573142778	92.07270465989411	402.7274475097656	402.74462890625
128	402.7481994628906	31.4044045178667					1	DETECTED	402.7482 m/z @31.40 [151020OFc1_NvH-0949-Control-19.raw]	402.7481994628906	31.4044045178667	4.8006697072	99.5065066576	94.7058369504	213580.234375	1.4272342386969754E8	0	7871	61.527482076037785	2.172468140635615	0.01848658915477558	402.7446594238281	402.7501525878906
129	402.76019287109375	85.8879932898667					1	DETECTED	402.7602 m/z @85.89 [151020OFc1_NvH-0949-Control-19.raw]	402.76019287109375	85.8879932898667	4.03749951093333	99.9976261210667	95.96012661013337	288554.3125	1.5533411491826358E8	0	7871	69.7405676100911	0.5926952015338567	2.9905382088379705E-4	402.7502136230469	402.760986328125
130	402.77099609375	85.8879932898667					1	DETECTED	402.7710 m/z @85.89 [151020OFc1_NvH-0949-Control-19.raw]	402.77099609375	85.8879932898667	1.7688765688	99.9976261210667	98.2287495522667	288614.125	1.3973427092328468E8	0	7871	4.0892525477777895	5.590318780148498	36.77350097531333	402.76214599609375	402.7790832519531
131	402.7891540527344	85.8879932898667					1	DETECTED	402.7892 m/z @85.89 [151020OFc1_NvH-0949-Control-19.raw]	402.7891540527344	85.8879932898667	3.58517094666667	99.5739209973333	95.98875005066664	409919.5	1.63287684729882E8	0	7871	7.072497408637844	22.170567284883223	747.9697256123229	402.7793884277344	402.797119140625
132	402.80712890625	89.9241977666667					1	DETECTED	402.8071 m/z @89.92 [151020OFc1_NvH-0949-Control-19.raw]	402.80712890625	89.9241977666667	4.09436588826667	99.5836228802667	95.48925699200004	447843.09375	1.4859922647974214E8	0	7871	2.770934227943215	0.7873767074985968	0.061307268838686396	402.79718017578125	402.8077392578125
133	402.81781005859375	89.9035273829333					1	DETECTED	402.8178 m/z @89.90 [151020OFc1_NvH-0949-Control-19.raw]	402.81781005859375	89.9035273829333	0.723552615733333	99.5836228802667	98.86007026453336	730265.0625	1.8398110174968126E8	0	7871	65.78166132576672	0.5226817405059137	0.17225233610124835	402.8078308105469	402.8277587890625
134	402.8408508300781	89.8932083936					1	DETECTED	402.8409 m/z @89.89 [151020OFc1_NvH-0949-Control-19.raw]	402.8408508300781	89.8932083936	1.7870116824	99.704194096	97.91718241359999	730943.3125	1.7028139349693134E8	0	7871	3.405350401711189	0.8861644157294618	0.16939310880234276	402.8309631347656	402.8482666015625
135	402.8582763671875	11.7839601522667					1	DETECTED	402.8583 m/z @11.78 [151020OFc1_NvH-0949-Control-19.raw]	402.8582763671875	11.7839601522667	0.00828560106666667	99.704194096	99.69590849493333	2325095.5	2.556684359745525E8	2	7871	0.15306410159420558	203.64404798717828	582.2330337454006	402.84832763671875	402.8682556152344
136	402.8684387207031	86.8872796648					1	DETECTED	402.8684 m/z @86.89 [151020OFc1_NvH-0949-Control-19.raw]	402.8684387207031	86.8872796648	4.35963082266667	99.6454446746667	95.28581385200003	623528.3125	2.5802003318997902E8	0	7871	65.33101682272428	0.5430041002447884	0.07537692375287758	402.8682861328125	402.8713073730469
137	402.8813171386719	23.6801067501333					1	DETECTED	402.8813 m/z @23.68 [151020OFc1_NvH-0949-Control-19.raw]	402.8813171386719	23.6801067501333	0.00828560106666667	99.9861240770667	99.97783847600004	1059018.875	2.0829318087963426E8	3	7871	51.44005134109264	1.0201439092349138	8.046309454298806	402.871337890625	402.88134765625
138	402.891357421875	32.8831874597333					1	DETECTED	402.8914 m/z @32.88 [151020OFc1_NvH-0949-Control-19.raw]	402.891357421875	32.8831874597333	0.0194314626666667	99.9668164264	99.94738496373334	2057536.75	2.636199843908497E8	3	7871	16.66633625416714	2.9811578092425237	0.018464795128212017	402.8813781738281	402.9013366699219
139	402.9079895019531	73.5102269434667					1	DETECTED	402.9080 m/z @73.51 [151020OFc1_NvH-0949-Control-19.raw]	402.9079895019531	73.5102269434667	0.00828560106666667	99.956887396	99.94860179493334	848129.9375	1.9784050673709127E8	0	7871	18.29791555923279	0.7576742553777149	3.4207461692101298	402.9013977050781	402.91796875
140	402.9326477050781	89.8816923669333					1	DETECTED	402.9326 m/z @89.88 [151020OFc1_NvH-0949-Control-19.raw]	402.9326477050781	89.8816923669333	0.0194314626666667	99.8602655552	99.84083409253334	904631.75	1.74585888923488E8	0	7871	2.9088837602253506	1.2774231821797073	6.411410302345472	402.92266845703125	402.942626953125
141	402.9451904296875	85.2040891029333					1	DETECTED	402.9452 m/z @85.20 [151020OFc1_NvH-0949-Control-19.raw]	402.9451904296875	85.2040891029333	0.00828560106666667	99.9179812597333	99.90969565866664	430867.96875	1.7573202912548164E8	0	7871	13.92693176581544	0.556378661562645	0.010092730193781053	402.9426574707031	402.9495544433594
142	402.9595642089844	14.9935716786667					1	DETECTED	402.9596 m/z @14.99 [151020OFc1_NvH-0949-Control-19.raw]	402.9595642089844	14.9935716786667	0.0408543922666667	99.9668164264	99.92596203413333	1179457.0	2.024072002814052E8	0	7871	0.1684688770014109	0.6644131056481161	100.8895886672938	402.9495849609375	402.96954345703125
143	402.9717102050781	89.7421663845333					1	DETECTED	402.9717 m/z @89.74 [151020OFc1_NvH-0949-Control-19.raw]	402.9717102050781	89.7421663845333	0.00828560106666667	99.4095643269333	99.40127872586665	501021.0	2.312000826507008E8	0	7871	1.8644665006368797	0.6674982806119287	0.22225172623072667	402.9696044921875	402.9737854003906
144	402.9837951660156	44.8422746138667					1	DETECTED	402.9838 m/z @44.84 [151020OFc1_NvH-0949-Control-19.raw]	402.9837951660156	44.8422746138667	0.141073699466667	99.9861240770667	99.84505037760003	652018.75	1.9269518741087738E8	2	7871	42.67492750480114	1.8343356286191879	2.662584927101582	402.97381591796875	402.98583984375
145	402.995849609375	89.816002992					1	DETECTED	402.9958 m/z @89.82 [151020OFc1_NvH-0949-Control-19.raw]	402.995849609375	89.816002992	0.0830539946666667	99.9375645413333	99.85451054666663	796196.3125	1.9858263741416666E8	0	7871	17.279158928313265	0.5871781644715828	0.07614460184087297	402.9858703613281	403.00494384765625
146	403.01495361328125	89.816002992					1	DETECTED	403.0150 m/z @89.82 [151020OFc1_NvH-0949-Control-19.raw]	403.01495361328125	89.816002992	0.0194314626666667	99.9861240770667	99.96669261440005	986519.6875	2.0504694458343276E8	0	7871	20.86775114701291	0.5294472480677668	0.016395745972176076	403.0049743652344	403.0249328613281
147	403.0354919433594	84.723304432					1	DETECTED	403.0355 m/z @84.72 [151020OFc1_NvH-0949-Control-19.raw]	403.0354919433594	84.723304432	0.783626733333333	99.9861240770667	99.20249734373337	1194398.875	2.081776148861964E8	0	7871	5.168471427874479	27.812301258990956	0.541855284383782	403.0255126953125	403.04547119140625
148	403.0558166503906	84.723304432					1	DETECTED	403.0558 m/z @84.72 [151020OFc1_NvH-0949-Control-19.raw]	403.0558166503906	84.723304432	2.68059369973333	99.9861240770667	97.30553037733337	1766206.75	2.297843573067824E8	0	7871	15.048291953413141	0.5661334852628641	0.9560092571710325	403.04583740234375	403.0657958984375
149	403.071533203125	84.723304432					1	DETECTED	403.0715 m/z @84.72 [151020OFc1_NvH-0949-Control-19.raw]	403.071533203125	84.723304432	0.295642838133333	99.9861240770667	99.69048123893337	1617959.75	2.1674729054743475E8	0	7871	14.351336895816289	0.5625626330128458	0.4690266184427877	403.0658264160156	403.0815124511719
150	403.0850830078125	75.3276153456					1	DETECTED	403.0851 m/z @75.33 [151020OFc1_NvH-0949-Control-19.raw]	403.0850830078125	75.3276153456	1.08127361706667	99.9861240770667	98.90485046000003	473902.09375	2.4808812469298857E8	0	7871	6.832158140730797	1.3909710288445312	2.017694744893066	403.08154296875	403.08660888671875
151	403.09661865234375	78.8612520504					1	DETECTED	403.0966 m/z @78.86 [151020OFc1_NvH-0949-Control-19.raw]	403.09661865234375	78.8612520504	0.00828560106666667	99.9861240770667	99.97783847600004	493267.0625	2.1933386309679356E8	0	7871	7.939893815116719	0.8417477614040365	2.7548188589464	403.086669921875	403.1058044433594
152	403.1158447265625	69.8535854434667					1	DETECTED	403.1158 m/z @69.85 [151020OFc1_NvH-0949-Control-19.raw]	403.1158447265625	69.8535854434667	0.00828560106666667	99.9861240770667	99.97783847600004	830039.8125	2.3900090716674373E8	0	7871	18.79861513233533	1.4080871179879992	0.05921843231499586	403.1058654785156	403.1209411621094
153	403.1309509277344	82.0435262541333					1	DETECTED	403.1310 m/z @82.04 [151020OFc1_NvH-0949-Control-19.raw]	403.1309509277344	82.0435262541333	0.00828560106666667	99.9861240770667	99.97783847600004	920893.3125	2.221303641748935E8	0	7871	16.858221615921522	0.7848570098479336	2.0903918943761086	403.1210021972656	403.13751220703125
154	403.1475524902344	78.0556174666667					1	DETECTED	403.1476 m/z @78.06 [151020OFc1_NvH-0949-Control-19.raw]	403.1475524902344	78.0556174666667	0.00828560106666667	99.8602655552	99.85197995413334	1170696.875	2.0995149003715345E8	0	7871	19.951844581541316	0.5986996227427388	0.944720956563064	403.1376037597656	403.15753173828125
155	403.1622314453125	82.0435262541333					1	DETECTED	403.1622 m/z @82.04 [151020OFc1_NvH-0949-Control-19.raw]	403.1622314453125	82.0435262541333	0.0194314626666667	99.8602655552	99.84083409253334	1057617.25	2.3715791108457845E8	0	7871	12.085465046154638	0.5473081243045169	1.8161386626483607	403.1575927734375	403.1722106933594
156	403.1752624511719	82.0435262541333					1	DETECTED	403.1753 m/z @82.04 [151020OFc1_NvH-0949-Control-19.raw]	403.1752624511719	82.0435262541333	0.193318516266667	98.7980545285333	98.60473601226663	1040574.125	2.8181112521680653E8	0	7871	19.343938512949762	0.5103426900558066	0.08061666799975173	403.1722412109375	403.1763916015625
157	403.1864013671875	82.0435262541333					1	DETECTED	403.1864 m/z @82.04 [151020OFc1_NvH-0949-Control-19.raw]	403.1864013671875	82.0435262541333	0.00828560106666667	99.9976261210667	99.98934052000004	2688053.5	2.5881557843743053E8	3	7871	71.57403363520494	0.8739458904921094	0.12719807576090505	403.176513671875	403.1946716308594
158	403.2047119140625	30.4810440125333					1	DETECTED	403.2047 m/z @30.48 [151020OFc1_NvH-0949-Control-19.raw]	403.2047119140625	30.4810440125333	0.0194314626666667	99.8505494672	99.83111800453334	2880675.25	2.996347159259939E8	2	7871	0.16614493325729995	6.432054245038559	96.82809651853317	403.1947326660156	403.2055969238281
159	403.2156066894531	21.3885198104					1	DETECTED	403.2156 m/z @21.39 [151020OFc1_NvH-0949-Control-19.raw]	403.2156066894531	21.3885198104	0.0514873597333333	99.8505494672	99.79906210746667	1.173433E7	6.84527838380373E8	2	7871	0.2626168729850846	0.5348897836723451	0.5349951513812434	403.20562744140625	403.2255859375
160	403.234375	82.0141562773333					1	DETECTED	403.2344 m/z @82.01 [151020OFc1_NvH-0949-Control-19.raw]	403.234375	82.0141562773333	0.00828560106666667	99.9976261210667	99.98934052000004	2708796.0	3.274730296130375E8	3	7871	49.19450036826173	0.567581421423253	0.02857959587043098	403.2256164550781	403.2421875
161	403.252197265625	82.0141562773333					1	DETECTED	403.2522 m/z @82.01 [151020OFc1_NvH-0949-Control-19.raw]	403.252197265625	82.0141562773333	0.0725332122666667	99.8505494672	99.77801625493333	3208024.5	3.312462054210417E8	2	7871	48.71439608312153	0.5009117926871571	0.06545349738780798	403.2422180175781	403.2621765136719
162	403.2647399902344	82.0141562773333					1	DETECTED	403.2647 m/z @82.01 [151020OFc1_NvH-0949-Control-19.raw]	403.2647399902344	82.0141562773333	0.0991366784	99.1959897941333	99.0968531157333	1499775.5	3.0321710126117367E8	2	7871	14.967128827382552	0.5980971852454985	0.1792201343084173	403.26220703125	403.27471923828125
163	403.2776184082031	82.2730653714667					1	DETECTED	403.2776 m/z @82.27 [151020OFc1_NvH-0949-Control-19.raw]	403.2776184082031	82.2730653714667	0.1096658872	99.1862166245333	99.0765507373333	637110.75	3.154809499860412E8	0	7871	3.256362664740209	0.5101381704182602	0.0631855814179547	403.2747497558594	403.2849426269531
164	403.2949523925781	83.7724169914667					1	DETECTED	403.2950 m/z @83.77 [151020OFc1_NvH-0949-Control-19.raw]	403.2949523925781	83.7724169914667	0.120201290133333	99.1862166245333	99.06601533439996	1547694.5	2.9197094161990595E8	0	7871	5.905219994792986	0.5595178107409309	0.007547182589025943	403.28497314453125	403.304931640625
165	403.3108825683594	83.7724169914667					1	DETECTED	403.3109 m/z @83.77 [151020OFc1_NvH-0949-Control-19.raw]	403.3108825683594	83.7724169914667	0.407047764266667	99.1862166245333	98.77916886026664	1237027.375	3.0495825989667743E8	0	7871	13.644047798543198	0.6026070743822195	0.6349284363620714	403.3049621582031	403.32086181640625
166	403.3287658691406	78.1029710805333					1	DETECTED	403.3288 m/z @78.10 [151020OFc1_NvH-0949-Control-19.raw]	403.3287658691406	78.1029710805333	0.407047764266667	98.5464032512	98.13935548693334	1117931.25	4.0383573948653805E8	2	7871	22.323519052718012	0.8276281089213837	0.013961645899364843	403.3208923339844	403.3387451171875
167	403.3402099609375	83.719261468					1	DETECTED	403.3402 m/z @83.72 [151020OFc1_NvH-0949-Control-19.raw]	403.3402099609375	83.719261468	0.4172435488	98.5086930605333	98.0914495117333	829589.3125	3.1340423701877123E8	2	7871	20.916520279043255	0.5039369069754865	7.493570805070785E-4	403.3387756347656	403.34918212890625
168	403.35919189453125	83.719261468					1	DETECTED	403.3592 m/z @83.72 [151020OFc1_NvH-0949-Control-19.raw]	403.35919189453125	83.719261468	0.4172435488	98.5086930605333	98.0914495117333	1061244.25	3.308123244448118E8	2	7871	20.91403421288883	0.5024522211940193	8.729399342790297E-4	403.3492126464844	403.3691711425781
169	403.37408447265625	83.719261468					1	DETECTED	403.3741 m/z @83.72 [151020OFc1_NvH-0949-Control-19.raw]	403.37408447265625	83.719261468	0.437393097866667	98.5086930605333	98.07129996266664	916054.125	3.1943429003687555E8	3	7871	22.19624661327063	0.5026074712185891	0.011755741092645832	403.36920166015625	403.3840637207031
170	403.38543701171875	74.138299116					1	DETECTED	403.3854 m/z @74.14 [151020OFc1_NvH-0949-Control-19.raw]	403.38543701171875	74.138299116	0.437393097866667	98.5370472725333	98.09965417466664	776699.75	3.227823588091855E8	3	7871	19.325405322428587	0.6079368688529018	0.2947885629465687	403.38409423828125	403.3953857421875
171	403.40582275390625	61.5018361248					1	DETECTED	403.4058 m/z @61.50 [151020OFc1_NvH-0949-Control-19.raw]	403.40582275390625	61.5018361248	0.437393097866667	99.7912453338667	99.35385223600004	694477.125	3.481886660802496E8	3	7871	35.95907819971213	0.6971076478354704	2.58257457526073	403.3958435058594	403.4158020019531
172	403.4283752441406	81.8825096072					1	DETECTED	403.4284 m/z @81.88 [151020OFc1_NvH-0949-Control-19.raw]	403.4283752441406	81.8825096072	0.793623044	98.0054428658667	97.2118198218667	811432.5	3.6110382546252567E8	3	7871	20.441828483152264	1.4257500812365373	0.0011024722923059671	403.41839599609375	403.43035888671875
173	403.44036865234375	81.8825096072					1	DETECTED	403.4404 m/z @81.88 [151020OFc1_NvH-0949-Control-19.raw]	403.44036865234375	81.8825096072	0.803485515466667	99.7816687506667	98.97818323520004	1765708.25	3.388039144682369E8	0	7871	17.95395670534326	0.5003342868696771	0.0034630571930865644	403.4303894042969	403.4411926269531
174	403.4512023925781	81.8825096072					1	DETECTED	403.4512 m/z @81.88 [151020OFc1_NvH-0949-Control-19.raw]	403.4512023925781	81.8825096072	0.803485515466667	97.4158346528	96.61234913733334	1960276.375	3.378919500248885E8	0	7871	71.66563889376756	0.5257600221582301	0.029569991047130817	403.44122314453125	403.461181640625
175	403.4671630859375	81.0295566952					1	DETECTED	403.4672 m/z @81.03 [151020OFc1_NvH-0949-Control-19.raw]	403.4671630859375	81.0295566952	0.8134393448	83.8609333522667	83.0474940074667	532407.625	2.94420873085075E8	0	7871	35.422569007525055	0.50313849402127	0.02398878302372327	403.4612121582031	403.4677734375
176	403.477783203125	81.8825096072					1	DETECTED	403.4778 m/z @81.88 [151020OFc1_NvH-0949-Control-19.raw]	403.477783203125	81.8825096072	0.713509388266667	99.704194096	98.99068470773332	2277263.75	3.3534156037449926E8	4	7871	48.93126973893422	0.510599762827165	3.3709684248316727E-4	403.4678039550781	403.4877624511719
177	403.48919677734375	12.883887772					1	DETECTED	403.4892 m/z @12.88 [151020OFc1_NvH-0949-Control-19.raw]	403.48919677734375	12.883887772	0.713509388266667	98.0727297984	97.35922041013333	1865618.75	3.698223434015667E8	4	7871	0.33080682830872554	22.946829747366078	105.59293012133033	403.48779296875	403.4991760253906
178	403.50323486328125	81.8494416936					1	DETECTED	403.5032 m/z @81.85 [151020OFc1_NvH-0949-Control-19.raw]	403.50323486328125	81.8494416936	0.713509388266667	94.0227506776	93.30924128933333	514103.5625	3.61210676572539E8	2	7871	36.468624634635056	0.5060812380271604	4.0012018221491705E-4	403.49920654296875	403.5132141113281
179	403.515869140625	60.4257019482667					1	DETECTED	403.5159 m/z @60.43 [151020OFc1_NvH-0949-Control-19.raw]	403.515869140625	60.4257019482667	0.0300253578666667	82.6991314978667	82.66910614000004	359182.78125	4.771480657748845E8	2	7871	23.361672064089575	0.7214474102580671	0.07490550637235506	403.51324462890625	403.5162048339844
180	403.5262145996094	11.7839601522667					1	DETECTED	403.5262 m/z @11.78 [151020OFc1_NvH-0949-Control-19.raw]	403.5262145996094	11.7839601522667	0.0408543922666667	96.9278259778667	96.88697158560004	665283.0	4.0426788983384E8	2	7871	0.038753102722685284	18.549662128752367	12.32389096709392	403.5162353515625	403.5263671875
181	403.536376953125	12.5948616714667					1	DETECTED	403.5364 m/z @12.59 [151020OFc1_NvH-0949-Control-19.raw]	403.536376953125	12.5948616714667	0.0300253578666667	97.7886909706667	97.75866561280004	6051515.0	4.1198999929480207E8	2	7871	0.1447649022813131	22.41866045920166	23.091949354658446	403.5263977050781	403.5463562011719
182	403.55218505859375	65.2355064149333					1	DETECTED	403.5522 m/z @65.24 [151020OFc1_NvH-0949-Control-19.raw]	403.55218505859375	65.2355064149333	0.0300253578666667	96.0910794472	96.06105408933334	844896.125	3.4273249804209876E8	2	7871	53.976794516045146	0.538734193936957	22.764663566870585	403.54638671875	403.56182861328125
183	403.57183837890625	65.2355064149333					1	DETECTED	403.5718 m/z @65.24 [151020OFc1_NvH-0949-Control-19.raw]	403.57183837890625	65.2355064149333	0.0300253578666667	96.1902551261333	96.16022976826663	1055067.625	3.823419091455804E8	2	7871	16.979712938361644	2.9321238712131383	0.0041080402879075	403.5618591308594	403.57342529296875
184	403.58343505859375	35.8110580576					1	DETECTED	403.5834 m/z @35.81 [151020OFc1_NvH-0949-Control-19.raw]	403.58343505859375	35.8110580576	0.0300253578666667	90.7217175904	90.69169223253334	1806118.625	3.8837928465093416E8	3	7871	0.20060074489781243	0.6325160206636756	0.3413449488511706	403.5734558105469	403.5934143066406
185	403.5965270996094	81.1494823376					1	DETECTED	403.5965 m/z @81.15 [151020OFc1_NvH-0949-Control-19.raw]	403.5965270996094	81.1494823376	0.0300253578666667	97.7792243746667	97.74919901680003	1042383.4375	5.566533572522706E8	2	7871	18.891327071676024	0.5003609280953943	5.070476928954335E-4	403.59344482421875	403.6032409667969
186	403.6132507324219	81.1494823376					1	DETECTED	403.6133 m/z @81.15 [151020OFc1_NvH-0949-Control-19.raw]	403.6132507324219	81.1494823376	0.172429609866667	93.0807700066667	92.90834039680003	1425706.875	3.7865438831284606E8	0	7871	18.89812385949275	0.5006070029118431	6.747599620384743E-4	403.603271484375	403.62322998046875
187	403.6254577636719	81.1494823376					1	DETECTED	403.6255 m/z @81.15 [151020OFc1_NvH-0949-Control-19.raw]	403.6254577636719	81.1494823376	0.172429609866667	95.7240188061333	95.55158919626663	389781.3125	5.441905283432617E8	0	7871	54.431229594514335	0.6223525535364567	0.2686812499999038	403.623291015625	403.63543701171875
188	403.6369323730469	42.6281119525333					1	DETECTED	403.6369 m/z @42.63 [151020OFc1_NvH-0949-Control-19.raw]	403.6369323730469	42.6281119525333	0.172429609866667	81.1374762152	80.96504660533333	284942.625	3.936182362481061E8	3	7871	40.768153099872706	1.1432007040643328	0.6197383141095703	403.6354675292969	403.6427307128906
189	403.6527404785156	42.6281119525333					1	DETECTED	403.6527 m/z @42.63 [151020OFc1_NvH-0949-Control-19.raw]	403.6527404785156	42.6281119525333	0.538400348266667	88.9864086482667	88.44800830000004	374738.75	2.93108158750522E8	0	7871	4.753205806854744	0.9873489674682511	0.3124071106178075	403.64276123046875	403.6627197265625
190	403.6631774902344	47.0908952117333					1	DETECTED	403.6632 m/z @47.09 [151020OFc1_NvH-0949-Control-19.raw]	403.6631774902344	47.0908952117333	0.600773068266667	98.3357206824	97.73494761413333	287731.21875	2.9461831042882866E8	2	7871	37.180189838459675	0.7441837088649013	0.6481861364351313	403.6627502441406	403.67315673828125
191	403.6844787597656	42.5784839397333					1	DETECTED	403.6845 m/z @42.58 [151020OFc1_NvH-0949-Control-19.raw]	403.6844787597656	42.5784839397333	0.120201290133333	98.7692820701333	98.64908077999996	384201.28125	3.0462747590886205E8	2	7871	14.161344659971675	0.5833417955342236	0.01982631637126655	403.67449951171875	403.6944580078125
192	403.70050048828125	62.3779360141333					1	DETECTED	403.7005 m/z @62.38 [151020OFc1_NvH-0949-Control-19.raw]	403.70050048828125	62.3779360141333	1.51825230106667	89.3195667056	87.80131440453333	356439.71875	2.723204415489662E8	3	7871	16.99157355222733	0.7705892572146753	0.5444904723997135	403.69451904296875	403.7013244628906
193	403.7113342285156	26.1589865893333					1	DETECTED	403.7113 m/z @26.16 [151020OFc1_NvH-0949-Control-19.raw]	403.7113342285156	26.1589865893333	0.285557547466667	99.4386473168	99.15308976933333	1.2079867E7	7.482759329774982E8	2	7871	2.1916827838515367	0.5490903563986178	0.5065104582065393	403.701416015625	403.7212829589844
194	403.728759765625	21.4353490277333					1	DETECTED	403.7288 m/z @21.44 [151020OFc1_NvH-0949-Control-19.raw]	403.728759765625	21.4353490277333	0.4475077936	99.2346765714667	98.7871687778667	9858573.0	4.681580007192018E8	2	7871	0.2800855975665897	28.220650637563857	2.457371132163627	403.7213439941406	403.7387390136719
195	403.7398681640625	12.9401369445333					1	DETECTED	403.7399 m/z @12.94 [151020OFc1_NvH-0949-Control-19.raw]	403.7398681640625	12.9401369445333	0.4475077936	96.59558584	96.1480780464	1734067.125	3.860385222010335E8	2	7871	19.369615909066212	5.945097178261165	18.591335983605703	403.73876953125	403.74981689453125
196	403.75189208984375	63.2791426944					1	DETECTED	403.7519 m/z @63.28 [151020OFc1_NvH-0949-Control-19.raw]	403.75189208984375	63.2791426944	0.4475077936	82.9061271128	82.4586193192	445122.90625	2.9417422586837935E8	2	7871	17.362359835728796	2.404702936960219	0.6823552550857762	403.7498779296875	403.7618103027344
197	403.7759704589844	42.1807505885333					1	DETECTED	403.7760 m/z @42.18 [151020OFc1_NvH-0949-Control-19.raw]	403.7759704589844	42.1807505885333	0.4475077936	80.8847586077333	80.43725081413331	258973.953125	1.9518198740987462E8	4	7871	23.529734477162474	0.9998741431749053	0.1713088895071019	403.76605224609375	403.7859191894531
198	403.80023193359375	43.1661478306667					1	DETECTED	403.8002 m/z @43.17 [151020OFc1_NvH-0949-Control-19.raw]	403.80023193359375	43.1661478306667	1.03301843653333	99.0599890013333	98.02697056479998	287718.71875	2.7812874374052095E8	0	7871	2.692493174975418	1.774551823166204	0.12301523757028135	403.7902526855469	403.8010559082031
199	403.8110656738281	42.2543558205333					1	DETECTED	403.8111 m/z @42.25 [151020OFc1_NvH-0949-Control-19.raw]	403.8110656738281	42.2543558205333	0.872622315733333	98.584219444	97.71159712826666	310380.625	1.5467502896578014E8	0	7871	15.708588666801312	0.561173085544306	0.14223354719365525	403.80108642578125	403.82098388671875
200	403.8323974609375	42.2680269544					1	DETECTED	403.8324 m/z @42.27 [151020OFc1_NvH-0949-Control-19.raw]	403.8323974609375	42.2680269544	0.0300253578666667	97.8082263837333	97.77820102586664	296276.28125	1.5855453090124428E8	0	7871	23.373941302730945	1.7568679156868403	0.17766957343999557	403.8225402832031	403.8355712890625
201	403.8455810546875	29.1522882749333					1	DETECTED	403.8456 m/z @29.15 [151020OFc1_NvH-0949-Control-19.raw]	403.8455810546875	29.1522882749333	0.0194314626666667	99.6356533541333	99.61622189146664	304729.0	1.72533169808899E8	0	7871	16.719786338039412	0.504312332651455	0.496256489504753	403.835693359375	403.8555603027344
202	403.859619140625	11.7839601522667					1	DETECTED	403.8596 m/z @11.78 [151020OFc1_NvH-0949-Control-19.raw]	403.859619140625	11.7839601522667	0.00828560106666667	97.6507593010667	97.64247370000004	169452.84375	1.475177228562006E8	0	7871	8.837464750349572	7.7222343363562596	11.844715443555963	403.8555908203125	403.8600158691406
203	403.87005615234375	12.5836574024					1	DETECTED	403.8701 m/z @12.58 [151020OFc1_NvH-0949-Control-19.raw]	403.87005615234375	12.5836574024	0.00828560106666667	99.8208009861333	99.81251538506665	3391166.75	1.9861259663964507E8	3	7871	0.164806990363914	0.5848784948716155	14.594415022498849	403.860107421875	403.8800354003906
204	403.8851013183594	26.5623550666667					1	DETECTED	403.8851 m/z @26.56 [151020OFc1_NvH-0949-Control-19.raw]	403.8851013183594	26.5623550666667	0.00828560106666667	99.9976261210667	99.98934052000004	448877.71875	2.3072309762470925E8	3	7871	1.876059440135645	0.6027687282798226	0.7147138305447409	403.88006591796875	403.89508056640625
205	403.8996887207031	42.3009513786667					1	DETECTED	403.8997 m/z @42.30 [151020OFc1_NvH-0949-Control-19.raw]	403.8996887207031	42.3009513786667	0.00828560106666667	98.2393386104	98.23105300933334	223603.046875	1.5349821151102433E8	0	7871	28.97818196797013	1.3388169038743143	2.12744229816107	403.8951721191406	403.9076232910156
206	403.9176330566406	35.8110580576					1	DETECTED	403.9176 m/z @35.81 [151020OFc1_NvH-0949-Control-19.raw]	403.9176330566406	35.8110580576	0.0194314626666667	99.9668164264	99.94738496373334	1047535.3125	1.547483692814489E8	3	7871	0.16760466013586495	0.5046076092714338	0.010749540918799053	403.90771484375	403.9276123046875
207	403.9309387207031	42.033039884					1	DETECTED	403.9309 m/z @42.03 [151020OFc1_NvH-0949-Control-19.raw]	403.9309387207031	42.033039884	0.00828560106666667	99.2931445690667	99.28485896800004	54198.2265625	1.1931927255044505E8	0	7871	58.03739366072312	1.1233256797664637	1.1794841760519503	403.9276428222656	403.9407958984375
208	403.9519348144531	26.1135017888					1	DETECTED	403.9519 m/z @26.11 [151020OFc1_NvH-0949-Control-19.raw]	403.9519348144531	26.1135017888	0.00828560106666667	99.898644244	99.89035864293334	697609.4375	1.4224347198103532E8	0	7871	15.90214482249368	0.6587005169998913	0.282656770832463	403.9422607421875	403.9618835449219
209	403.9733581542969	32.9579071208					1	DETECTED	403.9734 m/z @32.96 [151020OFc1_NvH-0949-Control-19.raw]	403.9733581542969	32.9579071208	0.1515588744	99.9861240770667	99.83456520266671	642588.0	1.5559154390771687E8	0	7871	6.372282787650121	0.5731436698904852	0.010244100172026038	403.96337890625	403.983154296875
210	403.9938049316406	10.6990226016					1	DETECTED	403.9938 m/z @10.70 [151020OFc1_NvH-0949-Control-19.raw]	403.9938049316406	10.6990226016	0.1515588744	99.9471187608	99.7955598864	1417720.75	1.7532873656857145E8	4	7871	2.3492114328998834	8.767318934440247	26.312247456671237	403.9840393066406	404.0035095214844
211	404.0041809082031	17.2034363925333					1	DETECTED	404.0042 m/z @17.20 [151020OFc1_NvH-0949-Control-19.raw]	404.0041809082031	17.2034363925333	9.9908197912	96.4299963973333	86.4391766061333	168558.328125	1.2324886048592886E8	0	7871	0.04690034308179847	20.505127706895685	1.4296111621494492	404.0038146972656	404.0072326660156
212	404.0177917480469	36.0472471829333					1	DETECTED	404.0178 m/z @36.05 [151020OFc1_NvH-0949-Control-19.raw]	404.0177917480469	36.0472471829333	1.83159234	94.5428452725333	92.7112529325333	194645.59375	1.189193254476436E8	0	7871	1.9297432153427607	2.1592378737864015	0.042646245037908585	404.00799560546875	404.022705078125
213	404.0328063964844	46.3017165264					1	DETECTED	404.0328 m/z @46.30 [151020OFc1_NvH-0949-Control-19.raw]	404.0328063964844	46.3017165264	0.713509388266667	99.5354710930667	98.82196170480003	461006.15625	1.5015815662753597E8	0	7871	0.7519521092772763	0.864563145239745	0.0441427122382021	404.0228576660156	404.0418701171875
214	404.04644775390625	29.1293131432					1	DETECTED	404.0464 m/z @29.13 [151020OFc1_NvH-0949-Control-19.raw]	404.04644775390625	29.1293131432	0.0830539946666667	96.3135479530667	96.23049395840003	161306.46875	1.461355363132364E8	0	7871	0.09026338151544522	1.6565040865728677	20.91671696842903	404.0430603027344	404.0559997558594
215	404.0683288574219	57.3936742464					1	DETECTED	404.0683 m/z @57.39 [151020OFc1_NvH-0949-Control-19.raw]	404.0683288574219	57.3936742464	6.19036909573333	96.7321788213333	90.54180972559998	72667.78125	1.454951772758686E8	0	7871	0.1377953105638312	0.8841402860535958	0.9313705860710301	404.05877685546875	404.0755310058594
216	404.0961608886719	91.9974887266667					1	DETECTED	404.0962 m/z @92.00 [151020OFc1_NvH-0949-Control-19.raw]	404.0961608886719	91.9974887266667	0.315940224266667	99.6356533541333	99.31971312986663	98808.7109375	1.2410864873811983E8	0	7871	0.1013668162368333	0.5434767203042309	0.0044686386182434664	404.0865783691406	404.1058349609375
217	404.1194763183594	89.3773519936					1	DETECTED	404.1195 m/z @89.38 [151020OFc1_NvH-0949-Control-19.raw]	404.1194763183594	89.3773519936	0.0408543922666667	98.9233532826667	98.88249889040003	9058750.0	4.411230216298375E8	0	7871	0.37634083091225534	0.904888310084701	0.8593260642722098	404.11114501953125	404.12896728515625
218	404.1408386230469	73.289071504					1	DETECTED	404.1408 m/z @73.29 [151020OFc1_NvH-0949-Control-19.raw]	404.1408386230469	73.289071504	7.24599478613333	92.3403434504	85.09434866426668	57458.625	1.1700581002917406E8	0	7871	76.09519319416803	0.6442336796920156	0.33024048983732945	404.13232421875	404.1416320800781
219	404.1558532714844	90.2941453776					1	DETECTED	404.1559 m/z @90.29 [151020OFc1_NvH-0949-Control-19.raw]	404.1558532714844	90.2941453776	2.25878973653333	99.8402282746667	97.58143853813337	199534.921875	1.0802231001905762E8	0	7871	0.0811288897525344	0.5046591416212601	14.419731954000005	404.14947509765625	404.1653747558594
220	404.17620849609375	42.5784839397333					1	DETECTED	404.1762 m/z @42.58 [151020OFc1_NvH-0949-Control-19.raw]	404.17620849609375	42.5784839397333	0.00828560106666667	99.9976261210667	99.98934052000004	257480.84375	1.5269571362986183E8	0	7871	26.75291015104795	1.22635136709101	1.7104739498078299	404.1664123535156	404.18255615234375
221	404.19256591796875	90.0643125349333					1	DETECTED	404.1926 m/z @90.06 [151020OFc1_NvH-0949-Control-19.raw]	404.19256591796875	90.0643125349333	0.0194314626666667	99.9976261210667	99.97819465840004	3663167.75	2.230884264642133E8	0	7871	0.10258729925224941	0.5086819595167921	23.74352085685685	404.1825866699219	404.19342041015625
222	404.20343017578125	25.1257962570667					1	DETECTED	404.2034 m/z @25.13 [151020OFc1_NvH-0949-Control-19.raw]	404.20343017578125	25.1257962570667	3.25579108826667	99.7335629512	96.47777186293332	1.2960853E7	7.147119196580803E8	2	7871	7.585874715049808	0.6553514894162535	0.17038691464544442	404.1934509277344	404.2134094238281
223	404.213623046875	28.2244466176					1	DETECTED	404.2136 m/z @28.22 [151020OFc1_NvH-0949-Control-19.raw]	404.213623046875	28.2244466176	3.8068352192	99.0991369514667	95.29230173226671	2600849.0	2.705234138516025E8	0	7871	61.98226645615284	0.667018115741416	8.6149828502478	404.21343994140625	404.2204284667969
224	404.2304382324219	21.4353490277333					1	DETECTED	404.2304 m/z @21.44 [151020OFc1_NvH-0949-Control-19.raw]	404.2304382324219	21.4353490277333	0.00828560106666667	99.9179812597333	99.90969565866664	4393008.5	4.132204799823251E8	3	7871	4.0385989745613955	0.9718219564054648	0.19629252314367626	404.220458984375	404.24041748046875
225	404.2443542480469	10.6629479210667					1	DETECTED	404.2444 m/z @10.66 [151020OFc1_NvH-0949-Control-19.raw]	404.2443542480469	10.6629479210667	3.46051384133333	98.6911683410667	95.23065449973338	1196580.375	2.1066332100633645E8	2	7871	0.17502705706110966	269.3614596682449	2.3177810527142437	404.2404479980469	404.2542724609375
226	404.2637023925781	24.2754375706667					1	DETECTED	404.2637 m/z @24.28 [151020OFc1_NvH-0949-Control-19.raw]	404.2637023925781	24.2754375706667	2.0762898104	92.4305482448	90.3542584344	333165.53125	1.522340375286374E8	0	7871	0.13302770955236198	4.941984458006289	16.261406715019813	404.2544250488281	404.2731018066406
227	404.3006286621094	90.4245107112					1	DETECTED	404.3006 m/z @90.42 [151020OFc1_NvH-0949-Control-19.raw]	404.3006286621094	90.4245107112	2.5337325448	94.4973454928	91.96361294799999	283393.5	1.2213928102658363E8	0	7871	0.4143768092671962	0.5081298006033502	14.295740506887247	404.29266357421875	404.3045654296875
228	404.31854248046875	92.258044104					1	DETECTED	404.3185 m/z @92.26 [151020OFc1_NvH-0949-Control-19.raw]	404.31854248046875	92.258044104	11.7112968898667	92.4614604858667	80.750163596	50718.19921875	1.182937414918423E8	0	7871	0.24547633001638758	0.5012627225114746	0.0025254450229492994	404.3111572265625	404.3205261230469
229	404.407470703125	39.4743711106667					1	DETECTED	404.4075 m/z @39.47 [151020OFc1_NvH-0949-Control-19.raw]	404.407470703125	39.4743711106667	2.9009286352	95.7141374453333	92.81320881013329	59527.4140625	1.0257710025497517E8	0	7871	82.78346211265654	1.26886071597433	1.8757943357529085	404.3984069824219	404.407470703125
230	404.41754150390625	46.0358878512					1	DETECTED	404.4175 m/z @46.04 [151020OFc1_NvH-0949-Control-19.raw]	404.41754150390625	46.0358878512	2.34085988666667	97.0743011408	94.73344125413334	199581.9375	1.55402407409636E8	0	7871	0.6976220958224602	1.2720941467652527	0.005835767583977207	404.4075927734375	404.4268798828125
231	404.4464416503906	17.7390538373333					1	DETECTED	404.4464 m/z @17.74 [151020OFc1_NvH-0949-Control-19.raw]	404.4464416503906	17.7390538373333	3.5757001272	99.9471187608	96.3714186336	147619.46875	1.903817758361277E8	0	7871	11.15702191218275	0.5528513109777078	0.08725621437396876	404.4366455078125	404.4504699707031
232	404.4604797363281	26.2184320994667					1	DETECTED	404.4605 m/z @26.22 [151020OFc1_NvH-0949-Control-19.raw]	404.4604797363281	26.2184320994667	3.703590364	99.1471905632	95.4436001992	373447.09375	1.452465603929816E8	0	7871	0.17840652578983907	0.5317383066466931	0.04412044753362868	404.45050048828125	404.470458984375
233	404.4764099121094	29.8953356882667					1	DETECTED	404.4764 m/z @29.90 [151020OFc1_NvH-0949-Control-19.raw]	404.4764099121094	29.8953356882667	2.47880822933333	98.8658537957333	96.38704556639998	324287.03125	1.4597465344299653E8	0	7871	0.07102086251247641	0.6986685808124893	0.6997280718996667	404.47052001953125	404.48492431640625
234	404.49517822265625	10.7115307949333					1	DETECTED	404.4952 m/z @10.71 [151020OFc1_NvH-0949-Control-19.raw]	404.49517822265625	10.7115307949333	2.9284112616	99.4777951082667	96.5493838466667	628888.5625	1.5186775937534633E8	4	7871	0.15985709043563112	6.224161592625815	114.10136407264011	404.4852294921875	404.5047302246094
235	404.5187072753906	27.23384502					1	DETECTED	404.5187 m/z @27.23 [151020OFc1_NvH-0949-Control-19.raw]	404.5187072753906	27.23384502	3.703590364	95.6941044869333	91.99051412293329	289391.40625	1.3764895066981155E8	0	7871	14.930892620745656	2.3686471907179776	2.9038001038044965	404.50872802734375	404.5249938964844
236	404.5350036621094	17.6310965552					1	DETECTED	404.5350 m/z @17.63 [151020OFc1_NvH-0949-Control-19.raw]	404.5350036621094	17.6310965552	1.63015332133333	96.4500812424	94.81992792106668	6998534.0	2.6715853994033423E8	3	7871	0.14379496523505964	0.7345558232279102	41.79428004673465	404.5250244140625	404.54498291015625
237	404.55615234375	40.1783732464					1	DETECTED	404.5562 m/z @40.18 [151020OFc1_NvH-0949-Control-19.raw]	404.55615234375	40.1783732464	3.98115001306667	98.5654180301333	94.58426801706663	2479003.0	2.0684670300169426E8	3	7871	0.1555363410029429	0.5691553527875973	0.0075267484363408235	404.5461730957031	404.56610107421875
238	404.570556640625	35.0182340002667					1	DETECTED	404.5706 m/z @35.02 [151020OFc1_NvH-0949-Control-19.raw]	404.570556640625	35.0182340002667	3.74166951653333	96.5089415696	92.76727205306666	1661259.375	1.4800083956677985E8	3	7871	0.1352390538420778	0.50737654891316	0.11031408371720228	404.5661926269531	404.5733642578125
239	404.58343505859375	27.7360749877333					1	DETECTED	404.5834 m/z @27.74 [151020OFc1_NvH-0949-Control-19.raw]	404.58343505859375	27.7360749877333	3.16153601466667	96.3232454418667	93.16170942720004	8392296.0	2.706283863207097E8	3	7871	0.8436854247938612	1.223709269016425	0.0910459325648112	404.573486328125	404.5934143066406
240	404.6681823730469	23.7684802357333					1	DETECTED	404.6682 m/z @23.77 [151020OFc1_NvH-0949-Control-19.raw]	404.6681823730469	23.7684802357333	0.6423933528	95.5148068976	94.8724135448	180079.421875	1.226442602198884E8	0	7871	0.23322182903963906	3.1175574136283157	4.625559313308675	404.658203125	404.6779479980469
241	404.6845703125	25.5270583773333					1	DETECTED	404.6846 m/z @25.53 [151020OFc1_NvH-0949-Control-19.raw]	404.6845703125	25.5270583773333	3.24639341546667	99.6259095605333	96.37951614506663	179839.359375	1.5737889047687805E8	4	7871	13.555228277593267	3.3047268104915726	0.007094274359822765	404.67889404296875	404.69451904296875
242	404.7049865722656	25.135069552					1	DETECTED	404.7050 m/z @25.14 [151020OFc1_NvH-0949-Control-19.raw]	404.7049865722656	25.135069552	2.377315852	98.3069100866667	95.92959423466671	5480028.0	2.862219463183589E8	2	7871	0.28059437263065945	0.5511389646619955	0.30968596794221853	404.6950988769531	404.7149658203125
243	404.7191467285156	15.1866530210667					1	DETECTED	404.7191 m/z @15.19 [151020OFc1_NvH-0949-Control-19.raw]	404.7191467285156	15.1866530210667	2.891905548	99.2931445690667	96.4012390210667	716795.25	1.5820833550912574E8	2	7871	0.17898755948385237	2.2000363854640543	0.4193713582185068	404.7149963378906	404.7218017578125
244	404.7318115234375	12.223424272					1	DETECTED	404.7318 m/z @12.22 [151020OFc1_NvH-0949-Control-19.raw]	404.7318115234375	12.223424272	3.06590175386667	97.5541834018667	94.48828164800003	2533351.0	2.474080327836844E8	2	7871	0.1992630444048391	0.611508995655224	4.750843021496393	404.7218322753906	404.7417907714844
245	404.7449951171875	44.6248274256					1	DETECTED	404.7450 m/z @44.62 [151020OFc1_NvH-0949-Control-19.raw]	404.7449951171875	44.6248274256	3.703590364	97.8480904021333	94.14450003813329	558575.5625	1.4138071513745168E8	2	7871	14.934248332598617	0.5068600275706291	0.011455812530062713	404.7418212890625	404.75482177734375
246	404.76507568359375	24.2754375706667					1	DETECTED	404.7651 m/z @24.28 [151020OFc1_NvH-0949-Control-19.raw]	404.76507568359375	24.2754375706667	2.2224319752	92.12918282	89.9067508448	188378.09375	1.236450555623266E8	0	7871	0.15911459486228097	2.5380331203492026	0.8395866760345625	404.75537109375	404.7748107910156
247	404.797607421875	29.3491734493333					1	DETECTED	404.7976 m/z @29.35 [151020OFc1_NvH-0949-Control-19.raw]	404.797607421875	29.3491734493333	4.82021977893333	97.5841296016	92.76390982266666	158213.265625	1.221580199880101E8	0	7871	0.04537926058462105	2.5829344252710946	0.0065330452341683925	404.7877502441406	404.8074645996094
248	404.8264465332031	37.4943375554667					1	DETECTED	404.8264 m/z @37.49 [151020OFc1_NvH-0949-Control-19.raw]	404.8264465332031	37.4943375554667	0.852830402666667	99.4969401285333	98.64410972586663	66762.8828125	1.2213369887113744E8	0	7871	32.208753167730535	1.549601704969346	2.0888833725026528	404.8165283203125	404.836181640625
249	404.85540771484375	22.5663610541333					1	DETECTED	404.8554 m/z @22.57 [151020OFc1_NvH-0949-Control-19.raw]	404.85540771484375	22.5663610541333	0.0194314626666667	98.9332406474667	98.91380918480004	517245.5625	1.484304573560879E8	5	7871	0.30258786042753627	0.8149251957447123	0.6457077400986082	404.8458251953125	404.8584899902344
250	404.8684997558594	17.6310965552					1	DETECTED	404.8685 m/z @17.63 [151020OFc1_NvH-0949-Control-19.raw]	404.8684997558594	17.6310965552	0.0300253578666667	99.9278142461333	99.89778888826663	2825941.5	2.4510168892578563E8	3	7871	3.510776214757051	0.8722794109681388	23.956989186348036	404.8586120605469	404.87847900390625
251	404.8794250488281	22.2948970061333					1	DETECTED	404.8794 m/z @22.29 [151020OFc1_NvH-0949-Control-19.raw]	404.8794250488281	22.2948970061333	0.0618749677333333	97.3465482482667	97.28467328053337	473980.75	1.097187310169968E8	0	7871	0.08457077929414325	1.218865488007406	0.021487839154625852	404.8785095214844	404.8803405761719
252	404.8903503417969	40.1949770290667					1	DETECTED	404.8904 m/z @40.19 [151020OFc1_NvH-0949-Control-19.raw]	404.8903503417969	40.1949770290667	0.00828560106666667	99.6064369874667	99.59815138640003	1675007.25	1.935234107062587E8	3	7871	14.084140588134254	0.5717743964914048	0.005041682099330737	404.8804626464844	404.9002685546875
253	404.90313720703125	15.7812966472					1	DETECTED	404.9031 m/z @15.78 [151020OFc1_NvH-0949-Control-19.raw]	404.90313720703125	15.7812966472	0.00828560106666667	98.6911683410667	98.68288274000004	1118966.5	1.5624421532798073E8	3	7871	19.361472529545843	2.581317270958333	1.6554652933831826	404.9003601074219	404.9076843261719
254	404.917724609375	27.7268356061333					1	DETECTED	404.9177 m/z @27.73 [151020OFc1_NvH-0949-Control-19.raw]	404.917724609375	27.7268356061333	0.0194314626666667	99.8308721381333	99.81144067546664	5302921.0	2.3113769323434043E8	3	7871	0.1777272844587614	0.5622307950166674	33.40575366148058	404.9078063964844	404.9277038574219
255	404.9326477050781	40.0188124930667					1	DETECTED	404.9326 m/z @40.02 [151020OFc1_NvH-0949-Control-19.raw]	404.9326477050781	40.0188124930667	0.00828560106666667	97.890975112	97.88268951093335	39899.421875	1.205859518063343E8	0	7871	68.25309612003402	1.2286519820715935	1.4557136714509589	404.927734375	404.9366455078125
256	404.94671630859375	21.3259583413333					1	DETECTED	404.9467 m/z @21.33 [151020OFc1_NvH-0949-Control-19.raw]	404.94671630859375	21.3259583413333	0.00828560106666667	99.7816687506667	99.77338314960004	1937971.875	1.6237186069171685E8	0	7871	0.1099430261615737	12.17519125767417	0.9416400540334805	404.9367370605469	404.9566650390625
257	404.9582214355469	16.4106917744					1	DETECTED	404.9582 m/z @16.41 [151020OFc1_NvH-0949-Control-19.raw]	404.9582214355469	16.4106917744	0.5903463128	97.3275776448	96.73723133200001	211213.546875	1.1594224455632514E8	0	7871	0.11698300542103723	6.962128594339111	460.0263772341009	404.95672607421875	404.958984375
258	404.968994140625	29.9466503754667					1	DETECTED	404.9690 m/z @29.95 [151020OFc1_NvH-0949-Control-19.raw]	404.968994140625	29.9466503754667	0.00828560106666667	99.8602655552	99.85197995413334	392299.9375	1.382469820117839E8	0	7871	3.714431494271622	0.5710893125096643	0.1254396325264082	404.9590148925781	404.9789123535156
259	404.9825744628906	36.1462711690667					1	DETECTED	404.9826 m/z @36.15 [151020OFc1_NvH-0949-Control-19.raw]	404.9825744628906	36.1462711690667	0.244770061866667	98.3551700146667	98.11039995280004	192171.0625	1.2671389398279831E8	0	7871	2.7313182910340714	1.362488486343031	2.05925953908364	404.9790954589844	404.9893493652344
260	404.9997253417969	43.2395908674667					1	DETECTED	404.9997 m/z @43.24 [151020OFc1_NvH-0949-Control-19.raw]	404.9997253417969	43.2395908674667	0.0408543922666667	99.5972119637333	99.55635757146663	318689.46875	1.3291736814707066E8	4	7871	0.2039952470280184	0.6163750955038623	0.26036077767409876	404.9899597167969	405.00592041015625
261	405.0162048339844	53.4165732765333					1	DETECTED	405.0162 m/z @53.42 [151020OFc1_NvH-0949-Control-19.raw]	405.0162048339844	53.4165732765333	4.29441940213333	99.2541618282667	94.95974242613337	1283563.75	1.982910483406567E8	0	7871	0.6963333415478061	0.5804608202328807	4.802569303211174	405.00628662109375	405.0261535644531
262	405.0349426269531	46.3480474725333					1	DETECTED	405.0349 m/z @46.35 [151020OFc1_NvH-0949-Control-19.raw]	405.0349426269531	46.3480474725333	0.1096658872	95.8028722666667	95.6932063794667	75879.09375	1.4866181422277582E8	0	7871	0.24325301415209566	1.1275897915738924	1.258203673162711	405.0265197753906	405.044677734375
263	405.05621337890625	22.5832749864					1	DETECTED	405.0562 m/z @22.58 [151020OFc1_NvH-0949-Control-19.raw]	405.05621337890625	22.5832749864	2.735971728	96.9181656946667	94.1821939666667	648369.4375	1.3759187880217618E8	0	7871	0.14523747724832603	2.318663747428252	1.667490415060865	405.0462646484375	405.0661926269531
264	405.1032409667969	90.3711737077333					1	DETECTED	405.1032 m/z @90.37 [151020OFc1_NvH-0949-Control-19.raw]	405.1032409667969	90.3711737077333	4.18048943653333	95.7639832989333	91.58349386239996	2703860.5	1.5405135289536497E8	0	7871	0.08732948386264638	1.2651989929455212	1.2589686648552354	405.09454345703125	405.1126708984375
265	405.12322998046875	89.3773519936					1	DETECTED	405.1232 m/z @89.38 [151020OFc1_NvH-0949-Control-19.raw]	405.12322998046875	89.3773519936	12.5627994002667	95.9714617994667	83.4086623992	1389989.125	1.7545906348747075E8	0	7871	0.4237704406691165	0.8634419619368998	0.7782509367130864	405.1161193847656	405.1329650878906
266	405.1698303222656	23.7490432992					1	DETECTED	405.1698 m/z @23.75 [151020OFc1_NvH-0949-Control-19.raw]	405.1698303222656	23.7490432992	2.91928238773333	98.4034257437333	95.48414335599996	100443.546875	1.3290836467226371E8	0	7871	0.3061747051260717	3.165408217081117	0.007950848841310915	405.15985107421875	405.171142578125
267	405.18115234375	27.3508814309333					1	DETECTED	405.1812 m/z @27.35 [151020OFc1_NvH-0949-Control-19.raw]	405.18115234375	27.3508814309333	0.0300253578666667	99.9976261210667	99.96760076320004	1878046.375	2.0149697394671908E8	2	7871	0.25066117208070793	2.306028129946167	6.632022934338612	405.171875	405.18841552734375
268	405.19842529296875	17.5055597034667					1	DETECTED	405.1984 m/z @17.51 [151020OFc1_NvH-0949-Control-19.raw]	405.19842529296875	17.5055597034667	2.72682861333333	98.9623399704	96.23551135706667	1923046.75	2.6448033332716924E8	3	7871	7.676859375716315	6.179097111314334	58.703607101888736	405.1885070800781	405.2084045410156
269	405.21124267578125	16.6866302549333					1	DETECTED	405.2112 m/z @16.69 [151020OFc1_NvH-0949-Control-19.raw]	405.21124267578125	16.6866302549333	1.349337248	98.9138990661333	97.5645618181333	1650124.5	2.1934719663367456E8	2	7871	0.2361538762484976	0.979621004324122	9.583752369981726	405.20843505859375	405.2194519042969
270	405.2294616699219	29.8378759408					1	DETECTED	405.2295 m/z @29.84 [151020OFc1_NvH-0949-Control-19.raw]	405.2294616699219	29.8378759408	0.518016894666667	99.8308721381333	99.31285524346663	2654321.25	3.279794642644609E8	3	7871	0.1924539083190666	0.6988578070440449	0.15311420121627878	405.219482421875	405.2393493652344
271	405.241943359375	32.3980491669333					1	DETECTED	405.2419 m/z @32.40 [151020OFc1_NvH-0949-Control-19.raw]	405.241943359375	32.3980491669333	2.45974794346667	99.7912453338667	97.33149739040003	1317840.875	1.882217814156307E8	2	7871	0.2841681182894078	0.739890639072201	0.03869374218266471	405.2394714355469	405.2491760253906
272	405.2591857910156	62.8327749613333					1	DETECTED	405.2592 m/z @62.83 [151020OFc1_NvH-0949-Control-19.raw]	405.2591857910156	62.8327749613333	1.03301843653333	99.956887396	98.92386895946667	3360151.75	2.3479300563239062E8	2	7871	35.154850831876814	0.5123893807732776	0.009012769532174872	405.2492370605469	405.2681579589844
273	405.2847900390625	91.3959577237333					1	DETECTED	405.2848 m/z @91.40 [151020OFc1_NvH-0949-Control-19.raw]	405.2847900390625	91.3959577237333	5.258562552	94.2608630208	89.0023004688	122361.2734375	1.5151843720420942E8	0	7871	0.10922072119174686	0.5166298579806999	0.3739912831177014	405.2748107910156	405.2920227050781
274	405.3002624511719	85.9266696706667					1	DETECTED	405.3003 m/z @85.93 [151020OFc1_NvH-0949-Control-19.raw]	405.3002624511719	85.9266696706667	0.00828560106666667	99.9861240770667	99.97783847600004	59213.26953125	1.7554900780779E8	0	7871	87.72367787004484	0.577920154378059	0.16150414486632753	405.2971496582031	405.31011962890625
275	405.3927307128906	50.0186349749333					1	DETECTED	405.3927 m/z @50.02 [151020OFc1_NvH-0949-Control-19.raw]	405.3927307128906	50.0186349749333	3.6940408984	96.4599314024	92.765890504	64603.96484375	1.3499104083314902E8	0	7871	85.20979990526445	1.0012596154727291	1.1510721881655597	405.3828430175781	405.3984680175781
276	405.4085693359375	35.2149945093333					1	DETECTED	405.4086 m/z @35.21 [151020OFc1_NvH-0949-Control-19.raw]	405.4085693359375	35.2149945093333	0.141073699466667	98.5654180301333	98.42434433066663	171313.859375	1.407310847637863E8	0	7871	21.053372696621835	2.014080558418151	3.0385777600541766	405.3991394042969	405.411865234375
277	405.421875	24.5650547242667					1	DETECTED	405.4219 m/z @24.57 [151020OFc1_NvH-0949-Control-19.raw]	405.421875	24.5650547242667	6.7578811008	96.9665151645333	90.2086340637333	216053.28125	1.3605011556682578E8	0	7871	3.4034709175271516	0.6998694658441373	2.4485150831871794	405.4119567871094	405.4317932128906
278	405.4483337402344	21.2989835269333					1	DETECTED	405.4483 m/z @21.30 [151020OFc1_NvH-0949-Control-19.raw]	405.4483337402344	21.2989835269333	4.00063936666667	96.2870648946667	92.28642552800002	399803.21875	1.4658020518814284E8	0	7871	0.09284858634693904	0.7814906776074488	0.7323531236572283	405.4383544921875	405.45831298828125
279	405.4652404785156	11.3790814813333					1	DETECTED	405.4652 m/z @11.38 [151020OFc1_NvH-0949-Control-19.raw]	405.4652404785156	11.3790814813333	2.8458667288	96.9085592866667	94.0626925578667	173982.625	1.1923556565424252E8	0	7871	2.1326332633646476	0.9407522379335513	1.0109721901711934	405.4583740234375	405.4653625488281
280	405.4753723144531	23.8132386186667					1	DETECTED	405.4754 m/z @23.81 [151020OFc1_NvH-0949-Control-19.raw]	405.4753723144531	23.8132386186667	1.30194388933333	94.7027181853333	93.40077429599997	635509.0625	1.4539658830148774E8	0	7871	6.10180120534984	9.135948312457781	0.4913162685821898	405.46539306640625	405.4853210449219
281	405.4917907714844	19.6576274757333					1	DETECTED	405.4918 m/z @19.66 [151020OFc1_NvH-0949-Control-19.raw]	405.4917907714844	19.6576274757333	4.17071024826667	99.8308721381333	95.66016188986663	634520.1875	1.3811381802526003E8	4	7871	0.16926742713365073	1.9513315383374106	0.017560830426708734	405.4853820800781	405.5016784667969
282	405.5023498535156	35.1956255773333					1	DETECTED	405.5023 m/z @35.20 [151020OFc1_NvH-0949-Control-19.raw]	405.5023498535156	35.1956255773333	0.376702464	95.0223252826667	94.6456228186667	134330.546875	1.2126888600665788E8	0	7871	23.782313261775556	1.59120096693879	2.653667180934428	405.50189208984375	405.5123291015625
283	405.51611328125	17.7713069912					1	DETECTED	405.5161 m/z @17.77 [151020OFc1_NvH-0949-Control-19.raw]	405.51611328125	17.7713069912	5.258562552	95.8711778253333	90.6126152733333	132859.0625	1.085588507118012E8	0	7871	13.03233767452872	4.275722537174523	0.03701250357153962	405.512451171875	405.5211181640625
284	405.5311584472656	20.5391322778667					1	DETECTED	405.5312 m/z @20.54 [151020OFc1_NvH-0949-Control-19.raw]	405.5311584472656	20.5391322778667	2.18580539973333	99.4969401285333	97.31113472879997	1104229.75	1.5686131563192746E8	3	7871	0.10333202665875518	1.183375041958715	0.4176583567056028	405.5212707519531	405.5411376953125
285	405.5511474609375	22.9815713296					1	DETECTED	405.5511 m/z @22.98 [151020OFc1_NvH-0949-Control-19.raw]	405.5511474609375	22.9815713296	0.74361488	96.9473049456	96.2036900656	651427.875	1.3454107682137424E8	3	7871	5.707003809403908	0.9662326575431268	0.9102083191230127	405.5411682128906	405.5554504394531
286	405.56549072265625	15.8907824810667					1	DETECTED	405.5655 m/z @15.89 [151020OFc1_NvH-0949-Control-19.raw]	405.56549072265625	15.8907824810667	2.85502271253333	98.1614787010667	95.30645598853337	1667006.25	1.9216166880437002E8	3	7871	0.16257519422136824	0.6919895330350025	1.1080727127492245	405.5555114746094	405.5754699707031
287	405.5860900878906	27.7149354469333					1	DETECTED	405.5861 m/z @27.71 [151020OFc1_NvH-0949-Control-19.raw]	405.5860900878906	27.7149354469333	0.9653625464	98.6911683410667	97.7258057946667	590223.25	1.4884754396804133E8	0	7871	0.15095412397474917	1.180259373652043	0.4525751211605857	405.57611083984375	405.5960693359375
288	405.6826171875	27.3644669842667					1	DETECTED	405.6826 m/z @27.36 [151020OFc1_NvH-0949-Control-19.raw]	405.6826171875	27.3644669842667	1.9942803464	98.6521207194667	96.65784037306669	779149.0	1.3141137351102088E8	0	7871	0.2079963994095344	0.5097760595705251	0.01926462174628104	405.67266845703125	405.6925964355469
289	405.6997375488281	17.4965621821333					1	DETECTED	405.6997 m/z @17.50 [151020OFc1_NvH-0949-Control-19.raw]	405.6997375488281	17.4965621821333	3.50914889013333	92.6117627541333	89.10261386399996	710350.4375	1.6305484918712607E8	4	7871	0.19956805781220055	1.4912742959365963	0.6414878717723695	405.6927185058594	405.709716796875
290	405.7129821777344	16.7085883792					1	DETECTED	405.7130 m/z @16.71 [151020OFc1_NvH-0949-Control-19.raw]	405.7129821777344	16.7085883792	2.82749577333333	89.4311362808	86.60364050746668	597640.125	1.3750720566588628E8	2	7871	0.24791431571567557	1.16211158460554	2.321821490958678	405.7097473144531	405.72296142578125
291	405.7254333496094	21.9027438912					1	DETECTED	405.7254 m/z @21.90 [151020OFc1_NvH-0949-Control-19.raw]	405.7254333496094	21.9027438912	3.75104820986667	99.1959897941333	95.44494158426663	540571.9375	1.465463139187377E8	2	7871	1.8800098974555581	0.5902554983497948	0.15517924217263201	405.7230224609375	405.7296447753906
292	405.7396545410156	18.0757951445333					1	DETECTED	405.7397 m/z @18.08 [151020OFc1_NvH-0949-Control-19.raw]	405.7396545410156	18.0757951445333	1.24488631253333	97.9281851248	96.68329881226667	4101582.75	2.592736958150732E8	2	7871	0.2105750100116346	2.3933994000306553	82.18414602030224	405.729736328125	405.74945068359375
293	405.7618103027344	62.7838877570667					1	DETECTED	405.7618 m/z @62.78 [151020OFc1_NvH-0949-Control-19.raw]	405.7618103027344	62.7838877570667	1.57431171626667	99.4875573213333	97.91324560506663	1432474.75	1.5970009332640296E8	2	7871	0.21062613643889705	0.5061657867279873	0.019166650106598317	405.7518615722656	405.7715148925781
294	405.7741394042969	86.8872796648					1	DETECTED	405.7741 m/z @86.89 [151020OFc1_NvH-0949-Control-19.raw]	405.7741394042969	86.8872796648	3.93303597973333	98.0827278181333	94.14969183839997	120218.5859375	2.5934960569465837E8	0	7871	89.63027658887877	0.5713487250035849	0.1428025320607316	405.772216796875	405.7836608886719
295	405.80657958984375	54.3693169357333					1	DETECTED	405.8066 m/z @54.37 [151020OFc1_NvH-0949-Control-19.raw]	405.80657958984375	54.3693169357333	1.3303582168	98.9332406474667	97.60288243066671	90868.578125	1.723930744073909E8	0	7871	34.56596228354446	0.915279696810399	0.8146395123312631	405.796875	405.81634521484375
296	405.83404541015625	44.9047820341333					1	DETECTED	405.8340 m/z @44.90 [151020OFc1_NvH-0949-Control-19.raw]	405.83404541015625	44.9047820341333	0.6423933528	99.302771516	98.66037816320001	163986.0625	1.3143957165120529E8	5	7871	0.120756050960658	1.1848871290608585	1.3858829016150345	405.8244934082031	405.8404541015625
297	405.8504943847656	35.4322999336					1	DETECTED	405.8505 m/z @35.43 [151020OFc1_NvH-0949-Control-19.raw]	405.8504943847656	35.4322999336	0.00828560106666667	98.432798472	98.42451287093334	277815.28125	1.3334224050103796E8	3	7871	0.033078218204380505	1.62118954195167	0.004547061388731588	405.8405456542969	405.8556213378906
298	405.8656921386719	20.5552008352					1	DETECTED	405.8657 m/z @20.56 [151020OFc1_NvH-0949-Control-19.raw]	405.8656921386719	20.5552008352	0.00828560106666667	99.956887396	99.94860179493334	680119.875	1.394872819458104E8	3	7871	0.1353645548237452	0.7507120214135096	0.27518499386807627	405.85577392578125	405.8686218261719
299	405.8786926269531	14.5095021976					1	DETECTED	405.8787 m/z @14.51 [151020OFc1_NvH-0949-Control-19.raw]	405.8786926269531	14.5095021976	0.0194314626666667	99.7816687506667	99.76223728800004	1688301.375	1.862841597195227E8	3	7871	2.1105330491460617	1.2611320115792388	0.9286860799429336	405.86871337890625	405.8810729980469
300	405.8910827636719	17.7494284984					1	DETECTED	405.8911 m/z @17.75 [151020OFc1_NvH-0949-Control-19.raw]	405.8910827636719	17.7494284984	0.00828560106666667	99.956887396	99.94860179493334	3524786.75	2.2096939037458596E8	3	7871	0.1923026667983514	0.5435111834086047	0.18308030892521104	405.881103515625	405.90106201171875
301	405.9079895019531	36.3577857989333					1	DETECTED	405.9080 m/z @36.36 [151020OFc1_NvH-0949-Control-19.raw]	405.9079895019531	36.3577857989333	0.00828560106666667	99.8109241549333	99.80263855386664	1473302.125	1.883907051980935E8	3	7871	0.28131545879398345	0.5163267788941187	0.1195883331825741	405.9010925292969	405.91766357421875
302	405.9194030761719	27.7268356061333					1	DETECTED	405.9194 m/z @27.73 [151020OFc1_NvH-0949-Control-19.raw]	405.9194030761719	27.7268356061333	0.00828560106666667	99.390243708	99.38195810693334	114833.0859375	1.2886736319282116E8	0	7871	0.07940580068599701	1.7969256199320456	4.449713195372436	405.91815185546875	405.9293212890625
303	405.9524230957031	0.295642838133333					1	DETECTED	405.9524 m/z @0.30 [151020OFc1_NvH-0949-Control-19.raw]	405.9524230957031	0.295642838133333	0.00828560106666667	99.8009951898667	99.79270958880004	170277.0	1.730877907085031E8	0	7871	0.6149193158716928	2.4653862433081994	3.2128858281272956	405.94268798828125	405.95782470703125
304	405.9678649902344	50.0723012741333					1	DETECTED	405.9679 m/z @50.07 [151020OFc1_NvH-0949-Control-19.raw]	405.9678649902344	50.0723012741333	0.00828560106666667	98.3069100866667	98.29862448560004	247163.21875	1.4105672189048138E8	4	7871	24.287036371445893	1.1047254403983542	0.09248830130697434	405.9579772949219	405.9737854003906
305	405.98382568359375	20.6494476941333					1	DETECTED	405.9838 m/z @20.65 [151020OFc1_NvH-0949-Control-19.raw]	405.98382568359375	20.6494476941333	3.51845122026667	99.7816687506667	96.26321753040003	847373.375	1.790658853767484E8	4	7871	0.1871596089582539	1.3989951905740057	3.1859854088280946	405.9739074707031	405.99365234375
306	405.99395751953125	19.490702184					1	DETECTED	405.9940 m/z @19.49 [151020OFc1_NvH-0949-Control-19.raw]	405.99395751953125	19.490702184	3.25579108826667	99.6160078802667	96.36021679200002	78084.5078125	1.358975739839437E8	0	7871	39.34764500366647	3.054271266148691	5.117469790570603	405.99395751953125	406.00390625
307	406.0191650390625	53.3789345002667					1	DETECTED	406.0192 m/z @53.38 [151020OFc1_NvH-0949-Control-19.raw]	406.0191650390625	53.3789345002667	3.99103094853333	99.90835872	95.91732777146666	178425.203125	1.2334662628335665E8	0	7871	0.5058337110780968	0.9872245345727143	0.013957585236393214	406.00921630859375	406.0238342285156
308	406.0340881347656	44.8422746138667					1	DETECTED	406.0341 m/z @44.84 [151020OFc1_NvH-0949-Control-19.raw]	406.0340881347656	44.8422746138667	3.703590364	98.0727297984	94.36913943440001	227207.640625	1.3801401476975995E8	0	7871	1.2948616106546638	1.146963510806812	16.496114820188982	406.02410888671875	406.0436706542969
309	406.1153564453125	89.7070482904					1	DETECTED	406.1154 m/z @89.71 [151020OFc1_NvH-0949-Control-19.raw]	406.1153564453125	89.7070482904	5.63110634373333	99.2442473442667	93.61314100053336	733036.6875	1.4886292086412057E8	0	7871	1.3335360906683036	0.8687618477347825	0.7835881175694798	406.1067810058594	406.1249084472656
310	406.17169189453125	90.2941453776					1	DETECTED	406.1717 m/z @90.29 [151020OFc1_NvH-0949-Control-19.raw]	406.17169189453125	90.2941453776	0.346304777333333	99.9976261210667	99.65132134373337	253161.46875	1.3620448883788088E8	0	7871	62.91790967934733	0.5102044424722602	0.02115932950319386	406.1621398925781	406.1816101074219
311	406.1922302246094	47.9601604882667					1	DETECTED	406.1922 m/z @47.96 [151020OFc1_NvH-0949-Control-19.raw]	406.1922302246094	47.9601604882667	3.36354021333333	98.0152324653333	94.65169225199998	767577.1875	1.6566423091967222E8	4	7871	37.098625048227134	1.1098521467921245	1.809896156564336	406.1822509765625	406.1978454589844
312	406.2078552246094	90.2941453776					1	DETECTED	406.2079 m/z @90.29 [151020OFc1_NvH-0949-Control-19.raw]	406.2078552246094	90.2941453776	1.81373601226667	99.6647763693333	97.85104035706662	1602230.125	2.3301269742674315E8	4	7871	64.25858875611915	0.5070667154941192	0.022843088409921743	406.19793701171875	406.2109375
313	406.220947265625	39.5985173477333					1	DETECTED	406.2209 m/z @39.60 [151020OFc1_NvH-0949-Control-19.raw]	406.220947265625	39.5985173477333	1.81373601226667	99.4386473168	97.62491130453333	2.8082636E7	9.296471944094146E8	2	7871	0.376592392448984	0.5130179891912138	1.8123492085639186	406.2109680175781	406.2309265136719
314	406.2310485839844	22.9679730576					1	DETECTED	406.2310 m/z @22.97 [151020OFc1_NvH-0949-Control-19.raw]	406.2310485839844	22.9679730576	6.3487692168	90.8960679066667	84.54729868986671	893377.0625	2.3313075849422395E8	3	7871	0.1350729037326488	1.026761226199434	0.016750254849371593	406.23095703125	406.2313232421875
315	406.2413330078125	18.0989012672					1	DETECTED	406.2413 m/z @18.10 [151020OFc1_NvH-0949-Control-19.raw]	406.2413330078125	18.0989012672	1.81373601226667	99.4585237632	97.64478775093333	1609159.75	2.869577554594591E8	2	7871	26.702248873449882	6.5515953105843225	69.27397934782526	406.2313537597656	406.2511901855469
316	406.25518798828125	17.8068696442667					1	DETECTED	406.2552 m/z @17.81 [151020OFc1_NvH-0949-Control-19.raw]	406.25518798828125	17.8068696442667	2.78189435813333	97.6697531512	94.88785879306667	1243245.875	2.4223106686934528E8	2	7871	6.497943359125706	2.588628498067244	347.04927642185766	406.2513427734375	406.2651672363281
317	406.26837158203125	46.3877070578667					1	DETECTED	406.2684 m/z @46.39 [151020OFc1_NvH-0949-Control-19.raw]	406.26837158203125	46.3877070578667	1.25422340666667	92.2377047741333	90.98348136746664	626856.4375	1.763964628411055E8	2	7871	0.09541613145164263	0.6146026212882527	1.3251365571736005	406.26519775390625	406.2777404785156
318	406.2795104980469	89.816002992					1	DETECTED	406.2795 m/z @89.82 [151020OFc1_NvH-0949-Control-19.raw]	406.2795104980469	89.816002992	5.43137729413333	94.506478968	89.07510167386667	170343.671875	1.165546011093627E8	0	7871	85.05637586630118	0.5123697165891039	0.025992930095053688	406.278564453125	406.28314208984375
319	406.315673828125	91.1349298730667					1	DETECTED	406.3157 m/z @91.13 [151020OFc1_NvH-0949-Control-19.raw]	406.315673828125	91.1349298730667	9.88307341066667	95.7639832989333	85.88090988826663	36891.1875	1.0413452601906212E8	0	7871	0.7613985965234633	0.5284858317545565	0.05697166350911298	406.3061828613281	406.3243103027344
320	406.3887939453125	16.1109721648					1	DETECTED	406.3888 m/z @16.11 [151020OFc1_NvH-0949-Control-19.raw]	406.3887939453125	16.1109721648	3.4218353688	98.0927396202667	94.6709042514667	113836.25	1.2267729742018309E8	0	7871	0.12894194417586746	0.5075531830371606	16.20230497629553	406.3791198730469	406.3983459472656
321	406.4169921875	83.7462986813333					1	DETECTED	406.4170 m/z @83.75 [151020OFc1_NvH-0949-Control-19.raw]	406.4169921875	83.7462986813333	4.32329821653333	97.6697531512	93.34645493466667	134572.421875	1.7538892176835763E8	0	7871	74.98637067129107	0.6001619334215043	0.21411247833016325	406.4071960449219	406.4269714355469
322	406.44183349609375	26.5731070496					1	DETECTED	406.4418 m/z @26.57 [151020OFc1_NvH-0949-Control-19.raw]	406.44183349609375	26.5731070496	2.02142342106667	95.7041064144	93.68268299333333	78712.984375	1.4163089287219906E8	0	7871	31.2893875199427	2.4256654205753745	5.289192491906968	406.4324645996094	406.4434814453125
323	406.45355224609375	32.7691491837333					1	DETECTED	406.4536 m/z @32.77 [151020OFc1_NvH-0949-Control-19.raw]	406.45355224609375	32.7691491837333	4.00063936666667	98.1614787010667	94.16083933440002	209171.25	2.7255521418478996E8	0	7871	0.906841523835304	2.2207114936781944	0.14823386803684593	406.44366455078125	406.4541015625
324	406.46417236328125	26.2594959944					1	DETECTED	406.4642 m/z @26.26 [151020OFc1_NvH-0949-Control-19.raw]	406.46417236328125	26.2594959944	3.354250544	99.1278380304	95.7735874864	643830.4375	1.7346432445569438E8	2	7871	5.3728517722958955	6.14670074269261	0.45906668864966677	406.4541931152344	406.4741516113281
325	406.4768981933594	22.1786962528					1	DETECTED	406.4769 m/z @22.18 [151020OFc1_NvH-0949-Control-19.raw]	406.4768981933594	22.1786962528	3.865701024	98.151892988	94.286191964	344994.59375	1.3629491005441725E8	4	7871	1.4943174115013846	0.7321047706599844	0.15901645002510997	406.47418212890625	406.4868469238281
326	406.49871826171875	24.4765117322667					1	DETECTED	406.4987 m/z @24.48 [151020OFc1_NvH-0949-Control-19.raw]	406.49871826171875	24.4765117322667	0.852830402666667	98.5280537882667	97.67522338560003	102199.6328125	1.1529634483014342E8	0	7871	19.284847017408133	2.7281797554115745	8.11997276730221	406.4887390136719	406.507568359375
327	406.5176696777344	35.3658638362667					1	DETECTED	406.5177 m/z @35.37 [151020OFc1_NvH-0949-Control-19.raw]	406.5176696777344	35.3658638362667	3.0019544384	96.3135479530667	93.3115935146667	205393.890625	1.1853183727905913E8	0	7871	0.1273054779385987	2.203519923390206	0.4010254285367475	406.50787353515625	406.52593994140625
328	406.53594970703125	14.8210869925333					1	DETECTED	406.5359 m/z @14.82 [151020OFc1_NvH-0949-Control-19.raw]	406.53594970703125	14.8210869925333	2.74523225306667	99.2442473442667	96.49901509120002	2.2897374E7	4.230133777101331E8	3	7871	0.15057420216895423	26.645362708582933	1.3535000765460392	406.5259704589844	406.5458984375
329	406.5470275878906	14.4765733312					1	DETECTED	406.5470 m/z @14.48 [151020OFc1_NvH-0949-Control-19.raw]	406.5470275878906	14.4765733312	5.46346246453333	55.1655539829333	49.70209151839997	369727.8125	1.035482926465818E8	3	7871	17.69828854330297	9.29749975866957	8.481850841802682	406.54595947265625	406.54949951171875
330	406.55950927734375	17.7003476698667					1	DETECTED	406.5595 m/z @17.70 [151020OFc1_NvH-0949-Control-19.raw]	406.55950927734375	17.7003476698667	3.5757001272	95.6638925378667	92.08819241066671	638607.3125	1.6758416194523728E8	0	7871	5.484751362737814	1.8764746733837487	8.70902244935148	406.5495910644531	406.5694885253906
331	406.56964111328125	31.6023850392					1	DETECTED	406.5696 m/z @31.60 [151020OFc1_NvH-0949-Control-19.raw]	406.56964111328125	31.6023850392	3.90387766293333	92.4796061045333	88.57572844159998	537523.4375	1.575071177911387E8	0	7871	19.118138865538242	0.67727391498782	0.2503510623316873	406.56951904296875	406.5795593261719
332	406.5895080566406	16.2721538370667					1	DETECTED	406.5895 m/z @16.27 [151020OFc1_NvH-0949-Control-19.raw]	406.5895080566406	16.2721538370667	3.8458011264	99.6847036109333	95.83890248453329	94073.6796875	1.3006783503219151E8	3	7871	0.27739745812320393	4.302793111289801	1.9711040853444588	406.57965087890625	406.5904541015625
333	406.6005554199219	36.7298310570667					1	DETECTED	406.6006 m/z @36.73 [151020OFc1_NvH-0949-Control-19.raw]	406.6005554199219	36.7298310570667	3.37302309066667	99.7719660416	96.39894295093333	144444.65625	1.3318289136331564E8	0	7871	0.09523233170520484	1.8762627417660604	1.900009585073426	406.5907287597656	406.6104736328125
334	406.6269226074219	22.7153114256					1	DETECTED	406.6269 m/z @22.72 [151020OFc1_NvH-0949-Control-19.raw]	406.6269226074219	22.7153114256	1.97643916266667	93.4670427888	91.49060362613334	114766.5	1.247202351370281E8	0	7871	13.232254147192844	2.205775764134843	8.409918171180081	406.61724853515625	406.6367492675781
335	406.648681640625	29.5010859442667					1	DETECTED	406.6487 m/z @29.50 [151020OFc1_NvH-0949-Control-19.raw]	406.648681640625	29.5010859442667	6.96870211253333	94.9373738130667	87.96867170053336	215486.890625	1.1549548458101133E8	0	7871	0.04207036513060558	1.9520498221018925	2.2605812959299296	406.6387023925781	406.6583251953125
336	406.6822509765625	19.5403895765333					1	DETECTED	406.6823 m/z @19.54 [151020OFc1_NvH-0949-Control-19.raw]	406.6822509765625	19.5403895765333	4.59641149626667	87.6193803002667	83.02296880400003	310091.9375	1.3041828070447809E8	0	7871	0.11011332758151227	0.7705582584585084	1.3302342741275697	406.6723937988281	406.6844482421875
337	406.6944580078125	47.9069835970667					1	DETECTED	406.6945 m/z @47.91 [151020OFc1_NvH-0949-Control-19.raw]	406.6944580078125	47.9069835970667	3.06590175386667	97.9565438162667	94.89064206240003	359271.90625	1.2553866799970028E8	0	7871	23.40167416736144	0.5745262732693003	0.11957370083720116	406.6844787597656	406.70050048828125
338	406.7105712890625	31.4474888664					1	DETECTED	406.7106 m/z @31.45 [151020OFc1_NvH-0949-Control-19.raw]	406.7105712890625	31.4474888664	2.5979587008	91.9433120053333	89.34535330453329	406255.25	1.6135148513849384E8	2	7871	13.927422743226526	0.5195235656220302	0.9983368331133877	406.7005920410156	406.71234130859375
339	406.72235107421875	39.5985173477333					1	DETECTED	406.7224 m/z @39.60 [151020OFc1_NvH-0949-Control-19.raw]	406.72235107421875	39.5985173477333	2.82749577333333	98.8259938744	95.99849810106667	1.4789592E7	5.3363397712418723E8	2	7871	0.3632565916676853	0.5135331141618454	0.08817987306688159	406.7123718261719	406.73223876953125
340	406.73480224609375	22.7153114256					1	DETECTED	406.7348 m/z @22.72 [151020OFc1_NvH-0949-Control-19.raw]	406.73480224609375	22.7153114256	2.2315505568	99.6747782312	97.44322767439999	2216397.25	2.093115061946837E8	2	7871	0.5917520805559278	0.5721532563893059	2.6463471285985336	406.73236083984375	406.7447814941406
341	406.7532043457031	18.7014006549333					1	DETECTED	406.7532 m/z @18.70 [151020OFc1_NvH-0949-Control-19.raw]	406.7532043457031	18.7014006549333	2.20406955893333	98.9138990661333	96.70982950719997	648524.375	1.895527292319574E8	2	7871	1.9892177634472965	15.701605022752378	3.175027758679078	406.74481201171875	406.7627868652344
342	406.7651672363281	30.71914942					1	DETECTED	406.7652 m/z @30.72 [151020OFc1_NvH-0949-Control-19.raw]	406.7651672363281	30.71914942	1.57431171626667	96.8586438232	95.28433210693333	592397.5	1.9683652727937576E8	0	7871	0.1385271121094398	0.8656215260982281	1.57894081783008	406.76336669921875	406.7751159667969
343	406.7837829589844	20.6235226818667					1	DETECTED	406.7838 m/z @20.62 [151020OFc1_NvH-0949-Control-19.raw]	406.7837829589844	20.6235226818667	1.5089107776	98.9719983005333	97.46308752293331	272365.21875	1.191999199966032E8	0	7871	0.09627758280929655	3.0336836396845497	1.7239765599570707	406.7751770019531	406.79351806640625
344	406.796630859375	45.1026568048					1	DETECTED	406.7966 m/z @45.10 [151020OFc1_NvH-0949-Control-19.raw]	406.796630859375	45.1026568048	0.386700407733333	98.3357206824	97.94902027466667	131090.46875	1.1794515137224518E8	0	7871	21.667249101489748	1.2197884556615457	1.6714559456493874	406.7941589355469	406.8066101074219
345	406.82763671875	22.7815185954667					1	DETECTED	406.8276 m/z @22.78 [151020OFc1_NvH-0949-Control-19.raw]	406.82763671875	22.7815185954667	0.00828560106666667	98.7008243752	98.69253877413334	78971.3359375	1.4147480473481795E8	0	7871	0.04398262729815272	2.769780376579787	3.3639136391330533	406.8177185058594	406.8375244140625
346	406.8516845703125	35.3658638362667					1	DETECTED	406.8517 m/z @35.37 [151020OFc1_NvH-0949-Control-19.raw]	406.8516845703125	35.3658638362667	0.00828560106666667	99.4969401285333	99.48865452746664	66934.484375	1.284407848605602E8	0	7871	70.02489669929744	1.6085877676126543	2.619338314680159	406.84185791015625	406.85845947265625
347	406.86846923828125	14.8114798930667					1	DETECTED	406.8685 m/z @14.81 [151020OFc1_NvH-0949-Control-19.raw]	406.86846923828125	14.8114798930667	0.0618749677333333	99.6259095605333	99.56403459279997	1.3807472E7	3.532853310049494E8	3	7871	0.15696110183317202	8.578637344373629	15.628699204778652	406.8584899902344	406.8784484863281
348	406.8880615234375	13.1763842456					1	DETECTED	406.8881 m/z @13.18 [151020OFc1_NvH-0949-Control-19.raw]	406.8880615234375	13.1763842456	0.00828560106666667	99.1670111157333	99.15872551466664	425948.53125	1.7174158844702497E8	3	7871	0.12187451822913786	1.964475881309056	0.806627213970141	406.87847900390625	406.8980407714844
349	406.9088439941406	42.4466599242667					1	DETECTED	406.9088 m/z @42.45 [151020OFc1_NvH-0949-Control-19.raw]	406.9088439941406	42.4466599242667	0.00828560106666667	99.8794897666667	99.87120416560003	2505507.75	1.6388849464604193E8	3	7871	0.20199755091908145	0.7458350411579564	0.16938056191271927	406.8989562988281	406.9188232421875
350	406.929443359375	0.427343038933333					1	DETECTED	406.9294 m/z @0.43 [151020OFc1_NvH-0949-Control-19.raw]	406.929443359375	0.427343038933333	0.00828560106666667	99.2442473442667	99.23596174320004	48253.51171875	1.2072491245939852E8	0	7871	3.860344959845532	1.5986822101329483	8.637528869614501	406.9194641113281	406.929443359375
351	406.939453125	45.1480090584					1	DETECTED	406.9395 m/z @45.15 [151020OFc1_NvH-0949-Control-19.raw]	406.939453125	45.1480090584	0.00828560106666667	99.6454446746667	99.63715907360005	123814.9453125	1.2579378460124913E8	0	7871	44.66824288554617	1.326189046026125	1.2350410521249962	406.9294738769531	406.9491271972656
352	406.9591369628906	32.5685409832					1	DETECTED	406.9591 m/z @32.57 [151020OFc1_NvH-0949-Control-19.raw]	406.9591369628906	32.5685409832	0.00828560106666667	99.694421212	99.68613561093333	1282439.125	1.5360674159971064E8	4	7871	0.1217576371554614	1.239055724570284	0.0541579495249617	406.9493408203125	406.9687805175781
353	406.98095703125	19.3188330664					1	DETECTED	406.9810 m/z @19.32 [151020OFc1_NvH-0949-Control-19.raw]	406.98095703125	19.3188330664	0.00828560106666667	99.8208009861333	99.81251538506665	956980.5625	1.43699588559456E8	0	7871	0.15452857113223217	0.7432173753505903	2.282818197314057	406.9713134765625	406.9909362792969
354	406.9942321777344	31.728563296					1	DETECTED	406.9942 m/z @31.73 [151020OFc1_NvH-0949-Control-19.raw]	406.9942321777344	31.728563296	0.508035744533333	97.7985991088	97.29056336426667	68096.921875	1.243708357719158E8	0	7871	21.36995133155566	1.803737461777338	2.88966232596985	406.990966796875	407.0025329589844
355	407.0125427246094	53.2740643008					1	DETECTED	407.0125 m/z @53.27 [151020OFc1_NvH-0949-Control-19.raw]	407.0125427246094	53.2740643008	0.234440882133333	99.7139900218667	99.47954913973338	269802.0	1.3840692765086517E8	0	7871	0.5563481655391627	0.6550940222456486	0.3135472216339106	407.0025939941406	407.0224914550781
356	407.04925537109375	29.9617790621333					1	DETECTED	407.0493 m/z @29.96 [151020OFc1_NvH-0949-Control-19.raw]	407.04925537109375	29.9617790621333	2.97434454613333	99.8794897666667	96.90514522053337	136609.40625	1.1997913106884845E8	0	7871	70.41024931784807	1.7953752729456642	288.4743945971901	407.03961181640625	407.0500793457031
357	407.0600891113281	46.4508937344					1	DETECTED	407.0601 m/z @46.45 [151020OFc1_NvH-0949-Control-19.raw]	407.0600891113281	46.4508937344	0.193318516266667	99.8890834984	99.69576498213333	453040.3125	1.4902079274644032E8	0	7871	0.21480665504127927	3.2224231944637776	12.104341139670622	407.0501403808594	407.0699462890625
358	407.101318359375	90.2941453776					1	DETECTED	407.1013 m/z @90.29 [151020OFc1_NvH-0949-Control-19.raw]	407.101318359375	90.2941453776	0.457519723733333	95.9714617994667	95.51394207573337	637047.375	1.4447570158193526E8	0	7871	0.11685829775565537	1.4432777309900384	3.4583975729484013	407.0918884277344	407.1100158691406
359	407.1183776855469	89.3773519936					1	DETECTED	407.1184 m/z @89.38 [151020OFc1_NvH-0949-Control-19.raw]	407.1183776855469	89.3773519936	0.0514873597333333	99.5547104458667	99.50322308613337	190514.171875	1.2597276747153336E8	0	7871	0.06954942633915095	9.99199983234005	0.3659569505255616	407.1122741699219	407.1270751953125
360	407.1362609863281	30.0468654485333					1	DETECTED	407.1363 m/z @30.05 [151020OFc1_NvH-0949-Control-19.raw]	407.1362609863281	30.0468654485333	0.00828560106666667	99.9976261210667	99.98934052000004	56269.70703125	1.096064916016263E8	0	7871	94.36242898962811	1.7247853213714133	2.4183474820602657	407.12841796875	407.14501953125
361	407.15509033203125	92.110773056					1	DETECTED	407.1551 m/z @92.11 [151020OFc1_NvH-0949-Control-19.raw]	407.15509033203125	92.110773056	0.548744015466667	99.1862166245333	98.63747260906663	190558.671875	1.1939491393146317E8	0	7871	0.12364214059107326	6.061106769486361	0.188236832662595	407.14599609375	407.1647033691406
362	407.1669921875	91.1122714042667					1	DETECTED	407.1670 m/z @91.11 [151020OFc1_NvH-0949-Control-19.raw]	407.1669921875	91.1122714042667	2.56119292426667	99.9179812597333	97.35678833546663	72637.078125	1.4527009411853507E8	0	7871	0.3670695613719488	0.5537698283838539	0.10756250238638562	407.1655578613281	407.1769714355469
363	407.1918640136719	91.0248078373333					1	DETECTED	407.1919 m/z @91.02 [151020OFc1_NvH-0949-Control-19.raw]	407.1918640136719	91.0248078373333	2.91009964853333	99.4969401285333	96.58684047999996	422383.40625	1.541678126837355E8	0	7871	77.48925633353761	0.5090427065148333	0.025488161336523964	407.181884765625	407.1920471191406
364	407.2020568847656	14.8210869925333					1	DETECTED	407.2021 m/z @14.82 [151020OFc1_NvH-0949-Control-19.raw]	407.2020568847656	14.8210869925333	3.26661002533333	97.3760898328	94.10947980746667	5282357.0	3.5470636892703354E8	3	7871	0.16091762067452642	1.173839082808703	38.50617692872546	407.19207763671875	407.2120056152344
365	407.2124938964844	30.1072192448					1	DETECTED	407.2125 m/z @30.11 [151020OFc1_NvH-0949-Control-19.raw]	407.2124938964844	30.1072192448	3.68445547306667	96.3429265368	92.65847106373332	240945.65625	1.549658897397795E8	0	7871	6.971561813591805	3.078819727734381	0.2339977253670987	407.2120666503906	407.2139892578125
366	407.2240295410156	39.657641524					1	DETECTED	407.2240 m/z @39.66 [151020OFc1_NvH-0949-Control-19.raw]	407.2240295410156	39.657641524	2.99273563493333	99.8009951898667	96.80825955493337	3541280.0	3.4099133896544075E8	3	7871	0.3206125354676601	0.8374568599322227	0.36574906108892075	407.2140808105469	407.2339782714844
367	407.234619140625	18.9329774730667					1	DETECTED	407.2346 m/z @18.93 [151020OFc1_NvH-0949-Control-19.raw]	407.234619140625	18.9329774730667	3.36354021333333	55.9738441834667	52.61030397013337	196433.21875	9.635883007661693E7	2	7871	0.16806233670520143	3.1859287538851953	3.5942384456761105	407.2340393066406	407.2348937988281
368	407.2449035644531	20.2743849402667					1	DETECTED	407.2449 m/z @20.27 [151020OFc1_NvH-0949-Control-19.raw]	407.2449035644531	20.2743849402667	1.89484795813333	98.4135357306667	96.51868777253337	2415055.75	2.451109712657975E8	2	7871	22.22083079638935	0.5965468553672432	52.286419029655804	407.23492431640625	407.2548828125
369	407.25750732421875	35.0466049402667					1	DETECTED	407.2575 m/z @35.05 [151020OFc1_NvH-0949-Control-19.raw]	407.25750732421875	35.0466049402667	2.65290457813333	96.4894063984	93.83650182026668	848263.5625	1.3742933124263352E8	2	7871	0.16332401773536986	3.090193532028668	0.009640739120840031	407.2549133300781	407.2674865722656
370	407.2677307128906	30.5757430312					1	DETECTED	407.2677 m/z @30.58 [151020OFc1_NvH-0949-Control-19.raw]	407.2677307128906	30.5757430312	4.06485939146667	92.3210100994667	88.25615070800004	128654.2421875	1.2822416282624885E8	2	7871	35.078042242910044	2.0949462998629387	2.375544554040891	407.26751708984375	407.2774963378906
371	407.2853088378906	20.6235226818667					1	DETECTED	407.2853 m/z @20.62 [151020OFc1_NvH-0949-Control-19.raw]	407.2853088378906	20.6235226818667	7.7682364664	99.704194096	91.9359576296	121968.046875	1.357862955270206E8	0	7871	0.16726916157582394	5.538866076118673	9.059679839321332	407.2778015136719	407.29412841796875
372	407.3010559082031	91.7094896514667					1	DETECTED	407.3011 m/z @91.71 [151020OFc1_NvH-0949-Control-19.raw]	407.3010559082031	91.7094896514667	7.74843505706667	92.390927476	84.64249241893333	121518.0859375	1.1446106596256159E8	0	7871	0.38666611644389093	0.5040580589883321	20.350942127445453	407.2970275878906	407.3102111816406
373	407.3157653808594	91.5457065490667					1	DETECTED	407.3158 m/z @91.55 [151020OFc1_NvH-0949-Control-19.raw]	407.3157653808594	91.5457065490667	6.32875711013333	95.9013083941333	89.57255128399997	72577.1953125	1.4109749173835054E8	0	7871	0.6888987725749018	0.5255559596637981	0.05111191932759614	407.3114929199219	407.32562255859375
374	407.3368225097656	90.1565489144					1	DETECTED	407.3368 m/z @90.16 [151020OFc1_NvH-0949-Control-19.raw]	407.3368225097656	90.1565489144	9.60850827333333	92.4914436661333	82.88293539279998	170353.40625	1.3691862293573308E8	0	7871	1.9712273115493133	0.5096530663368232	0.02218091848296727	407.32965087890625	407.34661865234375
375	407.3523864746094	91.0941259696					1	DETECTED	407.3524 m/z @91.09 [151020OFc1_NvH-0949-Control-19.raw]	407.3523864746094	91.0941259696	6.35862944106667	92.4523275293333	86.09369808826663	123093.5625	2.4537416169664735E8	0	7871	0.6761537923754162	0.5080143600697257	2.1118577144388597	407.3472595214844	407.3544006347656
376	407.39483642578125	46.5441388216					1	DETECTED	407.3948 m/z @46.54 [151020OFc1_NvH-0949-Control-19.raw]	407.39483642578125	46.5441388216	3.19839408826667	99.8890834984	96.69068941013333	598618.75	1.7008180269193262E8	0	7871	0.16160430503383338	0.8716048899830031	65.22912609898013	407.3852233886719	407.4048156738281
377	407.45050048828125	29.8258637557333					1	DETECTED	407.4505 m/z @29.83 [151020OFc1_NvH-0949-Control-19.raw]	407.45050048828125	29.8258637557333	4.44330702373333	86.0330747426667	81.58976771893337	156796.359375	1.1297233464671348E8	0	7871	20.616977813771477	1.9239811477129807	0.20834128984627703	407.4405212402344	407.4505310058594
378	407.4606018066406	32.5465451538667					1	DETECTED	407.4606 m/z @32.55 [151020OFc1_NvH-0949-Control-19.raw]	407.4606018066406	32.5465451538667	3.31351772293333	97.8382404738667	94.52472275093338	543022.875	1.4533909491974548E8	3	7871	0.14981886845208692	0.5090133308645278	0.16930918349047844	407.4506530761719	407.4704895019531
379	407.4750061035156	20.6235226818667					1	DETECTED	407.4750 m/z @20.62 [151020OFc1_NvH-0949-Control-19.raw]	407.4750061035156	20.6235226818667	3.8940589784	98.1024770925333	94.20841811413331	364699.1875	1.5872125864114547E8	0	7871	0.22594018740552357	0.8648995229420449	0.11401433995835515	407.4706115722656	407.4849853515625
380	407.4876708984375	16.1218906589333					1	DETECTED	407.4877 m/z @16.12 [151020OFc1_NvH-0949-Control-19.raw]	407.4876708984375	16.1218906589333	4.02826421306667	87.6193803002667	83.59111608720002	195280.53125	1.2490027503368339E8	0	7871	3.738483295872303	7.173340818939392	2.8108099323520026	407.4850158691406	407.4877624511719
381	407.4977722167969	11.0127214029333					1	DETECTED	407.4978 m/z @11.01 [151020OFc1_NvH-0949-Control-19.raw]	407.4977722167969	11.0127214029333	2.99273563493333	98.8856037989333	95.89286816399998	320217.34375	1.5060248300494796E8	0	7871	5.088212050156693	37.77812973311185	1.3720080360873363	407.48779296875	407.5074157714844
382	407.51507568359375	32.8831874597333					1	DETECTED	407.5151 m/z @32.88 [151020OFc1_NvH-0949-Control-19.raw]	407.51507568359375	32.8831874597333	2.74523225306667	96.3624889381333	93.61725668506662	143996.34375	1.4209488654967335E8	0	7871	17.843637518898024	1.891638752894166	3.145846334386546	407.5078125	407.5205078125
383	407.530517578125	20.288351768					1	DETECTED	407.5305 m/z @20.29 [151020OFc1_NvH-0949-Control-19.raw]	407.530517578125	20.288351768	3.68445547306667	97.3275776448	93.64312217173332	930310.5625	1.8542864476214942E8	0	7871	0.10147690709032275	0.6389380425146767	0.5364507926654846	407.52056884765625	407.53125
384	407.541259765625	22.4310396552					1	DETECTED	407.5413 m/z @22.43 [151020OFc1_NvH-0949-Control-19.raw]	407.541259765625	22.4310396552	3.74166951653333	96.59558584	92.85391632346666	1592785.625	1.9525111573499113E8	3	7871	5.53008186377965	0.5570103981315497	0.5075504110818865	407.5312805175781	407.5512390136719
385	407.5531311035156	15.9505445245333					1	DETECTED	407.5531 m/z @15.95 [151020OFc1_NvH-0949-Control-19.raw]	407.5531311035156	15.9505445245333	2.43217724586667	94.1368681808	91.70469093493332	891185.3125	1.4313691686146408E8	3	7871	6.750427717704641	0.6842970158853624	0.04397914987030557	407.55126953125	407.5547180175781
386	407.56475830078125	19.4297406624					1	DETECTED	407.5648 m/z @19.43 [151020OFc1_NvH-0949-Control-19.raw]	407.56475830078125	19.4297406624	3.40307683973333	94.6934706346667	91.29039379493337	2242765.25	1.9901284575477356E8	3	7871	0.18311317072765831	1.4194550869176406	15.730790666562212	407.5547790527344	407.5746765136719
387	407.5770263671875	42.4466599242667					1	DETECTED	407.5770 m/z @42.45 [151020OFc1_NvH-0949-Control-19.raw]	407.5770263671875	42.4466599242667	3.5757001272	97.9954572546667	94.41975712746671	614209.75	1.3443963280960464E8	0	7871	0.050312538986418076	0.7365910292022455	25.817797369738056	407.5747985839844	407.58642578125
388	407.5968017578125	19.8623168341333					1	DETECTED	407.5968 m/z @19.86 [151020OFc1_NvH-0949-Control-19.raw]	407.5968017578125	19.8623168341333	3.58517094666667	97.0544619949333	93.46929104826664	189226.296875	1.5376186464014375E8	0	7871	0.40997721509900487	0.618961489144158	8.71914710368279	407.5870666503906	407.6066589355469
389	407.61627197265625	25.3945827317333					1	DETECTED	407.6163 m/z @25.39 [151020OFc1_NvH-0949-Control-19.raw]	407.61627197265625	25.3945827317333	0.1828460384	91.3557833952	91.1729373568	106365.03125	1.9374163786367306E8	0	7871	1.7961501916726839	3.42411980140381	5.855132530750973	407.60699462890625	407.62603759765625
390	407.6871337890625	11.1793712992					1	DETECTED	407.6871 m/z @11.18 [151020OFc1_NvH-0949-Control-19.raw]	407.6871337890625	11.1793712992	3.98115001306667	97.8181449845333	93.83699497146664	1674232.125	1.364760283096543E8	0	7871	0.11787385609557965	74.62595850109909	1.6440732303681251	407.6772155761719	407.69708251953125
391	407.703369140625	44.3125658394667					1	DETECTED	407.7034 m/z @44.31 [151020OFc1_NvH-0949-Control-19.raw]	407.703369140625	44.3125658394667	5.174557188	88.4146877890667	83.24013060106671	756932.25	1.5925664527271757E8	0	7871	0.17375947334881658	0.5064329153456811	0.01139059985429218	407.697265625	407.70953369140625
392	407.71954345703125	13.9512253776					1	DETECTED	407.7195 m/z @13.95 [151020OFc1_NvH-0949-Control-19.raw]	407.71954345703125	13.9512253776	2.40468186266667	97.9856576296	95.58097576693334	3841350.5	2.4917838659161723E8	2	7871	0.17053593678859436	79.09995482393994	8.335556520809089	407.7095947265625	407.7295227050781
393	407.7369079589844	22.3666154029333					1	DETECTED	407.7369 m/z @22.37 [151020OFc1_NvH-0949-Control-19.raw]	407.7369079589844	22.3666154029333	3.36354021333333	99.3417295474667	95.97818933413336	661126.125	1.9830205343071622E8	0	7871	0.29070889713460346	1.7459168606375388	4.063709845827136	407.7296447753906	407.7454528808594
394	407.7554626464844	27.5703831434667					1	DETECTED	407.7555 m/z @27.57 [151020OFc1_NvH-0949-Control-19.raw]	407.7554626464844	27.5703831434667	3.36354021333333	99.0206665616	95.65712634826667	9.9817688E7	1.699210801541062E9	2	7871	0.20147871713912124	1.1917032027235248	1.1435850838201358	407.7454833984375	407.76544189453125
395	407.7731628417969	17.1820991850667					1	DETECTED	407.7732 m/z @17.18 [151020OFc1_NvH-0949-Control-19.raw]	407.7731628417969	17.1820991850667	4.00975984826667	98.4704479690667	94.46068812080003	257325.53125	1.5481369509714067E8	2	7871	12.243249582791087	0.7304659265046365	0.011430199452251408	407.7655029296875	407.7831115722656
396	407.796875	19.9162303018667					1	DETECTED	407.7969 m/z @19.92 [151020OFc1_NvH-0949-Control-19.raw]	407.796875	19.9162303018667	0.1515588744	96.0109679237333	95.85940904933331	142744.859375	1.1799411540585457E8	0	7871	0.08202752802445445	7.020349131199475	560.4179034773598	407.78692626953125	407.8060607910156
397	407.8485412597656	32.8676711864					1	DETECTED	407.8485 m/z @32.87 [151020OFc1_NvH-0949-Control-19.raw]	407.8485412597656	32.8676711864	0.161987857066667	99.4777951082667	99.31580725120004	74103.9375	1.3303482678235814E8	0	7871	82.91092184790875	1.8654220130002046	3.028072584205018	407.8385925292969	407.85528564453125
398	407.86529541015625	39.2903272290667					1	DETECTED	407.8653 m/z @39.29 [151020OFc1_NvH-0949-Control-19.raw]	407.86529541015625	39.2903272290667	0.00828560106666667	99.9471187608	99.93883315973333	438427.40625	2.0842257397980678E8	0	7871	19.091094734598972	1.4055667981894593	2.007595883924701	407.8553466796875	407.87353515625
399	407.883544921875	21.4353490277333					1	DETECTED	407.8835 m/z @21.44 [151020OFc1_NvH-0949-Control-19.raw]	407.883544921875	21.4353490277333	0.0991366784	99.9763843562667	99.8772476778667	1346010.25	1.9407075298529992E8	3	7871	5.212755521815168	1.2245549141558956	0.14665890637859683	407.87359619140625	407.8893127441406
400	407.89935302734375	19.413980176					1	DETECTED	407.8994 m/z @19.41 [151020OFc1_NvH-0949-Control-19.raw]	407.89935302734375	19.413980176	0.0725332122666667	99.694421212	99.62188799973333	1622008.375	2.011141018504774E8	3	7871	4.586536088238301	0.8725294353087912	3.049189573072466	407.889404296875	407.9092102050781
401	407.91583251953125	32.8454023808					1	DETECTED	407.9158 m/z @32.85 [151020OFc1_NvH-0949-Control-19.raw]	407.91583251953125	32.8454023808	0.0514873597333333	99.8697212418667	99.81823388213337	479534.78125	1.2943158607513192E8	3	7871	9.599617086455005	1.4088397147155705	0.5314146645791629	407.90936279296875	407.9257507324219
402	407.9378967285156	11.1980296554667					1	DETECTED	407.9379 m/z @11.20 [151020OFc1_NvH-0949-Control-19.raw]	407.9378967285156	11.1980296554667	0.00828560106666667	99.9976261210667	99.98934052000004	1385120.75	1.3021409141904442E8	0	7871	0.1431415131453324	1.1806642948866033	1.520410916510383	407.9282531738281	407.9476318359375
403	407.9499206542969	16.9387308850667					1	DETECTED	407.9499 m/z @16.94 [151020OFc1_NvH-0949-Control-19.raw]	407.9499206542969	16.9387308850667	0.0991366784	99.4095643269333	99.3104276485333	89870.8671875	1.5918200984771588E8	0	7871	0.04167106495308914	2.8978602724893627	19.19844962881576	407.9479064941406	407.9508972167969
404	407.9609069824219	32.6068427416					1	DETECTED	407.9609 m/z @32.61 [151020OFc1_NvH-0949-Control-19.raw]	407.9609069824219	32.6068427416	0.00828560106666667	99.390243708	99.38195810693334	129781.0546875	1.3305354297200038E8	0	7871	24.554967647051914	1.546655119200997	4.872744256986027	407.9509582519531	407.9677429199219
405	407.977783203125	13.1111370984					1	DETECTED	407.9778 m/z @13.11 [151020OFc1_NvH-0949-Control-19.raw]	407.977783203125	13.1111370984	0.130657199466667	98.6231859245333	98.49252872506663	671790.75	1.620489841769051E8	0	7871	0.14156258730767846	13.303960634079253	2.022990332679005	407.9678039550781	407.98736572265625
406	407.998779296875	11.1114718336					1	DETECTED	407.9988 m/z @11.11 [151020OFc1_NvH-0949-Control-19.raw]	407.998779296875	11.1114718336	0.0194314626666667	99.7139900218667	99.69455855920005	138918.8125	1.4082113694490588E8	0	7871	5.07460993626867	5.389922848379509	30.655589647221273	407.9889221191406	408.008544921875
407	408.0268249511719	42.2543558205333					1	DETECTED	408.0268 m/z @42.25 [151020OFc1_NvH-0949-Control-19.raw]	408.0268249511719	42.2543558205333	6.44379525093333	96.7995565738667	90.35576132293336	75712.0078125	1.2668733193824814E8	0	7871	81.51570480169732	1.2615798229033797	2.047564273221307	408.0238952636719	408.0269470214844
408	408.0369567871094	71.5031248037333					1	DETECTED	408.0370 m/z @71.50 [151020OFc1_NvH-0949-Control-19.raw]	408.0369567871094	71.5031248037333	3.58517094666667	99.956887396	96.37171644933333	114968.890625	1.9496806377897015E8	0	7871	96.30810269289198	0.7098083402387184	0.42097483935861796	408.0269775390625	408.04473876953125
409	408.0548095703125	22.8620867277333					1	DETECTED	408.0548 m/z @22.86 [151020OFc1_NvH-0949-Control-19.raw]	408.0548095703125	22.8620867277333	1.6672193048	98.432798472	96.7655791672	280013.46875	1.3264471889742865E8	0	7871	0.05592651676157345	186.16961839784332	0.12476579733211783	408.0448303222656	408.0646667480469
410	408.0789794921875	35.5297363458667					1	DETECTED	408.0790 m/z @35.53 [151020OFc1_NvH-0949-Control-19.raw]	408.0789794921875	35.5297363458667	3.4511722384	96.2474441544	92.796271916	64860.41015625	1.696354232256932E8	0	7871	89.76184185246869	1.5438250606187047	2.082898199309614	408.069091796875	408.08856201171875
411	408.1050109863281	90.2941453776					1	DETECTED	408.1050 m/z @90.29 [151020OFc1_NvH-0949-Control-19.raw]	408.1050109863281	90.2941453776	2.4413712088	99.0894468882667	96.6480756794667	145535.953125	1.402074201185007E8	0	7871	0.10785757742921476	0.5500570505250492	0.0011073567326278391	408.0954284667969	408.1144714355469
412	408.1365051269531	91.2946777869333					1	DETECTED	408.1365 m/z @91.29 [151020OFc1_NvH-0949-Control-19.raw]	408.1365051269531	91.2946777869333	1.86759992533333	99.9668164264	98.09921650106668	71222.9140625	1.6511818736055037E8	0	7871	0.08178619147467714	0.5284114050231148	0.057394264251411524	408.1278991699219	408.1391906738281
413	408.1506042480469	90.9052362528					1	DETECTED	408.1506 m/z @90.91 [151020OFc1_NvH-0949-Control-19.raw]	408.1506042480469	90.9052362528	10.2126199418667	98.3941324496	88.18151250773329	149991.421875	1.2231828334290542E8	0	7871	0.056415069472706136	0.5469737308154677	0.01677147110459514	408.1423034667969	408.16009521484375
414	408.1719665527344	21.9480551672					1	DETECTED	408.1720 m/z @21.95 [151020OFc1_NvH-0949-Control-19.raw]	408.1719665527344	21.9480551672	4.3506064112	99.9278142461333	95.57720783493329	54484.71875	1.2006662695728062E8	0	7871	80.91626240942844	2.7156552395796987	6.545444882663173	408.1622314453125	408.17681884765625
415	408.1871032714844	91.1749976986667					1	DETECTED	408.1871 m/z @91.17 [151020OFc1_NvH-0949-Control-19.raw]	408.1871032714844	91.1749976986667	3.58517094666667	98.3357206824	94.75054973573333	1170311.0	1.501874054134162E8	3	7871	80.14718685262524	0.5042842820791732	0.24707535027240424	408.1771545410156	408.19708251953125
416	408.19976806640625	17.0250985653333					1	DETECTED	408.1998 m/z @17.03 [151020OFc1_NvH-0949-Control-19.raw]	408.19976806640625	17.0250985653333	3.21705819386667	98.1713220738667	94.95426388000004	529818.0625	1.5468772774943835E8	3	7871	4.046789713957914	0.9960474069352631	46.171406391808176	408.1971130371094	408.2097473144531
417	408.2117919921875	15.5845506618667					1	DETECTED	408.2118 m/z @15.58 [151020OFc1_NvH-0949-Control-19.raw]	408.2117919921875	15.5845506618667	3.95154655253333	96.5089415696	92.55739501706667	446835.6875	1.5349378028925198E8	0	7871	3.609816021739679	0.5989096941509457	7.063611588309199	408.20977783203125	408.2136535644531
418	408.2236633300781	92.0834748904					1	DETECTED	408.2237 m/z @92.08 [151020OFc1_NvH-0949-Control-19.raw]	408.2236633300781	92.0834748904	3.36354021333333	99.762403644	96.39886343066667	2114069.5	3.094925905459097E8	2	7871	61.58064224255662	0.5019020131033779	0.002521101806257746	408.2137145996094	408.2248840332031
419	408.2348937988281	29.1522882749333					1	DETECTED	408.2349 m/z @29.15 [151020OFc1_NvH-0949-Control-19.raw]	408.2348937988281	29.1522882749333	1.8857044584	98.8076335845333	96.9219291261333	1.5490063E7	5.2470391934161615E8	2	7871	0.22793917120482732	1.7332051325673365	0.19051858353410092	408.22491455078125	408.244873046875
420	408.2554016113281	27.5703831434667					1	DETECTED	408.2554 m/z @27.57 [151020OFc1_NvH-0949-Control-19.raw]	408.2554016113281	27.5703831434667	0.548744015466667	99.5547104458667	99.00596643040004	4.4618452E7	1.2278047643495333E9	2	7871	2.0209485035487056	4.5398776787252535	1.1408581782040939	408.24542236328125	408.265380859375
421	408.2654724121094	35.4680809344					1	DETECTED	408.2655 m/z @35.47 [151020OFc1_NvH-0949-Control-19.raw]	408.2654724121094	35.4680809344	6.96870211253333	99.1570133144	92.18831120186667	262552.4375	1.5045360530000508E8	0	7871	0.1188934787749858	2.4499892165272428	3.8865148210870317	408.2654113769531	408.2673645019531
422	408.2774658203125	91.5366145850667					1	DETECTED	408.2775 m/z @91.54 [151020OFc1_NvH-0949-Control-19.raw]	408.2774658203125	91.5366145850667	3.56513385386667	96.9473049456	93.38217109173333	524571.0625	1.5803479526263985E8	0	7871	0.8234316037036393	0.5061500544501666	0.621824506996304	408.2675476074219	408.28631591796875
423	408.3399353027344	33.924404912					1	DETECTED	408.3399 m/z @33.92 [151020OFc1_NvH-0949-Control-19.raw]	408.3399353027344	33.924404912	3.50914889013333	92.3602822696	88.85113337946667	41021.6953125	1.2394009317389679E8	0	7871	87.52480901387106	1.460634316469147	1.9212686329382944	408.3304443359375	408.3468933105469
424	408.4165344238281	32.0013016176					1	DETECTED	408.4165 m/z @32.00 [151020OFc1_NvH-0949-Control-19.raw]	408.4165344238281	32.0013016176	1.3113648376	99.6747782312	98.3634133936	221808.25	1.3160086937338728E8	3	7871	23.281964336646237	2.5693666190017375	0.08557427068179436	408.4069519042969	408.426513671875
425	408.44403076171875	47.7425290554667					1	DETECTED	408.4440 m/z @47.74 [151020OFc1_NvH-0949-Control-19.raw]	408.44403076171875	47.7425290554667	3.37302309066667	98.7595905229333	95.38656743226663	472848.8125	1.3414583727492559E8	0	7871	0.26353924363269243	0.5023786078158078	0.4155710353196785	408.43408203125	408.45379638671875
426	408.4560546875	22.8028746216					1	DETECTED	408.4561 m/z @22.80 [151020OFc1_NvH-0949-Control-19.raw]	408.4560546875	22.8028746216	3.8458011264	99.5065066576	95.6607055312	164390.625	1.2946475631517687E8	0	7871	0.04956038909870841	3.7259845206081237	0.0027442657504730054	408.45404052734375	408.4655456542969
427	408.4685974121094	24.6036044581333					1	DETECTED	408.4686 m/z @24.60 [151020OFc1_NvH-0949-Control-19.raw]	408.4685974121094	24.6036044581333	4.00063936666667	94.5999193602667	90.59927999360002	147981.34375	1.178634635558524E8	0	7871	12.01720998536263	2.8761668016805766	18.57580819704686	408.46624755859375	408.4692077636719
428	408.4792175292969	13.0891661861333					1	DETECTED	408.4792 m/z @13.09 [151020OFc1_NvH-0949-Control-19.raw]	408.4792175292969	13.0891661861333	3.2759849056	99.9471187608	96.6711338552	354996.40625	1.2589011466694121E8	0	7871	0.03955158646958523	0.5959764284015081	86.04057846934406	408.46923828125	408.489013671875
429	408.5230407714844	26.2915313392					1	DETECTED	408.5230 m/z @26.29 [151020OFc1_NvH-0949-Control-19.raw]	408.5230407714844	26.2915313392	3.44189548666667	99.3803292768	95.93843379013333	88015.5	1.4153085451128042E8	0	7871	85.16344512994185	2.6144591999726674	6.020374816582808	408.5130615234375	408.5239562988281
430	408.5339660644531	17.0000220354667					1	DETECTED	408.5340 m/z @17.00 [151020OFc1_NvH-0949-Control-19.raw]	408.5339660644531	17.0000220354667	1.7780367432	95.5641833826667	93.7861466394667	363941.65625	1.2676422270836246E8	3	7871	0.09474686975653412	0.5511050617633603	0.327823752478103	408.52398681640625	408.54095458984375
431	408.5509948730469	8.0044366392					1	DETECTED	408.5510 m/z @8.00 [151020OFc1_NvH-0949-Control-19.raw]	408.5509948730469	8.0044366392	2.93765538053333	97.689332168	94.75167678746668	2461673.75	2.2777516762987995E8	3	7871	12.980247878283372	7.29867448170327	8.241903707267664	408.541015625	408.5609436035156
432	408.56292724609375	6.9309295216					1	DETECTED	408.5629 m/z @6.93 [151020OFc1_NvH-0949-Control-19.raw]	408.56292724609375	6.9309295216	3.95154655253333	64.8430918152	60.89154526266667	712488.5625	1.1684524801724121E8	3	7871	17.8260486953084	28.285031420788027	50.66736422522747	408.5610046386719	408.56866455078125
433	408.57867431640625	30.6715044832					1	DETECTED	408.5787 m/z @30.67 [151020OFc1_NvH-0949-Control-19.raw]	408.57867431640625	30.6715044832	1.92209983226667	91.7380672101333	89.81596737786663	2403503.25	1.683978183449296E8	3	7871	0.16758708441540549	0.5475116427011311	12.555911742679054	408.5686950683594	408.5885314941406
434	408.6176452636719	31.9710142426667					1	DETECTED	408.6176 m/z @31.97 [151020OFc1_NvH-0949-Control-19.raw]	408.6176452636719	31.9710142426667	4.64758424906667	94.6279065757333	89.98032232666664	202293.84375	1.1503242537933603E8	0	7871	23.274536340895864	1.849548186365038	0.01882008451214059	408.6080627441406	408.6275634765625
435	408.6449279785156	47.7578335906667					1	DETECTED	408.6449 m/z @47.76 [151020OFc1_NvH-0949-Control-19.raw]	408.6449279785156	47.7578335906667	3.615722956	99.2931445690667	95.6774216130667	530847.375	1.3764494194167018E8	0	7871	0.11375789471119191	0.5033090043536502	0.06972458215802682	408.6349792480469	408.6548767089844
436	408.68817138671875	11.1885609368					1	DETECTED	408.6882 m/z @11.19 [151020OFc1_NvH-0949-Control-19.raw]	408.68817138671875	11.1885609368	1.4527759728	95.3661126594667	93.9133366866667	88727.8125	1.2927245045755425E8	0	7871	2.305123191716813	8.730158684758823	0.5935998676066327	408.6804504394531	408.6913146972656
437	408.7013244628906	33.2632559568					1	DETECTED	408.7013 m/z @33.26 [151020OFc1_NvH-0949-Control-19.raw]	408.7013244628906	33.2632559568	3.3041847512	97.8280052770667	94.5238205258667	862653.625	1.4724509404783487E8	2	7871	0.3869855140845786	1.306186000064553	0.02624110474813081	408.69171142578125	408.7113037109375
438	408.7213134765625	30.4810440125333					1	DETECTED	408.7213 m/z @30.48 [151020OFc1_NvH-0949-Control-19.raw]	408.7213134765625	30.4810440125333	3.0019544384	86.0452874832	83.0433330448	583596.0	1.5689607189155436E8	0	7871	16.694320695722908	0.5120717331405743	0.02586933803719559	408.7113342285156	408.7244873046875
439	408.7344970703125	30.3446431472					1	DETECTED	408.7345 m/z @30.34 [151020OFc1_NvH-0949-Control-19.raw]	408.7344970703125	30.3446431472	3.63469775093333	97.1626860317333	93.52798828079997	752955.375	1.8813759861143756E8	2	7871	11.80028965014182	0.7914035101230659	0.9041068302935663	408.7245178222656	408.7348327636719
440	408.7448425292969	28.8833764202667					1	DETECTED	408.7448 m/z @28.88 [151020OFc1_NvH-0949-Control-19.raw]	408.7448425292969	28.8833764202667	3.49982999333333	99.9375645413333	96.43773454799997	7.6966072E7	1.5217913089629254E9	2	7871	0.29508524294426053	26.038116226766093	2.8711394304572906	408.73486328125	408.75482177734375
441	408.7568054199219	27.5703831434667					1	DETECTED	408.7568 m/z @27.57 [151020OFc1_NvH-0949-Control-19.raw]	408.7568054199219	27.5703831434667	1.3113648376	98.7786341445333	97.4672693069333	1.1826604E7	3.972527038874387E8	2	7871	0.19951136853300255	1.3935949503057503	1.7590727655906968	408.7548522949219	408.7666931152344
442	408.76849365234375	12.6381905949333					1	DETECTED	408.7685 m/z @12.64 [151020OFc1_NvH-0949-Control-19.raw]	408.76849365234375	12.6381905949333	0.3057426064	98.3357206824	98.02997807599999	193525.5625	1.3539311940699777E8	2	7871	0.1340195592715503	1.6191037037959046	2.039098683989178	408.767333984375	408.7781066894531
443	408.8102722167969	8.89750099333333					1	DETECTED	408.8103 m/z @8.90 [151020OFc1_NvH-0949-Control-19.raw]	408.8102722167969	8.89750099333333	1.795951416	99.9471187608	98.1511673448	67357.9296875	1.1310342672947182E8	0	7871	0.190482340482653	0.5957654224584306	0.18210016209560786	408.8004150390625	408.8202209472656
444	408.8453674316406	47.7041359925333					1	DETECTED	408.8454 m/z @47.70 [151020OFc1_NvH-0949-Control-19.raw]	408.8453674316406	47.7041359925333	0.00828560106666667	99.956887396	99.94860179493334	252006.296875	1.447406847470745E8	3	7871	11.56403697721693	1.3235940704824471	0.003307413439584949	408.8354187011719	408.8553466796875
445	408.86114501953125	19.0296824237333					1	DETECTED	408.8611 m/z @19.03 [151020OFc1_NvH-0949-Control-19.raw]	408.86114501953125	19.0296824237333	0.00828560106666667	99.90835872	99.90007311893334	142842.59375	1.2273894569317015E8	0	7871	1.0799633032599054	0.5084685050240828	0.029120806109932715	408.8553771972656	408.86273193359375
446	408.87286376953125	18.2580996162667					1	DETECTED	408.8729 m/z @18.26 [151020OFc1_NvH-0949-Control-19.raw]	408.87286376953125	18.2580996162667	0.0991366784	99.3705960522667	99.2714593738667	1518573.25	1.3814987014618218E8	0	7871	0.14490004925591649	0.5212049878291234	0.13245566674196538	408.863037109375	408.8751525878906
447	408.8851623535156	8.03056126186667					1	DETECTED	408.8852 m/z @8.03 [151020OFc1_NvH-0949-Control-19.raw]	408.8851623535156	8.03056126186667	0.00828560106666667	99.6548860922667	99.64660049120003	1528663.875	1.85067426796773E8	3	7871	13.047498304227098	5.873920983443032	8.592922262889273	408.8752136230469	408.8951110839844
448	408.8970031738281	6.889904896					1	DETECTED	408.8970 m/z @6.89 [151020OFc1_NvH-0949-Control-19.raw]	408.8970031738281	6.889904896	0.00828560106666667	98.2493294266667	98.24104382560004	422864.625	1.3947817418813503E8	3	7871	0.1810780846079343	6.346694598667265	89.44448306783819	408.8951721191406	408.9030456542969
449	408.9130554199219	30.6715044832					1	DETECTED	408.9131 m/z @30.67 [151020OFc1_NvH-0949-Control-19.raw]	408.9130554199219	30.6715044832	0.00828560106666667	99.9278142461333	99.91952864506663	1340571.25	1.7223955594103268E8	3	7871	0.159513222731551	0.6279786587776763	0.03946858611421067	408.90313720703125	408.92303466796875
450	408.92401123046875	37.8564728090667					1	DETECTED	408.9240 m/z @37.86 [151020OFc1_NvH-0949-Control-19.raw]	408.92401123046875	37.8564728090667	0.0194314626666667	82.2364160016	82.21698453893335	33394.94140625	9.512960851565433E7	0	7871	81.84847349216142	1.0976479433653459	1.1749017048040162	408.9231872558594	408.92626953125
451	408.9363098144531	22.3385548874667					1	DETECTED	408.9363 m/z @22.34 [151020OFc1_NvH-0949-Control-19.raw]	408.9363098144531	22.3385548874667	0.00828560106666667	99.9976261210667	99.98934052000004	106158.625	1.2077999121252622E8	0	7871	7.511653107027113	2.173714583741755	8.302469907148728	408.92645263671875	408.9387512207031
452	408.9487609863281	41.2041535973333					1	DETECTED	408.9488 m/z @41.20 [151020OFc1_NvH-0949-Control-19.raw]	408.9487609863281	41.2041535973333	0.00828560106666667	99.1182236448	99.10993804373334	1060603.5	1.5187610413397685E8	0	7871	23.524116651210612	0.5043792587361254	0.009596469911819587	408.93878173828125	408.9585266113281
453	408.9600830078125	9.70501501253333					1	DETECTED	408.9601 m/z @9.71 [151020OFc1_NvH-0949-Control-19.raw]	408.9600830078125	9.70501501253333	0.1515588744	99.1278380304	98.976279156	709275.25	1.6757144340642595E8	0	7871	0.12075080939701976	63.094210129067825	98.19741130357284	408.9587707519531	408.9700622558594
454	408.9705810546875	19.3534435749333					1	DETECTED	408.9706 m/z @19.35 [151020OFc1_NvH-0949-Control-19.raw]	408.9705810546875	19.3534435749333	0.141073699466667	99.9976261210667	99.85655242160003	477928.09375	1.3046628919860694E8	0	7871	4.892919947830322	1.2678632839909612	2.633174312361843	408.9700927734375	408.9804382324219
455	408.98272705078125	28.1166065101333					1	DETECTED	408.9827 m/z @28.12 [151020OFc1_NvH-0949-Control-19.raw]	408.98272705078125	28.1166065101333	5.07370446293333	99.0402708245333	93.96656636159996	159165.59375	1.2532477370001478E8	0	7871	0.19018014451208032	2.4474995395823473	8.23762892161924	408.9808044433594	408.98370361328125
456	408.9937438964844	36.6368155496					1	DETECTED	408.9937 m/z @36.64 [151020OFc1_NvH-0949-Control-19.raw]	408.9937438964844	36.6368155496	0.0300253578666667	98.2877086330667	98.25768327520004	194578.40625	1.297468824047114E8	0	7871	7.3525793063602585	1.7086138527344412	0.07626109775431708	408.9839172363281	409.00323486328125
457	409.01495361328125	20.3723381728					1	DETECTED	409.0150 m/z @20.37 [151020OFc1_NvH-0949-Control-19.raw]	409.01495361328125	20.3723381728	0.00828560106666667	99.9763843562667	99.96809875520005	243444.28125	1.3726065432250237E8	0	7871	2.3643322250053274	0.5212950347780085	0.013527490393536887	409.0050964355469	409.024658203125
458	409.0460510253906	47.7425290554667					1	DETECTED	409.0461 m/z @47.74 [151020OFc1_NvH-0949-Control-19.raw]	409.0460510253906	47.7425290554667	3.65448463973333	99.6259095605333	95.97142492079998	237162.84375	1.2852134300897121E8	0	7871	42.63318690050126	1.088406462484775	2.1759892847565263	409.0362243652344	409.0556640625
459	409.1105041503906	3.75104820986667					1	DETECTED	409.1105 m/z @3.75 [151020OFc1_NvH-0949-Control-19.raw]	409.1105041503906	3.75104820986667	0.00828560106666667	99.9976261210667	99.98934052000004	94285.9453125	1.3703931320042384E8	0	7871	80.15001746470354	0.7671227376844407	421.4926317864796	409.10333251953125	409.1175842285156
460	409.16839599609375	15.9115361314667					1	DETECTED	409.1684 m/z @15.91 [151020OFc1_NvH-0949-Control-19.raw]	409.16839599609375	15.9115361314667	0.3057426064	97.0446476856	96.7389050792	214793.71875	1.640087620586316E8	0	7871	0.14511466195384592	0.5206113595224889	144.92162531014523	409.1585998535156	409.1783142089844
461	409.1914367675781	23.8910479824					1	DETECTED	409.1914 m/z @23.89 [151020OFc1_NvH-0949-Control-19.raw]	409.1914367675781	23.8910479824	0.285557547466667	99.3123215514667	99.02676400400003	1785486.125	1.7668252490296006E8	3	7871	0.1654209582272621	13.697583060033327	1.6030075099023255	409.18145751953125	409.201416015625
462	409.20648193359375	18.2580996162667					1	DETECTED	409.2065 m/z @18.26 [151020OFc1_NvH-0949-Control-19.raw]	409.20648193359375	18.2580996162667	3.13234877386667	99.4585237632	96.32617498933334	1442467.125	1.914461174728237E8	2	7871	9.045641906669578	4.506091114959215	1.177546749377235	409.2014465332031	409.2141418457031
463	409.2241516113281	14.9646267618667					1	DETECTED	409.2242 m/z @14.96 [151020OFc1_NvH-0949-Control-19.raw]	409.2241516113281	14.9646267618667	2.74523225306667	99.9278142461333	97.18258199306662	3466752.75	2.96906049757328E8	2	7871	0.21397772733124398	4.082317166607769	1.0380431418208675	409.21417236328125	409.234130859375
464	409.23419189453125	28.1571782954667					1	DETECTED	409.2342 m/z @28.16 [151020OFc1_NvH-0949-Control-19.raw]	409.23419189453125	28.1571782954667	5.22087961493333	52.7153749848	47.49449536986667	187815.78125	9.098401455461828E7	0	7871	36.26435956411234	2.1190330263429895	3.28589735071033	409.2341613769531	409.2348327636719
465	409.2448425292969	28.8833764202667					1	DETECTED	409.2448 m/z @28.88 [151020OFc1_NvH-0949-Control-19.raw]	409.2448425292969	28.8833764202667	1.225762868	99.5256356597333	98.29987279173329	3.3874224E7	7.410289493686826E8	3	7871	0.2753217765887257	1.3034301584125252	1.4178965646233417	409.23486328125	409.25482177734375
466	409.2585144042969	27.5184794506667					1	DETECTED	409.2585 m/z @27.52 [151020OFc1_NvH-0949-Control-19.raw]	409.2585144042969	27.5184794506667	3.19839408826667	97.8181449845333	94.61975089626664	2039344.375	2.1209275290617862E8	3	7871	4.44372137828649	0.5224957209765517	4.446027789387313	409.2548522949219	409.2681884765625
467	409.2765197753906	91.5366145850667					1	DETECTED	409.2765 m/z @91.54 [151020OFc1_NvH-0949-Control-19.raw]	409.2765197753906	91.5366145850667	0.6629030696	99.4969401285333	98.83403705893329	668163.9375	1.1368507701346137E8	0	7871	0.07367068395700471	2.1760077393983077	0.0037622534823290475	409.2685241699219	409.28546142578125
468	409.29486083984375	92.2847559288					1	DETECTED	409.2949 m/z @92.28 [151020OFc1_NvH-0949-Control-19.raw]	409.29486083984375	92.2847559288	0.234440882133333	92.5276536085333	92.29321272639997	44904.20703125	1.326750301960405E8	0	7871	0.1180318241015641	0.5013193745160468	0.0026387490320936105	409.2888488769531	409.302978515625
469	409.3316345214844	90.0052404088					1	DETECTED	409.3316 m/z @90.01 [151020OFc1_NvH-0949-Control-19.raw]	409.3316345214844	90.0052404088	1.74124346533333	92.4523275293333	90.71108406399998	133352.71875	1.644714098095873E8	0	7871	72.01936852854212	0.517244899991475	0.023603240922399033	409.326904296875	409.341064453125
470	409.3498229980469	91.5457065490667					1	DETECTED	409.3498 m/z @91.55 [151020OFc1_NvH-0949-Control-19.raw]	409.3498229980469	91.5457065490667	6.51225283813333	98.9426799704	92.43042713226666	80139.921875	1.845392041315868E8	0	7871	0.2231200024563691	0.5434944901007955	0.08698898020159115	409.34210205078125	409.3573913574219
471	409.3674011230469	91.5457065490667					1	DETECTED	409.3674 m/z @91.55 [151020OFc1_NvH-0949-Control-19.raw]	409.3674011230469	91.5457065490667	3.0019544384	98.5558739661333	95.5539195277333	236581.53125	1.6704807899923706E8	0	7871	1.3874483641418465	5.034866759295102	0.1631442987834551	409.3575744628906	409.37738037109375
472	409.3834533691406	37.7285992010667					1	DETECTED	409.3835 m/z @37.73 [151020OFc1_NvH-0949-Control-19.raw]	409.3834533691406	37.7285992010667	5.73997586186667	68.5061272773333	62.76615141546664	43408.046875	1.0461843830729187E8	0	7871	62.05686504913509	0.992287929856563	0.9853294934099001	409.37750244140625	409.3834533691406
473	409.404541015625	91.7094896514667					1	DETECTED	409.4045 m/z @91.71 [151020OFc1_NvH-0949-Control-19.raw]	409.404541015625	91.7094896514667	3.4885530528	96.9377800928	93.44922704	184938.9375	1.8542816179644617E8	0	7871	54.719127692021644	0.5001110584080787	2.0569165501465174E-4	409.3945617675781	409.4054870605469
474	409.4158935546875	20.3383175552					1	DETECTED	409.4159 m/z @20.34 [151020OFc1_NvH-0949-Control-19.raw]	409.4158935546875	20.3383175552	6.42171844826667	83.173622112	76.75190366373333	189587.1875	1.117018527929109E8	0	7871	0.05239546033064357	0.5093875262398858	0.46683253282036735	409.4059143066406	409.4171142578125
475	409.450439453125	41.2362361624					1	DETECTED	409.4504 m/z @41.24 [151020OFc1_NvH-0949-Control-19.raw]	409.450439453125	41.2362361624	1.6115091856	99.956887396	98.3453782104	384282.59375	1.5242344180768952E8	0	7871	23.113251831558205	1.9684838892257739	0.0012279439988601565	409.44061279296875	409.46038818359375
476	409.4615783691406	9.71718354666667					1	DETECTED	409.4616 m/z @9.72 [151020OFc1_NvH-0949-Control-19.raw]	409.4615783691406	9.71718354666667	5.44203987866667	94.8056232229333	89.36358334426663	317621.6875	1.6164803844588277E8	3	7871	0.1126599046702097	22.053637721398225	9.953214631374722	409.4605712890625	409.47149658203125
477	409.4720458984375	19.3877699450667					1	DETECTED	409.4720 m/z @19.39 [151020OFc1_NvH-0949-Control-19.raw]	409.4720458984375	19.3877699450667	3.29481575173333	95.4254934610667	92.13067770933337	185294.53125	2.0018585466521356E8	0	7871	4.794698347652716	8.718202270270279	9.37784925320368	409.47161865234375	409.4817810058594
478	409.4932556152344	25.3118010277333					1	DETECTED	409.4933 m/z @25.31 [151020OFc1_NvH-0949-Control-19.raw]	409.4932556152344	25.3118010277333	0.161987857066667	95.5641833826667	95.40219552560004	256507.09375	1.3919252748718598E8	0	7871	8.014840264446281	0.7082066779327879	0.09335779141855755	409.4832763671875	409.50323486328125
479	409.5187683105469	27.4561032504					1	DETECTED	409.5188 m/z @27.46 [151020OFc1_NvH-0949-Control-19.raw]	409.5187683105469	27.4561032504	3.7974706264	99.7335629512	95.9360923248	333917.75	1.3239104471136114E8	0	7871	0.17903769993736418	0.6467138928844747	0.2598830764626404	409.5087890625	409.5223693847656
480	409.5325012207031	11.2591618805333					1	DETECTED	409.5325 m/z @11.26 [151020OFc1_NvH-0949-Control-19.raw]	409.5325012207031	11.2591618805333	3.1799462152	98.14207438	94.96212816479999	2055573.625	1.830816102066859E8	3	7871	0.15346853006276007	2.109051241864923	86.9001619486823	409.52276611328125	409.54248046875
481	409.5450134277344	19.1815996672					1	DETECTED	409.5450 m/z @19.18 [151020OFc1_NvH-0949-Control-19.raw]	409.5450134277344	19.1815996672	6.37837312506667	94.8714410693333	88.49306794426663	110960.859375	1.2677540378605913E8	0	7871	18.087651975431903	4.903020930692401	25.050918338993338	409.54254150390625	409.5455627441406
482	409.5555725097656	39.9621862429333					1	DETECTED	409.5556 m/z @39.96 [151020OFc1_NvH-0949-Control-19.raw]	409.5555725097656	39.9621862429333	2.78189435813333	97.7692331797333	94.98733882159998	1532481.375	1.9560635439385387E8	3	7871	0.23241943275355936	0.7135720525394024	0.3912277393878381	409.54559326171875	409.5655517578125
483	409.5732421875	30.2934280730667					1	DETECTED	409.5732 m/z @30.29 [151020OFc1_NvH-0949-Control-19.raw]	409.5732421875	30.2934280730667	2.45974794346667	83.0670648112	80.60731686773333	675923.0625	1.471913155565957E8	3	7871	0.2806441078459727	0.5985078915255866	0.5013460018756858	409.5655822753906	409.57928466796875
484	409.5893249511719	28.7387696066667					1	DETECTED	409.5893 m/z @28.74 [151020OFc1_NvH-0949-Control-19.raw]	409.5893249511719	28.7387696066667	2.66219117973333	97.5236153154667	94.86142413573337	913504.625	1.504688852294453E8	3	7871	0.28893900403008743	0.5735792697059985	94.81775329077772	409.579833984375	409.59906005859375
485	409.6016540527344	37.5618469901333					1	DETECTED	409.6017 m/z @37.56 [151020OFc1_NvH-0949-Control-19.raw]	409.6016540527344	37.5618469901333	3.56513385386667	94.6556125213333	91.09047866746663	311758.78125	1.36336638426885E8	0	7871	0.1398248392545014	1.7955231417530029	0.1942767293554282	409.59991455078125	409.6115417480469
486	409.6193542480469	18.9834038770667					1	DETECTED	409.6194 m/z @18.98 [151020OFc1_NvH-0949-Control-19.raw]	409.6193542480469	18.9834038770667	3.36354021333333	98.8951595282667	95.53161931493338	101243.4921875	1.3613985222128236E8	0	7871	15.635521324497038	3.0580170663314217	0.014650299397612048	409.6119689941406	409.6219787597656
487	409.63201904296875	43.8080345984					1	DETECTED	409.6320 m/z @43.81 [151020OFc1_NvH-0949-Control-19.raw]	409.63201904296875	43.8080345984	4.88883394773333	96.7130204712	91.82418652346666	267808.15625	1.3633190882156986E8	0	7871	0.030621963559397614	1.6823632764250824	0.024240412456625924	409.6220703125	409.6413879394531
488	409.68255615234375	18.0497433688					1	DETECTED	409.6826 m/z @18.05 [151020OFc1_NvH-0949-Control-19.raw]	409.68255615234375	18.0497433688	4.41406599493333	99.9763843562667	95.56231836133338	121364.5546875	1.2341680709719837E8	0	7871	2.711473822707486	6.0654014893341275	0.01666887502862162	409.6732482910156	409.6922302246094
489	409.7056884765625	18.8227365322667					1	DETECTED	409.7057 m/z @18.82 [151020OFc1_NvH-0949-Control-19.raw]	409.7056884765625	18.8227365322667	2.50616821413333	98.9817274466667	96.47555923253337	1372612.75	1.7047576527044034E8	2	7871	31.275452876168657	0.7250489951474497	0.43848639460471245	409.69573974609375	409.7140808105469
490	409.7240905761719	26.02682168					1	DETECTED	409.7241 m/z @26.03 [151020OFc1_NvH-0949-Control-19.raw]	409.7240905761719	26.02682168	3.18918963706667	98.0442381693333	94.85504853226662	1.5771398E7	4.4370091888416594E8	2	7871	0.24863318976446536	0.5165883480505596	1.499664902545018	409.714111328125	409.73406982421875
491	409.7352294921875	29.7556294472					1	DETECTED	409.7352 m/z @29.76 [151020OFc1_NvH-0949-Control-19.raw]	409.7352294921875	29.7556294472	3.94224381066667	96.6634288586667	92.72118504800004	126389.390625	1.291476895526231E8	0	7871	13.164699445890076	2.5380658535948464	4.372041161820562	409.7341003417969	409.73583984375
492	409.745849609375	28.8833764202667					1	DETECTED	409.7458 m/z @28.88 [151020OFc1_NvH-0949-Control-19.raw]	409.745849609375	28.8833764202667	3.17074244693333	95.1984855930667	92.02774314613337	8248768.0	3.4846012255731034E8	2	7871	0.19751679469508687	1.6067590675244152	20.549323588872795	409.7358703613281	409.7550048828125
493	409.7662353515625	23.213753268					1	DETECTED	409.7662 m/z @23.21 [151020OFc1_NvH-0949-Control-19.raw]	409.7662353515625	23.213753268	3.62523540506667	98.7399575829333	95.11472217786662	491268.28125	1.2104995580187547E8	0	7871	0.15577123314520236	0.5174986292190905	0.69815234342665	409.7564392089844	409.774658203125
494	409.8020324707031	37.5936214818667					1	DETECTED	409.8020 m/z @37.59 [151020OFc1_NvH-0949-Control-19.raw]	409.8020324707031	37.5936214818667	3.41239566613333	97.8181449845333	94.40574931839997	332158.59375	1.3563990808458257E8	0	7871	0.06277944383789702	1.6873517790182353	0.006727318018520686	409.7922058105469	409.8117980957031
495	409.8356018066406	15.9209965882667					1	DETECTED	409.8356 m/z @15.92 [151020OFc1_NvH-0949-Control-19.raw]	409.8356018066406	15.9209965882667	0.0194314626666667	99.9976261210667	99.97819465840004	112521.921875	1.3327740423921448E8	0	7871	0.14879260160546082	10.223455473235813	0.4745015190934902	409.82562255859375	409.8455810546875
496	409.8573303222656	16.6761278896					1	DETECTED	409.8573 m/z @16.68 [151020OFc1_NvH-0949-Control-19.raw]	409.8573303222656	16.6761278896	0.00828560106666667	99.9471187608	99.93883315973333	3530139.75	2.0196311284306815E8	3	7871	0.18820760116603452	1.7075569131226644	2.226591406843649	409.84783935546875	409.8673095703125
497	409.8675537109375	12.8093720653333					1	DETECTED	409.8676 m/z @12.81 [151020OFc1_NvH-0949-Control-19.raw]	409.8675537109375	12.8093720653333	0.00828560106666667	98.5558739661333	98.54758836506664	284046.375	1.2529538463427056E8	0	7871	1.3126386849764415	0.7579515683465081	20.558130941842673	409.8673400878906	409.8717956542969
498	409.8818359375	23.9992552493333					1	DETECTED	409.8818 m/z @24.00 [151020OFc1_NvH-0949-Control-19.raw]	409.8818359375	23.9992552493333	0.00828560106666667	99.9763843562667	99.96809875520005	394496.53125	1.2066515794325776E8	0	7871	3.3649378364622464	0.5069604143392156	0.39533276034083864	409.8718566894531	409.8846130371094
499	409.8946228027344	11.9060462954667					1	DETECTED	409.8946 m/z @11.91 [151020OFc1_NvH-0949-Control-19.raw]	409.8946228027344	11.9060462954667	0.0408543922666667	99.9668164264	99.92596203413333	3907745.5	2.1518894033833998E8	3	7871	0.14924902983281285	16.81844294194065	55.81673119758771	409.8846435546875	409.904541015625
500	409.90673828125	5.5614491176					1	DETECTED	409.9067 m/z @5.56 [151020OFc1_NvH-0949-Control-19.raw]	409.90673828125	5.5614491176	0.7034507944	99.9861240770667	99.2826732826667	854489.1875	1.5277671975752604E8	3	7871	0.11526055168267213	8.873886977963718	9.82871201843026	409.9046325683594	409.9162292480469
501	409.9263000488281	35.2426795432					1	DETECTED	409.9263 m/z @35.24 [151020OFc1_NvH-0949-Control-19.raw]	409.9263000488281	35.2426795432	0.00828560106666667	99.9976261210667	99.98934052000004	1640288.875	1.5893629788057256E8	3	7871	0.19547359606330872	9.455281770565268	3.1946736649227567	409.9163513183594	409.93621826171875
502	409.93865966796875	44.5680902402667					1	DETECTED	409.9387 m/z @44.57 [151020OFc1_NvH-0949-Control-19.raw]	409.93865966796875	44.5680902402667	0.0830539946666667	99.5256356597333	99.44258166506663	201676.84375	1.0837779692340793E8	0	7871	2.6855023379969793	1.3725145193672097	0.0028526822595283962	409.93634033203125	409.9422912597656
503	409.952392578125	42.2881785096					1	DETECTED	409.9524 m/z @42.29 [151020OFc1_NvH-0949-Control-19.raw]	409.952392578125	42.2881785096	0.0300253578666667	99.9471187608	99.91709340293333	468960.03125	1.48123019349639E8	4	7871	0.03153606185553315	1.5691396468103729	0.0059519205524021755	409.94256591796875	409.955078125
504	409.9652404785156	11.1223344778667					1	DETECTED	409.9652 m/z @11.12 [151020OFc1_NvH-0949-Control-19.raw]	409.9652404785156	11.1223344778667	0.00828560106666667	99.7335629512	99.72527735013334	1030014.6875	1.4482974132789385E8	0	7871	0.20519577085877216	42.06293598940207	32.92456091014615	409.9553527832031	409.9752197265625
505	409.98388671875	30.5370722394667					1	DETECTED	409.9839 m/z @30.54 [151020OFc1_NvH-0949-Control-19.raw]	409.98388671875	30.5370722394667	0.579842028533333	98.7194430525333	98.13960102399996	194531.953125	1.237560744021778E8	0	7871	0.15653297012857337	2.709673638260581	0.19569576307440728	409.9753112792969	409.99188232421875
506	410.00189208984375	37.6141275392					1	DETECTED	410.0019 m/z @37.61 [151020OFc1_NvH-0949-Control-19.raw]	410.00189208984375	37.6141275392	0.00828560106666667	99.1570133144	99.14872771333334	271676.21875	1.3295140182127808E8	0	7871	37.30284693525094	1.349422755755509	0.0033563493544733025	409.9919128417969	410.01153564453125
507	410.0743408203125	48.4440134938667					1	DETECTED	410.0743 m/z @48.44 [151020OFc1_NvH-0949-Control-19.raw]	410.0743408203125	48.4440134938667	0.00828560106666667	99.4000953210667	99.39180972000004	220568.3125	1.39737644260469E8	0	7871	0.3282938364593875	1.0341475567593903	0.004223416141523855	410.0645751953125	410.083984375
508	410.1221008300781	39.785926012					1	DETECTED	410.1221 m/z @39.79 [151020OFc1_NvH-0949-Control-19.raw]	410.1221008300781	39.785926012	0.00828560106666667	99.9763843562667	99.96809875520005	60876.5703125	1.3823785921731097E8	0	7871	88.70309436563853	1.2065530738292645	1.5140340924898916	410.11212158203125	410.1311340332031
509	410.14666748046875	92.3602822696					1	DETECTED	410.1467 m/z @92.36 [151020OFc1_NvH-0949-Control-19.raw]	410.14666748046875	92.3602822696	7.03209066	96.26674204	89.23465138	126822.21875	1.0971656285809438E8	0	7871	1.0556349711821298	0.5228907919921303	7.056312489373173	410.1368103027344	410.1562805175781
510	410.1737976074219	69.6300357877333					1	DETECTED	410.1738 m/z @69.63 [151020OFc1_NvH-0949-Control-19.raw]	410.1737976074219	69.6300357877333	3.91299878586667	99.1373904245333	95.22439163866662	65956.921875	1.4968818473425874E8	0	7871	46.758065594158296	0.7311972347870124	0.511095473874689	410.1641540527344	410.181640625
511	410.191650390625	16.7085883792					1	DETECTED	410.1917 m/z @16.71 [151020OFc1_NvH-0949-Control-19.raw]	410.191650390625	16.7085883792	2.28618965653333	97.0065064304	94.72031677386667	2494650.5	1.8890037702001515E8	3	7871	3.7941429788228476	0.8658763855314524	0.018663672779662552	410.1816711425781	410.2016296386719
512	410.20330810546875	35.9605438792					1	DETECTED	410.2033 m/z @35.96 [151020OFc1_NvH-0949-Control-19.raw]	410.20330810546875	35.9605438792	3.113403372	99.9976261210667	96.88422274906671	1479013.0	1.9898028515768853E8	2	7871	0.3336016054405917	0.8558125648346957	0.5760403033313494	410.20166015625	410.2117004394531
513	410.2217102050781	36.9795622650667					1	DETECTED	410.2217 m/z @36.98 [151020OFc1_NvH-0949-Control-19.raw]	410.2217102050781	36.9795622650667	1.41519676	99.6454446746667	98.2302479146667	1.7948028E7	9.104464135554192E8	4	7871	0.23751329899936025	0.5768851154494563	0.019613706024547352	410.21173095703125	410.2316589355469
514	410.2382507324219	42.8994588954667					1	DETECTED	410.2383 m/z @42.90 [151020OFc1_NvH-0949-Control-19.raw]	410.2382507324219	42.8994588954667	1.86759992533333	97.8082263837333	95.94062645839998	4556422.5	3.273190104723043E8	3	7871	0.2032239974763428	0.5184421003994857	0.010804490901545996	410.23175048828125	410.24822998046875
515	410.248291015625	28.8295602573333					1	DETECTED	410.2483 m/z @28.83 [151020OFc1_NvH-0949-Control-19.raw]	410.248291015625	28.8295602573333	0.1096658872	96.6053903461333	96.49572445893331	1348765.875	1.669163585370598E8	2	7871	11.903608787738985	0.6862780679287573	6.161650113942149	410.2482604980469	410.2582702636719
516	410.2608947753906	35.2426795432					1	DETECTED	410.2609 m/z @35.24 [151020OFc1_NvH-0949-Control-19.raw]	410.2608947753906	35.2426795432	0.0618749677333333	92.1605744661333	92.09869949839997	1278699.25	1.5510772511991507E8	0	7871	0.1396603044028666	4.520180346786997	3.08940038707601	410.25830078125	410.2708740234375
517	410.27410888671875	41.9599364712					1	DETECTED	410.2741 m/z @41.96 [151020OFc1_NvH-0949-Control-19.raw]	410.27410888671875	41.9599364712	3.8842591016	97.6796822986667	93.79542319706671	161967.09375	1.8233499686407518E8	0	7871	49.64411007568486	1.1504086845851886	1.3106034890723695	410.27191162109375	410.28399658203125
518	410.2908630371094	91.4143659549333					1	DETECTED	410.2909 m/z @91.41 [151020OFc1_NvH-0949-Control-19.raw]	410.2908630371094	91.4143659549333	2.9009286352	99.4680718277333	96.5671431925333	42237.27734375	1.3638745994384056E8	0	7871	0.18069710702046393	0.5454942555428501	0.09098851108570033	410.28680419921875	410.2984924316406
519	410.3113708496094	91.5258273101333					1	DETECTED	410.3114 m/z @91.53 [151020OFc1_NvH-0949-Control-19.raw]	410.3113708496094	91.5258273101333	17.4861787896	95.7041064144	78.2179276248	87421.6328125	9.837785363942003E7	0	7871	0.813943937136429	0.5282164974291305	0.4210778358147442	410.3028869628906	410.3128967285156
520	410.3747863769531	18.3819333536					1	DETECTED	410.3748 m/z @18.38 [151020OFc1_NvH-0949-Control-19.raw]	410.3747863769531	18.3819333536	3.5757001272	99.1182236448	95.5425235176	174813.0625	1.644540514397336E8	0	7871	0.2683712170602348	0.5133023275427026	0.6717846058070948	410.3660583496094	410.384521484375
521	410.44744873046875	20.3723381728					1	DETECTED	410.4474 m/z @20.37 [151020OFc1_NvH-0949-Control-19.raw]	410.44744873046875	20.3723381728	3.31351772293333	97.8816611834667	94.56814346053338	1420259.625	1.4033681398395047E8	0	7871	0.1663654677886015	1.2519678059691237	1.4245969101438178	410.4375	410.4572448730469
522	410.47198486328125	36.9795622650667					1	DETECTED	410.4720 m/z @36.98 [151020OFc1_NvH-0949-Control-19.raw]	410.47198486328125	36.9795622650667	2.93765538053333	98.7692820701333	95.83162668959997	1.6424368E7	4.708664064607281E8	0	7871	0.2479178158310944	4.162669603767736	2.354327677358799	410.4620056152344	410.4817810058594
523	410.48779296875	32.2977109304					1	DETECTED	410.4878 m/z @32.30 [151020OFc1_NvH-0949-Control-19.raw]	410.48779296875	32.2977109304	3.25579108826667	73.0716841968	69.81589310853333	126042.328125	1.2308943816015282E8	0	7871	22.74213082629971	1.458238942444884	2.494251598888892	410.482177734375	410.4931640625
524	410.5034484863281	82.0435262541333					1	DETECTED	410.5034 m/z @82.04 [151020OFc1_NvH-0949-Control-19.raw]	410.5034484863281	82.0435262541333	3.22794142373333	99.898644244	96.67070282026667	556796.25	3.812274682653346E8	0	7871	82.76630211639159	0.6376160520406299	0.27003272516143473	410.4935607910156	410.5133056640625
525	410.52569580078125	16.6761278896					1	DETECTED	410.5257 m/z @16.68 [151020OFc1_NvH-0949-Control-19.raw]	410.52569580078125	16.6761278896	3.49982999333333	98.151892988	94.65206299466666	920375.75	1.6174948942306367E8	3	7871	3.650966997307263	0.6493689161057931	0.1536627096298608	410.5157165527344	410.5356750488281
526	410.53619384765625	10.3356876688					1	DETECTED	410.5362 m/z @10.34 [151020OFc1_NvH-0949-Control-19.raw]	410.53619384765625	10.3356876688	4.5192625976	94.7872025146667	90.2679399170667	125844.9921875	1.2707590328128451E8	3	7871	0.07471236862452457	0.8668857752461697	72.17646179197259	410.53570556640625	410.5381774902344
527	410.5481872558594	20.7289901085333					1	DETECTED	410.5482 m/z @20.73 [151020OFc1_NvH-0949-Control-19.raw]	410.5481872558594	20.7289901085333	3.07505167546667	96.5758848832	93.50083320773334	4793097.5	2.1177757051816723E8	3	7871	0.1546196501696393	0.5565281351987177	0.044190862541199305	410.5382080078125	410.5581359863281
528	410.55938720703125	26.2364877213333					1	DETECTED	410.5594 m/z @26.24 [151020OFc1_NvH-0949-Control-19.raw]	410.55938720703125	26.2364877213333	2.955888288	55.8986370234667	52.9427487354667	1093516.25	1.2884504694224274E8	0	7871	0.18297017653677372	0.5135118780757791	0.11022955779706202	410.5581970214844	410.5623779296875
529	410.5723876953125	42.8994588954667					1	DETECTED	410.5724 m/z @42.90 [151020OFc1_NvH-0949-Control-19.raw]	410.5723876953125	42.8994588954667	2.6897724824	96.518624696	93.8288522136	2336573.25	2.0888159895256814E8	3	7871	0.1589331196838515	0.5200378900763818	0.08962159884160596	410.5624084472656	410.5823059082031
530	410.5950622558594	35.2426795432					1	DETECTED	410.5951 m/z @35.24 [151020OFc1_NvH-0949-Control-19.raw]	410.5950622558594	35.2426795432	2.96511121253333	88.3085078053333	85.34339659279998	437038.125	1.2892953098748375E8	0	7871	0.185314141394457	0.5394092351056061	0.005688386237671714	410.5850830078125	410.6048583984375
531	410.6201477050781	28.485001856					1	DETECTED	410.6201 m/z @28.49 [151020OFc1_NvH-0949-Control-19.raw]	410.6201477050781	28.485001856	5.66967666853333	95.0795741304	89.40989746186668	313017.46875	1.365295452370663E8	0	7871	0.10607019995347855	0.5108935120491638	6.375044261829512	410.610595703125	410.630126953125
532	410.69732666015625	74.7767380629333					1	DETECTED	410.6973 m/z @74.78 [151020OFc1_NvH-0949-Control-19.raw]	410.69732666015625	74.7767380629333	5.8087815208	97.7886909706667	91.97990944986671	1395175.875	1.6530476163143218E8	2	7871	54.45166555617493	0.5073992189425774	1.898250957732855	410.6873779296875	410.70184326171875
533	410.7119140625	23.0855509586667					1	DETECTED	410.7119 m/z @23.09 [151020OFc1_NvH-0949-Control-19.raw]	410.7119140625	23.0855509586667	3.32286310613333	99.5160859381333	96.19322283199998	3389119.75	2.3311776785699266E8	2	7871	0.5292998127624031	2.028840176083549	70.8012394616701	410.7020568847656	410.7125549316406
534	410.7225646972656	36.9630825797333					1	DETECTED	410.7226 m/z @36.96 [151020OFc1_NvH-0949-Control-19.raw]	410.7225646972656	36.9630825797333	3.7974706264	98.9138990661333	95.1164284397333	8624849.0	4.8730355305762076E8	2	7871	16.92865721548287	0.5474103472063859	0.02533225495188199	410.71258544921875	410.7325439453125
535	410.737548828125	22.2218624096					1	DETECTED	410.7375 m/z @22.22 [151020OFc1_NvH-0949-Control-19.raw]	410.737548828125	22.2218624096	3.64444977493333	94.2608630208	90.61641324586667	1294205.875	2.7211723677947557E8	2	7871	9.28127372593346	1.4188951135532495	35.804765807728934	410.7325744628906	410.7475280761719
536	410.7493896484375	28.8584623666667					1	DETECTED	410.7494 m/z @28.86 [151020OFc1_NvH-0949-Control-19.raw]	410.7493896484375	28.8584623666667	0.793623044	99.2248081762667	98.4311851322667	299546.21875	1.3327722357728837E8	2	7871	14.827322092363943	0.5096455404714715	0.015204254064524537	410.7475891113281	410.75775146484375
537	410.76812744140625	19.71359302					1	DETECTED	410.7681 m/z @19.71 [151020OFc1_NvH-0949-Control-19.raw]	410.76812744140625	19.71359302	3.76934393973333	99.6847036109333	95.91535967119997	738332.125	1.3520544843511865E8	0	7871	0.15557642699525687	0.5266035305581395	131.66225642361198	410.7582702636719	410.777587890625
538	410.802978515625	90.3409699981333					1	DETECTED	410.8030 m/z @90.34 [151020OFc1_NvH-0949-Control-19.raw]	410.802978515625	90.3409699981333	3.62523540506667	99.1670111157333	95.54177571066663	215270.234375	1.4950417247274962E8	0	7871	0.05664853828039895	0.5592427864271479	0.001639091999299168	410.7929992675781	410.80987548828125
539	410.82049560546875	28.4750315085333					1	DETECTED	410.8205 m/z @28.48 [151020OFc1_NvH-0949-Control-19.raw]	410.82049560546875	28.4750315085333	0.1096658872	99.2346765714667	99.1250106842667	228073.75	1.2273115536178993E8	0	7871	0.08353596396389307	0.5069733662317503	0.8816191190680428	410.81060791015625	410.830322265625
540	410.8404541015625	41.3302878346667					1	DETECTED	410.8405 m/z @41.33 [151020OFc1_NvH-0949-Control-19.raw]	410.8404541015625	41.3302878346667	0.00828560106666667	99.8009951898667	99.79270958880004	5420012.0	2.0521830313600308E8	5	7871	0.21680928824691392	1.2173799663008893	1.4691937774665564	410.83074951171875	410.8504333496094
541	410.8595886230469	35.4912410378667					1	DETECTED	410.8596 m/z @35.49 [151020OFc1_NvH-0949-Control-19.raw]	410.8595886230469	35.4912410378667	0.00828560106666667	99.694421212	99.68613561093333	326021.40625	1.5380408324179694E8	0	7871	25.10293687754306	0.5029468686718775	0.004236641884376797	410.85052490234375	410.86956787109375
542	410.8696594238281	15.4585000650667					1	DETECTED	410.8697 m/z @15.46 [151020OFc1_NvH-0949-Control-19.raw]	410.8696594238281	15.4585000650667	0.356363113066667	57.5035916034667	57.14722849040004	269675.9375	8.775208697694805E7	0	7871	0.1989428749955362	0.8533373420944744	0.9544001428143748	410.8695983886719	410.8725280761719
543	410.8825378417969	20.7093137226667					1	DETECTED	410.8825 m/z @20.71 [151020OFc1_NvH-0949-Control-19.raw]	410.8825378417969	20.7093137226667	0.1828460384	99.9471187608	99.7642727224	1677002.75	1.8805887471862793E8	3	7871	0.2068372536778611	1.0744990680042417	0.8770874126117758	410.87255859375	410.89251708984375
544	410.8937072753906	26.1739346034667					1	DETECTED	410.8937 m/z @26.17 [151020OFc1_NvH-0949-Control-19.raw]	410.8937072753906	26.1739346034667	0.0194314626666667	99.8697212418667	99.85028977920004	655265.0	1.677987491170789E8	0	7871	4.242922274891999	0.896258354973495	14.690055431075244	410.8925476074219	410.9019775390625
545	410.9119873046875	39.0605820037333					1	DETECTED	410.9120 m/z @39.06 [151020OFc1_NvH-0949-Control-19.raw]	410.9119873046875	39.0605820037333	0.00828560106666667	99.9471187608	99.93883315973333	6852632.0	2.892840885481327E8	3	7871	0.1757952978305184	0.6427998115975507	1.9584013851695123	410.90203857421875	410.9215087890625
546	410.9292297363281	35.2426795432					1	DETECTED	410.9292 m/z @35.24 [151020OFc1_NvH-0949-Control-19.raw]	410.9292297363281	35.2426795432	0.00828560106666667	99.9375645413333	99.92927894026664	202187.015625	1.3135474099701029E8	0	7871	14.89500627903558	1.915408752933519	4.3306708179147275	410.92236328125	410.939208984375
547	410.9500732421875	14.0218139776					1	DETECTED	410.9501 m/z @14.02 [151020OFc1_NvH-0949-Control-19.raw]	410.9500732421875	14.0218139776	0.0830539946666667	99.956887396	99.87383340133333	446303.125	1.3188234966673703E8	0	7871	0.13131968940694883	14.265206260382728	22.26435170231604	410.9402160644531	410.96002197265625
548	410.9626159667969	25.0969675418667					1	DETECTED	410.9626 m/z @25.10 [151020OFc1_NvH-0949-Control-19.raw]	410.9626159667969	25.0969675418667	4.72507476293333	99.3123215514667	94.58724678853336	163755.359375	1.194279274414662E8	0	7871	4.745165886767882	2.321513465021431	36.06074448976617	410.9601745605469	410.96307373046875
549	410.9731140136719	36.9505561914667					1	DETECTED	410.9731 m/z @36.95 [151020OFc1_NvH-0949-Control-19.raw]	410.9731140136719	36.9505561914667	3.8748662024	98.8756516362667	95.0007854338667	2731286.5	1.7020368680883086E8	0	7871	0.18083307852930375	0.5185585549435089	6.334310048039396	410.963134765625	410.98297119140625
550	410.9903259277344	35.9965229197333					1	DETECTED	410.9903 m/z @36.00 [151020OFc1_NvH-0949-Control-19.raw]	410.9903259277344	35.9965229197333	0.00828560106666667	95.9613555536	95.95306995253334	647652.75	1.383438273745122E8	0	7871	0.14641727218037204	0.7458522603940136	0.49256401518551735	410.9831237792969	411.000244140625
551	411.0084228515625	46.2926083093333					1	DETECTED	411.0084 m/z @46.29 [151020OFc1_NvH-0949-Control-19.raw]	411.0084228515625	46.2926083093333	0.141073699466667	99.6548860922667	99.51381239280002	54787.75390625	1.1990546606818101E8	0	7871	88.26389387572607	1.191639132493998	1.5295807474095688	411.0003356933594	411.0111083984375
552	411.0213623046875	28.485001856					1	DETECTED	411.0214 m/z @28.49 [151020OFc1_NvH-0949-Control-19.raw]	411.0213623046875	28.485001856	1.5089107776	99.694421212	98.1855104344	181463.59375	1.200837415461794E8	0	7871	0.09854150907733583	3.8650900607733236	0.012641703949972315	411.01190185546875	411.03082275390625
553	411.04083251953125	41.3302878346667					1	DETECTED	411.0408 m/z @41.33 [151020OFc1_NvH-0949-Control-19.raw]	411.04083251953125	41.3302878346667	0.336110750933333	99.8697212418667	99.53361049093337	6386984.5	2.3017745011995634E8	5	7871	0.15601122529698586	12.985949390322338	1.2491460777355425	411.0308532714844	411.0508117675781
554	411.0533447265625	65.1297762325333					1	DETECTED	411.0533 m/z @65.13 [151020OFc1_NvH-0949-Control-19.raw]	411.0533447265625	65.1297762325333	0.00828560106666667	99.9375645413333	99.92927894026664	53229.859375	1.1423422745884915E8	0	7871	0.5371010308277704	0.7501069890715004	0.4994107473070472	411.0508728027344	411.0622253417969
555	411.0679626464844	48.7601219034667					1	DETECTED	411.0680 m/z @48.76 [151020OFc1_NvH-0949-Control-19.raw]	411.0679626464844	48.7601219034667	0.0194314626666667	99.0206665616	99.00123509893334	51784.33203125	1.369267000356798E8	0	7871	98.27310147115196	1.024771879657697	1.0440695433640717	411.06341552734375	411.070068359375
556	411.0802917480469	24.6036044581333					1	DETECTED	411.0803 m/z @24.60 [151020OFc1_NvH-0949-Control-19.raw]	411.0802917480469	24.6036044581333	0.0194314626666667	99.9179812597333	99.89854979706664	54462.30859375	1.1813748864707828E8	0	7871	29.958981954302278	2.0426868578482633	3.1153659519901775	411.0703125	411.090087890625
557	411.1225891113281	92.5004809626667					1	DETECTED	411.1226 m/z @92.50 [151020OFc1_NvH-0949-Control-19.raw]	411.1225891113281	92.5004809626667	0.4475077936	99.0010898496	98.55358205600001	643647.75	1.690638049269175E8	0	7871	2.3757325196761485	0.6942567973687087	0.24410220689721243	411.1134338378906	411.13214111328125
558	411.1831970214844	28.1665408605333					1	DETECTED	411.1832 m/z @28.17 [151020OFc1_NvH-0949-Control-19.raw]	411.1831970214844	28.1665408605333	4.47191731893333	98.6135527885333	94.14163546959996	2688796.5	1.9462761694435972E8	2	7871	0.26648295734836935	0.5180691803482406	0.023815416187058895	411.1741027832031	411.19317626953125
559	411.2044677734375	29.7556294472					1	DETECTED	411.2045 m/z @29.76 [151020OFc1_NvH-0949-Control-19.raw]	411.2044677734375	29.7556294472	4.16146654933333	98.9138990661333	94.75243251679997	1347706.5	1.8116577686241123E8	3	7871	0.25670237518050953	0.5386555112809956	5.565912248488698	411.1945495605469	411.2053527832031
560	411.2153625488281	21.2420260557333					1	DETECTED	411.2154 m/z @21.24 [151020OFc1_NvH-0949-Control-19.raw]	411.2153625488281	21.2420260557333	3.22794142373333	99.956887396	96.72894597226667	3387635.75	4.425639927190779E8	3	7871	3.4712742681316726	1.4270908685260433	30.315342445785383	411.20538330078125	411.2253112792969
561	411.2308349609375	24.1234766434667					1	DETECTED	411.2308 m/z @24.12 [151020OFc1_NvH-0949-Control-19.raw]	411.2308349609375	24.1234766434667	1.89484795813333	94.767857056	92.87300909786667	2030220.125	2.4483107423994684E8	3	7871	12.708850716440292	0.5092270272283731	0.32823028070863164	411.2253723144531	411.2354736328125
562	411.2454833984375	39.0777736146667					1	DETECTED	411.2455 m/z @39.08 [151020OFc1_NvH-0949-Control-19.raw]	411.2454833984375	39.0777736146667	2.68059369973333	99.5354710930667	96.85487739333337	4991774.0	3.324390805100201E8	2	7871	0.16449312701490726	1.0309638699195778	1.324460930893718	411.2355041503906	411.2554016113281
563	411.25994873046875	39.7969381488					1	DETECTED	411.2599 m/z @39.80 [151020OFc1_NvH-0949-Control-19.raw]	411.25994873046875	39.7969381488	3.23715803946667	92.4215321744	89.18437413493334	195841.59375	1.4645222246240184E8	0	7871	58.18950240006866	1.3949826674407155	3.0221065045175584	411.2554931640625	411.260009765625
564	411.27001953125	19.6805004133333					1	DETECTED	411.2700 m/z @19.68 [151020OFc1_NvH-0949-Control-19.raw]	411.27001953125	19.6805004133333	3.056906044	92.4914436661333	89.4345376221333	431938.96875	1.4321393103067404E8	0	7871	0.10422941209729686	330.7930816209926	22.62694001599584	411.2600402832031	411.27618408203125
565	411.2967529296875	27.5823558248					1	DETECTED	411.2968 m/z @27.58 [151020OFc1_NvH-0949-Control-19.raw]	411.2967529296875	27.5823558248	18.6477325544	97.9470254112	79.29929285680001	52356.90234375	1.3175819235421549E8	0	7871	73.22830773954578	4.437752463470674	7.875504926941346	411.2868347167969	411.297607421875
566	411.3103942871094	92.2287716872					1	DETECTED	411.3104 m/z @92.23 [151020OFc1_NvH-0949-Control-19.raw]	411.3103942871094	92.2287716872	4.39586376666667	92.6690683762667	88.27320460960003	83935.625	9.632251105929412E7	0	7871	1.0547209138498062	0.5025064449048247	0.5274360786372537	411.30316162109375	411.3185729980469
567	411.3289489746094	90.4728246133333					1	DETECTED	411.3289 m/z @90.47 [151020OFc1_NvH-0949-Control-19.raw]	411.3289489746094	90.4728246133333	2.20406955893333	99.4969401285333	97.29287056959997	79898.9453125	1.2166277086332645E8	0	7871	62.08651816076177	0.5511172696932138	0.012772319409669193	411.32159423828125	411.33636474609375
568	411.3473815917969	90.0052404088					1	DETECTED	411.3474 m/z @90.01 [151020OFc1_NvH-0949-Control-19.raw]	411.3473815917969	90.0052404088	15.1866530210667	99.2541618282667	84.0675088072	149026.796875	1.904961532214629E8	0	7871	76.25516033117444	0.5475835954749096	0.020476597488854806	411.3387145996094	411.3564147949219
569	411.3650207519531	90.6529723162667					1	DETECTED	411.3650 m/z @90.65 [151020OFc1_NvH-0949-Control-19.raw]	411.3650207519531	90.6529723162667	2.14933456533333	92.3707115117333	90.22137694639997	137384.3125	1.1027931845689036E8	0	7871	89.55964529367442	0.5074246946766877	0.01283187892941601	411.35894775390625	411.3743896484375
570	411.4281311035156	11.1793712992					1	DETECTED	411.4281 m/z @11.18 [151020OFc1_NvH-0949-Control-19.raw]	411.4281311035156	11.1793712992	3.40307683973333	98.7786341445333	95.37555730479997	272596.625	1.293662826989561E8	0	7871	0.08556544266224009	18.719641199712008	162.53924767836	411.4181823730469	411.431640625
571	411.4421691894531	41.3002378298667					1	DETECTED	411.4422 m/z @41.30 [151020OFc1_NvH-0949-Control-19.raw]	411.4421691894531	41.3002378298667	3.40307683973333	99.2153516349333	95.81227479519997	1649824.0	1.5478415004181626E8	0	7871	0.1477782935642722	0.5063084258026928	0.1376405023238719	411.4322814941406	411.4520263671875
572	411.4590148925781	15.8382478112					1	DETECTED	411.4590 m/z @15.84 [151020OFc1_NvH-0949-Control-19.raw]	411.4590148925781	15.8382478112	3.17074244693333	99.7139900218667	96.54324757493337	168510.28125	1.1571368668596485E8	0	7871	0.07042776100717774	0.5957599127584898	0.6706873633592719	411.45220947265625	411.46307373046875
573	411.47308349609375	22.8719382981333					1	DETECTED	411.4731 m/z @22.87 [151020OFc1_NvH-0949-Control-19.raw]	411.47308349609375	22.8719382981333	3.92256908613333	99.4386473168	95.51607823066666	291209.03125	1.394724894517197E8	0	7871	23.515337909464908	0.5752718852025158	0.010862885713066326	411.4631042480469	411.4814147949219
574	411.491455078125	36.0472471829333					1	DETECTED	411.4915 m/z @36.05 [151020OFc1_NvH-0949-Control-19.raw]	411.491455078125	36.0472471829333	3.10414480853333	95.0510351456	91.94689033706666	340113.5	1.2993347667738079E8	0	7871	0.09141272450065685	0.5025383719719475	0.0059756225455184974	411.4815368652344	411.5013732910156
575	411.5058898925781	31.4335765562667					1	DETECTED	411.5059 m/z @31.43 [151020OFc1_NvH-0949-Control-19.raw]	411.5058898925781	31.4335765562667	4.09436588826667	95.2182266565333	91.12386076826664	108489.140625	1.5739098902800882E8	0	7871	0.03979575164320792	1.8513058322328608	3.1911317538062183	411.5014953613281	411.5127258300781
576	411.52301025390625	19.7020518885333					1	DETECTED	411.5230 m/z @19.70 [151020OFc1_NvH-0949-Control-19.raw]	411.52301025390625	19.7020518885333	4.06485939146667	98.7980545285333	94.73319513706663	181986.296875	1.3237998753032984E8	3	7871	5.251024964176995	4.857134887439774	1.889287493506853	411.51312255859375	411.5245056152344
577	411.53533935546875	21.8001383237333					1	DETECTED	411.5353 m/z @21.80 [151020OFc1_NvH-0949-Control-19.raw]	411.53533935546875	21.8001383237333	4.44330702373333	98.8951595282667	94.45185250453338	414637.53125	1.3257644587665507E8	0	7871	0.16969993466447164	0.6720104508221335	6.341481204372806	411.5253601074219	411.539794921875
578	411.5498352050781	21.2420260557333					1	DETECTED	411.5498 m/z @21.24 [151020OFc1_NvH-0949-Control-19.raw]	411.5498352050781	21.2420260557333	0.7335965088	95.3359503626667	94.60235385386669	2113036.25	2.3989608987706015E8	3	7871	2.4982006183432084	0.6126013655817385	1.796866892111728	411.5399475097656	411.559814453125
579	411.565185546875	24.1482182992					1	DETECTED	411.5652 m/z @24.15 [151020OFc1_NvH-0949-Control-19.raw]	411.565185546875	24.1482182992	4.83014670693333	98.3165973333333	93.48645062639997	1293236.625	1.7457536476113316E8	3	7871	6.470636998189722	3.0500614268373014	32.65275272950515	411.5598449707031	411.5697021484375
580	411.5798034667969	39.0777736146667					1	DETECTED	411.5798 m/z @39.08 [151020OFc1_NvH-0949-Control-19.raw]	411.5798034667969	39.0777736146667	3.10414480853333	98.3165973333333	95.21245252479997	1635006.25	2.0040811381287688E8	3	7871	0.11036862321181928	0.5045366553394217	0.7170911122196681	411.56982421875	411.5895690917969
581	411.5957946777344	28.4360172226667					1	DETECTED	411.5958 m/z @28.44 [151020OFc1_NvH-0949-Control-19.raw]	411.5957946777344	28.4360172226667	4.07554271146667	97.1337902117333	93.05824750026663	692785.25	1.395690110848734E8	3	7871	0.12215620696830953	70.81125813290261	161.61280282106105	411.58990478515625	411.6057434082031
582	411.6195373535156	24.0833393277333					1	DETECTED	411.6195 m/z @24.08 [151020OFc1_NvH-0949-Control-19.raw]	411.6195373535156	24.0833393277333	4.657077664	99.7719660416	95.1148883776	89045.3203125	1.150972002602498E8	0	7871	0.12715519904552153	3.084332936537494	8.274786202264117	411.60968017578125	411.6290283203125
583	411.6419982910156	41.3002378298667					1	DETECTED	411.6420 m/z @41.30 [151020OFc1_NvH-0949-Control-19.raw]	411.6419982910156	41.3002378298667	3.865701024	98.7786341445333	94.9129331205333	786658.4375	1.3434265907055783E8	0	7871	0.046283953613276196	0.6188239859701413	0.3675527290080088	411.63214111328125	411.6515197753906
584	411.674560546875	31.6861909664					1	DETECTED	411.6746 m/z @31.69 [151020OFc1_NvH-0949-Control-19.raw]	411.674560546875	31.6861909664	4.510296052	97.7184044634667	93.2081084114667	289272.84375	1.435128150982241E8	0	7871	0.9124818736290798	1.6254015971612703	0.2826303198392204	411.6645812988281	411.6748352050781
585	411.6848449707031	28.1296350106667					1	DETECTED	411.6848 m/z @28.13 [151020OFc1_NvH-0949-Control-19.raw]	411.6848449707031	28.1296350106667	2.295354208	97.3660189829333	95.07066477493329	1305057.875	1.6911902600205058E8	0	7871	0.11147297206113649	0.5148032620528598	2.869954567571762	411.67486572265625	411.69482421875
586	411.70574951171875	29.6757907949333					1	DETECTED	411.7057 m/z @29.68 [151020OFc1_NvH-0949-Control-19.raw]	411.70574951171875	29.6757907949333	2.57034657733333	96.4795168837333	93.90917030639997	635988.8125	1.2646104862145802E8	0	7871	0.22743851753730482	5.258683975452002	2.8899677604117104	411.6957702636719	411.7063903808594
587	411.7164001464844	21.9027438912					1	DETECTED	411.7164 m/z @21.90 [151020OFc1_NvH-0949-Control-19.raw]	411.7164001464844	21.9027438912	2.24965449786667	99.7237399592	97.47408546133333	1.9481692E7	7.430053467463782E8	2	7871	3.3616080537380384	40.753376233016574	0.07665452247720941	411.70660400390625	411.72637939453125
588	411.72711181640625	21.0790525282667					1	DETECTED	411.7271 m/z @21.08 [151020OFc1_NvH-0949-Control-19.raw]	411.72711181640625	21.0790525282667	2.88231406426667	95.6139365954667	92.73162253120003	2025552.625	1.8705540316040432E8	2	7871	0.18660731530948382	19.470099293094314	1.1326476762886182	411.7264099121094	411.7370910644531
589	411.73931884765625	35.0182340002667					1	DETECTED	411.7393 m/z @35.02 [151020OFc1_NvH-0949-Control-19.raw]	411.73931884765625	35.0182340002667	3.09344107546667	99.8794897666667	96.78604869120002	1645747.75	1.756844333231994E8	2	7871	0.24128221134018446	0.5061146526238879	0.3740980233833809	411.7371520996094	411.74761962890625
590	411.75762939453125	27.5313860496					1	DETECTED	411.7576 m/z @27.53 [151020OFc1_NvH-0949-Control-19.raw]	411.75762939453125	27.5313860496	1.92209983226667	99.9976261210667	98.07552628880003	3693265.25	1.9442965347944412E8	2	7871	0.21530634194508735	0.5107387358183818	0.01512960839981316	411.74810791015625	411.7675476074219
591	411.77459716796875	3.66397195146667					1	DETECTED	411.7746 m/z @3.66 [151020OFc1_NvH-0949-Control-19.raw]	411.77459716796875	3.66397195146667	0.7335965088	87.1190962645333	86.38549975573329	207085.125	1.577750913484915E8	2	7871	16.045612656537152	31.28691133777947	203.67942257426847	411.7677001953125	411.78350830078125
592	411.8425598144531	41.3602519298667					1	DETECTED	411.8426 m/z @41.36 [151020OFc1_NvH-0949-Control-19.raw]	411.8425598144531	41.3602519298667	0.0408543922666667	99.6064369874667	99.56558259520003	253176.8125	1.3845264156373826E8	0	7871	0.21952650055974487	1.6823123720150122	2.163477841796781	411.8326721191406	411.8475341796875
593	411.8575744628906	24.8835995221333					1	DETECTED	411.8576 m/z @24.88 [151020OFc1_NvH-0949-Control-19.raw]	411.8575744628906	24.8835995221333	0.00828560106666667	99.5256356597333	99.51735005866664	1487899.875	1.6117716407297927E8	3	7871	0.13572922185642966	1.8329623249360805	0.01746735673797791	411.8476257324219	411.8630676269531
594	411.8730773925781	25.1792772048					1	DETECTED	411.8731 m/z @25.18 [151020OFc1_NvH-0949-Control-19.raw]	411.8730773925781	25.1792772048	0.00828560106666667	99.8697212418667	99.86143564080004	1.6193476E7	3.3276451670956045E8	3	7871	0.1577334253378737	1.2340214374548395	1.245793545194389	411.86309814453125	411.883056640625
595	411.8843688964844	21.2299404269333					1	DETECTED	411.8844 m/z @21.23 [151020OFc1_NvH-0949-Control-19.raw]	411.8843688964844	21.2299404269333	0.0194314626666667	99.1088675850667	99.08943612240004	780520.875	1.89002446797943E8	3	7871	6.484735387067406	0.8583470821001064	0.15554814305071635	411.8830871582031	411.89434814453125
596	411.89453125	27.4419427141333					1	DETECTED	411.8945 m/z @27.44 [151020OFc1_NvH-0949-Control-19.raw]	411.89453125	27.4419427141333	0.0300253578666667	99.9763843562667	99.94635899840004	715223.5625	1.715852320466086E8	3	7871	3.2670012793458874	27.289996486430876	2.4543811391711223	411.8943786621094	411.9045104980469
597	411.9084167480469	25.899935608					1	DETECTED	411.9084 m/z @25.90 [151020OFc1_NvH-0949-Control-19.raw]	411.9084167480469	25.899935608	0.00828560106666667	99.6356533541333	99.62736775306664	647156.25	1.5309349885354245E8	3	7871	10.150764231570234	1.1488847417815706	2.2818386779920354	411.904541015625	411.91839599609375
598	411.9259033203125	53.6549417506667					1	DETECTED	411.9259 m/z @53.65 [151020OFc1_NvH-0949-Control-19.raw]	411.9259033203125	53.6549417506667	0.0300253578666667	99.3705960522667	99.34057069440004	508650.1875	1.3770253529549184E8	0	7871	25.338856645989686	0.5825739597244508	2.19099465379578	411.91864013671875	411.935302734375
599	411.9395446777344	38.2233851538667					1	DETECTED	411.9395 m/z @38.22 [151020OFc1_NvH-0949-Control-19.raw]	411.9395446777344	38.2233851538667	0.00828560106666667	99.8602655552	99.85197995413334	177761.703125	1.3388182180730714E8	0	7871	20.975259796381764	1.2704347536861273	1.5188184636511408	411.9359436035156	411.949462890625
600	411.955078125	16.8801009690667					1	DETECTED	411.9551 m/z @16.88 [151020OFc1_NvH-0949-Control-19.raw]	411.955078125	16.8801009690667	0.00828560106666667	99.6647763693333	99.65649076826664	82085.453125	1.514283103170631E8	0	7871	26.2722389899402	2.866574971193833	0.08516451095920957	411.94976806640625	411.9650573730469
601	411.9754638671875	22.8620867277333					1	DETECTED	411.9755 m/z @22.86 [151020OFc1_NvH-0949-Control-19.raw]	411.9754638671875	22.8620867277333	4.16146654933333	96.2767938656	92.11532731626667	127683.859375	1.2721970245780015E8	0	7871	39.69782785648262	2.6460085963208564	0.2295337888800339	411.9657287597656	411.9759826660156
602	411.9860534667969	30.2349782453333					1	DETECTED	411.9861 m/z @30.23 [151020OFc1_NvH-0949-Control-19.raw]	411.9860534667969	30.2349782453333	0.00828560106666667	99.9471187608	99.93883315973333	658272.125	1.3626580820430338E8	4	7871	0.12154760113119778	0.67492517315862	1.4214334206347798	411.9761047363281	411.995849609375
603	412.0066223144531	25.7528954989333					1	DETECTED	412.0066 m/z @25.75 [151020OFc1_NvH-0949-Control-19.raw]	412.0066223144531	25.7528954989333	0.00828560106666667	99.8602655552	99.85197995413334	182128.046875	1.2902872670760952E8	0	7871	0.4347976894144203	2.196199537821822	0.02504904895444847	411.9966735839844	412.01336669921875
604	412.0235900878906	29.3682144973333					1	DETECTED	412.0236 m/z @29.37 [151020OFc1_NvH-0949-Control-19.raw]	412.0235900878906	29.3682144973333	1.6672193048	98.7100246613333	97.04280535653331	439401.0	1.2190987570369935E8	0	7871	0.0789091834961475	11.755447601032579	0.96914755822135	412.0137634277344	412.03265380859375
605	412.0834655761719	14.8374796989333					1	DETECTED	412.0835 m/z @14.84 [151020OFc1_NvH-0949-Control-19.raw]	412.0834655761719	14.8374796989333	0.0300253578666667	98.9522443709333	98.92221901306664	132344.0625	1.3874760473865104E8	0	7871	0.10566562443638539	1.0610261336745006	1.3808930097045407	412.07354736328125	412.0932922363281
606	412.1253967285156	92.4796061045333					1	DETECTED	412.1254 m/z @92.48 [151020OFc1_NvH-0949-Control-19.raw]	412.1253967285156	92.4796061045333	6.889904896	98.3645533328	91.4746484368	200841.390625	1.4024762219733956E8	0	7871	0.13337406622136427	3.545343695575469	7.344939480298038	412.1167907714844	412.1311950683594
607	412.1614074707031	90.0439688930667					1	DETECTED	412.1614 m/z @90.04 [151020OFc1_NvH-0949-Control-19.raw]	412.1614074707031	90.0439688930667	4.43429468906667	94.5708465008	90.13655181173333	92082.0390625	1.3558157634882233E8	0	7871	15.468432012086026	0.5287156057275919	0.021576953228212643	412.15155029296875	412.1707458496094
608	412.1824645996094	90.0643125349333					1	DETECTED	412.1825 m/z @90.06 [151020OFc1_NvH-0949-Control-19.raw]	412.1824645996094	90.0643125349333	3.65448463973333	99.9179812597333	96.26349661999997	473633.21875	1.4309822767174187E8	0	7871	0.1610677873066635	0.5228356966273235	0.011419349351908888	412.17254638671875	412.1836242675781
609	412.1936340332031	25.4199992216					1	DETECTED	412.1936 m/z @25.42 [151020OFc1_NvH-0949-Control-19.raw]	412.1936340332031	25.4199992216	3.46977848453333	94.9091677333333	91.43938924879997	1493694.375	1.8811923885467696E8	0	7871	0.6067185778120532	22.658671856324432	0.021433383498681992	412.1836853027344	412.1969909667969
610	412.2070007324219	25.1792772048					1	DETECTED	412.2070 m/z @25.18 [151020OFc1_NvH-0949-Control-19.raw]	412.2070007324219	25.1792772048	0.783626733333333	97.7792243746667	96.99559764133336	1.025665E7	3.2871604207771033E8	3	7871	0.1608672613184865	1.110435372706749	0.052941455097284575	412.197021484375	412.21697998046875
611	412.2174072265625	21.8928522602667					1	DETECTED	412.2174 m/z @21.89 [151020OFc1_NvH-0949-Control-19.raw]	412.2174072265625	21.8928522602667	3.91299878586667	99.9471187608	96.03411997493332	9767762.0	5.693502204106728E8	2	7871	4.365581173984609	0.5844065661800006	0.46502102708322224	412.2170104980469	412.2273864746094
612	412.227783203125	17.8068696442667					1	DETECTED	412.2278 m/z @17.81 [151020OFc1_NvH-0949-Control-19.raw]	412.227783203125	17.8068696442667	2.955888288	98.4611437077333	95.5052554197333	2640811.75	2.9814771147352725E8	3	7871	8.593761824663389	1.1724528177438782	1.1624720876364476	412.2274169921875	412.2377624511719
613	412.2427673339844	17.35459522					1	DETECTED	412.2428 m/z @17.35 [151020OFc1_NvH-0949-Control-19.raw]	412.2427673339844	17.35459522	3.52795090613333	96.518624696	92.99067378986668	1848423.125	2.040409533958585E8	3	7871	19.41184175094751	8.307987599144969	12.329087672460458	412.23779296875	412.2491760253906
614	412.2591857910156	27.5184794506667					1	DETECTED	412.2592 m/z @27.52 [151020OFc1_NvH-0949-Control-19.raw]	412.2591857910156	27.5184794506667	2.51526821306667	99.4777951082667	96.96252689520003	1885916.625	2.459974430160416E8	2	7871	0.19516021044556453	2.8745453688812987	4.463803750615143	412.24920654296875	412.2691650390625
615	412.269287109375	90.8960679066667					1	DETECTED	412.2693 m/z @90.90 [151020OFc1_NvH-0949-Control-19.raw]	412.269287109375	90.8960679066667	3.5757001272	92.7493676221333	89.17366749493331	125327.203125	1.3826925199275264E8	0	7871	87.76940081102107	0.5113352777126996	0.010108366256708521	412.2691955566406	412.27923583984375
616	412.2918395996094	48.0589612629333					1	DETECTED	412.2918 m/z @48.06 [151020OFc1_NvH-0949-Control-19.raw]	412.2918395996094	48.0589612629333	3.76934393973333	98.451666848	94.68232290826667	287843.03125	1.583648600489405E8	0	7871	22.11844843137232	1.1384338749475145	1.9089938111190219	412.28216552734375	412.2994384765625
617	412.30645751953125	90.3120366810667					1	DETECTED	412.3065 m/z @90.31 [151020OFc1_NvH-0949-Control-19.raw]	412.30645751953125	90.3120366810667	73.0258555277333	96.6447293018667	23.618873774133405	153257.0	6.2987080265434034E7	0	7871	1.8074821416723665	0.6831721120074815	15.101094313945879	412.3042907714844	412.30975341796875
618	412.3265075683594	90.9782294341333					1	DETECTED	412.3265 m/z @90.98 [151020OFc1_NvH-0949-Control-19.raw]	412.3265075683594	90.9782294341333	2.57034657733333	98.2783378746667	95.70799129733338	109963.65625	1.2758336849604061E8	0	7871	0.16167800982420033	0.5412865244853667	0.4622276107160578	412.3200378417969	412.33258056640625
619	412.34307861328125	89.9241977666667					1	DETECTED	412.3431 m/z @89.92 [151020OFc1_NvH-0949-Control-19.raw]	412.34307861328125	89.9241977666667	4.16146654933333	99.0010898496	94.83962330026668	116207.671875	1.9413048789783365E8	0	7871	86.74329634284177	0.5529186276724988	0.021669866981328993	412.33331298828125	412.3514709472656
620	412.3782958984375	91.0941259696					1	DETECTED	412.3783 m/z @91.09 [151020OFc1_NvH-0949-Control-19.raw]	412.3782958984375	91.0941259696	6.55998744986667	99.9278142461333	93.36782679626663	84205.109375	1.2163060245704974E8	0	7871	1.4975390644968627	0.5530483859481772	0.00902082858184459	412.368408203125	412.3882751464844
621	412.4146728515625	90.1654279352					1	DETECTED	412.4147 m/z @90.17 [151020OFc1_NvH-0949-Control-19.raw]	412.4146728515625	90.1654279352	7.40931777813333	95.5346043341333	88.12528655599998	167911.625	3.5553538624040216E8	0	7871	83.67583723856508	0.5107144497694593	0.010989373275788734	412.41387939453125	412.41522216796875
622	412.42523193359375	29.3491734493333					1	DETECTED	412.4252 m/z @29.35 [151020OFc1_NvH-0949-Control-19.raw]	412.42523193359375	29.3491734493333	1.7870116824	99.2054084032	97.41839672079999	335494.125	1.8328630424733385E8	0	7871	0.1703650753421222	10.588403300462149	0.6101697271068208	412.4152526855469	412.4346923828125
623	412.4638977050781	10.3356876688					1	DETECTED	412.4639 m/z @10.34 [151020OFc1_NvH-0949-Control-19.raw]	412.4638977050781	10.3356876688	3.4218353688	99.1278380304	95.7060026616	408721.15625	1.3670268556809515E8	0	7871	0.14416813497467018	5.117716861759153	133.06734409841525	412.4539794921875	412.47381591796875
624	412.4874572753906	30.2349782453333					1	DETECTED	412.4875 m/z @30.23 [151020OFc1_NvH-0949-Control-19.raw]	412.4874572753906	30.2349782453333	1.795951416	96.1307057362667	94.33475432026671	304061.8125	1.6377414220643824E8	0	7871	0.0394598469322176	0.6497049999860045	0.28711930980616507	412.4776916503906	412.4973449707031
625	412.5082092285156	25.7291978882667					1	DETECTED	412.5082 m/z @25.73 [151020OFc1_NvH-0949-Control-19.raw]	412.5082092285156	25.7291978882667	2.0033783672	97.7886909706667	95.7853126034667	96358.484375	1.3347045592495808E8	0	7871	22.2324505048149	2.2697261691950494	6.383201683120664	412.4986267089844	412.516357421875
626	412.52642822265625	24.8835995221333					1	DETECTED	412.5264 m/z @24.88 [151020OFc1_NvH-0949-Control-19.raw]	412.52642822265625	24.8835995221333	2.68059369973333	87.3274920138667	84.64689831413337	358226.3125	1.344476813855803E8	0	7871	14.632771035586067	0.5075685565707454	0.009254740398660402	412.5165710449219	412.53076171875
627	412.540771484375	25.1792772048					1	DETECTED	412.5408 m/z @25.18 [151020OFc1_NvH-0949-Control-19.raw]	412.540771484375	25.1792772048	3.8458011264	99.8009951898667	95.95519406346669	3972043.5	2.032540698791079E8	3	7871	0.18648086499708327	0.5119073484741349	0.03653187164283697	412.5307922363281	412.5450134277344
628	412.5550231933594	13.8624073424					1	DETECTED	412.5550 m/z @13.86 [151020OFc1_NvH-0949-Control-19.raw]	412.5550231933594	13.8624073424	3.26661002533333	99.4485580176	96.18194799226667	1.160314E7	4.0735217946759135E8	3	7871	0.16278200342046745	1.1133952790483417	132.90719277412006	412.5450439453125	412.56500244140625
629	412.5658264160156	26.4010945066667					1	DETECTED	412.5658 m/z @26.40 [151020OFc1_NvH-0949-Control-19.raw]	412.5658264160156	26.4010945066667	4.8409780384	97.4056747170667	92.5646966786667	1690498.25	2.205780120902757E8	0	7871	18.400284119721423	0.9330809816700527	166.40543877814136	412.5650329589844	412.5665283203125
630	412.5765380859375	38.2135357693333					1	DETECTED	412.5765 m/z @38.21 [151020OFc1_NvH-0949-Control-19.raw]	412.5765380859375	38.2135357693333	2.699328436	98.0727297984	95.3734013624	2409981.0	1.809853790825689E8	3	7871	0.12196660658386094	0.5086042678231515	0.008265069676077805	412.5665588378906	412.5863342285156
631	412.5914306640625	29.628297092					1	DETECTED	412.5914 m/z @29.63 [151020OFc1_NvH-0949-Control-19.raw]	412.5914306640625	29.628297092	3.46051384133333	99.4000953210667	95.93958147973338	231185.828125	1.6465887332815734E8	0	7871	0.14407441616654992	2.640143327064251	0.018005453200103494	412.5869140625	412.6014099121094
632	412.631103515625	82.2730653714667					1	DETECTED	412.6311 m/z @82.27 [151020OFc1_NvH-0949-Control-19.raw]	412.631103515625	82.2730653714667	3.76934393973333	95.7141374453333	91.94479350559996	161815.484375	2.050530120178374E8	0	7871	66.40862194333442	0.5856078656446555	0.25396485154975285	412.62115478515625	412.64105224609375
633	412.64190673828125	30.42429212					1	DETECTED	412.6419 m/z @30.42 [151020OFc1_NvH-0949-Control-19.raw]	412.64190673828125	30.42429212	3.8068352192	95.8426173904	92.0357821712	127427.9296875	1.2236749125494592E8	0	7871	2.9478524613200108	1.7288612979482991	7.793680272150315E-4	412.6411437988281	412.6518859863281
634	412.6958312988281	25.3653439856					1	DETECTED	412.6958 m/z @25.37 [151020OFc1_NvH-0949-Control-19.raw]	412.6958312988281	25.3653439856	3.96119015333333	84.2589762506667	80.29778609733337	656881.1875	1.35941084611529E8	0	7871	0.17683537659780413	0.5741664068923584	0.009078609753028294	412.6861267089844	412.6978759765625
635	412.7079162597656	17.6634312034667					1	DETECTED	412.7079 m/z @17.66 [151020OFc1_NvH-0949-Control-19.raw]	412.7079162597656	17.6634312034667	3.63469775093333	83.1011685178667	79.46647076693337	2454499.75	1.9414359354188544E8	3	7871	0.23806079993508078	0.5331432849606629	67.60335701238958	412.6979675292969	412.7178955078125
636	412.7191467285156	21.9237328421333					1	DETECTED	412.7191 m/z @21.92 [151020OFc1_NvH-0949-Control-19.raw]	412.7191467285156	21.9237328421333	2.14933456533333	60.6302416234667	58.48090705813337	2307424.75	1.6923355886754015E8	0	7871	18.63176589863221	1.0257343445695057	2.34490264209751	412.7179260253906	412.7191467285156
637	412.7291564941406	22.1359032466667					1	DETECTED	412.7292 m/z @22.14 [151020OFc1_NvH-0949-Control-19.raw]	412.7291564941406	22.1359032466667	3.18918963706667	97.3958623888	94.20667275173332	3.8237756E7	8.699609186242516E8	2	7871	0.22218457898512511	2.7844995165380473	2.006474938780066	412.71917724609375	412.7391357421875
638	412.740478515625	11.5130967381333					1	DETECTED	412.7405 m/z @11.51 [151020OFc1_NvH-0949-Control-19.raw]	412.740478515625	11.5130967381333	3.5757001272	99.8505494672	96.27484934	1573526.875	1.7833480825036803E8	0	7871	0.20440455988428496	1.08780101693291	1.082211250556302	412.7391662597656	412.7430114746094
639	412.7530212402344	27.6566299234667					1	DETECTED	412.7530 m/z @27.66 [151020OFc1_NvH-0949-Control-19.raw]	412.7530212402344	27.6566299234667	3.703590364	96.7222657224	93.0186753584	3988123.75	2.5129473769916737E8	2	7871	2.3689303507685793	1.4481602563245872	0.11491721714515739	412.7430419921875	412.76300048828125
640	412.77105712890625	11.1885609368					1	DETECTED	412.7711 m/z @11.19 [151020OFc1_NvH-0949-Control-19.raw]	412.77105712890625	11.1885609368	1.64874410853333	99.4969401285333	97.84819601999996	661966.3125	1.3908391804885495E8	2	7871	0.2619035341686917	4.2129574878246965	1.5497787797173068	412.7630310058594	412.7804260253906
641	412.82855224609375	30.5370722394667					1	DETECTED	412.8286 m/z @30.54 [151020OFc1_NvH-0949-Control-19.raw]	412.82855224609375	30.5370722394667	0.0725332122666667	99.3705960522667	99.29806284000004	2907641.75	1.9229248576975164E8	0	7871	0.26074424283924813	0.5227559655166932	0.04404542215349627	412.818603515625	412.8385314941406
642	412.8424987792969	30.3891204738667					1	DETECTED	412.8425 m/z @30.39 [151020OFc1_NvH-0949-Control-19.raw]	412.8424987792969	30.3891204738667	0.0194314626666667	97.6030121808	97.58358071813333	127423.65625	1.1601013341036624E8	0	7871	0.5476638038128598	2.1478732084562706	3.6981788157946434	412.83917236328125	412.8480529785156
643	412.85809326171875	54.074615956					1	DETECTED	412.8581 m/z @54.07 [151020OFc1_NvH-0949-Control-19.raw]	412.85809326171875	54.074615956	0.00828560106666667	99.956887396	99.94860179493334	191716.140625	1.332509629928724E8	3	7871	41.01812938508311	0.8916408003281743	3.5462343393343463E-4	412.84820556640625	412.8642578125
644	412.874267578125	25.1792772048					1	DETECTED	412.8743 m/z @25.18 [151020OFc1_NvH-0949-Control-19.raw]	412.874267578125	25.1792772048	0.0408543922666667	99.6847036109333	99.64384921866663	1398001.25	1.586031964741353E8	3	7871	19.804004877065047	1.6136409256324482	0.7006700708795333	412.8642883300781	412.87835693359375
645	412.88836669921875	13.8624073424					1	DETECTED	412.8884 m/z @13.86 [151020OFc1_NvH-0949-Control-19.raw]	412.88836669921875	13.8624073424	0.0830539946666667	99.9976261210667	99.91457212640003	7520487.5	3.198053716703419E8	3	7871	0.18354630235734604	16.410787542272708	27.576755367662038	412.8783874511719	412.8946228027344
646	412.9046325683594	16.4203394013333					1	DETECTED	412.9046 m/z @16.42 [151020OFc1_NvH-0949-Control-19.raw]	412.9046325683594	16.4203394013333	0.00828560106666667	99.9976261210667	99.98934052000004	4.6915568E7	7.391947315392135E8	4	7871	0.15625210011840096	22.26315521714037	1.2218510459474279	412.8946533203125	412.91424560546875
647	412.922607421875	26.02682168					1	DETECTED	412.9226 m/z @26.03 [151020OFc1_NvH-0949-Control-19.raw]	412.922607421875	26.02682168	0.0991366784	99.6356533541333	99.5365166757333	302180.125	1.3048221468446706E8	0	7871	0.17364852483487425	0.554325045880914	29.097705215567032	412.91473388671875	412.9274597167969
648	412.9375	5.9389325888					1	DETECTED	412.9375 m/z @5.94 [151020OFc1_NvH-0949-Control-19.raw]	412.9375	5.9389325888	0.0194314626666667	99.9861240770667	99.96669261440005	340916.75	1.3925959616456816E8	3	7871	0.991143220209187	11.232333905241328	11.918906855565467	412.9276123046875	412.9474182128906
649	412.9582824707031	10.9388073754667					1	DETECTED	412.9583 m/z @10.94 [151020OFc1_NvH-0949-Control-19.raw]	412.9582824707031	10.9388073754667	0.00828560106666667	99.7816687506667	99.77338314960004	176670.171875	1.4835366522781104E8	2	7871	1.9247819646583029	8.686277474679061	5.842296947934503	412.94830322265625	412.9613952636719
650	412.97149658203125	24.5650547242667					1	DETECTED	412.9715 m/z @24.57 [151020OFc1_NvH-0949-Control-19.raw]	412.97149658203125	24.5650547242667	0.457519723733333	98.6911683410667	98.23364861733337	2414266.0	1.5559812313953108E8	4	7871	0.18943922140330827	0.5066544868083087	1.149175835643577	412.9617614746094	412.9814453125
651	412.9900207519531	20.2185672184					1	DETECTED	412.9900 m/z @20.22 [151020OFc1_NvH-0949-Control-19.raw]	412.9900207519531	20.2185672184	0.0194314626666667	97.9188812744	97.89944981173333	520682.625	1.519482020201666E8	0	7871	19.38763378400486	4.625812626676149	4.031820255500297	412.9815368652344	412.9996032714844
652	413.0177001953125	7.51085628746667					1	DETECTED	413.0177 m/z @7.51 [151020OFc1_NvH-0949-Control-19.raw]	413.0177001953125	7.51085628746667	0.6629030696	99.5160859381333	98.8531828685333	102322.8828125	1.4454354634951493E8	0	7871	0.1678862558838512	1.4250583963699632	3.438274930372795	413.00775146484375	413.0191650390625
653	413.0291748046875	30.5551038370667					1	DETECTED	413.0292 m/z @30.56 [151020OFc1_NvH-0949-Control-19.raw]	413.0291748046875	30.5551038370667	3.8748662024	97.025377104	93.1505109016	3080358.25	1.9855056279300797E8	5	7871	4.7802679173625755	14.128262900956027	1.7898028575648646	413.01922607421875	413.0391540527344
654	413.068359375	72.4744601786667					1	DETECTED	413.0684 m/z @72.47 [151020OFc1_NvH-0949-Control-19.raw]	413.068359375	72.4744601786667	0.00828560106666667	99.3803292768	99.37204367573334	67306.8671875	1.2189475727333002E8	0	7871	0.19417778407573394	0.688963184759639	0.37717944442476314	413.0664367675781	413.0745849609375
655	413.0846252441406	83.3605802728					1	DETECTED	413.0846 m/z @83.36 [151020OFc1_NvH-0949-Control-19.raw]	413.0846252441406	83.3605802728	9.59874749066667	94.2033905096	84.60464301893333	124688.6875	1.3345846701490377E8	0	7871	79.60572214052405	0.5734987854004786	0.15778860166030506	413.07489013671875	413.0945739746094
656	413.11370849609375	52.9530622136					1	DETECTED	413.1137 m/z @52.95 [151020OFc1_NvH-0949-Control-19.raw]	413.11370849609375	52.9530622136	6.24892485413333	92.8641354773333	86.61521062319997	72284.6953125	1.3188538487682116E8	0	7871	85.42235027083403	0.9272755640100003	0.8281663776575562	413.11370849609375	413.12176513671875
657	413.1478576660156	80.3777832394667					1	DETECTED	413.1479 m/z @80.38 [151020OFc1_NvH-0949-Control-19.raw]	413.1478576660156	80.3777832394667	5.6197108656	96.3624889381333	90.7427780725333	58188.99609375	1.6932205750287265E8	0	7871	83.63206029755847	0.6107264689656465	0.06959780765060486	413.13812255859375	413.15728759765625
658	413.16998291015625	20.9209381928					1	DETECTED	413.1700 m/z @20.92 [151020OFc1_NvH-0949-Control-19.raw]	413.16998291015625	20.9209381928	4.22904488	94.3965381632	90.1674932832	210430.75	1.5936806280022126E8	0	7871	0.11209520189718702	0.5066138643546778	0.8268831864369277	413.16015625	413.1716003417969
659	413.181640625	17.6310965552					1	DETECTED	413.1816 m/z @17.63 [151020OFc1_NvH-0949-Control-19.raw]	413.181640625	17.6310965552	0.911766868	99.3610377736	98.4492709056	485137.71875	1.365285920471908E8	0	7871	0.11104007007704197	252.44175573140265	6.45404054036231	413.17181396484375	413.1832275390625
660	413.1932373046875	39.4322360888					1	DETECTED	413.1932 m/z @39.43 [151020OFc1_NvH-0949-Control-19.raw]	413.1932373046875	39.4322360888	2.54294074373333	91.9974887266667	89.45454798293338	707051.1875	1.647625672343434E8	2	7871	0.15602861433570325	0.6572582217675162	0.010923156640700076	413.1832580566406	413.1993713378906
661	413.2093811035156	17.6634312034667					1	DETECTED	413.2094 m/z @17.66 [151020OFc1_NvH-0949-Control-19.raw]	413.2093811035156	17.6634312034667	2.4138551456	98.4034257437333	95.9895705981333	1016705.4375	1.842684432248283E8	0	7871	0.1900184870872117	1.1279832086427282	4.064015175012021	413.19940185546875	413.212158203125
662	413.22216796875	13.8724847432					1	DETECTED	413.2222 m/z @13.87 [151020OFc1_NvH-0949-Control-19.raw]	413.22216796875	13.8724847432	3.41239566613333	99.1570133144	95.74461764826667	2753756.25	3.172309638114156E8	3	7871	10.836339526780495	2.0255718197417876	0.31062567414303033	413.2121887207031	413.225830078125
663	413.23583984375	16.4203394013333					1	DETECTED	413.2358 m/z @16.42 [151020OFc1_NvH-0949-Control-19.raw]	413.23583984375	16.4203394013333	3.03886859946667	99.6548860922667	96.61601749280003	3.0542144E7	1.0725102100231128E9	2	7871	5.825819374691854	0.9299365856382803	0.6831886174389141	413.2258605957031	413.2458190917969
664	413.2530212402344	91.78917238					1	DETECTED	413.2530 m/z @91.79 [151020OFc1_NvH-0949-Control-19.raw]	413.2530212402344	91.78917238	2.24965449786667	99.9763843562667	97.72672985840003	1949961.125	2.3588510695645177E8	3	7871	66.3896888183221	0.5020585352253591	0.0018038560532460965	413.245849609375	413.26300048828125
665	413.2632751464844	33.42025444					1	DETECTED	413.2633 m/z @33.42 [151020OFc1_NvH-0949-Control-19.raw]	413.2632751464844	33.42025444	0.00828560106666667	99.9976261210667	99.98934052000004	1661172.375	1.6798429113183308E8	2	7871	0.2528449112139626	1.7965887122723714	0.011009552003334535	413.2630310058594	413.27325439453125
666	413.29071044921875	90.0052404088					1	DETECTED	413.2907 m/z @90.01 [151020OFc1_NvH-0949-Control-19.raw]	413.29071044921875	90.0052404088	4.22904488	95.4750216506667	91.2459767706667	71426.4375	1.1544817842698075E8	0	7871	82.79862750247642	0.5323413359135242	0.02476844922606046	413.28082275390625	413.2933349609375
667	413.304931640625	90.6529723162667					1	DETECTED	413.3049 m/z @90.65 [151020OFc1_NvH-0949-Control-19.raw]	413.304931640625	90.6529723162667	4.8006697072	92.3511077768	87.5504380696	122849.71875	1.538988187772556E8	0	7871	0.5992680567751592	0.5061428533398893	0.011934440841024426	413.29541015625	413.3121643066406
668	413.3261413574219	91.0941259696					1	DETECTED	413.3261 m/z @91.09 [151020OFc1_NvH-0949-Control-19.raw]	413.3261413574219	91.0941259696	15.6357211154667	96.59558584	80.9598647245333	127097.734375	1.3733449025039357E8	0	7871	0.9121561663159525	0.536453592419789	1.4228528109863043	413.3199157714844	413.33416748046875
669	413.34576416015625	90.0052404088					1	DETECTED	413.3458 m/z @90.01 [151020OFc1_NvH-0949-Control-19.raw]	413.34576416015625	90.0052404088	0.6527365576	95.5247690610667	94.87203250346671	113474.328125	1.7532119545207956E8	0	7871	91.05543553242032	0.5308862562008249	0.017960783702588624	413.3378601074219	413.3557434082031
670	413.3634033203125	90.0052404088					1	DETECTED	413.3634 m/z @90.01 [151020OFc1_NvH-0949-Control-19.raw]	413.3634033203125	90.0052404088	0.00828560106666667	99.9976261210667	99.98934052000004	94637.3984375	2.117146792404722E8	0	7871	85.79008778455389	0.5562273557837241	0.11306030867664965	413.3565673828125	413.37213134765625
671	413.41217041015625	37.4277627394667					1	DETECTED	413.4122 m/z @37.43 [151020OFc1_NvH-0949-Control-19.raw]	413.41217041015625	37.4277627394667	3.64444977493333	97.9378186792	94.29336890426667	51189.06640625	1.1042116071250208E8	0	7871	89.90798905023854	1.527808700700564	2.0644795623203116	413.4114685058594	413.41656494140625
672	413.4266052246094	35.3151762610667					1	DETECTED	413.4266 m/z @35.32 [151020OFc1_NvH-0949-Control-19.raw]	413.4266052246094	35.3151762610667	6.14446724053333	99.2642558389333	93.11978859839996	1124932.125	1.8819439952607945E8	0	7871	4.948198335273272	0.5058617547082471	0.029443317717356206	413.4167175292969	413.43658447265625
673	413.4461364746094	20.0561122458667					1	DETECTED	413.4461 m/z @20.06 [151020OFc1_NvH-0949-Control-19.raw]	413.4461364746094	20.0561122458667	5.3853804336	84.4035084389333	79.0181280053333	97862.890625	1.0683484862050416E8	0	7871	14.139327490881321	2.7998301081632526	0.014886826172487901	413.4366149902344	413.44854736328125
674	413.45855712890625	14.1511127368					1	DETECTED	413.4586 m/z @14.15 [151020OFc1_NvH-0949-Control-19.raw]	413.45855712890625	14.1511127368	2.43217724586667	99.9375645413333	97.50538729546663	314776.875	1.3887333214427763E8	0	7871	12.936023581855567	0.5688127684360706	4.469924658752795	413.4486083984375	413.4628601074219
675	413.472900390625	24.5650547242667					1	DETECTED	413.4729 m/z @24.57 [151020OFc1_NvH-0949-Control-19.raw]	413.472900390625	24.5650547242667	3.83659955333333	99.8697212418667	96.03312168853337	1382530.75	1.6341116782401723E8	0	7871	0.14844714855452779	0.6167939316623925	0.31329037896808704	413.4629821777344	413.4828796386719
676	413.4917907714844	20.2185672184					1	DETECTED	413.4918 m/z @20.22 [151020OFc1_NvH-0949-Control-19.raw]	413.4917907714844	20.2185672184	3.67496364933333	98.0727297984	94.39776614906667	328417.59375	1.268665156055106E8	0	7871	8.880581723742091	2.9002079690608165	2.471182570130096	413.48291015625	413.50152587890625
677	413.50213623046875	20.8531161256					1	DETECTED	413.5021 m/z @20.85 [151020OFc1_NvH-0949-Control-19.raw]	413.50213623046875	20.8531161256	5.82706897946667	98.7883964056	92.96132742613332	94742.0859375	1.344765473039189E8	0	7871	15.077900664219271	3.093339403305918	5.186678806611836	413.5020446777344	413.506103515625
678	413.51611328125	17.6530672258667					1	DETECTED	413.5161 m/z @17.65 [151020OFc1_NvH-0949-Control-19.raw]	413.51611328125	17.6530672258667	3.10414480853333	97.5347650789333	94.43062027039997	251558.234375	1.424570740627976E8	0	7871	0.14175186842466658	0.7587469395050348	91.40754704358285	413.506591796875	413.5260314941406
679	413.5364990234375	45.3728793698667					1	DETECTED	413.5365 m/z @45.37 [151020OFc1_NvH-0949-Control-19.raw]	413.5364990234375	45.3728793698667	3.26661002533333	97.6124516701333	94.34584164479996	381453.0	1.5791066995186505E8	3	7871	25.500133713341246	0.5022666157604166	0.012220502562467367	413.5265808105469	413.54644775390625
680	413.556640625	13.8515658824					1	DETECTED	413.5566 m/z @13.85 [151020OFc1_NvH-0949-Control-19.raw]	413.556640625	13.8515658824	1.13934420426667	95.1789630205333	94.03961881626664	815118.125	1.7173889480388066E8	3	7871	0.14452512948533602	1.8856324543070002	0.576869265602758	413.54669189453125	413.5586853027344
681	413.5686950683594	16.4203394013333					1	DETECTED	413.5687 m/z @16.42 [151020OFc1_NvH-0949-Control-19.raw]	413.5686950683594	16.4203394013333	3.24639341546667	99.4192681464	96.17287473093333	1.1526681E7	3.818868464340943E8	3	7871	0.16142280358186767	0.6277218528467774	51.075886176537814	413.5587158203125	413.57867431640625
682	413.5787658691406	23.5834412949333					1	DETECTED	413.5788 m/z @23.58 [151020OFc1_NvH-0949-Control-19.raw]	413.5787658691406	23.5834412949333	3.75104820986667	96.0010782906667	92.25003008080003	984704.4375	1.7725566628827342E8	0	7871	3.1932847958735735	0.6980978078476727	0.7309864322220111	413.5787048339844	413.5885314941406
683	413.5904846191406	31.2289581197333					1	DETECTED	413.5905 m/z @31.23 [151020OFc1_NvH-0949-Control-19.raw]	413.5904846191406	31.2289581197333	3.0842203688	94.1098376272	91.02561725839999	552067.5625	1.2974738826116093E8	0	7871	0.12884619323531155	0.5224565200949244	0.023597546447221014	413.5887756347656	413.600341796875
684	413.6266784667969	35.3301411629333					1	DETECTED	413.6267 m/z @35.33 [151020OFc1_NvH-0949-Control-19.raw]	413.6266784667969	35.3301411629333	0.773635503466667	99.390243708	98.61660820453334	554937.0625	1.8173736585440755E8	0	7871	0.0487542778783947	0.5004946298460269	0.14095091694380915	413.6170654296875	413.6365661621094
685	413.6842956542969	69.7928906056					1	DETECTED	413.6843 m/z @69.79 [151020OFc1_NvH-0949-Control-19.raw]	413.6842956542969	69.7928906056	6.69774063226667	99.4293682146667	92.73162758240002	67672.3828125	1.7116353181254953E8	0	7871	92.52844888819804	0.7352630493451856	0.47049421520265516	413.6805114746094	413.6852111816406
686	413.69525146484375	22.1786962528					1	DETECTED	413.6953 m/z @22.18 [151020OFc1_NvH-0949-Control-19.raw]	413.69525146484375	22.1786962528	2.56119292426667	92.4305482448	89.86935532053333	387065.46875	1.4662204357017082E8	0	7871	0.2635381710954334	0.8882458046329111	18.61476905694963	413.6853332519531	413.7052307128906
687	413.7090148925781	14.1610998568					1	DETECTED	413.7090 m/z @14.16 [151020OFc1_NvH-0949-Control-19.raw]	413.7090148925781	14.1610998568	3.72246502293333	96.2870648946667	92.56459987173336	224622.1875	1.3708387129353958E8	0	7871	5.7319929725751155	0.7103242132344845	7.78520591132955	413.70526123046875	413.70928955078125
688	413.71929931640625	28.5218892602667					1	DETECTED	413.7193 m/z @28.52 [151020OFc1_NvH-0949-Control-19.raw]	413.71929931640625	28.5218892602667	2.9834756704	93.7455434533333	90.7620677829333	499132.28125	1.6449313560288575E8	0	7871	5.735381189245565	7.346872661170464	1.2732941541841667	413.7093200683594	413.7213134765625
689	413.7313232421875	22.1359032466667					1	DETECTED	413.7313 m/z @22.14 [151020OFc1_NvH-0949-Control-19.raw]	413.7313232421875	22.1359032466667	3.03886859946667	99.7529392192	96.71407061973333	4582268.0	2.6073211090423408E8	2	7871	0.2123354944222875	1.8464058068280524	0.028194792156268272	413.7213439941406	413.7353820800781
690	413.7454528808594	25.3226753253333					1	DETECTED	413.7455 m/z @25.32 [151020OFc1_NvH-0949-Control-19.raw]	413.7454528808594	25.3226753253333	3.99103094853333	98.9719983005333	94.98096735199996	6766348.5	2.865780484841385E8	0	7871	17.20454753314457	0.7928778660691586	1.1278733182529046	413.7354736328125	413.75543212890625
691	413.755859375	28.0914859154667					1	DETECTED	413.7559 m/z @28.09 [151020OFc1_NvH-0949-Control-19.raw]	413.755859375	28.0914859154667	15.9314945053333	57.3291876458667	41.397693140533406	637696.5	1.1832666337380728E8	4	7871	0.5689136829105266	0.5131218251029144	46.866215839446994	413.7554626464844	413.7565612792969
692	413.7665710449219	16.2328181069333					1	DETECTED	413.7666 m/z @16.23 [151020OFc1_NvH-0949-Control-19.raw]	413.7665710449219	16.2328181069333	0.4475077936	99.7912453338667	99.3437375402667	6825761.5	2.9192675303609675E8	2	7871	15.615770980969007	12.138019595190066	18.475873860189523	413.75665283203125	413.77557373046875
693	413.779052734375	44.3256553602667					1	DETECTED	413.7791 m/z @44.33 [151020OFc1_NvH-0949-Control-19.raw]	413.779052734375	44.3256553602667	3.71293382773333	95.3558482090667	91.64291438133338	288734.5	1.3240583917263082E8	0	7871	0.12405619997691986	1.2107339572863298	0.030004521335325725	413.7781677246094	413.788818359375
694	413.8040466308594	79.8302994253333					1	DETECTED	413.8040 m/z @79.83 [151020OFc1_NvH-0949-Control-19.raw]	413.8040466308594	79.8302994253333	3.8842591016	99.8697212418667	95.9854621402667	94579.796875	1.544076090102576E8	0	7871	95.10378362305138	0.6337756568998817	0.26727375329689307	413.79449462890625	413.81402587890625
695	413.8276672363281	35.2735229802667					1	DETECTED	413.8277 m/z @35.27 [151020OFc1_NvH-0949-Control-19.raw]	413.8276672363281	35.2735229802667	0.0830539946666667	99.1471905632	99.06413656853333	210429.03125	1.3008274776920865E8	0	7871	4.769949667923914	1.8183523022833412	4.439621119709582	413.8177185058594	413.83758544921875
696	413.84375	41.5615659232					1	DETECTED	413.8438 m/z @41.56 [151020OFc1_NvH-0949-Control-19.raw]	413.84375	41.5615659232	0.00828560106666667	99.8505494672	99.84226386613334	134153.25	1.197052165064301E8	0	7871	23.99114430414056	1.486241864073899	2.182544732006278	413.83770751953125	413.8529052734375
697	413.8629455566406	22.755281516					1	DETECTED	413.8629 m/z @22.76 [151020OFc1_NvH-0949-Control-19.raw]	413.8629455566406	22.755281516	0.0830539946666667	99.6647763693333	99.58172237466663	504947.65625	1.3754652477831182E8	0	7871	35.83316414926669	4.5990237838458485	3.4062204890422847	413.8530578613281	413.8728942871094
698	413.8742370605469	17.4228005661333					1	DETECTED	413.8742 m/z @17.42 [151020OFc1_NvH-0949-Control-19.raw]	413.8742370605469	17.4228005661333	1.21615940693333	98.151892988	96.93573358106667	289868.875	1.3597889232791716E8	0	7871	0.09621180260912965	0.5601254019312405	0.01651390033708203	413.87298583984375	413.87493896484375
699	413.88494873046875	26.3843741549333					1	DETECTED	413.8849 m/z @26.38 [151020OFc1_NvH-0949-Control-19.raw]	413.88494873046875	26.3843741549333	0.00828560106666667	99.9976261210667	99.98934052000004	1.6368922E7	3.390830869220751E8	3	7871	0.16094942761770525	1.3355150870145127	1.4696515120441	413.8749694824219	413.8949279785156
700	413.9031066894531	16.4008957552					1	DETECTED	413.9031 m/z @16.40 [151020OFc1_NvH-0949-Control-19.raw]	413.9031066894531	16.4008957552	0.00828560106666667	99.9179812597333	99.90969565866664	2824084.75	2.164402805089694E8	3	7871	0.14648675427523017	0.7543458388086446	4.853103572165736	413.89495849609375	413.9130859375
701	413.9131164550781	23.5695095693333					1	DETECTED	413.9131 m/z @23.57 [151020OFc1_NvH-0949-Control-19.raw]	413.9131164550781	23.5695095693333	0.326032105866667	99.4969401285333	99.17090802266662	732117.6875	1.3311196483937207E8	0	7871	3.2229202663879484	1.3162154440093303	0.32440709314138405	413.9131164550781	413.923095703125
702	413.92523193359375	31.2197273256					1	DETECTED	413.9252 m/z @31.22 [151020OFc1_NvH-0949-Control-19.raw]	413.92523193359375	31.2197273256	0.00828560106666667	99.9471187608	99.93883315973333	296724.28125	1.2115495998168336E8	0	7871	0.31108363957943297	2.558052431418162	0.022271927677541447	413.9231262207031	413.9352111816406
703	413.9509582519531	33.5407281784					1	DETECTED	413.9510 m/z @33.54 [151020OFc1_NvH-0949-Control-19.raw]	413.9509582519531	33.5407281784	0.0194314626666667	99.9763843562667	99.95695289360005	291460.78125	1.2521307695449506E8	0	7871	25.492643179185116	0.504264938670807	0.01883226691274972	413.94097900390625	413.95404052734375
704	413.9641418457031	10.88024572					1	DETECTED	413.9641 m/z @10.88 [151020OFc1_NvH-0949-Control-19.raw]	413.9641418457031	10.88024572	0.193318516266667	99.8402282746667	99.64690975840003	951382.625	1.544378402368075E8	0	7871	0.21573880233446197	6.336828179839985	12.963372765863326	413.95428466796875	413.9740905761719
705	413.983154296875	43.5366230669333					1	DETECTED	413.9832 m/z @43.54 [151020OFc1_NvH-0949-Control-19.raw]	413.983154296875	43.5366230669333	1.5276328928	99.6454446746667	98.1178117818667	918877.5	1.3962753332898554E8	4	7871	0.1906990423767141	1.9285589467920223	1.6735307667150594	413.9741516113281	413.9857482910156
706	413.9960021972656	25.3424168389333					1	DETECTED	413.9960 m/z @25.34 [151020OFc1_NvH-0949-Control-19.raw]	413.9960021972656	25.3424168389333	0.00828560106666667	98.3357206824	98.32743508133333	6244747.0	2.9224214084138733E8	4	7871	4.036012846855947	10.50306224291971	16.53743147458658	413.9862060546875	414.00579833984375
707	414.05010986328125	81.0295566952					1	DETECTED	414.0501 m/z @81.03 [151020OFc1_NvH-0949-Control-19.raw]	414.05010986328125	81.0295566952	0.3057426064	99.4680718277333	99.1623292213333	143097.40625	1.2593790466562152E8	0	7871	5.243713262053134	0.5001366369255923	0.0020216682764905027	414.04034423828125	414.06005859375
708	414.0713195800781	39.4522069621333					1	DETECTED	414.0713 m/z @39.45 [151020OFc1_NvH-0949-Control-19.raw]	414.0713195800781	39.4522069621333	0.0300253578666667	98.3357206824	98.30569532453333	67583.171875	1.1885566119405863E8	0	7871	65.95754131528349	1.2547653919596602	1.5041371968276112	414.0613708496094	414.078369140625
709	414.0901184082031	89.9721559586667					1	DETECTED	414.0901 m/z @89.97 [151020OFc1_NvH-0949-Control-19.raw]	414.0901184082031	89.9721559586667	4.00063936666667	97.8621781029333	93.86153873626662	695640.6875	1.6191328117575026E8	0	7871	0.1057439825777351	0.5029344766944299	0.0025534795761034223	414.0804443359375	414.099609375
710	414.1571044921875	74.9274532501333					1	DETECTED	414.1571 m/z @74.93 [151020OFc1_NvH-0949-Control-19.raw]	414.1571044921875	74.9274532501333	0.386700407733333	92.1712636472	91.78456323946668	50643.8203125	1.3375869082466017E8	0	7871	73.76749192318415	0.6156669991885174	0.23133399837703486	414.1492919921875	414.1641540527344
711	414.1742248535156	91.4800756688					1	DETECTED	414.1742 m/z @91.48 [151020OFc1_NvH-0949-Control-19.raw]	414.1742248535156	91.4800756688	1.84961297173333	95.4648802314667	93.61526725973336	322869.25	1.2616579994935276E8	0	7871	0.23540578434773352	0.5041613586040394	0.0106485885070495	414.1643371582031	414.18414306640625
712	414.1922912597656	9.22642901946667					1	DETECTED	414.1923 m/z @9.23 [151020OFc1_NvH-0949-Control-19.raw]	414.1922912597656	9.22642901946667	2.96511121253333	97.4349162554667	94.46980504293337	231283.3125	1.5176191294204023E8	0	7871	0.15810480183815834	19.167773659717707	85.70104276298623	414.18426513671875	414.1934509277344
713	414.2034912109375	18.1189132816					1	DETECTED	414.2035 m/z @18.12 [151020OFc1_NvH-0949-Control-19.raw]	414.2034912109375	18.1189132816	3.37302309066667	96.3624889381333	92.98946584746663	7365563.5	3.2232695734732306E8	3	7871	0.2079716217792722	3.2289982219442983	5.833929816284177	414.1935729980469	414.2090148925781
714	414.2190246582031	26.4010945066667					1	DETECTED	414.2190 m/z @26.40 [151020OFc1_NvH-0949-Control-19.raw]	414.2190246582031	26.4010945066667	3.0111504704	99.1278380304	96.11668756	1.1201497E7	3.5272222466435295E8	2	7871	0.15574370066367393	0.7608030826613659	54.89692038511601	414.20904541015625	414.22900390625
715	414.2301330566406	16.0997036290667					1	DETECTED	414.2301 m/z @16.10 [151020OFc1_NvH-0949-Control-19.raw]	414.2301330566406	16.0997036290667	3.21705819386667	99.4969401285333	96.27988193466663	2919991.75	2.5408169154446083E8	3	7871	0.1985378872263528	47.16235971561923	1.2175163642824787	414.2290344238281	414.2383728027344
716	414.2483825683594	71.2611821168					1	DETECTED	414.2484 m/z @71.26 [151020OFc1_NvH-0949-Control-19.raw]	414.2483825683594	71.2611821168	1.82265072266667	99.5452419693333	97.72259124666664	6940165.0	6.631581371652261E8	2	7871	2.360351072195769	0.5139198279151576	0.019308090269236113	414.2384338378906	414.25836181640625
717	414.2666320800781	16.3493585738667					1	DETECTED	414.2666 m/z @16.35 [151020OFc1_NvH-0949-Control-19.raw]	414.2666320800781	16.3493585738667	3.34339637093333	98.7595905229333	95.41619415199996	764148.1875	1.484404328150883E8	2	7871	4.704861124218336	3.6870992210108215	3.3612759188796795	414.2583923339844	414.2666320800781
718	414.2766418457031	15.2299962168					1	DETECTED	414.2766 m/z @15.23 [151020OFc1_NvH-0949-Control-19.raw]	414.2766418457031	15.2299962168	0.0408543922666667	99.9976261210667	99.95677172880004	3077343.25	2.7411465947510856E8	2	7871	1.1453202521618255	25.39441308223424	110.59474593937907	414.2666931152344	414.2864990234375
719	414.2999267578125	91.2041376664					1	DETECTED	414.2999 m/z @91.20 [151020OFc1_NvH-0949-Control-19.raw]	414.2999267578125	91.2041376664	4.86940442186667	94.4145923408	89.54518791893332	95948.390625	1.2061886606267285E8	0	7871	0.0642546767901564	0.5185930653501108	0.03718613070022177	414.2985534667969	414.3095703125
720	414.32159423828125	91.9433120053333					1	DETECTED	414.3216 m/z @91.94 [151020OFc1_NvH-0949-Control-19.raw]	414.32159423828125	91.9433120053333	1.349337248	97.1914476826667	95.84211043466671	116548.7109375	1.7149749015485802E8	0	7871	0.524229582854872	0.5289651474691952	0.35352987710668904	414.3122863769531	414.330078125
721	414.3578186035156	91.5457065490667					1	DETECTED	414.3578 m/z @91.55 [151020OFc1_NvH-0949-Control-19.raw]	414.3578186035156	91.5457065490667	0.1096658872	99.8308721381333	99.7212062509333	80525.1328125	1.5381434630990607E8	0	7871	0.2269635876876066	0.5463077894280721	0.0010324993829564195	414.34881591796875	414.36749267578125
722	414.4131774902344	43.3597312106667					1	DETECTED	414.4132 m/z @43.36 [151020OFc1_NvH-0949-Control-19.raw]	414.4131774902344	43.3597312106667	3.07505167546667	97.1438485144	94.06879683893334	48321.09765625	1.2473145581101663E8	0	7871	83.02131262409785	1.1675505170239433	1.827843133309284	414.4074401855469	414.4186096191406
723	414.45098876953125	19.7402933293333					1	DETECTED	414.4510 m/z @19.74 [151020OFc1_NvH-0949-Control-19.raw]	414.45098876953125	19.7402933293333	3.8254763712	96.5568612253333	92.7313848541333	1224118.5	1.4942884118557268E8	0	7871	0.13601969487637078	6.44440340006306	0.29284077332146735	414.4410095214844	414.4609375
724	414.4653625488281	10.88024572					1	DETECTED	414.4654 m/z @10.88 [151020OFc1_NvH-0949-Control-19.raw]	414.4653625488281	10.88024572	3.91299878586667	99.6356533541333	95.72265456826662	347269.0	1.409116288558108E8	0	7871	15.878551170299625	0.864039994805108	3.950836001325391	414.46099853515625	414.4726257324219
725	414.482666015625	41.2041535973333					1	DETECTED	414.4827 m/z @41.20 [151020OFc1_NvH-0949-Control-19.raw]	414.482666015625	41.2041535973333	1.48077135013333	83.1587553021333	81.67798395199998	626853.25	1.352662810368898E8	4	7871	0.137151865112088	0.7963868520947569	0.43483991777807646	414.4727783203125	414.4828796386719
726	414.4928894042969	29.3048073802667					1	DETECTED	414.4929 m/z @29.30 [151020OFc1_NvH-0949-Control-19.raw]	414.4928894042969	29.3048073802667	3.9717025512	98.3165973333333	94.34489478213331	1508032.125	2.0915271827335438E8	2	7871	0.06091708892665437	1.4641826618425766	0.4300989421089912	414.48291015625	414.5027160644531
727	414.5057373046875	27.2463203261333					1	DETECTED	414.5057 m/z @27.25 [151020OFc1_NvH-0949-Control-19.raw]	414.5057373046875	27.2463203261333	2.9284112616	99.6647763693333	96.73636510773329	175382.03125	1.6041857413631657E8	0	7871	0.13433218725319307	1.9889943015047173	388.5096848688417	414.5029296875	414.5066223144531
728	414.5166931152344	17.5250413432					1	DETECTED	414.5167 m/z @17.53 [151020OFc1_NvH-0949-Control-19.raw]	414.5166931152344	17.5250413432	5.30428520266667	96.8384893877333	91.53420418506663	566400.125	1.3527438232296285E8	3	7871	0.07882264407404449	0.5514390245911379	0.10972535793712754	414.5070495605469	414.52667236328125
729	414.5375671386719	18.1416881762667					1	DETECTED	414.5376 m/z @18.14 [151020OFc1_NvH-0949-Control-19.raw]	414.5375671386719	18.1416881762667	3.99103094853333	98.9332406474667	94.94220969893337	4795525.0	2.4873460755397454E8	0	7871	0.251239496275673	1.2696856457105734	0.47478290963715425	414.527587890625	414.5458068847656
730	414.55584716796875	42.3983500245333					1	DETECTED	414.5558 m/z @42.40 [151020OFc1_NvH-0949-Control-19.raw]	414.55584716796875	42.3983500245333	2.54294074373333	98.6231859245333	96.08024518079998	5045983.5	2.3098332527655753E8	0	7871	16.160086651516053	0.5059113360343036	0.015311230621138363	414.5458984375	414.5577392578125
731	414.5677490234375	19.3747581290667					1	DETECTED	414.5677 m/z @19.37 [151020OFc1_NvH-0949-Control-19.raw]	414.5677490234375	19.3747581290667	2.9009286352	98.0345757416	95.13364710639999	1.0902098E7	3.932727435477286E8	3	7871	0.3088555187011863	0.5142507059632452	0.13956070320106945	414.5577697753906	414.5777282714844
732	414.5783996582031	20.7744144909333					1	DETECTED	414.5784 m/z @20.77 [151020OFc1_NvH-0949-Control-19.raw]	414.5783996582031	20.7744144909333	3.19839408826667	74.3944821672	71.19608807893333	250486.5625	1.0580328939810474E8	0	7871	14.593746653497787	0.5931884558125162	0.28567010669796933	414.5777587890625	414.5882263183594
733	414.6015319824219	41.9883839610667					1	DETECTED	414.6015 m/z @41.99 [151020OFc1_NvH-0949-Control-19.raw]	414.6015319824219	41.9883839610667	1.9311952752	99.2541618282667	97.3229665530667	244099.1875	1.4795485177088737E8	3	7871	0.11617092547636076	1.1140047365859944	0.25225366504892016	414.5919189453125	414.61151123046875
734	414.6212158203125	21.5169187096					1	DETECTED	414.6212 m/z @21.52 [151020OFc1_NvH-0949-Control-19.raw]	414.6212158203125	21.5169187096	3.99103094853333	97.9095586389333	93.91852769039997	212515.453125	1.5171602721183607E8	0	7871	0.09780924742679886	0.5054446604576347	0.024790826662146843	414.6116027832031	414.6308288574219
735	414.6458740234375	41.4378735165333					1	DETECTED	414.6459 m/z @41.44 [151020OFc1_NvH-0949-Control-19.raw]	414.6458740234375	41.4378735165333	3.90387766293333	98.0827278181333	94.17885015519998	74710.640625	1.809842449802677E8	0	7871	34.49032664682552	1.4157415511004516	1.8955150171400588	414.6358947753906	414.6556091308594
736	414.6905517578125	22.9571312253333					1	DETECTED	414.6906 m/z @22.96 [151020OFc1_NvH-0949-Control-19.raw]	414.6905517578125	22.9571312253333	5.1238375192	96.8985618133333	91.7747242941333	674539.6875	1.2481766115035142E8	0	7871	0.15804116992138262	1.253091646407216	0.030079929846141454	414.68060302734375	414.69140625
737	414.7015075683594	19.78041571655					1	DETECTED	414.7015 m/z @19.78 [151020OFc1_NvH-0949-Control-19.raw]	414.7015075683594	19.78041571655	1.67652153333333	96.2474441544	94.57092262106667	685800.1875	1.5174280420374432E8	0	7871	1.686117877835791	0.6849171993794108	8.13029380292242	414.6916198730469	414.71142578125
738	414.7120666503906	16.4882443901333					1	DETECTED	414.7121 m/z @16.49 [151020OFc1_NvH-0949-Control-19.raw]	414.7120666503906	16.4882443901333	1.87656699146667	94.6648456098667	92.78827861840003	368038.0625	1.2139716811984977E8	2	7871	0.09432552895230728	1.4499898577221793	74.72735980972247	414.7116394042969	414.7146911621094
739	414.7247314453125	22.8719382981333					1	DETECTED	414.7247 m/z @22.87 [151020OFc1_NvH-0949-Control-19.raw]	414.7247314453125	22.8719382981333	3.46977848453333	99.9179812597333	96.44820277519996	1012138.8125	2.161743038193385E8	4	7871	2.7742174352678113	0.7439207928444718	1.8510248977433088	414.71478271484375	414.7347106933594
740	414.7437438964844	29.3048073802667					1	DETECTED	414.7437 m/z @29.30 [151020OFc1_NvH-0949-Control-19.raw]	414.7437438964844	29.3048073802667	2.91928238773333	99.7335629512	96.81428056346667	468963.34375	1.537044753772832E8	0	7871	3.5602874455475124	0.5915985530201093	0.06132382726397446	414.7347412109375	414.744140625
741	414.754150390625	33.2218816658667					1	DETECTED	414.7542 m/z @33.22 [151020OFc1_NvH-0949-Control-19.raw]	414.754150390625	33.2218816658667	1.7688765688	99.0109747392	97.2420981704	5233164.5	3.862065785281542E8	2	7871	6.594247092492655	1.3312700515525282	0.6464439760748766	414.7441711425781	414.7640380859375
742	414.7705078125	19.8623168341333					1	DETECTED	414.7705 m/z @19.86 [151020OFc1_NvH-0949-Control-19.raw]	414.7705078125	19.8623168341333	2.27699794506667	82.7244544130667	80.44745646800003	2418297.75	3.192765195293196E8	2	7871	4.882369732481971	1.473279082087457	0.16485896890226495	414.7641906738281	414.7803955078125
743	414.7813415527344	17.8346006029333					1	DETECTED	414.7813 m/z @17.83 [151020OFc1_NvH-0949-Control-19.raw]	414.7813415527344	17.8346006029333	5.13475431466667	98.2685895530667	93.13383523840004	302376.96875	1.1051677382250603E8	0	7871	0.12665681472678259	0.5045302661436772	0.007458422416911115	414.7806396484375	414.79095458984375
744	414.8222351074219	21.5265749709333					1	DETECTED	414.8222 m/z @21.53 [151020OFc1_NvH-0949-Control-19.raw]	414.8222351074219	21.5265749709333	0.872622315733333	99.6847036109333	98.81208129519996	285791.5625	1.255714664018535E8	0	7871	0.0928426375174709	0.8799493526332125	85.5320216744147	414.8124084472656	414.8317565917969
745	414.8402099609375	27.2206896170667					1	DETECTED	414.8402 m/z @27.22 [151020OFc1_NvH-0949-Control-19.raw]	414.8402099609375	27.2206896170667	2.38637784986667	99.5256356597333	97.13925780986662	173546.6875	1.1311775180762447E8	0	7871	0.11999326307035929	2.8642411493729547	0.016387918958153926	414.8323974609375	414.8409729003906
746	414.8510437011719	17.4861787896					1	DETECTED	414.8510 m/z @17.49 [151020OFc1_NvH-0949-Control-19.raw]	414.8510437011719	17.4861787896	0.00828560106666667	99.8402282746667	99.83194267360004	366415.125	2.8312714512702733E8	0	7871	0.12670405924475503	0.6208990349183422	1.0420469334056737	414.8410949707031	414.86102294921875
747	414.8717041015625	18.1189132816					1	DETECTED	414.8717 m/z @18.12 [151020OFc1_NvH-0949-Control-19.raw]	414.8717041015625	18.1189132816	0.00828560106666667	99.9976261210667	99.98934052000004	1900327.5	2.2339928807148448E8	3	7871	3.5093517918263153	0.5365798372275785	22.269131983204517	414.8617248535156	414.8800964355469
748	414.8901062011719	42.4112938429333					1	DETECTED	414.8901 m/z @42.41 [151020OFc1_NvH-0949-Control-19.raw]	414.8901062011719	42.4112938429333	0.00828560106666667	99.9976261210667	99.98934052000004	3279332.5	1.8120324467817047E8	3	7871	0.3129589963723447	0.5076884056301874	0.0140220183347812	414.88018798828125	414.891845703125
749	414.90185546875	19.3534435749333					1	DETECTED	414.9019 m/z @19.35 [151020OFc1_NvH-0949-Control-19.raw]	414.90185546875	19.3534435749333	0.00828560106666667	99.9471187608	99.93883315973333	7487468.5	3.220647069418342E8	3	7871	0.33505417709322316	0.5301137259456912	0.44285461584118707	414.8918762207031	414.9118347167969
750	414.91265869140625	37.8107043728					1	DETECTED	414.9127 m/z @37.81 [151020OFc1_NvH-0949-Control-19.raw]	414.91265869140625	37.8107043728	0.00828560106666667	99.9861240770667	99.97783847600004	802597.0625	1.7008177712988803E8	3	7871	0.07164189389059317	0.5072073481513385	0.004985739873850137	414.911865234375	414.9226379394531
751	414.93621826171875	37.9275409354667					1	DETECTED	414.9362 m/z @37.93 [151020OFc1_NvH-0949-Control-19.raw]	414.93621826171875	37.9275409354667	0.0300253578666667	99.6160078802667	99.58598252240003	170602.734375	1.9720771754374266E8	3	7871	29.253317833040107	1.6597738991037314	0.0023687175951159203	414.92633056640625	414.9415283203125
752	414.9519958496094	19.7402933293333					1	DETECTED	414.9520 m/z @19.74 [151020OFc1_NvH-0949-Control-19.raw]	414.9519958496094	19.7402933293333	0.00828560106666667	99.6356533541333	99.62736775306664	243998.25	1.459049337223684E8	0	7871	11.959278507313654	3.692174416833501	0.2721410671017085	414.94207763671875	414.9618835449219
753	414.9759521484375	22.9078590474667					1	DETECTED	414.9760 m/z @22.91 [151020OFc1_NvH-0949-Control-19.raw]	414.9759521484375	22.9078590474667	0.00828560106666667	99.0307709802667	99.02248537920003	884941.25	1.78672898478093E8	0	7871	18.33526664678949	0.8435649829329184	1.320247870193274	414.9659729003906	414.98590087890625
754	414.98931884765625	30.7699036792					1	DETECTED	414.9893 m/z @30.77 [151020OFc1_NvH-0949-Control-19.raw]	414.98931884765625	30.7699036792	2.9834756704	97.689332168	94.70585649760001	191762.828125	1.3526281679399437E8	0	7871	13.32621545462267	2.6795024913771597	0.15651646035830954	414.98602294921875	414.9992980957031
755	415.01983642578125	24.626591428					1	DETECTED	415.0198 m/z @24.63 [151020OFc1_NvH-0949-Control-19.raw]	415.01983642578125	24.626591428	3.22794142373333	98.9623399704	95.73439854666667	273803.46875	1.2571926707511903E8	0	7871	10.952240964423929	5.763173406389909	0.07458872073924576	415.01007080078125	415.0298156738281
756	415.0349426269531	14.9786948125333					1	DETECTED	415.0349 m/z @14.98 [151020OFc1_NvH-0949-Control-19.raw]	415.0349426269531	14.9786948125333	0.00828560106666667	99.8208009861333	99.81251538506665	42143.36328125	1.13895835617503E8	0	7871	54.784001225171906	3.8807007288602984	6.253705655678261	415.02984619140625	415.0373229980469
757	415.0636291503906	49.601233428					1	DETECTED	415.0636 m/z @49.60 [151020OFc1_NvH-0949-Control-19.raw]	415.0636291503906	49.601233428	0.00828560106666667	99.8009951898667	99.79270958880004	44328.796875	1.3315391858156523E8	0	7871	99.23183189950234	1.01446813905952	1.0283631269944424	415.0577697753906	415.0649719238281
758	415.09423828125	89.9553515128					1	DETECTED	415.0942 m/z @89.96 [151020OFc1_NvH-0949-Control-19.raw]	415.09423828125	89.9553515128	7.52110200586667	97.8082263837333	90.28712437786663	146908.84375	1.8780883924002767E8	0	7871	82.54488173509428	0.5476311418973543	0.09526228379470866	415.0842590332031	415.10406494140625
759	415.1720886230469	27.23384502					1	DETECTED	415.1721 m/z @27.23 [151020OFc1_NvH-0949-Control-19.raw]	415.1720886230469	27.23384502	4.73451478373333	97.5541834018667	92.81966861813336	202259.359375	1.606251289076148E8	0	7871	0.058460687095344355	2.2641149606481914	3.5047864126225705	415.16253662109375	415.1812744140625
760	415.1913146972656	19.6224172757333					1	DETECTED	415.1913 m/z @19.62 [151020OFc1_NvH-0949-Control-19.raw]	415.1913146972656	19.6224172757333	3.8940589784	97.269740984	93.3756820056	213153.09375	1.6768019647185442E8	0	7871	2.16707053215535	0.6406728819154465	0.3699851248322829	415.18133544921875	415.1916809082031
761	415.2016906738281	13.8724847432					1	DETECTED	415.2017 m/z @13.87 [151020OFc1_NvH-0949-Control-19.raw]	415.2016906738281	13.8724847432	3.1799462152	99.7816687506667	96.60172253546669	405969.1875	1.5715293293133104E8	0	7871	0.12521353046374273	1.6521308431734876	3.581335554714905	415.19171142578125	415.20379638671875
762	415.21380615234375	32.7924362530667					1	DETECTED	415.2138 m/z @32.79 [151020OFc1_NvH-0949-Control-19.raw]	415.21380615234375	32.7924362530667	1.87656699146667	98.9719983005333	97.09543130906663	3.9534928E7	8.712576942093884E8	2	7871	0.20319366299025177	0.5092022117397237	1.4959231195058018	415.2038269042969	415.2237854003906
763	415.2315368652344	47.1560439405333					1	DETECTED	415.2315 m/z @47.16 [151020OFc1_NvH-0949-Control-19.raw]	415.2315368652344	47.1560439405333	1.73200180213333	99.0206665616	97.28866475946667	4560077.0	3.1494135260685545E8	2	7871	32.26895732473285	0.5066529728119264	0.023916650989498384	415.22381591796875	415.232421875
764	415.242431640625	30.8334943592					1	DETECTED	415.2424 m/z @30.83 [151020OFc1_NvH-0949-Control-19.raw]	415.242431640625	30.8334943592	3.0019544384	99.9976261210667	96.9956716826667	5342424.0	3.148062921386559E8	2	7871	11.579588543398586	0.5074993153380057	0.06013728168047377	415.2324523925781	415.244873046875
765	415.2548828125	33.5675504218667					1	DETECTED	415.2549 m/z @33.57 [151020OFc1_NvH-0949-Control-19.raw]	415.2548828125	33.5675504218667	2.4138551456	99.9763843562667	97.56252921066671	9429182.0	5.1655338828800166E8	2	7871	0.1902850124287454	1.1129908009148493	0.2898621108639791	415.2449035644531	415.2648620605469
766	415.2684631347656	51.1074017389333					1	DETECTED	415.2685 m/z @51.11 [151020OFc1_NvH-0949-Control-19.raw]	415.2684631347656	51.1074017389333	2.0033783672	99.743135284	97.7397569168	7830294.0	2.710040726753771E8	2	7871	0.1832193190871223	0.5066541664947238	0.007721716123103823	415.264892578125	415.2784423828125
767	415.2798156738281	15.2545543456					1	DETECTED	415.2798 m/z @15.25 [151020OFc1_NvH-0949-Control-19.raw]	415.2798156738281	15.2545543456	2.76364873546667	91.2946777869333	88.53102905146663	316507.65625	1.8813247909127396E8	0	7871	5.821303149920958	0.5516895641128661	6.741437221516984	415.2784729003906	415.2815856933594
768	415.2916259765625	43.6085571170667					1	DETECTED	415.2916 m/z @43.61 [151020OFc1_NvH-0949-Control-19.raw]	415.2916259765625	43.6085571170667	17.6634312034667	98.2975957541333	80.6341645506666	905079.0625	1.4007882034495044E8	0	7871	0.469542882021571	1.3012252861386233	1.9013054086558956	415.28167724609375	415.3011779785156
769	415.3121032714844	42.5090096768					1	DETECTED	415.3121 m/z @42.51 [151020OFc1_NvH-0949-Control-19.raw]	415.3121032714844	42.5090096768	3.68445547306667	92.5095430837333	88.82508761066663	52587.1015625	1.063277338620522E8	0	7871	87.77487589375323	1.1439292663162801	1.2878585326325604	415.3028259277344	415.3217468261719
770	415.332763671875	75.4379640488					1	DETECTED	415.3328 m/z @75.44 [151020OFc1_NvH-0949-Control-19.raw]	415.332763671875	75.4379640488	22.8028746216	95.8028722666667	72.9999976450667	52095.46875	1.3835213410750356E8	0	7871	68.75496811422052	0.6934537248771426	0.3869074497542853	415.3227844238281	415.3427429199219
771	415.4210510253906	24.6134772768					1	DETECTED	415.4211 m/z @24.61 [151020OFc1_NvH-0949-Control-19.raw]	415.4210510253906	24.6134772768	2.8458667288	99.9471187608	97.10125203199999	179733.125	1.2121430270901588E8	0	7871	0.2700903316047061	4.80720640983224	0.46835472856135907	415.4111022949219	415.4308166503906
772	415.4434814453125	25.9208980381333					1	DETECTED	415.4435 m/z @25.92 [151020OFc1_NvH-0949-Control-19.raw]	415.4434814453125	25.9208980381333	2.74523225306667	99.4095643269333	96.66433207386663	104884.171875	1.3655861816010392E8	0	7871	7.912123991294031	2.5256597053275347	6.401549967323303	415.4336242675781	415.4494323730469
773	415.4595947265625	20.5283469605333					1	DETECTED	415.4596 m/z @20.53 [151020OFc1_NvH-0949-Control-19.raw]	415.4595947265625	20.5283469605333	3.5757001272	97.6796822986667	94.10398217146671	786484.8125	1.6040680724641016E8	0	7871	3.2220883677262506	1.07309188092776	0.6466381668914559	415.4496154785156	415.4695739746094
774	415.4789123535156	24.987783512					1	DETECTED	415.4789 m/z @24.99 [151020OFc1_NvH-0949-Control-19.raw]	415.4789123535156	24.987783512	3.15232965866667	99.7816687506667	96.62933909200002	384037.53125	1.4410341101080874E8	0	7871	34.6516629649578	0.69240563184729	0.8458124985241604	415.4696350097656	415.4793701171875
775	415.4893798828125	42.1955149962667					1	DETECTED	415.4894 m/z @42.20 [151020OFc1_NvH-0949-Control-19.raw]	415.4893798828125	42.1955149962667	3.26661002533333	95.9112623968	92.64465237146666	468071.53125	1.2235990253407371E8	4	7871	14.064468868553284	0.5084691166376292	0.00936743544985329	415.4794006347656	415.4991760253906
776	415.5098571777344	26.3177388426667					1	DETECTED	415.5099 m/z @26.32 [151020OFc1_NvH-0949-Control-19.raw]	415.5098571777344	26.3177388426667	3.7974706264	96.3037879506667	92.5063173242667	142235.5	1.1856430509175676E8	0	7871	0.9599898408312839	3.2078433552827947	0.09009573536049306	415.4999084472656	415.51513671875
777	415.5251770019531	19.2406195373333					1	DETECTED	415.5252 m/z @19.24 [151020OFc1_NvH-0949-Control-19.raw]	415.5251770019531	19.2406195373333	3.21705819386667	99.6454446746667	96.42838648080004	310350.53125	1.4329363293399277E8	0	7871	0.4144267808925335	0.9147037566849816	0.6352284497166283	415.5153503417969	415.5334167480469
778	415.5435791015625	29.6647281277333					1	DETECTED	415.5436 m/z @29.66 [151020OFc1_NvH-0949-Control-19.raw]	415.5435791015625	29.6647281277333	2.395546616	97.2116663106667	94.8161196946667	367830.59375	1.7790092250421062E8	0	7871	22.57795928954022	0.5684465034115375	0.6068918328281996	415.5336608886719	415.5535583496094
779	415.5538635253906	19.0489902765333					1	DETECTED	415.5539 m/z @19.05 [151020OFc1_NvH-0949-Control-19.raw]	415.5538635253906	19.0489902765333	4.00063936666667	95.7929286429333	91.79228927626663	111760.3046875	1.2740147844577603E8	0	7871	5.442347761152373	4.3211788011601815	13.892770206224116	415.5535888671875	415.55511474609375
780	415.56512451171875	47.1923504730667					1	DETECTED	415.5651 m/z @47.19 [151020OFc1_NvH-0949-Control-19.raw]	415.56512451171875	47.1923504730667	2.6897724824	97.8280052770667	95.13823279466669	3045017.75	2.5492481379935074E8	3	7871	0.15843084124307438	0.5074028565055734	0.10325011012413536	415.5552062988281	415.5751037597656
781	415.5812072753906	45.7199981333333					1	DETECTED	415.5812 m/z @45.72 [151020OFc1_NvH-0949-Control-19.raw]	415.5812072753906	45.7199981333333	0.326032105866667	94.8149149541333	94.48888284826663	887028.6875	1.854095331434636E8	3	7871	10.792834888993944	0.5062511771717921	0.5595710671508844	415.57513427734375	415.591064453125
782	415.59332275390625	40.493948736					1	DETECTED	415.5933 m/z @40.49 [151020OFc1_NvH-0949-Control-19.raw]	415.59332275390625	40.493948736	3.68445547306667	89.6492216312	85.96476615813333	815111.75	1.2978184239962E8	0	7871	0.17440768301771215	0.505455851399745	0.009678036764077724	415.5914001464844	415.60321044921875
783	415.6364440917969	36.4895110186667					1	DETECTED	415.6364 m/z @36.49 [151020OFc1_NvH-0949-Control-19.raw]	415.6364440917969	36.4895110186667	5.6197108656	99.3803292768	93.7606184112	130781.9296875	1.3195876457372393E8	0	7871	83.28480284118781	2.041387016613081	3.082973655214583	415.6315002441406	415.641845703125
784	415.6665344238281	23.6057572106667					1	DETECTED	415.6665 m/z @23.61 [151020OFc1_NvH-0949-Control-19.raw]	415.6665344238281	23.6057572106667	1.59297065253333	97.0544619949333	95.46149134239998	610839.0	1.3338949451824777E8	0	7871	0.12357906300542965	0.6969478711142945	0.38872647194168564	415.65679931640625	415.6761779785156
785	415.6846008300781	23.9338367056					1	DETECTED	415.6846 m/z @23.93 [151020OFc1_NvH-0949-Control-19.raw]	415.6846008300781	23.9338367056	4.07554271146667	98.6720228197333	94.59648010826663	225951.546875	1.2251600722722349E8	0	7871	0.2799181757513658	0.5955943858475377	0.23681407560803971	415.67669677734375	415.694580078125
786	415.6968994140625	51.9540757066667					1	DETECTED	415.6969 m/z @51.95 [151020OFc1_NvH-0949-Control-19.raw]	415.6968994140625	51.9540757066667	4.1231668632	85.2378528208	81.1146859576	202468.015625	1.3176493162950003E8	2	7871	9.191575658029912	0.9495319367923601	0.292957223136678	415.6946716308594	415.7048034667969
787	415.7148742675781	32.7808074872					1	DETECTED	415.7149 m/z @32.78 [151020OFc1_NvH-0949-Control-19.raw]	415.7148742675781	32.7808074872	3.10414480853333	98.3165973333333	95.21245252479997	1.8424736E7	6.335346107717639E8	2	7871	9.7223237852497	0.7713772295162157	0.5114033091397486	415.7049560546875	415.724853515625
788	415.73345947265625	15.0479211296					1	DETECTED	415.7335 m/z @15.05 [151020OFc1_NvH-0949-Control-19.raw]	415.73345947265625	15.0479211296	2.62541290666667	96.2870648946667	93.66165198800003	1555594.25	1.8177129521663254E8	2	7871	0.1561557128559059	5.056792431961923	0.1956365270309127	415.7248840332031	415.73406982421875
789	415.74407958984375	30.8183648434667					1	DETECTED	415.7441 m/z @30.82 [151020OFc1_NvH-0949-Control-19.raw]	415.74407958984375	30.8183648434667	3.5958019664	98.7303389984	95.134537032	3305997.0	3.265856554161964E8	2	7871	0.4870112629866128	0.5710239222071779	0.10414158020621872	415.7341003417969	415.74639892578125
790	415.7564697265625	33.5675504218667					1	DETECTED	415.7565 m/z @33.57 [151020OFc1_NvH-0949-Control-19.raw]	415.7564697265625	33.5675504218667	5.77775474053333	83.1339412088	77.35618646826667	3769200.5	2.4631217361844185E8	2	7871	0.2013372430437741	0.9709257506409769	22.01656781322879	415.7465515136719	415.7600402832031
791	415.7700500488281	51.1074017389333					1	DETECTED	415.7701 m/z @51.11 [151020OFc1_NvH-0949-Control-19.raw]	415.7700500488281	51.1074017389333	3.76934393973333	96.59558584	92.82624190026667	3918499.75	2.601162575293968E8	2	7871	0.14010160266107619	0.5192581142482389	0.015012909255401405	415.76007080078125	415.77996826171875
792	415.78076171875	9.47641977226667					1	DETECTED	415.7808 m/z @9.48 [151020OFc1_NvH-0949-Control-19.raw]	415.78076171875	9.47641977226667	5.24897523093333	98.9719983005333	93.72302306959998	95720.3984375	1.1305282866526777E8	0	7871	0.1142755165859537	0.5146071036954881	52.318669710201576	415.78009033203125	415.7906188964844
793	415.83367919921875	16.0757342458667					1	DETECTED	415.8337 m/z @16.08 [151020OFc1_NvH-0949-Control-19.raw]	415.83367919921875	16.0757342458667	0.0194314626666667	99.7529392192	99.73350775653334	98410.7109375	1.1846722140048389E8	0	7871	0.02455019916557788	6.70050281659939	0.021123315341885697	415.823974609375	415.8434753417969
794	415.8465576171875	11.8723176304					1	DETECTED	415.8466 m/z @11.87 [151020OFc1_NvH-0949-Control-19.raw]	415.8465576171875	11.8723176304	0.0991366784	97.9002045141333	97.8010678357333	93215.71875	1.343302193692604E8	3	7871	0.2330000845003397	0.5115333062831537	1.8333246480334453	415.8437194824219	415.84710693359375
795	415.85711669921875	27.5703831434667					1	DETECTED	415.8571 m/z @27.57 [151020OFc1_NvH-0949-Control-19.raw]	415.85711669921875	27.5703831434667	0.0725332122666667	99.4969401285333	99.42440691626663	269716.53125	1.1997341277861568E8	0	7871	63.965441072002605	2.4215911844279243	39.690368137293106	415.84735107421875	415.85711669921875
796	415.86712646484375	23.7397101082667					1	DETECTED	415.8671 m/z @23.74 [151020OFc1_NvH-0949-Control-19.raw]	415.86712646484375	23.7397101082667	0.00828560106666667	99.8794897666667	99.87120416560003	318727.6875	1.581412500760716E8	3	7871	4.68351884444337	0.5277428991918115	0.02677455124261939	415.857177734375	415.86865234375
797	415.8787536621094	18.4792285445333					1	DETECTED	415.8788 m/z @18.48 [151020OFc1_NvH-0949-Control-19.raw]	415.8787536621094	18.4792285445333	0.130657199466667	99.9763843562667	99.84572715680004	2235040.0	1.651735452303486E8	3	7871	0.6851252038966464	0.5264816909101353	0.025683134929798585	415.8687744140625	415.88873291015625
798	415.89617919921875	47.4247748762667					1	DETECTED	415.8962 m/z @47.42 [151020OFc1_NvH-0949-Control-19.raw]	415.89617919921875	47.4247748762667	0.00828560106666667	99.956887396	99.94860179493334	1761380.5	2.401844478384507E8	3	7871	0.3382472248324859	0.5759896672087712	0.16965439774148186	415.8887634277344	415.9061584472656
799	415.9145812988281	34.9676032168					1	DETECTED	415.9146 m/z @34.97 [151020OFc1_NvH-0949-Control-19.raw]	415.9145812988281	34.9676032168	0.00828560106666667	99.9861240770667	99.97783847600004	473452.65625	1.746382407876321E8	3	7871	38.044772195454776	0.9833310419852616	0.3439777956327202	415.90618896484375	415.9244689941406
800	415.927978515625	40.5535232829333					1	DETECTED	415.9280 m/z @40.55 [151020OFc1_NvH-0949-Control-19.raw]	415.927978515625	40.5535232829333	0.00828560106666667	99.5642812930667	99.55599569200004	321308.875	1.3040262867104442E8	0	7871	0.13378211662366368	2.376038444909363	0.10815181051928033	415.9247131347656	415.9378662109375
801	415.960205078125	20.5128659586667					1	DETECTED	415.9602 m/z @20.51 [151020OFc1_NvH-0949-Control-19.raw]	415.960205078125	20.5128659586667	0.00828560106666667	99.4875573213333	99.47927172026664	426854.84375	1.3384969708176099E8	0	7871	0.24816875622152423	0.529257123265929	3.1592158883732195	415.9504089355469	415.9701843261719
802	415.9800720214844	24.9551963896					1	DETECTED	415.9801 m/z @24.96 [151020OFc1_NvH-0949-Control-19.raw]	415.9800720214844	24.9551963896	0.579842028533333	98.4234379005333	97.84359587199997	248190.03125	1.3629332375518346E8	0	7871	8.79704892718479	4.130881823958986	0.1295740532479751	415.97027587890625	415.98077392578125
803	415.99078369140625	42.1955149962667					1	DETECTED	415.9908 m/z @42.20 [151020OFc1_NvH-0949-Control-19.raw]	415.99078369140625	42.1955149962667	0.00828560106666667	99.9976261210667	99.98934052000004	296567.8125	1.4089592032140377E8	0	7871	14.118269404534555	1.461602663212307	5.945319506845465	415.9808654785156	416.0007629394531
804	416.00701904296875	37.4943375554667					1	DETECTED	416.0070 m/z @37.49 [151020OFc1_NvH-0949-Control-19.raw]	416.00701904296875	37.4943375554667	0.00828560106666667	99.956887396	99.94860179493334	74624.375	1.3759483716819954E8	0	7871	67.87131090466761	1.3336039929992713	1.6836939970140596	416.0008239746094	416.0140075683594
805	416.0240173339844	33.4593101736					1	DETECTED	416.0240 m/z @33.46 [151020OFc1_NvH-0949-Control-19.raw]	416.0240173339844	33.4593101736	0.3665317816	99.9471187608	99.58058697919999	425162.6875	1.2853204933055478E8	0	7871	0.580483963565932	140.65919964164917	4.865898729538473	416.0140686035156	416.03399658203125
806	416.0345764160156	16.0757342458667					1	DETECTED	416.0346 m/z @16.08 [151020OFc1_NvH-0949-Control-19.raw]	416.0345764160156	16.0757342458667	0.0618749677333333	99.9278142461333	99.86593927839996	68245.78125	1.1661993528929976E8	0	7871	30.312291633038615	3.1394818830421793	0.005077747821021035	416.03411865234375	416.04449462890625
807	416.0673828125	23.7276834					1	DETECTED	416.0674 m/z @23.73 [151020OFc1_NvH-0949-Control-19.raw]	416.0673828125	23.7276834	0.0830539946666667	99.7335629512	99.65050895653333	185581.78125	1.3455566005175054E8	0	7871	0.263460398806064	1.9199465514868	976.7938581355766	416.05755615234375	416.07733154296875
808	416.08660888671875	89.9721559586667					1	DETECTED	416.0866 m/z @89.97 [151020OFc1_NvH-0949-Control-19.raw]	416.08660888671875	89.9721559586667	7.41931544453333	99.4485580176	92.02924257306668	72445.6640625	1.7651079147821534E8	0	7871	45.640584971048646	0.5336334625769378	0.06540264967397952	416.0780029296875	416.0950622558594
809	416.15240478515625	81.0295566952					1	DETECTED	416.1524 m/z @81.03 [151020OFc1_NvH-0949-Control-19.raw]	416.15240478515625	81.0295566952	8.17768208853333	98.0152324653333	89.83755037679997	111863.515625	1.5983637750673246E8	0	7871	82.03805222075917	0.6165767927170054	0.14513161667770388	416.1426696777344	416.160400390625
810	416.1668395996094	37.479045464					1	DETECTED	416.1668 m/z @37.48 [151020OFc1_NvH-0949-Control-19.raw]	416.1668395996094	37.479045464	4.91732693146667	91.7588211981333	86.84149426666663	83493.0546875	1.2669734879673888E8	0	7871	69.05826504863768	1.567958559879664	2.11045681523922	416.16314697265625	416.1767883300781
811	416.17767333984375	12.5427939002667					1	DETECTED	416.1777 m/z @12.54 [151020OFc1_NvH-0949-Control-19.raw]	416.17767333984375	12.5427939002667	8.4370835048	86.0620666256	77.6249831208	78577.9765625	1.0095068564603566E8	3	7871	0.21049963017286544	0.6864439829470387	15.337987369752883	416.1768493652344	416.1787414550781
812	416.1887512207031	44.9570799946667					1	DETECTED	416.1888 m/z @44.96 [151020OFc1_NvH-0949-Control-19.raw]	416.1887512207031	44.9570799946667	0.984597862933333	98.9719983005333	97.98740043759997	217416.703125	1.3574149576746815E8	0	7871	68.63936048818255	1.1767933699980337	1.8502656667660948	416.1788024902344	416.19873046875
813	416.2048034667969	10.5247394					1	DETECTED	416.2048 m/z @10.52 [151020OFc1_NvH-0949-Control-19.raw]	416.2048034667969	10.5247394	4.27573850693333	97.2597974741333	92.98405896719996	152158.625	1.6413576269709972E8	0	7871	11.309477669830239	1.6209240389848882	8.570462340792266	416.1987609863281	416.20623779296875
814	416.21624755859375	32.7808074872					1	DETECTED	416.2162 m/z @32.78 [151020OFc1_NvH-0949-Control-19.raw]	416.21624755859375	32.7808074872	3.26661002533333	99.8890834984	96.62247347306666	4971878.0	3.9863005490537184E8	3	7871	9.825619941063856	0.6283945408749594	0.017299868111780515	416.2062683105469	416.2262268066406
815	416.232177734375	19.8461793736					1	DETECTED	416.2322 m/z @19.85 [151020OFc1_NvH-0949-Control-19.raw]	416.232177734375	19.8461793736	1.67652153333333	98.8756516362667	97.19913010293337	4437719.0	3.4318289690686274E8	2	7871	0.2381512663890426	0.993422628565724	0.6012181634281948	416.22625732421875	416.24078369140625
816	416.25079345703125	29.9617790621333					1	DETECTED	416.2508 m/z @29.96 [151020OFc1_NvH-0949-Control-19.raw]	416.25079345703125	29.9617790621333	2.1128077904	99.7139900218667	97.60118223146671	8.2748616E7	1.892658075742378E9	2	7871	0.2847882458413622	15.91154261230099	1.9792398408863452	416.2408142089844	416.2607421875
817	416.2632751464844	85.8879932898667					1	DETECTED	416.2633 m/z @85.89 [151020OFc1_NvH-0949-Control-19.raw]	416.2632751464844	85.8879932898667	2.40468186266667	99.9861240770667	97.58144221440004	1.4021242E7	7.549332071648517E8	3	7871	15.488125082579174	0.582263418576928	0.008189920566551531	416.26080322265625	416.273193359375
818	416.276123046875	6.95896693653333					1	DETECTED	416.2761 m/z @6.96 [151020OFc1_NvH-0949-Control-19.raw]	416.276123046875	6.95896693653333	1.4433802952	92.2668458730667	90.8234655778667	1092103.375	1.4702270245668876E8	2	7871	0.12744261953105696	8.038689595525375	1.139843162474519	416.2733154296875	416.2861022949219
819	416.28717041015625	27.9558163312					1	DETECTED	416.2872 m/z @27.96 [151020OFc1_NvH-0949-Control-19.raw]	416.28717041015625	27.9558163312	6.89975302693333	92.7396994317333	85.83994640479997	407167.59375	1.2872426242761248E8	0	7871	18.459744820735146	0.5162384905391904	2.712852532353913	416.2861328125	416.2915344238281
820	416.30157470703125	89.816002992					1	DETECTED	416.3016 m/z @89.82 [151020OFc1_NvH-0949-Control-19.raw]	416.30157470703125	89.816002992	8.0044366392	97.689332168	89.68489552880001	1352940.125	1.3296490371954386E8	0	7871	1.8348329988928356	1.0388507517403947	0.07527170889689527	416.292236328125	416.310302734375
821	416.3371276855469	91.6589573858667					1	DETECTED	416.3371 m/z @91.66 [151020OFc1_NvH-0949-Control-19.raw]	416.3371276855469	91.6589573858667	10.9266707610667	94.3653155530667	83.43864479199999	68157.0546875	1.2806907299421069E8	0	7871	0.32181118609520354	0.5167613124831809	46.047787359582	416.3284606933594	416.3460693359375
822	416.373046875	90.6529723162667					1	DETECTED	416.3730 m/z @90.65 [151020OFc1_NvH-0949-Control-19.raw]	416.373046875	90.6529723162667	0.193318516266667	99.898644244	99.70532572773332	92127.390625	1.3641377917030275E8	0	7871	0.8797226636837081	0.5337139268233503	0.01085388092133532	416.3663024902344	416.3829040527344
823	416.4105224609375	30.6715044832					1	DETECTED	416.4105 m/z @30.67 [151020OFc1_NvH-0949-Control-19.raw]	416.4105224609375	30.6715044832	2.68059369973333	99.9375645413333	97.25697084159997	203597.765625	1.3128751311993413E8	0	7871	0.11501913630292648	3.571411060006664	0.09881623528967523	416.4010009765625	416.41510009765625
824	416.4251403808594	33.5000935050667					1	DETECTED	416.4251 m/z @33.50 [151020OFc1_NvH-0949-Control-19.raw]	416.4251403808594	33.5000935050667	4.27573850693333	99.9471187608	95.67138025386666	429582.90625	1.619383025193191E8	0	7871	5.347781853982077	0.5181347474761315	1.007921717795851	416.4151916503906	416.4350891113281
825	416.4488220214844	17.1939012197333					1	DETECTED	416.4488 m/z @17.19 [151020OFc1_NvH-0949-Control-19.raw]	416.4488220214844	17.1939012197333	2.78189435813333	98.8756516362667	96.09375727813337	244555.265625	1.5068036218660563E8	0	7871	0.08843731859167292	0.6013285368549751	1.1115746509029014	416.4388427734375	416.458740234375
826	416.4642333984375	16.4312747149333					1	DETECTED	416.4642 m/z @16.43 [151020OFc1_NvH-0949-Control-19.raw]	416.4642333984375	16.4312747149333	3.865701024	97.9470254112	94.0813243872	244290.0	1.3813214724352202E8	0	7871	0.20531305951063317	0.701187090460339	0.04117138641219041	416.4588317871094	416.4659729003906
827	416.4761962890625	24.8835995221333					1	DETECTED	416.4762 m/z @24.88 [151020OFc1_NvH-0949-Control-19.raw]	416.4761962890625	24.8835995221333	3.49982999333333	95.5148068976	92.01497690426666	260734.65625	1.3726314766793945E8	0	7871	2.5992571516077483	0.5989738448047736	2.078704790884113	416.4662170410156	416.48614501953125
828	416.4894714355469	39.0777736146667					1	DETECTED	416.4895 m/z @39.08 [151020OFc1_NvH-0949-Control-19.raw]	416.4894714355469	39.0777736146667	3.64444977493333	55.1655539829333	51.52110420799997	163066.828125	8.341443683499868E7	0	7871	8.050005689239718	0.7270148355405833	0.4540296710811666	416.48626708984375	416.49078369140625
829	416.50103759765625	14.8114798930667					1	DETECTED	416.5010 m/z @14.81 [151020OFc1_NvH-0949-Control-19.raw]	416.50103759765625	14.8114798930667	3.0842203688	99.3705960522667	96.2863756834667	535314.75	1.4009146796645072E8	0	7871	0.1050778311576277	18.581578223177043	113.3904960101372	416.49114990234375	416.510986328125
830	416.5120544433594	43.8176902752					1	DETECTED	416.5121 m/z @43.82 [151020OFc1_NvH-0949-Control-19.raw]	416.5120544433594	43.8176902752	7.3463498712	56.3018970789333	48.955547207733304	54969.171875	8.559694515066035E7	0	7871	43.564182384968916	0.671150918302472	0.38592403700907985	416.5113220214844	416.51263427734375
831	416.52264404296875	23.8632710826667					1	DETECTED	416.5226 m/z @23.86 [151020OFc1_NvH-0949-Control-19.raw]	416.52264404296875	23.8632710826667	0.693285853866667	94.1459162570667	93.45263040320003	200044.953125	1.5671381622694406E8	0	7871	3.9053034585511313	4.316828962106651	0.022433163409785135	416.5127258300781	416.5282897949219
832	416.53875732421875	31.2289581197333					1	DETECTED	416.5388 m/z @31.23 [151020OFc1_NvH-0949-Control-19.raw]	416.53875732421875	31.2289581197333	1.18748497413333	96.1902551261333	95.00277015199997	996686.625	1.5193080469368201E8	3	7871	22.74198751060198	1.4158749647138313	0.04476715495602522	416.5288391113281	416.5444030761719
833	416.55450439453125	15.7240903045333					1	DETECTED	416.5545 m/z @15.72 [151020OFc1_NvH-0949-Control-19.raw]	416.55450439453125	15.7240903045333	2.91928238773333	99.4969401285333	96.57765774079996	5772498.0	3.27200843960636E8	3	7871	0.1417024666512674	10.048560338761986	93.38978791061884	416.5445251464844	416.5644836425781
834	416.5666809082031	23.6585591797333					1	DETECTED	416.5667 m/z @23.66 [151020OFc1_NvH-0949-Control-19.raw]	416.5666809082031	23.6585591797333	0.5283107336	98.5941510618667	98.0658403282667	3081773.75	2.071727821971934E8	3	7871	0.17550010160849183	0.5788676037674668	1.5125041409505777	416.56451416015625	416.57666015625
835	416.5810546875	42.5265653152					1	DETECTED	416.5811 m/z @42.53 [151020OFc1_NvH-0949-Control-19.raw]	416.5810546875	42.5265653152	2.86410191093333	94.5999193602667	91.73581744933337	1186307.5	1.488769217360322E8	3	7871	21.02423644125068	0.5858400299091988	0.17074430265059523	416.5766906738281	416.5909118652344
836	416.5984191894531	54.2053331805333					1	DETECTED	416.5984 m/z @54.21 [151020OFc1_NvH-0949-Control-19.raw]	416.5984191894531	54.2053331805333	1.13934420426667	90.8960679066667	89.75672370240004	163954.359375	1.8554827719404906E8	0	7871	37.03746355547254	0.8667948970078903	0.9991455656946001	416.5912170410156	416.6003723144531
837	416.61053466796875	30.71914942					1	DETECTED	416.6105 m/z @30.72 [151020OFc1_NvH-0949-Control-19.raw]	416.61053466796875	30.71914942	3.81615594933333	86.8991445333333	83.08298858399996	220712.390625	1.2593163982093222E8	0	7871	56.22061854511563	1.8121656169389853	2.5867630191194166	416.6006774902344	416.611572265625
838	416.62176513671875	38.5779503173333					1	DETECTED	416.6218 m/z @38.58 [151020OFc1_NvH-0949-Control-19.raw]	416.62176513671875	38.5779503173333	2.7727592392	94.8337391432	92.060979904	353980.78125	1.37335083064151E8	0	7871	5.142932199243944	0.5086706841767169	0.4161159749289467	416.6119689941406	416.63165283203125
839	416.6448059082031	25.5177437197333					1	DETECTED	416.6448 m/z @25.52 [151020OFc1_NvH-0949-Control-19.raw]	416.6448059082031	25.5177437197333	4.58691775333333	99.6647763693333	95.07785861599997	185259.3125	1.7625154485655448E8	0	7871	0.14133750947760504	3.4363935729792634	0.046607591015613695	416.6349792480469	416.654541015625
840	416.6864013671875	19.71359302					1	DETECTED	416.6864 m/z @19.71 [151020OFc1_NvH-0949-Control-19.raw]	416.6864013671875	19.71359302	3.51845122026667	96.6734877077333	93.15503648746663	805344.125	1.8994779798780555E8	0	7871	0.21938615306012466	0.6298026485151227	0.2516468950775597	416.6764221191406	416.6963195800781
841	416.69927978515625	31.3875714584					1	DETECTED	416.6993 m/z @31.39 [151020OFc1_NvH-0949-Control-19.raw]	416.69927978515625	31.3875714584	7.04098224533333	66.7390848685333	59.698102623199965	275861.25	1.005621684705114E8	0	7871	14.426453111683724	0.52336838640928	0.07837854956136757	416.6964111328125	416.700927734375
842	416.7109680175781	42.3490530930667					1	DETECTED	416.7110 m/z @42.35 [151020OFc1_NvH-0949-Control-19.raw]	416.7109680175781	42.3490530930667	2.80911514986667	99.3317715346667	96.52265638480003	433756.5	1.3184743339065115E8	0	7871	0.08898708105822806	1.5104091324366666	0.0029378490856287005	416.7010803222656	416.71173095703125
843	416.72174072265625	42.3792176613333					1	DETECTED	416.7217 m/z @42.38 [151020OFc1_NvH-0949-Control-19.raw]	416.72174072265625	42.3792176613333	4.1231668632	99.8009951898667	95.6778283266667	1093312.875	2.0183421363853112E8	2	7871	9.700659128178998	0.9260012592880995	0.015613923995852727	416.7117614746094	416.7289123535156
844	416.7389221191406	22.9571312253333					1	DETECTED	416.7389 m/z @22.96 [151020OFc1_NvH-0949-Control-19.raw]	416.7389221191406	22.9571312253333	3.6940408984	97.5541834018667	93.86014250346669	6707216.0	3.1394429539681965E8	2	7871	0.18449271208459095	2.0135974093298907	2.1570770232976324	416.72894287109375	416.74078369140625
845	416.75079345703125	29.9617790621333					1	DETECTED	416.7508 m/z @29.96 [151020OFc1_NvH-0949-Control-19.raw]	416.75079345703125	29.9617790621333	2.13115142346667	98.3843327392	96.25318131573333	3.5280724E7	9.854153852841064E8	2	7871	0.26221760171976527	0.6223355878256975	0.17624512332072112	416.7408142089844	416.7607421875
846	416.7634582519531	38.5882480344					1	DETECTED	416.7635 m/z @38.59 [151020OFc1_NvH-0949-Control-19.raw]	416.7634582519531	38.5882480344	3.58517094666667	87.2121595704	83.62698862373334	147847.890625	1.3139799945837255E8	0	7871	0.04398839816626321	1.2954159925985198	1.5925683772268426	416.76080322265625	416.76763916015625
847	416.77764892578125	6.95896693653333					1	DETECTED	416.7776 m/z @6.96 [151020OFc1_NvH-0949-Control-19.raw]	416.77764892578125	6.95896693653333	3.78807902026667	82.0244162128	78.23633719253334	486645.65625	1.6529208591501498E8	0	7871	19.88850326682013	1.2684222872738853	168.25610466986956	416.76776123046875	416.7876281738281
848	416.7891540527344	25.6116511288					1	DETECTED	416.7892 m/z @25.61 [151020OFc1_NvH-0949-Control-19.raw]	416.7891540527344	25.6116511288	4.5192625976	92.3025975285333	87.7833349309333	184313.859375	1.2912299709276478E8	0	7871	0.16314725177555545	2.400242426923538	3.7567329639353573	416.7876892089844	416.79864501953125
849	416.8062744140625	34.6010157210667					1	DETECTED	416.8063 m/z @34.60 [151020OFc1_NvH-0949-Control-19.raw]	416.8062744140625	34.6010157210667	1.35876626426667	95.5941560474667	94.23538978320002	169056.90625	1.2280308602562144E8	0	7871	17.050110624182516	2.202747856833371	6.528035864657916E-4	416.79925537109375	416.8121032714844
850	416.8221435546875	38.6311664386667					1	DETECTED	416.8221 m/z @38.63 [151020OFc1_NvH-0949-Control-19.raw]	416.8221435546875	38.6311664386667	0.0830539946666667	99.2346765714667	99.15162257680002	197920.265625	1.483114343963793E8	0	7871	0.16007174401971724	1.527427239752956	9.82589589300303E-4	416.8125915527344	416.83203125
851	416.8428649902344	41.4137615634667					1	DETECTED	416.8429 m/z @41.41 [151020OFc1_NvH-0949-Control-19.raw]	416.8428649902344	41.4137615634667	0.130657199466667	99.9471187608	99.81646156133333	270180.15625	1.3473963888940063E8	5	7871	30.399843787616472	1.4225860642356052	0.011248896783775261	416.8329772949219	416.85284423828125
852	416.8570251464844	23.7183621301333					1	DETECTED	416.8570 m/z @23.72 [151020OFc1_NvH-0949-Control-19.raw]	416.8570251464844	23.7183621301333	0.0725332122666667	99.9976261210667	99.92509290880004	135045.40625	1.1612787031675132E8	0	7871	3.777697500528319	3.1777992415967833	0.01944021873485016	416.8528747558594	416.8575439453125
853	416.8675537109375	26.6942046149333					1	DETECTED	416.8676 m/z @26.69 [151020OFc1_NvH-0949-Control-19.raw]	416.8675537109375	26.6942046149333	0.224245284266667	99.9861240770667	99.76187879280003	205031.75	1.3794380336032313E8	3	7871	0.22742518381211596	3.2821789325811332	0.12678097070649755	416.8575744628906	416.8678283691406
854	416.8778381347656	9.30556120906667					1	DETECTED	416.8778 m/z @9.31 [151020OFc1_NvH-0949-Control-19.raw]	416.8778381347656	9.30556120906667	0.0194314626666667	99.9668164264	99.94738496373334	703427.75	1.8862469217312235E8	3	7871	0.14457321420922398	8.061744309423391	67.84782457772152	416.86785888671875	416.8784484863281
855	416.8884582519531	15.7240903045333					1	DETECTED	416.8885 m/z @15.72 [151020OFc1_NvH-0949-Control-19.raw]	416.8884582519531	15.7240903045333	0.00828560106666667	99.9763843562667	99.96809875520005	4385299.0	2.6471655147482753E8	3	7871	14.211201971512406	59.60106965173078	27.911515746118898	416.87847900390625	416.8984069824219
856	416.9066162109375	21.8402734781333					1	DETECTED	416.9066 m/z @21.84 [151020OFc1_NvH-0949-Control-19.raw]	416.9066162109375	21.8402734781333	0.00828560106666667	99.9471187608	99.93883315973333	3956143.75	2.4185526099491775E8	3	7871	0.16828872851295174	2.58703187511891	4.376470749916811	416.8985290527344	416.91650390625
857	416.9281921386719	29.8135266608					1	DETECTED	416.9282 m/z @29.81 [151020OFc1_NvH-0949-Control-19.raw]	416.9281921386719	29.8135266608	0.00828560106666667	99.9471187608	99.93883315973333	346051.5625	1.3974330964544657E8	0	7871	4.780540975240129	0.5229974915690423	3.912550085152782	416.918212890625	416.9378662109375
858	416.949462890625	17.1939012197333					1	DETECTED	416.9495 m/z @17.19 [151020OFc1_NvH-0949-Control-19.raw]	416.949462890625	17.1939012197333	0.0408543922666667	98.6425082570667	98.60165386480003	93155.3046875	1.2605963359581478E8	0	7871	10.465233459732218	5.489257832796894	0.07917415371201869	416.93975830078125	416.9499206542969
859	416.96002197265625	42.3384176277333					1	DETECTED	416.9600 m/z @42.34 [151020OFc1_NvH-0949-Control-19.raw]	416.96002197265625	42.3384176277333	0.0830539946666667	99.4386473168	99.35559332213333	190134.671875	1.2594348544906387E8	0	7871	82.28023629912369	1.4707756330004051	2.264232195326472	416.9501037597656	416.96038818359375
860	416.9704284667969	23.6890457754667					1	DETECTED	416.9704 m/z @23.69 [151020OFc1_NvH-0949-Control-19.raw]	416.9704284667969	23.6890457754667	0.0991366784	99.4485580176	99.3494213392	677299.0625	1.4137387798830026E8	0	7871	0.12820741658369528	0.9562114182632209	1.3856799350661964	416.9604797363281	416.9803466796875
861	416.9891357421875	33.6813828589333					1	DETECTED	416.9891 m/z @33.68 [151020OFc1_NvH-0949-Control-19.raw]	416.9891357421875	33.6813828589333	0.130657199466667	99.9763843562667	99.84572715680004	342951.5625	1.3417333199933428E8	0	7871	8.24079882705962	2.5172603989267546	0.05950656041663617	416.9805908203125	416.9989013671875
862	417.0006408691406	24.0327986250667					1	DETECTED	417.0006 m/z @24.03 [151020OFc1_NvH-0949-Control-19.raw]	417.0006408691406	24.0327986250667	0.193318516266667	98.6621790264	98.46886051013333	204250.734375	1.6813453769307142E8	0	7871	9.243254304370325	6.337760932884701	0.005594269073900419	416.9992980957031	417.0104064941406
863	417.04351806640625	41.4764523498667					1	DETECTED	417.0435 m/z @41.48 [151020OFc1_NvH-0949-Control-19.raw]	417.04351806640625	41.4764523498667	0.285557547466667	99.1862166245333	98.90065907706663	441535.28125	1.3079556701156946E8	0	7871	12.65769051456617	0.8982190697699889	3.4115034994723157	417.0336608886719	417.0534973144531
864	417.06903076171875	43.7965426048					1	DETECTED	417.0690 m/z @43.80 [151020OFc1_NvH-0949-Control-19.raw]	417.06903076171875	43.7965426048	0.00828560106666667	97.6411530637333	97.63286746266664	265431.15625	1.3604491732275543E8	0	7871	18.60704418782415	1.0927222802007723	0.5377178275306155	417.0590515136719	417.0780334472656
865	417.16876220703125	92.2020612432					1	DETECTED	417.1688 m/z @92.20 [151020OFc1_NvH-0949-Control-19.raw]	417.16876220703125	92.2020612432	1.84056749653333	94.9278822392	93.08731474266668	297488.75	1.1525872013713114E8	0	7871	0.17148801040411854	0.9839843345189216	3.348814281399955	417.1588439941406	417.17822265625
866	417.1883239746094	19.7020518885333					1	DETECTED	417.1883 m/z @19.70 [151020OFc1_NvH-0949-Control-19.raw]	417.1883239746094	19.7020518885333	3.91299878586667	99.5256356597333	95.61263687386662	338181.375	1.3452995491379738E8	0	7871	0.2929365307161831	0.5196369299822019	0.5793148923830163	417.1786193847656	417.193359375
867	417.203369140625	34.8911735666667					1	DETECTED	417.2034 m/z @34.89 [151020OFc1_NvH-0949-Control-19.raw]	417.203369140625	34.8911735666667	0.1515588744	98.0152324653333	97.8636735909333	1665220.625	2.2492222216265896E8	3	7871	17.023003701464745	0.5236354922558618	0.4633861279946776	417.1933898925781	417.2115783691406
868	417.2215881347656	16.2227330904					1	DETECTED	417.2216 m/z @16.22 [151020OFc1_NvH-0949-Control-19.raw]	417.2215881347656	16.2227330904	1.795951416	98.151892988	96.355941572	7391176.5	5.2842130566559666E8	2	7871	0.23666871177367454	17.979062070462675	18.418632339145756	417.21160888671875	417.2315673828125
869	417.24053955078125	22.898479948					1	DETECTED	417.2405 m/z @22.90 [151020OFc1_NvH-0949-Control-19.raw]	417.24053955078125	22.898479948	3.113403372	97.3660189829333	94.2526156109333	2769460.5	3.0680864862346137E8	2	7871	9.888615979703076	2.1162411417682407	1.9463310925420285	417.2315979003906	417.2418212890625
870	417.2518310546875	29.9617790621333					1	DETECTED	417.2518 m/z @29.96 [151020OFc1_NvH-0949-Control-19.raw]	417.2518310546875	29.9617790621333	2.6897724824	95.5841976253333	92.8944251429333	1.0047746E7	4.668473704442885E8	3	7871	0.2615738040652893	2.5824315373341213	0.07144423942967312	417.2418518066406	417.26171875
871	417.2665710449219	85.8879932898667					1	DETECTED	417.2666 m/z @85.89 [151020OFc1_NvH-0949-Control-19.raw]	417.2665710449219	85.8879932898667	3.1799462152	99.9668164264	96.7868702112	3554316.0	2.6743807785838965E8	0	7871	15.7079707386592	0.6807258323523528	0.022924090650035832	417.2618408203125	417.2763366699219
872	417.2770690917969	82.0435262541333					1	DETECTED	417.2771 m/z @82.04 [151020OFc1_NvH-0949-Control-19.raw]	417.2770690917969	82.0435262541333	5.1650992672	92.2668458730667	87.1017466058667	562167.0	3.5438071492280596E8	2	7871	33.19228747737686	0.556352150533035	0.3334822337077075	417.27685546875	417.2858581542969
873	417.2895812988281	46.1605704354667					1	DETECTED	417.2896 m/z @46.16 [151020OFc1_NvH-0949-Control-19.raw]	417.2895812988281	46.1605704354667	6.1227430088	95.8028722666667	89.6801292578667	146807.28125	1.4302569030602604E8	0	7871	0.06392100076065788	1.1683266521465487	0.01608180724024005	417.2882080078125	417.29437255859375
874	417.3045654296875	89.816002992					1	DETECTED	417.3046 m/z @89.82 [151020OFc1_NvH-0949-Control-19.raw]	417.3045654296875	89.816002992	2.377315852	98.0538260794667	95.67651022746671	301895.125	1.494854447525059E8	0	7871	3.0766856272829557	0.9741055336019108	0.5743681656847088	417.2947692871094	417.30810546875
875	417.4610290527344	42.3105930381333					1	DETECTED	417.4610 m/z @42.31 [151020OFc1_NvH-0949-Control-19.raw]	417.4610290527344	42.3105930381333	3.91299878586667	95.991542928	92.07854414213332	104737.4453125	1.3031630197160919E8	0	7871	53.68908950729685	1.3596230383384815	1.8491317427478526	417.45111083984375	417.4623107910156
876	417.4724426269531	23.639932024					1	DETECTED	417.4724 m/z @23.64 [151020OFc1_NvH-0949-Control-19.raw]	417.4724426269531	23.639932024	4.00063936666667	90.3028348184	86.30219545173333	359393.65625	1.3808445029947734E8	0	7871	3.243830732736985	0.5492189390508608	0.1513831349566572	417.4626159667969	417.4733581542969
877	417.4834289550781	21.7905278008					1	DETECTED	417.4834 m/z @21.79 [151020OFc1_NvH-0949-Control-19.raw]	417.4834289550781	21.7905278008	4.41406599493333	89.0803757314667	84.66630973653338	533032.4375	1.4720199796245167E8	0	7871	0.13873044565764658	14.875106976003584	101.58216936776037	417.47344970703125	417.4902648925781
878	417.5003356933594	25.6116511288					1	DETECTED	417.5003 m/z @25.61 [151020OFc1_NvH-0949-Control-19.raw]	417.5003356933594	25.6116511288	2.82749577333333	98.4135357306667	95.58603995733337	1191270.75	1.6739368573023644E8	0	7871	0.062122174586175305	0.7118889542212218	0.15770284431269113	417.4904479980469	417.5099792480469
879	417.5264892578125	62.2543500677333					1	DETECTED	417.5265 m/z @62.25 [151020OFc1_NvH-0949-Control-19.raw]	417.5264892578125	62.2543500677333	3.8940589784	97.9378186792	94.04375970080001	270081.3125	1.6519484474762958E8	0	7871	0.21383796831836577	0.9085591973108179	0.002861285479069691	417.5167236328125	417.52813720703125
880	417.5381774902344	34.9409372853333					1	DETECTED	417.5382 m/z @34.94 [151020OFc1_NvH-0949-Control-19.raw]	417.5381774902344	34.9409372853333	3.5491091496	98.5181929042667	94.9690837546667	1322086.125	1.914455487690476E8	3	7871	16.669478395863614	0.5624645446693413	0.5974034275013912	417.5283203125	417.5442199707031
881	417.55426025390625	12.1139793808					1	DETECTED	417.5543 m/z @12.11 [151020OFc1_NvH-0949-Control-19.raw]	417.55426025390625	12.1139793808	4.14303141626667	94.8997409869333	90.75670957066663	2151699.25	1.890030898841935E8	3	7871	1.4895087055547798	2.3718951037343157	11.516658279934681	417.5443115234375	417.5560302734375
882	417.5660400390625	25.3945827317333					1	DETECTED	417.5660 m/z @25.39 [151020OFc1_NvH-0949-Control-19.raw]	417.5660400390625	25.3945827317333	4.47191731893333	95.9215269776	91.44960965866666	2163682.5	3.0619580691781324E8	3	7871	1.6292115233514899	0.6986244086229007	0.5920486686178983	417.5560607910156	417.5716857910156
883	417.5816955566406	38.6071910938667					1	DETECTED	417.5817 m/z @38.61 [151020OFc1_NvH-0949-Control-19.raw]	417.5816955566406	38.6071910938667	3.36354021333333	99.7237399592	96.36019974586668	2239428.25	1.9642122773477066E8	3	7871	0.2214765985663547	0.5461074737999883	0.014081668074227024	417.5717468261719	417.5913391113281
884	417.5990905761719	29.6757907949333					1	DETECTED	417.5991 m/z @29.68 [151020OFc1_NvH-0949-Control-19.raw]	417.5990905761719	29.6757907949333	3.13234877386667	94.8526062741333	91.72025750026663	277759.40625	1.4011023285770464E8	0	7871	0.32696599351274	0.5163535027733	6.3285287617988	417.5920104980469	417.6087646484375
885	417.61138916015625	8.82082136666667					1	DETECTED	417.6114 m/z @8.82 [151020OFc1_NvH-0949-Control-19.raw]	417.61138916015625	8.82082136666667	2.97434454613333	58.4049456933333	55.43060114719997	70534.0703125	8.991788785631137E7	3	7871	0.15782059062472698	0.5230185808388417	1.0152341600092778	417.6092834472656	417.6151123046875
886	417.6251220703125	21.722895676					1	DETECTED	417.6251 m/z @21.72 [151020OFc1_NvH-0949-Control-19.raw]	417.6251220703125	21.722895676	1.58366614906667	99.0307709802667	97.44710483120002	163557.640625	1.2406621575193639E8	0	7871	0.2060078076670102	2.5676759643095175	3.3348067668896535	417.6151428222656	417.6346435546875
887	417.6927795410156	23.8632710826667					1	DETECTED	417.6928 m/z @23.86 [151020OFc1_NvH-0949-Control-19.raw]	417.6927795410156	23.8632710826667	3.76021888613333	74.1666989210667	70.40648003493337	344578.75	1.383163473997923E8	0	7871	0.31265554471606904	0.5312116020732551	0.42685541409725664	417.6831359863281	417.6987609863281
888	417.7087707519531	14.2826946565333					1	DETECTED	417.7088 m/z @14.28 [151020OFc1_NvH-0949-Control-19.raw]	417.7087707519531	14.2826946565333	3.8748662024	96.3232454418667	92.4483792394667	734703.125	1.6841849057013208E8	2	7871	6.460088338801631	16.578004496259915	1.7726633475853557	417.69879150390625	417.718505859375
889	417.728515625	23.213753268					1	DETECTED	417.7285 m/z @23.21 [151020OFc1_NvH-0949-Control-19.raw]	417.728515625	23.213753268	4.58691775333333	97.7792243746667	93.19230662133337	3862802.0	3.1580269123519677E8	2	7871	7.1131137870791505	1.0687491260483208	3.2141105696024708	417.7185363769531	417.7297058105469
890	417.7397766113281	35.5408154866667					1	DETECTED	417.7398 m/z @35.54 [151020OFc1_NvH-0949-Control-19.raw]	417.7397766113281	35.5408154866667	3.09344107546667	96.9278259778667	93.83438490240003	5227153.0	3.5650128271989185E8	2	7871	10.047905104814024	0.5175055909173555	1.2628236497452263	417.72979736328125	417.7497253417969
891	417.75360107421875	30.0036054349333					1	DETECTED	417.7536 m/z @30.00 [151020OFc1_NvH-0949-Control-19.raw]	417.75360107421875	30.0036054349333	0.386700407733333	92.2847559288	91.89805552106667	1667686.375	1.9939753052552426E8	0	7871	0.28139534298028224	1.3809746159549663	0.07134323704758763	417.7497863769531	417.7635803222656
892	417.763671875	19.5269871413333					1	DETECTED	417.7637 m/z @19.53 [151020OFc1_NvH-0949-Control-19.raw]	417.763671875	19.5269871413333	3.49982999333333	98.6621790264	95.16234903306666	530365.5625	1.3247120650131142E8	2	7871	79.20171251202581	351.3263126625475	27.366389152439677	417.7636413574219	417.7729187011719
893	417.7756652832031	18.2426475717333					1	DETECTED	417.7757 m/z @18.24 [151020OFc1_NvH-0949-Control-19.raw]	417.7756652832031	18.2426475717333	2.4230089464	91.6492652866667	89.2262563402667	209933.28125	1.4048940938701507E8	0	7871	0.12042519112254269	3.76495045868917	0.20511261566033723	417.77508544921875	417.7844543457031
894	417.8526611328125	35.1821696626667					1	DETECTED	417.8527 m/z @35.18 [151020OFc1_NvH-0949-Control-19.raw]	417.8526611328125	35.1821696626667	0.0408543922666667	99.4585237632	99.41766937093334	71785.21875	1.3661523170113313E8	0	7871	89.75163103920775	1.7597399939404377	2.5175659511121378	417.84271240234375	417.85662841796875
895	417.8666687011719	28.9648405530667					1	DETECTED	417.8667 m/z @28.96 [151020OFc1_NvH-0949-Control-19.raw]	417.8666687011719	28.9648405530667	0.823284784	99.7529392192	98.9296544352	1519361.875	1.78452877523746E8	0	7871	36.01545884504107	1.3989673442991912	1.7972476871619456	417.8567199707031	417.8666687011719
896	417.8766784667969	47.5116282368					1	DETECTED	417.8767 m/z @47.51 [151020OFc1_NvH-0949-Control-19.raw]	417.8766784667969	47.5116282368	0.00828560106666667	99.5160859381333	99.50780033706664	1.3089312E7	3.7921592614891785E8	3	7871	0.18794065841282048	0.5114675779658481	0.009948889488244189	417.86669921875	417.8866271972656
897	417.8884582519531	12.1139793808					1	DETECTED	417.8885 m/z @12.11 [151020OFc1_NvH-0949-Control-19.raw]	417.8884582519531	12.1139793808	5.10382066053333	99.90835872	94.80453805946667	1493481.75	1.609987348259508E8	3	7871	5.4500116912517385	6.8710081753768675	0.035030716232710014	417.8867492675781	417.8904113769531
898	417.9004211425781	25.440992744					1	DETECTED	417.9004 m/z @25.44 [151020OFc1_NvH-0949-Control-19.raw]	417.9004211425781	25.440992744	0.0194314626666667	99.7335629512	99.71413148853334	1577347.125	2.287467641122211E8	3	7871	3.2084804418121884	1.3581678185004569	0.2478922183286486	417.89044189453125	417.910400390625
899	417.9161071777344	38.6071910938667					1	DETECTED	417.9161 m/z @38.61 [151020OFc1_NvH-0949-Control-19.raw]	417.9161071777344	38.6071910938667	0.00828560106666667	99.9976261210667	99.98934052000004	929816.8125	1.4080517324105904E8	0	7871	0.0554869943512557	5.084650499626957	0.012458004504098478	417.91046142578125	417.92559814453125
900	417.9337463378906	30.0468654485333					1	DETECTED	417.9337 m/z @30.05 [151020OFc1_NvH-0949-Control-19.raw]	417.9337463378906	30.0468654485333	0.0618749677333333	99.4000953210667	99.33822035333337	163433.265625	1.3862498372785482E8	0	7871	0.40478797068915284	2.17769431086103	2.5600531217684304	417.92633056640625	417.9435729980469
901	417.9543762207031	20.0405521613333					1	DETECTED	417.9544 m/z @20.04 [151020OFc1_NvH-0949-Control-19.raw]	417.9543762207031	20.0405521613333	0.00828560106666667	99.5739209973333	99.56563539626664	282152.09375	1.3913416047862372E8	0	7871	0.16530830989758272	0.5141334435276913	0.03980775978462897	417.9447021484375	417.95831298828125
902	417.9683532714844	28.2723483648					1	DETECTED	417.9684 m/z @28.27 [151020OFc1_NvH-0949-Control-19.raw]	417.9683532714844	28.2723483648	0.130657199466667	99.7529392192	99.62228201973333	533109.9375	1.5141577923881E8	0	7871	0.08789179947222081	0.5140917283252249	0.0072594979264919935	417.9584045410156	417.97833251953125
903	417.9850158691406	21.7326560469333					1	DETECTED	417.9850 m/z @21.73 [151020OFc1_NvH-0949-Control-19.raw]	417.9850158691406	21.7326560469333	0.00828560106666667	99.9976261210667	99.98934052000004	244007.46875	1.461308175993815E8	0	7871	0.018380569323110052	2.3670656008778286	3.4565600668879504	417.9783630371094	417.9949645996094
904	417.9968566894531	29.5693188338667					1	DETECTED	417.9969 m/z @29.57 [151020OFc1_NvH-0949-Control-19.raw]	417.9968566894531	29.5693188338667	0.0300253578666667	99.2054084032	99.17538304533333	195199.5625	1.5452189783701417E8	0	7871	0.19415884574864606	3.123891767091709	0.8209666672176259	417.9952087402344	418.006103515625
905	418.0845947265625	62.6798083322667					1	DETECTED	418.0846 m/z @62.68 [151020OFc1_NvH-0949-Control-19.raw]	418.0845947265625	62.6798083322667	8.63825198186667	98.2100443570667	89.57179237520003	142024.515625	1.3065395159005776E8	0	7871	1.8074123801659283	0.6013840100004395	0.20261031564117138	418.0751647949219	418.0935974121094
906	418.1335144042969	82.6571608949333					1	DETECTED	418.1335 m/z @82.66 [151020OFc1_NvH-0949-Control-19.raw]	418.1335144042969	82.6571608949333	2.28618965653333	94.98437326	92.69818360346667	205789.109375	1.7422153362909856E8	2	7871	8.672984169465494	10.631250439901354	0.5518386054577585	418.1324157714844	418.1411437988281
907	418.1716003417969	90.2941453776					1	DETECTED	418.1716 m/z @90.29 [151020OFc1_NvH-0949-Control-19.raw]	418.1716003417969	90.2941453776	5.21158811466667	94.6648456098667	89.45325749520003	150429.0	1.3569008719758204E8	0	7871	1.2482520763270344	0.5256850544510538	0.011832580338309969	418.161865234375	418.1717834472656
908	418.1817932128906	57.315952172					1	DETECTED	418.1818 m/z @57.32 [151020OFc1_NvH-0949-Control-19.raw]	418.1817932128906	57.315952172	3.0842203688	95.3359503626667	92.25172999386669	222755.75	1.6826193433089998E8	2	7871	33.72062738032257	0.8829297087592582	0.9472575196429531	418.1718444824219	418.1905212402344
909	418.2005310058594	28.8942536693333					1	DETECTED	418.2005 m/z @28.89 [151020OFc1_NvH-0949-Control-19.raw]	418.2005310058594	28.8942536693333	3.03886859946667	96.1009939968	93.06212539733333	362697.8125	1.433015149975054E8	3	7871	null	0.5664527576479585	0.16320016197500428	418.1905822753906	418.2008361816406
910	418.2108459472656	47.4714908952					1	DETECTED	418.2108 m/z @47.47 [151020OFc1_NvH-0949-Control-19.raw]	418.2108459472656	47.4714908952	2.91009964853333	97.2406974893333	94.33059784079997	1.0566877E7	2.96505207319382E8	0	7871	18.795484535752635	1.6858380912688222	2.379538699554646	418.20086669921875	418.2108459472656
911	418.2208557128906	29.2178916672					1	DETECTED	418.2209 m/z @29.22 [151020OFc1_NvH-0949-Control-19.raw]	418.2208557128906	29.2178916672	3.04804794453333	99.2836511637333	96.23560321919996	1.2679142E7	6.977946877849194E8	2	7871	18.284872228187236	2.83335929821701	0.07448403848014339	418.21087646484375	418.2308349609375
912	418.23089599609375	38.2697906186667					1	DETECTED	418.2309 m/z @38.27 [151020OFc1_NvH-0949-Control-19.raw]	418.23089599609375	38.2697906186667	3.62523540506667	49.2172333293333	45.59199792426663	752735.125	1.4355345540747336E8	3	7871	30.681324990599382	5.001237620199363	0.5578207275717881	418.2308654785156	418.2315368652344
913	418.2415466308594	35.5408154866667					1	DETECTED	418.2415 m/z @35.54 [151020OFc1_NvH-0949-Control-19.raw]	418.2415466308594	35.5408154866667	3.15232965866667	99.9763843562667	96.82405469760003	2312844.75	3.023354033489795E8	2	7871	10.018345617132855	5.672130112354403	0.47368994761885175	418.2315673828125	418.25152587890625
914	418.25555419921875	29.9466503754667					1	DETECTED	418.2556 m/z @29.95 [151020OFc1_NvH-0949-Control-19.raw]	418.25555419921875	29.9466503754667	3.29481575173333	99.3123215514667	96.01750579973337	273026.90625	1.6479335215865523E8	3	7871	11.87891360133461	0.5813510991784234	0.1380553511329273	418.2515563964844	418.2593688964844
915	418.2694091796875	85.8879932898667					1	DETECTED	418.2694 m/z @85.89 [151020OFc1_NvH-0949-Control-19.raw]	418.2694091796875	85.8879932898667	2.2679563744	92.3025975285333	90.0346411541333	500879.8125	1.6467853387574628E8	2	7871	75.25752794411432	0.5345014416825425	0.29015169696629967	418.25946044921875	418.2793884277344
916	418.28033447265625	91.3649546368					1	DETECTED	418.2803 m/z @91.36 [151020OFc1_NvH-0949-Control-19.raw]	418.28033447265625	91.3649546368	2.94670951733333	99.1182236448	96.17151412746666	131995.75	1.2618204787071645E8	0	7871	1.3476164351084066	0.5037138786894355	0.007330955687017661	418.2794189453125	418.2899169921875
917	418.318359375	89.7944514536					1	DETECTED	418.3184 m/z @89.79 [151020OFc1_NvH-0949-Control-19.raw]	418.318359375	89.7944514536	2.2406566856	94.1459162570667	91.9052595714667	212787.78125	4.606209350649231E7	0	7871	3.5177089876313516	1.1431162944925604	1.3313321053095906	418.3099365234375	418.3248291015625
918	418.44580078125	23.7778134536					1	DETECTED	418.4458 m/z @23.78 [151020OFc1_NvH-0949-Control-19.raw]	418.44580078125	23.7778134536	3.46977848453333	96.7321788213333	93.26240033679997	291083.21875	1.3644344963844234E8	0	7871	3.4083561609654502	0.5119657215985318	0.7653419943709319	418.43603515625	418.4557189941406
919	418.4591979980469	20.0191585866667					1	DETECTED	418.4592 m/z @20.02 [151020OFc1_NvH-0949-Control-19.raw]	418.4591979980469	20.0191585866667	4.75332219333333	99.4875573213333	94.73423512799997	221524.3125	1.2489403662740439E8	0	7871	0.35167272045833187	7.563240211061815	5.903007232250007	418.455810546875	418.46148681640625
920	418.47149658203125	37.8324128136					1	DETECTED	418.4715 m/z @37.83 [151020OFc1_NvH-0949-Control-19.raw]	418.47149658203125	37.8324128136	1.67652153333333	95.9013083941333	94.22478686079997	1591927.375	1.551057242885644E8	0	7871	0.10517947045245535	0.5056825156634898	0.02493037840662305	418.4615173339844	418.4814147949219
921	418.4843444824219	20.7487687634667					1	DETECTED	418.4843 m/z @20.75 [151020OFc1_NvH-0949-Control-19.raw]	418.4843444824219	20.7487687634667	3.5379401488	95.4950030498667	91.95706290106669	120738.6640625	1.2903368719172713E8	0	7871	0.07511980891557357	2.8293729031443204	0.00873805445691046	418.48150634765625	418.4942932128906
922	418.51300048828125	33.655459908					1	DETECTED	418.5130 m/z @33.66 [151020OFc1_NvH-0949-Control-19.raw]	418.51300048828125	33.655459908	5.22087961493333	99.743135284	94.52225566906668	323607.1875	1.982051470515532E8	0	7871	0.06712562938731992	0.5054820529963175	1.6881624701123403	418.5030212402344	418.5229797363281
923	418.53497314453125	28.9785565992					1	DETECTED	418.5350 m/z @28.98 [151020OFc1_NvH-0949-Control-19.raw]	418.53497314453125	28.9785565992	3.6940408984	95.931727036	92.2376861376	361150.65625	1.4066344940420824E8	0	7871	39.3275200209954	0.5069201039718322	1.458507460186944	418.5249938964844	418.53509521484375
924	418.54510498046875	47.4714908952					1	DETECTED	418.5451 m/z @47.47 [151020OFc1_NvH-0949-Control-19.raw]	418.54510498046875	47.4714908952	3.06590175386667	98.0727297984	95.00682804453334	3957158.0	2.0635376027201307E8	3	7871	0.15248594513208502	0.5458513907551433	0.06720062214883386	418.5351257324219	418.5550842285156
925	418.56341552734375	28.0252613002667					1	DETECTED	418.5634 m/z @28.03 [151020OFc1_NvH-0949-Control-19.raw]	418.56341552734375	28.0252613002667	2.68059369973333	98.9522443709333	96.27165067119996	1355535.125	2.2393631753449315E8	3	7871	0.20683482361427608	1.6009656395463152	0.4545421007890499	418.55511474609375	418.57330322265625
926	418.5836181640625	24.2109566370667					1	DETECTED	418.5836 m/z @24.21 [151020OFc1_NvH-0949-Control-19.raw]	418.5836181640625	24.2109566370667	3.24639341546667	95.4950030498667	92.24860963440003	709806.0	1.54898000088529E8	3	7871	0.14388736122674572	3.3121441398621365	8.465118403972008	418.5736389160156	418.5935974121094
927	418.5946960449219	34.4196245176					1	DETECTED	418.5947 m/z @34.42 [151020OFc1_NvH-0949-Control-19.raw]	418.5946960449219	34.4196245176	3.07505167546667	77.6225889898667	74.54753731440003	551049.8125	1.2709776111013034E8	3	7871	0.16543502248335074	0.6118839140376059	0.004507601469305156	418.5936279296875	418.60455322265625
928	418.6091003417969	4.11386285893333					1	DETECTED	418.6091 m/z @4.11 [151020OFc1_NvH-0949-Control-19.raw]	418.6091003417969	4.11386285893333	4.04678887546667	47.4098188021333	43.363029926666634	54196.03515625	6.526430806109604E7	0	7871	0.06718690749379075	318.68487102530645	2.0434748221150545	418.6050720214844	418.6097106933594
929	418.6462097167969	23.709354004					1	DETECTED	418.6462 m/z @23.71 [151020OFc1_NvH-0949-Control-19.raw]	418.6462097167969	23.709354004	2.295354208	98.6621790264	96.36682481839999	229015.453125	1.4049672873140082E8	0	7871	0.1490774629680267	0.7934203877820494	0.009336808105602598	418.63702392578125	418.6556091308594
930	418.6832275390625	53.7703173829333					1	DETECTED	418.6832 m/z @53.77 [151020OFc1_NvH-0949-Control-19.raw]	418.6832275390625	53.7703173829333	5.90697205146667	97.9095586389333	92.00258658746664	147107.359375	1.3469665891256803E8	0	7871	21.761314503021957	0.9610964920057697	0.2911090895560569	418.6737060546875	418.6929931640625
931	418.7038269042969	15.5430031346667					1	DETECTED	418.7038 m/z @15.54 [151020OFc1_NvH-0949-Control-19.raw]	418.7038269042969	15.5430031346667	2.62541290666667	97.308475892	94.68306298533334	389683.8125	1.506490869868553E8	4	7871	4.010526327001244	0.7885539355569278	8.897476602281719	418.6947021484375	418.70635986328125
932	418.71636962890625	21.7905278008					1	DETECTED	418.7164 m/z @21.79 [151020OFc1_NvH-0949-Control-19.raw]	418.71636962890625	21.7905278008	3.83659955333333	95.5641833826667	91.72758382933337	5245080.5	2.4838423036059728E8	2	7871	0.16937321615254675	1.074139904672463	1.2783481167029171	418.7064208984375	418.7189636230469
933	418.7289733886719	19.78041571655					1	DETECTED	418.7290 m/z @19.78 [151020OFc1_NvH-0949-Control-19.raw]	418.7289733886719	19.78041571655	3.25579108826667	94.3351183973333	91.07932730906663	1.2698381E7	6.44442725462413E8	2	7871	0.3034558252383057	0.7433047375830265	3.809774749466342	418.718994140625	418.73895263671875
934	418.741455078125	35.5604692669333					1	DETECTED	418.7415 m/z @35.56 [151020OFc1_NvH-0949-Control-19.raw]	418.741455078125	35.5604692669333	3.51845122026667	71.9998212501333	68.48137002986662	604515.1875	1.6045711410994625E8	2	7871	10.482826890958506	0.8862447130860168	0.6122126021463397	418.7389831542969	418.7430114746094
935	418.7530212402344	5.71115541066667					1	DETECTED	418.7530 m/z @5.71 [151020OFc1_NvH-0949-Control-19.raw]	418.7530212402344	5.71115541066667	2.0762898104	99.2054084032	97.1291185928	1491783.25	2.1153416603147462E8	2	7871	12.645236928379749	23.581050920743	147.26747458795242	418.7430419921875	418.762939453125
936	418.7654113769531	15.7618629426667					1	DETECTED	418.7654 m/z @15.76 [151020OFc1_NvH-0949-Control-19.raw]	418.7654113769531	15.7618629426667	10.2344404232	99.5065066576	89.2720662344	325361.3125	1.350477040691485E8	2	7871	22.9797564494138	1.4285902495982277	146.44930062832282	418.7630310058594	418.7723388671875
937	418.7824401855469	3.81615594933333					1	DETECTED	418.7824 m/z @3.82 [151020OFc1_NvH-0949-Control-19.raw]	418.7824401855469	3.81615594933333	0.9653625464	93.3183613549333	92.3529988085333	1997790.0	1.602397831744804E8	2	7871	0.1898724657969706	1.2975557236487776	1.2958137989754457	418.7739562988281	418.7912902832031
938	418.84716796875	13.2670519114667					1	DETECTED	418.8472 m/z @13.27 [151020OFc1_NvH-0949-Control-19.raw]	418.84716796875	13.2670519114667	0.0514873597333333	99.9861240770667	99.93463671733338	227380.203125	1.3790691067530283E8	0	7871	10.48353062210297	0.525503516482939	66.04301386897201	418.83782958984375	418.8571472167969
939	418.8692932128906	35.8712057005333					1	DETECTED	418.8693 m/z @35.87 [151020OFc1_NvH-0949-Control-19.raw]	418.8692932128906	35.8712057005333	0.00828560106666667	99.7816687506667	99.77338314960004	833797.25	1.3573507521396106E8	0	7871	0.13185071357323608	1.107615538086265	0.06691961411142267	418.8599548339844	418.8694152832031
940	418.8794250488281	47.4714908952					1	DETECTED	418.8794 m/z @47.47 [151020OFc1_NvH-0949-Control-19.raw]	418.8794250488281	47.4714908952	0.00828560106666667	99.9976261210667	99.98934052000004	1133650.125	1.9882813113675898E8	3	7871	21.917535687570783	0.5027524586368957	0.07395225303577599	418.86944580078125	418.8893737792969
941	418.8975524902344	27.992861496					1	DETECTED	418.8976 m/z @27.99 [151020OFc1_NvH-0949-Control-19.raw]	418.8975524902344	27.992861496	0.00828560106666667	99.9976261210667	99.98934052000004	688967.3125	1.4778471353217542E8	3	7871	3.5359199396975534	0.6325042889418223	1.5050662482079633	418.88946533203125	418.8977966308594
942	418.9078369140625	26.1589865893333					1	DETECTED	418.9078 m/z @26.16 [151020OFc1_NvH-0949-Control-19.raw]	418.9078369140625	26.1589865893333	0.00828560106666667	99.5739209973333	99.56563539626664	4550525.0	2.6283572080898687E8	3	7871	0.24376127695980543	5.9769246088251755	116.20440511565221	418.8978576660156	418.91778564453125
943	418.91796875	24.1757071848					1	DETECTED	418.9180 m/z @24.18 [151020OFc1_NvH-0949-Control-19.raw]	418.91796875	24.1757071848	0.518016894666667	99.6259095605333	99.10789266586663	625825.625	1.5497040137203452E8	0	7871	0.12351083025610876	0.578101972813057	5.340184272314969	418.9178466796875	418.9279479980469
944	418.9288330078125	34.3408210682667					1	DETECTED	418.9288 m/z @34.34 [151020OFc1_NvH-0949-Control-19.raw]	418.9288330078125	34.3408210682667	0.00828560106666667	98.480429444	98.47214384293333	410538.5	1.347283455060471E8	0	7871	0.18058283631668814	1.636386734914363	0.005905927194448585	418.927978515625	418.9386291503906
945	418.94256591796875	13.1288264965333					1	DETECTED	418.9426 m/z @13.13 [151020OFc1_NvH-0949-Control-19.raw]	418.94256591796875	13.1288264965333	0.0830539946666667	98.9817274466667	98.89867345200003	297368.71875	1.3052036621032313E8	0	7871	0.13541509174345912	0.5474870675603146	1.1011266086100195	418.9390563964844	418.9519348144531
946	418.96197509765625	22.2527454981333					1	DETECTED	418.9620 m/z @22.25 [151020OFc1_NvH-0949-Control-19.raw]	418.96197509765625	22.2527454981333	2.96511121253333	97.4844841754667	94.51937296293337	471270.34375	1.5585761418568033E8	0	7871	0.16641435723321152	0.8697659901226521	0.42460521867669915	418.95208740234375	418.9642333984375
947	418.9742736816406	15.2944728970667					1	DETECTED	418.9743 m/z @15.29 [151020OFc1_NvH-0949-Control-19.raw]	418.9742736816406	15.2944728970667	0.00828560106666667	99.8109241549333	99.80263855386664	1817080.75	2.0258359507944557E8	3	7871	0.2265354301683402	4.04347390051134	38.14954179906372	418.96429443359375	418.984130859375
948	418.9871826171875	30.6715044832					1	DETECTED	418.9872 m/z @30.67 [151020OFc1_NvH-0949-Control-19.raw]	418.9871826171875	30.6715044832	0.00828560106666667	98.3645533328	98.35626773173334	609768.3125	1.6709643044630593E8	4	7871	0.06904489276364956	0.9570958115236082	1.5506190435590737	418.9842834472656	418.99713134765625
949	419.0147705078125	33.6120776138667					1	DETECTED	419.0148 m/z @33.61 [151020OFc1_NvH-0949-Control-19.raw]	419.0147705078125	33.6120776138667	0.00828560106666667	99.1182236448	99.10993804373334	211002.890625	1.2871086542902741E8	0	7871	2.304563950311234	1.951959262724222	0.003981805620586847	419.0048522949219	419.02313232421875
950	419.033203125	33.3324134965333					1	DETECTED	419.0332 m/z @33.33 [151020OFc1_NvH-0949-Control-19.raw]	419.033203125	33.3324134965333	0.6729967112	99.9471187608	99.2741220496	223475.0625	1.4413859695696893E8	0	7871	23.962930397466256	1.5198391738302879	0.5034750657273549	419.0233459472656	419.0431823730469
951	419.0686950683594	71.5821555314667					1	DETECTED	419.0687 m/z @71.58 [151020OFc1_NvH-0949-Control-19.raw]	419.0686950683594	71.5821555314667	0.0300253578666667	87.6582924482667	87.62826709040004	92369.3359375	1.3453097503436965E8	0	7871	0.32233326117138006	0.6128401858348246	0.2253314791176273	419.0592956542969	419.0780029296875
952	419.1194763183594	90.1742468504					1	DETECTED	419.1195 m/z @90.17 [151020OFc1_NvH-0949-Control-19.raw]	419.1194763183594	90.1742468504	1.42465926506667	99.743135284	98.31847601893334	264338.53125	1.633656185779878E8	0	7871	0.06659668899023075	0.5452800931807842	0.07698345804039596	419.10980224609375	419.12847900390625
953	419.1638488769531	92.2197215912					1	DETECTED	419.1638 m/z @92.22 [151020OFc1_NvH-0949-Control-19.raw]	419.1638488769531	92.2197215912	5.5614491176	96.7321788213333	91.1707297037333	127853.9140625	1.2920860738558272E8	0	7871	1.1858021244654537	0.5276795827142938	0.05529659871234798	419.1546325683594	419.17364501953125
954	419.1841125488281	14.7856364938667					1	DETECTED	419.1841 m/z @14.79 [151020OFc1_NvH-0949-Control-19.raw]	419.1841125488281	14.7856364938667	4.42300510426667	94.8431834168	90.42017831253334	119692.453125	1.4255805160253927E8	0	7871	5.551167004234406	7.2721651666531235	0.16691864688521352	419.17425537109375	419.194091796875
955	419.20416259765625	21.8135905997333					1	DETECTED	419.2042 m/z @21.81 [151020OFc1_NvH-0949-Control-19.raw]	419.20416259765625	21.8135905997333	3.20782722693333	97.8280052770667	94.62017805013336	584792.1875	2.37105404113528E8	0	7871	14.277831362491671	1.7129502346110927	1.8400366572837041	419.1941833496094	419.2042236328125
956	419.2142333984375	14.9525514874667					1	DETECTED	419.2142 m/z @14.95 [151020OFc1_NvH-0949-Control-19.raw]	419.2142333984375	14.9525514874667	2.68059369973333	96.8786139597333	94.19802025999996	3338049.75	3.146317192043534E8	2	7871	6.932044946223012	9.827313091746888	2.841640132851657	419.2042541503906	419.22064208984375
957	419.23065185546875	19.8059568730667					1	DETECTED	419.2307 m/z @19.81 [151020OFc1_NvH-0949-Control-19.raw]	419.23065185546875	19.8059568730667	2.24965449786667	97.4056747170667	95.15602021920003	5652382.5	5.653772317209955E8	2	7871	0.2515266899362132	1.323586686591903	0.08621125715519057	419.2206726074219	419.2406311035156
958	419.240966796875	47.296984528					1	DETECTED	419.2410 m/z @47.30 [151020OFc1_NvH-0949-Control-19.raw]	419.240966796875	47.296984528	3.39370462186667	99.8697212418667	96.47601662000002	4608090.0	3.561234053562111E8	2	7871	21.354753358790354	0.5070235197888938	0.013054967714190222	419.24066162109375	419.2509460449219
959	419.25439453125	5.68940593946667					1	DETECTED	419.2544 m/z @5.69 [151020OFc1_NvH-0949-Control-19.raw]	419.25439453125	5.68940593946667	2.97434454613333	99.6356533541333	96.66130880799997	705361.625	1.997054167157713E8	3	7871	30.172073750954603	1.5629611204414189	176.40860489519704	419.2509765625	419.2643737792969
960	419.2689514160156	13.4349151136					1	DETECTED	419.2690 m/z @13.43 [151020OFc1_NvH-0949-Control-19.raw]	419.2689514160156	13.4349151136	5.46346246453333	91.7284672845333	86.26500481999996	380388.875	1.3400153862191707E8	0	7871	0.30481653628197414	0.8386483442466787	0.054180261320557414	419.264404296875	419.27349853515625
961	419.28363037109375	3.7974706264					1	DETECTED	419.2836 m/z @3.80 [151020OFc1_NvH-0949-Control-19.raw]	419.28363037109375	3.7974706264	3.37302309066667	96.9762963704	93.60327327973333	1029025.5	1.559573740517857E8	0	7871	0.16572644614596843	39.55345323169091	84.7129408900849	419.27374267578125	419.2931213378906
962	419.3157958984375	90.0052404088					1	DETECTED	419.3158 m/z @90.01 [151020OFc1_NvH-0949-Control-19.raw]	419.3157958984375	90.0052404088	0.00828560106666667	99.9976261210667	99.98934052000004	1102434.25	2.615062265008482E8	2	7871	81.48454641186497	0.5507299931701097	0.0888205201002203	419.31365966796875	419.3245849609375
963	419.4167785644531	9.90452908133333					1	DETECTED	419.4168 m/z @9.90 [151020OFc1_NvH-0949-Control-19.raw]	419.4167785644531	9.90452908133333	3.47918245786667	98.0345757416	94.55539328373332	310189.65625	1.4329806249031568E8	0	7871	0.20518618636767094	1.3876657465388167	6.105422888431831	419.4072570800781	419.4266662597656
964	419.4422302246094	35.8712057005333					1	DETECTED	419.4422 m/z @35.87 [151020OFc1_NvH-0949-Control-19.raw]	419.4422302246094	35.8712057005333	3.94224381066667	99.4386473168	95.49640350613333	4038611.0	1.952236536530441E8	0	7871	0.24512193559036888	5.130404781641508	9.311562726004688	419.4324035644531	419.4521484375
965	419.4639892578125	22.2384417765333					1	DETECTED	419.4640 m/z @22.24 [151020OFc1_NvH-0949-Control-19.raw]	419.4639892578125	22.2384417765333	1.75968498453333	93.8450781082667	92.08539312373337	255287.0625	1.581664250913406E8	0	7871	0.11666853677435896	0.8154532900779904	42.935991103565605	419.45404052734375	419.4653015136719
966	419.475341796875	15.3149951781333					1	DETECTED	419.4753 m/z @15.31 [151020OFc1_NvH-0949-Control-19.raw]	419.475341796875	15.3149951781333	4.01896655813333	98.4611437077333	94.44217714959997	368131.8125	1.4925998893649668E8	0	7871	16.64612942738551	0.9634355580700007	3.965621456128779	419.46539306640625	419.48529052734375
967	419.48565673828125	36.9325705994667					1	DETECTED	419.4857 m/z @36.93 [151020OFc1_NvH-0949-Control-19.raw]	419.48565673828125	36.9325705994667	5.28819614293333	89.5337021096	84.24550596666667	227172.234375	1.3172773252741829E8	0	7871	6.227046967844554	1.3311292672633817	6.409449982724101	419.4853515625	419.4952087402344
968	419.5052490234375	25.9537117856					1	DETECTED	419.5052 m/z @25.95 [151020OFc1_NvH-0949-Control-19.raw]	419.5052490234375	25.9537117856	5.91815391653333	94.8149149541333	88.89676103759997	638109.8125	1.5116536008889887E8	4	7871	0.08347397517211519	0.6348385684504672	96.30873293224823	419.4953308105469	419.5146789550781
969	419.5185852050781	14.8210869925333					1	DETECTED	419.5186 m/z @14.82 [151020OFc1_NvH-0949-Control-19.raw]	419.5185852050781	14.8210869925333	6.47357665386667	75.6279781725333	69.15440151866663	75453.46875	1.1982908777736518E8	0	7871	3.196397953082414	4.1422171829087455	24.107399416926228	419.5155029296875	419.5274963378906
970	419.5375061035156	17.5586112616					1	DETECTED	419.5375 m/z @17.56 [151020OFc1_NvH-0949-Control-19.raw]	419.5375061035156	17.5586112616	3.5757001272	99.3219528032	95.74625267600001	813807.8125	1.521816763091227E8	3	7871	18.43203372146067	3.1916159106328457	53.07205699339557	419.5276184082031	419.5474853515625
971	419.5509948730469	20.1365696989333					1	DETECTED	419.5510 m/z @20.14 [151020OFc1_NvH-0949-Control-19.raw]	419.5509948730469	20.1365696989333	2.74523225306667	97.6312950752	94.88606282213333	587916.75	1.3897636235442257E8	3	7871	0.09347277370903484	0.5393379917350644	0.08452626335286725	419.5475158691406	419.55560302734375
972	419.56561279296875	26.02682168					1	DETECTED	419.5656 m/z @26.03 [151020OFc1_NvH-0949-Control-19.raw]	419.56561279296875	26.02682168	3.39370462186667	98.4135357306667	95.01983110880002	4125687.25	3.1241128965512615E8	0	7871	21.260246855641206	1.2697823252384222	0.09891412203621441	419.5556640625	419.5755920410156
973	419.5762023925781	26.1317640952					1	DETECTED	419.5762 m/z @26.13 [151020OFc1_NvH-0949-Control-19.raw]	419.5762023925781	26.1317640952	3.5757001272	97.6989649178667	94.12326479066671	1256795.25	1.738934300054718E8	3	7871	0.2333433807824754	1.3384826274918578	0.2064602434527792	419.57562255859375	419.586181640625
974	419.58734130859375	35.8278018162667					1	DETECTED	419.5873 m/z @35.83 [151020OFc1_NvH-0949-Control-19.raw]	419.58734130859375	35.8278018162667	3.8565740976	98.0827278181333	94.2261537205333	342840.40625	1.3178300100572228E8	0	7871	17.662531707182172	2.279192945599079	0.0043065568902063275	419.58624267578125	419.5972900390625
975	419.617431640625	9.90452908133333					1	DETECTED	419.6174 m/z @9.90 [151020OFc1_NvH-0949-Control-19.raw]	419.617431640625	9.90452908133333	3.64444977493333	79.6562994381333	76.01184966319997	186487.109375	1.5789282230240303E8	0	7871	0.2055680203349617	3.4917275770803355	7.122898817714279	419.6078186035156	419.627197265625
976	419.64263916015625	35.8712057005333					1	DETECTED	419.6426 m/z @35.87 [151020OFc1_NvH-0949-Control-19.raw]	419.64263916015625	35.8712057005333	3.93303597973333	94.8620413392	90.92900535946667	2624326.5	1.8168935463657275E8	0	7871	0.21294247232288654	1.0820812151725039	9.060131012448965	419.6330871582031	419.65185546875
977	419.6572570800781	34.2014414029333					1	DETECTED	419.6573 m/z @34.20 [151020OFc1_NvH-0949-Control-19.raw]	419.6572570800781	34.2014414029333	6.65847676906667	84.9561056741333	78.29762890506663	50518.25390625	1.134389146386145E8	0	7871	75.21499415496781	1.4213725709249259	2.086939213468027	419.6543884277344	419.6632995605469
978	419.69012451171875	17.7390538373333					1	DETECTED	419.6901 m/z @17.74 [151020OFc1_NvH-0949-Control-19.raw]	419.69012451171875	17.7390538373333	4.95530557066667	98.7692820701333	93.81397649946663	223804.640625	1.4261048823364064E8	2	7871	0.2011254689169668	0.6116877939910461	0.5118094281881089	419.680419921875	419.6998596191406
979	419.70989990234375	25.3424168389333					1	DETECTED	419.7099 m/z @25.34 [151020OFc1_NvH-0949-Control-19.raw]	419.70989990234375	25.3424168389333	2.71761604106667	98.584219444	95.86660340293332	1657855.125	2.035080510639248E8	2	7871	22.686979350714857	8.157595738538955	3.047140275170442	419.6999816894531	419.7198791503906
980	419.7230529785156	23.7593785261333					1	DETECTED	419.7231 m/z @23.76 [151020OFc1_NvH-0949-Control-19.raw]	419.7230529785156	23.7593785261333	3.60519585733333	83.1983095554667	79.59311369813337	910998.25	1.605613749642319E8	2	7871	0.259023773731883	0.526729763477694	0.46068340761048676	419.71990966796875	419.7268371582031
981	419.7368469238281	23.1416816629333					1	DETECTED	419.7368 m/z @23.14 [151020OFc1_NvH-0949-Control-19.raw]	419.7368469238281	23.1416816629333	4.04678887546667	97.7479917248	93.70120284933333	2062416.5	2.337713291125188E8	2	7871	0.2170996911751395	0.8087651790829479	1.0743930438820175	419.72686767578125	419.7450866699219
982	419.7550964355469	24.6668080458667					1	DETECTED	419.7551 m/z @24.67 [151020OFc1_NvH-0949-Control-19.raw]	419.7550964355469	24.6668080458667	1.37758258746667	91.9614996445333	90.58391705706663	9372210.0	3.173660676280845E8	2	7871	0.2404120326117365	40.08438470607704	1.4335471587088828	419.7451171875	419.7650146484375
983	419.77056884765625	13.4958075938667					1	DETECTED	419.7706 m/z @13.50 [151020OFc1_NvH-0949-Control-19.raw]	419.77056884765625	13.4958075938667	0.0618749677333333	90.2015922821333	90.13971731439997	174371.921875	1.895074364987322E8	0	7871	0.28636920985702297	0.5198825058570927	0.11477957099831776	419.7653503417969	419.7799987792969
984	419.79168701171875	40.4441477749333					1	DETECTED	419.7917 m/z @40.44 [151020OFc1_NvH-0949-Control-19.raw]	419.79168701171875	40.4441477749333	1.87656699146667	98.0442381693333	96.16767117786662	450854.5	1.9412224419168654E8	2	7871	0.17336389036520927	0.6288155449042768	0.006035600904941383	419.7823486328125	419.801513671875
985	419.8177490234375	90.184894712					1	DETECTED	419.8177 m/z @90.18 [151020OFc1_NvH-0949-Control-19.raw]	419.8177490234375	90.184894712	0.193318516266667	99.3803292768	99.18701076053333	173465.78125	1.504443318573515E8	0	7871	80.62523537884275	0.5578676630765422	0.0018103730024565036	419.80804443359375	419.8276672363281
986	419.84295654296875	35.8712057005333					1	DETECTED	419.8430 m/z @35.87 [151020OFc1_NvH-0949-Control-19.raw]	419.84295654296875	35.8712057005333	0.2140435112	99.762403644	99.5483601328	1204434.125	1.6865953315623084E8	0	7871	0.18283541015533444	0.5901755072150335	0.016333875680139536	419.8330383300781	419.8529052734375
987	419.8648681640625	19.8959376458667					1	DETECTED	419.8649 m/z @19.90 [151020OFc1_NvH-0949-Control-19.raw]	419.8648681640625	19.8959376458667	0.00828560106666667	98.6425082570667	98.63422265600003	139369.515625	1.2007585992654788E8	0	7871	13.7522921877202	4.5016506384689645	0.9689001961024977	419.8548889160156	419.8650207519531
988	419.8750305175781	32.9954005733333					1	DETECTED	419.8750 m/z @33.00 [151020OFc1_NvH-0949-Control-19.raw]	419.8750305175781	32.9954005733333	0.00828560106666667	99.8009951898667	99.79270958880004	1141792.25	1.7733582730879578E8	3	7871	15.504261807509199	0.966755895740367	0.013443117784299064	419.86505126953125	419.880859375
989	419.890869140625	36.9795622650667					1	DETECTED	419.8909 m/z @36.98 [151020OFc1_NvH-0949-Control-19.raw]	419.890869140625	36.9795622650667	0.00828560106666667	99.8402282746667	99.83194267360004	6376770.0	3.979333110477097E8	3	7871	0.44013186305146235	16.793253138607366	0.022818323789702766	419.88092041015625	419.9008483886719
990	419.90972900390625	47.296984528					1	DETECTED	419.9097 m/z @47.30 [151020OFc1_NvH-0949-Control-19.raw]	419.90972900390625	47.296984528	0.00828560106666667	99.8009951898667	99.79270958880004	1009334.0	1.7334003677583313E8	3	7871	0.11925851169451818	0.5410149801556912	0.026340046163551553	419.90087890625	419.9197082519531
991	419.9274597167969	15.5845506618667					1	DETECTED	419.9275 m/z @15.58 [151020OFc1_NvH-0949-Control-19.raw]	419.9274597167969	15.5845506618667	0.0514873597333333	98.7980545285333	98.74656716879997	229220.984375	1.4572195235982576E8	3	7871	4.176052781535548	0.5229250672340774	0.15853912432515857	419.9197998046875	419.93701171875
992	419.94970703125	19.9556909504					1	DETECTED	419.9497 m/z @19.96 [151020OFc1_NvH-0949-Control-19.raw]	419.94970703125	19.9556909504	0.00828560106666667	99.9861240770667	99.97783847600004	163045.9375	1.3011423068555874E8	0	7871	2.4737554827176105	4.885011630414217	0.015304282140933306	419.93994140625	419.9580993652344
993	419.96826171875	33.2897872344					1	DETECTED	419.9683 m/z @33.29 [151020OFc1_NvH-0949-Control-19.raw]	419.96826171875	33.2897872344	0.0194314626666667	99.9976261210667	99.97819465840004	485297.5625	1.552743341720869E8	0	7871	0.18396824657666144	0.5035476782106242	0.010864261839220853	419.95831298828125	419.9782409667969
994	419.9790344238281	13.0711397778667					1	DETECTED	419.9790 m/z @13.07 [151020OFc1_NvH-0949-Control-19.raw]	419.9790344238281	13.0711397778667	4.74401011946667	99.7719660416	95.02795592213333	273210.875	2.0505485964344406E8	0	7871	0.9505725345318581	1.2005942268342789	0.9540124083039918	419.978271484375	419.981201171875
995	419.9912109375	30.0843232093333					1	DETECTED	419.9912 m/z @30.08 [151020OFc1_NvH-0949-Control-19.raw]	419.9912109375	30.0843232093333	0.00828560106666667	99.4192681464	99.41098254533334	538033.0625	1.624327952214761E8	0	7871	0.08441729980461687	0.517327582538799	82.62950664947986	419.98138427734375	420.0011901855469
996	420.0048828125	15.3578823213333					1	DETECTED	420.0049 m/z @15.36 [151020OFc1_NvH-0949-Control-19.raw]	420.0048828125	15.3578823213333	3.8565740976	98.2783378746667	94.4217637770667	172760.4375	1.308558488450829E8	0	7871	0.1169266857016904	0.5209942604649463	0.17198528294603843	420.00140380859375	420.01483154296875
997	420.0177917480469	42.2543558205333					1	DETECTED	420.0178 m/z @42.25 [151020OFc1_NvH-0949-Control-19.raw]	420.0177917480469	42.2543558205333	3.50914889013333	98.7980545285333	95.28890563839997	69076.4609375	1.35437851973889E8	0	7871	88.91287955318064	1.3718887063491665	1.7434813225351466	420.014892578125	420.0268859863281
998	420.04315185546875	35.8443974424					1	DETECTED	420.0432 m/z @35.84 [151020OFc1_NvH-0949-Control-19.raw]	420.04315185546875	35.8443974424	0.518016894666667	99.6548860922667	99.13686919760002	499716.9375	1.8807661680279663E8	0	7871	1.8996989388231995	0.5052779606835763	13.727666265988956	420.0335998535156	420.05303955078125
999	420.0831604003906	33.7184491125333					1	DETECTED	420.0832 m/z @33.72 [151020OFc1_NvH-0949-Control-19.raw]	420.0831604003906	33.7184491125333	7.6200887608	94.214396632	86.5943078712	172590.296875	1.4257079937577605E8	0	7871	21.63027978020121	1.9291632393966955	0.014018135444912544	420.0732116699219	420.09222412109375
1000	420.1148986816406	64.064339856					1	DETECTED	420.1149 m/z @64.06 [151020OFc1_NvH-0949-Control-19.raw]	420.1148986816406	64.064339856	17.7940232466667	92.5471761557333	74.7531529090666	150295.515625	1.264586395846177E8	0	7871	26.925620615873456	0.7191576067342983	27.733904470219304	420.1054382324219	420.12457275390625
1001	420.17474365234375	28.1296350106667					1	DETECTED	420.1747 m/z @28.13 [151020OFc1_NvH-0949-Control-19.raw]	420.17474365234375	28.1296350106667	5.47252885733333	92.2287716872	86.75624282986666	40051.890625	1.36037192714427E8	0	7871	85.4415044520974	1.914548182868951	2.829096365737902	420.1647644042969	420.1772766113281
1002	420.1876220703125	90.8084229669333					1	DETECTED	420.1876 m/z @90.81 [151020OFc1_NvH-0949-Control-19.raw]	420.1876220703125	90.8084229669333	4.3506064112	96.5661115293333	92.2155051181333	697044.625	1.6451259237266836E8	0	7871	0.12461223829498635	0.5061332284446453	0.008436779060566738	420.17779541015625	420.1976013183594
1003	420.1976318359375	24.7673045213333					1	DETECTED	420.1976 m/z @24.77 [151020OFc1_NvH-0949-Control-19.raw]	420.1976318359375	24.7673045213333	3.8458011264	90.8960679066667	87.0502667802667	239533.65625	1.8845106900717926E8	0	7871	70.46576687821175	3.2675293497559608	17.962623312521433	420.1976318359375	420.1996765136719
1004	420.2096862792969	32.9689490032					1	DETECTED	420.2097 m/z @32.97 [151020OFc1_NvH-0949-Control-19.raw]	420.2096862792969	32.9689490032	1.91300810906667	99.6064369874667	97.69342887840003	745775.6875	1.6500102021929353E8	3	7871	7.3655242768628995	1.0623716494946123	0.11732240291708516	420.19970703125	420.2099609375
1005	420.219970703125	34.4090889485333					1	DETECTED	420.2200 m/z @34.41 [151020OFc1_NvH-0949-Control-19.raw]	420.219970703125	34.4090889485333	2.74523225306667	98.151892988	95.40666073493333	2.4741118E7	7.485012750606091E8	2	7871	0.20374677106030958	0.6054535577045286	13.95650748618003	420.21002197265625	420.2299499511719
1006	420.23846435546875	23.1513834906667					1	DETECTED	420.2385 m/z @23.15 [151020OFc1_NvH-0949-Control-19.raw]	420.23846435546875	23.1513834906667	0.356363113066667	98.9426799704	98.58631685733333	876140.0625	2.3155197885721958E8	3	7871	3.7488559712402356	4.857912526174459	17.564326114545935	420.22998046875	420.24688720703125
1007	420.25689697265625	24.6453269898667					1	DETECTED	420.2569 m/z @24.65 [151020OFc1_NvH-0949-Control-19.raw]	420.25689697265625	24.6453269898667	3.354250544	99.4875573213333	96.1333067773333	4433711.0	2.1771560162899154E8	3	7871	0.18226422705764733	21.28087495381244	1.711454019387051	420.2469177246094	420.2659606933594
1008	420.27783203125	90.0643125349333					1	DETECTED	420.2778 m/z @90.06 [151020OFc1_NvH-0949-Control-19.raw]	420.27783203125	90.0643125349333	3.65448463973333	92.2937834589333	88.63929881919998	206921.890625	1.581328138919158E8	0	7871	60.72432209347046	0.5113340780198247	0.01857470788040574	420.26800537109375	420.2831726074219
1009	420.2933044433594	40.493948736					1	DETECTED	420.2933 m/z @40.49 [151020OFc1_NvH-0949-Control-19.raw]	420.2933044433594	40.493948736	2.36815687706667	95.0795741304	92.71141725333334	287144.5	1.5317739403677902E8	0	7871	0.07952320345690111	1.1957135147490305	1.3933268301362551	420.2833251953125	420.2970886230469
1010	420.3192443847656	90.0052404088					1	DETECTED	420.3192 m/z @90.01 [151020OFc1_NvH-0949-Control-19.raw]	420.3192443847656	90.0052404088	0.00828560106666667	99.9976261210667	99.98934052000004	336678.21875	1.5435532032048634E8	0	7871	81.486960226651	0.5553322610835417	0.016190027265273924	420.3130798339844	420.3218078613281
1011	420.33319091796875	89.7944514536					1	DETECTED	420.3332 m/z @89.79 [151020OFc1_NvH-0949-Control-19.raw]	420.33319091796875	89.7944514536	3.47918245786667	99.2054084032	95.72622594533333	337307.96875	3.661074344688192E8	0	7871	87.76956259525656	0.5065699224047238	0.019084565378681393	420.3260803222656	420.34307861328125
1012	420.4801330566406	13.0522103165333					1	DETECTED	420.4801 m/z @13.05 [151020OFc1_NvH-0949-Control-19.raw]	420.4801330566406	13.0522103165333	4.00063936666667	89.4890339757333	85.48839460906663	176622.859375	1.7345091254767352E8	0	7871	0.42029142418584087	0.6169371862753713	0.8681501187511846	420.47027587890625	420.4826354980469
1013	420.4926452636719	30.1459207874667					1	DETECTED	420.4926 m/z @30.15 [151020OFc1_NvH-0949-Control-19.raw]	420.4926452636719	30.1459207874667	0.693285853866667	99.2346765714667	98.54139071760002	372417.5625	1.3730197675424483E8	0	7871	0.04322093776930913	0.5025340842000044	0.09056140247860561	420.4827575683594	420.5020751953125
1014	420.5042419433594	24.6352268434667					1	DETECTED	420.5042 m/z @24.64 [151020OFc1_NvH-0949-Control-19.raw]	420.5042419433594	24.6352268434667	1.70419830693333	84.9670603197333	83.26286201279997	196105.265625	1.2876933333773927E8	0	7871	0.6107429965596403	3.7322353991460533	0.016152889427533224	420.5028381347656	420.51397705078125
1015	420.52655029296875	20.7609668328					1	DETECTED	420.5266 m/z @20.76 [151020OFc1_NvH-0949-Control-19.raw]	420.52655029296875	20.7609668328	3.72246502293333	96.780465216	93.05800019306666	1539800.75	1.6309446084996077E8	3	7871	0.16747385037745843	0.9894761067576059	65.9593309733737	420.51666259765625	420.5365295410156
1016	420.5436096191406	33.043304356					1	DETECTED	420.5436 m/z @33.04 [151020OFc1_NvH-0949-Control-19.raw]	420.5436096191406	33.043304356	4.07554271146667	97.5039490768	93.42840636533333	385998.59375	1.385283920368077E8	0	7871	18.407056485043018	0.8761697782563996	0.003204989099507601	420.53656005859375	420.549560546875
1017	420.5595703125	36.9795622650667					1	DETECTED	420.5596 m/z @36.98 [151020OFc1_NvH-0949-Control-19.raw]	420.5595703125	36.9795622650667	2.25878973653333	95.2182266565333	92.95943691999997	1925696.875	2.4253118020533097E8	2	7871	13.12754859948241	0.7504770915516769	0.308477853729403	420.5496826171875	420.5695495605469
1018	420.57171630859375	29.2920405688					1	DETECTED	420.5717 m/z @29.29 [151020OFc1_NvH-0949-Control-19.raw]	420.57171630859375	29.2920405688	1.25422340666667	62.8801367381333	61.625913331466634	152800.671875	9.936645188636969E7	0	7871	10.803265639939415	1.278456880264046	2.6449070885357657	420.569580078125	420.5721435546875
1019	420.5821533203125	12.8093720653333					1	DETECTED	420.5822 m/z @12.81 [151020OFc1_NvH-0949-Control-19.raw]	420.5821533203125	12.8093720653333	3.63469775093333	94.1098376272	90.47513987626667	891521.0	1.6713004597500578E8	3	7871	0.14108396926971167	2.855206449230747	1.0485426090155927	420.5722351074219	420.5920715332031
1020	420.5949401855469	15.5752818584					1	DETECTED	420.5949 m/z @15.58 [151020OFc1_NvH-0949-Control-19.raw]	420.5949401855469	15.5752818584	4.02826421306667	96.4404523573333	92.41218814426662	99031.7265625	1.2624089195705521E8	0	7871	0.03605690703944653	4.0015608784323	3.7560467802417414	420.59222412109375	420.5976867675781
1021	420.6783752441406	18.8454655461333					1	DETECTED	420.6784 m/z @18.85 [151020OFc1_NvH-0949-Control-19.raw]	420.6783752441406	18.8454655461333	1.08127361706667	97.6697531512	96.58847953413333	119856.3359375	1.518401354285484E8	0	7871	16.711742343180816	2.7186285737008555	1.728774640175288	420.6685485839844	420.68817138671875
1022	420.6983642578125	24.6903849856					1	DETECTED	420.6984 m/z @24.69 [151020OFc1_NvH-0949-Control-19.raw]	420.6983642578125	24.6903849856	4.47191731893333	91.7683792586667	87.29646193973336	300157.84375	1.3119020645363387E8	0	7871	0.14428074042335837	0.9945095737726887	0.7749182791515222	420.68841552734375	420.70831298828125
1023	420.7095031738281	32.3098067026667					1	DETECTED	420.7095 m/z @32.31 [151020OFc1_NvH-0949-Control-19.raw]	420.7095031738281	32.3098067026667	7.00806227813333	82.842961176	75.83489889786668	233918.0	1.3349765145829119E8	0	7871	0.18484189743850976	1.9222610521376884	0.004043721301181518	420.7083740234375	420.7113342285156
1024	420.7213439941406	34.4090889485333					1	DETECTED	420.7213 m/z @34.41 [151020OFc1_NvH-0949-Control-19.raw]	420.7213439941406	34.4090889485333	3.14314239946667	98.6327019957333	95.48955959626663	1.1647521E7	4.326259464388528E8	2	7871	0.18907856417403224	0.7193168566454102	23.422208884160444	420.71136474609375	420.7313232421875
1025	420.7346496582031	42.8343871242667					1	DETECTED	420.7346 m/z @42.83 [151020OFc1_NvH-0949-Control-19.raw]	420.7346496582031	42.8343871242667	3.65448463973333	97.5236153154667	93.86913067573337	1084176.75	1.836249430002878E8	2	7871	4.8785771458179426	15.372096092838671	0.2527817716658882	420.7313537597656	420.74462890625
1026	420.7454528808594	20.7846688061333					1	DETECTED	420.7455 m/z @20.78 [151020OFc1_NvH-0949-Control-19.raw]	420.7454528808594	20.7846688061333	5.46346246453333	99.9471187608	94.48365629626666	166959.5625	1.431048700830399E8	0	7871	0.2885008540149556	4.542265760460456	0.025831579124349417	420.7446594238281	420.7479553222656
1027	420.7582092285156	24.626591428					1	DETECTED	420.7582 m/z @24.63 [151020OFc1_NvH-0949-Control-19.raw]	420.7582092285156	24.626591428	2.51526821306667	94.6841580933333	92.16888988026662	1227758.0	1.6081664757186905E8	0	7871	0.19494919787898013	0.5423382774346411	1.1073113273108914	420.74835205078125	420.76031494140625
1028	420.77032470703125	27.7696411797333					1	DETECTED	420.7703 m/z @27.77 [151020OFc1_NvH-0949-Control-19.raw]	420.77032470703125	27.7696411797333	0.5903463128	95.7141374453333	95.1237911325333	1665519.375	1.7841280643641996E8	2	7871	0.16807301101691152	3.206343201056399	0.19299833111416312	420.7605895996094	420.7802734375
1029	420.78680419921875	37.3544054330667					1	DETECTED	420.7868 m/z @37.35 [151020OFc1_NvH-0949-Control-19.raw]	420.78680419921875	37.3544054330667	3.7974706264	97.4349162554667	93.6374456290667	1337342.875	1.49621612055627E8	2	7871	0.20615509112901975	2.155041470708471	3.262708113798188	420.780517578125	420.7967834472656
1030	420.8486633300781	24.0185671445333					1	DETECTED	420.8487 m/z @24.02 [151020OFc1_NvH-0949-Control-19.raw]	420.8486633300781	24.0185671445333	0.1828460384	98.3645533328	98.1817072944	115050.2890625	1.503627228233931E8	0	7871	0.050770773901366084	2.030973995724265	19.535434466092482	420.83868408203125	420.8503112792969
1031	420.8603515625	20.7190385010667					1	DETECTED	420.8604 m/z @20.72 [151020OFc1_NvH-0949-Control-19.raw]	420.8603515625	20.7190385010667	0.00828560106666667	99.9763843562667	99.96809875520005	1032266.1875	2.9657835595340526E8	0	7871	0.1394373218017293	2.0484622668984076	0.648319278650965	420.8503723144531	420.8703308105469
1032	420.88568115234375	16.9103421552					1	DETECTED	420.8857 m/z @16.91 [151020OFc1_NvH-0949-Control-19.raw]	420.88568115234375	16.9103421552	0.120201290133333	99.956887396	99.83668610586666	1062350.25	1.952626134746804E8	3	7871	24.390593142292094	4.161435728112191	23.59154904413055	420.8757019042969	420.8883056640625
1033	420.8983459472656	19.7020518885333					1	DETECTED	420.8983 m/z @19.70 [151020OFc1_NvH-0949-Control-19.raw]	420.8983459472656	19.7020518885333	0.00828560106666667	99.1182236448	99.10993804373334	2569219.25	2.931059329858313E8	3	7871	0.16350292259782506	3.4261764403725437	12.980663484902207	420.888427734375	420.9082336425781
1034	420.916259765625	12.7999613277333					1	DETECTED	420.9163 m/z @12.80 [151020OFc1_NvH-0949-Control-19.raw]	420.916259765625	12.7999613277333	0.00828560106666667	98.9332406474667	98.92495504640004	668941.625	1.367090420447134E8	0	7871	8.252429606290548	3.019653629370711	34.46576983296053	420.9083557128906	420.9261779785156
1035	420.9278564453125	31.7977732914667					1	DETECTED	420.9279 m/z @31.80 [151020OFc1_NvH-0949-Control-19.raw]	420.9278564453125	31.7977732914667	0.00828560106666667	96.634694072	96.62640847093334	155782.59375	1.286401650574481E8	0	7871	16.072122404238645	1.5381097312639322	4.001434685928252	420.92645263671875	420.9378356933594
1036	420.9503479003906	20.0077065717333					1	DETECTED	420.9503 m/z @20.01 [151020OFc1_NvH-0949-Control-19.raw]	420.9503479003906	20.0077065717333	0.00828560106666667	97.9095586389333	97.90127303786664	141378.84375	1.3191420547175664E8	0	7871	31.665180121607147	2.4636915735115426	9.520511964414373	420.9406433105469	420.9504089355469
1037	420.9605407714844	32.2738820808					1	DETECTED	420.9605 m/z @32.27 [151020OFc1_NvH-0949-Control-19.raw]	420.9605407714844	32.2738820808	0.1096658872	98.5086930605333	98.39902717333331	256890.703125	1.4072774240232703E8	0	7871	0.11919158009382613	2.135697555678014	0.007651093407361645	420.9505615234375	420.9626159667969
1038	420.9726867675781	91.4143659549333					1	DETECTED	420.9727 m/z @91.41 [151020OFc1_NvH-0949-Control-19.raw]	420.9726867675781	91.4143659549333	0.00828560106666667	99.6356533541333	99.62736775306664	401505.75	1.510213139402196E8	0	7871	67.69128200242177	0.5013358080335067	0.0022015166797132823	420.96270751953125	420.9784240722656
1039	420.9884338378906	47.5625793050667					1	DETECTED	420.9884 m/z @47.56 [151020OFc1_NvH-0949-Control-19.raw]	420.9884338378906	47.5625793050667	0.0830539946666667	99.4680718277333	99.38501783306663	811494.0	1.691426797572294E8	0	7871	0.03791316576748471	0.607763326178968	0.1306382683958436	420.97845458984375	420.99786376953125
1040	421.005859375	24.6453269898667					1	DETECTED	421.0059 m/z @24.65 [151020OFc1_NvH-0949-Control-19.raw]	421.005859375	24.6453269898667	0.00828560106666667	98.4611437077333	98.45285810666664	169226.0625	1.5268838919670755E8	0	7871	18.023758982509218	2.0329595592224567	0.7590798711438769	420.9988098144531	421.0154113769531
1041	421.0591125488281	18.1537719093333					1	DETECTED	421.0591 m/z @18.15 [151020OFc1_NvH-0949-Control-19.raw]	421.0591125488281	18.1537719093333	0.120201290133333	98.6621790264	98.54197773626666	898348.6875	3.433849393636854E8	0	7871	1.4013053137561897	6.222790536444837	1.8448416961156324	421.0493469238281	421.0687561035156
1042	421.073486328125	41.1205672408					1	DETECTED	421.0735 m/z @41.12 [151020OFc1_NvH-0949-Control-19.raw]	421.073486328125	41.1205672408	8.77386068	79.3239675642667	70.5501068842667	259416.328125	1.3787444172355333E8	0	7871	0.0659829543215551	1.0905299856672928	0.16390856423305758	421.06939697265625	421.0834655761719
1043	421.0986022949219	91.6994398410667					1	DETECTED	421.0986 m/z @91.70 [151020OFc1_NvH-0949-Control-19.raw]	421.0986022949219	91.6994398410667	17.0344055461333	92.0652775866667	75.0308720405334	109882.7109375	1.2498858260144298E8	0	7871	73.96517610445018	0.5024498598912772	0.011759309860219575	421.0888671875	421.09869384765625
1044	421.145751953125	89.5864182629333					1	DETECTED	421.1458 m/z @89.59 [151020OFc1_NvH-0949-Control-19.raw]	421.145751953125	89.5864182629333	2.09448959466667	98.4897121754667	96.39522258080004	780426.25	2.0645539993753004E8	0	7871	0.6024269476655633	0.7211354540420049	0.11083635912265523	421.1373291015625	421.1550598144531
1045	421.16998291015625	23.5452348245333					1	DETECTED	421.1700 m/z @23.55 [151020OFc1_NvH-0949-Control-19.raw]	421.16998291015625	23.5452348245333	0.6629030696	97.0346728405333	96.3717697709333	95157.703125	1.558989400785536E8	0	7871	77.78277792372327	2.105811829036088	7.433818137008603	421.1609802246094	421.1726989746094
1046	421.1827087402344	90.0643125349333					1	DETECTED	421.1827 m/z @90.06 [151020OFc1_NvH-0949-Control-19.raw]	421.1827087402344	90.0643125349333	5.7586284584	91.7380672101333	85.9794387517333	343772.59375	1.2290579052561353E8	0	7871	68.47245386027053	0.5013447186660537	0.0022058453196594106	421.1728210449219	421.18359375
1047	421.1936340332031	12.3427496381333					1	DETECTED	421.1936 m/z @12.34 [151020OFc1_NvH-0949-Control-19.raw]	421.1936340332031	12.3427496381333	0.518016894666667	98.0250049232	97.50698802853333	935760.1875	1.8190811238210237E8	3	7871	2.0944298641595793	1.3916054331917285	5.358577359279989	421.183837890625	421.2035217285156
1048	421.20623779296875	34.8623087389333					1	DETECTED	421.2062 m/z @34.86 [151020OFc1_NvH-0949-Control-19.raw]	421.20623779296875	34.8623087389333	4.40490985973333	92.4105508128	88.00564095306666	123331.4375	1.4491573484356505E8	0	7871	23.025766198704137	1.6048811868999753	2.2249185489612384	421.2037048339844	421.2087097167969
1049	421.2187194824219	90.7413694576					1	DETECTED	421.2187 m/z @90.74 [151020OFc1_NvH-0949-Control-19.raw]	421.2187194824219	90.7413694576	3.5757001272	97.9856576296	94.4099575024	7842244.5	4.273516363817991E8	3	7871	51.63668133915606	0.5025845558413163	0.004834326230769769	421.208740234375	421.22869873046875
1050	421.23236083984375	19.7269041512					1	DETECTED	421.2324 m/z @19.73 [151020OFc1_NvH-0949-Control-19.raw]	421.23236083984375	19.7269041512	2.5979587008	99.1471905632	96.54923186239999	1550412.875	2.3116090105136642E8	0	7871	6.946664939866334	0.6972414974752494	0.6078958250707902	421.2287292480469	421.2423400878906
1051	421.2483825683594	22.2384417765333					1	DETECTED	421.2484 m/z @22.24 [151020OFc1_NvH-0949-Control-19.raw]	421.2483825683594	22.2384417765333	2.9834756704	99.0307709802667	96.0472953098667	408988.0625	1.855940201288428E8	2	7871	13.50323344877901	0.5727286280720953	1.0432219780672916	421.24237060546875	421.25067138671875
1052	421.26068115234375	21.2876672050667					1	DETECTED	421.2607 m/z @21.29 [151020OFc1_NvH-0949-Control-19.raw]	421.26068115234375	21.2876672050667	2.40468186266667	95.1492900093333	92.74460814666664	1418820.5	1.958299990634032E8	2	7871	0.18526063020043892	32.19339870730085	3.554639317669131	421.250732421875	421.2706604003906
1053	421.2787780761719	50.2196220930667					1	DETECTED	421.2788 m/z @50.22 [151020OFc1_NvH-0949-Control-19.raw]	421.2787780761719	50.2196220930667	3.615722956	95.5941560474667	91.9784330914667	1027722.375	1.713954691848277E8	2	7871	0.14625840225820497	1.4003258023019938	0.012073469162019325	421.27069091796875	421.28875732421875
1054	421.2890319824219	37.3207020157333					1	DETECTED	421.2890 m/z @37.32 [151020OFc1_NvH-0949-Control-19.raw]	421.2890319824219	37.3207020157333	2.0578836096	92.4305482448	90.3726646352	407296.375	2.2172449962431803E8	0	7871	0.26576744698152766	2.052244046210062	3.0538174362771184	421.2887878417969	421.2982177734375
1055	421.325439453125	69.5818156090667					1	DETECTED	421.3254 m/z @69.58 [151020OFc1_NvH-0949-Control-19.raw]	421.325439453125	69.5818156090667	0.00828560106666667	99.9861240770667	99.97783847600004	30010.75390625	1.0798788803007914E8	0	7871	95.3209757194067	0.6896109323615717	0.4055009363337197	421.32012939453125	421.3259582519531
1056	421.3360595703125	89.816002992					1	DETECTED	421.3361 m/z @89.82 [151020OFc1_NvH-0949-Control-19.raw]	421.3360595703125	89.816002992	1.49018598613333	99.956887396	98.46670140986667	170752.09375	3.300088832535301E8	0	7871	90.06178157210137	0.5073135031746806	0.01709180812667296	421.3279724121094	421.3412780761719
1057	421.352294921875	91.9433120053333					1	DETECTED	421.3523 m/z @91.94 [151020OFc1_NvH-0949-Control-19.raw]	421.352294921875	91.9433120053333	6.53087569813333	94.9091677333333	88.37829203519998	185671.390625	1.7144876980065796E8	0	7871	0.7435155207827648	1.9132681231964215	0.5127871518730994	421.34564208984375	421.36175537109375
1058	421.3674621582031	90.6529723162667					1	DETECTED	421.3675 m/z @90.65 [151020OFc1_NvH-0949-Control-19.raw]	421.3674621582031	90.6529723162667	5.6197108656	94.1278501637333	88.5081392981333	170244.03125	2.0576949112879398E8	0	7871	0.49480620948344267	0.5077704940807426	0.013107720247920137	421.3623046875	421.3769836425781
1059	421.4073791503906	41.1496808493333					1	DETECTED	421.4074 m/z @41.15 [151020OFc1_NvH-0949-Control-19.raw]	421.4073791503906	41.1496808493333	3.43256678026667	99.9763843562667	96.54381757600004	247432.625	1.8630908855647227E8	0	7871	1.3020965370184854	1.6333818671862788	1.952890558764866	421.3984375	421.4171447753906
1060	421.4203186035156	34.5252583648					1	DETECTED	421.4203 m/z @34.53 [151020OFc1_NvH-0949-Control-19.raw]	421.4203186035156	34.5252583648	3.3041847512	64.5849264533333	61.2807417021333	64014.140625	9.643280827714162E7	0	7871	51.921688644484746	0.9814002948867077	1.373900290287329	421.4176025390625	421.4302673339844
1061	421.4443359375	50.7240056621333					1	DETECTED	421.4443 m/z @50.72 [151020OFc1_NvH-0949-Control-19.raw]	421.4443359375	50.7240056621333	2.34085988666667	98.1907532466667	95.84989336000004	358129.9375	1.462706710037862E8	5	7871	31.089010332402747	0.5022915596401449	0.004972552655832606	421.4346008300781	421.4541320800781
1062	421.47088623046875	18.0296477474667					1	DETECTED	421.4709 m/z @18.03 [151020OFc1_NvH-0949-Control-19.raw]	421.47088623046875	18.0296477474667	1.7780367432	95.1198238688	93.34178712559999	6241007.0	2.878225280193094E8	4	7871	0.17661074832803436	0.9925315420123731	1.3534396323242268	421.46099853515625	421.4808654785156
1063	421.4871826171875	51.7721130224					1	DETECTED	421.4872 m/z @51.77 [151020OFc1_NvH-0949-Control-19.raw]	421.4871826171875	51.7721130224	3.63469775093333	98.6521207194667	95.01742296853337	336338.78125	1.5332823000018746E8	4	7871	23.969947879901024	1.1333418721553716	0.004679457725464554	421.48089599609375	421.4970397949219
1064	421.4986572265625	47.3591958669333					1	DETECTED	421.4987 m/z @47.36 [151020OFc1_NvH-0949-Control-19.raw]	421.4986572265625	47.3591958669333	3.68445547306667	98.1811685405333	94.49671306746663	215679.546875	1.388529668185188E8	0	7871	29.750147862882354	1.1928290021712784	0.004620944729309887	421.4974365234375	421.50860595703125
1065	421.5091857910156	12.5836574024					1	DETECTED	421.5092 m/z @12.58 [151020OFc1_NvH-0949-Control-19.raw]	421.5091857910156	12.5836574024	3.5491091496	60.8962362477333	57.3471270981333	59744.53515625	9.348209855674943E7	0	7871	0.5260316748525824	5.0193819858145305	0.02815275674628491	421.5088195800781	421.51788330078125
1066	421.52789306640625	12.3526210392					1	DETECTED	421.5279 m/z @12.35 [151020OFc1_NvH-0949-Control-19.raw]	421.52789306640625	12.3526210392	4.501204628	96.3916260696	91.8904214416	661523.6875	1.4985762617205453E8	0	7871	2.055764375234359	22.107921264187524	2.053805175191314	421.51806640625	421.5334167480469
1067	421.54345703125	35.1545468501333					1	DETECTED	421.5435 m/z @35.15 [151020OFc1_NvH-0949-Control-19.raw]	421.54345703125	35.1545468501333	4.86940442186667	92.5471761557333	87.67777173386662	1492352.125	2.0702198403434125E8	3	7871	16.834721251687316	0.52211081890844	0.562716295688134	421.5334777832031	421.5494689941406
1068	421.5594787597656	39.1622539448					1	DETECTED	421.5595 m/z @39.16 [151020OFc1_NvH-0949-Control-19.raw]	421.5594787597656	39.1622539448	1.9311952752	99.0796196386667	97.1484243634667	2512795.5	2.3080870999742016E8	3	7871	17.010159418215718	0.5559248335870038	0.04468281626842921	421.549560546875	421.56939697265625
1069	421.5807189941406	36.1069218514667					1	DETECTED	421.5807 m/z @36.11 [151020OFc1_NvH-0949-Control-19.raw]	421.5807189941406	36.1069218514667	2.97434454613333	97.6312950752	94.65695052906668	342582.1875	1.4668327101153928E8	0	7871	3.180113106416684	0.5811985174475679	0.2076379227249372	421.57073974609375	421.5906982421875
1070	421.5956115722656	13.1763842456					1	DETECTED	421.5956 m/z @13.18 [151020OFc1_NvH-0949-Control-19.raw]	421.5956115722656	13.1763842456	3.91299878586667	94.1826972933333	90.26969850746663	151666.140625	1.269607110771911E8	0	7871	0.10334906118752585	0.6695483184988338	0.35559756185878055	421.5908508300781	421.6053771972656
1071	421.6119384765625	31.7861147498667					1	DETECTED	421.6119 m/z @31.79 [151020OFc1_NvH-0949-Control-19.raw]	421.6119384765625	31.7861147498667	3.31351772293333	98.7692820701333	95.45576434719997	136530.25	1.532653313401324E8	0	7871	9.390139300263264	2.0242153999331824	3.049734668357834	421.60589599609375	421.621826171875
1072	421.64495849609375	50.8113986704					1	DETECTED	421.6450 m/z @50.81 [151020OFc1_NvH-0949-Control-19.raw]	421.64495849609375	50.8113986704	6.35862944106667	88.5275947210667	82.16896528000004	614074.5625	1.2833484956175092E8	0	7871	0.08190623996079438	0.5009876853996404	1.149333872422268	421.6358337402344	421.6549072265625
1073	421.6809387207031	21.722895676					1	DETECTED	421.6809 m/z @21.72 [151020OFc1_NvH-0949-Control-19.raw]	421.6809387207031	21.722895676	6.5690654384	96.6249377618667	90.0558723234667	88453.8984375	1.343782867562126E8	0	7871	0.08782705746204655	2.971389771149019	8.27319110057954	421.6767883300781	421.69091796875
1074	421.7111511230469	29.2056732696					1	DETECTED	421.7112 m/z @29.21 [151020OFc1_NvH-0949-Control-19.raw]	421.7111511230469	29.2056732696	3.72246502293333	94.7585179722667	91.03605294933337	5039051.0	2.8888432541331244E8	0	7871	0.24079867595966675	0.5469770096681958	29.620238968372785	421.7013244628906	421.71136474609375
1075	421.72137451171875	18.0296477474667					1	DETECTED	421.7214 m/z @18.03 [151020OFc1_NvH-0949-Control-19.raw]	421.72137451171875	18.0296477474667	3.18918963706667	99.4969401285333	96.30775049146662	5343305.0	4.1179585623887384E8	2	7871	0.20144315506842858	1.696302769745803	0.1989502078436463	421.7113952636719	421.7313537597656
1076	421.74029541015625	29.4406289992					1	DETECTED	421.7403 m/z @29.44 [151020OFc1_NvH-0949-Control-19.raw]	421.74029541015625	29.4406289992	3.32286310613333	96.9085592866667	93.58569618053338	1652668.5	2.392468299117667E8	2	7871	0.348118753487757	1.074703814923381	0.052766043895832816	421.73138427734375	421.749755859375
1077	421.759765625	27.6790025112					1	DETECTED	421.7598 m/z @27.68 [151020OFc1_NvH-0949-Control-19.raw]	421.759765625	27.6790025112	3.94224381066667	99.9375645413333	95.99532073066663	2.9725152E8	6.034044109735586E9	2	7871	0.29455579989826575	1.1870621390224505	1.1492089288492764	421.7497863769531	421.7697448730469
1078	421.7763977050781	30.1740140128					1	DETECTED	421.7764 m/z @30.17 [151020OFc1_NvH-0949-Control-19.raw]	421.7763977050781	30.1740140128	0.00828560106666667	91.9884828344	91.98019723333334	1490014.0	2.17510955109384E8	2	7871	0.9029343152926081	0.9408624440411386	19.54683974270281	421.769775390625	421.7863464355469
1079	421.84619140625	50.7540891498667					1	DETECTED	421.8462 m/z @50.75 [151020OFc1_NvH-0949-Control-19.raw]	421.84619140625	50.7540891498667	0.254933034666667	99.8109241549333	99.55599112026664	234919.6875	1.5042439496657538E8	0	7871	11.04109528476225	1.0809895033403725	1.1530520963743218	421.8366394042969	421.85418701171875
1080	421.86419677734375	49.4358020952					1	DETECTED	421.8642 m/z @49.44 [151020OFc1_NvH-0949-Control-19.raw]	421.86419677734375	49.4358020952	0.0194314626666667	99.7335629512	99.71413148853334	1331320.25	1.8840636197037634E8	3	7871	0.1888509515139134	0.5031121032167474	0.007638469806452215	421.8542785644531	421.8741760253906
1081	421.87762451171875	35.1821696626667					1	DETECTED	421.8776 m/z @35.18 [151020OFc1_NvH-0949-Control-19.raw]	421.87762451171875	35.1821696626667	0.0830539946666667	98.9522443709333	98.86919037626663	1069209.75	1.9590544376417705E8	6	7871	2.777525899384642	0.5768895223748975	0.15052407640818458	421.87420654296875	421.8875732421875
1082	421.8887939453125	16.8910673586667					1	DETECTED	421.8888 m/z @16.89 [151020OFc1_NvH-0949-Control-19.raw]	421.8887939453125	16.8910673586667	0.0991366784	99.6454446746667	99.5463079962667	101119.3515625	1.373608525291264E8	0	7871	5.376218469063783	4.1011203280502775	0.1348730864649811	421.88763427734375	421.8907775878906
1083	421.9007873535156	22.32798622					1	DETECTED	421.9008 m/z @22.33 [151020OFc1_NvH-0949-Control-19.raw]	421.9007873535156	22.32798622	0.00828560106666667	99.9668164264	99.95853082533334	1078436.375	2.807086258495493E8	3	7871	8.98543348259517	0.8867490673812252	0.9170557223072858	421.89080810546875	421.9107360839844
1084	421.91162109375	40.5382400808					1	DETECTED	421.9116 m/z @40.54 [151020OFc1_NvH-0949-Control-19.raw]	421.91162109375	40.5382400808	0.0300253578666667	99.9668164264	99.93679106853334	431159.9375	1.4372318592555305E8	3	7871	4.512269022327779	0.7061700406116491	3.5191203993918783	421.9107971191406	421.9215087890625
1085	421.9264221191406	21.2726467296					1	DETECTED	421.9264 m/z @21.27 [151020OFc1_NvH-0949-Control-19.raw]	421.9264221191406	21.2726467296	0.00828560106666667	99.9278142461333	99.91952864506663	182035.46875	1.2659502890620396E8	0	7871	3.818706984918691	2.3974929037921884	0.026144776450069303	421.9217224121094	421.9361267089844
1086	421.9561462402344	34.8911735666667					1	DETECTED	421.9561 m/z @34.89 [151020OFc1_NvH-0949-Control-19.raw]	421.9561462402344	34.8911735666667	0.00828560106666667	98.4897121754667	98.48142657440005	447593.8125	1.4239736765363383E8	0	7871	0.15584356324607995	2.0935422277837246	2.740803891384974	421.94622802734375	421.96185302734375
1087	421.9719543457031	18.0497433688					1	DETECTED	421.9720 m/z @18.05 [151020OFc1_NvH-0949-Control-19.raw]	421.9719543457031	18.0497433688	0.00828560106666667	99.3219528032	99.31366720213335	2797082.25	2.3982023623728076E8	0	7871	2.956359480314905	0.6858934937405966	0.36441875341225344	421.96197509765625	421.98193359375
1088	421.9899597167969	25.4292783344					1	DETECTED	421.9900 m/z @25.43 [151020OFc1_NvH-0949-Control-19.raw]	421.9899597167969	25.4292783344	0.427343038933333	99.9763843562667	99.54904131733338	1182998.125	1.7307950560399327E8	4	7871	0.10745143977988647	2.0594824845889637	1.4179769785747753	421.9819641113281	421.99993896484375
1089	422.0032958984375	37.2538028405333					1	DETECTED	422.0033 m/z @37.25 [151020OFc1_NvH-0949-Control-19.raw]	422.0032958984375	37.2538028405333	0.0830539946666667	99.1766232053333	99.09356921066663	311303.0	1.451067648859662E8	0	7871	0.1382098079785692	1.6007940956428925	2.737643179107428	422.00006103515625	422.009033203125
1090	422.0195617675781	24.2109566370667					1	DETECTED	422.0196 m/z @24.21 [151020OFc1_NvH-0949-Control-19.raw]	422.0195617675781	24.2109566370667	2.2224319752	98.5558739661333	96.33344199093331	698990.9375	1.678243993211767E8	0	7871	0.18647838928058746	1.7154346917578858	2.4135804743789957	422.009765625	422.0292663574219
1091	422.0451965332031	36.0798972584					1	DETECTED	422.0452 m/z @36.08 [151020OFc1_NvH-0949-Control-19.raw]	422.0451965332031	36.0798972584	3.60519585733333	98.4704479690667	94.86525211173337	1386611.625	2.8488599661032104E8	5	7871	10.506687249852373	2.4188677043442275	0.13942308568176393	422.03546142578125	422.0533447265625
1092	422.06243896484375	18.1189132816					1	DETECTED	422.0624 m/z @18.12 [151020OFc1_NvH-0949-Control-19.raw]	422.06243896484375	18.1189132816	0.234440882133333	98.0442381693333	97.80979728719997	130564.828125	1.4235072597186357E8	0	7871	0.5652389750673628	5.859780456199092	0.028528204948070138	422.05596923828125	422.0687255859375
1093	422.0792236328125	66.7525386242667					1	DETECTED	422.0792 m/z @66.75 [151020OFc1_NvH-0949-Control-19.raw]	422.0792236328125	66.7525386242667	0.5694171136	98.3645533328	97.7951362192	199008.125	1.430490641714033E8	0	7871	0.44586184700845877	0.5041116073779662	2.63891679518821	422.0694580078125	422.08917236328125
1094	422.10040283203125	91.7683792586667					1	DETECTED	422.1004 m/z @91.77 [151020OFc1_NvH-0949-Control-19.raw]	422.10040283203125	91.7683792586667	8.6574661504	95.1590253773333	86.5015592269333	162113.8125	1.2771828475105329E8	0	7871	0.07162162878937295	1.7023662317131765	1.747167667257053	422.0917663574219	422.1098937988281
1095	422.1298522949219	90.3623492202667					1	DETECTED	422.1299 m/z @90.36 [151020OFc1_NvH-0949-Control-19.raw]	422.1298522949219	90.3623492202667	1.92209983226667	96.8185479184	94.89644808613333	9292699.0	1.9207127263371825E8	0	7871	0.14012912965840485	1.4480910536062523	1.2283420415654294	422.12005615234375	422.13946533203125
1096	422.1502990722656	89.1356608517333					1	DETECTED	422.1503 m/z @89.14 [151020OFc1_NvH-0949-Control-19.raw]	422.1502990722656	89.1356608517333	27.6994066173333	92.5471761557333	64.8477695384	105190.3359375	1.263341869380823E8	0	7871	0.6717166615398611	0.527764675324963	0.7857990414033614	422.1404113769531	422.15618896484375
1097	422.16644287109375	90.8770657669333					1	DETECTED	422.1664 m/z @90.88 [151020OFc1_NvH-0949-Control-19.raw]	422.16644287109375	90.8770657669333	8.81055473893333	96.7705898922667	87.96003515333337	247017.15625	1.3555787056622005E8	0	7871	0.04247573594687992	0.5045296325384979	1.4118693097320254	422.1567077636719	422.1763000488281
1098	422.1903381347656	20.4115105517333					1	DETECTED	422.1903 m/z @20.41 [151020OFc1_NvH-0949-Control-19.raw]	422.1903381347656	20.4115105517333	3.46977848453333	94.5336971066667	91.06391862213336	961491.0	1.527853034643354E8	3	7871	0.10491898248939435	3.3726807046122476	0.031654089832129216	422.180419921875	422.19287109375
1099	422.2029113769531	91.8194218397333					1	DETECTED	422.2029 m/z @91.82 [151020OFc1_NvH-0949-Control-19.raw]	422.2029113769531	91.8194218397333	3.29481575173333	98.8259938744	95.53117812266667	1.176367E7	3.589148193915908E8	3	7871	0.09157036338781666	1.9782848736808525	1.5260411583289746	422.19293212890625	422.212890625
1100	422.2130126953125	29.2178916672					1	DETECTED	422.2130 m/z @29.22 [151020OFc1_NvH-0949-Control-19.raw]	422.2130126953125	29.2178916672	4.31408154186667	98.8856037989333	94.57152225706663	2484394.5	2.237844571065972E8	0	7871	0.24929010370236782	0.5516017339760335	0.04919454354936763	422.2129211425781	422.2181396484375
1101	422.2281494140625	27.4197206509333					1	DETECTED	422.2281 m/z @27.42 [151020OFc1_NvH-0949-Control-19.raw]	422.2281494140625	27.4197206509333	2.43217724586667	98.2783378746667	95.84616062880004	4256231.5	4.5596882513902456E8	3	7871	12.100934308255265	2.3679174510709182	0.4102613569092367	422.2181701660156	422.2381286621094
1102	422.2406921386719	68.5395165293333					1	DETECTED	422.2407 m/z @68.54 [151020OFc1_NvH-0949-Control-19.raw]	422.2406921386719	68.5395165293333	3.22794142373333	97.9954572546667	94.76751583093338	1537412.5	2.6117252920020455E8	2	7871	39.065449449335816	0.5042418195588892	0.009343290593421401	422.2381591796875	422.2464294433594
1103	422.2564392089844	27.6790025112					1	DETECTED	422.2564 m/z @27.68 [151020OFc1_NvH-0949-Control-19.raw]	422.2564392089844	27.6790025112	1.8857044584	99.956887396	98.0711829376	1.26215312E8	2.7867527759095616E9	2	7871	0.2871828365357665	1.1596530193044636	1.144387427880582	422.2464599609375	422.2662353515625
1104	422.2686767578125	36.311042656					1	DETECTED	422.2687 m/z @36.31 [151020OFc1_NvH-0949-Control-19.raw]	422.2686767578125	36.311042656	3.56513385386667	92.3403434504	88.77520959653333	5245978.0	2.925577956424303E8	2	7871	0.21361795409742967	0.524334806453994	1.6856819830572456	422.26654052734375	422.2786560058594
1105	422.2789001464844	30.1901073610667					1	DETECTED	422.2789 m/z @30.19 [151020OFc1_NvH-0949-Control-19.raw]	422.2789001464844	30.1901073610667	3.25579108826667	90.6903871048	87.43459601653332	389575.53125	1.5331106889571702E8	0	7871	29.812820453923095	1.0183348446955263	2.117364600759193	422.2786865234375	422.2884826660156
1106	422.29302978515625	92.110773056					1	DETECTED	422.2930 m/z @92.11 [151020OFc1_NvH-0949-Control-19.raw]	422.29302978515625	92.110773056	5.66967666853333	96.7899547728	91.12027810426667	74858.7421875	1.2527055623150855E8	0	7871	0.054199502004436795	0.527065724015264	0.054131448030527864	422.2893981933594	422.300537109375
1107	422.3112487792969	90.7217175904					1	DETECTED	422.3112 m/z @90.72 [151020OFc1_NvH-0949-Control-19.raw]	422.3112487792969	90.7217175904	55.7526531106667	92.3511077768	36.59845466613331	88493.25	7.330667773765935E7	0	7871	0.07029481379066738	0.5232975947547057	0.02322777339424556	422.3102111816406	422.3201599121094
1108	422.347900390625	90.6529723162667					1	DETECTED	422.3479 m/z @90.65 [151020OFc1_NvH-0949-Control-19.raw]	422.347900390625	90.6529723162667	17.5458492965333	99.0894468882667	81.5435975917334	111840.1328125	1.6093893378585696E8	0	7871	74.7239440792171	0.5576994020796222	0.011587544561630221	422.34075927734375	422.3573913574219
1109	422.4153137207031	9.50251342					1	DETECTED	422.4153 m/z @9.50 [151020OFc1_NvH-0949-Control-19.raw]	422.4153137207031	9.50251342	4.64758424906667	99.4875573213333	94.83997307226663	532369.375	1.5821318641949594E8	0	7871	14.69323968579649	192.99752126326413	1.553261087675278	422.4056701660156	422.4251403808594
1110	422.4461975097656	36.1278592554667					1	DETECTED	422.4462 m/z @36.13 [151020OFc1_NvH-0949-Control-19.raw]	422.4461975097656	36.1278592554667	5.65095429173333	99.898644244	94.24768995226667	778500.3125	1.4777653654969245E8	0	7871	0.06324319694066816	0.584016586351393	9.30991801255794	422.436279296875	422.4561462402344
1111	422.4687194824219	20.8225521272					1	DETECTED	422.4687 m/z @20.82 [151020OFc1_NvH-0949-Control-19.raw]	422.4687194824219	20.8225521272	2.86410191093333	98.7883964056	95.92429449466667	604862.0	1.8103634017631686E8	0	7871	0.1047355487884829	0.5078455440556345	1.8147800399765632	422.4588623046875	422.47869873046875
1112	422.4808654785156	17.7940232466667					1	DETECTED	422.4809 m/z @17.79 [151020OFc1_NvH-0949-Control-19.raw]	422.4808654785156	17.7940232466667	1.46208807146667	94.6464312813333	93.18434320986664	276373.125	1.46350527607021E8	0	7871	20.39226956518609	0.5357607280261913	10.585711426543568	422.4787292480469	422.4811706542969
1113	422.4911804199219	25.4642048074667					1	DETECTED	422.4912 m/z @25.46 [151020OFc1_NvH-0949-Control-19.raw]	422.4911804199219	25.4642048074667	3.8254763712	94.6372542650667	90.8117778938667	631619.6875	1.35361780294977E8	0	7871	0.0807305195803707	3.5514322907864457	0.7894095758807846	422.4812316894531	422.50103759765625
1114	422.5115661621094	34.3953330650667					1	DETECTED	422.5116 m/z @34.40 [151020OFc1_NvH-0949-Control-19.raw]	422.5115661621094	34.3953330650667	3.65448463973333	98.9623399704	95.30785533066667	145729.15625	1.6629051439961135E8	0	7871	10.703493886387246	1.5501825781119947	0.12875933116751584	422.5016784667969	422.513427734375
1115	422.52435302734375	20.4115105517333					1	DETECTED	422.5244 m/z @20.41 [151020OFc1_NvH-0949-Control-19.raw]	422.52435302734375	20.4115105517333	3.76021888613333	98.0152324653333	94.25501357919997	588484.6875	1.4559647718393028E8	3	7871	4.093894519968419	3.9883809339547147	1.4035181127958785	422.5143737792969	422.527099609375
1116	422.537109375	24.1136973282667					1	DETECTED	422.5371 m/z @24.11 [151020OFc1_NvH-0949-Control-19.raw]	422.537109375	24.1136973282667	3.39370462186667	95.4750216506667	92.08131702880003	1305028.25	1.6389245055831656E8	3	7871	0.1465965540841374	1.544444804775067	0.07532213941293239	422.5271301269531	422.542236328125
1117	422.55224609375	25.8356968418667					1	DETECTED	422.5522 m/z @25.84 [151020OFc1_NvH-0949-Control-19.raw]	422.55224609375	25.8356968418667	4.03749951093333	92.2109800722667	88.17348056133336	1.7548324E7	4.772673171404898E8	3	7871	0.16240383048377893	5.639559050984817	1.330759006810281	422.5422668457031	422.5622253417969
1118	422.5626220703125	24.8513538205333					1	DETECTED	422.5626 m/z @24.85 [151020OFc1_NvH-0949-Control-19.raw]	422.5626220703125	24.8513538205333	3.65448463973333	76.8266752528	73.17219061306668	1184407.75	1.6389407075783104E8	3	7871	0.16829758108534065	1.0589569667798833	0.01883229823640702	422.562255859375	422.5662841796875
1119	422.5762939453125	47.6369452453333					1	DETECTED	422.5763 m/z @47.64 [151020OFc1_NvH-0949-Control-19.raw]	422.5762939453125	47.6369452453333	3.41239566613333	96.6935041392	93.28110847306667	2188630.25	2.5375884753553325E8	3	7871	0.8130765267236555	0.5208622608208952	0.07026241100032755	422.5663146972656	422.58612060546875
1120	422.5877380371094	43.2395908674667					1	DETECTED	422.5877 m/z @43.24 [151020OFc1_NvH-0949-Control-19.raw]	422.5877380371094	43.2395908674667	4.92675183786667	97.4745320786667	92.54778024080002	162176.109375	1.4760549698519245E8	0	7871	25.859111760672036	1.3523176290705108	0.0012023240126647846	422.5863037109375	422.5931396484375
1121	422.60321044921875	41.0500946682667					1	DETECTED	422.6032 m/z @41.05 [151020OFc1_NvH-0949-Control-19.raw]	422.60321044921875	41.0500946682667	3.5958019664	95.3661126594667	91.77031069306669	997642.8125	1.5070400764269954E8	0	7871	0.18826990256141585	0.51090631397307	0.01347741802504305	422.59375	422.6128845214844
1122	422.6158752441406	9.52490661546667					1	DETECTED	422.6159 m/z @9.52 [151020OFc1_NvH-0949-Control-19.raw]	422.6158752441406	9.52490661546667	3.29481575173333	99.5354710930667	96.24065534133338	545318.9375	1.4275221224979556E8	0	7871	0.18381776030816432	0.9636637865033308	0.8596288003603423	422.6134948730469	422.6256408691406
1123	422.64697265625	36.0798972584					1	DETECTED	422.6470 m/z @36.08 [151020OFc1_NvH-0949-Control-19.raw]	422.64697265625	36.0798972584	0.0725332122666667	99.6160078802667	99.54347466800003	323283.125	1.316498537147526E8	0	7871	0.13486689051110545	2.6518844664880548	0.015538748747436886	422.6369934082031	422.6569519042969
1124	422.698974609375	29.5693188338667					1	DETECTED	422.6990 m/z @29.57 [151020OFc1_NvH-0949-Control-19.raw]	422.698974609375	29.5693188338667	3.38420878586667	95.4056851685333	92.02147638266662	120460.328125	1.4327094178583276E8	0	7871	3.1012751254398268	2.1529267552007076	4.213082572365309	422.68902587890625	422.7089538574219
1125	422.71044921875	9.35548523573333					1	DETECTED	422.7104 m/z @9.36 [151020OFc1_NvH-0949-Control-19.raw]	422.71044921875	9.35548523573333	5.22087961493333	72.2043919298667	66.98351231493338	69982.3125	1.1988475458909394E8	0	7871	0.10300113654253984	1.0237425195020273	0.8678744309301196	422.70904541015625	422.7123718261719
1126	422.722412109375	13.3120017717333					1	DETECTED	422.7224 m/z @13.31 [151020OFc1_NvH-0949-Control-19.raw]	422.722412109375	13.3120017717333	3.94224381066667	88.9864086482667	85.04416483760004	2249318.5	2.3148007550833386E8	4	7871	0.3266474491120732	14.681037013818258	71.53499686332965	422.7124938964844	422.72332763671875
1127	422.73333740234375	29.0654475786667					1	DETECTED	422.7333 m/z @29.07 [151020OFc1_NvH-0949-Control-19.raw]	422.73333740234375	29.0654475786667	2.735971728	98.9623399704	96.2263682424	8465619.0	4.5485697357387066E8	2	7871	5.740326776468521	0.9374382304941881	0.38360110176087914	422.7233581542969	422.7433166503906
1128	422.7545166015625	27.6790025112					1	DETECTED	422.7545 m/z @27.68 [151020OFc1_NvH-0949-Control-19.raw]	422.7545166015625	27.6790025112	1.98542166266667	99.694421212	97.70899954933333	3.0699174E7	1.1095628700370278E9	4	7871	13.47640636456215	16.44857157955112	0.3114582727190476	422.74456787109375	422.7644958496094
1129	422.7662048339844	32.3980491669333					1	DETECTED	422.7662 m/z @32.40 [151020OFc1_NvH-0949-Control-19.raw]	422.7662048339844	32.3980491669333	5.9584651576	96.5568612253333	90.59839606773329	6454780.5	2.6684793822495693E8	2	7871	0.20086307163977324	0.5884757943364927	2.2980923270677853	422.7645568847656	422.7759704589844
1130	422.77899169921875	30.1363373330667					1	DETECTED	422.7790 m/z @30.14 [151020OFc1_NvH-0949-Control-19.raw]	422.77899169921875	30.1363373330667	1.14901038613333	96.3529805890667	95.20397020293338	199972.734375	2.104415380989703E8	0	7871	11.031034135536416	2.224020061986165	0.008904775636101155	422.776611328125	422.7886962890625
1131	422.8167419433594	9.5667775128					1	DETECTED	422.8167 m/z @9.57 [151020OFc1_NvH-0949-Control-19.raw]	422.8167419433594	9.5667775128	0.882359315466667	95.2375328853333	94.35517356986662	328598.5	1.4476623134762415E8	0	7871	0.15599287516359972	1.8147934905489957	3.9338136169054856	422.8072509765625	422.8266906738281
1132	422.8401794433594	82.1146400592					1	DETECTED	422.8402 m/z @82.11 [151020OFc1_NvH-0949-Control-19.raw]	422.8401794433594	82.1146400592	0.00828560106666667	99.9976261210667	99.98934052000004	284663.34375	5.0285122829997754E8	3	7871	93.91303765487189	1.1585295028573737	0.3900986582929666	422.8312072753906	422.8488464355469
1133	422.8523254394531	24.4605077688					1	DETECTED	422.8523 m/z @24.46 [151020OFc1_NvH-0949-Control-19.raw]	422.8523254394531	24.4605077688	4.82021977893333	98.5941510618667	93.77393128293336	284095.875	1.4778767728309616E8	0	7871	10.085611005090783	3.219466832624239	1.1169493264432344	422.8502197265625	422.8614196777344
1134	422.8714599609375	24.1136973282667					1	DETECTED	422.8715 m/z @24.11 [151020OFc1_NvH-0949-Control-19.raw]	422.8714599609375	24.1136973282667	0.0194314626666667	97.9378186792	97.91838721653335	933991.0	1.8473514748253167E8	0	7871	0.15320327681108736	0.8691031325069674	0.022488345775591057	422.8616027832031	422.87615966796875
1135	422.88616943359375	25.8508195672					1	DETECTED	422.8862 m/z @25.85 [151020OFc1_NvH-0949-Control-19.raw]	422.88616943359375	25.8508195672	0.00828560106666667	99.5065066576	99.49822105653334	1.2249704E7	3.6471742527486104E8	3	7871	0.16159125972357558	0.66693903866217	0.3152559874344962	422.8761901855469	422.8961486816406
1136	422.8962097167969	30.4053531010667					1	DETECTED	422.8962 m/z @30.41 [151020OFc1_NvH-0949-Control-19.raw]	422.8962097167969	30.4053531010667	0.0514873597333333	96.59558584	96.54409848026667	1367083.375	2.1260303847162536E8	3	7871	14.705717058521795	0.7311746960508766	1.65771160652442	422.89617919921875	422.900634765625
1137	422.91064453125	47.6369452453333					1	DETECTED	422.9106 m/z @47.64 [151020OFc1_NvH-0949-Control-19.raw]	422.91064453125	47.6369452453333	0.00828560106666667	99.8890834984	99.88079789733334	1452325.375	2.11773325840705E8	3	7871	0.5989895018339837	0.5100486825382693	0.01752659825488134	422.90069580078125	422.92059326171875
1138	422.9256896972656	37.9889733213333					1	DETECTED	422.9257 m/z @37.99 [151020OFc1_NvH-0949-Control-19.raw]	422.9256896972656	37.9889733213333	0.00828560106666667	98.4034257437333	98.39514014266663	73112.625	1.3328278417072502E8	0	7871	60.53427766696682	1.4947535851055274	1.9907729566507626	422.920654296875	422.9263610839844
1139	422.9366149902344	41.06220524					1	DETECTED	422.9366 m/z @41.06 [151020OFc1_NvH-0949-Control-19.raw]	422.9366149902344	41.06220524	0.00828560106666667	99.5354710930667	99.52718549200004	711862.6875	1.469951343499001E8	0	7871	0.07921618662297192	0.5241496991184544	0.15274193857963606	422.9267883300781	422.94659423828125
1140	422.9554443359375	16.1907814381333					1	DETECTED	422.9554 m/z @16.19 [151020OFc1_NvH-0949-Control-19.raw]	422.9554443359375	16.1907814381333	0.0830539946666667	99.9179812597333	99.83492726506663	251113.796875	1.3044996983786711E8	0	7871	0.0951481726352732	0.5139186230114408	0.017105096386102872	422.9466247558594	422.9629211425781
1141	422.9730224609375	13.3120017717333					1	DETECTED	422.9730 m/z @13.31 [151020OFc1_NvH-0949-Control-19.raw]	422.9730224609375	13.3120017717333	0.0194314626666667	99.9471187608	99.92768729813334	2076065.875	2.0029059071295515E8	0	7871	0.24267457625322564	2.677766302186707	1.2209984234689417	422.96307373046875	422.9830017089844
1142	422.99310302734375	33.6670303930667					1	DETECTED	422.9931 m/z @33.67 [151020OFc1_NvH-0949-Control-19.raw]	422.99310302734375	33.6670303930667	2.86410191093333	99.7335629512	96.86946104026667	842853.0	1.5903996511038572E8	0	7871	0.07178964921494924	2.8414147412404605	0.6193720753524022	422.9831237792969	422.9986877441406
1143	423.0087585449219	26.3705134277333					1	DETECTED	423.0088 m/z @26.37 [151020OFc1_NvH-0949-Control-19.raw]	423.0087585449219	26.3705134277333	0.120201290133333	97.7378250208	97.61762373066666	3595424.0	2.1813402237314206E8	4	7871	0.1452923246979978	0.5668712529834519	0.06089264044458389	422.998779296875	423.0185852050781
1144	423.04254150390625	33.2218816658667					1	DETECTED	423.0425 m/z @33.22 [151020OFc1_NvH-0949-Control-19.raw]	423.04254150390625	33.2218816658667	0.803485515466667	99.2346765714667	98.43119105600003	185503.734375	1.2461571327036175E8	0	7871	12.585910523557928	1.5181378899706215	0.4684020535049871	423.03265380859375	423.0509338378906
1145	423.05474853515625	18.2426475717333					1	DETECTED	423.0547 m/z @18.24 [151020OFc1_NvH-0949-Control-19.raw]	423.05474853515625	18.2426475717333	0.477701332	96.634694072	96.15699274	168678.765625	1.497003708865766E8	0	7871	1.0198113451059356	0.5737905309248855	0.1536679801212718	423.0528869628906	423.0647277832031
1146	423.0791320800781	39.55449522					1	DETECTED	423.0791 m/z @39.55 [151020OFc1_NvH-0949-Control-19.raw]	423.0791320800781	39.55449522	0.1828460384	96.1307057362667	95.9478596978667	53670.7734375	1.4259895045257908E8	0	7871	88.41249476054361	1.4220168264315434	1.87950651075936	423.0694580078125	423.08233642578125
1147	423.1332092285156	90.3623492202667					1	DETECTED	423.1332 m/z @90.36 [151020OFc1_NvH-0949-Control-19.raw]	423.1332092285156	90.3623492202667	7.82155062586667	96.9085592866667	89.08700866080004	1666920.5	1.6011724668737274E8	0	7871	0.06679542255965032	0.5492246258937469	1.5078613724000591	423.1232604980469	423.1427001953125
1148	423.1692810058594	91.0248078373333					1	DETECTED	423.1693 m/z @91.02 [151020OFc1_NvH-0949-Control-19.raw]	423.1692810058594	91.0248078373333	4.37779751226667	93.1480239085333	88.77022639626664	275375.34375	1.885284331636902E8	3	7871	74.57598786527961	0.5026994674041783	0.001250471052714957	423.1596984863281	423.17926025390625
1149	423.1900939941406	18.8114476709333					1	DETECTED	423.1901 m/z @18.81 [151020OFc1_NvH-0949-Control-19.raw]	423.1900939941406	18.8114476709333	3.43256678026667	94.2516963077333	90.81912952746663	488646.84375	1.5310934975864395E8	0	7871	8.870484955252802	18.109793316492944	35.47312653097678	423.18011474609375	423.19635009765625
1150	423.20635986328125	91.8194218397333					1	DETECTED	423.2064 m/z @91.82 [151020OFc1_NvH-0949-Control-19.raw]	423.20635986328125	91.8194218397333	4.16146654933333	97.084163624	92.92269707466667	2591177.75	2.001509830971147E8	0	7871	0.07564510373319422	0.502827951851157	0.0017196051683672415	423.19647216796875	423.21014404296875
1151	423.2201843261719	25.8508195672					1	DETECTED	423.2202 m/z @25.85 [151020OFc1_NvH-0949-Control-19.raw]	423.2201843261719	25.8508195672	2.72682861333333	98.2783378746667	95.55150926133338	4865517.5	3.396650969971487E8	3	7871	0.16795333120322198	1.488866118893729	0.46587062670539553	423.210205078125	423.23016357421875
1152	423.2347412109375	29.0553896122667					1	DETECTED	423.2347 m/z @29.06 [151020OFc1_NvH-0949-Control-19.raw]	423.2347412109375	29.0553896122667	3.5958019664	98.1907532466667	94.5949512802667	3337680.0	3.546756915787523E8	2	7871	0.24232702773003822	0.7344985459614634	0.9601032961309953	423.2301940917969	423.2447204589844
1153	423.24517822265625	47.7675522005333					1	DETECTED	423.2452 m/z @47.77 [151020OFc1_NvH-0949-Control-19.raw]	423.24517822265625	47.7675522005333	3.52795090613333	84.6319869589333	81.10403605279997	693975.375	1.9558963890117067E8	0	7871	0.17236206982384772	1.0196491280763442	0.03463952534451833	423.2447509765625	423.2483215332031
1154	423.2583312988281	14.3661732050667					1	DETECTED	423.2583 m/z @14.37 [151020OFc1_NvH-0949-Control-19.raw]	423.2583312988281	14.3661732050667	2.02142342106667	99.302771516	97.28134809493334	7347909.0	5.634526245508806E8	2	7871	13.343952921738056	0.6072470739539274	14.839723126394881	423.24835205078125	423.268310546875
1155	423.2723083496094	36.3254880650667					1	DETECTED	423.2723 m/z @36.33 [151020OFc1_NvH-0949-Control-19.raw]	423.2723083496094	36.3254880650667	2.58877764773333	97.2116663106667	94.62288866293338	510404.71875	1.6938714974013922E8	2	7871	22.09115404606818	1.079099539244514	0.19149158950451087	423.2683410644531	423.2816162109375
1156	423.2840881347656	7.36708511733333					1	DETECTED	423.2841 m/z @7.37 [151020OFc1_NvH-0949-Control-19.raw]	423.2840881347656	7.36708511733333	3.49982999333333	92.3999550346667	88.90012504133337	163924.09375	1.4599487961240545E8	2	7871	0.1512871200394752	4.979584036661686	0.781698135542739	423.2823791503906	423.2940368652344
1157	423.3103942871094	91.3867873888					1	DETECTED	423.3104 m/z @91.39 [151020OFc1_NvH-0949-Control-19.raw]	423.3103942871094	91.3867873888	77.3080072162667	94.7872025146667	17.4791952984	77790.953125	2.638734441232292E7	0	7871	0.42867927761589897	0.6207638404817439	0.037818293905492226	423.30096435546875	423.3150634765625
1158	423.3466491699219	90.0052404088					1	DETECTED	423.3466 m/z @90.01 [151020OFc1_NvH-0949-Control-19.raw]	423.3466491699219	90.0052404088	8.04155257786667	92.4523275293333	84.41077495146664	109273.5390625	2.1033264986227724E8	0	7871	82.48016063041737	0.5149278734601407	0.015880702509367222	423.338134765625	423.356201171875
1159	423.39056396484375	18.7895230218667					1	DETECTED	423.3906 m/z @18.79 [151020OFc1_NvH-0949-Control-19.raw]	423.39056396484375	18.7895230218667	6.5690654384	98.9719983005333	92.4029328621333	516383.59375	1.8549206351659346E8	0	7871	0.13952382199195057	19.236322238293592	5.4090701268650685	423.38134765625	423.4005432128906
1160	423.45758056640625	36.9192646610667					1	DETECTED	423.4576 m/z @36.92 [151020OFc1_NvH-0949-Control-19.raw]	423.45758056640625	36.9192646610667	1.84961297173333	99.5836228802667	97.73400990853337	222982.25	1.2487192501700945E8	0	7871	20.72402061512798	2.010075521439064	0.016895492716945047	423.4482116699219	423.4577941894531
1161	423.4678039550781	13.2555422053333					1	DETECTED	423.4678 m/z @13.26 [151020OFc1_NvH-0949-Control-19.raw]	423.4678039550781	13.2555422053333	2.85502271253333	98.8559681258667	96.00094541333337	2258209.0	1.7886671085011658E8	0	7871	0.15361657924894878	36.08165751357064	72.93595639673934	423.4578552246094	423.477783203125
1162	423.4804992675781	36.3418276082667					1	DETECTED	423.4805 m/z @36.34 [151020OFc1_NvH-0949-Control-19.raw]	423.4804992675781	36.3418276082667	2.6897724824	97.2597974741333	94.57002499173329	518765.90625	1.4811322113298357E8	0	7871	3.9008418524571624	0.5709399194124097	17.717307243347527	423.4778747558594	423.490478515625
1163	423.4939880371094	24.0697979725333					1	DETECTED	423.4940 m/z @24.07 [151020OFc1_NvH-0949-Control-19.raw]	423.4939880371094	24.0697979725333	6.0906366136	76.3390453445333	70.2484087309333	218032.15625	1.3908377450151542E8	0	7871	10.072492061431797	3.1107551955369455	0.016259747187848526	423.4915771484375	423.499755859375
1164	423.509765625	26.3177388426667					1	DETECTED	423.5098 m/z @26.32 [151020OFc1_NvH-0949-Control-19.raw]	423.509765625	26.3177388426667	3.40307683973333	95.991542928	92.58846608826667	676333.0625	1.5107575273776892E8	0	7871	0.06159639623047397	0.5107190808479143	1.5962595376431263	423.4997863769531	423.5197448730469
1165	423.53851318359375	41.0272717746667					1	DETECTED	423.5385 m/z @41.03 [151020OFc1_NvH-0949-Control-19.raw]	423.53851318359375	41.0272717746667	3.15232965866667	99.5642812930667	96.41195163440003	148795.09375	1.376274805577073E8	0	7871	23.44465103134433	1.4160900147212347	2.30159115534494	423.5285339355469	423.5446472167969
1166	423.5547180175781	25.8049779042667					1	DETECTED	423.5547 m/z @25.80 [151020OFc1_NvH-0949-Control-19.raw]	423.5547180175781	25.8049779042667	3.07505167546667	97.8082263837333	94.73317470826663	1303946.125	1.8963531313944265E8	0	7871	5.12502946854444	0.5912933012413095	0.1913580433493132	423.54473876953125	423.564697265625
1167	423.5653076171875	6.7770502552					1	DETECTED	423.5653 m/z @6.78 [151020OFc1_NvH-0949-Control-19.raw]	423.5653076171875	6.7770502552	4.21014704426667	70.4736327301333	66.26348568586663	859679.875	1.5136025054018775E8	3	7871	18.14444619502344	2.0063935768585304	1.8837852005430935	423.5647277832031	423.5680847167969
1168	423.578125	45.9167628093333					1	DETECTED	423.5781 m/z @45.92 [151020OFc1_NvH-0949-Control-19.raw]	423.578125	45.9167628093333	3.1232497504	97.5541834018667	94.43093365146669	985890.25	1.748248019753726E8	3	7871	0.11503779993780228	0.7476827452403862	0.047392097004706514	423.5682067871094	423.5881042480469
1169	423.59124755859375	18.7895230218667					1	DETECTED	423.5912 m/z @18.79 [151020OFc1_NvH-0949-Control-19.raw]	423.59124755859375	18.7895230218667	3.34339637093333	92.6799577194667	89.33656134853337	327999.65625	2.1151021173312688E8	0	7871	21.024066788727964	0.5067477939010051	40.56910667192673	423.58837890625	423.6005554199219
1170	423.62091064453125	37.309380692					1	DETECTED	423.6209 m/z @37.31 [151020OFc1_NvH-0949-Control-19.raw]	423.62091064453125	37.309380692	3.4511722384	99.1471905632	95.6960183248	235737.78125	1.3079930696148895E8	0	7871	85.35259289334357	1.8206626638278283	2.641048443770918	423.6109619140625	423.6308898925781
1171	423.6582946777344	36.9795622650667					1	DETECTED	423.6583 m/z @36.98 [151020OFc1_NvH-0949-Control-19.raw]	423.6582946777344	36.9795622650667	4.1899100896	94.7964481373333	90.6065380477333	366883.59375	1.291676202632742E8	0	7871	0.09205070863181675	0.5102806255016994	2.7359052283696164	423.6485595703125	423.6679382324219
1172	423.703125	26.9959458066667					1	DETECTED	423.7031 m/z @27.00 [151020OFc1_NvH-0949-Control-19.raw]	423.703125	26.9959458066667	3.8565740976	97.1723295112	93.3157554136	472680.8125	1.345525618824895E8	0	7871	0.1326154473624186	0.6105495569071836	0.19389497343861964	423.6931457519531	423.708251953125
1173	423.71826171875	13.2670519114667					1	DETECTED	423.7183 m/z @13.27 [151020OFc1_NvH-0949-Control-19.raw]	423.71826171875	13.2670519114667	3.58517094666667	97.1041388733333	93.51896792666663	2158298.75	2.115349090157305E8	2	7871	0.1387986828058434	2.301647135700585	3.397878564361985	423.70831298828125	423.7220458984375
1174	423.7320556640625	18.5328052288					1	DETECTED	423.7321 m/z @18.53 [151020OFc1_NvH-0949-Control-19.raw]	423.7320556640625	18.5328052288	4.16146654933333	95.9013083941333	91.73984184479997	2617299.0	2.2238657049437833E8	2	7871	0.25572641895300663	1.640321853688691	26.337452577166538	423.7220764160156	423.7349853515625
1175	423.7449951171875	35.3440991789333					1	DETECTED	423.7450 m/z @35.34 [151020OFc1_NvH-0949-Control-19.raw]	423.7449951171875	35.3440991789333	2.377315852	98.8856037989333	96.50828794693331	8777540.0	3.729646272381546E8	3	7871	0.17585768340475028	0.5954621469138935	0.026621898427781867	423.7350158691406	423.7549743652344
1176	423.75604248046875	41.4514568752					1	DETECTED	423.7560 m/z @41.45 [151020OFc1_NvH-0949-Control-19.raw]	423.75604248046875	41.4514568752	6.9973472992	46.9078470952	39.910499795999996	234061.296875	6.900497650614086E7	0	7871	0.04986312676721383	0.5864812553336203	0.29030517431938646	423.7550048828125	423.7578125
1177	423.7679443359375	55.1042248946667					1	DETECTED	423.7679 m/z @55.10 [151020OFc1_NvH-0949-Control-19.raw]	423.7679443359375	55.1042248946667	3.8458011264	96.7705898922667	92.9247887658667	2479322.25	2.691729556134066E8	0	7871	40.90171121035084	0.508768078835138	0.010715273113309096	423.7580261230469	423.7777404785156
1178	423.7913818359375	18.8227365322667					1	DETECTED	423.7914 m/z @18.82 [151020OFc1_NvH-0949-Control-19.raw]	423.7913818359375	18.8227365322667	7.17452650773333	97.8082263837333	90.63369987599997	148351.875	1.3002432197488005E8	0	7871	0.18278571409666	3.9083084762420564	0.0020144488925107826	423.7818298339844	423.7998352050781
1179	423.84405517578125	16.5918312725333					1	DETECTED	423.8441 m/z @16.59 [151020OFc1_NvH-0949-Control-19.raw]	423.84405517578125	16.5918312725333	0.00828560106666667	99.9976261210667	99.98934052000004	171493.375	1.388670982965339E8	0	7871	0.1393443800563432	8.199352550394334	7.340771062040847	423.8343505859375	423.84869384765625
1180	423.8587646484375	37.0867043189333					1	DETECTED	423.8588 m/z @37.09 [151020OFc1_NvH-0949-Control-19.raw]	423.8587646484375	37.0867043189333	0.00828560106666667	99.743135284	99.73484968293334	179389.765625	1.4882310935462597E8	0	7871	0.12436485505954664	1.8801815377296682	0.0016165308928309681	423.85052490234375	423.8687438964844
1181	423.8724365234375	33.2730286973333					1	DETECTED	423.8724 m/z @33.27 [151020OFc1_NvH-0949-Control-19.raw]	423.8724365234375	33.2730286973333	0.0194314626666667	99.9668164264	99.94738496373334	134621.984375	1.3534910367605636E8	0	7871	81.64167484855518	2.002358981337512	2.9772252528770538	423.86883544921875	423.8724365234375
1182	423.8824462890625	28.9648405530667					1	DETECTED	423.8824 m/z @28.96 [151020OFc1_NvH-0949-Control-19.raw]	423.8824462890625	28.9648405530667	0.00828560106666667	99.8402282746667	99.83194267360004	756657.1875	1.6316028797806084E8	0	7871	12.816122134741722	1.406740502179356	0.7227286651949818	423.8725891113281	423.8886413574219
1183	423.898681640625	13.7679278517333					1	DETECTED	423.8987 m/z @13.77 [151020OFc1_NvH-0949-Control-19.raw]	423.898681640625	13.7679278517333	0.0300253578666667	99.762403644	99.73237828613334	3171541.5	2.5895285215066242E8	3	7871	0.2112783114329453	2.2778889445335664	5.143207706032717	423.88873291015625	423.9086608886719
1184	423.91180419921875	37.2538028405333					1	DETECTED	423.9118 m/z @37.25 [151020OFc1_NvH-0949-Control-19.raw]	423.91180419921875	37.2538028405333	0.00828560106666667	99.898644244	99.89035864293334	1108852.5	2.1323901536941797E8	3	7871	0.23912887105590386	4.8879492107231854	0.4313610828473102	423.9087219238281	423.9217224121094
1185	423.926025390625	15.6977033056					1	DETECTED	423.9260 m/z @15.70 [151020OFc1_NvH-0949-Control-19.raw]	423.926025390625	15.6977033056	0.00828560106666667	99.5739209973333	99.56563539626664	191220.40625	1.5793444703037623E8	0	7871	2.2830134894891323	0.5283679636851016	0.2797455883961743	423.92181396484375	423.9355163574219
1186	423.9395446777344	23.6990937226667					1	DETECTED	423.9395 m/z @23.70 [151020OFc1_NvH-0949-Control-19.raw]	423.9395446777344	23.6990937226667	7.0700322608	99.694421212	92.62438895119999	97063.6328125	1.683590812962818E8	0	7871	76.00426283692332	2.823395318818789	4.640829111414087	423.9360656738281	423.9434509277344
1187	423.9534606933594	19.0296824237333					1	DETECTED	423.9535 m/z @19.03 [151020OFc1_NvH-0949-Control-19.raw]	423.9534606933594	19.0296824237333	0.00828560106666667	96.26674204	96.25845643893334	105786.765625	1.4071132808270633E8	0	7871	2.76791923251011	2.570355084621679	0.014021796688643085	423.9434814453125	423.9587707519531
1188	423.9688720703125	13.2555422053333					1	DETECTED	423.9689 m/z @13.26 [151020OFc1_NvH-0949-Control-19.raw]	423.9688720703125	13.2555422053333	0.00828560106666667	99.2931445690667	99.28485896800004	1107836.125	1.5928093511551195E8	0	7871	12.585528630211776	1.4801610444811788	105.95723774044501	423.9591369628906	423.9788513183594
1189	423.98455810546875	43.9120311949333					1	DETECTED	423.9846 m/z @43.91 [151020OFc1_NvH-0949-Control-19.raw]	423.98455810546875	43.9120311949333	0.0408543922666667	99.9668164264	99.92596203413333	939197.8125	1.7860458604363853E8	4	7871	0.1627837085905739	0.5128525259100535	0.012080221444188985	423.9788818359375	423.9939270019531
1190	424.0029296875	26.4112550650667					1	DETECTED	424.0029 m/z @26.41 [151020OFc1_NvH-0949-Control-19.raw]	424.0029296875	26.4112550650667	3.21705819386667	98.4425295546667	95.22547136080004	136910.203125	1.4218592366399524E8	0	7871	7.286008087128014	2.0634434183279704	0.01782844630530902	423.99456787109375	424.0128173828125
1191	424.0389404296875	25.6026176506667					1	DETECTED	424.0389 m/z @25.60 [151020OFc1_NvH-0949-Control-19.raw]	424.0389404296875	25.6026176506667	3.99103094853333	97.5541834018667	93.56315245333336	153837.765625	1.3591105184959036E8	0	7871	1.3737576166179934	2.6144242649182066	0.07849706619302226	424.0291748046875	424.048828125
1192	424.0789794921875	36.7411606061333					1	DETECTED	424.0790 m/z @36.74 [151020OFc1_NvH-0949-Control-19.raw]	424.0789794921875	36.7411606061333	3.34339637093333	98.4897121754667	95.14631580453337	837052.1875	1.8003945925000626E8	0	7871	1.3517641567879934	7.018261461626849	3.327715434949048	424.0690612792969	424.08880615234375
1193	424.0970153808594	32.4610419306667					1	DETECTED	424.0970 m/z @32.46 [151020OFc1_NvH-0949-Control-19.raw]	424.0970153808594	32.4610419306667	9.171177324	96.2100171738667	87.0388398498667	47755.7109375	1.4198201116423878E8	0	7871	82.59725566471384	1.8685990949245774	2.737198189849155	424.0895690917969	424.0979309082031
1194	424.12579345703125	90.3623492202667					1	DETECTED	424.1258 m/z @90.36 [151020OFc1_NvH-0949-Control-19.raw]	424.12579345703125	90.3623492202667	9.20467926693333	94.5428452725333	85.33816600559997	880215.4375	1.5593472101477143E8	0	7871	0.635795013675434	1.0791171318334216	1.0886603266836425	424.11688232421875	424.1356506347656
1195	424.1611633300781	91.5258273101333					1	DETECTED	424.1612 m/z @91.53 [151020OFc1_NvH-0949-Control-19.raw]	424.1611633300781	91.5258273101333	9.67418846	94.5336971066667	84.8595086466667	101458.8828125	1.1703700795858507E8	0	7871	1.3018777621108342	0.5183739130870714	0.001945401650825059	424.1512756347656	424.17041015625
1196	424.1723327636719	91.0071793637333					1	DETECTED	424.1723 m/z @91.01 [151020OFc1_NvH-0949-Control-19.raw]	424.1723327636719	91.0071793637333	8.81055473893333	95.8128224122667	87.00226767333336	80174.8515625	1.154584676404337E8	0	7871	36.899494632606284	0.5292326057819865	0.06444133678980199	424.17120361328125	424.17803955078125
1197	424.18817138671875	30.9289808064					1	DETECTED	424.1882 m/z @30.93 [151020OFc1_NvH-0949-Control-19.raw]	424.18817138671875	30.9289808064	2.88231406426667	97.4844841754667	94.60217011120004	130270.0546875	1.3120434732656246E8	0	7871	70.59865422318813	1.9052376644031657	3.5301828751395354	424.1781921386719	424.18853759765625
1198	424.19866943359375	91.8194218397333					1	DETECTED	424.1987 m/z @91.82 [151020OFc1_NvH-0949-Control-19.raw]	424.19866943359375	91.8194218397333	2.51526821306667	94.7585179722667	92.24324975920003	1038581.375	1.7810610824453434E8	0	7871	0.08830322060669005	0.5030928584152632	0.05187866133009012	424.1886901855469	424.2085266113281
1199	424.2185363769531	90.2941453776					1	DETECTED	424.2185 m/z @90.29 [151020OFc1_NvH-0949-Control-19.raw]	424.2185363769531	90.2941453776	2.735971728	98.4611437077333	95.7251719797333	3914525.0	3.6443991333445686E8	2	7871	63.94425980293373	0.5028486734314844	0.0012076345215806434	424.20855712890625	424.228515625
1200	424.2327575683594	13.7809712810667					1	DETECTED	424.2328 m/z @13.78 [151020OFc1_NvH-0949-Control-19.raw]	424.2327575683594	13.7809712810667	3.63469775093333	99.8308721381333	96.19617438719997	2210770.25	2.758276390298778E8	2	7871	4.884329804922258	25.698204262883944	0.03714472827341236	424.2285461425781	424.2367248535156
1201	424.2467346191406	35.3440991789333					1	DETECTED	424.2467 m/z @35.34 [151020OFc1_NvH-0949-Control-19.raw]	424.2467346191406	35.3440991789333	2.35005994693333	99.6356533541333	97.28559340719997	3842395.0	3.5925653588962644E8	2	7871	2.9452726167830647	0.9881815006250395	2.6175831073341267	424.23675537109375	424.2567138671875
1202	424.25701904296875	14.3407525586667					1	DETECTED	424.2570 m/z @14.34 [151020OFc1_NvH-0949-Control-19.raw]	424.25701904296875	14.3407525586667	3.36354021333333	61.0873842458667	57.72384403253337	277088.03125	1.2550413029437369E8	0	7871	18.298262355163416	0.5628407418715662	0.13268838991909934	424.2567443847656	424.25933837890625
1203	424.2693786621094	55.1151746605333					1	DETECTED	424.2694 m/z @55.12 [151020OFc1_NvH-0949-Control-19.raw]	424.2693786621094	55.1151746605333	3.99103094853333	99.2931445690667	95.30211362053336	716391.3125	1.655310278620036E8	0	7871	0.1882571702331859	1.3282159158507174	0.9177738392353251	424.2594909667969	424.279296875
1204	424.2793884277344	25.4199992216					1	DETECTED	424.2794 m/z @25.42 [151020OFc1_NvH-0949-Control-19.raw]	424.2793884277344	25.4199992216	1.35876626426667	94.4145923408	93.05582607653332	44559.86328125	1.3402429759246008E8	0	7871	87.02641258858	2.4184512035531216	3.837442362114581	424.2793884277344	424.28936767578125
1205	424.3272399902344	91.5457065490667					1	DETECTED	424.3272 m/z @91.55 [151020OFc1_NvH-0949-Control-19.raw]	424.3272399902344	91.5457065490667	6.31914517093333	95.2182266565333	88.89908148559998	184349.234375	1.4323008051450002E8	0	7871	1.3989478113907978	0.5007924151601852	1.7613068078899277	424.31829833984375	424.3370056152344
1206	424.3631896972656	90.1742468504					1	DETECTED	424.3632 m/z @90.17 [151020OFc1_NvH-0949-Control-19.raw]	424.3631896972656	90.1742468504	20.1130907458667	97.4844841754667	77.3713934296	577304.5625	1.6567314218694577E8	0	7871	0.40848733472661536	0.5062905642299004	22.945731935763252	424.3546447753906	424.3729553222656
1207	424.413818359375	36.8869921293333					1	DETECTED	424.4138 m/z @36.89 [151020OFc1_NvH-0949-Control-19.raw]	424.413818359375	36.8869921293333	3.8254763712	98.0054428658667	94.1799664946667	281132.875	2.0419983199400377E8	0	7871	0.3467563426581961	83.2319094564354	64.69387983902685	424.404052734375	424.42376708984375
1208	424.4609069824219	39.4122342530667					1	DETECTED	424.4609 m/z @39.41 [151020OFc1_NvH-0949-Control-19.raw]	424.4609069824219	39.4122342530667	3.93303597973333	99.1862166245333	95.25318064479997	192075.359375	1.4085661687321174E8	0	7871	4.019623057620002	1.5148982590239843	0.6365114651185418	424.4510498046875	424.46270751953125
1209	424.4727783203125	15.0213194565333					1	DETECTED	424.4728 m/z @15.02 [151020OFc1_NvH-0949-Control-19.raw]	424.4727783203125	15.0213194565333	3.71293382773333	97.7692331797333	94.05629935199998	892471.125	1.6659295498546535E8	0	7871	0.15476833305871907	2.5292012824565795	5.117080476198252	424.46282958984375	424.48272705078125
1210	424.4939270019531	30.0967859941333					1	DETECTED	424.4939 m/z @30.10 [151020OFc1_NvH-0949-Control-19.raw]	424.4939270019531	30.0967859941333	0.8330931216	89.5745616458667	88.7414685242667	2796581.5	1.719921949808622E8	0	7871	0.15802411582910736	0.5975099495805759	4.706085664787548	424.4839782714844	424.50390625
[truncated: 32,998 more rows]
