# Supplementary material for: MSFC: a new feature construction method for accurate diagnosis of mass spectrometry data
Source: Sci Rep. 2023 Sep 21;13:15694. doi: 10.1038/s41598-023-42395-5 (PMC10514077; doi:10.1038/s41598-023-42395-5)
Supplement: Supplementary file 1 — Supplementary Information. [file 41598_2023_42395_MOESM1_ESM.zip › dataset/CRLM dataset/control/control2.csv]

row ID	row m/z	row retention time	row identity (main ID)	row identity (all IDs)	row identity (main ID + details)	row comment	row number of detected peaks	151020OFc1_NvH-0949-Control-2.raw Peak status	151020OFc1_NvH-0949-Control-2.raw Peak name	151020OFc1_NvH-0949-Control-2.raw Peak m/z	151020OFc1_NvH-0949-Control-2.raw Peak RT	151020OFc1_NvH-0949-Control-2.raw Peak RT start	151020OFc1_NvH-0949-Control-2.raw Peak RT end	151020OFc1_NvH-0949-Control-2.raw Peak duration time	151020OFc1_NvH-0949-Control-2.raw Peak height	151020OFc1_NvH-0949-Control-2.raw Peak area	151020OFc1_NvH-0949-Control-2.raw Peak charge	151020OFc1_NvH-0949-Control-2.raw Peak # data points	151020OFc1_NvH-0949-Control-2.raw Peak FWHM	151020OFc1_NvH-0949-Control-2.raw Peak tailing factor	151020OFc1_NvH-0949-Control-2.raw Peak asymmetry factor	151020OFc1_NvH-0949-Control-2.raw Peak m/z min	151020OFc1_NvH-0949-Control-2.raw Peak m/z max
1	400.0000915527344	29.5927286386667					1	DETECTED	400.0001 m/z @29.59 [151020OFc1_NvH-0949-Control-2.raw]	400.0000915527344	29.5927286386667	0.389719473333333	99.6769596253333	99.28724015199997	105930.3359375	2.2892710569258928E8	0	8190	88.05982530443247	1.8900827577576969	2.7561139662789342	399.99554443359375	400.0021667480469
2	400.0121765136719	25.1702032258667					1	DETECTED	400.0122 m/z @25.17 [151020OFc1_NvH-0949-Control-2.raw]	400.0121765136719	25.1702032258667	0.389719473333333	99.2579143968	98.86819492346667	251275.890625	2.8926762944002587E8	0	8190	0.07953783585917407	2.915294989045231	0.12431682746424004	400.0024108886719	400.02215576171875
3	400.0284729003906	25.1793901570667					1	DETECTED	400.0285 m/z @25.18 [151020OFc1_NvH-0949-Control-2.raw]	400.0284729003906	25.1793901570667	0.389719473333333	99.6400123597333	99.25029288639998	191173.921875	3.191312416540897E8	0	8190	36.38235166349738	2.923801547390294	4.902547328702416	400.02227783203125	400.03533935546875
4	400.04534912109375	43.2522652029333					1	DETECTED	400.0453 m/z @43.25 [151020OFc1_NvH-0949-Control-2.raw]	400.04534912109375	43.2522652029333	0.4368144744	98.8033698338667	98.3665553594667	350655.9375	3.1068691824368316E8	0	8190	18.084328167786467	1.2633386923316157	1.4331546273847036	400.035400390625	400.0495300292969
5	400.0595397949219	43.2354103616					1	DETECTED	400.0595 m/z @43.24 [151020OFc1_NvH-0949-Control-2.raw]	400.0595397949219	43.2354103616	3.86446981306667	99.9937578738667	96.12928806080002	450069.34375	3.4693967467933434E8	2	8190	18.081608753136717	1.4390044979815668	0.001253064646090576	400.04986572265625	400.0694885253906
6	400.070068359375	25.1262073824					1	DETECTED	400.0701 m/z @25.13 [151020OFc1_NvH-0949-Control-2.raw]	400.070068359375	25.1262073824	4.46218601813333	56.9344567792	52.47227076106667	212004.953125	1.9544382811509055E8	0	8190	11.492492664005217	1.6007052619583546	2.371834409337732	400.069580078125	400.07659912109375
7	400.08660888671875	43.2616934112					1	DETECTED	400.0866 m/z @43.26 [151020OFc1_NvH-0949-Control-2.raw]	400.08660888671875	43.2616934112	4.46218601813333	93.0616760773333	88.59949005919998	311171.8125	4.4062156530374134E8	0	8190	49.83816295432063	1.209457523162102	1.497702888736414	400.0766906738281	400.0881652832031
8	400.0982360839844	43.219840028					1	DETECTED	400.0982 m/z @43.22 [151020OFc1_NvH-0949-Control-2.raw]	400.0982360839844	43.219840028	0.6423375048	91.9228649757333	91.28052747093331	364042.375	3.3218131881392395E8	0	8190	18.232770954143543	1.3217369790421272	1.369224889062721	400.08843994140625	400.103759765625
9	400.11376953125	43.219840028					1	DETECTED	400.1138 m/z @43.22 [151020OFc1_NvH-0949-Control-2.raw]	400.11376953125	43.219840028	4.47161941226667	99.2860913632	94.81447195093332	383768.125	3.2546470335468155E8	0	8190	18.071289970812916	1.4679030005828264	1.8896090064567814	400.1038513183594	400.1235656738281
10	400.1368408203125	43.2744021706667					1	DETECTED	400.1368 m/z @43.27 [151020OFc1_NvH-0949-Control-2.raw]	400.1368408203125	43.2744021706667	1.03917676666667	78.1861232573333	77.14694649066664	400421.09375	2.7084228173165727E8	0	8190	18.061930049595084	1.10570309755813	0.9969519136891173	400.1268615722656	400.1468200683594
11	400.1573791503906	43.2020836128					1	DETECTED	400.1574 m/z @43.20 [151020OFc1_NvH-0949-Control-2.raw]	400.1573791503906	43.2020836128	2.64119205306667	95.6511423389333	93.00995028586662	281213.65625	3.2836150380304503E8	0	8190	18.06883741586806	1.3359127933606483	1.7666919898472264	400.1474304199219	400.1573791503906
12	400.16748046875	89.8843902746667					1	DETECTED	400.1675 m/z @89.88 [151020OFc1_NvH-0949-Control-2.raw]	400.16748046875	89.8843902746667	1.6213282488	97.0667402448	95.445411996	1149815.75	3.4635461567322016E8	0	8190	61.887515089786035	0.5461786755370898	7.819969549267523E-4	400.1575012207031	400.17742919921875
13	400.1825256347656	43.2867559418667					1	DETECTED	400.1825 m/z @43.29 [151020OFc1_NvH-0949-Control-2.raw]	400.1825256347656	43.2867559418667	2.92170279066667	97.9325425648	95.01083977413333	433109.125	3.1692683131974894E8	0	8190	31.74428911551133	1.4487593441769213	1.5525269966908744	400.1775817871094	400.1897888183594
14	400.1997985839844	36.8256242517333					1	DETECTED	400.1998 m/z @36.83 [151020OFc1_NvH-0949-Control-2.raw]	400.1997985839844	36.8256242517333	2.6228085704	98.6642443690667	96.0414357986667	1397890.5	3.6204215029769284E8	3	8190	0.13842641883929474	0.5172398670879161	0.22173552540942446	400.1898498535156	400.20208740234375
15	400.21209716796875	23.2381960042667					1	DETECTED	400.2121 m/z @23.24 [151020OFc1_NvH-0949-Control-2.raw]	400.21209716796875	23.2381960042667	0.633116613066667	99.4997494256	98.86663281253334	3.174284E7	1.1766244844029737E9	2	8190	0.2619104335712308	8.802797917301637	17.611760526874104	400.2021179199219	400.2220764160156
16	400.2267150878906	20.6572760485333					1	DETECTED	400.2267 m/z @20.66 [151020OFc1_NvH-0949-Control-2.raw]	400.2267150878906	20.6572760485333	4.46218601813333	96.3461505445333	91.88396452639998	1.507499E7	7.073518848072294E8	2	8190	0.24865319481451564	1.1351210314920566	43.412201324763984	400.22210693359375	400.23040771484375
17	400.24041748046875	35.0951710106667					1	DETECTED	400.2404 m/z @35.10 [151020OFc1_NvH-0949-Control-2.raw]	400.24041748046875	35.0951710106667	0.0260422376	99.9752581557333	99.9492159181333	1.19813648E8	2.6663980463135624E9	3	8190	0.2539102541874172	1.113735753926475	1.2310674195834643	400.23046875	400.2503967285156
18	400.2588806152344	91.2117041109333					1	DETECTED	400.2589 m/z @91.21 [151020OFc1_NvH-0949-Control-2.raw]	400.2588806152344	91.2117041109333	0.119097824266667	96.4809552453333	96.36185742106665	4687495.5	5.0248480808729976E8	2	8190	0.0784640778206267	0.5009085703087961	0.001261889047766033	400.25042724609375	400.26885986328125
19	400.2777099609375	19.9625863352					1	DETECTED	400.2777 m/z @19.96 [151020OFc1_NvH-0949-Control-2.raw]	400.2777099609375	19.9625863352	6.43268838933333	98.7208289872	92.28814059786666	597820.3125	3.159020248820658E8	3	8190	0.19286909826757892	7.760049868052769	0.9450919110810151	400.2688903808594	400.28765869140625
20	400.291748046875	44.6714733301333					1	DETECTED	400.2917 m/z @44.67 [151020OFc1_NvH-0949-Control-2.raw]	400.291748046875	44.6714733301333	7.77824164346667	92.270204504	84.49196286053333	426161.5625	3.730315054935645E8	0	8190	41.42196070514675	1.339756254729008	0.716668774053982	400.2877197265625	400.3017272949219
21	400.3136291503906	44.6136304168					1	DETECTED	400.3136 m/z @44.61 [151020OFc1_NvH-0949-Control-2.raw]	400.3136291503906	44.6136304168	1.31395070773333	92.3398680178667	91.02591731013338	413042.625	4.521095758746977E8	2	8190	20.713875091925694	1.2142343934927147	1.4266197741257192	400.30377197265625	400.3182678222656
22	400.3283996582031	41.0271046917333					1	DETECTED	400.3284 m/z @41.03 [151020OFc1_NvH-0949-Control-2.raw]	400.3283996582031	41.0271046917333	7.77824164346667	99.4162606573333	91.63801901386663	460092.09375	4.2775457666020584E8	0	8190	12.116287027205829	1.490298941583228	0.10897098539912091	400.3184814453125	400.33837890625
23	400.343994140625	48.5665719173333					1	DETECTED	400.3440 m/z @48.57 [151020OFc1_NvH-0949-Control-2.raw]	400.343994140625	48.5665719173333	2.6228085704	99.5366838509333	96.9138752805333	424433.625	3.470443130931522E8	0	8190	65.29890054400093	1.088460400642959	1.3319888604966141	400.3384094238281	400.3492126464844
24	400.3592224121094	44.707143424					1	DETECTED	400.3592 m/z @44.71 [151020OFc1_NvH-0949-Control-2.raw]	400.3592224121094	44.707143424	0.00717166853333333	99.9568709397333	99.94969927119998	447429.71875	3.5040841418537444E8	0	8190	21.91997954164466	1.2917407031927348	0.07575599866116543	400.3492431640625	400.3683166503906
25	400.37835693359375	90.0178993722667					1	DETECTED	400.3784 m/z @90.02 [151020OFc1_NvH-0949-Control-2.raw]	400.37835693359375	90.0178993722667	0.221039748	98.33030434	98.109264592	1493536.625	8.517118778215054E8	0	8190	0.04231438585993885	0.5006487509106756	0.0019527829021886278	400.368408203125	400.3883361816406
26	400.39630126953125	41.1394973338667					1	DETECTED	400.3963 m/z @41.14 [151020OFc1_NvH-0949-Control-2.raw]	400.39630126953125	41.1394973338667	4.44287956506667	99.9659839986667	95.52310443360003	545444.625	3.848928396158888E8	0	8190	9.201485386611068	1.6879445263214845	0.08655473371097926	400.3883972167969	400.4062805175781
27	400.40643310546875	43.4311022306667					1	DETECTED	400.4064 m/z @43.43 [151020OFc1_NvH-0949-Control-2.raw]	400.40643310546875	43.4311022306667	0.174700530666667	94.9796749933333	94.80497446266664	393586.0	3.422329791404203E8	3	8190	23.045862111114232	1.4185440367477717	0.18221084532967088	400.4063720703125	400.4146423339844
28	400.4246520996094	44.5878594757333					1	DETECTED	400.4247 m/z @44.59 [151020OFc1_NvH-0949-Control-2.raw]	400.4246520996094	44.5878594757333	0.651395296266667	98.1620816312	97.51068633493333	536997.5625	3.725832761810076E8	0	8190	18.450213297883085	1.4315443322017773	0.07974468790161066	400.4146728515625	400.43463134765625
29	400.436767578125	49.3008534498667					1	DETECTED	400.4368 m/z @49.30 [151020OFc1_NvH-0949-Control-2.raw]	400.436767578125	49.3008534498667	1.12964804933333	97.6172026816	96.48755463226668	497998.40625	3.482559347195631E8	0	8190	15.068767558312132	1.2650485288733935	1.4417266199904701	400.4346618652344	400.4467468261719
30	400.4521484375	48.5292248858667					1	DETECTED	400.4521 m/z @48.53 [151020OFc1_NvH-0949-Control-2.raw]	400.4521484375	48.5292248858667	4.2345235792	98.8127114418667	94.5781878626667	465093.03125	3.7975504282863474E8	0	8190	20.739628908019665	1.3460736506320092	0.011000484217386286	400.4468078613281	400.4621276855469
31	400.4671630859375	43.0330233024					1	DETECTED	400.4672 m/z @43.03 [151020OFc1_NvH-0949-Control-2.raw]	400.4671630859375	43.0330233024	4.40224096586667	66.1212166898667	61.71897572400003	401559.15625	3.40061001620035E8	0	8190	4.99679515470978	0.9197832168497714	0.03664787913794243	400.4621887207031	400.46734619140625
32	400.47735595703125	30.8950577024					1	DETECTED	400.4774 m/z @30.90 [151020OFc1_NvH-0949-Control-2.raw]	400.47735595703125	30.8950577024	7.3855791296	97.6820143576	90.29643522799999	857884.625	3.597747072788722E8	4	8190	15.096992082386421	0.5558919802025878	0.9356752082343481	400.4674072265625	400.4873046875
33	400.489501953125	49.2550640045333					1	DETECTED	400.4895 m/z @49.26 [151020OFc1_NvH-0949-Control-2.raw]	400.489501953125	49.2550640045333	6.3414141008	95.0621820042667	88.72076790346671	468683.78125	4.1833114624029124E8	0	8190	15.025094094558831	1.208211843662402	1.8345803486068732	400.48736572265625	400.49365234375
34	400.503662109375	23.7864938741333					1	DETECTED	400.5037 m/z @23.79 [151020OFc1_NvH-0949-Control-2.raw]	400.503662109375	23.7864938741333	0.6603720424	99.6028691765333	98.9424971341333	599595.3125	4.195631944262792E8	0	8190	13.420183500134037	1.5534399536452925	4.682156192376938	400.49371337890625	400.5136413574219
35	400.51519775390625	42.0776157506667					1	DETECTED	400.5152 m/z @42.08 [151020OFc1_NvH-0949-Control-2.raw]	400.51519775390625	42.0776157506667	4.5428763096	84.7188791173333	80.1760028077333	494512.0	3.928642777885811E8	0	8190	13.462953546322012	1.3055305418097212	0.03056241661221196	400.513671875	400.52471923828125
36	400.53472900390625	36.8425890522667					1	DETECTED	400.5347 m/z @36.84 [151020OFc1_NvH-0949-Control-2.raw]	400.53472900390625	36.8425890522667	4.40224096586667	99.15543066	94.75318969413333	901408.1875	4.000108558835103E8	3	8190	11.689952615555583	0.5306068940652442	0.3054389888339772	400.5248107910156	400.5447082519531
37	400.54547119140625	49.2443973730667					1	DETECTED	400.5455 m/z @49.24 [151020OFc1_NvH-0949-Control-2.raw]	400.54547119140625	49.2443973730667	4.7065959104	97.5519993405333	92.8454034301333	691286.3125	4.1428253595644283E8	0	8190	60.51750959799746	1.1030531094896767	1.6440427027063675	400.54473876953125	400.5482177734375
38	400.5582275390625	47.9300714082667					1	DETECTED	400.5582 m/z @47.93 [151020OFc1_NvH-0949-Control-2.raw]	400.5582275390625	47.9300714082667	4.33160200453333	95.0621820042667	90.73057999973338	2838862.0	4.804312573844771E8	4	8190	18.3333056310265	0.5090517904406111	0.012062396512065234	400.5482482910156	400.5633239746094
39	400.5733337402344	35.1309874989333					1	DETECTED	400.5733 m/z @35.13 [151020OFc1_NvH-0949-Control-2.raw]	400.5733337402344	35.1309874989333	1.52178148106667	99.5644588717333	98.04267739066663	8.1065176E7	1.9647298430104177E9	6	8190	0.3051003763173341	0.5286192756245921	0.9258397996530977	400.5633544921875	400.58331298828125
40	400.58349609375	23.5336990605333					1	DETECTED	400.5835 m/z @23.53 [151020OFc1_NvH-0949-Control-2.raw]	400.58349609375	23.5336990605333	0.8582952496	65.625791216	64.76749596639999	1228995.5	3.583506409178029E8	3	8190	13.955108533055153	2.5907427744789406	2.773739951372688	400.5833435058594	400.5934753417969
41	400.59881591796875	47.6914069984					1	DETECTED	400.5988 m/z @47.69 [151020OFc1_NvH-0949-Control-2.raw]	400.59881591796875	47.6914069984	5.31258417573333	96.6478471322667	91.33526295653337	502396.21875	4.619100409860946E8	0	8190	7.491849438005218	1.080171284159864	0.03736373065787093	400.593505859375	400.60247802734375
42	400.61248779296875	43.8479969461333					1	DETECTED	400.6125 m/z @43.85 [151020OFc1_NvH-0949-Control-2.raw]	400.61248779296875	43.8479969461333	2.6682539976	99.7321636301333	97.0639096325333	553139.0	4.2616637135302246E8	0	8190	13.835016117120354	0.5458891548393036	0.13388428093249308	400.6025390625	400.6224670410156
43	400.6235656738281	37.5002286088					1	DETECTED	400.6236 m/z @37.50 [151020OFc1_NvH-0949-Control-2.raw]	400.6235656738281	37.5002286088	9.46751406746667	54.6424306781333	45.17491661066663	485669.5	3.734082532030797E8	0	8190	12.274470341780507	0.8057535160224615	0.146536227487167	400.62249755859375	400.62579345703125
44	400.6358337402344	43.9379918293333					1	DETECTED	400.6358 m/z @43.94 [151020OFc1_NvH-0949-Control-2.raw]	400.6358337402344	43.9379918293333	10.5844218773333	97.5330576264	86.9486357490667	592073.25	4.63232626989359E8	4	8190	16.337246289299628	0.554636268668681	0.3179188867421559	400.6258544921875	400.64581298828125
45	400.6544189453125	43.9065382624					1	DETECTED	400.6544 m/z @43.91 [151020OFc1_NvH-0949-Control-2.raw]	400.6544189453125	43.9065382624	7.6193101128	96.6850010192	89.06569090640001	534255.125	5.2492083877914846E8	4	8190	10.504150554885683	1.1381132249494506	0.1586832799401306	400.6458435058594	400.6610412597656
46	400.6710510253906	39.2168236648					1	DETECTED	400.6711 m/z @39.22 [151020OFc1_NvH-0949-Control-2.raw]	400.6710510253906	39.2168236648	4.47161941226667	96.6850010192	92.21338160693332	561970.3125	4.9691653776188916E8	0	8190	11.942833752579311	1.8785592130002653	1.1088524527035304	400.66107177734375	400.6809997558594
47	400.6948547363281	38.0028940053333					1	DETECTED	400.6949 m/z @38.00 [151020OFc1_NvH-0949-Control-2.raw]	400.6948547363281	38.0028940053333	4.1265853008	97.8581665968	93.731581296	1.0342936E7	6.354309657935883E8	2	8190	0.23856558703887032	0.98720336442363	0.014024478394569568	400.6849060058594	400.704833984375
48	400.7131652832031	23.2153901669333					1	DETECTED	400.7132 m/z @23.22 [151020OFc1_NvH-0949-Control-2.raw]	400.7131652832031	23.2153901669333	4.38270719573333	97.8208667384	93.43815954266667	7967778.0	6.826145711236771E8	2	8190	2.9825499175395684	1.0418971540708384	23.027211769828853	400.7049255371094	400.72314453125
49	400.7281188964844	20.6144618853333					1	DETECTED	400.7281 m/z @20.61 [151020OFc1_NvH-0949-Control-2.raw]	400.7281188964844	20.6144618853333	2.71349708773333	98.8586608426667	96.14516375493336	6436583.0	7.50506912459778E8	2	8190	3.8410116832558714	23.829687728434983	2.5456044146485644	400.7231750488281	400.73748779296875
50	400.7475280761719	40.1447607269333					1	DETECTED	400.7475 m/z @40.14 [151020OFc1_NvH-0949-Control-2.raw]	400.7475280761719	40.1447607269333	5.20153600773333	98.4331885605333	93.23165255279997	8883549.0	7.918036971547309E8	2	8190	19.176427707666267	0.9860261222609221	0.019063538506621597	400.737548828125	400.7574768066406
51	400.75762939453125	47.1073323789333					1	DETECTED	400.7576 m/z @47.11 [151020OFc1_NvH-0949-Control-2.raw]	400.75762939453125	47.1073323789333	6.24431102213333	96.703383792	90.45907276986667	627180.5625	8.079887971844556E8	0	8190	25.03836518873982	1.1843268668283673	0.2467265876560956	400.7575378417969	400.7613220214844
52	400.7713317871094	21.5904128802667					1	DETECTED	400.7713 m/z @21.59 [151020OFc1_NvH-0949-Control-2.raw]	400.7713317871094	21.5904128802667	1.26876762426667	98.8309778688	97.56221024453333	2.1482542E7	7.35931283991203E8	2	8190	0.1620998351814933	1.3002160294224219	0.33794014868032485	400.76141357421875	400.78131103515625
53	400.78424072265625	54.4664473512					1	DETECTED	400.7842 m/z @54.47 [151020OFc1_NvH-0949-Control-2.raw]	400.78424072265625	54.4664473512	9.28147230053333	99.7321636301333	90.45069132959998	534793.875	6.466760290216422E8	0	8190	20.772865389541487	1.0420309400118082	0.27870690687123784	400.7813415527344	400.7878723144531
54	400.7978820800781	54.4525040378667					1	DETECTED	400.7979 m/z @54.45 [151020OFc1_NvH-0949-Control-2.raw]	400.7978820800781	54.4525040378667	4.2437653144	98.4331885605333	94.1894232461333	622911.1875	5.424737928637325E8	0	8190	9.340609289787757	1.6093947007496434	0.6103990236157064	400.7879638671875	400.807861328125
55	400.8187561035156	51.2426957274667					1	DETECTED	400.8188 m/z @51.24 [151020OFc1_NvH-0949-Control-2.raw]	400.8187561035156	51.2426957274667	3.59765578026667	98.339729556	94.74207377573333	572946.3125	6.091878531314505E8	0	8190	30.18195235170412	1.432415014443195	0.8801320049408254	400.80877685546875	400.8287048339844
56	400.829833984375	69.8922045594667					1	DETECTED	400.8298 m/z @69.89 [151020OFc1_NvH-0949-Control-2.raw]	400.829833984375	69.8922045594667	1.49459258	99.7785834621333	98.2839908821333	540108.0	7.341296947743803E8	0	8190	24.99927885843276	0.755717823203774	0.003633706511364879	400.8287658691406	400.83978271484375
57	400.8417053222656	48.9294557176					1	DETECTED	400.8417 m/z @48.93 [151020OFc1_NvH-0949-Control-2.raw]	400.8417053222656	48.9294557176	8.1311023808	98.1161966272	89.9850942464	475314.625	5.981207836528511E8	0	8190	14.339422379704779	1.1028030163809786	0.5306179462316166	400.83984375	400.8424072265625
58	400.8524169921875	48.7639636037333					1	DETECTED	400.8524 m/z @48.76 [151020OFc1_NvH-0949-Control-2.raw]	400.8524169921875	48.7639636037333	3.51512359813333	99.3141136077333	95.79899000959998	562522.6875	5.666539024021279E8	0	8190	15.670360484359314	0.7153011557955867	0.39875088855537927	400.8424987792969	400.8579406738281
59	400.8679504394531	17.5780033250667					1	DETECTED	400.8680 m/z @17.58 [151020OFc1_NvH-0949-Control-2.raw]	400.8679504394531	17.5780033250667	0.9575168752	99.4903016317333	98.5327847565333	695193.1875	4.9168300836003345E8	3	8190	43.52779647698016	2.198956299928028	8.174394896760042	400.85797119140625	400.87750244140625
60	400.88751220703125	26.3490764432					1	DETECTED	400.8875 m/z @26.35 [151020OFc1_NvH-0949-Control-2.raw]	400.88751220703125	26.3490764432	0.1005189688	99.9073592181333	99.80684024933329	3658484.75	6.380828445423758E8	3	8190	6.866626690771255	0.5096623509922202	3.6183314599115803	400.8775329589844	400.8968505859375
61	400.9068603515625	35.0805338690667					1	DETECTED	400.9069 m/z @35.08 [151020OFc1_NvH-0949-Control-2.raw]	400.9068603515625	35.0805338690667	0.759300630933333	99.4162606573333	98.65696002639996	3.0095652E7	1.166192140344542E9	3	8190	0.2678304429409195	1.211869465882227	2.6911300640834055	400.8968811035156	400.9168395996094
62	400.9180603027344	23.5336990605333					1	DETECTED	400.9181 m/z @23.53 [151020OFc1_NvH-0949-Control-2.raw]	400.9180603027344	23.5336990605333	0.732353362133333	99.9845579565333	99.25220459439996	913482.75	5.1648929054664105E8	3	8190	23.969505700015443	9.419690404686426	3.4819984442108654	400.9168701171875	400.92803955078125
63	400.93011474609375	55.671460848					1	DETECTED	400.9301 m/z @55.67 [151020OFc1_NvH-0949-Control-2.raw]	400.93011474609375	55.671460848	0.474297447466667	99.6400123597333	99.16571491226664	616499.5	5.247350473781773E8	0	8190	13.495467942903865	0.703089175515532	11.156286528170117	400.9280700683594	400.9400939941406
64	400.9424133300781	53.6975855653333					1	DETECTED	400.9424 m/z @53.70 [151020OFc1_NvH-0949-Control-2.raw]	400.9424133300781	53.6975855653333	5.1205488168	99.4533414568	94.33279264000001	553880.6875	6.328138897583729E8	0	8190	10.01332322147966	0.9980242626440197	1.2494143361991674	400.94012451171875	400.9446716308594
65	400.9546813964844	18.0993830826667					1	DETECTED	400.9547 m/z @18.10 [151020OFc1_NvH-0949-Control-2.raw]	400.9546813964844	18.0993830826667	4.35161192346667	99.9752581557333	95.62364623226662	1865329.5	5.084847759144715E8	0	8190	0.17140812206242373	16.90466866192018	208.62189822359258	400.9447021484375	400.96466064453125
66	400.97509765625	55.5209645984					1	DETECTED	400.9751 m/z @55.52 [151020OFc1_NvH-0949-Control-2.raw]	400.97509765625	55.5209645984	1.8460237368	99.9752581557333	98.1292344189333	647402.0625	4.616060748140109E8	0	8190	4.851205355406563	0.9258986503109954	0.5737751787801572	400.9651184082031	400.9827575683594
67	400.9928283691406	55.5416521384					1	DETECTED	400.9928 m/z @55.54 [151020OFc1_NvH-0949-Control-2.raw]	400.9928283691406	55.5416521384	0.00717166853333333	99.9752581557333	99.96808648719997	823116.625	5.463768069093144E8	2	8190	12.845217289337398	0.8262574761036479	0.03431956200007785	400.98284912109375	401.0027770996094
68	401.0047912597656	55.4973647872					1	DETECTED	401.0048 m/z @55.50 [151020OFc1_NvH-0949-Control-2.raw]	401.0047912597656	55.4973647872	0.109818312266667	99.9752581557333	99.86543984346663	704929.0	6.735204755548617E8	2	8190	4.236424535929068	1.0561192206613383	0.4013546126216037	401.0028381347656	401.0091552734375
69	401.0191650390625	29.8368672536					1	DETECTED	401.0192 m/z @29.84 [151020OFc1_NvH-0949-Control-2.raw]	401.0191650390625	29.8368672536	4.5730991776	99.9752581557333	95.4021589781333	740182.5625	5.406619210163978E8	5	8190	32.245338376323105	null	495.79547332358635	401.00921630859375	401.0291442871094
70	401.0291748046875	52.8430729674667					1	DETECTED	401.0292 m/z @52.84 [151020OFc1_NvH-0949-Control-2.raw]	401.0291748046875	52.8430729674667	0.696388867733333	99.5459383298667	98.84954946213337	681062.75	5.394027321995165E8	0	8190	6.479005779311727	1.057914424515829	0.8862986623980039	401.0291748046875	401.0391540527344
71	401.04766845703125	60.2577101490667					1	DETECTED	401.0477 m/z @60.26 [151020OFc1_NvH-0949-Control-2.raw]	401.04766845703125	60.2577101490667	0.633116613066667	99.8245686141333	99.19145200106664	609997.6875	5.787783776966541E8	2	8190	18.6646319049867	0.7897159923232198	14.17276360139687	401.0391845703125	401.0576171875
72	401.06304931640625	59.1605617282667					1	DETECTED	401.0630 m/z @59.16 [151020OFc1_NvH-0949-Control-2.raw]	401.06304931640625	59.1605617282667	19.6812228117333	99.8522158093333	80.1709929976	567814.4375	5.416971955694205E8	0	8190	20.58490866886384	0.8941473469369775	2.7675197647352348	401.05767822265625	401.0645446777344
73	401.0745544433594	68.939409792					1	DETECTED	401.0746 m/z @68.94 [151020OFc1_NvH-0949-Control-2.raw]	401.0745544433594	68.939409792	1.1784165968	99.8522158093333	98.6737992125333	588362.9375	6.135326705613418E8	0	8190	16.14231626912523	4.851404282772689	1.5972550295225871	401.0645751953125	401.0838623046875
74	401.0938720703125	59.8435893197333					1	DETECTED	401.0939 m/z @59.84 [151020OFc1_NvH-0949-Control-2.raw]	401.0938720703125	59.8435893197333	12.1938390810667	99.8522158093333	87.6583767282666	640222.125	5.517054203941581E8	0	8190	15.004075944722196	0.8203463550286599	3.282327060145299	401.0839538574219	401.1038513183594
75	401.1099548339844	64.5290794266667					1	DETECTED	401.1100 m/z @64.53 [151020OFc1_NvH-0949-Control-2.raw]	401.1099548339844	64.5290794266667	0.4179961928	99.6769596253333	99.25896343253329	598353.0	6.404006648732322E8	2	8190	3.213452703759792	25.751484704123484	31.662134074211405	401.10394287109375	401.11993408203125
76	401.1213684082031	52.0741356536					1	DETECTED	401.1214 m/z @52.07 [151020OFc1_NvH-0949-Control-2.raw]	401.1213684082031	52.0741356536	12.5092895042667	99.7692359378667	87.25994643359999	526444.3125	5.2658579724452204E8	0	8190	72.53449313831558	0.9040646325449608	0.6278734793067385	401.1199645996094	401.1241760253906
77	401.13421630859375	57.2594153949333					1	DETECTED	401.1342 m/z @57.26 [151020OFc1_NvH-0949-Control-2.raw]	401.13421630859375	57.2594153949333	1.05711990666667	99.6769596253333	98.61983971866663	556895.5	5.486356640856109E8	0	8190	27.835507811423824	0.8054309874922199	5.5029959130951935	401.124267578125	401.1441955566406
78	401.1533203125	51.9993138706667					1	DETECTED	401.1533 m/z @52.00 [151020OFc1_NvH-0949-Control-2.raw]	401.1533203125	51.9993138706667	12.961648808	99.7692359378667	86.8075871298667	546626.5625	5.812609349513766E8	0	8190	26.009792802302535	0.9622495923668394	0.3729003159088824	401.14422607421875	401.1580810546875
79	401.1680908203125	59.9027950570667					1	DETECTED	401.1681 m/z @59.90 [151020OFc1_NvH-0949-Control-2.raw]	401.1680908203125	59.9027950570667	4.29002111626667	99.7692359378667	95.47921482160002	771776.8125	5.520504173602463E8	0	8190	9.543996288324578	0.8497462275869887	0.7569844067145214	401.1581115722656	401.1780700683594
80	401.1802062988281	14.8501165594667					1	DETECTED	401.1802 m/z @14.85 [151020OFc1_NvH-0949-Control-2.raw]	401.1802062988281	14.8501165594667	4.3623658456	99.7692359378667	95.4068700922667	614139.0625	6.027420036056265E8	0	8190	59.476282527342164	0.519003281224872	17.107110567013272	401.1781005859375	401.1865539550781
81	401.1965637207031	38.0028940053333					1	DETECTED	401.1966 m/z @38.00 [151020OFc1_NvH-0949-Control-2.raw]	401.1965637207031	38.0028940053333	4.080288048	99.7692359378667	95.6889478898667	4480415.5	6.92801244007557E8	3	8190	0.15109698822176654	2.7549472418908567	1.1872181524395535	401.1866149902344	401.20654296875
82	401.2160949707031	10.8494687136					1	DETECTED	401.2161 m/z @10.85 [151020OFc1_NvH-0949-Control-2.raw]	401.2160949707031	10.8494687136	4.080288048	99.7046115141333	95.6243234661333	1954255.875	6.456681738293573E8	3	8190	2.9919915069575858	0.5882249943454866	4.085351755261114	401.2065734863281	401.2171630859375
83	401.2271728515625	24.1455023773333					1	DETECTED	401.2272 m/z @24.15 [151020OFc1_NvH-0949-Control-2.raw]	401.2271728515625	24.1455023773333	2.70446801653333	99.4255126072	96.72104459066668	6411404.0	8.812182545256454E8	2	8190	0.3275295620880634	9.607346498170187	5.156606927645785	401.2171936035156	401.22979736328125
84	401.23980712890625	39.2168236648					1	DETECTED	401.2398 m/z @39.22 [151020OFc1_NvH-0949-Control-2.raw]	401.23980712890625	39.2168236648	0.184092372533333	99.9845579565333	99.80046558399997	1.0742365E7	1.098416686308456E9	3	8190	0.10068425045032114	0.5326392745064631	0.023117952955251642	401.2298278808594	401.2497863769531
85	401.2500915527344	50.3674018554667					1	DETECTED	401.2501 m/z @50.37 [151020OFc1_NvH-0949-Control-2.raw]	401.2500915527344	50.3674018554667	5.802036952	99.9258068477333	94.1237698957333	6536281.0	7.126672233089486E8	0	8190	0.15778917682786897	0.7875465349088278	0.0035037415471264326	401.24981689453125	401.26007080078125
86	401.2611389160156	68.0099243352167					1	DETECTED	401.2611 m/z @68.01 [151020OFc1_NvH-0949-Control-2.raw]	401.2611389160156	68.0099243352167	8.82367787333333	99.9166172264	91.09293935306668	605647.5	6.79029133551118E8	0	8190	19.222015301934874	0.6952043395356291	34.8686793988766	401.2601013183594	401.26263427734375
87	401.27264404296875	21.5904128802667					1	DETECTED	401.2726 m/z @21.59 [151020OFc1_NvH-0949-Control-2.raw]	401.27264404296875	21.5904128802667	8.71604531626667	99.9845579565333	91.26851264026662	9979008.0	8.354315745220349E8	0	8190	0.16693237810356365	0.5099612446079379	1.4386969468180983	401.2626647949219	401.2826232910156
88	401.2904052734375	65.6556556218667					1	DETECTED	401.2904 m/z @65.66 [151020OFc1_NvH-0949-Control-2.raw]	401.2904052734375	65.6556556218667	10.3450309786667	99.9937578738667	89.6487268952	539676.75	7.988337319477915E8	0	8190	64.5081194227173	0.7675672187154385	0.2166820980045634	401.28265380859375	401.2919006347656
89	401.3019104003906	75.9593952088					1	DETECTED	401.3019 m/z @75.96 [151020OFc1_NvH-0949-Control-2.raw]	401.3019104003906	75.9593952088	4.13647912186667	99.9937578738667	95.85727875200003	567484.625	8.563462871842716E8	0	8190	20.014107180881467	30.07790964017396	55.77846001282365	401.2919616699219	401.3118896484375
90	401.3123779296875	71.5045589496					1	DETECTED	401.3124 m/z @71.50 [151020OFc1_NvH-0949-Control-2.raw]	401.3123779296875	71.5045589496	26.3106311376	99.9845579565333	73.6739268189333	506030.53125	6.660540553607131E8	0	8190	6.532642753484865	0.7256329142912474	2.4030446642400967	401.3119201660156	401.31927490234375
91	401.32928466796875	73.9062647778667					1	DETECTED	401.3293 m/z @73.91 [151020OFc1_NvH-0949-Control-2.raw]	401.32928466796875	73.9062647778667	2.93975329893333	99.9937578738667	97.05400457493337	617630.375	7.128774783826051E8	0	8190	10.727276109671692	1.8762319582004785	2.0362140085919007	401.3193054199219	401.3340759277344
92	401.3440856933594	89.8843902746667					1	DETECTED	401.3441 m/z @89.88 [151020OFc1_NvH-0949-Control-2.raw]	401.3440856933594	89.8843902746667	14.1297453274667	99.9937578738667	85.8640125464	667434.75	9.361908404156286E8	3	8190	0.6527046937087135	0.6455570200390489	0.4473652944449222	401.3341064453125	401.35089111328125
93	401.36090087890625	89.8843902746667					1	DETECTED	401.3609 m/z @89.88 [151020OFc1_NvH-0949-Control-2.raw]	401.36090087890625	89.8843902746667	0.137609243466667	99.9937578738667	99.85614863040003	932237.0625	6.262218977034588E8	0	8190	35.160482552760676	0.9613030019618959	4.527135559837457	401.3509216308594	401.3708801269531
94	401.37542724609375	89.8999148346667					1	DETECTED	401.3754 m/z @89.90 [151020OFc1_NvH-0949-Control-2.raw]	401.37542724609375	89.8999148346667	4.6124756544	99.9937578738667	95.3812822194667	752162.375	6.657576987780349E8	0	8190	18.72722358497076	0.6091981501920647	0.12972477686807243	401.37091064453125	401.3854064941406
95	401.3929748535156	89.9093813992					1	DETECTED	401.3930 m/z @89.91 [151020OFc1_NvH-0949-Control-2.raw]	401.3929748535156	89.9093813992	4.5428763096	99.9937578738667	95.4508815642667	608203.875	5.84625263222713E8	2	8190	14.549418531650517	0.5161403080027364	0.06764807105151731	401.3854675292969	401.4029235839844
96	401.4071350097656	89.9214189061333					1	DETECTED	401.4071 m/z @89.92 [151020OFc1_NvH-0949-Control-2.raw]	401.4071350097656	89.9214189061333	4.78919219306667	99.8797343250667	95.09054213200004	553225.75	5.716283958068076E8	0	8190	9.05303030471677	0.5068426122256331	0.209112619820167	401.4029846191406	401.4141540527344
97	401.4241638183594	89.9214189061333					1	DETECTED	401.4242 m/z @89.92 [151020OFc1_NvH-0949-Control-2.raw]	401.4241638183594	89.9214189061333	4.29002111626667	99.8797343250667	95.58971320880003	702285.8125	5.54184529399571E8	0	8190	60.139982750630125	0.5154411540454681	0.06023647676717137	401.4141845703125	401.4249267578125
98	401.4349365234375	89.8546577850667					1	DETECTED	401.4349 m/z @89.85 [151020OFc1_NvH-0949-Control-2.raw]	401.4349365234375	89.8546577850667	5.27238283013333	99.8706219914667	94.59823916133338	895653.0625	4.9429204579144454E8	0	8190	11.732331539161805	0.671811333129161	0.017709767040519794	401.4249572753906	401.43548583984375
99	401.4455261230469	89.8546577850667					1	DETECTED	401.4455 m/z @89.85 [151020OFc1_NvH-0949-Control-2.raw]	401.4455261230469	89.8546577850667	4.0900814664	99.8614762592	95.77139479280001	1028921.875	5.417806183316971E8	0	8190	62.55311356186871	0.7763341234107092	0.03766042108565588	401.435546875	401.45281982421875
100	401.4628601074219	89.8546577850667					1	DETECTED	401.4629 m/z @89.85 [151020OFc1_NvH-0949-Control-2.raw]	401.4628601074219	89.8546577850667	3.96152258106667	99.8430701789333	95.88154759786663	1374119.5	5.606098790303159E8	0	8190	74.02602866888049	0.5057211748210261	0.03269172601951528	401.452880859375	401.4727478027344
101	401.47576904296875	92.1206311394667					1	DETECTED	401.4758 m/z @92.12 [151020OFc1_NvH-0949-Control-2.raw]	401.47576904296875	92.1206311394667	4.96592407866667	99.8430701789333	94.87714610026663	559401.1875	4.691179727075726E8	0	8190	13.11989687983359	1.5706976142817899	0.1285780558557738	401.4728698730469	401.4823303222656
102	401.4924011230469	89.8086514221333					1	DETECTED	401.4924 m/z @89.81 [151020OFc1_NvH-0949-Control-2.raw]	401.4924011230469	89.8086514221333	2.6228085704	99.8430701789333	97.2202616085333	921378.25	4.6887750188680166E8	0	8190	2.3648099997584637	0.5913653540052448	0.34434044282125803	401.48248291015625	401.5018615722656
103	401.511962890625	89.8086514221333					1	DETECTED	401.5120 m/z @89.81 [151020OFc1_NvH-0949-Control-2.raw]	401.511962890625	89.8086514221333	8.53960364053333	99.8430701789333	91.30346653839997	1192018.875	6.309385667092221E8	3	8190	2.5319724744980476	0.6933299223471654	0.4068112367834694	401.5019836425781	401.5121765136719
104	401.5221862792969	27.1307470274667					1	DETECTED	401.5222 m/z @27.13 [151020OFc1_NvH-0949-Control-2.raw]	401.5221862792969	27.1307470274667	0.696388867733333	99.8337556861333	99.13736681839997	2034730.125	4.953788066520783E8	0	8190	0.09725136064366424	2.8022938330635534	448.1786593509294	401.5122375488281	401.53216552734375
105	401.534423828125	27.1986483232					1	DETECTED	401.5344 m/z @27.20 [151020OFc1_NvH-0949-Control-2.raw]	401.534423828125	27.1986483232	4.1265853008	99.806160688	95.6795753872	1611974.0	5.2810602400319326E8	3	8190	62.73214826328262	2.621012187787187	4.6375653492578355	401.5321960449219	401.5444030761719
106	401.5475158691406	89.7859098597333					1	DETECTED	401.5475 m/z @89.79 [151020OFc1_NvH-0949-Control-2.raw]	401.5475158691406	89.7859098597333	4.5923864824	99.7968832701333	95.2044967877333	1334497.5	4.9893505640903574E8	0	8190	65.32473603498114	0.5093888949650733	0.01739064923312976	401.5444641113281	401.5528869628906
107	401.5628967285156	17.3617268781333					1	DETECTED	401.5629 m/z @17.36 [151020OFc1_NvH-0949-Control-2.raw]	401.5628967285156	17.3617268781333	4.64300910666667	99.7968832701333	95.15387416346664	7813031.0	5.742676539310476E8	3	8190	0.18488929419540767	1.0810759031532886	12.83893731919286	401.55291748046875	401.5728759765625
108	401.5844421386719	50.3526687098667					1	DETECTED	401.5844 m/z @50.35 [151020OFc1_NvH-0949-Control-2.raw]	401.5844421386719	50.3526687098667	1.31395070773333	99.7877041285333	98.47375342079998	2712966.5	5.194436371583644E8	0	8190	7.714190140624019	1.1270633512897152	0.016040118934043345	401.5744934082031	401.5943603515625
109	401.6259460449219	13.6287308141333					1	DETECTED	401.6259 m/z @13.63 [151020OFc1_NvH-0949-Control-2.raw]	401.6259460449219	13.6287308141333	0.295761973066667	98.9266184666667	98.63085649360004	408817.78125	5.479982966604524E8	0	8190	78.90000169204278	185.86501151578435	3.665137522560612	401.615966796875	401.6358337402344
110	401.63800048828125	92.5178843472					1	DETECTED	401.6380 m/z @92.52 [151020OFc1_NvH-0949-Control-2.raw]	401.63800048828125	92.5178843472	9.3648898608	92.5178843472	83.15299448639999	240019.171875	3.022229707041312E8	0	8190	0.09565196130363063	0.5	null	401.6360778808594	401.6476745605469
111	401.65234375	92.5089763346667					1	DETECTED	401.6523 m/z @92.51 [151020OFc1_NvH-0949-Control-2.raw]	401.65234375	92.5089763346667	5.10138921786667	92.5089763346667	87.40758711680003	180099.46875	2.741985461654007E8	0	8190	0.05366653786747122	0.5	null	401.6484069824219	401.6604919433594
112	401.6705322265625	92.4609623944					1	DETECTED	401.6705 m/z @92.46 [151020OFc1_NvH-0949-Control-2.raw]	401.6705322265625	92.4609623944	2.05383809946667	92.5089763346667	90.45513823520002	205822.5	3.269035972391344E8	0	8190	0.04281685978403971	0.5002655429018518	5.310858037035262E-4	401.6610412597656	401.6713562011719
113	401.681640625	14.8728956122667					1	DETECTED	401.6816 m/z @14.87 [151020OFc1_NvH-0949-Control-2.raw]	401.681640625	14.8728956122667	1.89042306666667	98.7945884896	96.90416542293333	278790.0	3.530923043694562E8	0	8190	0.1302887405105615	7.302065347929154	16.81214377771473	401.6719055175781	401.688232421875
114	401.6983337402344	38.0172538981333					1	DETECTED	401.6983 m/z @38.02 [151020OFc1_NvH-0949-Control-2.raw]	401.6983337402344	38.0172538981333	0.759300630933333	96.003912844	95.24461221306666	1266311.25	3.595931203395174E8	0	8190	0.1630462570304445	1.198169643960513	2.1419923807851524	401.6885070800781	401.70831298828125
115	401.7088317871094	24.6258924122667					1	DETECTED	401.7088 m/z @24.63 [151020OFc1_NvH-0949-Control-2.raw]	401.7088317871094	24.6258924122667	8.21511386666667	35.7221392496	27.507025382933328	168159.09375	8.050491407249144E7	0	8190	14.24668931577112	0.8380780139863737	0.6761560279727473	401.7083435058594	401.708984375
116	401.7190246582031	16.7066386992					1	DETECTED	401.7190 m/z @16.71 [151020OFc1_NvH-0949-Control-2.raw]	401.7190246582031	16.7066386992	4.42273408213333	99.2486936194667	94.82595953733338	3370495.25	5.440390996231456E8	4	8190	9.414936869380824	6.607173915287198	2.1931267615196526	401.70904541015625	401.72900390625
117	401.7319030761719	36.0513792309333					1	DETECTED	401.7319 m/z @36.05 [151020OFc1_NvH-0949-Control-2.raw]	401.7319030761719	36.0513792309333	4.632779796	94.2393792346667	89.6065994386667	715479.125	3.3285103816248274E8	0	8190	6.8847801942733255	0.5063529972609837	0.009574594836852636	401.7290344238281	401.73480224609375
118	401.74481201171875	31.4652948098667					1	DETECTED	401.7448 m/z @31.47 [151020OFc1_NvH-0949-Control-2.raw]	401.74481201171875	31.4652948098667	4.45278565146667	99.2206752576	94.76788960613334	4409347.0	5.608391137628932E8	2	8190	7.820204718875349	0.7187796367928714	0.5584824516555721	401.7348327636719	401.7547912597656
119	401.7554626464844	29.6984253874667					1	DETECTED	401.7555 m/z @29.70 [151020OFc1_NvH-0949-Control-2.raw]	401.7554626464844	29.6984253874667	7.23253549893333	98.2651762138667	91.03264071493336	2313109.75	3.23590153049896E8	2	8190	0.2711933021384141	0.967695114126588	0.010636572909046089	401.75482177734375	401.76409912109375
120	401.7742614746094	21.6180292909333					1	DETECTED	401.7743 m/z @21.62 [151020OFc1_NvH-0949-Control-2.raw]	401.7742614746094	21.6180292909333	5.79260383093333	98.0890781696	92.29647433866667	2695339.75	2.995539504768176E8	0	8190	0.07962464913987688	0.50841747295902	1.0182133432512275	401.764404296875	401.7837219238281
121	401.82696533203125	13.5954286053333					1	DETECTED	401.8270 m/z @13.60 [151020OFc1_NvH-0949-Control-2.raw]	401.82696533203125	13.5954286053333	0.230218838133333	99.6862531917333	99.45603435359996	241265.078125	3.020769684609276E8	0	8190	28.408372645420084	3.720706075174313	28.961450443561038	401.8169860839844	401.8369445800781
122	401.8448486328125	11.1436657141333					1	DETECTED	401.8448 m/z @11.14 [151020OFc1_NvH-0949-Control-2.raw]	401.8448486328125	11.1436657141333	2.5415009568	97.8026730426667	95.26117208586669	193620.859375	2.7779160779972583E8	0	8190	15.532417559518345	0.5179126035506196	0.5167058851701655	401.8371276855469	401.8460998535156
123	401.8561706542969	27.1307470274667					1	DETECTED	401.8562 m/z @27.13 [151020OFc1_NvH-0949-Control-2.raw]	401.8561706542969	27.1307470274667	0.128308067733333	99.3233344048	99.19502633706666	943687.25	2.900659670366931E8	0	8190	0.04735608268759606	0.7235617079383876	0.5021689260557036	401.84625244140625	401.8660583496094
124	401.8691101074219	27.2274892088					1	DETECTED	401.8691 m/z @27.23 [151020OFc1_NvH-0949-Control-2.raw]	401.8691101074219	27.2274892088	0.623993638666667	99.7506440610667	99.12665042240003	776134.6875	3.4109078698752606E8	0	8190	5.439180133582919	0.5292794345004309	0.5645164488729333	401.8661804199219	401.87908935546875
125	401.88690185546875	35.4080596701333					1	DETECTED	401.8869 m/z @35.41 [151020OFc1_NvH-0949-Control-2.raw]	401.88690185546875	35.4080596701333	3.22189759546667	95.6511423389333	92.42924474346663	621371.3125	3.108765546287967E8	3	8190	0.1487755044134076	1.8282934924780587	0.010985230344954305	401.8791198730469	401.88690185546875
126	401.8969421386719	17.3712575714667					1	DETECTED	401.8969 m/z @17.37 [151020OFc1_NvH-0949-Control-2.raw]	401.8969421386719	17.3712575714667	0.248937424266667	99.9258068477333	99.67686942346663	4920595.5	4.33817610664117E8	3	8190	0.2005531057625305	1.6297686228163664	0.6777174662009383	401.886962890625	401.90692138671875
127	401.9120178222656	46.636979484					1	DETECTED	401.9120 m/z @46.64 [151020OFc1_NvH-0949-Control-2.raw]	401.9120178222656	46.636979484	1.7026778032	99.6121084130667	97.90943060986669	995605.5625	2.827184044293607E8	3	8190	0.09364145113946876	0.5463051779358995	0.6010719192388719	401.906982421875	401.9219665527344
128	401.9306945800781	47.7850121274667					1	DETECTED	401.9307 m/z @47.79 [151020OFc1_NvH-0949-Control-2.raw]	401.9306945800781	47.7850121274667	0.474297447466667	94.8280207514667	94.35372330400003	108182.734375	2.804702836107801E8	0	8190	84.42096495344808	0.9971707671527397	1.247885343256224	401.9221496582031	401.9308166503906
129	401.9408874511719	22.6775961576					1	DETECTED	401.9409 m/z @22.68 [151020OFc1_NvH-0949-Control-2.raw]	401.9408874511719	22.6775961576	2.50507249333333	99.7599523792	97.25487988586667	436400.65625	3.348676014871364E8	0	8190	7.108303400373529	0.5037321345591657	0.020311967522173482	401.9311828613281	401.95037841796875
130	401.96038818359375	17.2401119386667					1	DETECTED	401.9604 m/z @17.24 [151020OFc1_NvH-0949-Control-2.raw]	401.96038818359375	17.2401119386667	0.455530990133333	99.9568709397333	99.50133994959998	1557799.0	3.3066194750832164E8	0	8190	0.13317611409931374	1.0874061218263569	0.041780755644349285	401.9504089355469	401.9703369140625
131	401.9793701171875	33.7854700522667					1	DETECTED	401.9794 m/z @33.79 [151020OFc1_NvH-0949-Control-2.raw]	401.9793701171875	33.7854700522667	2.3242158056	99.9752581557333	97.6510423501333	276149.21875	3.1982829906013435E8	0	8190	7.189570792699865	1.6309256342171345	6.103110006924859	401.9706726074219	401.98931884765625
132	401.99102783203125	6.00782656746667					1	DETECTED	401.9910 m/z @6.01 [151020OFc1_NvH-0949-Control-2.raw]	401.99102783203125	6.00782656746667	0.705520274933333	97.7566133797333	97.05109310479996	193297.578125	2.88287585737381E8	0	8190	0.24351037030498457	0.9936967375794066	10.598408871860885	401.98992919921875	402.00079345703125
133	402.027587890625	13.6507384157333					1	DETECTED	402.0276 m/z @13.65 [151020OFc1_NvH-0949-Control-2.raw]	402.027587890625	13.6507384157333	2.7858277448	99.7138529114667	96.9280251666667	126010.6328125	2.8967280302123725E8	0	8190	0.15208189609039025	4.460599267786734	0.5504253619246696	402.0178527832031	402.030029296875
134	402.04058837890625	42.7262520482667					1	DETECTED	402.0406 m/z @42.73 [151020OFc1_NvH-0949-Control-2.raw]	402.04058837890625	42.7262520482667	0.7952920184	98.6928068632	97.8975148448	318530.15625	2.727408589422598E8	0	8190	0.8554208545488038	1.3573201175562954	1.7037105288691385	402.0311279296875	402.05047607421875
135	402.157958984375	90.5832299621333					1	DETECTED	402.1580 m/z @90.58 [151020OFc1_NvH-0949-Control-2.raw]	402.157958984375	90.5832299621333	1.14235247813333	99.2486936194667	98.10634114133337	126230.4921875	2.769673985720437E8	0	8190	0.3153734249922735	0.5517054723332644	0.013994298510720591	402.1490478515625	402.1675720214844
136	402.18157958984375	14.3593743688					1	DETECTED	402.1816 m/z @14.36 [151020OFc1_NvH-0949-Control-2.raw]	402.18157958984375	14.3593743688	0.00717166853333333	99.9937578738667	99.98658620533337	1213508.5	4.653518967023402E8	3	8190	14.235257382772915	1.1841501873258578	0.9065864438523249	402.1717834472656	402.1826477050781
137	402.19622802734375	32.9949956725333					1	DETECTED	402.1962 m/z @32.99 [151020OFc1_NvH-0949-Control-2.raw]	402.19622802734375	32.9949956725333	2.85817244533333	99.6121084130667	96.75393596773337	1375049.5	3.880873624010779E8	3	8190	2.3223140394501414	0.7260942400836448	0.23105835190279161	402.18634033203125	402.2062072753906
138	402.2162780761719	22.3376563344					1	DETECTED	402.2163 m/z @22.34 [151020OFc1_NvH-0949-Control-2.raw]	402.2162780761719	22.3376563344	4.13647912186667	98.2370183458667	94.10053922400003	3616734.0	4.974748590770404E8	2	8190	0.22910594149757912	1.9479814740074255	1.916432346427984	402.206298828125	402.22625732421875
139	402.2310791015625	17.3712575714667					1	DETECTED	402.2311 m/z @17.37 [151020OFc1_NvH-0949-Control-2.raw]	402.2310791015625	17.3712575714667	0.0819960325333333	98.8033698338667	98.72137380133336	1957064.75	4.661378553993898E8	4	8190	9.999690333907076	3.4243873934671174	4.526160765023421	402.2262878417969	402.23651123046875
140	402.24652099609375	31.4177680981333					1	DETECTED	402.2465 m/z @31.42 [151020OFc1_NvH-0949-Control-2.raw]	402.24652099609375	31.4177680981333	0.750317030933333	98.3024614477333	97.55214441679996	2401890.25	4.3385475034229636E8	2	8190	0.1101148849616358	1.7355498109995764	5.785340940699489	402.2365417480469	402.2565002441406
141	402.2570495605469	29.6984253874667					1	DETECTED	402.2570 m/z @29.70 [151020OFc1_NvH-0949-Control-2.raw]	402.2570495605469	29.6984253874667	4.8856391072	91.48675722	86.6011181128	1131657.375	2.9132410629474735E8	0	8190	0.18011221460377413	1.0176685432265329	21.919351304844565	402.25653076171875	402.26702880859375
142	402.2756042480469	21.5805880546667					1	DETECTED	402.2756 m/z @21.58 [151020OFc1_NvH-0949-Control-2.raw]	402.2756042480469	21.5805880546667	8.2047992384	94.4198315768	86.2150323384	488014.0	2.6564010261702928E8	0	8190	2.417271804543226	17.933264665593054	699.5872584514286	402.2679443359375	402.2855224609375
143	402.29046630859375	17.3712575714667					1	DETECTED	402.2905 m/z @17.37 [151020OFc1_NvH-0949-Control-2.raw]	402.29046630859375	17.3712575714667	8.29587105733333	97.9879152722667	89.69204421493338	132330.96875	2.0827344610212618E8	0	8190	1.9309990050092054	4.94149996120018	1.3619755193899832	402.2856140136719	402.29296875
144	402.3030090332031	91.9327523952					1	DETECTED	402.3030 m/z @91.93 [151020OFc1_NvH-0949-Control-2.raw]	402.3030090332031	91.9327523952	2.36032841146667	92.3096223632	89.94929395173334	249771.421875	2.6487369004373446E8	0	8190	0.11782461539166889	0.5021037164745505	0.0011517650863609628	402.2930908203125	402.3123779296875
145	402.3214416503906	89.7859098597333					1	DETECTED	402.3214 m/z @89.79 [151020OFc1_NvH-0949-Control-2.raw]	402.3214416503906	89.7859098597333	29.1695583768	92.5370405213333	63.3674821445333	183990.890625	2.7520479670357305E8	0	8190	61.969478351400966	0.5163958645609663	0.03081081433930767	402.31829833984375	402.3310546875
146	402.3617858886719	58.5843100349333					1	DETECTED	402.3618 m/z @58.58 [151020OFc1_NvH-0949-Control-2.raw]	402.3617858886719	58.5843100349333	0.00717166853333333	92.3906632482667	92.38349157973337	100786.1640625	3.056659382274926E8	0	8190	91.21040015575493	0.7898756788159198	0.5628317298557919	402.3521423339844	402.3656311035156
147	402.3976135253906	25.7032654970667					1	DETECTED	402.3976 m/z @25.70 [151020OFc1_NvH-0949-Control-2.raw]	402.3976135253906	25.7032654970667	4.6124756544	98.7297541013333	94.1172784469333	1610011.625	3.2000971504713696E8	0	8190	0.3100942902127919	0.5187507862434259	0.6406257672975069	402.3883361816406	402.4070129394531
148	402.4482421875	30.600814968					1	DETECTED	402.4482 m/z @30.60 [151020OFc1_NvH-0949-Control-2.raw]	402.4482421875	30.600814968	4.44287956506667	99.4625037784	95.01962421333333	415008.03125	3.079657021264391E8	0	8190	8.205055723913393	2.364134712961463	0.2725303083684158	402.4382629394531	402.4580993652344
149	402.4613342285156	29.6984253874667					1	DETECTED	402.4613 m/z @29.70 [151020OFc1_NvH-0949-Control-2.raw]	402.4613342285156	29.6984253874667	0.6423375048	97.5802905208	96.93795301600001	382248.09375	2.868497681913822E8	0	8190	1.4865346562696296	2.5037442965231254	0.05008901900038527	402.4584045410156	402.47125244140625
150	402.47381591796875	17.5445730141333					1	DETECTED	402.4738 m/z @17.54 [151020OFc1_NvH-0949-Control-2.raw]	402.47381591796875	17.5445730141333	2.25187522853333	99.6400123597333	97.38813713119997	212425.984375	2.4127345855382133E8	0	8190	0.13404553625227322	3.1841385508482145	0.16740670571103544	402.4714660644531	402.4754638671875
151	402.4855651855469	5.18203581893333					1	DETECTED	402.4856 m/z @5.18 [151020OFc1_NvH-0949-Control-2.raw]	402.4855651855469	5.18203581893333	4.48097298853333	99.5644588717333	95.08348588319997	308621.09375	3.063906907131174E8	0	8190	0.16220461308920164	9.180592111500475	2.5385468904218143	402.4756774902344	402.4953308105469
152	402.50897216796875	28.4266733672					1	DETECTED	402.5090 m/z @28.43 [151020OFc1_NvH-0949-Control-2.raw]	402.50897216796875	28.4266733672	2.34226993306667	88.4259801656	86.08371023253332	767711.625	2.944123235445416E8	0	8190	0.34426299279325434	0.509536269108808	0.011618825049266987	402.4990539550781	402.5187072753906
153	402.53045654296875	32.9795898522667					1	DETECTED	402.5305 m/z @32.98 [151020OFc1_NvH-0949-Control-2.raw]	402.53045654296875	32.9795898522667	1.77477219893333	97.3252912218667	95.55051902293337	760538.375	3.433647727930156E8	3	8190	16.79210459886189	0.5973010196048071	0.04645745472523497	402.5204772949219	402.5404357910156
154	402.5423278808594	28.4417632101333					1	DETECTED	402.5423 m/z @28.44 [151020OFc1_NvH-0949-Control-2.raw]	402.5423278808594	28.4417632101333	4.3734032968	94.5304842992	90.15708100239999	562322.25	2.9899332143400854E8	0	8190	4.08775388695674	0.5075535412715008	0.012838188843165647	402.5404968261719	402.5522766113281
155	402.5523681640625	29.4587447594667					1	DETECTED	402.5524 m/z @29.46 [151020OFc1_NvH-0949-Control-2.raw]	402.5523681640625	29.4587447594667	3.50596961813333	43.7583234666667	40.252353848533375	240383.265625	1.204859849986137E8	0	8190	8.562479796597831	0.8642924008777588	0.7095100547283502	402.5523376464844	402.5570068359375
156	402.5670471191406	23.630587756					1	DETECTED	402.5670 m/z @23.63 [151020OFc1_NvH-0949-Control-2.raw]	402.5670471191406	23.630587756	4.2437653144	99.6028691765333	95.35910386213331	1240735.875	3.785624064120457E8	3	8190	15.874305937787742	0.6302387987079956	0.34895421371632124	402.55706787109375	402.5769348144531
157	402.5982666015625	25.5961769874667					1	DETECTED	402.5983 m/z @25.60 [151020OFc1_NvH-0949-Control-2.raw]	402.5982666015625	25.5961769874667	5.619393336	95.3018416917333	89.6824483557333	1605444.25	3.2840418686266667E8	0	8190	0.1840496080573537	1.6981581018240162	3.626743149756495	402.5894470214844	402.6082458496094
158	402.6746826171875	18.5106513549333					1	DETECTED	402.6747 m/z @18.51 [151020OFc1_NvH-0949-Control-2.raw]	402.6746826171875	18.5106513549333	5.9045985632	95.4868605501333	89.5822619869333	187201.9375	2.772793078401687E8	0	8190	2.413903720373561	3.5531448053937575	0.039809431986863084	402.6648254394531	402.67828369140625
159	402.6886901855469	38.5450547389333					1	DETECTED	402.6887 m/z @38.55 [151020OFc1_NvH-0949-Control-2.raw]	402.6886901855469	38.5450547389333	5.82019946346667	97.8769018954667	92.05670243200004	268998.875	2.8030633661622334E8	0	8190	76.18412309274463	1.6243006671563358	2.705111320111735	402.67877197265625	402.688720703125
160	402.6987609863281	25.7512147098667					1	DETECTED	402.6988 m/z @25.75 [151020OFc1_NvH-0949-Control-2.raw]	402.6987609863281	25.7512147098667	4.15483712053333	99.7414650064	95.58662788586668	3301657.25	3.778096059183525E8	2	8190	0.38731815360595334	0.6962118497157892	1.4642420389141153	402.6888427734375	402.708740234375
161	402.7115173339844	17.0751741746667					1	DETECTED	402.7115 m/z @17.08 [151020OFc1_NvH-0949-Control-2.raw]	402.7115173339844	17.0751741746667	4.8380167832	70.8495833816	66.0115665984	585733.8125	2.5410335128338993E8	0	8190	13.71086809655647	0.5336689028086149	1.6154471475201022	402.70880126953125	402.7135925292969
162	402.7236022949219	20.3877252482667					1	DETECTED	402.7236 m/z @20.39 [151020OFc1_NvH-0949-Control-2.raw]	402.7236022949219	20.3877252482667	3.91590673466667	97.6820143576	93.76610762293333	1431315.0	3.909552031640629E8	2	8190	6.870792811070167	0.9851970407926101	5.687173497456976	402.7136535644531	402.7243347167969
163	402.734375	32.944539852					1	DETECTED	402.7344 m/z @32.94 [151020OFc1_NvH-0949-Control-2.raw]	402.734375	32.944539852	4.41338281813333	97.7473319056	93.33394908746668	1904399.125	4.446049916640423E8	2	8190	4.8733975907914235	0.5506684633600823	0.04149538933788356	402.72442626953125	402.7443542480469
164	402.7479248046875	31.4177680981333					1	DETECTED	402.7479 m/z @31.42 [151020OFc1_NvH-0949-Control-2.raw]	402.7479248046875	31.4177680981333	7.70344061786667	69.1217138413333	61.418273223466635	565103.25	2.7068002139912355E8	0	8190	11.915187147365323	1.8892234806808745	0.12609637798604204	402.744384765625	402.74835205078125
165	402.75836181640625	22.9888302850667					1	DETECTED	402.7584 m/z @22.99 [151020OFc1_NvH-0949-Control-2.raw]	402.75836181640625	22.9888302850667	0.876362107733333	85.9141982930667	85.03783618533338	932842.625	3.0781709810892636E8	2	8190	0.1239950380281627	0.9019494399215796	57.740271671587266	402.7483825683594	402.7679748535156
166	402.79925537109375	25.7618731581333					1	DETECTED	402.7993 m/z @25.76 [151020OFc1_NvH-0949-Control-2.raw]	402.79925537109375	25.7618731581333	1.7026778032	99.3047807997333	97.60210299653329	1083275.875	2.9713003768761796E8	0	8190	0.31415217896237024	6.892793151662905	0.9390716181177708	402.78955078125	402.80914306640625
167	402.8390808105469	18.5345924930667					1	DETECTED	402.8391 m/z @18.53 [151020OFc1_NvH-0949-Control-2.raw]	402.8390808105469	18.5345924930667	4.40224096586667	99.1367826821333	94.73454171626663	1797345.625	4.380360219481527E8	0	8190	0.18202542485873607	16.626791346270757	0.49841053286258896	402.82952880859375	402.8490295410156
168	402.85919189453125	22.126594832					1	DETECTED	402.8592 m/z @22.13 [151020OFc1_NvH-0949-Control-2.raw]	402.85919189453125	22.126594832	1.26876762426667	99.7877041285333	98.51893650426663	1445897.25	3.777691709247961E8	3	8190	19.360837270939818	1.3363777395953285	0.07700110783024819	402.8492736816406	402.8691711425781
169	402.8703308105469	12.3478472429333					1	DETECTED	402.8703 m/z @12.35 [151020OFc1_NvH-0949-Control-2.raw]	402.8703308105469	12.3478472429333	1.3049836744	99.8888447304	98.58386105599999	515314.9375	2.915627399050857E8	0	8190	0.24134568510966936	0.9104296211146086	0.08491597134522606	402.86920166015625	402.8801574707031
170	402.89105224609375	32.8097708008					1	DETECTED	402.8911 m/z @32.81 [151020OFc1_NvH-0949-Control-2.raw]	402.89105224609375	32.8097708008	0.777275041866667	99.1367826821333	98.35950764026663	6095294.0	3.660403586296735E8	3	8190	0.19867530083531193	1.4105964368997173	1.784816020067092	402.8810729980469	402.8931884765625
171	402.9032287597656	29.1857498141333					1	DETECTED	402.9032 m/z @29.19 [151020OFc1_NvH-0949-Control-2.raw]	402.9032287597656	29.1857498141333	1.68468771333333	99.8888447304	98.20415701706666	7342489.0	4.4895695072164565E8	3	8190	6.0443816979106195	10.967219964835243	0.48156629480791935	402.89324951171875	402.91314697265625
172	402.9315185546875	43.9490479384					1	DETECTED	402.9315 m/z @43.95 [151020OFc1_NvH-0949-Control-2.raw]	402.9315185546875	43.9490479384	0.568181804533333	99.9659839986667	99.39780219413336	140332.171875	2.795319998762765E8	0	8190	30.96180473609428	1.244771145184586	1.7330926295603435	402.9226379394531	402.939453125
173	402.949462890625	9.45676378106667					1	DETECTED	402.9495 m/z @9.46 [151020OFc1_NvH-0949-Control-2.raw]	402.949462890625	9.45676378106667	0.00717166853333333	95.2464843624	95.23931269386667	196986.671875	2.979944246441382E8	0	8190	2.5833383413404984	0.5231367279787438	0.621012752184566	402.9394836425781	402.949462890625
174	402.95947265625	15.0257494994667					1	DETECTED	402.9595 m/z @15.03 [151020OFc1_NvH-0949-Control-2.raw]	402.95947265625	15.0257494994667	4.38270719573333	99.3233344048	94.94062720906666	1276894.0	3.222323279945558E8	0	8190	0.22455115899227884	4.053586206862434	2.3286911436212567	402.9494934082031	402.9694519042969
175	402.9747314453125	12.9195283208					1	DETECTED	402.9747 m/z @12.92 [151020OFc1_NvH-0949-Control-2.raw]	402.9747314453125	12.9195283208	1.16027491733333	96.3738791168	95.21360419946667	120805.5859375	3.1604479131573284E8	0	8190	0.4023384921220874	6.289737853666297	0.04252382420302574	402.9695129394531	402.9847106933594
176	402.9859924316406	38.5883452730667					1	DETECTED	402.9860 m/z @38.59 [151020OFc1_NvH-0949-Control-2.raw]	402.9859924316406	38.5883452730667	4.3012567384	97.2886834541333	92.9874267157333	99082.609375	2.730278696940948E8	0	8190	92.10738425777122	1.3843433558984892	1.765057284714311	402.9847412109375	402.98919677734375
177	402.9994201660156	25.7416862157333					1	DETECTED	402.9994 m/z @25.74 [151020OFc1_NvH-0949-Control-2.raw]	402.9994201660156	25.7416862157333	1.16931692773333	98.0427078381333	96.87339091039996	674879.6875	3.0055067616779494E8	0	8190	0.05674381903723358	9.379187008097608	0.826741396586388	402.98956298828125	403.0093078613281
178	403.1736755371094	18.4931766218667					1	DETECTED	403.1737 m/z @18.49 [151020OFc1_NvH-0949-Control-2.raw]	403.1736755371094	18.4931766218667	0.00717166853333333	99.9937578738667	99.98658620533337	995955.375	3.21584649324921E8	0	8190	0.2954757422468717	0.6613724947880014	1.3947180835638704	403.1637268066406	403.18365478515625
179	403.1867980957031	39.9428212104					1	DETECTED	403.1868 m/z @39.94 [151020OFc1_NvH-0949-Control-2.raw]	403.1867980957031	39.9428212104	0.295761973066667	99.6492369922667	99.35347501920003	712038.4375	2.69622597473938E8	0	8190	7.503219516482247	0.5037196848479153	0.004709484732125708	403.1836853027344	403.1904296875
180	403.2005310058594	25.7936245618667					1	DETECTED	403.2005 m/z @25.79 [151020OFc1_NvH-0949-Control-2.raw]	403.2005310058594	25.7936245618667	0.109818312266667	97.186886528	97.07706821573333	1610041.25	3.8630305001761895E8	2	8190	0.19976661467883616	5.147300684019481	0.8659175093045952	403.1905517578125	403.2091979980469
181	403.2192077636719	23.630587756					1	DETECTED	403.2192 m/z @23.63 [151020OFc1_NvH-0949-Control-2.raw]	403.2192077636719	23.630587756	3.71745656453333	99.5181843114667	95.80072774693336	1.2965386E7	6.796007293977839E8	2	8190	0.20097958518620018	1.8865264454136228	1.4282106023429517	403.2092590332031	403.2291564941406
182	403.2375183105469	29.2089269936					1	DETECTED	403.2375 m/z @29.21 [151020OFc1_NvH-0949-Control-2.raw]	403.2375183105469	29.2089269936	0.00717166853333333	99.9937578738667	99.98658620533337	4609516.5	5.999230348558174E8	2	8190	6.065737481434049	2.1317207862832657	0.500556616026396	403.2292175292969	403.24749755859375
183	403.2559509277344	16.6353020314667					1	DETECTED	403.2560 m/z @16.64 [151020OFc1_NvH-0949-Control-2.raw]	403.2559509277344	16.6353020314667	2.73169513146667	98.6456236626667	95.91392853120003	1302052.75	3.760974668870216E8	2	8190	33.076604924046606	13.197098729615188	317.72583741366736	403.2476501464844	403.2649841308594
184	403.2678527832031	14.9338421234667					1	DETECTED	403.2679 m/z @14.93 [151020OFc1_NvH-0949-Control-2.raw]	403.2678527832031	14.9338421234667	5.0389062072	98.8127114418667	93.7738052346667	118461.328125	2.732326306991397E8	0	8190	75.90694218932573	4.738474611063827	737.395620422333	403.26617431640625	403.2767639160156
185	403.3076171875	51.8687297877333					1	DETECTED	403.3076 m/z @51.87 [151020OFc1_NvH-0949-Control-2.raw]	403.3076171875	51.8687297877333	1.7116791192	92.4187027770667	90.7070236578667	78312.5625	2.6614584985662648E8	0	8190	90.12121183159056	0.9042300379393416	0.8084600758786833	403.2979736328125	403.3172912597656
186	403.4339599609375	25.8950088578667					1	DETECTED	403.4340 m/z @25.90 [151020OFc1_NvH-0949-Control-2.raw]	403.4339599609375	25.8950088578667	3.27677449413333	88.3443896693333	85.06761517519996	531302.375	2.7708647551174206E8	0	8190	5.158604862976311	6.669090683027072	11.517507564274622	403.4244079589844	403.4437561035156
187	403.4444274902344	45.1645383136					1	DETECTED	403.4444 m/z @45.16 [151020OFc1_NvH-0949-Control-2.raw]	403.4444274902344	45.1645383136	4.7988796088	97.0109348429333	92.21205523413329	131992.4375	3.00212911312813E8	0	8190	84.9709665178257	1.1545970065475033	1.4900523549331188	403.4439697265625	403.45074462890625
188	403.4607849121094	14.9791190069333					1	DETECTED	403.4608 m/z @14.98 [151020OFc1_NvH-0949-Control-2.raw]	403.4607849121094	14.9791190069333	4.3012567384	98.6834880069333	94.3822312685333	510002.53125	2.760752229543113E8	4	8190	0.12392916939666243	0.5470721684142251	0.8984910754260028	403.4508056640625	403.4617919921875
189	403.4718322753906	32.8771946344					1	DETECTED	403.4718 m/z @32.88 [151020OFc1_NvH-0949-Control-2.raw]	403.4718322753906	32.8771946344	4.11747293893333	99.15543066	95.03795772106666	1818106.5	3.113846492048841E8	0	8190	0.16550327020851086	0.8338648230192253	0.019925399162628102	403.46185302734375	403.4790344238281
190	403.48907470703125	13.4539097245333					1	DETECTED	403.4891 m/z @13.45 [151020OFc1_NvH-0949-Control-2.raw]	403.48907470703125	13.4539097245333	5.02683149173333	97.6541937242667	92.62736223253337	2252679.5	3.3242421505908436E8	4	8190	0.2657905374130589	1.7251013781983542	1.527933378770522	403.47918701171875	403.49884033203125
191	403.5080871582031	18.3664401837333					1	DETECTED	403.5081 m/z @18.37 [151020OFc1_NvH-0949-Control-2.raw]	403.5080871582031	18.3664401837333	3.77248340186667	92.4368231741333	88.66433977226663	303333.5625	2.967876675832412E8	0	8190	0.2506131984308908	0.5205212247786769	0.04191154536476455	403.4996337890625	403.51806640625
192	403.5289306640625	17.1784119362667					1	DETECTED	403.5289 m/z @17.18 [151020OFc1_NvH-0949-Control-2.raw]	403.5289306640625	17.1784119362667	0.651395296266667	94.4107210810667	93.75932578480003	910862.375	3.0397271034235317E8	0	8190	22.915756604834538	4.507839791100492	0.7153896703615279	403.51910400390625	403.5336608886719
193	403.543701171875	26.593327796					1	DETECTED	403.5437 m/z @26.59 [151020OFc1_NvH-0949-Control-2.raw]	403.543701171875	26.593327796	0.399083410666667	98.5255584189333	98.12647500826664	3331205.5	3.877230821494792E8	3	8190	9.436902327585411	0.5318487059129419	0.021403292314091504	403.53375244140625	403.5536804199219
194	403.5599365234375	32.8213266426667					1	DETECTED	403.5599 m/z @32.82 [151020OFc1_NvH-0949-Control-2.raw]	403.5599365234375	32.8213266426667	4.2714606808	58.5550503936	54.2835897128	1535309.125	2.1432332731798002E8	0	8190	0.08061836450809778	0.5086854808586206	0.39408225389405405	403.5537109375	403.561767578125
195	403.57177734375	29.2089269936					1	DETECTED	403.5718 m/z @29.21 [151020OFc1_NvH-0949-Control-2.raw]	403.57177734375	29.2089269936	5.01730865626667	99.582802936	94.56549427973333	1922546.375	3.619974412394969E8	3	8190	5.997551670711008	0.6008705792589829	0.2446105698093401	403.5617980957031	403.5813903808594
196	403.5833435058594	35.7079349973333					1	DETECTED	403.5833 m/z @35.71 [151020OFc1_NvH-0949-Control-2.raw]	403.5833435058594	35.7079349973333	3.81887015333333	97.0015951258667	93.18272497253336	1188580.375	3.199049282294936E8	3	8190	0.1942960865890342	1.0335861909991069	0.4772229402379593	403.581787109375	403.59320068359375
197	403.6748962402344	11.4101792045333					1	DETECTED	403.6749 m/z @11.41 [151020OFc1_NvH-0949-Control-2.raw]	403.6748962402344	11.4101792045333	1.21458238533333	69.2842426672	68.06966028186667	99089.4609375	2.1918517605813557E8	0	8190	0.08778756753101113	11.855252763774471	0.36691978186121976	403.6659240722656	403.67498779296875
198	403.68505859375	25.8836318341333					1	DETECTED	403.6851 m/z @25.88 [151020OFc1_NvH-0949-Control-2.raw]	403.68505859375	25.8836318341333	4.42273408213333	99.0565730333333	94.63383895119996	491565.09375	2.874940883816297E8	0	8190	0.11150459855330297	4.652867778509222	0.00524705205621558	403.6750793457031	403.69500732421875
199	403.70111083984375	25.7032654970667					1	DETECTED	403.7011 m/z @25.70 [151020OFc1_NvH-0949-Control-2.raw]	403.70111083984375	25.7032654970667	1.52178148106667	96.2075084589333	94.68572697786664	283632.375	2.5768391476314503E8	0	8190	10.865537155082858	3.177610223994744	0.037873729191583654	403.695068359375	403.70147705078125
200	403.71148681640625	26.2320157229333					1	DETECTED	403.7115 m/z @26.23 [151020OFc1_NvH-0949-Control-2.raw]	403.71148681640625	26.2320157229333	0.258391563733333	97.5519993405333	97.29360777679997	1.9439116E7	9.803063968763682E8	2	8190	0.23160317043123868	0.8115762684652477	0.10918607086644039	403.7015075683594	403.7214660644531
201	403.7294616699219	21.4328983989333					1	DETECTED	403.7295 m/z @21.43 [151020OFc1_NvH-0949-Control-2.raw]	403.7294616699219	21.4328983989333	4.31246246106667	99.3699546538667	95.05749219280003	1.0976498E7	6.205060046511354E8	2	8190	0.19406144531834002	1.3799149544808114	1.3030349551635665	403.72149658203125	403.73944091796875
202	403.7420959472656	31.975186336					1	DETECTED	403.7421 m/z @31.98 [151020OFc1_NvH-0949-Control-2.raw]	403.7420959472656	31.975186336	3.51512359813333	98.8586608426667	95.34353724453337	2265167.5	4.4909361266110426E8	2	8190	18.54351656014137	0.5655061879598928	0.08295831893027739	403.7394714355469	403.7520751953125
203	403.7572326660156	16.6247746488					1	DETECTED	403.7572 m/z @16.62 [151020OFc1_NvH-0949-Control-2.raw]	403.7572326660156	16.6247746488	2.089839472	78.6885382496	76.5986987776	465050.0625	2.839715369790669E8	0	8190	15.88801727826711	0.5212003604987439	89.02878586119594	403.75213623046875	403.76666259765625
204	403.79754638671875	30.4839937048					1	DETECTED	403.7975 m/z @30.48 [151020OFc1_NvH-0949-Control-2.raw]	403.79754638671875	30.4839937048	1.0752199688	97.6172026816	96.5419827128	217389.6875	2.922433364029483E8	0	8190	0.36368698315544634	2.118618331071418	3.4059433126792436	403.7880859375	403.80712890625
205	403.84197998046875	18.4931766218667					1	DETECTED	403.8420 m/z @18.49 [151020OFc1_NvH-0949-Control-2.raw]	403.84197998046875	18.4931766218667	4.41338281813333	99.6584473784	95.24506456026667	142063.734375	3.1935226484055346E8	0	8190	9.307271313898283	6.120447428512745	0.0050109169757472346	403.8320007324219	403.8516540527344
206	403.86181640625	25.7032654970667					1	DETECTED	403.8618 m/z @25.70 [151020OFc1_NvH-0949-Control-2.raw]	403.86181640625	25.7032654970667	1.205576564	99.8522158093333	98.6466392453333	655370.9375	3.1688490970689994E8	0	8190	8.633183238922694	0.5804860220125104	0.06051811996186513	403.8520202636719	403.8682861328125
207	403.8782958984375	26.6036380549333					1	DETECTED	403.8783 m/z @26.60 [151020OFc1_NvH-0949-Control-2.raw]	403.8782958984375	26.6036380549333	0.00717166853333333	99.9568709397333	99.94969927119998	2397011.75	3.345399387133847E8	3	8190	9.272940041207647	0.5650686499685499	0.10198865504188533	403.8683776855469	403.8882751464844
208	403.890869140625	12.4522835989333					1	DETECTED	403.8909 m/z @12.45 [151020OFc1_NvH-0949-Control-2.raw]	403.890869140625	12.4522835989333	0.119097824266667	99.9166172264	99.79751940213335	655587.625	3.198242723797348E8	0	8190	20.437914146450712	1.0509145615758355	3.224711997642388	403.8883056640625	403.9008483886719
209	403.9114990234375	29.0251518581333					1	DETECTED	403.9115 m/z @29.03 [151020OFc1_NvH-0949-Control-2.raw]	403.9114990234375	29.0251518581333	0.174700530666667	99.3975834186667	99.22288288800003	2253485.75	3.0983571249431604E8	3	8190	0.2105444313338225	24.449980195147074	0.04293406213224358	403.9015197753906	403.92144775390625
210	403.9275207519531	34.2004442386667					1	DETECTED	403.9275 m/z @34.20 [151020OFc1_NvH-0949-Control-2.raw]	403.9275207519531	34.2004442386667	0.119097824266667	98.5810909754667	98.46199315120003	252952.375	2.743545648819584E8	0	8190	26.963245030796998	1.8743906661594458	2.8171597428071955	403.921630859375	403.9374694824219
211	403.9523620605469	26.1558579106667					1	DETECTED	403.9524 m/z @26.16 [151020OFc1_NvH-0949-Control-2.raw]	403.9523620605469	26.1558579106667	1.53984360026667	99.9845579565333	98.44471435626663	1062562.0	3.168625430508767E8	0	8190	0.14050656031925968	0.5321648179135959	32.37494028215448	403.94256591796875	403.961181640625
212	403.97119140625	52.2043801946667					1	DETECTED	403.9712 m/z @52.20 [151020OFc1_NvH-0949-Control-2.raw]	403.97119140625	52.2043801946667	1.72066648426667	99.5736649544	97.85299847013333	1167376.125	3.369518305546746E8	0	8190	19.373506486010633	0.5055861736772704	0.0067065562530026525	403.96124267578125	403.98114013671875
213	403.9903564453125	13.3722854672					1	DETECTED	403.9904 m/z @13.37 [151020OFc1_NvH-0949-Control-2.raw]	403.9903564453125	13.3722854672	0.540096613333333	99.934986024	99.39488941066666	1003457.875	3.1927479125829273E8	0	8190	0.15318725988225346	1.875960170532355	0.20511740916692978	403.981201171875	404.0002136230469
214	404.1197204589844	89.2330933117333					1	DETECTED	404.1197 m/z @89.23 [151020OFc1_NvH-0949-Control-2.raw]	404.1197204589844	89.2330933117333	23.1160723429333	98.5165751157333	75.4005027728	4476605.0	4.496909779331073E8	0	8190	0.606490002629613	1.29391045713485	1.0921396441189977	404.10992431640625	404.1280822753906
215	404.1719970703125	14.5217784314667					1	DETECTED	404.1720 m/z @14.52 [151020OFc1_NvH-0949-Control-2.raw]	404.1719970703125	14.5217784314667	0.00717166853333333	99.9937578738667	99.98658620533337	396511.8125	3.0591334744715625E8	0	8190	0.05153622154030657	0.7815906306973851	1.7144180034325671	404.1623840332031	404.181884765625
216	404.19232177734375	90.1042127677333					1	DETECTED	404.1923 m/z @90.10 [151020OFc1_NvH-0949-Control-2.raw]	404.19232177734375	90.1042127677333	0.0444899976	99.8522158093333	99.8077258117333	2392079.0	3.6226285836518455E8	3	8190	0.17871911137660845	0.5078027728770407	0.018230723483193198	404.1823425292969	404.1934509277344
217	404.2034606933594	25.2338564368					1	DETECTED	404.2035 m/z @25.23 [151020OFc1_NvH-0949-Control-2.raw]	404.2034606933594	25.2338564368	0.6423375048	98.5348042413333	97.89246673653331	2.718833E7	1.1335713881848783E9	2	8190	0.22475734374706136	0.5829291713010663	0.1032183647571716	404.1935119628906	404.21343994140625
218	404.2135314941406	26.2969441938667					1	DETECTED	404.2135 m/z @26.30 [151020OFc1_NvH-0949-Control-2.raw]	404.2135314941406	26.2969441938667	4.04354259626667	99.6584473784	95.61490478213332	5852279.5	6.3421233884745E8	2	8190	10.84528659026029	0.5916620385316085	3.3463847772833315	404.2134704589844	404.2235107421875
219	404.2340393066406	22.3852685229333					1	DETECTED	404.2340 m/z @22.39 [151020OFc1_NvH-0949-Control-2.raw]	404.2340393066406	22.3852685229333	0.258391563733333	99.9937578738667	99.73536631013337	5190757.5	7.140310069891005E8	4	8190	1.1741293885383186	1.1202084987897487	96.09805126165776	404.22406005859375	404.2440185546875
220	404.2462158203125	29.0137022176					1	DETECTED	404.2462 m/z @29.01 [151020OFc1_NvH-0949-Control-2.raw]	404.2462158203125	29.0137022176	1.7656912656	98.4608840570667	96.69519279146671	1650399.5	3.978308579898371E8	2	8190	0.7343541047976174	2.1906465287471844	3.4741152330964535	404.2440490722656	404.25592041015625
221	404.26312255859375	33.3399912946667					1	DETECTED	404.2631 m/z @33.34 [151020OFc1_NvH-0949-Control-2.raw]	404.26312255859375	33.3399912946667	5.02683149173333	99.9659839986667	94.93915250693337	1250818.125	3.274833365477428E8	2	8190	0.21041467028037886	4.9224570089210715	3.4284392812598425	404.2564392089844	404.2722473144531
222	404.30804443359375	64.4910878973333					1	DETECTED	404.3080 m/z @64.49 [151020OFc1_NvH-0949-Control-2.raw]	404.30804443359375	64.4910878973333	26.4291360917333	92.5692235474667	66.14008745573341	102394.96875	2.231668034734412E8	0	8190	65.3522026501724	0.8688478167586023	0.7192369838129385	404.2992858886719	404.3180236816406
223	404.31854248046875	92.1971819528					1	DETECTED	404.3185 m/z @92.20 [151020OFc1_NvH-0949-Control-2.raw]	404.31854248046875	92.1971819528	1.8815314648	92.5951796224	90.71364815759999	100238.4609375	2.9282486412574464E8	0	8190	1.7802428097308507	0.5022033704427168	0.566318443896664	404.31805419921875	404.32574462890625
224	404.41802978515625	45.9413876554667					1	DETECTED	404.4180 m/z @45.94 [151020OFc1_NvH-0949-Control-2.raw]	404.41802978515625	45.9413876554667	5.49312186053333	98.0611283874667	92.56800652693336	2346415.75	3.227801475903539E8	0	8190	0.15674049609491902	0.5548886567837453	1.542735631033634	404.4084167480469	404.42730712890625
225	404.4443664550781	32.0587521421333					1	DETECTED	404.4444 m/z @32.06 [151020OFc1_NvH-0949-Control-2.raw]	404.4443664550781	32.0587521421333	4.40224096586667	95.3939909389333	90.99174997306663	1968458.125	3.228850818503899E8	0	8190	0.1677116180099958	0.8625717959535995	0.00972268991198245	404.4344177246094	404.454345703125
226	404.46295166015625	18.9196358933333					1	DETECTED	404.4630 m/z @18.92 [151020OFc1_NvH-0949-Control-2.raw]	404.46295166015625	18.9196358933333	4.34083712826667	99.6213853322667	95.28054820400003	544991.4375	3.11443960088087E8	0	8190	0.30167567348365054	0.5225960033771789	51.75073373501923	404.4543762207031	404.4729309082031
227	404.4887390136719	52.8867011104					1	DETECTED	404.4887 m/z @52.89 [151020OFc1_NvH-0949-Control-2.raw]	404.4887390136719	52.8867011104	7.75757538773333	99.4162606573333	91.65868526959997	1207307.25	2.97395664387942E8	0	8190	0.09933965217883411	0.501819157559558	0.0026570669779014972	404.47900390625	404.4982604980469
228	404.506591796875	14.5217784314667					1	DETECTED	404.5066 m/z @14.52 [151020OFc1_NvH-0949-Control-2.raw]	404.506591796875	14.5217784314667	5.33126115066667	99.9166172264	94.58535607573333	169204.03125	2.6622795314980355E8	0	8190	0.10754963724583533	5.814738184428897	0.02577805411011406	404.4989013671875	404.5086364746094
229	404.5188293457031	27.3211363578667					1	DETECTED	404.5188 m/z @27.32 [151020OFc1_NvH-0949-Control-2.raw]	404.5188293457031	27.3211363578667	4.87604205333333	97.9419444077333	93.06590235439997	737096.1875	5.2618245320550925E8	0	8190	0.19943696936228505	0.5222081871188053	0.0060972986592697535	404.5088806152344	404.5215148925781
230	404.5315246582031	14.2783540181333					1	DETECTED	404.5315 m/z @14.28 [151020OFc1_NvH-0949-Control-2.raw]	404.5315246582031	14.2783540181333	5.02683149173333	97.5894216418667	92.56259015013337	3908963.25	3.839081232364334E8	3	8190	0.16764272783041	4.326829105838847	0.7993622508715366	404.5216064453125	404.54150390625
231	404.5426330566406	27.5147133802667					1	DETECTED	404.5426 m/z @27.51 [151020OFc1_NvH-0949-Control-2.raw]	404.5426330566406	27.5147133802667	5.01730865626667	82.7421893696	77.72488071333333	772067.875	2.7138757547842157E8	3	8190	0.27591468763910143	0.5089193954619003	0.010119955790042412	404.5415344238281	404.54559326171875
232	404.55560302734375	40.0306273397333					1	DETECTED	404.5556 m/z @40.03 [151020OFc1_NvH-0949-Control-2.raw]	404.55560302734375	40.0306273397333	4.03436819653333	97.5519993405333	93.51763114399996	1822006.75	3.956728960527748E8	3	8190	33.99948358685901	0.639000037904986	0.27297273188337695	404.545654296875	404.5655822753906
233	404.571044921875	34.9449332562667					1	DETECTED	404.5710 m/z @34.94 [151020OFc1_NvH-0949-Control-2.raw]	404.571044921875	34.9449332562667	4.7600221832	95.6000049485333	90.8399827653333	1129252.625	3.355838581207454E8	0	8190	3.585580545142072	0.563866775079682	0.12648995252692918	404.56561279296875	404.57354736328125
234	404.5835876464844	33.1745452909333					1	DETECTED	404.5836 m/z @33.17 [151020OFc1_NvH-0949-Control-2.raw]	404.5835876464844	33.1745452909333	4.40224096586667	97.8489102536	93.44666928773333	6251186.5	4.1832406398522735E8	3	8190	0.14448119122761938	1.6395624787114818	3.2153581599127086	404.5736389160156	404.5924987792969
235	404.6005554199219	53.5338414002667					1	DETECTED	404.6006 m/z @53.53 [151020OFc1_NvH-0949-Control-2.raw]	404.6005554199219	53.5338414002667	1.01197470693333	99.6769596253333	98.66498491839997	102679.6875	3.2584140645879555E8	0	8190	79.82721398474516	0.9392753069353832	1.1400289760695053	404.59381103515625	404.60809326171875
236	404.61865234375	45.9726021325333					1	DETECTED	404.6187 m/z @45.97 [151020OFc1_NvH-0949-Control-2.raw]	404.61865234375	45.9726021325333	9.00264392933333	98.1898791232	89.18723519386667	2411410.75	4.619646537244967E8	0	8190	0.15933821478293453	1.4540015730386833	0.05339265453645972	404.6088562011719	404.6283264160156
237	404.681640625	14.6541960368					1	DETECTED	404.6816 m/z @14.65 [151020OFc1_NvH-0949-Control-2.raw]	404.681640625	14.6541960368	6.0436343088	94.0909495069333	88.0473151981333	599658.0	3.2464589566764945E8	0	8190	0.14197699401162112	2.077077323336101	24.086098289321512	404.6717529296875	404.68475341796875
238	404.69476318359375	31.9592052376					1	DETECTED	404.6948 m/z @31.96 [151020OFc1_NvH-0949-Control-2.raw]	404.69476318359375	31.9592052376	4.35161192346667	95.4868605501333	91.13524862666662	1050973.25	2.9598646919767284E8	0	8190	0.873989595989503	3.1478128277297412	3.947174300661481	404.6847839355469	404.695068359375
239	404.705078125	25.1583694549333					1	DETECTED	404.7051 m/z @25.16 [151020OFc1_NvH-0949-Control-2.raw]	404.705078125	25.1583694549333	4.29002111626667	99.1740861872	94.88406507093333	1.053962E7	6.051582620551178E8	2	8190	0.23638137003576176	0.5509042291595376	0.08257786171859383	404.6950988769531	404.7150573730469
240	404.72332763671875	17.5094021373333					1	DETECTED	404.7233 m/z @17.51 [151020OFc1_NvH-0949-Control-2.raw]	404.72332763671875	17.5094021373333	4.34083712826667	97.7008287602667	93.35999163200003	1582260.25	3.5973820308231014E8	2	8190	2.3726474186364612	1.5254903250801093	1.055646824542854	404.715087890625	404.7258605957031
241	404.7358703613281	22.3944451688					1	DETECTED	404.7359 m/z @22.39 [151020OFc1_NvH-0949-Control-2.raw]	404.7358703613281	22.3944451688	4.8856391072	94.4017251514667	89.5160860442667	2140510.25	4.955938516495392E8	2	8190	1.0905686453791716	4.322417325767375	1.2137293469882238	404.72601318359375	404.7457580566406
242	404.7558898925781	26.9106204141333					1	DETECTED	404.7559 m/z @26.91 [151020OFc1_NvH-0949-Control-2.raw]	404.7558898925781	26.9106204141333	7.20966241386667	95.6511423389333	88.44147992506663	553721.5625	2.7447653081620824E8	0	8190	0.5246082565405921	0.5421676283201459	1.9921313298808696	404.74591064453125	404.765869140625
243	404.8192138671875	45.9503040992					1	DETECTED	404.8192 m/z @45.95 [151020OFc1_NvH-0949-Control-2.raw]	404.8192138671875	45.9503040992	3.57009776853333	97.9419444077333	94.37184663919997	1451017.25	3.526000240180103E8	3	8190	0.13983358429562287	0.5762507144795945	1.184879396629028	404.8092346191406	404.8291320800781
244	404.8376770019531	41.2915685632					1	DETECTED	404.8377 m/z @41.29 [151020OFc1_NvH-0949-Control-2.raw]	404.8376770019531	41.2915685632	0.586787858133333	98.2370183458667	97.65023048773337	180064.375	2.8946796215991235E8	0	8190	83.66126119335865	1.3257648463976268	2.130737358297763	404.8292236328125	404.8476257324219
245	404.85205078125	14.8358166538667					1	DETECTED	404.8521 m/z @14.84 [151020OFc1_NvH-0949-Control-2.raw]	404.85205078125	14.8358166538667	5.05953736533333	65.817276464	60.757739098666676	141302.90625	1.9649379380122012E8	0	8190	0.40018212118922847	4.430947559092464	0.08874007546759301	404.8478088378906	404.85235595703125
246	404.8623962402344	23.4426589586667					1	DETECTED	404.8624 m/z @23.44 [151020OFc1_NvH-0949-Control-2.raw]	404.8623962402344	23.4426589586667	1.77477219893333	98.6736693837333	96.89889718479996	746509.1875	3.286421255532515E8	3	8190	4.090488397095292	0.7000044445413467	0.11814386729296804	404.8524169921875	404.86517333984375
247	404.87518310546875	17.2040228394667					1	DETECTED	404.8752 m/z @17.20 [151020OFc1_NvH-0949-Control-2.raw]	404.87518310546875	17.2040228394667	0.8582952496	99.4625037784	98.6042085288	2078359.25	3.882570909380679E8	3	8190	5.9669881702582845	1.2643820169737725	2.1119241135691347	404.8652038574219	404.88104248046875
248	404.89105224609375	26.2320157229333					1	DETECTED	404.8911 m/z @26.23 [151020OFc1_NvH-0949-Control-2.raw]	404.89105224609375	26.2320157229333	0.0260422376	99.6121084130667	99.5860661754667	3022008.5	4.0320378668755007E8	3	8190	0.48513302753938703	1.643559802893514	2.0420382643017754	404.8810729980469	404.9009704589844
249	404.9031677246094	15.8323842893333					1	DETECTED	404.9032 m/z @15.83 [151020OFc1_NvH-0949-Control-2.raw]	404.9031677246094	15.8323842893333	1.0301141944	97.7196446621333	96.6895304677333	830041.1875	3.090342971452035E8	3	8190	0.13621941505598834	27.50738866877586	124.926481936272	404.90106201171875	404.90789794921875
250	404.9179382324219	33.1611961165333					1	DETECTED	404.9179 m/z @33.16 [151020OFc1_NvH-0949-Control-2.raw]	404.9179382324219	33.1611961165333	0.750317030933333	99.8614762592	99.11115922826667	4434460.0	3.7399492839265525E8	3	8190	0.09214434392586668	1.4078173482000156	116.54578885567753	404.907958984375	404.9277038574219
251	404.9322814941406	14.6083589381333					1	DETECTED	404.9323 m/z @14.61 [151020OFc1_NvH-0949-Control-2.raw]	404.9322814941406	14.6083589381333	1.77477219893333	99.8797343250667	98.10496212613337	545274.5625	2.817924014923109E8	0	8190	0.14172559410229546	1.9446865197380858	52.49221904520556	404.9284362792969	404.9358215332031
252	404.9458923339844	32.0355506106667					1	DETECTED	404.9459 m/z @32.04 [151020OFc1_NvH-0949-Control-2.raw]	404.9458923339844	32.0355506106667	0.258391563733333	99.9477007464	99.68930918266668	806851.375	3.030457746484449E8	0	8190	0.1852245305066802	1.8676943416033767	4.064552844901731	404.9361267089844	404.95587158203125
253	404.9644470214844	18.9399812925333					1	DETECTED	404.9644 m/z @18.94 [151020OFc1_NvH-0949-Control-2.raw]	404.9644470214844	18.9399812925333	1.31395070773333	99.4069046928	98.09295398506667	350911.28125	3.0576565128953844E8	0	8190	0.07131930978725975	0.5076395282117018	0.0419343423208889	404.9559020996094	404.9743347167969
254	404.9896240234375	52.7940378962667					1	DETECTED	404.9896 m/z @52.79 [151020OFc1_NvH-0949-Control-2.raw]	404.9896240234375	52.7940378962667	4.29002111626667	99.4255126072	95.13549149093333	340108.375	3.0932492911966825E8	0	8190	25.85092043835517	1.0873340774276006	1.4124766882877067	404.9796447753906	404.9996032714844
255	405.0201721191406	45.9503040992					1	DETECTED	405.0202 m/z @45.95 [151020OFc1_NvH-0949-Control-2.raw]	405.0201721191406	45.9503040992	1.7026778032	99.7785834621333	98.0759056589333	862669.5625	3.072442675628414E8	0	8190	0.12398913847150794	0.5038464146579816	0.9671386621232805	405.0113220214844	405.0301208496094
256	405.0319519042969	39.0202883586667					1	DETECTED	405.0320 m/z @39.02 [151020OFc1_NvH-0949-Control-2.raw]	405.0319519042969	39.0202883586667	1.39524548533333	98.0427078381333	96.64746235279996	521522.28125	3.4645120510941774E8	5	8190	0.12590752262278215	122.78470491952176	12.676066882653034	405.0303039550781	405.0411682128906
257	405.1034240722656	90.3538221858667					1	DETECTED	405.1034 m/z @90.35 [151020OFc1_NvH-0949-Control-2.raw]	405.1034240722656	90.3538221858667	1.68468771333333	98.5627290221333	96.87804130879996	1278726.125	2.941004666108787E8	0	8190	0.07686465317621582	0.9121910873388854	1.8164473206218872	405.0952453613281	405.1101989746094
258	405.123291015625	89.3421341034667					1	DETECTED	405.1233 m/z @89.34 [151020OFc1_NvH-0949-Control-2.raw]	405.123291015625	89.3421341034667	9.59574342053333	98.1255383456	88.52979492506668	840912.0625	2.81761694532982E8	0	8190	0.6651655669759009	1.0666075364775085	1.221155234981572	405.11468505859375	405.13299560546875
259	405.14056396484375	73.9062647778667					1	DETECTED	405.1406 m/z @73.91 [151020OFc1_NvH-0949-Control-2.raw]	405.14056396484375	73.9062647778667	3.50596961813333	94.7600111832167	91.25404156508337	142147.921875	4.126565573192246E8	0	8190	87.32909837682222	0.648108373395554	0.24062818994006804	405.1346130371094	405.1504821777344
260	405.1587219238281	8.02231586613333					1	DETECTED	405.1587 m/z @8.02 [151020OFc1_NvH-0949-Control-2.raw]	405.1587219238281	8.02231586613333	4.7988796088	98.9451600325333	94.14628042373329	117504.5546875	3.04401415497132E8	0	8190	0.0638675285646535	2.143987816569012	2.1949125369763682	405.1514587402344	405.1659240722656
261	405.1760559082031	90.6285359277333					1	DETECTED	405.1761 m/z @90.63 [151020OFc1_NvH-0949-Control-2.raw]	405.1760559082031	90.6285359277333	0.0444899976	99.6400123597333	99.59552236213331	360910.9375	2.9351435213677835E8	0	8190	75.98528123215428	0.5048961658109483	0.014978234722090743	405.1661376953125	405.18585205078125
262	405.19586181640625	90.1042127677333					1	DETECTED	405.1959 m/z @90.10 [151020OFc1_NvH-0949-Control-2.raw]	405.19586181640625	90.1042127677333	3.54263772906667	97.3341283936	93.79149066453333	544010.25	4.603213211938751E8	0	8190	78.43587605715754	0.5082015935680834	0.012848939073556404	405.1858825683594	405.19622802734375
263	405.20623779296875	25.1894004770667					1	DETECTED	405.2062 m/z @25.19 [151020OFc1_NvH-0949-Control-2.raw]	405.20623779296875	25.1894004770667	1.15136473146667	99.2206752576	98.06931052613334	3033093.5	4.648308489725871E8	2	8190	8.522510106978103	1.2341126448461255	1.2399227083464697	405.1962585449219	405.2138366699219
264	405.2238464355469	21.9307526752					1	DETECTED	405.2238 m/z @21.93 [151020OFc1_NvH-0949-Control-2.raw]	405.2238464355469	21.9307526752	0.9938145856	99.4903016317333	98.4964870461333	5293674.5	7.428091850669665E8	3	8190	8.038706096027596	0.7086705607136368	6.321021216042375	405.2138671875	405.23382568359375
265	405.23504638671875	10.3356016906667					1	DETECTED	405.2350 m/z @10.34 [151020OFc1_NvH-0949-Control-2.raw]	405.23504638671875	10.3356016906667	0.455530990133333	99.9659839986667	99.51045300853337	1705471.75	4.737053217493421E8	2	8190	22.219398033643994	42.643465337470815	0.44346423261522977	405.2338562011719	405.2449645996094
266	405.2477111816406	23.8386622037333					1	DETECTED	405.2477 m/z @23.84 [151020OFc1_NvH-0949-Control-2.raw]	405.2477111816406	23.8386622037333	4.71837854666667	94.9421254261333	90.22374687946663	471946.03125	3.521682036037631E8	0	8190	83.21927783559183	2.647891662871902	69.97394433537119	405.24505615234375	405.25006103515625
267	405.26007080078125	62.7096001189333					1	DETECTED	405.2601 m/z @62.71 [151020OFc1_NvH-0949-Control-2.raw]	405.26007080078125	62.7096001189333	1.67567809173333	99.0194526712	97.34377457946667	2453190.5	4.2263236344702333E8	2	8190	29.66896261310356	0.9357331314300016	0.007325467409457578	405.2500915527344	405.27001953125
268	405.28472900390625	90.5832299621333					1	DETECTED	405.2847 m/z @90.58 [151020OFc1_NvH-0949-Control-2.raw]	405.28472900390625	90.5832299621333	10.3866016285333	92.1851096013333	81.7985079728	197343.484375	2.598374230723923E8	0	8190	0.8835283964702114	0.504790366152447	0.009014046942786246	405.278564453125	405.2897644042969
269	405.398193359375	39.1465581616					1	DETECTED	405.3982 m/z @39.15 [151020OFc1_NvH-0949-Control-2.raw]	405.398193359375	39.1465581616	0.174700530666667	97.0575130837333	96.88281255306663	327341.25	3.007784917423866E8	0	8190	0.2651836919123767	1.45487546109683	3.036385094935667	405.3882141113281	405.40802001953125
270	405.43267822265625	38.9538873581333					1	DETECTED	405.4327 m/z @38.95 [151020OFc1_NvH-0949-Control-2.raw]	405.43267822265625	38.9538873581333	4.0711363432	99.5644588717333	95.4933225285333	413777.6875	2.9040001183957607E8	0	8190	24.407629282145635	1.7458288233285328	0.5343981335005464	405.4230041503906	405.4385070800781
271	405.44903564453125	27.2127289122667					1	DETECTED	405.4490 m/z @27.21 [151020OFc1_NvH-0949-Control-2.raw]	405.44903564453125	27.2127289122667	3.70827384506667	98.5073002248	94.79902637973333	943744.125	2.780158447256778E8	0	8190	0.21869616535576242	0.7094479416585471	0.3599188921875283	405.439208984375	405.458984375
272	405.4645690917969	18.2552474552					1	DETECTED	405.4646 m/z @18.26 [151020OFc1_NvH-0949-Control-2.raw]	405.4645690917969	18.2552474552	4.5923864824	95.4032031493333	90.81081666693329	503254.25	2.4962763512606007E8	0	8190	0.617871703438162	0.5042750655498591	7.203203600193898	405.45904541015625	405.4654541015625
273	405.4754943847656	23.8293285869333					1	DETECTED	405.4755 m/z @23.83 [151020OFc1_NvH-0949-Control-2.raw]	405.4754943847656	23.8293285869333	1.223576488	99.8706219914667	98.6470455034667	796440.1875	2.9585170069349575E8	0	8190	0.1567527136815059	2.7782084367824966	51.41097700244996	405.46551513671875	405.4854736328125
274	405.4886474609375	51.2798554493333					1	DETECTED	405.4886 m/z @51.28 [151020OFc1_NvH-0949-Control-2.raw]	405.4886474609375	51.2798554493333	4.45278565146667	96.1611066256	91.70832097413333	380562.28125	5.144411071523909E8	0	8190	18.38615671593493	1.1017898350880384	1.0378577182987057	405.4855041503906	405.49859619140625
275	405.5159912109375	17.7965947973333					1	DETECTED	405.5160 m/z @17.80 [151020OFc1_NvH-0949-Control-2.raw]	405.5159912109375	17.7965947973333	3.57009776853333	81.5442412709333	77.97414350239997	276312.5	2.623748283723263E8	0	8190	0.0832190245626876	0.5082408308463318	0.036757560648334416	405.5060729980469	405.5213317871094
276	405.5313720703125	20.5294424472					1	DETECTED	405.5314 m/z @20.53 [151020OFc1_NvH-0949-Control-2.raw]	405.5313720703125	20.5294424472	4.38270719573333	98.0518207496	93.66911355386667	2655608.0	3.7115770964065105E8	3	8190	0.15523472358497514	0.531543870653849	2.297636028963626	405.5215759277344	405.540771484375
277	405.55078125	19.0285739645333					1	DETECTED	405.5508 m/z @19.03 [151020OFc1_NvH-0949-Control-2.raw]	405.55078125	19.0285739645333	4.40224096586667	96.1518651789333	91.74962421306664	5384774.5	5.391503235533295E8	3	8190	8.391699606932015	1.366723682783641	0.23382688582305294	405.5408020019531	405.5607604980469
278	405.5654296875	15.9461513536					1	DETECTED	405.5654 m/z @15.95 [151020OFc1_NvH-0949-Control-2.raw]	405.5654296875	15.9461513536	4.20286772613333	98.9914551048	94.78858737866666	2416124.75	3.473817240940911E8	0	8190	0.1679986742187971	0.7637644102949571	3.038773861828182	405.5608215332031	405.5754089355469
279	405.5776672363281	19.6384334589333					1	DETECTED	405.5777 m/z @19.64 [151020OFc1_NvH-0949-Control-2.raw]	405.5776672363281	19.6384334589333	1.64863248266667	81.8938490248	80.24521654213333	764112.5	2.6312659882331613E8	0	8190	0.05010104317066677	1.4535237261855054	1.1929250233665973	405.575439453125	405.5785827636719
280	405.5885925292969	50.6733040186667					1	DETECTED	405.5886 m/z @50.67 [151020OFc1_NvH-0949-Control-2.raw]	405.5885925292969	50.6733040186667	3.77248340186667	95.9669196789333	92.19443627706663	1386446.375	3.187297189691267E8	0	8190	0.127278334885915	0.5075923208522721	0.005060288691131524	405.57861328125	405.59857177734375
281	405.6026306152344	28.1014876162667					1	DETECTED	405.6026 m/z @28.10 [151020OFc1_NvH-0949-Control-2.raw]	405.6026306152344	28.1014876162667	4.09923552426667	96.7586479298667	92.65941240560002	348626.03125	2.6608686017612976E8	0	8190	0.2261966828310662	3.172990194284938	0.003081539651335786	405.5986022949219	405.612548828125
282	405.6692810058594	19.1238378578667					1	DETECTED	405.6693 m/z @19.12 [151020OFc1_NvH-0949-Control-2.raw]	405.6692810058594	19.1238378578667	8.67474178746667	73.1712229725333	64.49648118506663	138373.84375	2.395600909780697E8	0	8190	0.017096499109015895	3.086222997210775	7.178607274177926	405.6598205566406	405.6709899902344
283	405.6813659667969	22.0199543173333					1	DETECTED	405.6814 m/z @22.02 [151020OFc1_NvH-0949-Control-2.raw]	405.6813659667969	22.0199543173333	4.98640471066667	97.7751365752	92.78873186453332	170859.828125	2.6599299788934174E8	0	8190	8.18070856509271	2.7237050998523946	7.885912717278799	405.67169189453125	405.69134521484375
284	405.7023010253906	7.3855791296					1	DETECTED	405.7023 m/z @7.39 [151020OFc1_NvH-0949-Control-2.raw]	405.7023010253906	7.3855791296	4.3623658456	96.0777666725333	91.7154008269333	965309.6875	3.4291171456095E8	2	8190	18.341215325216687	10.400953464401475	61.39481802403462	405.6924133300781	405.7122802734375
285	405.712890625	16.6810827506667					1	DETECTED	405.7129 m/z @16.68 [151020OFc1_NvH-0949-Control-2.raw]	405.712890625	16.6810827506667	5.350127648	84.9008163296	79.55068868160001	834793.3125	2.711061950745154E8	0	8190	0.17782692158302993	0.5899648365157468	6.425338991047795	405.7123107910156	405.7151184082031
286	405.7251281738281	21.953754804					1	DETECTED	405.7251 m/z @21.95 [151020OFc1_NvH-0949-Control-2.raw]	405.7251281738281	21.953754804	4.2437653144	97.6172026816	93.37343736720001	2158832.0	5.061865946010829E8	2	8190	6.735880201514551	1.1472413616705754	0.036364068728653755	405.7151794433594	405.7294921875
287	405.739501953125	18.127823904					1	DETECTED	405.7395 m/z @18.13 [151020OFc1_NvH-0949-Control-2.raw]	405.739501953125	18.127823904	3.4599197616	98.6928068632	95.2328871016	2900026.0	4.352532697715803E8	2	8190	11.73711648514221	0.511637898672446	0.5947370763629718	405.7295837402344	405.74945068359375
288	405.7634582519531	32.4556236458667					1	DETECTED	405.7635 m/z @32.46 [151020OFc1_NvH-0949-Control-2.raw]	405.7634582519531	32.4556236458667	0.4368144744	98.1069111458667	97.67009667146671	1788073.75	3.3475336488709015E8	2	8190	3.346408965915913	0.6057541862870343	5.936727223429089	405.75384521484375	405.7716064453125
289	405.7994689941406	38.9538873581333					1	DETECTED	405.7995 m/z @38.95 [151020OFc1_NvH-0949-Control-2.raw]	405.7994689941406	38.9538873581333	0.948437572266667	98.0890781696	97.14064059733333	254713.75	2.903906584768963E8	0	8190	0.2811901702031818	1.4040891774319317	2.293539562825653	405.7896423339844	405.80938720703125
290	405.8357849121094	17.5445730141333					1	DETECTED	405.8358 m/z @17.54 [151020OFc1_NvH-0949-Control-2.raw]	405.8357849121094	17.5445730141333	3.14912323226667	99.5459383298667	96.39681509760003	453534.53125	3.302159728269583E8	0	8190	0.1254245753629526	1.3750003806674795	31.46523548679175	405.8258056640625	405.84527587890625
291	405.85382080078125	44.2205720202667					1	DETECTED	405.8538 m/z @44.22 [151020OFc1_NvH-0949-Control-2.raw]	405.85382080078125	44.2205720202667	0.156076040266667	96.7493333298667	96.59325728960003	140898.703125	2.6972216428997177E8	0	8190	78.99419622993187	1.2150216895939405	1.580142939885076	405.8460998535156	405.8555603027344
292	405.86578369140625	20.5294424472					1	DETECTED	405.8658 m/z @20.53 [151020OFc1_NvH-0949-Control-2.raw]	405.86578369140625	20.5294424472	0.885292867466667	99.7692359378667	98.88394307040004	1737721.25	3.344379220658507E8	3	8190	0.13589901676819238	0.5376946543808928	0.37397630410846194	405.8558044433594	405.87493896484375
293	405.88494873046875	19.0655923997333					1	DETECTED	405.8849 m/z @19.07 [151020OFc1_NvH-0949-Control-2.raw]	405.88494873046875	19.0655923997333	0.408592231733333	99.9845579565333	99.57596572479996	3780027.0	5.185643507594263E8	3	8190	1.355269124722554	0.7541945444510407	0.4078818973466043	405.8749694824219	405.8948974609375
294	405.9028625488281	29.1423169792					1	DETECTED	405.9029 m/z @29.14 [151020OFc1_NvH-0949-Control-2.raw]	405.9028625488281	29.1423169792	0.4368144744	98.8033698338667	98.3665553594667	927830.8125	3.100092211172772E8	3	8190	0.15319815365418776	0.5034515145790828	0.027413852003791022	405.89495849609375	405.90533447265625
295	405.9153747558594	43.5878399261333					1	DETECTED	405.9154 m/z @43.59 [151020OFc1_NvH-0949-Control-2.raw]	405.9153747558594	43.5878399261333	1.53074804	99.1367826821333	97.6060346421333	1081552.5	3.3338083956534886E8	3	8190	7.17974308706237	0.5468849169551978	0.2881143414671928	405.9054260253906	405.92523193359375
296	405.95306396484375	7.4050378616					1	DETECTED	405.9531 m/z @7.41 [151020OFc1_NvH-0949-Control-2.raw]	405.95306396484375	7.4050378616	0.00717166853333333	99.9477007464	99.94052907786667	795511.5625	3.1415120989655584E8	0	8190	0.24067760873262234	1.2159081053193153	45.30645052400857	405.9430847167969	405.9630126953125
297	405.9654235839844	41.6056025818667					1	DETECTED	405.9654 m/z @41.61 [151020OFc1_NvH-0949-Control-2.raw]	405.9654235839844	41.6056025818667	4.18281187866667	98.9266184666667	94.74380658800003	615712.0625	3.120557700152005E8	4	8190	0.19130690131864725	1.6928152680835915	0.4185542846975206	405.963134765625	405.9750671386719
298	405.9767150878906	23.8803327573333					1	DETECTED	405.9767 m/z @23.88 [151020OFc1_NvH-0949-Control-2.raw]	405.9767150878906	23.8803327573333	0.474297447466667	96.8627318944	96.38843444693333	451361.0625	2.850797183835146E8	0	8190	3.2761787941250446	1.3714249706320534	2.680563487660965	405.9754638671875	405.9861755371094
299	405.9894104003906	5.5714229288					1	DETECTED	405.9894 m/z @5.57 [151020OFc1_NvH-0949-Control-2.raw]	405.9894104003906	5.5714229288	4.11747293893333	99.934986024	95.81751308506666	408449.625	3.3935068750779E8	0	8190	0.3441924777375531	1.027009428827606	1.2540501926185414	405.9868469238281	405.9993896484375
300	406.11614990234375	89.3298254773333					1	DETECTED	406.1161 m/z @89.33 [151020OFc1_NvH-0949-Control-2.raw]	406.11614990234375	89.3298254773333	3.0305588016	99.3792677792	96.34870897760001	398713.59375	2.883485145184195E8	0	8190	0.7328614063301586	0.558224378311505	0.6321333619760514	406.1062316894531	406.1253356933594
301	406.1701965332031	17.5667429056					1	DETECTED	406.1702 m/z @17.57 [151020OFc1_NvH-0949-Control-2.raw]	406.1701965332031	17.5667429056	0.651395296266667	98.9077623370667	98.25636704080003	247364.140625	3.0518706453156984E8	0	8190	0.23310758590518077	6.880029759161336	415.41978040886164	406.16070556640625	406.18011474609375
302	406.1848449707031	17.9510934477333					1	DETECTED	406.1848 m/z @17.95 [151020OFc1_NvH-0949-Control-2.raw]	406.1848449707031	17.9510934477333	1.92609147893333	95.3018416917333	93.37575021279997	231818.390625	2.9915873753075165E8	0	8190	0.3300093220852105	0.5145240817192737	1.3988724885301584	406.1802062988281	406.1873779296875
303	406.1973876953125	7.6193101128					1	DETECTED	406.1974 m/z @7.62 [151020OFc1_NvH-0949-Control-2.raw]	406.1973876953125	7.6193101128	3.14005276346667	97.9879152722667	94.84786250880003	950860.75	3.6919299622107524E8	3	8190	40.151192320990596	27.655175980909316	1.7642510076489304	406.18743896484375	406.20037841796875
304	406.21038818359375	17.7009914138667					1	DETECTED	406.2104 m/z @17.70 [151020OFc1_NvH-0949-Control-2.raw]	406.21038818359375	17.7009914138667	3.6253949632	97.4397878701333	93.8143929069333	2363506.5	4.224458157013344E8	3	8190	72.25481012608606	0.5378756483828196	9.586257756006841	406.2004089355469	406.2111511230469
305	406.2211608886719	39.5090227330667					1	DETECTED	406.2212 m/z @39.51 [151020OFc1_NvH-0949-Control-2.raw]	406.2211608886719	39.5090227330667	0.3332136984	99.2579143968	98.9247006984	5.19159E7	1.7656103766325376E9	2	8190	0.34449119461010724	0.5126086577091363	1.4757120341351158	406.211181640625	406.23114013671875
306	406.2347106933594	17.5878244792					1	DETECTED	406.2347 m/z @17.59 [151020OFc1_NvH-0949-Control-2.raw]	406.2347106933594	17.5878244792	1.223576488	98.5073002248	97.2837237368	3576445.75	4.782445927945589E8	3	8190	17.455321174659723	0.6155522453112497	1.5860137161383883	406.2311706542969	406.24468994140625
307	406.25537109375	24.1756107304					1	DETECTED	406.2554 m/z @24.18 [151020OFc1_NvH-0949-Control-2.raw]	406.25537109375	24.1756107304	4.25307789413333	98.9730076706667	94.71992977653338	2202271.5	4.3848275113587976E8	2	8190	19.18048758923451	3.478142134359879	1.0050311730581594	406.24542236328125	406.2653503417969
308	406.2682189941406	46.2188201032					1	DETECTED	406.2682 m/z @46.22 [151020OFc1_NvH-0949-Control-2.raw]	406.2682189941406	46.2188201032	5.43952459973333	90.4754313368	85.03590673706667	1846452.75	3.7883674660101265E8	2	8190	0.05958665485530901	0.6244021786901529	9.717921382214564	406.265380859375	406.27734375
309	406.27972412109375	90.4667647504					1	DETECTED	406.2797 m/z @90.47 [151020OFc1_NvH-0949-Control-2.raw]	406.27972412109375	90.4667647504	4.9456184648	95.2464843624	90.30086589759999	356457.25	2.683798308199093E8	0	8190	0.07057977314451591	0.5069631292774261	0.014730401162068453	406.27862548828125	406.2892150878906
310	406.45379638671875	32.7411733776					1	DETECTED	406.4538 m/z @32.74 [151020OFc1_NvH-0949-Control-2.raw]	406.45379638671875	32.7411733776	4.5730991776	96.8150663184	92.2419671408	645980.75	3.2093190100752646E8	4	8190	13.931796356052317	2.192702313650204	0.0011792629697914682	406.44384765625	406.4544677734375
311	406.4644775390625	26.4186343981333					1	DETECTED	406.4645 m/z @26.42 [151020OFc1_NvH-0949-Control-2.raw]	406.4644775390625	26.4186343981333	3.89175036026667	95.8930912373333	92.00134087706662	922173.6875	4.1690483635358757E8	2	8190	0.10080758705738546	1.0194147117548107	0.3105614683317571	406.45452880859375	406.4744567871094
312	406.4818115234375	26.4086471824					1	DETECTED	406.4818 m/z @26.41 [151020OFc1_NvH-0949-Control-2.raw]	406.4818115234375	26.4086471824	4.34083712826667	98.4515553453333	94.11071821706663	433936.125	3.1410136196658623E8	0	8190	0.9743477338095481	3.8065065937016542	0.00619956011045434	406.4745178222656	406.4917907714844
313	406.5009765625	17.5094021373333					1	DETECTED	406.5010 m/z @17.51 [151020OFc1_NvH-0949-Control-2.raw]	406.5009765625	17.5094021373333	4.0526358808	95.9855549032	91.9329190224	372077.34375	3.001334428300726E8	3	8190	0.17374147918767235	0.562239091315499	0.14169651173693248	406.491943359375	406.5109558105469
314	406.5167541503906	42.1263881034667					1	DETECTED	406.5168 m/z @42.13 [151020OFc1_NvH-0949-Control-2.raw]	406.5167541503906	42.1263881034667	5.20153600773333	99.8522158093333	94.65067980159998	293783.25	3.180661689297856E8	0	8190	20.16675952532899	1.4646640568933704	2.879552519183119	406.51123046875	406.52569580078125
315	406.53570556640625	14.8728956122667					1	DETECTED	406.5357 m/z @14.87 [151020OFc1_NvH-0949-Control-2.raw]	406.53570556640625	14.8728956122667	4.47161941226667	99.1367826821333	94.66516326986662	2.5481752E7	7.019014872513685E8	3	8190	0.17212126457220656	4.608933947774847	55.39802264907861	406.5257263183594	406.5456848144531
316	406.5470275878906	31.9931302098667					1	DETECTED	406.5470 m/z @31.99 [151020OFc1_NvH-0949-Control-2.raw]	406.5470275878906	31.9931302098667	1.6123265704	99.2113044930667	97.5989779226667	760167.4375	3.2052117338190764E8	3	8190	17.606964550784745	0.513748964858377	0.3386135844172667	406.54571533203125	406.5570068359375
317	406.5688781738281	17.5547665514667					1	DETECTED	406.5689 m/z @17.55 [151020OFc1_NvH-0949-Control-2.raw]	406.5688781738281	17.5547665514667	4.50137056666667	99.2860913632	94.78472079653334	2395792.25	3.3693614940152544E8	3	8190	2.5921334496608974	1.928578494295	19.42560690643268	406.55889892578125	406.5786437988281
318	406.5794982910156	42.0959596056					1	DETECTED	406.5795 m/z @42.10 [151020OFc1_NvH-0949-Control-2.raw]	406.5794982910156	42.0959596056	4.41338281813333	69.6966258362667	65.28324301813338	159976.9375	2.17951691204126E8	0	8190	16.35091930382227	0.8786383630156015	0.7556899348057904	406.5789794921875	406.5889892578125
319	406.5909423828125	50.7884753872					1	DETECTED	406.5909 m/z @50.79 [151020OFc1_NvH-0949-Control-2.raw]	406.5909423828125	50.7884753872	3.86446981306667	97.0202698136	93.15580000053332	125741.703125	2.8936775575147563E8	0	8190	40.09293941196372	0.992624125548705	1.1510997752470535	406.58990478515625	406.6003723144531
320	406.6825256347656	19.5846257010667					1	DETECTED	406.6825 m/z @19.58 [151020OFc1_NvH-0949-Control-2.raw]	406.6825256347656	19.5846257010667	4.18281187866667	94.9227397733333	90.73992789466664	241250.96875	2.727369111848928E8	0	8190	0.030115927632724748	4.110399617809547	0.04625252046716463	406.6736145019531	406.6922912597656
321	406.6940002441406	47.6074120269333					1	DETECTED	406.6940 m/z @47.61 [151020OFc1_NvH-0949-Control-2.raw]	406.6940002441406	47.6074120269333	4.66255059173333	86.6953874117333	82.03283681999996	180483.8125	2.8182182036813897E8	0	8190	36.85910088963902	0.9878720340688975	1.000443808637307	406.69256591796875	406.7018737792969
322	406.7118835449219	17.6648605794667					1	DETECTED	406.7119 m/z @17.66 [151020OFc1_NvH-0949-Control-2.raw]	406.7118835449219	17.6648605794667	4.43342402506667	99.2019279245333	94.76850389946662	960850.875	3.500326022526237E8	0	8190	0.3759746668711834	4.553762634357974	7.127507454669021	406.701904296875	406.71240234375
323	406.722412109375	39.5365431562667					1	DETECTED	406.7224 m/z @39.54 [151020OFc1_NvH-0949-Control-2.raw]	406.722412109375	39.5365431562667	2.71349708773333	99.9477007464	97.23420365866667	2.4292124E7	1.1538613354555938E9	4	8190	0.3842603699398808	0.5141893161557781	0.1107225924264412	406.7124328613281	406.7322998046875
324	406.73492431640625	22.7057313181333					1	DETECTED	406.7349 m/z @22.71 [151020OFc1_NvH-0949-Control-2.raw]	406.73492431640625	22.7057313181333	4.67468580346667	95.1912119357333	90.51652613226663	1989773.75	3.200635626735984E8	2	8190	0.2182049872520757	0.5498913395626569	1.983777510524103	406.73260498046875	406.7370300292969
325	406.7471618652344	24.8183923146667					1	DETECTED	406.7472 m/z @24.82 [151020OFc1_NvH-0949-Control-2.raw]	406.7471618652344	24.8183923146667	5.17280452693333	98.0890781696	92.91627364266667	1998029.25	4.094813640543651E8	2	8190	7.810863723703076	0.8541029096085161	0.2467226136948106	406.7371826171875	406.7554626464844
326	406.7657165527344	30.6342938253333					1	DETECTED	406.7657 m/z @30.63 [151020OFc1_NvH-0949-Control-2.raw]	406.7657165527344	30.6342938253333	2.73169513146667	98.3582646874667	95.62656955600004	6046256.5	4.2606129748565817E8	2	8190	0.17935264051046929	4.912857012312412	0.03239206451158774	406.7560119628906	406.77545166015625
327	406.7842102050781	37.9343154738667					1	DETECTED	406.7842 m/z @37.93 [151020OFc1_NvH-0949-Control-2.raw]	406.7842102050781	37.9343154738667	4.34083712826667	90.1689454752	85.82810834693333	322018.8125	2.9155409638563377E8	0	8190	17.303531985496647	1.2986786464744386	3.0386178052140034	406.77581787109375	406.7936706542969
328	406.7973327636719	10.6443583112					1	DETECTED	406.7973 m/z @10.64 [151020OFc1_NvH-0949-Control-2.raw]	406.7973327636719	10.6443583112	8.257342248	91.8516400848	83.5942978368	117209.09375	2.844645883444675E8	0	8190	14.881262727552137	17.510208482789743	5.534779917312734	406.7944641113281	406.8072509765625
329	406.83514404296875	17.5094021373333					1	DETECTED	406.8351 m/z @17.51 [151020OFc1_NvH-0949-Control-2.raw]	406.83514404296875	17.5094021373333	0.5120351568	99.8797343250667	99.36769916826671	354330.84375	2.8678648328269064E8	0	8190	7.910204355505062	0.5091478519290504	0.024668676780073274	406.8256530761719	406.84490966796875
330	406.8585205078125	23.5598527261333					1	DETECTED	406.8585 m/z @23.56 [151020OFc1_NvH-0949-Control-2.raw]	406.8585205078125	23.5598527261333	5.82019946346667	96.6942777472	90.87407828373334	1103579.125	2.7050513482100874E8	3	8190	0.13217613002281325	0.7116160679811326	11.51226614732086	406.8485412597656	406.8590393066406
331	406.8690490722656	14.8728956122667					1	DETECTED	406.8690 m/z @14.87 [151020OFc1_NvH-0949-Control-2.raw]	406.8690490722656	14.8728956122667	0.3051809512	99.4997494256	99.1945684744	1.8025614E7	6.183299417608893E8	3	8190	0.1829719315405658	1.3741440392163335	12.363721292587902	406.85931396484375	406.8790283203125
332	406.8848571777344	18.6991401394667					1	DETECTED	406.8849 m/z @18.70 [151020OFc1_NvH-0949-Control-2.raw]	406.8848571777344	18.6991401394667	4.35161192346667	98.5995033576	94.24789143413332	1.3557901E7	5.22704856266265E8	3	8190	0.20424095697948985	1.254294170270464	0.040827890027325967	406.8790588378906	406.89483642578125
333	406.9032287597656	17.5878244792					1	DETECTED	406.9032 m/z @17.59 [151020OFc1_NvH-0949-Control-2.raw]	406.9032287597656	17.5878244792	0.239587882666667	99.7785834621333	99.53899557946663	1021953.1875	3.3664067083920604E8	0	8190	13.420413717609211	1.30474329344105	11.16997892310432	406.8948669433594	406.9131164550781
334	406.91900634765625	10.6043489669333					1	DETECTED	406.9190 m/z @10.60 [151020OFc1_NvH-0949-Control-2.raw]	406.91900634765625	10.6043489669333	1.1964919576	99.6492369922667	98.45274503466669	173056.25	2.7376065225564766E8	0	8190	0.08056292840904433	0.5082208872762899	6.520863156848406	406.91351318359375	406.9219970703125
335	406.9320983886719	51.0093250210667					1	DETECTED	406.9321 m/z @51.01 [151020OFc1_NvH-0949-Control-2.raw]	406.9320983886719	51.0093250210667	0.0260422376	99.2672063181333	99.24116408053331	641528.0	2.912283150410125E8	3	8190	0.1455426468145049	1.0750887206245958	155.9714324378469	406.92230224609375	406.94207763671875
336	406.9606018066406	53.7709684909333					1	DETECTED	406.9606 m/z @53.77 [151020OFc1_NvH-0949-Control-2.raw]	406.9606018066406	53.7709684909333	0.0168487082666667	99.7230174205333	99.70616871226663	429332.84375	3.167578708627234E8	0	8190	21.207764017479533	1.1109665502178545	1.217588169705307	406.95062255859375	406.9704895019531
337	406.9808349609375	26.7733181805333					1	DETECTED	406.9808 m/z @26.77 [151020OFc1_NvH-0949-Control-2.raw]	406.9808349609375	26.7733181805333	1.16931692773333	97.6632311768	96.49391424906666	707189.9375	2.990417143117568E8	0	8190	0.36554913456286187	1.1055194481862127	6.099471715025367	406.9708557128906	406.9908142089844
338	407.0009460449219	36.5196463773333					1	DETECTED	407.0009 m/z @36.52 [151020OFc1_NvH-0949-Control-2.raw]	407.0009460449219	36.5196463773333	2.28796652106667	99.4997494256	97.21178290453334	136825.484375	3.129324995667798E8	0	8190	25.63678963599562	1.6827177932589767	2.3737031058184135	406.9910583496094	407.01092529296875
339	407.0919189453125	49.2895095482667					1	DETECTED	407.0919 m/z @49.29 [151020OFc1_NvH-0949-Control-2.raw]	407.0919189453125	49.2895095482667	10.5382283416	97.9879152722667	87.4496869306667	122816.390625	3.0770710024330246E8	0	8190	79.86919141922785	1.1283457502254404	1.093190291463567	407.0882873535156	407.09979248046875
340	407.13671875	65.0964042277333					1	DETECTED	407.1367 m/z @65.10 [151020OFc1_NvH-0949-Control-2.raw]	407.13671875	65.0964042277333	0.00717166853333333	99.9477007464	99.94052907786667	618175.125	2.9607035941712666E8	0	8190	0.31069025012051554	0.7492222684648727	0.6745917228497018	407.1328430175781	407.1459045410156
341	407.15716552734375	37.4009550018667					1	DETECTED	407.1572 m/z @37.40 [151020OFc1_NvH-0949-Control-2.raw]	407.15716552734375	37.4009550018667	3.80890546746667	98.1069111458667	94.29800567840003	99835.703125	2.8523333533180445E8	0	8190	70.62224631062234	1.403576247734362	1.8071524954687244	407.14739990234375	407.1671447753906
342	407.1789855957031	27.2274892088					1	DETECTED	407.1790 m/z @27.23 [151020OFc1_NvH-0949-Control-2.raw]	407.1789855957031	27.2274892088	2.23375887493333	99.6121084130667	97.37834953813336	138206.625	2.8921174224518067E8	0	8190	17.683710584357925	2.5373016360706924	3.5919149160279593	407.16900634765625	407.1861267089844
343	407.1961669921875	20.3096215608					1	DETECTED	407.1962 m/z @20.31 [151020OFc1_NvH-0949-Control-2.raw]	407.1961669921875	20.3096215608	4.38270719573333	98.3490690848	93.96636188906668	1697483.75	3.72903553912986E8	2	8190	3.3075547494363917	2.034996029866538	6.63509737118368	407.1862487792969	407.20257568359375
344	407.21258544921875	33.0115957469333					1	DETECTED	407.2126 m/z @33.01 [151020OFc1_NvH-0949-Control-2.raw]	407.21258544921875	33.0115957469333	0.605508756266667	99.5936312373333	98.98812248106663	1.8510878E7	1.0423120182936429E9	3	8190	14.40540349243776	0.5165198735993769	0.02145269542759965	407.2026062011719	407.2225646972656
345	407.22412109375	39.5236305925333					1	DETECTED	407.2241 m/z @39.52 [151020OFc1_NvH-0949-Control-2.raw]	407.22412109375	39.5236305925333	4.31246246106667	99.2486936194667	94.93623115840003	6463458.0	5.199101058576406E8	3	8190	0.3127743554481057	0.5224395471373334	0.1553596837867871	407.22259521484375	407.2341003417969
346	407.2347106933594	15.1131803312					1	DETECTED	407.2347 m/z @15.11 [151020OFc1_NvH-0949-Control-2.raw]	407.2347106933594	15.1131803312	5.17280452693333	93.2274575888	88.05465306186666	331859.3125	3.061525870207124E8	0	8190	4.048638834171497	8.97515194397847	1.4211703783573575	407.234130859375	407.23486328125
347	407.244873046875	20.3487526813333					1	DETECTED	407.2449 m/z @20.35 [151020OFc1_NvH-0949-Control-2.raw]	407.244873046875	20.3487526813333	4.14570405573333	99.8614762592	95.71577220346667	2347127.75	4.2758938671102655E8	3	8190	2.1467174842494714	1.222675444138889	6.225694034194191	407.2348937988281	407.25482177734375
348	407.2552185058594	42.6106886597333					1	DETECTED	407.2552 m/z @42.61 [151020OFc1_NvH-0949-Control-2.raw]	407.2552185058594	42.6106886597333	4.2714606808	92.6474520413333	88.37599136053329	290284.40625	3.2711023440563226E8	2	8190	11.10108764167476	1.342542807104452	2.1405226829514317	407.2548828125	407.25689697265625
349	407.2669982910156	30.6610521522667					1	DETECTED	407.2670 m/z @30.66 [151020OFc1_NvH-0949-Control-2.raw]	407.2669982910156	30.6610521522667	3.57009776853333	99.9073592181333	96.33726144959996	2958749.5	3.618284495754715E8	0	8190	0.1492401002719106	1.2871380206036052	0.2158942327760766	407.25701904296875	407.27685546875
350	407.2850341796875	20.6295552288					1	DETECTED	407.2850 m/z @20.63 [151020OFc1_NvH-0949-Control-2.raw]	407.2850341796875	20.6295552288	5.21105826026667	94.8947799744	89.68372171413333	123864.203125	2.844204266313983E8	0	8190	15.460668077351182	2.908315962871198	4.5901490177295186	407.2770690917969	407.2904052734375
351	407.3008728027344	92.1971819528					1	DETECTED	407.3009 m/z @92.20 [151020OFc1_NvH-0949-Control-2.raw]	407.3008728027344	92.1971819528	2.477789272	92.5370405213333	90.0592512493333	310259.65625	2.441425013369792E8	0	8190	1.559270371010868	0.8128277874882872	0.035905845496246244	407.2920227050781	407.30816650390625
352	407.31512451171875	92.1971819528					1	DETECTED	407.3151 m/z @92.20 [151020OFc1_NvH-0949-Control-2.raw]	407.31512451171875	92.1971819528	1.68468771333333	98.2651762138667	96.58048850053336	88512.1796875	2.7300362222305834E8	0	8190	1.770407251098078	0.5335202024430614	6.019712994084817	407.3138427734375	407.32354736328125
353	407.3516845703125	92.1971819528					1	DETECTED	407.3517 m/z @92.20 [151020OFc1_NvH-0949-Control-2.raw]	407.3516845703125	92.1971819528	6.37283870506667	99.4717891021333	93.09895039706663	188616.96875	3.1301346206623787E8	0	8190	0.7413899549715808	10.584188897203097	0.0835034459903659	407.34197998046875	407.35931396484375
354	407.4078369140625	26.4086471824					1	DETECTED	407.4078 m/z @26.41 [151020OFc1_NvH-0949-Control-2.raw]	407.4078369140625	26.4086471824	4.1083297152	97.3755988674667	93.2672691522667	469522.21875	2.95596880201447E8	0	8190	0.4855534029492148	0.5365023371533839	0.12083880146180669	407.3978576660156	407.4178161621094
355	407.4590148925781	18.4260603701333					1	DETECTED	407.4590 m/z @18.43 [151020OFc1_NvH-0949-Control-2.raw]	407.4590148925781	18.4260603701333	4.32167108186667	96.188925268	91.86725418613334	165116.65625	3.130229111817414E8	0	8190	6.297552619482936	3.477064006650555	0.015234995610750198	407.4510192871094	407.46527099609375
356	407.4753112792969	30.0893065274667					1	DETECTED	407.4753 m/z @30.09 [151020OFc1_NvH-0949-Control-2.raw]	407.4753112792969	30.0893065274667	4.28074822186667	95.7155911210667	91.43484289920002	325861.3125	2.986788655263947E8	0	8190	9.544150143261486	2.1849608823650772	0.07488204229157991	407.4656066894531	407.4852294921875
357	407.5160217285156	16.5423068088					1	DETECTED	407.5160 m/z @16.54 [151020OFc1_NvH-0949-Control-2.raw]	407.5160217285156	16.5423068088	6.4229614536	95.1726870629333	88.74972560933331	163659.03125	2.8033828143788916E8	0	8190	0.050517694947053826	4.420735161421216	0.07813702503959959	407.5062561035156	407.5201416015625
358	407.5301513671875	20.3389509010667					1	DETECTED	407.5302 m/z @20.34 [151020OFc1_NvH-0949-Control-2.raw]	407.5301513671875	20.3389509010667	1.68468771333333	95.7526348472	94.06794713386667	1010322.5625	3.104413796550084E8	0	8190	0.19683107940257827	0.8180249878378705	0.9147287987530626	407.520263671875	407.53631591796875
359	407.54632568359375	33.0115957469333					1	DETECTED	407.5463 m/z @33.01 [151020OFc1_NvH-0949-Control-2.raw]	407.54632568359375	33.0115957469333	0.258391563733333	97.0389800474667	96.78058848373337	1.2012456E7	6.373608744542212E8	3	8190	0.17762161911090146	0.919256076696806	0.01799607923375524	407.5363464355469	407.5563049316406
360	407.5649108886719	19.3992889973333					1	DETECTED	407.5649 m/z @19.40 [151020OFc1_NvH-0949-Control-2.raw]	407.5649108886719	19.3992889973333	1.68468771333333	95.0621820042667	93.37749429093337	4617864.5	3.8555604360298175E8	3	8190	0.18161481518083988	1.937932554372436	2.769324826051486	407.55633544921875	407.5748291015625
361	407.5816650390625	22.2964591925333					1	DETECTED	407.5817 m/z @22.30 [151020OFc1_NvH-0949-Control-2.raw]	407.5816650390625	22.2964591925333	4.38270719573333	92.1520061	87.76929890426666	1404637.625	3.11722741152929E8	0	8190	0.23423774632511396	2.460528352430774	0.02781094445273906	407.5749206542969	407.5907897949219
362	407.5960388183594	32.2473935698667					1	DETECTED	407.5960 m/z @32.25 [151020OFc1_NvH-0949-Control-2.raw]	407.5960388183594	32.2473935698667	4.98640471066667	99.5936312373333	94.60722652666662	518241.125	2.9676748615382296E8	0	8190	0.36460009659763415	0.5096682627880826	0.01906084639140074	407.5919494628906	407.6058044433594
363	407.615966796875	25.5866874181333					1	DETECTED	407.6160 m/z @25.59 [151020OFc1_NvH-0949-Control-2.raw]	407.615966796875	25.5866874181333	0.939540442666667	94.6624741768	93.72293373413333	272935.28125	2.907415767915047E8	0	8190	0.8931053758306824	1.9012937649015444	0.1548739570874825	407.6062927246094	407.6237487792969
364	407.6872863769531	11.2719287562667					1	DETECTED	407.6873 m/z @11.27 [151020OFc1_NvH-0949-Control-2.raw]	407.6872863769531	11.2719287562667	1.4674530264	95.4961333306667	94.0286803042667	3512297.25	2.997350756763403E8	3	8190	0.1642781831609348	1.3315678869164183	1.0915928185532666	407.6775817871094	407.6972351074219
365	407.70880126953125	31.7144061490667					1	DETECTED	407.7088 m/z @31.71 [151020OFc1_NvH-0949-Control-2.raw]	407.70880126953125	31.7144061490667	4.33160200453333	94.4843579682667	90.15275596373337	627441.0	3.1599835066410536E8	2	8190	9.75970433124024	0.5257472037003832	0.06947519056527655	407.6988220214844	407.709716796875
366	407.7197265625	13.9843842946667					1	DETECTED	407.7197 m/z @13.98 [151020OFc1_NvH-0949-Control-2.raw]	407.7197265625	13.9843842946667	3.7541373184	99.15543066	95.4012933416	6361363.5	4.8286906850034416E8	2	8190	0.23320813944937058	85.8704246973444	58.46935046418421	407.70977783203125	407.7297058105469
367	407.7333984375	30.1145100592					1	DETECTED	407.7334 m/z @30.11 [151020OFc1_NvH-0949-Control-2.raw]	407.7333984375	30.1145100592	4.2437653144	98.1161966272	93.8724313128	1268471.375	3.419008799481424E8	2	8190	0.22913595509143647	0.5719933022614565	0.14929562131402474	407.729736328125	407.7433776855469
368	407.74462890625	32.3497111917333					1	DETECTED	407.7446 m/z @32.35 [151020OFc1_NvH-0949-Control-2.raw]	407.74462890625	32.3497111917333	5.2937969432	58.1504968013333	52.8566998581333	493137.375	2.1258809014511052E8	0	8190	0.158120824207451	0.510159281612051	0.06002686766831546	407.743408203125	407.74517822265625
369	407.75518798828125	27.5862495992					1	DETECTED	407.7552 m/z @27.59 [151020OFc1_NvH-0949-Control-2.raw]	407.75518798828125	27.5862495992	4.69507748106667	98.6736693837333	93.97859190266662	4.467562E7	1.0101557177410138E9	2	8190	0.1924258719334162	3.746585669862229	1.255354032018589	407.7452697753906	407.7651672363281
370	407.7735595703125	45.0359438805333					1	DETECTED	407.7736 m/z @45.04 [151020OFc1_NvH-0949-Control-2.raw]	407.7735595703125	45.0359438805333	4.92539989306667	91.5236231965333	86.59822330346663	822346.3125	3.3371987919833857E8	2	8190	14.450250856621881	0.7305077348792035	0.7315400896531666	407.7652587890625	407.78314208984375
371	407.7961730957031	32.2846118157333					1	DETECTED	407.7962 m/z @32.28 [151020OFc1_NvH-0949-Control-2.raw]	407.7961730957031	32.2846118157333	1.04819931386667	94.3059992941333	93.25779998026663	669569.6875	3.0205371782004017E8	0	8190	0.21222211414674774	0.516378485470057	11.064332552023505	407.78631591796875	407.80609130859375
372	407.8165588378906	25.5069326672					1	DETECTED	407.8166 m/z @25.51 [151020OFc1_NvH-0949-Control-2.raw]	407.8165588378906	25.5069326672	1.35010004186667	98.2091515853333	96.85905154346663	223941.4375	2.6417248739594215E8	0	8190	0.038284632717225264	3.897050509619334	6.910616115842584	407.8069763183594	407.826416015625
373	407.8561096191406	19.9950084322667					1	DETECTED	407.8561 m/z @20.00 [151020OFc1_NvH-0949-Control-2.raw]	407.8561096191406	19.9950084322667	5.65693470666667	99.1367826821333	93.47984797546663	251832.15625	2.9972084983003056E8	0	8190	0.33662284141521326	4.334711070058425	12.607586999818094	407.84619140625	407.8592529296875
374	407.8692626953125	13.8278908690667					1	DETECTED	407.8693 m/z @13.83 [151020OFc1_NvH-0949-Control-2.raw]	407.8692626953125	13.8278908690667	0.3051809512	99.8888447304	99.5836637792	3094752.75	3.756032795553201E8	3	8190	0.1468797623884619	2.1081592151470803	72.44250115822793	407.8592834472656	407.8707580566406
375	407.8807678222656	32.9949956725333					1	DETECTED	407.8808 m/z @32.99 [151020OFc1_NvH-0949-Control-2.raw]	407.8807678222656	32.9949956725333	1.53074804	99.3605652085333	97.8298171685333	4116175.75	4.560262910125467E8	3	8190	11.662674454207721	0.5296173739990563	0.30734316829275676	407.87078857421875	407.8907470703125
376	407.89898681640625	19.4296817304					1	DETECTED	407.8990 m/z @19.43 [151020OFc1_NvH-0949-Control-2.raw]	407.89898681640625	19.4296817304	0.5120351568	99.8245686141333	99.3125334573333	3370416.0	5.039936125573958E8	3	8190	0.33051664535485514	0.5439806549462629	0.05995639990443656	407.8907775878906	407.9089050292969
377	407.91650390625	22.3171169594667					1	DETECTED	407.9165 m/z @22.32 [151020OFc1_NvH-0949-Control-2.raw]	407.91650390625	22.3171169594667	1.03917676666667	99.5551969050667	98.51602013840002	469370.5	2.983053698345215E8	0	8190	0.16909966191459702	0.5243733655143205	69.19917251568222	407.9090270996094	407.9263916015625
378	407.92742919921875	19.6561588762667					1	DETECTED	407.9274 m/z @19.66 [151020OFc1_NvH-0949-Control-2.raw]	407.92742919921875	19.6561588762667	4.33160200453333	72.0180991869333	67.68649718239996	228444.296875	2.2696608309402895E8	0	8190	0.08707653749684496	2.208432444374618	2.5082133287323383	407.926513671875	407.9277648925781
379	407.9378662109375	11.2719287562667					1	DETECTED	407.9379 m/z @11.27 [151020OFc1_NvH-0949-Control-2.raw]	407.9378662109375	11.2719287562667	0.0168487082666667	99.9937578738667	99.97690916560003	2979194.75	3.160175174444535E8	0	8190	0.15474052352772816	8.13448440199495	204.40910705466146	407.9280700683594	407.9477844238281
380	407.9482421875	32.4979718696					1	DETECTED	407.9482 m/z @32.50 [151020OFc1_NvH-0949-Control-2.raw]	407.9482421875	32.4979718696	4.40224096586667	98.6736693837333	94.27142841786663	110375.7890625	2.784713020686245E8	0	8190	89.19723117728269	1.6762178153357299	2.8663296938273413	407.9478759765625	407.9537048339844
381	407.9637451171875	22.7057313181333					1	DETECTED	407.9637 m/z @22.71 [151020OFc1_NvH-0949-Control-2.raw]	407.9637451171875	22.7057313181333	0.912368042666667	99.5936312373333	98.68126319466663	1157396.75	3.0956723276607573E8	0	8190	0.3249609396272568	0.5518019882876537	30.75511749609727	407.9539489746094	407.9737243652344
382	407.99713134765625	32.2972082594667					1	DETECTED	407.9971 m/z @32.30 [151020OFc1_NvH-0949-Control-2.raw]	407.99713134765625	32.2972082594667	4.31246246106667	98.1990978482667	93.88663538720003	445599.34375	3.106167321023001E8	0	8190	0.14078375143494526	2.459171862489114	0.020338586093855082	407.9871520996094	408.0066833496094
383	408.0105895996094	37.2448400128					1	DETECTED	408.0106 m/z @37.24 [151020OFc1_NvH-0949-Control-2.raw]	408.0105895996094	37.2448400128	2.37835744746667	99.9568709397333	97.57851349226664	391173.71875	2.9877906387068367E8	0	8190	0.2138458187108938	1.370331230230027	5.839266398873187	408.00732421875	408.0203857421875
384	408.04266357421875	32.9795898522667					1	DETECTED	408.0427 m/z @32.98 [151020OFc1_NvH-0949-Control-2.raw]	408.04266357421875	32.9795898522667	7.07388943866667	98.2557534365333	91.18186399786663	242037.609375	2.9851469379202545E8	0	8190	0.2551550301049659	1.759880307077082	139.50895678490207	408.0330505371094	408.05255126953125
385	408.17669677734375	38.4380284882667					1	DETECTED	408.1767 m/z @38.44 [151020OFc1_NvH-0949-Control-2.raw]	408.17669677734375	38.4380284882667	4.623202616	48.3418227909333	43.7186201749333	64829.9765625	1.1573501311861345E8	0	8190	38.24292955276867	0.6464415984290076	0.2928831968580153	408.175048828125	408.1779479980469
386	408.1882629394531	11.2719287562667					1	DETECTED	408.1883 m/z @11.27 [151020OFc1_NvH-0949-Control-2.raw]	408.1882629394531	11.2719287562667	4.28074822186667	98.2464157168	93.96566749493333	1610719.5	3.521566182285783E8	2	8190	21.92281185598917	1.1011408806445453	1.4460379316944127	408.1787414550781	408.1936950683594
387	408.2037048339844	13.83773434					1	DETECTED	408.2037 m/z @13.84 [151020OFc1_NvH-0949-Control-2.raw]	408.2037048339844	13.83773434	4.42273408213333	99.8430701789333	95.42033609679997	1891344.0	4.116199195010755E8	3	8190	1.0763468788162047	0.6304595584937241	0.9099647046768338	408.1937255859375	408.21368408203125
388	408.22381591796875	23.3484015744					1	DETECTED	408.2238 m/z @23.35 [151020OFc1_NvH-0949-Control-2.raw]	408.22381591796875	23.3484015744	0.605508756266667	98.0797053978667	97.47419664160003	6300019.0	6.064764140958236E8	3	8190	9.451228696899518	1.3967111584787646	0.7466864498865092	408.2138366699219	408.2245788574219
389	408.2345886230469	29.1423169792					1	DETECTED	408.2346 m/z @29.14 [151020OFc1_NvH-0949-Control-2.raw]	408.2345886230469	29.1423169792	1.7116791192	99.0995287866667	97.3878496674667	2.1040506E7	8.751589794163303E8	2	8190	0.24584982678291212	0.5678565897318985	81.71071063781785	408.224609375	408.2445068359375
390	408.25653076171875	27.5749663608					1	DETECTED	408.2565 m/z @27.57 [151020OFc1_NvH-0949-Control-2.raw]	408.25653076171875	27.5749663608	4.78919219306667	98.6642443690667	93.87505217600003	2.0225422E7	9.334647745147285E8	2	8190	18.37176810779025	2.6568631783602363	0.07590917988267862	408.2465515136719	408.2663269042969
391	408.2774963378906	91.6177306672					1	DETECTED	408.2775 m/z @91.62 [151020OFc1_NvH-0949-Control-2.raw]	408.2774963378906	91.6177306672	1.27785483226667	98.4701423170667	97.19228748480003	748446.3125	3.439426978044019E8	0	8190	0.6311897999178768	0.5060105809244937	0.01294322536472743	408.2677917480469	408.2854309082031
392	408.326416015625	52.5584468005333					1	DETECTED	408.3264 m/z @52.56 [151020OFc1_NvH-0949-Control-2.raw]	408.326416015625	52.5584468005333	19.7618925304	98.0155376725333	78.2536451421333	85707.53125	2.651830705923736E8	0	8190	71.18595294333142	1.1930162616716753	1.3860325233433508	408.3243103027344	408.3361511230469
393	408.4108581542969	37.2448400128					1	DETECTED	408.4109 m/z @37.24 [151020OFc1_NvH-0949-Control-2.raw]	408.4108581542969	37.2448400128	4.73986979546667	99.2019279245333	94.46205812906662	312254.59375	2.893947150879373E8	0	8190	27.924088765584603	1.611711022439724	2.219018993706313	408.40093994140625	408.4205017089844
394	408.4441223144531	47.5830331786667					1	DETECTED	408.4441 m/z @47.58 [151020OFc1_NvH-0949-Control-2.raw]	408.4441223144531	47.5830331786667	4.602436176	98.2839863722667	93.6815501962667	2131838.75	3.4359652191561174E8	4	8190	0.12489869633431994	0.5037878960767483	0.006010975687289508	408.43426513671875	408.4541015625
395	408.468017578125	34.2569452912					1	DETECTED	408.4680 m/z @34.26 [151020OFc1_NvH-0949-Control-2.raw]	408.468017578125	34.2569452912	4.2437653144	99.6675722413333	95.42380692693331	1153549.375	3.446492304734314E8	4	8190	23.8268559378609	0.6331107970102978	0.012457667972490535	408.4581298828125	408.4779968261719
396	408.5146484375	6.8588332584					1	DETECTED	408.5146 m/z @6.86 [151020OFc1_NvH-0949-Control-2.raw]	408.5146484375	6.8588332584	4.0711363432	94.2035921514667	90.1324558082667	303148.21875	2.745037537415348E8	3	8190	0.1282927073992548	19.539122790733064	3.980212998348188	408.5048522949219	408.52459716796875
397	408.53656005859375	25.9858868922667					1	DETECTED	408.5366 m/z @25.99 [151020OFc1_NvH-0949-Control-2.raw]	408.53656005859375	25.9858868922667	4.31246246106667	95.9483969957333	91.63593453466663	832166.25	3.3489970775735193E8	3	8190	12.460242865718792	0.5620238590340992	1.5535652338036903	408.5265808105469	408.5406494140625
398	408.5506591796875	29.6560488333333					1	DETECTED	408.5507 m/z @29.66 [151020OFc1_NvH-0949-Control-2.raw]	408.5506591796875	29.6560488333333	0.876362107733333	98.1345671397333	97.25820503199998	3263195.75	4.270860843949929E8	0	8190	0.1346700586462255	0.8603014177190219	1.3138090636960424	408.54071044921875	408.5606384277344
399	408.5606994628906	42.0034188402667					1	DETECTED	408.5607 m/z @42.00 [151020OFc1_NvH-0949-Control-2.raw]	408.5606994628906	42.0034188402667	4.2437653144	95.7063873637333	91.4626220493333	863418.3125	3.434601887402874E8	0	8190	34.9103179158492	0.8106770473763025	0.91355524747984	408.5606689453125	408.5699462890625
400	408.5799560546875	26.4086471824					1	DETECTED	408.5800 m/z @26.41 [151020OFc1_NvH-0949-Control-2.raw]	408.5799560546875	26.4086471824	0.540096613333333	93.1628915946667	92.62279498133337	2211771.0	3.790937093260113E8	0	8190	0.37360667958751037	1.1835619603651202	0.2831505333140473	408.57000732421875	408.5899353027344
401	408.6070556640625	52.8867011104					1	DETECTED	408.6071 m/z @52.89 [151020OFc1_NvH-0949-Control-2.raw]	408.6070556640625	52.8867011104	4.32167108186667	96.0499309605333	91.72825987866663	111790.6171875	2.77748550596473E8	0	8190	86.76833177194604	1.0014820155519846	0.9885665532277627	408.5973205566406	408.61663818359375
402	408.6448669433594	47.5830331786667					1	DETECTED	408.6449 m/z @47.58 [151020OFc1_NvH-0949-Control-2.raw]	408.6448669433594	47.5830331786667	5.07078721466667	98.8586608426667	93.78787362800003	2290730.25	3.328888976288264E8	0	8190	0.1437604484079813	0.5088140694434994	1.6185792715475367	408.6350402832031	408.65325927734375
403	408.6837158203125	31.8892853637333					1	DETECTED	408.6837 m/z @31.89 [151020OFc1_NvH-0949-Control-2.raw]	408.6837158203125	31.8892853637333	4.3012567384	84.1336522458667	79.8323955074667	590720.0625	3.2819566707607085E8	0	8190	0.3547606364866063	0.5174284279974788	0.3360786828694848	408.67388916015625	408.6936950683594
404	408.7054748535156	36.0649975576					1	DETECTED	408.7055 m/z @36.06 [151020OFc1_NvH-0949-Control-2.raw]	408.7054748535156	36.0649975576	4.03436819653333	98.9730076706667	94.93863947413337	289440.9375	2.460736969668237E8	0	8190	21.312735348554725	1.7532633527527237	0.053620118044095624	408.69549560546875	408.70648193359375
405	408.71649169921875	34.3520152093333					1	DETECTED	408.7165 m/z @34.35 [151020OFc1_NvH-0949-Control-2.raw]	408.71649169921875	34.3520152093333	3.7356791304	99.0472335853333	95.3115544549333	1111223.5	3.883529906898907E8	2	8190	0.9918457181592117	0.6693678725568001	0.14450671628688677	408.70654296875	408.72216796875
406	408.732177734375	18.3966689232					1	DETECTED	408.7322 m/z @18.40 [151020OFc1_NvH-0949-Control-2.raw]	408.732177734375	18.3966689232	4.2714606808	96.8332466896	92.5617860088	3659111.25	4.460440425579868E8	2	8190	5.009626821326982	1.8777631694754184	2.3152747568542273	408.7221984863281	408.73504638671875
407	408.7450866699219	28.8960118338667					1	DETECTED	408.7451 m/z @28.90 [151020OFc1_NvH-0949-Control-2.raw]	408.7450866699219	28.8960118338667	3.7449420872	99.5736649544	95.8287228672	9.9973168E7	1.980251267644594E9	2	8190	0.2119717504607408	1.506741471928294	1.555722600296848	408.735107421875	408.7550354003906
408	408.7581481933594	27.6100041306667					1	DETECTED	408.7581 m/z @27.61 [151020OFc1_NvH-0949-Control-2.raw]	408.7581481933594	27.6100041306667	6.35356222453333	99.3605652085333	93.00700298399997	4929678.5	5.603022823301468E8	2	8190	4.5511721104617955	1.005179764060074	4.266872650894239	408.7550964355469	408.7680969238281
409	408.76861572265625	12.6620393048					1	DETECTED	408.7686 m/z @12.66 [151020OFc1_NvH-0949-Control-2.raw]	408.76861572265625	12.6620393048	4.8952409768	69.5985369170667	64.7032959402667	351458.6875	2.4955492361639446E8	2	8190	0.1404847052624394	0.6946065282326324	43.914399930605384	408.7681884765625	408.7784118652344
410	408.8172912597656	43.1804568226667					1	DETECTED	408.8173 m/z @43.18 [151020OFc1_NvH-0949-Control-2.raw]	408.8172912597656	43.1804568226667	1.38618281786667	97.8769018954667	96.49071907760003	123178.0234375	2.731008890635881E8	0	8190	88.61551749029091	1.3080509555769644	1.617478280050523	408.80926513671875	408.8271789550781
411	408.84539794921875	47.5682023901333					1	DETECTED	408.8454 m/z @47.57 [151020OFc1_NvH-0949-Control-2.raw]	408.84539794921875	47.5682023901333	1.0752199688	99.3326572576	98.2574372888	1547080.875	3.352274015973975E8	0	8190	0.17863635669488076	0.5069917548642121	2.8481052805707616	408.8356628417969	408.85528564453125
412	408.8594970703125	55.1783165757333					1	DETECTED	408.8595 m/z @55.18 [151020OFc1_NvH-0949-Control-2.raw]	408.8594970703125	55.1783165757333	3.7449420872	96.4017397136	92.65679762639999	81343.7109375	2.804479246801515E8	0	8190	84.67117780462071	0.9161845107501154	0.8647286160148991	408.85540771484375	408.8608093261719
413	408.87091064453125	26.0275302605333					1	DETECTED	408.8709 m/z @26.03 [151020OFc1_NvH-0949-Control-2.raw]	408.87091064453125	26.0275302605333	0.831378795466667	99.4625037784	98.63112498293334	575982.375	3.031871430892953E8	3	8190	0.1697110353346183	7.973062849367956	1.0212105354897099	408.861083984375	408.8724670410156
414	408.8824768066406	20.3487526813333					1	DETECTED	408.8825 m/z @20.35 [151020OFc1_NvH-0949-Control-2.raw]	408.8824768066406	20.3487526813333	0.0168487082666667	99.4440726245333	99.42722391626664	2562197.25	4.171543338790872E8	3	8190	14.132966682782298	2.8127109341686753	0.27486219639796255	408.87249755859375	408.8924560546875
415	408.8996276855469	28.4139613685333					1	DETECTED	408.8996 m/z @28.41 [151020OFc1_NvH-0949-Control-2.raw]	408.8996276855469	28.4139613685333	0.0912411336	99.8153580741333	99.7241169405333	820802.5	3.2136371134382415E8	3	8190	28.53968665376881	0.5170062818322088	0.7532309979952204	408.89251708984375	408.9044189453125
416	408.9144592285156	26.3736970306667					1	DETECTED	408.9145 m/z @26.37 [151020OFc1_NvH-0949-Control-2.raw]	408.9144592285156	26.3736970306667	0.00717166853333333	98.5627290221333	98.55555735359997	1357738.125	3.4329246856227845E8	3	8190	0.37999250050932787	8.661642703154182	0.28078153585133364	408.9045104980469	408.9243469238281
417	408.9246826171875	45.3461631362667					1	DETECTED	408.9247 m/z @45.35 [151020OFc1_NvH-0949-Control-2.raw]	408.9246826171875	45.3461631362667	0.165315624533333	99.9937578738667	99.82844224933336	134701.53125	2.8124657653928334E8	0	8190	53.30826810077481	1.0833757681709453	1.1698278477978334	408.9246520996094	408.9345703125
418	408.9544982910156	18.6703222213333					1	DETECTED	408.9545 m/z @18.67 [151020OFc1_NvH-0949-Control-2.raw]	408.9544982910156	18.6703222213333	0.00717166853333333	98.74834336	98.74117169146668	1351129.5	3.2974349394497615E8	0	8190	0.2899747607074019	0.5304574023259236	0.03777492518073649	408.94451904296875	408.9644775390625
419	408.9689025878906	22.9888302850667					1	DETECTED	408.9689 m/z @22.99 [151020OFc1_NvH-0949-Control-2.raw]	408.9689025878906	22.9888302850667	4.48097298853333	99.0995287866667	94.61855579813337	707941.625	3.410861570576653E8	4	8190	4.880091833646205	0.6296041033685819	188.09638335525648	408.9645080566406	408.97882080078125
420	408.9797058105469	24.2552805130667					1	DETECTED	408.9797 m/z @24.26 [151020OFc1_NvH-0949-Control-2.raw]	408.9797058105469	24.2552805130667	4.5428763096	99.4903016317333	94.9474253221333	414656.5625	2.890218967364095E8	0	8190	0.18226409223158768	4.329551089035795	6.270429429789523	408.9789123535156	408.9896545410156
421	409.01470947265625	21.1142103317333					1	DETECTED	409.0147 m/z @21.11 [151020OFc1_NvH-0949-Control-2.raw]	409.01470947265625	21.1142103317333	0.568181804533333	99.9166172264	99.34843542186667	314440.8125	3.17097020151625E8	0	8190	2.644103199361954	3.769811341823835	1.5896857552196073	409.0054016113281	409.0246276855469
422	409.0463562011719	47.6456219618667					1	DETECTED	409.0464 m/z @47.65 [151020OFc1_NvH-0949-Control-2.raw]	409.0463562011719	47.6456219618667	0.633116613066667	99.2019279245333	98.56881131146663	642534.4375	3.1337110562899154E8	0	8190	0.1772940008636681	1.0483254463908562	320.8668644035023	409.03704833984375	409.05596923828125
423	409.082763671875	32.0355506106667					1	DETECTED	409.0828 m/z @32.04 [151020OFc1_NvH-0949-Control-2.raw]	409.082763671875	32.0355506106667	1.00286635466667	98.5165751157333	97.51370876106664	111065.546875	3.139442972973461E8	0	8190	96.94808002265506	1.631897267715774	2.199629365107758	409.0727844238281	409.09027099609375
424	409.10064697265625	56.4549790864					1	DETECTED	409.1006 m/z @56.45 [151020OFc1_NvH-0949-Control-2.raw]	409.10064697265625	56.4549790864	0.00717166853333333	99.9477007464	99.94052907786667	122308.46875	3.3409508921921265E8	2	8190	94.85740302547735	0.9231512435762544	0.6865393649363667	409.0957946777344	409.1106262207031
425	409.1182861328125	45.7587857125333					1	DETECTED	409.1183 m/z @45.76 [151020OFc1_NvH-0949-Control-2.raw]	409.1182861328125	45.7587857125333	0.0352466402666667	99.9937578738667	99.95851123360003	74340.4140625	2.72234969144674E8	0	8190	93.21194963446506	1.0555725463881702	1.3295571352749667	409.11065673828125	409.11883544921875
426	409.13409423828125	65.181394864					1	DETECTED	409.1341 m/z @65.18 [151020OFc1_NvH-0949-Control-2.raw]	409.13409423828125	65.181394864	1.03917676666667	96.4478621285333	95.40868536186663	151510.03125	2.6067552808243582E8	0	8190	0.03640260606641732	0.7437276741590667	0.48745534831813353	409.1244201660156	409.1439514160156
427	409.15142822265625	52.8585518472					1	DETECTED	409.1514 m/z @52.86 [151020OFc1_NvH-0949-Control-2.raw]	409.15142822265625	52.8585518472	4.3012567384	99.9659839986667	95.6647272602667	89350.1015625	2.896059157547151E8	0	8190	93.02841134690041	0.955753562052677	0.9119894771200782	409.1444091796875	409.1614074707031
428	409.1768493652344	8.9266201416					1	DETECTED	409.1768 m/z @8.93 [151020OFc1_NvH-0949-Control-2.raw]	409.1768493652344	8.9266201416	1.9709886808	97.9509984896	95.98000980879999	472666.3125	2.735792863891793E8	0	8190	0.1097924033491644	13.77459585211629	0.7814602024258788	409.16754150390625	409.1811218261719
429	409.1911315917969	23.8968616557333					1	DETECTED	409.1911 m/z @23.90 [151020OFc1_NvH-0949-Control-2.raw]	409.1911315917969	23.8968616557333	3.81887015333333	99.0902912882667	95.27142113493336	1370342.0	3.167634416573226E8	0	8190	3.0742363105049613	1.2981069822728268	0.17952485041613542	409.18121337890625	409.20111083984375
430	409.20574951171875	18.6580618621333					1	DETECTED	409.2057 m/z @18.66 [151020OFc1_NvH-0949-Control-2.raw]	409.20574951171875	18.6580618621333	4.00696002453333	97.8395727949333	93.83261277039998	938794.0625	3.574632673623865E8	4	8190	0.769656723236789	1.1595321827617227	0.3740609146216916	409.2011413574219	409.2066650390625
431	409.2166748046875	20.3662335885333					1	DETECTED	409.2167 m/z @20.37 [151020OFc1_NvH-0949-Control-2.raw]	409.2166748046875	20.3662335885333	0.221039748	99.037990184	98.816950436	1967485.375	5.434802877510685E8	3	8190	6.794171136223602	0.8255976695564021	3.335806644450076	409.2066955566406	409.2266540527344
432	409.233642578125	18.4059854434667					1	DETECTED	409.2336 m/z @18.41 [151020OFc1_NvH-0949-Control-2.raw]	409.233642578125	18.4059854434667	4.09923552426667	97.4397878701333	93.34055234586663	1513580.125	4.0095930193854374E8	3	8190	28.214432646480066	1.259305050956342	5.19776026022327	409.2266845703125	409.23577880859375
433	409.24578857421875	28.9117620352					1	DETECTED	409.2458 m/z @28.91 [151020OFc1_NvH-0949-Control-2.raw]	409.24578857421875	28.9117620352	4.33160200453333	99.1181955978667	94.78659359333338	4.2419208E7	1.0407032286773167E9	2	8190	0.20816922799838267	1.2845215491726256	1.333689214413882	409.2358093261719	409.2557678222656
434	409.2646789550781	31.9290437458667					1	DETECTED	409.2647 m/z @31.93 [151020OFc1_NvH-0949-Control-2.raw]	409.2646789550781	31.9290437458667	0.8673177024	95.2557986397333	94.3884809373333	1601802.375	3.837583957638772E8	3	8190	0.21234564807105016	1.296283823171319	1.0866001882874154	409.25579833984375	409.2743835449219
435	409.27642822265625	91.5628497466667					1	DETECTED	409.2764 m/z @91.56 [151020OFc1_NvH-0949-Control-2.raw]	409.27642822265625	91.5628497466667	0.399083410666667	98.9451600325333	98.54607662186663	633389.8125	2.744762417025746E8	0	8190	0.07733992388241973	1.0287513860195419	0.1182218965226071	409.2753601074219	409.2853698730469
436	409.2943115234375	90.8349565018667					1	DETECTED	409.2943 m/z @90.83 [151020OFc1_NvH-0949-Control-2.raw]	409.2943115234375	90.8349565018667	0.3427349048	92.4096716725333	92.06693676773331	110598.5234375	2.4883128910847846E8	0	8190	1.6932781315446732	0.5087008316453889	0.003364583243433747	409.2890319824219	409.3036804199219
437	409.3146667480469	43.5778213890667					1	DETECTED	409.3147 m/z @43.58 [151020OFc1_NvH-0949-Control-2.raw]	409.3146667480469	43.5778213890667	8.2480822968	92.3187602757333	84.0706779789333	68125.921875	2.4549378535659528E8	0	8190	83.57064723565858	1.1898004363883836	1.3796008727767668	409.30596923828125	409.32049560546875
438	409.3311767578125	92.1971819528					1	DETECTED	409.3312 m/z @92.20 [151020OFc1_NvH-0949-Control-2.raw]	409.3311767578125	92.1971819528	2.33319728933333	95.8838473469333	93.55065005759997	198471.8125	2.73437766387753E8	0	8190	1.8380643668725014	2.904283286815365	0.010644131957225227	409.3254089355469	409.3392333984375
439	409.3497619628906	92.1971819528					1	DETECTED	409.3498 m/z @92.20 [151020OFc1_NvH-0949-Control-2.raw]	409.3497619628906	92.1971819528	0.3615673368	98.5722308426667	98.2106635058667	113430.7421875	3.004336266595535E8	0	8190	7.137025439151969	0.534709022836746	7.8818740781284795	409.3417053222656	409.3573303222656
440	409.3675537109375	92.1971819528					1	DETECTED	409.3676 m/z @92.20 [151020OFc1_NvH-0949-Control-2.raw]	409.3675537109375	92.1971819528	5.4515850936	99.8888447304	94.4372596368	356074.59375	3.097656081593705E8	0	8190	46.25848799700827	0.5044945635770336	0.014892161593177307	409.3583068847656	409.3769836425781
441	409.4038391113281	36.9360624130667					1	DETECTED	409.4038 m/z @36.94 [151020OFc1_NvH-0949-Control-2.raw]	409.4038391113281	36.9360624130667	4.3623658456	99.164703372	94.80233752640001	395324.28125	3.2524320815032095E8	0	8190	0.08957193344713943	1.3414315046475465	5.208069539394369	409.3951721191406	409.4136962890625
442	409.416015625	21.1377599802667					1	DETECTED	409.4160 m/z @21.14 [151020OFc1_NvH-0949-Control-2.raw]	409.416015625	21.1377599802667	6.0436343088	97.4397878701333	91.3961535613333	250235.203125	3.3787770381381583E8	0	8190	0.020349745098027228	3.027540499881512	0.8761261858770267	409.4139709472656	409.4258728027344
443	409.45050048828125	12.1175705394667					1	DETECTED	409.4505 m/z @12.12 [151020OFc1_NvH-0949-Control-2.raw]	409.45050048828125	12.1175705394667	3.1582898368	97.4491542917333	94.2908644549333	321114.0	2.9783011444621176E8	0	8190	0.1787975082492359	4.853005464426851	0.8080784932808064	409.4407043457031	409.4550476074219
444	409.4651184082031	30.858616624					1	DETECTED	409.4651 m/z @30.86 [151020OFc1_NvH-0949-Control-2.raw]	409.4651184082031	30.858616624	2.24276300986667	96.7401333666667	94.49737035680003	1155150.625	3.4060873127499014E8	4	8190	12.248033249889115	0.5530131578507194	0.010887135408543526	409.45513916015625	409.47509765625
445	409.4806823730469	24.2980483258667					1	DETECTED	409.4807 m/z @24.30 [151020OFc1_NvH-0949-Control-2.raw]	409.4806823730469	24.2980483258667	1.72066648426667	98.4146226117333	96.69395612746662	356700.1875	3.075031901275567E8	0	8190	0.11375188896033706	2.7474493602155627	0.0021764062224622887	409.4752197265625	409.49066162109375
446	409.4926452636719	25.2920450384					1	DETECTED	409.4926 m/z @25.29 [151020OFc1_NvH-0949-Control-2.raw]	409.4926452636719	25.2920450384	4.20286772613333	95.0897468696	90.88687914346667	219600.828125	3.040059347188014E8	0	8190	19.504701606091167	2.2679980941493216	3.543234348887301	409.49072265625	409.50238037109375
447	409.51568603515625	27.2789203434667					1	DETECTED	409.5157 m/z @27.28 [151020OFc1_NvH-0949-Control-2.raw]	409.51568603515625	27.2789203434667	3.54263772906667	98.3958186306667	94.85318090160003	359146.28125	3.163177334448296E8	0	8190	18.44784295509085	3.209181201260937	5.45721730859262	409.5057373046875	409.51904296875
448	409.529052734375	11.4643578968					1	DETECTED	409.5291 m/z @11.46 [151020OFc1_NvH-0949-Control-2.raw]	409.529052734375	11.4643578968	4.28074822186667	97.4954497522667	93.21470153040002	3991860.0	4.118053491387275E8	3	8190	0.1841238063617272	17.269455182557284	44.990921821219025	409.5190734863281	409.5390319824219
449	409.54034423828125	27.2127289122667					1	DETECTED	409.5403 m/z @27.21 [151020OFc1_NvH-0949-Control-2.raw]	409.54034423828125	27.2127289122667	4.47161941226667	99.9845579565333	95.51293854426662	2600800.0	3.688682271459296E8	3	8190	0.17663364783968305	1.7823456720371091	6.340900892710671	409.5390625	409.5494689941406
450	409.5594787597656	51.0231896314667					1	DETECTED	409.5595 m/z @51.02 [151020OFc1_NvH-0949-Control-2.raw]	409.5594787597656	51.0231896314667	3.606947952	98.1990978482667	94.5921498962667	3159732.25	4.722911024513921E8	3	8190	11.109406325653431	0.6251131713796761	0.004650671352362166	409.54949951171875	409.5694580078125
451	409.5736389160156	44.5100230026667					1	DETECTED	409.5736 m/z @44.51 [151020OFc1_NvH-0949-Control-2.raw]	409.5736389160156	44.5100230026667	4.2437653144	95.1726870629333	90.92892174853331	366052.0	3.109340357601397E8	3	8190	21.521047542365988	1.2785512116777968	1.8027463992956398	409.5694885253906	409.579345703125
452	409.5897216796875	28.6667665565333					1	DETECTED	409.5897 m/z @28.67 [151020OFc1_NvH-0949-Control-2.raw]	409.5897216796875	28.6667665565333	4.47161941226667	97.186886528	92.71526711573333	975546.25	3.047533930492646E8	3	8190	19.286277303342334	0.9625884827892175	0.4338757121105921	409.5797424316406	409.5992431640625
453	409.6187438964844	23.5130432168					1	DETECTED	409.6187 m/z @23.51 [151020OFc1_NvH-0949-Control-2.raw]	409.6187438964844	23.5130432168	4.15483712053333	99.6121084130667	95.45727129253336	322649.71875	2.779773291870481E8	0	8190	0.31589833439543824	2.465550547861529	2.214137612347231	409.6090087890625	409.6286926269531
454	409.677734375	22.9208730264					1	DETECTED	409.6777 m/z @22.92 [151020OFc1_NvH-0949-Control-2.raw]	409.677734375	22.9208730264	5.46083665573333	97.4029610573333	91.94212440159997	103583.4765625	2.844370248053888E8	0	8190	74.4931932615622	2.6329304948088543	4.265860989617709	409.6680603027344	409.68524169921875
455	409.6952819824219	37.0852463565333					1	DETECTED	409.6953 m/z @37.09 [151020OFc1_NvH-0949-Control-2.raw]	409.6952819824219	37.0852463565333	3.55177921386667	98.2932193653333	94.74144015146663	3225029.25	3.684652828342609E8	4	8190	0.2622251754263729	0.5074425939586407	0.07040976480208372	409.6857604980469	409.70526123046875
456	409.70574951171875	18.8134102632					1	DETECTED	409.7057 m/z @18.81 [151020OFc1_NvH-0949-Control-2.raw]	409.70574951171875	18.8134102632	2.43248557946667	97.7101744637333	95.27768888426662	1159133.125	3.643742710358904E8	0	8190	19.632067955066006	1.5288201494761868	16.26707396126433	409.70538330078125	409.71405029296875
457	409.72406005859375	26.0524056792					1	DETECTED	409.7241 m/z @26.05 [151020OFc1_NvH-0949-Control-2.raw]	409.72406005859375	26.0524056792	4.2714606808	99.2300194648	94.95855878399999	1.23081536E8	2.415556741887245E9	2	8190	0.23788333122711336	1.4201583720531528	1.7456532952208454	409.7141418457031	409.7340393066406
458	409.73529052734375	18.3853085245333					1	DETECTED	409.7353 m/z @18.39 [151020OFc1_NvH-0949-Control-2.raw]	409.73529052734375	18.3853085245333	5.47466849226667	48.0492783944	42.574609902133325	351740.59375	1.5208565829580644E8	0	8190	3.2591337160985674	0.6905269349522665	19.87159677739002	409.73406982421875	409.7372131347656
459	409.7472229003906	28.8816639370667					1	DETECTED	409.7472 m/z @28.88 [151020OFc1_NvH-0949-Control-2.raw]	409.7472229003906	28.8816639370667	4.5331661568	99.0194526712	94.4862865144	1.1436742E7	4.984064359348349E8	2	8190	0.16981645631030062	0.6769718745825538	25.213642614389528	409.73760986328125	409.7571105957031
460	409.7657165527344	23.5919861128					1	DETECTED	409.7657 m/z @23.59 [151020OFc1_NvH-0949-Control-2.raw]	409.7657165527344	23.5919861128	4.40224096586667	89.9915639277333	85.58932296186663	373187.09375	3.285094550935061E8	0	8190	18.593517461720662	2.8581142355515117	0.02620989722465397	409.7573547363281	409.7751770019531
461	409.7959899902344	17.4126657197333					1	DETECTED	409.7960 m/z @17.41 [151020OFc1_NvH-0949-Control-2.raw]	409.7959899902344	17.4126657197333	2.58677772213333	94.4933532709333	91.90657554879996	271819.59375	3.172229496621861E8	0	8190	0.31555916220354874	67.22976113510488	0.26949707958707314	409.7864685058594	409.80584716796875
462	409.8189392089844	23.2805122125333					1	DETECTED	409.8189 m/z @23.28 [151020OFc1_NvH-0949-Control-2.raw]	409.8189392089844	23.2805122125333	4.1083297152	97.1311476690667	93.0228179538667	248366.765625	3.015406396190218E8	0	8190	19.9873504144686	2.4259840518106235	5.416946427279969	409.8091125488281	409.8287658691406
463	409.8492736816406	8.3392105008					1	DETECTED	409.8493 m/z @8.34 [151020OFc1_NvH-0949-Control-2.raw]	409.8492736816406	8.3392105008	0.146844857866667	97.8863534592	97.73950860133333	116455.984375	2.822115104535878E8	3	8190	19.098906933928994	1.2533449324734771	3.2325569925355255	409.83935546875	409.8531188964844
464	409.8631286621094	11.4901427912					1	DETECTED	409.8631 m/z @11.49 [151020OFc1_NvH-0949-Control-2.raw]	409.8631286621094	11.4901427912	1.53984360026667	99.1367826821333	97.59693908186664	2378080.5	3.5866782931835294E8	3	8190	0.15966280815068323	8.618914433900521	39.182434495420104	409.8531494140625	409.87310791015625
465	409.87457275390625	27.1986483232					1	DETECTED	409.8746 m/z @27.20 [151020OFc1_NvH-0949-Control-2.raw]	409.87457275390625	27.1986483232	0.813283406666667	99.0995287866667	98.28624538000003	1808528.25	3.2513314896104926E8	0	8190	0.17681399540564868	0.6041260562953755	0.33560769873531066	409.8731384277344	409.8787841796875
466	409.8887939453125	31.0991862168					1	DETECTED	409.8888 m/z @31.10 [151020OFc1_NvH-0949-Control-2.raw]	409.8887939453125	31.0991862168	0.966527917866667	99.7785834621333	98.81205554426663	5180953.0	5.1950937404158074E8	3	8190	0.21701382363067623	0.6958786516833191	0.038967410419518095	409.8788146972656	409.8987121582031
467	409.8999328613281	35.0001078664					1	DETECTED	409.8999 m/z @35.00 [151020OFc1_NvH-0949-Control-2.raw]	409.8999328613281	35.0001078664	2.43248557946667	99.7230174205333	97.29053184106662	639689.125	3.133289808919106E8	3	8190	18.684015711662237	0.5218683304677344	0.3136726795615159	409.8988342285156	409.9097900390625
468	409.9104309082031	27.5147133802667					1	DETECTED	409.9104 m/z @27.51 [151020OFc1_NvH-0949-Control-2.raw]	409.9104309082031	27.5147133802667	0.4368144744	98.8033698338667	98.3665553594667	207931.234375	3.049769960841885E8	0	8190	7.959186758583488	2.30529354782929	3.1782960936932776	409.9099426269531	409.9168395996094
469	409.9268493652344	35.1209271021333					1	DETECTED	409.9268 m/z @35.12 [151020OFc1_NvH-0949-Control-2.raw]	409.9268493652344	35.1209271021333	0.0912411336	99.9845579565333	99.8933168229333	818239.0625	3.311324776052729E8	0	8190	10.065785736627955	0.5088576216912042	0.6594733870694142	409.9169006347656	409.9289855957031
470	409.9389953613281	44.2978236088					1	DETECTED	409.9390 m/z @44.30 [151020OFc1_NvH-0949-Control-2.raw]	409.9389953613281	44.2978236088	0.9757106496	99.9937578738667	99.0180472242667	926384.375	3.1836699757743907E8	3	8190	0.10125613273748968	1.3020257748239323	0.012487872876653896	409.9290466308594	409.9488220214844
471	409.951416015625	11.9658020386667					1	DETECTED	409.9514 m/z @11.97 [151020OFc1_NvH-0949-Control-2.raw]	409.951416015625	11.9658020386667	1.1964919576	94.8856632053333	93.6891712477333	212837.65625	2.7174563117197204E8	0	8190	0.07576939004884053	0.5400161189046913	26.8511466375785	409.94903564453125	409.95635986328125
472	409.9664001464844	30.8811969605333					1	DETECTED	409.9664 m/z @30.88 [151020OFc1_NvH-0949-Control-2.raw]	409.9664001464844	30.8811969605333	3.3408841056	98.6928068632	95.35192275760001	464467.15625	3.266415106268459E8	0	8190	2.708825268229919	0.5578041076762441	0.05078753433867965	409.9565124511719	409.972412109375
473	409.982421875	35.7079349973333					1	DETECTED	409.9824 m/z @35.71 [151020OFc1_NvH-0949-Control-2.raw]	409.982421875	35.7079349973333	2.197644692	96.1426174938667	93.9449728018667	682703.8125	3.2654948631118554E8	4	8190	0.10146539167265445	3.127623397062789	0.007114036648333927	409.9725036621094	409.9924011230469
474	409.995849609375	17.3177499397333					1	DETECTED	409.9958 m/z @17.32 [151020OFc1_NvH-0949-Control-2.raw]	409.995849609375	17.3177499397333	0.00717166853333333	98.4701423170667	98.46297064853337	267879.15625	2.772539465707624E8	0	8190	0.35322766413962015	0.5025194792816693	0.07733659600550029	409.99249267578125	410.0055236816406
475	410.01971435546875	23.6106645501333					1	DETECTED	410.0197 m/z @23.61 [151020OFc1_NvH-0949-Control-2.raw]	410.01971435546875	23.6106645501333	4.47161941226667	99.8980739509333	95.42645453866662	174343.953125	2.788584275653626E8	0	8190	0.3234596101926961	3.0606870422676833	5.173270982214511	410.0098571777344	410.0292053222656
476	410.06500244140625	48.4996062256					1	DETECTED	410.0650 m/z @48.50 [151020OFc1_NvH-0949-Control-2.raw]	410.06500244140625	48.4996062256	0.0168487082666667	99.0194526712	99.00260396293334	107067.0390625	2.8818367081854105E8	0	8190	98.90814613519835	1.0244691014035971	1.048392907557957	410.0622863769531	410.07476806640625
477	410.0772399902344	1.67567809173333					1	DETECTED	410.0772 m/z @1.68 [151020OFc1_NvH-0949-Control-2.raw]	410.0772399902344	1.67567809173333	1.223576488	6.082873636	4.8592971480000005	7530.9296875	867120.6463971268	0	8190	0.1245009969845654	5.3741206709656275	9.748241341931257	410.07635498046875	410.07843017578125
478	410.1183166503906	57.4528005421333					1	DETECTED	410.1183 m/z @57.45 [151020OFc1_NvH-0949-Control-2.raw]	410.1183166503906	57.4528005421333	0.00717166853333333	99.9073592181333	99.90018754959996	63633.08203125	2.0597420063896504E8	0	8190	92.9543433073499	0.846349978045437	0.6612598268612124	410.1099548339844	410.1282653808594
479	410.15167236328125	90.1240060621333					1	DETECTED	410.1517 m/z @90.12 [151020OFc1_NvH-0949-Control-2.raw]	410.15167236328125	90.1240060621333	5.9639268064	92.5283844573333	86.5644576509333	487569.0625	2.743759301368281E8	0	8190	2.357407077033187	0.5006656113746835	0.03635836194029176	410.14361572265625	410.1616516113281
480	410.1906433105469	22.4987631133333					1	DETECTED	410.1906 m/z @22.50 [151020OFc1_NvH-0949-Control-2.raw]	410.1906433105469	22.4987631133333	2.06284811333333	97.3938529805333	95.33100486719997	300923.9375	3.0701223523588985E8	0	8190	9.88610949527646	3.1371302760001543	0.01666930952247416	410.1806640625	410.1938781738281
481	410.2038879394531	35.8996971970667					1	DETECTED	410.2039 m/z @35.90 [151020OFc1_NvH-0949-Control-2.raw]	410.2038879394531	35.8996971970667	4.00696002453333	97.0202698136	93.01330978906667	3418937.5	4.2012842846315974E8	2	8190	0.27035354599995287	0.6754154540850811	0.04198309771625349	410.19390869140625	410.2039794921875
482	410.2139892578125	20.7442733066667					1	DETECTED	410.2140 m/z @20.74 [151020OFc1_NvH-0949-Control-2.raw]	410.2139892578125	20.7442733066667	4.1265853008	95.8106297933333	91.6840444925333	6556829.0	4.491588979195542E8	4	8190	0.16435127556790974	2.0517242972652614	1.1964387699253283	410.2040100097656	410.21490478515625
483	410.22491455078125	26.0636467856					1	DETECTED	410.2249 m/z @26.06 [151020OFc1_NvH-0949-Control-2.raw]	410.22491455078125	26.0636467856	4.01596344906667	99.8888447304	95.87288128133332	5.6266996E7	1.7628918273804488E9	4	8190	0.2274498982864479	1.1339973472055112	61.18989620268118	410.2149353027344	410.2348937988281
484	410.2395324707031	34.0310501749333					1	DETECTED	410.2395 m/z @34.03 [151020OFc1_NvH-0949-Control-2.raw]	410.2395324707031	34.0310501749333	3.81887015333333	98.0797053978667	94.26083524453337	7080050.0	5.829663972332184E8	3	8190	0.1933535529383903	0.7528806241940151	0.010457845120680207	410.23492431640625	410.24951171875
485	410.2580261230469	40.4691696426667					1	DETECTED	410.2580 m/z @40.47 [151020OFc1_NvH-0949-Control-2.raw]	410.2580261230469	40.4691696426667	3.92491050533333	92.3187602757333	88.39384977039997	1865771.625	3.676982305574248E8	2	8190	13.797842562729869	0.7580716739027983	1.3070667650024197	410.2495422363281	410.26800537109375
486	410.2735900878906	44.3574544130667					1	DETECTED	410.2736 m/z @44.36 [151020OFc1_NvH-0949-Control-2.raw]	410.2735900878906	44.3574544130667	0.502522600266667	96.5916666325333	96.08914403226663	606554.6875	2.636940350321118E8	0	8190	0.11741422514626265	1.034256288353278	368.1830620912833	410.2680358886719	410.2833557128906
487	410.29364013671875	91.1656670301333					1	DETECTED	410.2936 m/z @91.17 [151020OFc1_NvH-0949-Control-2.raw]	410.29364013671875	91.1656670301333	0.258391563733333	94.4843579682667	94.22596640453338	83015.265625	1.829632554507754E8	0	8190	0.5344882026364104	0.518253164673052	0.0040197427497191485	410.2886657714844	410.30169677734375
488	410.3124084472656	91.3727730954667					1	DETECTED	410.3124 m/z @91.37 [151020OFc1_NvH-0949-Control-2.raw]	410.3124084472656	91.3727730954667	24.9398677901333	97.8962634504	72.95639566026671	86091.0703125	2.5825446544463187E8	0	8190	0.9257593348215067	0.549098337073703	0.09819667414740596	410.3043518066406	410.3124084472656
489	410.3748474121094	20.0168289432					1	DETECTED	410.3748 m/z @20.02 [151020OFc1_NvH-0949-Control-2.raw]	410.3748474121094	20.0168289432	4.6845815472	98.4146226117333	93.7300410645333	175815.328125	3.1208782686256313E8	0	8190	0.3364041273313809	3.056630859249843	5.113261718499686	410.3658752441406	410.3841247558594
490	410.4366760253906	41.9187033650667					1	DETECTED	410.4367 m/z @41.92 [151020OFc1_NvH-0949-Control-2.raw]	410.4366760253906	41.9187033650667	4.98640471066667	94.4107210810667	89.42431637040002	278282.15625	3.51301507944527E8	0	8190	79.79176234681614	1.5397999225174928	1.9142891186708024	410.42694091796875	410.4378967285156
491	410.4479064941406	20.3877252482667					1	DETECTED	410.4479 m/z @20.39 [151020OFc1_NvH-0949-Control-2.raw]	410.4479064941406	20.3877252482667	4.35161192346667	97.9509984896	93.59938656613332	1087033.125	2.9121011221749157E8	0	8190	0.11585432025816189	0.805649150741955	0.16151542186253104	410.43798828125	410.4577941894531
492	410.47222900390625	36.8853551656					1	DETECTED	410.4722 m/z @36.89 [151020OFc1_NvH-0949-Control-2.raw]	410.47222900390625	36.8853551656	4.2345235792	96.8814441922667	92.6469206130667	1.134922E7	5.2925748503571266E8	0	8190	1.8030764549657405	0.5117575484051273	0.016478376942082318	410.4622497558594	410.4821472167969
493	410.51287841796875	13.9429998213333					1	DETECTED	410.5129 m/z @13.94 [151020OFc1_NvH-0949-Control-2.raw]	410.51287841796875	13.9429998213333	4.65270482373333	96.4109830328	91.75827820906667	109445.6171875	2.6486598548516044E8	0	8190	0.2627558164831836	4.938394218524345	0.1362176912283669	410.5047912597656	410.51495361328125
494	410.5350646972656	15.4847987925333					1	DETECTED	410.5351 m/z @15.48 [151020OFc1_NvH-0949-Control-2.raw]	410.5350646972656	15.4847987925333	4.6845815472	94.0286691	89.3440875528	1121259.0	3.2357742153266114E8	3	8190	7.396894701098871	1.4685258995281614	0.039903942700648204	410.52508544921875	410.5386047363281
495	410.5486145019531	20.7843554877333					1	DETECTED	410.5486 m/z @20.78 [151020OFc1_NvH-0949-Control-2.raw]	410.5486145019531	20.7843554877333	4.21283859093333	99.3975834186667	95.18474482773337	4220741.0	4.018145007047061E8	3	8190	0.15973851032574515	2.389913809033161	3.621069768264847	410.5386657714844	410.55859375
496	410.560791015625	22.1404816826667					1	DETECTED	410.5608 m/z @22.14 [151020OFc1_NvH-0949-Control-2.raw]	410.560791015625	22.1404816826667	1.74769111946667	78.1664860821333	76.41879496266664	2494197.5	3.534650653927707E8	0	8190	4.206185942384252	1.7810938154938436	0.5552835178574151	410.5586242675781	410.57073974609375
497	410.5811767578125	15.5247436453333					1	DETECTED	410.5812 m/z @15.52 [151020OFc1_NvH-0949-Control-2.raw]	410.5811767578125	15.5247436453333	4.92539989306667	93.5710415749333	88.64564168186664	613370.875	3.411932419347719E8	0	8190	27.386948727193023	6.725442894404664	89.16684577352302	410.5711975097656	410.59112548828125
498	410.59576416015625	35.1449834085333					1	DETECTED	410.5958 m/z @35.14 [151020OFc1_NvH-0949-Control-2.raw]	410.59576416015625	35.1449834085333	4.39217194346667	65.9587356264	61.56656368293333	302343.40625	2.4870049645168114E8	0	8190	0.13837643632673746	1.000990815959531	0.003513564482495823	410.5919494628906	410.5975341796875
499	410.6076965332031	44.3379746650667					1	DETECTED	410.6077 m/z @44.34 [151020OFc1_NvH-0949-Control-2.raw]	410.6076965332031	44.3379746650667	1.16931692773333	99.3605652085333	98.19124828079997	306065.46875	2.992936136545177E8	0	8190	29.863006648354947	1.4243349135088321	1.8292757471638945	410.5978088378906	410.6097412109375
500	410.6199035644531	28.6070736381333					1	DETECTED	410.6199 m/z @28.61 [151020OFc1_NvH-0949-Control-2.raw]	410.6199035644531	28.6070736381333	5.54353183493333	94.3562382392	88.81270640426666	648522.3125	3.22107129383697E8	5	8190	0.20827642388271528	0.5423587555120882	0.014331719019689689	410.6102600097656	410.6298828125
501	410.638671875	41.4000919173333					1	DETECTED	410.6387 m/z @41.40 [151020OFc1_NvH-0949-Control-2.raw]	410.638671875	41.4000919173333	1.5941077992	99.6307270586667	98.03661925946669	451846.6875	2.7794753542040485E8	0	8190	0.06526821218030676	1.2314306684206169	0.055681165237427735	410.6299133300781	410.6480407714844
502	410.6972351074219	74.6979654936					1	DETECTED	410.6972 m/z @74.70 [151020OFc1_NvH-0949-Control-2.raw]	410.6972351074219	74.6979654936	4.38270719573333	99.9659839986667	95.58327680293337	2014637.75	3.8282398191154534E8	2	8190	0.20195501816070305	0.5015723391046155	0.005367003577560563	410.687255859375	410.70721435546875
503	410.7158508300781	29.0624681018667					1	DETECTED	410.7159 m/z @29.06 [151020OFc1_NvH-0949-Control-2.raw]	410.7158508300781	29.0624681018667	4.1083297152	99.6121084130667	95.5037786978667	510679.28125	3.296720192600981E8	0	8190	14.71840440997796	0.7815220899681976	0.4437248103757735	410.7072448730469	410.7159423828125
504	410.7259521484375	26.0524056792					1	DETECTED	410.7260 m/z @26.05 [151020OFc1_NvH-0949-Control-2.raw]	410.7259521484375	26.0524056792	1.1206132304	99.5936312373333	98.4730180069333	1.6523788E7	9.640226916520954E8	2	8190	0.20319974302521615	0.5261386471013769	1.5956681264313302	410.7159729003906	410.7359313964844
505	410.7371520996094	22.2964591925333					1	DETECTED	410.7372 m/z @22.30 [151020OFc1_NvH-0949-Control-2.raw]	410.7371520996094	22.2964591925333	4.5633240456	91.1844523698667	86.6211283242667	1451550.125	3.800696564694265E8	0	8190	1.6383103739316667	0.6142110849407348	0.07321660791006862	410.7359619140625	410.73980712890625
506	410.7499694824219	26.5606259706667					1	DETECTED	410.7500 m/z @26.56 [151020OFc1_NvH-0949-Control-2.raw]	410.7499694824219	26.5606259706667	0.885292867466667	99.6400123597333	98.75471949226664	4018922.5	4.669117041704501E8	2	8190	7.614040647511398	0.7828242196926549	1.1853016098471163	410.739990234375	410.7598571777344
507	410.82012939453125	28.5613884429333					1	DETECTED	410.8201 m/z @28.56 [151020OFc1_NvH-0949-Control-2.raw]	410.82012939453125	28.5613884429333	1.49459258	99.3141136077333	97.8195210277333	492976.65625	3.0715148284876674E8	0	8190	0.1883377007954259	4.997925695734646	0.024443398473727264	410.8106994628906	410.8298034667969
508	410.84088134765625	41.3498304018667					1	DETECTED	410.8409 m/z @41.35 [151020OFc1_NvH-0949-Control-2.raw]	410.84088134765625	41.3498304018667	0.165315624533333	99.4903016317333	99.32498600719997	2.0230794E7	6.877398607253642E8	5	8190	0.23648903134512977	1.0046959253107663	1.2903628870502757	410.83111572265625	410.8508605957031
509	410.8603515625	17.8578896445333					1	DETECTED	410.8604 m/z @17.86 [151020OFc1_NvH-0949-Control-2.raw]	410.8603515625	17.8578896445333	1.47656709893333	99.9845579565333	98.50799085759996	503862.3125	2.9711741265131605E8	3	8190	0.08865712336388043	0.5262955307661604	0.2600599512168504	410.85089111328125	410.86181640625
510	410.8719177246094	20.5643834085333					1	DETECTED	410.8719 m/z @20.56 [151020OFc1_NvH-0949-Control-2.raw]	410.8719177246094	20.5643834085333	1.00286635466667	99.6028691765333	98.60000282186664	1065674.0	3.123518443443908E8	3	8190	0.11901394945870436	1.8300202158342787	0.3068146378081143	410.8619384765625	410.87261962890625
511	410.88262939453125	10.0830297944					1	DETECTED	410.8826 m/z @10.08 [151020OFc1_NvH-0949-Control-2.raw]	410.88262939453125	10.0830297944	0.750317030933333	99.3605652085333	98.61024817759997	2258288.5	3.980579872934849E8	3	8190	10.819854716684642	2.8574927697034367	83.15660088458596	410.8726501464844	410.8925476074219
512	410.89337158203125	26.1899561933333					1	DETECTED	410.8934 m/z @26.19 [151020OFc1_NvH-0949-Control-2.raw]	410.89337158203125	26.1899561933333	0.732353362133333	99.9166172264	99.18426386426667	1014983.25	3.3682145624612886E8	0	8190	0.07762793527952283	0.6527761097310559	0.0239619296746325	410.89263916015625	410.9017333984375
513	410.9117736816406	38.9102855144					1	DETECTED	410.9118 m/z @38.91 [151020OFc1_NvH-0949-Control-2.raw]	410.9117736816406	38.9102855144	0.00717166853333333	99.8337556861333	99.82658401759997	3633015.75	4.1188216477195543E8	3	8190	0.47703985948203353	0.6436692162326524	0.1449762018871851	410.90179443359375	410.9217224121094
514	410.9244079589844	25.9673523381333					1	DETECTED	410.9244 m/z @25.97 [151020OFc1_NvH-0949-Control-2.raw]	410.9244079589844	25.9673523381333	1.16931692773333	98.1255383456	96.95622141786667	304775.78125	2.823764464008911E8	0	8190	0.10142885120290757	2.332381917401926	0.0023941258316985234	410.9217834472656	410.93438720703125
515	410.93511962890625	20.3877252482667					1	DETECTED	410.9351 m/z @20.39 [151020OFc1_NvH-0949-Control-2.raw]	410.93511962890625	20.3877252482667	4.18281187866667	98.8959585757333	94.71314669706663	153302.390625	2.976567371925553E8	0	8190	5.823312590350895	2.922358933271	0.013823521179775162	410.93463134765625	410.9395446777344
516	410.94976806640625	14.1206037122667					1	DETECTED	410.9498 m/z @14.12 [151020OFc1_NvH-0949-Control-2.raw]	410.94976806640625	14.1206037122667	0.705520274933333	99.6121084130667	98.90658813813336	531543.0625	3.121727077347606E8	0	8190	9.484548930926437	12.438456326476835	70.6279646753242	410.9397888183594	410.959716796875
517	410.9732971191406	36.8256242517333					1	DETECTED	410.9733 m/z @36.83 [151020OFc1_NvH-0949-Control-2.raw]	410.9732971191406	36.8256242517333	4.602436176	99.0659334816	94.4634973056	2108637.5	3.60970244057086E8	0	8190	0.28985754396370567	0.5078224218441149	0.016516178566889982	410.96331787109375	410.98321533203125
518	410.99505615234375	47.2562326749333					1	DETECTED	410.9951 m/z @47.26 [151020OFc1_NvH-0949-Control-2.raw]	410.99505615234375	47.2562326749333	0.840366305066667	99.6862531917333	98.84588688666663	189667.296875	2.9912638941609675E8	0	8190	5.108935350024467	1.1760251063185825	1.5715921179007186	410.98516845703125	411.004638671875
519	411.0211181640625	28.59696764					1	DETECTED	411.0211 m/z @28.60 [151020OFc1_NvH-0949-Control-2.raw]	411.0211181640625	28.59696764	0.427391703466667	97.8863534592	97.45896175573333	234515.03125	3.046733922600414E8	0	8190	0.031650723513021006	1.7298620677732333	6.182641088760745	411.01129150390625	411.03106689453125
520	411.041259765625	41.32280828					1	DETECTED	411.0413 m/z @41.32 [151020OFc1_NvH-0949-Control-2.raw]	411.041259765625	41.32280828	1.1206132304	99.6400123597333	98.51939912933331	2.5665032E7	8.599000855478083E8	5	8190	0.2296494525038355	8.592374922320385	1.022816029941187	411.0321350097656	411.05029296875
521	411.1224365234375	92.4703829829333					1	DETECTED	411.1224 m/z @92.47 [151020OFc1_NvH-0949-Control-2.raw]	411.1224365234375	92.4703829829333	2.06284811333333	98.4887321474667	96.42588403413338	914126.0	2.9875546182912725E8	0	8190	2.353588902787777	1.7533175061155852	0.7064538057604147	411.1131591796875	411.1297302246094
522	411.1607360839844	24.7261806781333					1	DETECTED	411.1607 m/z @24.73 [151020OFc1_NvH-0949-Control-2.raw]	411.1607360839844	24.7261806781333	2.26993980533333	96.7493333298667	94.47939352453336	85166.1484375	3.0237765787072945E8	0	8190	66.09242224991156	2.1036333298101364	6.0577091773727085	411.1509094238281	411.169921875
523	411.18304443359375	28.2409399522667					1	DETECTED	411.1830 m/z @28.24 [151020OFc1_NvH-0949-Control-2.raw]	411.18304443359375	28.2409399522667	2.6682539976	99.2113044930667	96.5430504954667	3155378.25	3.874422979127832E8	2	8190	0.21607950941908882	0.5074220194406358	0.012578312430010194	411.1730651855469	411.1930236816406
524	411.1988830566406	74.6320875354667					1	DETECTED	411.1989 m/z @74.63 [151020OFc1_NvH-0949-Control-2.raw]	411.1988830566406	74.6320875354667	4.1083297152	99.8153580741333	95.7070283589333	1035666.0	3.23790499801329E8	0	8190	0.21221824144704726	0.5027100861261864	0.0032286112492989055	411.1930847167969	411.2013244628906
525	411.2113342285156	19.4653234538667					1	DETECTED	411.2113 m/z @19.47 [151020OFc1_NvH-0949-Control-2.raw]	411.2113342285156	19.4653234538667	4.0711363432	99.7692359378667	95.6980995946667	5684067.0	6.845451926401701E8	3	8190	0.26514983348135246	2.4786695533232215	0.10493563573551369	411.20135498046875	411.2213134765625
526	411.2281799316406	26.0275302605333					1	DETECTED	411.2282 m/z @26.03 [151020OFc1_NvH-0949-Control-2.raw]	411.2281799316406	26.0275302605333	3.95234551573333	97.3341283936	93.38178287786667	4337998.5	6.001930701073282E8	3	8190	0.30040897095970465	0.5499812039790151	1.1977740626816333	411.2213439941406	411.2313537597656
527	411.2413635253906	41.3066688626667					1	DETECTED	411.2414 m/z @41.31 [151020OFc1_NvH-0949-Control-2.raw]	411.2413635253906	41.3066688626667	4.28074822186667	99.164703372	94.88395515013333	1.763237E7	8.070195028575083E8	3	8190	0.2195550542892164	0.5657869403112707	0.056806004615834675	411.23138427734375	411.2513427734375
528	411.25177001953125	26.5606259706667					1	DETECTED	411.2518 m/z @26.56 [151020OFc1_NvH-0949-Control-2.raw]	411.25177001953125	26.5606259706667	4.13647912186667	97.1311476690667	92.99466854720004	1865501.5	3.3525966981791055E8	3	8190	0.2212959674682331	0.6900013681860826	0.01465689817963336	411.2513732910156	411.2615966796875
529	411.2655944824219	22.9888302850667					1	DETECTED	411.2656 m/z @22.99 [151020OFc1_NvH-0949-Control-2.raw]	411.2655944824219	22.9888302850667	10.2525133757333	93.9929033277333	83.740389952	271614.5625	2.9780955999623793E8	0	8190	68.46648560056715	4.572754108811436	8.09050566584989	411.26263427734375	411.2754211425781
530	411.292724609375	91.3817601210667					1	DETECTED	411.2927 m/z @91.38 [151020OFc1_NvH-0949-Control-2.raw]	411.292724609375	91.3817601210667	5.02683149173333	98.9730076706667	93.94617617893337	84857.9140625	2.7765924993781024E8	0	8190	0.45693275979880354	0.5439537596179622	0.0018481855309843372	411.2828369140625	411.2977294921875
531	411.31011962890625	91.4962739008					1	DETECTED	411.3101 m/z @91.50 [151020OFc1_NvH-0949-Control-2.raw]	411.31011962890625	91.4962739008	1.6395819512	92.4456419002667	90.8060599490667	123226.75	2.5188760633936307E8	0	8190	0.4638065388675443	0.5052826783340699	0.657679190508193	411.30511474609375	411.31646728515625
532	411.3286437988281	92.1971819528					1	DETECTED	411.3286 m/z @92.20 [151020OFc1_NvH-0949-Control-2.raw]	411.3286437988281	92.1971819528	1.58509557253333	92.8187691682667	91.23367359573336	156112.6875	3.129537833840212E8	0	8190	0.9852136328626244	0.5034299354550679	0.5191812098704357	411.3225402832031	411.33477783203125
533	411.3469543457031	92.1971819528					1	DETECTED	411.3470 m/z @92.20 [151020OFc1_NvH-0949-Control-2.raw]	411.3469543457031	92.1971819528	7.42586461813333	96.5730854869333	89.14722086879996	280868.15625	3.085500489047953E8	0	8190	1.554396901283539	0.5405510333015795	0.1266823402791989	411.34088134765625	411.3569030761719
534	411.3654479980469	92.1971819528					1	DETECTED	411.3654 m/z @92.20 [151020OFc1_NvH-0949-Control-2.raw]	411.3654479980469	92.1971819528	3.6253949632	97.4767518584	93.8513568952	217827.796875	3.096057337768679E8	0	8190	5.94905196500055	3.9824822933286788	4.929517375819999	411.3570556640625	411.3748474121094
535	411.4418029785156	41.2915685632					1	DETECTED	411.4418 m/z @41.29 [151020OFc1_NvH-0949-Control-2.raw]	411.4418029785156	41.2915685632	4.40224096586667	99.4810433877333	95.07880242186663	7122069.5	5.27196583642438E8	0	8190	0.25696197942794896	0.5863467118570407	0.12375623195592482	411.43182373046875	411.4517822265625
536	411.4555969238281	23.2153901669333					1	DETECTED	411.4556 m/z @23.22 [151020OFc1_NvH-0949-Control-2.raw]	411.4555969238281	23.2153901669333	4.42273408213333	96.1426174938667	91.71988341173336	1012465.9375	3.399503257802822E8	0	8190	0.1076920037749467	1.6099552801757355	0.05058905082732731	411.4518127441406	411.465576171875
537	411.4690246582031	35.3094874266667					1	DETECTED	411.4690 m/z @35.31 [151020OFc1_NvH-0949-Control-2.raw]	411.4690246582031	35.3094874266667	4.16440971093333	97.9509984896	93.78658877866667	597708.3125	3.0454074092942476E8	0	8190	0.1800423029973146	0.5403343022494833	0.07615597961391316	411.4657897949219	411.47900390625
538	411.48284912109375	25.7032654970667					1	DETECTED	411.4828 m/z @25.70 [151020OFc1_NvH-0949-Control-2.raw]	411.48284912109375	25.7032654970667	4.2714606808	97.0015951258667	92.7301344450667	229929.609375	3.0185346415858793E8	0	8190	12.614019891018277	2.890944324945263	5.0119834985055425	411.4790344238281	411.4927673339844
539	411.49676513671875	47.0569314845333					1	DETECTED	411.4968 m/z @47.06 [151020OFc1_NvH-0949-Control-2.raw]	411.49676513671875	47.0569314845333	3.40497496373333	98.3024614477333	94.89748648399997	145712.140625	2.9683424610590446E8	0	8190	87.80194722484545	1.1386319749253808	1.2714819731428968	411.49298095703125	411.5067443847656
540	411.5221862792969	7.75757538773333					1	DETECTED	411.5222 m/z @7.76 [151020OFc1_NvH-0949-Control-2.raw]	411.5221862792969	7.75757538773333	4.5221244312	93.3340940922667	88.8119696610667	813712.1875	3.0529831941098416E8	0	8190	11.160709339430486	32.5602333475955	67.0469820860449	411.5122985839844	411.5321044921875
541	411.5395202636719	35.0646714813333					1	DETECTED	411.5395 m/z @35.06 [151020OFc1_NvH-0949-Control-2.raw]	411.5395202636719	35.0646714813333	4.602436176	97.6172026816	93.01476650560001	506627.03125	3.6370395126296186E8	0	8190	21.18916252966174	2.218761127337426	0.004251392901979511	411.5321960449219	411.5399475097656
542	411.5499572753906	21.2453716682667					1	DETECTED	411.5500 m/z @21.25 [151020OFc1_NvH-0949-Control-2.raw]	411.5499572753906	21.2453716682667	1.1964919576	98.2557534365333	97.0592614789333	4055983.25	4.7497580161059105E8	3	8190	8.078694536898265	0.8527217645857967	23.39439622897981	411.53997802734375	411.5599365234375
543	411.5606384277344	18.127823904					1	DETECTED	411.5606 m/z @18.13 [151020OFc1_NvH-0949-Control-2.raw]	411.5606384277344	18.127823904	4.50137056666667	96.490265776	91.98889520933334	541373.75	3.9755753000344807E8	0	8190	0.09857721826037391	0.5858772654529637	0.32152218037332275	411.5599670410156	411.5705871582031
544	411.5807189941406	38.9538873581333					1	DETECTED	411.5807 m/z @38.95 [151020OFc1_NvH-0949-Control-2.raw]	411.5807189941406	38.9538873581333	4.43342402506667	95.0714069952	90.63798297013332	972649.75	3.284201396459696E8	0	8190	16.19800114480757	0.5290187379576324	0.13775481323890923	411.5709228515625	411.5904235839844
545	411.5960998535156	28.3439556826667					1	DETECTED	411.5961 m/z @28.34 [151020OFc1_NvH-0949-Control-2.raw]	411.5960998535156	28.3439556826667	4.02519256026667	94.4289894885333	90.40379692826663	560500.5625	3.050508192199252E8	0	8190	0.1506681590065888	3.5845161896427795	1.1766838891976028	411.5909118652344	411.6056213378906
546	411.6421813964844	41.2915685632					1	DETECTED	411.6422 m/z @41.29 [151020OFc1_NvH-0949-Control-2.raw]	411.6421813964844	41.2915685632	4.50137056666667	95.0345782768	90.53320771013334	2729939.5	3.3173391739182466E8	0	8190	0.21424392411857696	24.498111336439788	26.34258419353005	411.63323974609375	411.65155029296875
547	411.67474365234375	34.7599061104					1	DETECTED	411.6747 m/z @34.76 [151020OFc1_NvH-0949-Control-2.raw]	411.67474365234375	34.7599061104	7.75757538773333	55.6167988357333	47.859223447999966	128055.28125	1.603916614169857E8	0	8190	23.976811766152437	0.886205415738896	0.7724108314777921	411.6652526855469	411.67474365234375
548	411.6847839355469	28.1878405693333					1	DETECTED	411.6848 m/z @28.19 [151020OFc1_NvH-0949-Control-2.raw]	411.6847839355469	28.1878405693333	4.18281187866667	98.63640752	94.45359564133334	1391493.25	3.1693764033336014E8	0	8190	0.16569954510488571	0.5827674202374962	0.07167333697508584	411.6748352050781	411.69476318359375
549	411.70599365234375	23.1858280765333					1	DETECTED	411.7060 m/z @23.19 [151020OFc1_NvH-0949-Control-2.raw]	411.70599365234375	23.1858280765333	4.2714606808	97.9419444077333	93.6704837269333	693355.8125	2.9939014571979773E8	0	8190	17.78879284305843	0.5480871093938288	0.08894880941730868	411.6960144042969	411.7061462402344
550	411.7161560058594	21.8347995866667					1	DETECTED	411.7162 m/z @21.83 [151020OFc1_NvH-0949-Control-2.raw]	411.7161560058594	21.8347995866667	3.4967697472	99.8614762592	96.364706512	2.594591E7	1.04557636718189E9	2	8190	0.19074673186450752	6.610020806764629	0.07683296161285612	411.7061767578125	411.72613525390625
551	411.7283630371094	16.4802158456					1	DETECTED	411.7284 m/z @16.48 [151020OFc1_NvH-0949-Control-2.raw]	411.7283630371094	16.4802158456	4.20286772613333	96.2998550029333	92.09698727679996	1203410.25	3.49369304435024E8	2	8190	4.8546660025374635	3.5498091216837624	0.2934498036703723	411.7261657714844	411.7298278808594
552	411.7398376464844	34.8647843778667					1	DETECTED	411.7398 m/z @34.86 [151020OFc1_NvH-0949-Control-2.raw]	411.7398376464844	34.8647843778667	3.85540940853333	96.9923680253333	93.13695861679997	2343949.25	4.735967442681317E8	2	8190	12.922346336704297	0.5641158176074377	0.04339479266837247	411.7298583984375	411.7477722167969
553	411.7578125	27.5957411277333					1	DETECTED	411.7578 m/z @27.60 [151020OFc1_NvH-0949-Control-2.raw]	411.7578125	27.5957411277333	1.0934695936	99.4810433877333	98.38757379413329	2564489.0	3.549512916094939E8	2	8190	0.21034141037750942	3.5146974130827116	4.329808810890656	411.7478332519531	411.7676086425781
554	411.8431701660156	41.2915685632					1	DETECTED	411.8432 m/z @41.29 [151020OFc1_NvH-0949-Control-2.raw]	411.8431701660156	41.2915685632	0.483626273066667	99.4997494256	99.01612315253334	732938.0625	3.260264653978003E8	0	8190	0.2901589474454198	0.7494694285881267	0.3206709057008251	411.833251953125	411.8531188964844
555	411.8564758300781	7.72637807013333					1	DETECTED	411.8565 m/z @7.73 [151020OFc1_NvH-0949-Control-2.raw]	411.8564758300781	7.72637807013333	2.65018305893333	96.8906049109333	94.24042185199997	357969.5	3.053574664174068E8	0	8190	0.15928528067373726	5.9661665191464435	1.021801125124612	411.8531799316406	411.8653259277344
556	411.8753356933594	15.7114768210667					1	DETECTED	411.8753 m/z @15.71 [151020OFc1_NvH-0949-Control-2.raw]	411.8753356933594	15.7114768210667	1.0752199688	97.9972416106667	96.9220216418667	1473340.5	3.509842945090224E8	3	8190	9.581747865367714	5.032374942811268	21.61464460884083	411.8653564453125	411.8760681152344
557	411.8860778808594	27.7032503626667					1	DETECTED	411.8861 m/z @27.70 [151020OFc1_NvH-0949-Control-2.raw]	411.8860778808594	27.7032503626667	0.8223373448	99.5459383298667	98.7236009850667	2461035.5	4.362299918884865E8	3	8190	6.508262000863841	0.6275096777559821	1.0108071374871779	411.8761291503906	411.89605712890625
558	411.90301513671875	33.086311796					1	DETECTED	411.9030 m/z @33.09 [151020OFc1_NvH-0949-Control-2.raw]	411.90301513671875	33.086311796	1.24173855253333	99.9845579565333	98.74281940399996	971975.0625	3.5167735916866034E8	3	8190	31.848977849496706	0.6476612866598621	6.474589563164482	411.8960876464844	411.9129638671875
559	411.9139099121094	47.8840859664					1	DETECTED	411.9139 m/z @47.88 [151020OFc1_NvH-0949-Control-2.raw]	411.9139099121094	47.8840859664	3.40497496373333	98.3119800421333	94.90700507839998	690019.625	3.305965439154478E8	0	8190	9.28889747546333	1.3030180047120592	0.004886485630263348	411.91302490234375	411.9238586425781
560	411.93017578125	28.3743737754667					1	DETECTED	411.9302 m/z @28.37 [151020OFc1_NvH-0949-Control-2.raw]	411.93017578125	28.3743737754667	0.211765162133333	99.6769596253333	99.46519446319996	441232.1875	3.344891689471648E8	0	8190	0.09584563400598967	2.4228719474929963	1.715679570502191	411.9239196777344	411.9400329589844
561	411.9408264160156	34.518552676					1	DETECTED	411.9408 m/z @34.52 [151020OFc1_NvH-0949-Control-2.raw]	411.9408264160156	34.518552676	1.0301141944	98.63640752	97.6062933256	275243.46875	2.8491667748075104E8	0	8190	69.393271634272	1.5626462463312185	2.8266047019401475	411.940185546875	411.9466247558594
562	411.9566345214844	23.2805122125333					1	DETECTED	411.9566 m/z @23.28 [151020OFc1_NvH-0949-Control-2.raw]	411.9566345214844	23.2805122125333	0.0819960325333333	98.5810909754667	98.49909494293335	366358.1875	2.929523435328828E8	0	8190	9.506291248444349	0.51165192623287	0.041118202223519404	411.9471435546875	411.9566345214844
563	411.9667053222656	21.447654292					1	DETECTED	411.9667 m/z @21.45 [151020OFc1_NvH-0949-Control-2.raw]	411.9667053222656	21.447654292	4.98640471066667	99.4717891021333	94.48538439146662	738796.5	2.9883508332360476E8	0	8190	2.3500532230181292	2.2163820514082944	1.5352018072179634	411.95672607421875	411.97662353515625
564	412.0433044433594	41.3806404941333					1	DETECTED	412.0433 m/z @41.38 [151020OFc1_NvH-0949-Control-2.raw]	412.0433044433594	41.3806404941333	2.94876295333333	99.5936312373333	96.64486828399997	383559.21875	2.8692609059539247E8	0	8190	5.110306336506461	1.766127254348476	2.8440536732578914	412.0337829589844	412.0528259277344
565	412.0723876953125	50.2643522781333					1	DETECTED	412.0724 m/z @50.26 [151020OFc1_NvH-0949-Control-2.raw]	412.0723876953125	50.2643522781333	1.80167814746667	98.0797053978667	96.27802725040003	773209.9375	3.3254854778273946E8	0	8190	0.444954534061047	8.111356039352595	13.450064681052607	412.06292724609375	412.0820007324219
566	412.1258239746094	92.5089763346667					1	DETECTED	412.1258 m/z @92.51 [151020OFc1_NvH-0949-Control-2.raw]	412.1258239746094	92.5089763346667	8.5186540136	95.4032031493333	86.8845491357333	340509.0625	2.7244571428360814E8	0	8190	2.3287222923995756	1.7116292216296682	0.16332022560434262	412.1170959472656	412.1348571777344
567	412.14862060546875	24.7364765914667					1	DETECTED	412.1486 m/z @24.74 [151020OFc1_NvH-0949-Control-2.raw]	412.14862060546875	24.7364765914667	3.3956600872	92.4368231741333	89.0411630869333	76172.2109375	2.760424166271337E8	0	8190	84.37046423835471	2.0861704862400923	4.036386586884317	412.1406555175781	412.15826416015625
568	412.18572998046875	28.1409143629333					1	DETECTED	412.1857 m/z @28.14 [151020OFc1_NvH-0949-Control-2.raw]	412.18572998046875	28.1409143629333	4.35161192346667	99.3419912714667	94.99037934800003	358471.03125	3.266790919754612E8	0	8190	14.981638333915297	2.6872567296014678	4.219815659764662	412.17578125	412.1910705566406
569	412.2010803222656	14.4777104661333					1	DETECTED	412.2011 m/z @14.48 [151020OFc1_NvH-0949-Control-2.raw]	412.2010803222656	14.4777104661333	1.99792189146667	96.7216149426667	94.72369305120003	1295582.25	3.803639662523417E8	3	8190	0.3490685591047189	2.7218195041819024	1.7096080959463333	412.19110107421875	412.20745849609375
570	412.21746826171875	21.8677158357333					1	DETECTED	412.2175 m/z @21.87 [151020OFc1_NvH-0949-Control-2.raw]	412.21746826171875	21.8677158357333	3.94322082186667	99.7321636301333	95.78894280826663	1.1894613E7	9.452320517749013E8	2	8190	1.2839622403486146	0.8988752390736524	0.9619861882270271	412.2074890136719	412.2274475097656
571	412.23095703125	26.4394006421333					1	DETECTED	412.2310 m/z @26.44 [151020OFc1_NvH-0949-Control-2.raw]	412.23095703125	26.4394006421333	3.97971368133333	99.8797343250667	95.90002064373337	2960021.25	5.454920034663972E8	3	8190	10.732403839271367	1.516959595426965	1.0754326014322233	412.22747802734375	412.2409362792969
572	412.2427673339844	17.3712575714667					1	DETECTED	412.2428 m/z @17.37 [151020OFc1_NvH-0949-Control-2.raw]	412.2427673339844	17.3712575714667	3.70827384506667	97.6079255746667	93.89965172960002	1905451.75	3.646714357800163E8	2	8190	0.16303036314117136	1.4548442957519736	1.5342771227191878	412.240966796875	412.25274658203125
573	412.2597961425781	27.6100041306667					1	DETECTED	412.2598 m/z @27.61 [151020OFc1_NvH-0949-Control-2.raw]	412.2597961425781	27.6100041306667	4.8856391072	98.2839863722667	93.39834726506669	1060325.5	3.398648084299229E8	2	8190	70.77675491956884	2.1650091723724962	3.3458982755488202	412.2528076171875	412.269775390625
574	412.2918395996094	47.9011629994667					1	DETECTED	412.2918 m/z @47.90 [151020OFc1_NvH-0949-Control-2.raw]	412.2918395996094	47.9011629994667	5.84824313653333	99.7321636301333	93.88392049359997	2922667.5	3.1705015238443094E8	2	8190	0.18003625498093356	1.4111178231395312	282.4086480110448	412.281982421875	412.3010559082031
575	412.30853271484375	91.5628497466667					1	DETECTED	412.3085 m/z @91.56 [151020OFc1_NvH-0949-Control-2.raw]	412.30853271484375	91.5628497466667	7.91079896853333	92.5370405213333	84.62624155279997	241390.734375	3.513963931585514E8	0	8190	1.365099016593831	0.5039795091185032	0.5560972809649855	412.3064270019531	412.316650390625
576	412.3194580078125	46.6880980677333					1	DETECTED	412.3195 m/z @46.69 [151020OFc1_NvH-0949-Control-2.raw]	412.3194580078125	46.6880980677333	6.72275197786667	95.6788164506667	88.95606447280004	74802.28125	2.5340900365488565E8	0	8190	84.23897692163689	1.1129149773002367	1.225829954600473	412.3194580078125	412.3284912109375
577	412.3424377441406	48.4996062256					1	DETECTED	412.3424 m/z @48.50 [151020OFc1_NvH-0949-Control-2.raw]	412.3424377441406	48.4996062256	0.558969316533333	95.2373091496	94.67833983306666	106518.421875	3.1631938501316255E8	0	8190	90.11603399399142	0.9874539215306174	0.8937919914327971	412.33258056640625	412.3519592285156
578	412.406494140625	50.391688112					1	DETECTED	412.4065 m/z @50.39 [151020OFc1_NvH-0949-Control-2.raw]	412.406494140625	50.391688112	3.97971368133333	96.5179484482667	92.53823476693336	512000.40625	3.1296444497694224E8	0	8190	0.40517354983884246	0.9478692542545388	3034.7902395775573	412.3968505859375	412.4161376953125
579	412.4526062011719	20.7332357592					1	DETECTED	412.4526 m/z @20.73 [151020OFc1_NvH-0949-Control-2.raw]	412.4526062011719	20.7332357592	1.42221778	97.8395727949333	96.4173550149333	689217.0625	3.053889322040161E8	4	8190	0.031753484913423335	0.6077252907539757	1.1220889696373366	412.4426574707031	412.4625549316406
580	412.4687194824219	10.2068552405333					1	DETECTED	412.4687 m/z @10.21 [151020OFc1_NvH-0949-Control-2.raw]	412.4687194824219	10.2068552405333	4.34083712826667	99.15543066	94.81459353173332	375515.46875	3.0198933936278516E8	0	8190	11.451657344610037	1.7579264567403121	9.365828209505503	412.4626770019531	412.47869873046875
581	412.4813232421875	40.6982963002667					1	DETECTED	412.4813 m/z @40.70 [151020OFc1_NvH-0949-Control-2.raw]	412.4813232421875	40.6982963002667	5.42999366346667	97.9691815805333	92.53918791706663	296276.75	3.0069808011581004E8	0	8190	83.83932208859056	1.5910813116456584	2.471956121236142	412.478759765625	412.49127197265625
582	412.5040283203125	24.1631045168					1	DETECTED	412.5040 m/z @24.16 [151020OFc1_NvH-0949-Control-2.raw]	412.5040283203125	24.1631045168	4.602436176	99.1460762306667	94.5436400546667	218935.265625	3.0407068824737185E8	0	8190	19.977944030396834	2.6903330743331035	6.374039079470244	412.49407958984375	412.5132751464844
583	412.5232849121094	13.2505284949333					1	DETECTED	412.5233 m/z @13.25 [151020OFc1_NvH-0949-Control-2.raw]	412.5232849121094	13.2505284949333	4.5428763096	95.1541646016	90.611288292	255503.09375	2.952111103174653E8	0	8190	0.09454111136955134	0.5433180717413192	0.42671192991677703	412.5133361816406	412.52532958984375
584	412.5355529785156	14.5217784314667					1	DETECTED	412.5356 m/z @14.52 [151020OFc1_NvH-0949-Control-2.raw]	412.5355529785156	14.5217784314667	3.35011505093333	98.5810909754667	95.23097592453337	951898.8125	3.406387321111669E8	0	8190	5.62097981914699	1.0106382831432184	2.90768835452831	412.52557373046875	412.54473876953125
585	412.55474853515625	13.9181336944					1	DETECTED	412.5547 m/z @13.92 [151020OFc1_NvH-0949-Control-2.raw]	412.55474853515625	13.9181336944	4.32167108186667	99.6769596253333	95.35528854346663	2.3330978E7	6.995122503583674E8	3	8190	0.18713230114496326	43.02076223150804	1.478457882259906	412.5448303222656	412.56463623046875
586	412.56536865234375	26.4186343981333					1	DETECTED	412.5654 m/z @26.42 [151020OFc1_NvH-0949-Control-2.raw]	412.56536865234375	26.4186343981333	4.29002111626667	94.6624741768	90.37245306053333	2189647.5	3.3886761907218456E8	3	8190	10.378708469603694	0.8375051045097647	0.027383505542909633	412.5648498535156	412.5753173828125
587	412.5763244628906	38.0327497208					1	DETECTED	412.5763 m/z @38.03 [151020OFc1_NvH-0949-Control-2.raw]	412.5763244628906	38.0327497208	3.86446981306667	94.019721808	90.15525199493332	824393.6875	2.9406994906465125E8	0	8190	0.056852869421561536	0.7716751646757578	0.7331348121004826	412.57537841796875	412.5863037109375
588	412.6112365722656	35.3692704949333					1	DETECTED	412.6112 m/z @35.37 [151020OFc1_NvH-0949-Control-2.raw]	412.6112365722656	35.3692704949333	3.07611555626667	96.7872350610667	93.71111950480002	328796.125	2.852955455375043E8	0	8190	32.365450582437404	1.450944010933317	0.004712974700980367	412.601318359375	412.6212158203125
589	412.68682861328125	6.24431102213333					1	DETECTED	412.6868 m/z @6.24 [151020OFc1_NvH-0949-Control-2.raw]	412.68682861328125	6.24431102213333	4.45278565146667	94.9421254261333	90.48933977466663	328982.0625	3.072666432385416E8	4	8190	0.12158048766739782	34.69909797328876	86.57192796662731	412.6775207519531	412.6968078613281
590	412.7085876464844	41.0777895077333					1	DETECTED	412.7086 m/z @41.08 [151020OFc1_NvH-0949-Control-2.raw]	412.7085876464844	41.0777895077333	4.3012567384	98.6736693837333	94.3724126453333	1557849.875	3.2620785278498155E8	4	8190	0.49662492794887925	1.3711446870384352	0.009720228850930285	412.69866943359375	412.7090759277344
591	412.7190856933594	21.8677158357333					1	DETECTED	412.7191 m/z @21.87 [151020OFc1_NvH-0949-Control-2.raw]	412.7190856933594	21.8677158357333	4.47161941226667	96.805763608	92.33414419573333	2929692.5	3.9505856208840925E8	0	8190	5.717561686149978	6.017378316494217	1.4349237127757775	412.7091369628906	412.71929931640625
592	412.72930908203125	22.1807272568					1	DETECTED	412.7293 m/z @22.18 [151020OFc1_NvH-0949-Control-2.raw]	412.72930908203125	22.1807272568	1.67567809173333	99.5551969050667	97.87951881333336	4.1575508E7	1.1256651810582478E9	2	8190	0.2209686813279319	2.6897231004813533	1.8699601716719512	412.7193298339844	412.7391052246094
593	412.74029541015625	11.5238964298667					1	DETECTED	412.7403 m/z @11.52 [151020OFc1_NvH-0949-Control-2.raw]	412.74029541015625	11.5238964298667	5.51255100186667	95.5621265658667	90.04957556400004	1185628.625	3.06120355798695E8	2	8190	0.1512764379224123	0.5551165972601967	183.267563865636	412.7394104003906	412.7424011230469
594	412.7524108886719	27.7127461301333					1	DETECTED	412.7524 m/z @27.71 [151020OFc1_NvH-0949-Control-2.raw]	412.7524108886719	27.7127461301333	2.8220916544	99.037990184	96.2158985296	2580504.75	4.1830481151155347E8	2	8190	0.27962661954389034	1.4335129407216212	0.026289896208883626	412.742431640625	412.7550964355469
595	412.76513671875	28.9851295528					1	DETECTED	412.7651 m/z @28.99 [151020OFc1_NvH-0949-Control-2.raw]	412.76513671875	28.9851295528	4.4902497976	98.0703281309333	93.5800783333333	3980855.5	4.042622445234661E8	2	8190	0.36932816129686685	0.6748764916222644	0.021689099058432925	412.7551574707031	412.7742614746094
596	412.79351806640625	47.9147068592					1	DETECTED	412.7935 m/z @47.91 [151020OFc1_NvH-0949-Control-2.raw]	412.79351806640625	47.9147068592	3.021593456	99.6400123597333	96.6184189037333	1064183.375	3.2359507905183715E8	0	8190	0.1690662551774338	0.5127532769214174	1.3457873901405948	412.7835693359375	412.8033752441406
597	412.8109436035156	35.4586837101333					1	DETECTED	412.8109 m/z @35.46 [151020OFc1_NvH-0949-Control-2.raw]	412.8109436035156	35.4586837101333	1.32289816906667	98.7577286232	97.43483045413332	450543.8125	2.8481373690119255E8	0	8190	0.3326831750980688	2.360896475154316	0.005032862697064997	412.80364990234375	412.8188781738281
598	412.8290100097656	30.8950577024					1	DETECTED	412.8290 m/z @30.90 [151020OFc1_NvH-0949-Control-2.raw]	412.8290100097656	30.8950577024	0.8582952496	99.6954158181333	98.8371205685333	2519919.0	3.23098652834579E8	5	8190	0.21687744490962402	1.297608999657946	2.324940568542374	412.81903076171875	412.8389587402344
599	412.8427429199219	12.3264890333333					1	DETECTED	412.8427 m/z @12.33 [151020OFc1_NvH-0949-Control-2.raw]	412.8427429199219	12.3264890333333	6.6797211792	42.8111034	36.1313822208	145037.40625	9.716206350785826E7	0	8190	0.13084586092541173	122.87603459694876	null	412.8390197753906	412.843505859375
600	412.853515625	29.6560488333333					1	DETECTED	412.8535 m/z @29.66 [151020OFc1_NvH-0949-Control-2.raw]	412.853515625	29.6560488333333	2.42353359626667	99.8888447304	97.46531113413333	641159.0	3.2784243879654455E8	3	8190	0.09683770346830656	0.510309057502726	0.01972244502903586	412.8435363769531	412.8545227050781
601	412.8645324707031	10.3665702296					1	DETECTED	412.8645 m/z @10.37 [151020OFc1_NvH-0949-Control-2.raw]	412.8645324707031	10.3665702296	0.3427349048	99.6584473784	99.3157124736	1927735.5	3.4146207466340226E8	3	8190	0.14489903413924132	1.1370039334780913	0.8248981842333204	412.85455322265625	412.8744812011719
602	412.8778991699219	37.1016086597333					1	DETECTED	412.8779 m/z @37.10 [151020OFc1_NvH-0949-Control-2.raw]	412.8778991699219	37.1016086597333	4.9764967096	99.8888447304	94.9123480208	264977.09375	2.3006543927203277E8	0	8190	28.05674108227483	1.7425461739038424	2.4966910788649934	412.8745422363281	412.8784484863281
603	412.8884582519531	13.9050709048					1	DETECTED	412.8885 m/z @13.91 [151020OFc1_NvH-0949-Control-2.raw]	412.8884582519531	13.9050709048	0.0628873850666667	99.9937578738667	99.93087048880002	1.5197295E7	6.013075214317558E8	3	8190	0.19719040427863455	1.3687714592320634	43.017386024253426	412.87847900390625	412.8940734863281
604	412.90411376953125	16.4802158456					1	DETECTED	412.9041 m/z @16.48 [151020OFc1_NvH-0949-Control-2.raw]	412.90411376953125	16.4802158456	0.00717166853333333	99.9937578738667	99.98658620533337	6.6185212E7	1.0959262178337407E9	3	8190	0.1559365019485348	1.1071021151619342	1.1161602642967428	412.8941345214844	412.9138488769531
605	412.92230224609375	26.0048328485333					1	DETECTED	412.9223 m/z @26.00 [151020OFc1_NvH-0949-Control-2.raw]	412.92230224609375	26.0048328485333	1.27785483226667	99.7414650064	98.46361017413334	713047.9375	2.7301644961350584E8	0	8190	0.1583977888609347	0.5082306550530382	0.9179117861106952	412.9142150878906	412.9322509765625
606	412.9327087402344	7.13674312773333					1	DETECTED	412.9327 m/z @7.14 [151020OFc1_NvH-0949-Control-2.raw]	412.9327087402344	7.13674312773333	4.46218601813333	99.8245686141333	95.36238259599997	284744.65625	3.520557170090612E8	3	8190	1.0304805328333924	0.5465417122573443	18.58557386375162	412.93231201171875	412.94268798828125
607	412.95947265625	41.0023910912					1	DETECTED	412.9595 m/z @41.00 [151020OFc1_NvH-0949-Control-2.raw]	412.95947265625	41.0023910912	3.50596961813333	99.7599523792	96.25398276106667	1093883.5	3.505512717277405E8	0	8190	0.2180890243338638	0.6012466056139701	0.01349921646304981	412.94952392578125	412.9694519042969
608	412.97161865234375	24.6753422434667					1	DETECTED	412.9716 m/z @24.68 [151020OFc1_NvH-0949-Control-2.raw]	412.97161865234375	24.6753422434667	5.26305972106667	99.4069046928	94.14384497173333	655725.9375	2.8733541645722353E8	0	8190	0.20312914520032166	5.773089536925251	1.1630197900447687	412.9695129394531	412.9757385253906
609	412.98577880859375	39.3200601749333					1	DETECTED	412.9858 m/z @39.32 [151020OFc1_NvH-0949-Control-2.raw]	412.98577880859375	39.3200601749333	0.5495885656	98.2464157168	97.6968271512	719406.75	2.894543114727758E8	4	8190	0.15469655053821185	0.50578196881586	0.008088152554385617	412.975830078125	412.99566650390625
610	412.9989929199219	29.5927286386667					1	DETECTED	412.9990 m/z @29.59 [151020OFc1_NvH-0949-Control-2.raw]	412.9989929199219	29.5927286386667	0.3332136984	91.2396811661333	90.9064674677333	238394.265625	3.4642979847743547E8	0	8190	65.66861402044512	2.2800201113147467	3.5636593038488718	412.99603271484375	413.0089416503906
611	413.029296875	30.9778648490667					1	DETECTED	413.0293 m/z @30.98 [151020OFc1_NvH-0949-Control-2.raw]	413.029296875	30.9778648490667	4.90471605146667	99.1367826821333	94.23206663066664	2750313.5	3.4491822385718745E8	5	8190	0.20338095188000693	0.5778358562069502	11.50315593800885	413.0193176269531	413.0392761230469
612	413.06597900390625	48.6003945352					1	DETECTED	413.0660 m/z @48.60 [151020OFc1_NvH-0949-Control-2.raw]	413.06597900390625	48.6003945352	0.00717166853333333	98.5627290221333	98.55555735359997	103138.3125	2.728751872901758E8	5	8190	76.38488764036708	1.0149708890302493	1.0391645549843391	413.0559997558594	413.07501220703125
613	413.182373046875	37.4664500104					1	DETECTED	413.1824 m/z @37.47 [151020OFc1_NvH-0949-Control-2.raw]	413.182373046875	37.4664500104	4.69507748106667	99.3605652085333	94.66548772746663	1089894.375	2.939394489857994E8	3	8190	0.06949444446383524	0.5043935896243456	0.06898163855175275	413.1725158691406	413.1885681152344
614	413.1985778808594	10.3958060176					1	DETECTED	413.1986 m/z @10.40 [151020OFc1_NvH-0949-Control-2.raw]	413.1985778808594	10.3958060176	3.65317388666667	96.8332466896	93.18007280293334	1265422.25	3.541814313766692E8	3	8190	29.196644802461737	0.7109041976129031	0.17137367101681275	413.1885986328125	413.20855712890625
615	413.21044921875	40.9649600613333					1	DETECTED	413.2104 m/z @40.96 [151020OFc1_NvH-0949-Control-2.raw]	413.21044921875	40.9649600613333	5.11088694533333	96.7493333298667	91.63844638453337	710279.125	3.556865242933911E8	0	8190	15.723956935536844	0.5072009992369347	0.014327681196793177	413.2085876464844	413.21240234375
616	413.222412109375	13.9604145461333					1	DETECTED	413.2224 m/z @13.96 [151020OFc1_NvH-0949-Control-2.raw]	413.222412109375	13.9604145461333	2.11673911413333	99.5459383298667	97.42919921573338	5831376.5	5.722646971321229E8	3	8190	0.19716834067443045	1.8739161731849392	25.413288510077347	413.2124328613281	413.22601318359375
617	413.23602294921875	16.4802158456					1	DETECTED	413.2360 m/z @16.48 [151020OFc1_NvH-0949-Control-2.raw]	413.23602294921875	16.4802158456	1.90830212586667	99.3233344048	97.41503227893332	4.2767348E7	1.4047899126353598E9	2	8190	0.15980664570209768	1.6709759565880855	0.2701647748668349	413.2260437011719	413.2460021972656
618	413.2530517578125	91.7716911538667					1	DETECTED	413.2531 m/z @91.77 [151020OFc1_NvH-0949-Control-2.raw]	413.2530517578125	91.7716911538667	4.5221244312	98.8775125621333	94.3553881309333	5989718.0	4.5130619611279476E8	2	8190	0.09176951719027215	0.5010600962276425	0.0016695056605687834	413.24603271484375	413.2630310058594
619	413.2674255371094	28.9980188101333					1	DETECTED	413.2674 m/z @29.00 [151020OFc1_NvH-0949-Control-2.raw]	413.2674255371094	28.9980188101333	0.00717166853333333	99.9937578738667	99.98658620533337	1929809.25	3.667089237078463E8	3	8190	4.682764071561284	13.991952137745416	0.19537905169171785	413.2630615234375	413.2757873535156
620	413.294921875	47.949079056					1	DETECTED	413.2949 m/z @47.95 [151020OFc1_NvH-0949-Control-2.raw]	413.294921875	47.949079056	11.1007432621333	98.9171205136	87.81637725146669	171904.875	3.6431298966951495E8	0	8190	43.71568577589816	1.191592175868136	1.174405221669801	413.2882385253906	413.294921875
621	413.3050842285156	92.1971819528					1	DETECTED	413.3051 m/z @92.20 [151020OFc1_NvH-0949-Control-2.raw]	413.3050842285156	92.1971819528	4.9764967096	92.6474520413333	87.6709553317333	178974.765625	3.084995564837953E8	0	8190	1.0115611023107647	0.5025836895777294	0.4028579997968727	413.29510498046875	413.3130798339844
622	413.3265380859375	92.1971819528					1	DETECTED	413.3265 m/z @92.20 [151020OFc1_NvH-0949-Control-2.raw]	413.3265380859375	92.1971819528	20.3232323802667	92.6474520413333	72.32421966106659	205696.265625	2.7678958048838085E8	0	8190	1.1908845135339448	0.7322908028738451	0.07752086150897891	413.32330322265625	413.3354797363281
623	413.34454345703125	92.1971819528					1	DETECTED	413.3445 m/z @92.20 [151020OFc1_NvH-0949-Control-2.raw]	413.34454345703125	92.1971819528	0.568181804533333	94.0678915256	93.49970972106667	178686.546875	3.165828135992973E8	0	8190	1.307753868651261	2.0115950774002824	2.2169342353276296	413.3369445800781	413.3545227050781
624	413.3624267578125	92.1971819528					1	DETECTED	413.3624 m/z @92.20 [151020OFc1_NvH-0949-Control-2.raw]	413.3624267578125	92.1971819528	0.00717166853333333	99.9937578738667	99.98658620533337	132011.359375	2.966263325271387E8	0	8190	1.2010867762358401	0.5400407451521418	8.296591814139221	413.3559265136719	413.3721008300781
625	413.4303283691406	30.9636549448					1	DETECTED	413.4303 m/z @30.96 [151020OFc1_NvH-0949-Control-2.raw]	413.4303283691406	30.9636549448	6.15258729146667	99.2300194648	93.07743217333332	877588.875	3.070660467290156E8	0	8190	4.514493374253696	0.5563711772087981	0.18797628276782605	413.4203796386719	413.4400329589844
626	413.4598083496094	41.0023910912					1	DETECTED	413.4598 m/z @41.00 [151020OFc1_NvH-0949-Control-2.raw]	413.4598083496094	41.0023910912	3.6898587984	99.934986024	96.2451272256	346010.34375	2.929025507646896E8	3	8190	26.755005841564518	1.3892732411656226	3.327823875255337	413.4499206542969	413.46978759765625
627	413.471923828125	24.6365134957333					1	DETECTED	413.4719 m/z @24.64 [151020OFc1_NvH-0949-Control-2.raw]	413.471923828125	24.6365134957333	0.295761973066667	99.6028691765333	99.30710720346664	187356.015625	2.8974787725072753E8	0	8190	0.022505305530625463	3.248744478005682	6.169975205426498	413.4698486328125	413.47711181640625
628	413.48736572265625	39.407713128					1	DETECTED	413.4874 m/z @39.41 [151020OFc1_NvH-0949-Control-2.raw]	413.48736572265625	39.407713128	4.4902497976	98.4238575256	93.933607728	439343.9375	3.134713837301459E8	0	8190	8.470822217804653	1.5474202891455846	0.003907603143319787	413.4773864746094	413.4971618652344
629	413.51629638671875	37.4786352976					1	DETECTED	413.5163 m/z @37.48 [151020OFc1_NvH-0949-Control-2.raw]	413.51629638671875	37.4786352976	4.44287956506667	98.1527257605333	93.70984619546662	461342.90625	3.1874065647859555E8	0	8190	0.06973345447581636	1.5584691246965834	0.0018771220395112586	413.5069885253906	413.5213928222656
630	413.5314025878906	38.1140820064					1	DETECTED	413.5314 m/z @38.11 [151020OFc1_NvH-0949-Control-2.raw]	413.5314025878906	38.1140820064	0.5495885656	96.4663597626667	95.9167711970667	2453292.0	3.622036192874954E8	3	8190	28.057900786338806	0.632043786240239	0.1884236601388098	413.52154541015625	413.5413818359375
631	413.5446472167969	7.51541119013333					1	DETECTED	413.5446 m/z @7.52 [151020OFc1_NvH-0949-Control-2.raw]	413.5446472167969	7.51541119013333	4.41338281813333	95.2927273824	90.87934456426667	1670633.25	3.4305821270133847E8	0	8190	12.096245402842866	86.69642555649418	166.71577197665374	413.54144287109375	413.5480041503906
632	413.5580139160156	13.7797768794667					1	DETECTED	413.5580 m/z @13.78 [151020OFc1_NvH-0949-Control-2.raw]	413.5580139160156	13.7797768794667	4.47161941226667	95.2003302109333	90.72871079866663	8878905.0	4.558542464534213E8	3	8190	0.14358340579001094	0.6764505726757837	0.4055764655644478	413.54803466796875	413.55975341796875
633	413.56976318359375	16.4696951461333					1	DETECTED	413.5698 m/z @16.47 [151020OFc1_NvH-0949-Control-2.raw]	413.56976318359375	16.4696951461333	4.09923552426667	96.3553088093333	92.25607328506662	1.5719129E7	5.519148091449696E8	3	8190	0.16227385052523147	1.211637290893096	15.121007692994004	413.5597839355469	413.5797424316406
634	413.5869140625	27.3959918050667					1	DETECTED	413.5869 m/z @27.40 [151020OFc1_NvH-0949-Control-2.raw]	413.5869140625	27.3959918050667	4.43342402506667	98.5995033576	94.16607933253333	790687.75	2.724936221544023E8	3	8190	0.7186029271589796	3.0669333521153286	10.700005009721165	413.57977294921875	413.5968322753906
635	413.6274719238281	35.3094874266667					1	DETECTED	413.6275 m/z @35.31 [151020OFc1_NvH-0949-Control-2.raw]	413.6274719238281	35.3094874266667	6.91699901573333	96.4994259466667	89.58242693093338	560437.0625	3.1291546785717463E8	0	8190	5.9359938649606185	1.9761979511278718	0.39831876776786923	413.6181945800781	413.63360595703125
636	413.6437072753906	41.5561945938667					1	DETECTED	413.6437 m/z @41.56 [151020OFc1_NvH-0949-Control-2.raw]	413.6437072753906	41.5561945938667	6.53028549466667	97.4583652114667	90.92807971680003	1027714.125	2.8872837738386863E8	0	8190	0.07062191498686587	1.2980117012705428	1.497833047892147	413.6344299316406	413.6534729003906
637	413.694091796875	39.3747619917333					1	DETECTED	413.6941 m/z @39.37 [151020OFc1_NvH-0949-Control-2.raw]	413.694091796875	39.3747619917333	4.40224096586667	99.8888447304	95.48660376453333	645327.625	3.1066331542092246E8	0	8190	0.12977959018433438	0.503571103835506	0.013522532289831359	413.6841735839844	413.6943664550781
638	413.7043762207031	11.9151646552					1	DETECTED	413.7044 m/z @11.92 [151020OFc1_NvH-0949-Control-2.raw]	413.7043762207031	11.9151646552	4.38270719573333	99.3326572576	94.94995006186667	5359312.0	3.9052265830568373E8	4	8190	0.18480429868330184	40.85602798058546	60.78635300872686	413.69439697265625	413.71435546875
639	413.7261657714844	41.7160576442667					1	DETECTED	413.7262 m/z @41.72 [151020OFc1_NvH-0949-Control-2.raw]	413.7261657714844	41.7160576442667	1.12964804933333	98.5165751157333	97.38692706639998	5211685.5	5.857728912847279E8	4	8190	19.533226630918275	1.074146622461373	0.4817060769416951	413.7161865234375	413.7327575683594
640	413.7427673339844	22.9888302850667					1	DETECTED	413.7428 m/z @22.99 [151020OFc1_NvH-0949-Control-2.raw]	413.7427673339844	22.9888302850667	5.20153600773333	99.0194526712	93.81791666346668	1.4823079E7	6.934533607158891E8	4	8190	0.20725239669706852	6.423008403964386	1.8544554494827523	413.7328186035156	413.7525329589844
641	413.7550964355469	23.9440799501333					1	DETECTED	413.7551 m/z @23.94 [151020OFc1_NvH-0949-Control-2.raw]	413.7550964355469	23.9440799501333	5.7178776088	95.2557986397333	89.5379210309333	993654.1875	3.029205328041041E8	2	8190	0.06828463651666894	2.130203848065488	2.5552381429099262	413.7528076171875	413.7564697265625
642	413.7664794921875	16.2256918746667					1	DETECTED	413.7665 m/z @16.23 [151020OFc1_NvH-0949-Control-2.raw]	413.7664794921875	16.2256918746667	0.184092372533333	92.9152722605333	92.73117988799997	5300065.5	4.446362095862094E8	2	8190	15.610480644004788	13.57702559028731	22.378542745485902	413.756591796875	413.775390625
643	413.77911376953125	36.7276419048					1	DETECTED	413.7791 m/z @36.73 [151020OFc1_NvH-0949-Control-2.raw]	413.77911376953125	36.7276419048	5.25188563226667	97.0389800474667	91.78709441520003	2117252.75	3.4660481121220624E8	2	8190	0.1575959726746632	1.1658938711095908	38.223188491050266	413.7767333984375	413.7886962890625
644	413.8022766113281	27.6202581093333					1	DETECTED	413.8023 m/z @27.62 [151020OFc1_NvH-0949-Control-2.raw]	413.8022766113281	27.6202581093333	1.03917676666667	98.6834880069333	97.64431124026663	984611.3125	3.014687901134412E8	0	8190	0.1739810459030835	0.6229068650431545	0.11750318691386147	413.79254150390625	413.81170654296875
645	413.844482421875	41.5790758984					1	DETECTED	413.8445 m/z @41.58 [151020OFc1_NvH-0949-Control-2.raw]	413.844482421875	41.5790758984	3.00343138906667	99.6675722413333	96.66414085226663	508775.0625	3.018732703610245E8	0	8190	0.16011247991588817	1.6330859689824588	9.52204623536892E-4	413.83453369140625	413.8544616699219
646	413.8656005859375	38.1388635186667					1	DETECTED	413.8656 m/z @38.14 [151020OFc1_NvH-0949-Control-2.raw]	413.8656005859375	38.1388635186667	1.02103691173333	99.7230174205333	98.70198050879996	1633369.875	3.4758172774299145E8	0	8190	0.24192998530700294	0.5932689969814691	0.3425472794744125	413.8556213378906	413.8755798339844
647	413.8790283203125	7.53441907973333					1	DETECTED	413.8790 m/z @7.53 [151020OFc1_NvH-0949-Control-2.raw]	413.8790283203125	7.53441907973333	1.01197470693333	99.5936312373333	98.58165653039997	1150508.625	3.285000373876203E8	0	8190	12.108670481214151	69.96115964438174	10.507293168508697	413.8756103515625	413.882080078125
648	413.89208984375	13.7552753890667					1	DETECTED	413.8921 m/z @13.76 [151020OFc1_NvH-0949-Control-2.raw]	413.89208984375	13.7552753890667	1.0752199688	99.9477007464	98.8724807776	5874419.0	6.032405509549876E8	3	8190	11.911753421695057	9.821747394603724	12.538831133356261	413.8821105957031	413.9020690917969
649	413.90447998046875	16.4256060357333					1	DETECTED	413.9045 m/z @16.43 [151020OFc1_NvH-0949-Control-2.raw]	413.90447998046875	16.4256060357333	0.777275041866667	99.8430701789333	99.06579513706663	4110571.0	3.714985593885179E8	3	8190	0.15816888318009248	1.844079778489374	7.975341536645203	413.902099609375	413.9144592285156
650	413.91473388671875	30.4381919546667					1	DETECTED	413.9147 m/z @30.44 [151020OFc1_NvH-0949-Control-2.raw]	413.91473388671875	30.4381919546667	1.24173855253333	98.9171205136	97.67538196106666	564461.8125	2.9569879530262786E8	0	8190	3.076640936342219	2.394984870499409	0.359502881709487	413.91448974609375	413.9247131347656
651	413.9251708984375	31.2132246144					1	DETECTED	413.9252 m/z @31.21 [151020OFc1_NvH-0949-Control-2.raw]	413.9251708984375	31.2132246144	4.26212128986667	98.8309778688	94.56885657893334	406689.625	2.8598439755482125E8	0	8190	0.15237330602308674	2.1976241122327114	1.0718310701009548	413.92474365234375	413.9350280761719
652	413.9549865722656	11.9151646552					1	DETECTED	413.9550 m/z @11.92 [151020OFc1_NvH-0949-Control-2.raw]	413.9549865722656	11.9151646552	0.156076040266667	98.1069111458667	97.95083510560004	4311859.5	3.8824341111685336E8	4	8190	0.19958569053629205	2.6848421506964835	21.510382985986766	413.9451599121094	413.96484375
653	413.9744873046875	25.2236168725333					1	DETECTED	413.9745 m/z @25.22 [151020OFc1_NvH-0949-Control-2.raw]	413.9744873046875	25.2236168725333	1.7656912656	97.0109348429333	95.2452435773333	228733.796875	2.8054521898294395E8	0	8190	7.197848620209484	2.687336552699811	0.16670867093277653	413.9649963378906	413.9756774902344
654	413.9857177734375	25.9186258069333					1	DETECTED	413.9857 m/z @25.92 [151020OFc1_NvH-0949-Control-2.raw]	413.9857177734375	25.9186258069333	4.51251887546667	96.8535280536	92.34100917813333	1615375.25	3.303066353552153E8	4	8190	32.12321032078589	1.8138380478227816	2.933126346571311	413.9757385253906	413.9858093261719
655	413.9958190917969	25.3271594437333					1	DETECTED	413.9958 m/z @25.33 [151020OFc1_NvH-0949-Control-2.raw]	413.9958190917969	25.3271594437333	0.371033718933333	99.8430701789333	99.47203645999997	3839011.75	3.9745669882433176E8	0	8190	4.086412989270961	2.7698518091999733	8.475199520191904	413.98583984375	414.0057678222656
656	414.1769104003906	13.1531091954667					1	DETECTED	414.1769 m/z @13.15 [151020OFc1_NvH-0949-Control-2.raw]	414.1769104003906	13.1531091954667	4.40224096586667	98.4052600645333	94.00301909866663	508302.8125	3.224036754374097E8	3	8190	5.953235851699377	17.4971797049709	70.87424842931689	414.1669616699219	414.1868896484375
657	414.19219970703125	39.696166548					1	DETECTED	414.1922 m/z @39.70 [151020OFc1_NvH-0949-Control-2.raw]	414.19219970703125	39.696166548	5.1205488168	92.3579674749333	87.23741865813331	306237.21875	2.9842902109746426E8	0	8190	30.496158231106158	1.3497932211922914	2.0007486313501173	414.1869201660156	414.1933898925781
658	414.2033996582031	18.1648900914667					1	DETECTED	414.2034 m/z @18.16 [151020OFc1_NvH-0949-Control-2.raw]	414.2033996582031	18.1648900914667	4.04354259626667	99.9659839986667	95.92244140240003	2731937.0	4.8675259333519834E8	0	8190	0.255510603389272	1.139609710892595	20.873371277997805	414.19342041015625	414.2087097167969
659	414.2187194824219	34.3634564314667					1	DETECTED	414.2187 m/z @34.36 [151020OFc1_NvH-0949-Control-2.raw]	414.2187194824219	34.3634564314667	1.7656912656	99.7599523792	97.9942611136	2.7284604E7	9.084941085007433E8	2	8190	0.20431158920416692	0.681301868080953	45.11690267506379	414.2087707519531	414.22869873046875
660	414.2287292480469	25.516134164					1	DETECTED	414.2287 m/z @25.52 [151020OFc1_NvH-0949-Control-2.raw]	414.2287292480469	25.516134164	4.35161192346667	99.9937578738667	95.64214595040002	2980650.25	4.4619349723380095E8	3	8190	0.9010606713005878	1.031502270620749	0.0547213415717596	414.2287292480469	414.23870849609375
661	414.2487487792969	90.672568504					1	DETECTED	414.2487 m/z @90.67 [151020OFc1_NvH-0949-Control-2.raw]	414.2487487792969	90.672568504	4.3623658456	99.9937578738667	95.6313920282667	1.3725473E7	8.943540891508125E8	2	8190	0.250352995734076	0.5035712159834735	0.2195624718622182	414.2388000488281	414.2586975097656
662	414.2681884765625	16.2622079618667					1	DETECTED	414.2682 m/z @16.26 [151020OFc1_NvH-0949-Control-2.raw]	414.2681884765625	16.2622079618667	0.00717166853333333	99.9937578738667	99.98658620533337	2112608.5	4.09022141420338E8	2	8190	0.1937305090170831	27.966846719087776	7.7186688070382115	414.2587585449219	414.2749938964844
663	414.2850036621094	92.6078814144					1	DETECTED	414.2850 m/z @92.61 [151020OFc1_NvH-0949-Control-2.raw]	414.2850036621094	92.6078814144	10.1611039221333	99.5181843114667	89.35708038933339	4079974.75	3.9248432937552595E8	2	8190	77.44388530934202	0.501760015242536	1.8537675079038431	414.2750244140625	414.293212890625
664	414.2998962402344	91.2022666490667					1	DETECTED	414.2999 m/z @91.20 [151020OFc1_NvH-0949-Control-2.raw]	414.2998962402344	91.2022666490667	20.2404097416	92.5370405213333	72.29663077973329	220277.71875	2.6056016794174033E8	0	8190	0.08555082678299186	5.587430978987392	14.156207206777605	414.29547119140625	414.3083801269531
665	414.3211364746094	91.7909911472					1	DETECTED	414.3211 m/z @91.79 [151020OFc1_NvH-0949-Control-2.raw]	414.3211364746094	91.7909911472	20.1123654074667	95.957659064	75.8452936565333	135707.953125	2.739975869170597E8	0	8190	0.2782293692460769	0.529064926076633	0.6724776950350975	414.3120422363281	414.3284606933594
666	414.3573303222656	53.1998103914667					1	DETECTED	414.3573 m/z @53.20 [151020OFc1_NvH-0949-Control-2.raw]	414.3573303222656	53.1998103914667	0.2863619552	99.8430701789333	99.55670822373331	116195.578125	3.042754413838636E8	0	8190	92.75658209288962	0.9401295458018852	0.720609269804517	414.34771728515625	414.366943359375
667	414.4033508300781	27.6648673821333					1	DETECTED	414.4034 m/z @27.66 [151020OFc1_NvH-0949-Control-2.raw]	414.4033508300781	27.6648673821333	6.1750017688	98.3768728658667	92.2018710970667	480144.0625	2.884639580572498E8	0	8190	0.047642035769122515	2.888035615766935	0.18310709302491476	414.3937683105469	414.413330078125
668	414.45587158203125	11.8858633717333					1	DETECTED	414.4559 m/z @11.89 [151020OFc1_NvH-0949-Control-2.raw]	414.45587158203125	11.8858633717333	4.35161192346667	99.4810433877333	95.12943146426662	814747.5625	3.0356307159908E8	0	8190	0.1677545791734989	2.003305929616174	10.788022818403503	414.4458923339844	414.4657897949219
669	414.46990966796875	22.4425072728					1	DETECTED	414.4699 m/z @22.44 [151020OFc1_NvH-0949-Control-2.raw]	414.46990966796875	22.4425072728	2.41446496186667	98.5810909754667	96.16662601360002	190371.359375	3.072121010979426E8	0	8190	3.551201209764578	3.1163956493562908	6.923604828513781	414.46588134765625	414.47979736328125
670	414.4928283691406	29.2089269936					1	DETECTED	414.4928 m/z @29.21 [151020OFc1_NvH-0949-Control-2.raw]	414.4928283691406	29.2089269936	4.5331661568	99.6400123597333	95.1068462029333	1085568.25	3.851718107134872E8	0	8190	3.948488542020801	0.596033579972726	0.09058070520072492	414.4831237792969	414.5027770996094
671	414.505859375	27.2890307416					1	DETECTED	414.5059 m/z @27.29 [151020OFc1_NvH-0949-Control-2.raw]	414.505859375	27.2890307416	4.96592407866667	92.0713296266667	87.10540554800002	641444.1875	3.7455304403429E8	0	8190	14.144156574213705	2.830945218831291	0.9166876025728591	414.5029602050781	414.51580810546875
672	414.52105712890625	14.8358166538667					1	DETECTED	414.5211 m/z @14.84 [151020OFc1_NvH-0949-Control-2.raw]	414.52105712890625	14.8358166538667	4.32167108186667	96.3461505445333	92.02447946266663	403889.90625	2.8908256106027794E8	0	8190	4.528815770135948	0.6609083043020784	0.844278707036617	414.51593017578125	414.527587890625
673	414.5376281738281	18.127823904					1	DETECTED	414.5376 m/z @18.13 [151020OFc1_NvH-0949-Control-2.raw]	414.5376281738281	18.127823904	3.560939612	99.9659839986667	96.4050443866667	2009208.375	4.0889070889775765E8	0	8190	0.20427771974510378	1.5640111160155357	12.929777995167793	414.52764892578125	414.547607421875
674	414.5478210449219	29.7471729904					1	DETECTED	414.5478 m/z @29.75 [151020OFc1_NvH-0949-Control-2.raw]	414.5478210449219	29.7471729904	4.18281187866667	43.5878399261333	39.40502804746663	297238.53125	1.2093624062859067E8	0	8190	22.811122286541945	0.8267562694586498	1.0946235566687161	414.5476379394531	414.5493469238281
675	414.5593566894531	19.6186848376					1	DETECTED	414.5594 m/z @19.62 [151020OFc1_NvH-0949-Control-2.raw]	414.5593566894531	19.6186848376	3.97971368133333	99.7506440610667	95.77093037973336	7585541.5	5.945869017369757E8	3	8190	0.19566991118444932	0.9579354958783834	39.39011959335729	414.54937744140625	414.5693359375
676	414.5725402832031	29.4587447594667					1	DETECTED	414.5725 m/z @29.46 [151020OFc1_NvH-0949-Control-2.raw]	414.5725402832031	29.4587447594667	4.34083712826667	98.2557534365333	93.91491630826663	6056436.0	3.9677379341483516E8	3	8190	0.16636858513004782	0.5129089910788508	70.18653641079841	414.5693664550781	414.5824279785156
677	414.58978271484375	42.2481262661333					1	DETECTED	414.5898 m/z @42.25 [151020OFc1_NvH-0949-Control-2.raw]	414.58978271484375	42.2481262661333	4.602436176	94.9227397733333	90.32030359733331	451379.40625	2.639854893693133E8	0	8190	52.76542747889964	1.6980826885291576	2.38287847159792	414.5826416015625	414.59283447265625
678	414.60284423828125	41.5443340866667					1	DETECTED	414.6028 m/z @41.54 [151020OFc1_NvH-0949-Control-2.raw]	414.60284423828125	41.5443340866667	4.04354259626667	98.1527257605333	94.10918316426662	1240832.875	3.378695895399817E8	3	8190	0.16011761324403295	0.5921756668323943	1.032524645782043	414.5932922363281	414.6124572753906
679	414.6964416503906	26.6036380549333					1	DETECTED	414.6964 m/z @26.60 [151020OFc1_NvH-0949-Control-2.raw]	414.6964416503906	26.6036380549333	4.40224096586667	90.7834757989333	86.38123483306663	461166.46875	3.007263593679334E8	0	8190	0.20880623053370684	0.5107133393192844	3.081655172569637	414.6864929199219	414.69769287109375
680	414.7077331542969	21.3251707869333					1	DETECTED	414.7077 m/z @21.33 [151020OFc1_NvH-0949-Control-2.raw]	414.7077331542969	21.3251707869333	4.26212128986667	93.7209188357333	89.45879754586663	584478.8125	3.1009496837675303E8	0	8190	9.500899531311513	0.5310547242101266	0.24278818594940116	414.69775390625	414.7101135253906
681	414.72021484375	34.3520152093333					1	DETECTED	414.7202 m/z @34.35 [151020OFc1_NvH-0949-Control-2.raw]	414.72021484375	34.3520152093333	4.21283859093333	97.6541937242667	93.44135513333337	1.2657571E7	5.460710641955942E8	2	8190	0.19640323557145223	0.8075709630114062	0.017673202374420934	414.7102355957031	414.7301940917969
682	414.7322082519531	16.8785096541333					1	DETECTED	414.7322 m/z @16.88 [151020OFc1_NvH-0949-Control-2.raw]	414.7322082519531	16.8785096541333	4.69507748106667	97.2337444522667	92.53866697120003	877598.625	3.5989305358270186E8	2	8190	8.925844302662743	4.1204669719039835	2.1669523731091527	414.730224609375	414.740478515625
683	414.75048828125	26.6692123882667					1	DETECTED	414.7505 m/z @26.67 [151020OFc1_NvH-0949-Control-2.raw]	414.75048828125	26.6692123882667	2.80388754613333	95.7526348472	92.94874730106667	4712092.5	5.9908354804803E8	2	8190	1.0189069578338348	2.22319251065609	0.8744281540594985	414.74053955078125	414.7603759765625
684	414.7707214355469	19.285221272					1	DETECTED	414.7707 m/z @19.29 [151020OFc1_NvH-0949-Control-2.raw]	414.7707214355469	19.285221272	4.45278565146667	91.6087097701333	87.15592411866663	1311224.75	3.991736053716595E8	2	8190	6.3754370347605835	4.580459414029938	10.186064359094573	414.76080322265625	414.7710876464844
685	414.7810974121094	17.7965947973333					1	DETECTED	414.7811 m/z @17.80 [151020OFc1_NvH-0949-Control-2.raw]	414.7810974121094	17.7965947973333	2.41446496186667	98.6549595018667	96.24049454000003	1812207.0	3.824252470601752E8	2	8190	27.41201400264389	5.320197646422131	8.14762762991612	414.7711181640625	414.79058837890625
686	414.8406677246094	27.2789203434667					1	DETECTED	414.8407 m/z @27.28 [151020OFc1_NvH-0949-Control-2.raw]	414.8406677246094	27.2789203434667	0.596118961333333	99.1275016613333	98.53138269999997	467692.34375	2.860718338996787E8	0	8190	0.08835546016112161	4.000643176570878	0.508291401465067	414.83087158203125	414.85064697265625
687	414.8555908203125	14.859880652					1	DETECTED	414.8556 m/z @14.86 [151020OFc1_NvH-0949-Control-2.raw]	414.8555908203125	14.859880652	0.109818312266667	99.8797343250667	99.76991601280004	267032.59375	3.232065569439946E8	0	8190	3.3406336783235915	0.5190899721316805	0.08216208045665165	414.8506774902344	414.86212158203125
688	414.87213134765625	18.1648900914667					1	DETECTED	414.8721 m/z @18.16 [151020OFc1_NvH-0949-Control-2.raw]	414.87213134765625	18.1648900914667	0.314513785866667	99.9937578738667	99.67924408800003	771084.1875	3.096253756881287E8	3	8190	0.22068514164562103	0.6640979350034417	2.9948976080808283	414.8621826171875	414.8821105957031
689	414.8822937011719	29.6413927138667					1	DETECTED	414.8823 m/z @29.64 [151020OFc1_NvH-0949-Control-2.raw]	414.8822937011719	29.6413927138667	4.3734032968	51.3971897493333	47.0237864525333	138764.890625	1.5116264834703773E8	0	8190	22.302276283505012	1.0182892611178975	1.0001412334675392	414.88214111328125	414.883544921875
690	414.8935546875	19.6186848376					1	DETECTED	414.8936 m/z @19.62 [151020OFc1_NvH-0949-Control-2.raw]	414.8935546875	19.6186848376	0.277147508533333	99.9845579565333	99.70741044799996	5499726.0	4.9587068257143015E8	3	8190	0.17727711008280167	1.2328661199932591	32.18843020840773	414.8835754394531	414.9034729003906
691	414.90679931640625	29.4587447594667					1	DETECTED	414.9068 m/z @29.46 [151020OFc1_NvH-0949-Control-2.raw]	414.90679931640625	29.4587447594667	0.0722022794666667	99.6769596253333	99.60475734586663	3696674.25	4.8939195948930025E8	3	8190	0.18931897570476508	1.6698797959313543	97.33546087506981	414.9035949707031	414.9167175292969
692	414.92474365234375	20.2404097416					1	DETECTED	414.9247 m/z @20.24 [151020OFc1_NvH-0949-Control-2.raw]	414.92474365234375	20.2404097416	1.4493549016	99.5181843114667	98.0688294098667	141629.546875	2.928442085885847E8	0	8190	6.126898393403263	3.130258427649943	0.0032812338401923707	414.9171142578125	414.9266662597656
693	414.93731689453125	41.5696837208					1	DETECTED	414.9373 m/z @41.57 [151020OFc1_NvH-0949-Control-2.raw]	414.93731689453125	41.5696837208	4.04354259626667	99.934986024	95.89144342773332	839150.8125	2.872657621798058E8	0	8190	0.19249470660217582	0.5068125678009872	0.006120996025097285	414.9273376464844	414.947265625
694	414.94805908203125	26.5606259706667					1	DETECTED	414.9481 m/z @26.56 [151020OFc1_NvH-0949-Control-2.raw]	414.94805908203125	26.5606259706667	1.44031352586667	99.6400123597333	98.19969883386663	222587.859375	3.4574642538536805E8	0	8190	42.133923490744095	2.2331188796275887	5.806479232512558	414.9473571777344	414.9580078125
695	414.97174072265625	49.8615386338667					1	DETECTED	414.9717 m/z @49.86 [151020OFc1_NvH-0949-Control-2.raw]	414.97174072265625	49.8615386338667	3.80890546746667	99.6121084130667	95.80320294560002	466432.84375	3.2330867084448767E8	0	8190	21.508896440616198	1.1950151922826495	1.7827884940555916	414.9617919921875	414.9813232421875
696	414.98260498046875	34.6987260272					1	DETECTED	414.9826 m/z @34.70 [151020OFc1_NvH-0949-Control-2.raw]	414.98260498046875	34.6987260272	4.34083712826667	97.4491542917333	93.10831716346662	394397.03125	2.6922726181007683E8	0	8190	5.006470659755156	2.128592463161114	1.2649374077671192	414.98187255859375	414.9925842285156
697	414.9942932128906	29.3064797245333					1	DETECTED	414.9943 m/z @29.31 [151020OFc1_NvH-0949-Control-2.raw]	414.9942932128906	29.3064797245333	1.872627452	98.1808019858667	96.30817453386669	280239.75	2.7589772226407665E8	0	8190	87.34664298971597	2.3762750876509653	3.738612931466534	414.99273681640625	415.00421142578125
698	415.0343322753906	44.9126019845333					1	DETECTED	415.0343 m/z @44.91 [151020OFc1_NvH-0949-Control-2.raw]	415.0343322753906	44.9126019845333	0.00717166853333333	99.9937578738667	99.98658620533337	98337.9453125	2.885443065936805E8	0	8190	95.78855625640253	1.1631762265994798	1.274087044612041	415.0252380371094	415.03912353515625
699	415.0491943359375	29.6560488333333					1	DETECTED	415.0492 m/z @29.66 [151020OFc1_NvH-0949-Control-2.raw]	415.0491943359375	29.6560488333333	1.42221778	98.0064165912	96.5841988112	137553.140625	3.113560843391768E8	0	8190	12.761130154720558	1.8375820079336038	2.667297400267552	415.03936767578125	415.0591735839844
700	415.0694274902344	47.5339670602667					1	DETECTED	415.0694 m/z @47.53 [151020OFc1_NvH-0949-Control-2.raw]	415.0694274902344	47.5339670602667	0.0260422376	99.934986024	99.9089437864	111269.15625	2.80844998199355E8	0	8190	96.98191052487759	1.0021795786255443	1.0074158439606506	415.0595397949219	415.07611083984375
701	415.1729431152344	27.3114717256					1	DETECTED	415.1729 m/z @27.31 [151020OFc1_NvH-0949-Control-2.raw]	415.1729431152344	27.3114717256	0.7413838592	91.257657452	90.5162735928	559084.0	2.853944806687893E8	0	8190	0.06937404913705336	0.505810111083156	0.42846929673725037	415.1635437011719	415.1759948730469
702	415.1861877441406	24.7133293181333					1	DETECTED	415.1862 m/z @24.71 [151020OFc1_NvH-0949-Control-2.raw]	415.1861877441406	24.7133293181333	3.29509028533333	99.3792677792	96.08417749386668	1987111.0	3.370841369838345E8	2	8190	0.213285704411863	0.5118157964595373	1.3719554825006275	415.17620849609375	415.1961669921875
703	415.1971130371094	29.1857498141333					1	DETECTED	415.1971 m/z @29.19 [151020OFc1_NvH-0949-Control-2.raw]	415.1971130371094	29.1857498141333	4.4902497976	99.0006697874667	94.5104199898667	723355.375	3.2636975834870654E8	0	8190	0.11786945064102383	0.6856949341027059	0.9279019532294489	415.1961975097656	415.2039794921875
704	415.2139892578125	32.7068968893333					1	DETECTED	415.2140 m/z @32.71 [151020OFc1_NvH-0949-Control-2.raw]	415.2139892578125	32.7068968893333	0.9304609184	99.8337556861333	98.9032947677333	9.5390168E7	1.8764244760177076E9	2	8190	0.18280746716633445	0.5100738245719137	1.5687431617081755	415.20404052734375	415.2239685058594
705	415.2318115234375	15.134400676					1	DETECTED	415.2318 m/z @15.13 [151020OFc1_NvH-0949-Control-2.raw]	415.2318115234375	15.134400676	1.02103691173333	99.7321636301333	98.71112671839997	5556807.5	5.542115688860749E8	2	8190	31.928181587190316	20.378999293579273	205.61075195010955	415.2239990234375	415.2323913574219
706	415.2424011230469	30.8448160653333					1	DETECTED	415.2424 m/z @30.84 [151020OFc1_NvH-0949-Control-2.raw]	415.2424011230469	30.8448160653333	4.20286772613333	99.2579143968	95.05504667066667	8.1275856E7	1.9562301168758488E9	3	8190	0.21266401639137555	0.5211964472399662	1.3106524856909596	415.232421875	415.25238037109375
707	415.25482177734375	33.5179480901333					1	DETECTED	415.2548 m/z @33.52 [151020OFc1_NvH-0949-Control-2.raw]	415.25482177734375	33.5179480901333	4.2345235792	98.2839863722667	94.0494627930667	2.865941E7	1.0413675166417238E9	2	8190	0.2003470382371404	0.5299437403297741	0.02892580944871022	415.2524108886719	415.2648010253906
708	415.2685241699219	50.921659392					1	DETECTED	415.2685 m/z @50.92 [151020OFc1_NvH-0949-Control-2.raw]	415.2685241699219	50.921659392	4.0526358808	99.3699546538667	95.3173187730667	7776216.5	4.7378303684282666E8	2	8190	0.21234375288526763	0.5041761395879326	1.1479653092383817	415.26483154296875	415.27850341796875
709	415.2884521484375	92.5951796224					1	DETECTED	415.2885 m/z @92.60 [151020OFc1_NvH-0949-Control-2.raw]	415.2884521484375	92.5951796224	6.5411417192	97.8489102536	91.3077685344	1045972.125	4.4023216025988877E8	0	8190	49.03186304962725	0.5945049843120395	0.0026125316805840943	415.2785339355469	415.2933349609375
710	415.30450439453125	91.2117041109333					1	DETECTED	415.3045 m/z @91.21 [151020OFc1_NvH-0949-Control-2.raw]	415.30450439453125	91.2117041109333	19.1238378578667	96.4994259466667	77.3755880888	88257.578125	2.3314254869001576E8	0	8190	0.1981794399792136	0.5366755330028129	0.005950753720133898	415.3001403808594	415.31158447265625
711	415.325439453125	46.7531199210667					1	DETECTED	415.3254 m/z @46.75 [151020OFc1_NvH-0949-Control-2.raw]	415.325439453125	46.7531199210667	11.8030198256	95.8838473469333	84.08082752133329	91246.28125	2.797416733651759E8	0	8190	79.00638193841041	1.2028696240020103	1.2786663727902323	415.31622314453125	415.3319396972656
712	415.45111083984375	23.0697046098667					1	DETECTED	415.4511 m/z @23.07 [151020OFc1_NvH-0949-Control-2.raw]	415.45111083984375	23.0697046098667	4.0526358808	98.6642443690667	94.6116084882667	645373.4375	3.2556938250160086E8	0	8190	0.08820223810448269	0.5738424211932079	133.27035562822113	415.4411315917969	415.4610900878906
713	415.46112060546875	17.8896686050667					1	DETECTED	415.4611 m/z @17.89 [151020OFc1_NvH-0949-Control-2.raw]	415.46112060546875	17.8896686050667	4.9764967096	97.9509984896	92.97450178	325354.5	2.6812237863131535E8	0	8190	11.2417238178309	0.6439654690520692	0.5165218932322594	415.46112060546875	415.4710388183594
714	415.4719543457031	24.3402650432					1	DETECTED	415.4720 m/z @24.34 [151020OFc1_NvH-0949-Control-2.raw]	415.4719543457031	24.3402650432	4.71837854666667	94.9227397733333	90.20436122666663	160719.359375	2.965037295457078E8	0	8190	11.684288788179597	2.2985649530335266	6.109730891607753	415.4712829589844	415.4789123535156
715	415.489013671875	42.1263881034667					1	DETECTED	415.4890 m/z @42.13 [151020OFc1_NvH-0949-Control-2.raw]	415.489013671875	42.1263881034667	4.26212128986667	99.8153580741333	95.55323678426663	1026834.75	3.527868253786196E8	0	8190	0.07388398891324499	0.5030053683499344	0.4842449434323942	415.4791564941406	415.4988098144531
716	415.5107727050781	35.679064992					1	DETECTED	415.5108 m/z @35.68 [151020OFc1_NvH-0949-Control-2.raw]	415.5107727050781	35.679064992	4.16440971093333	96.3553088093333	92.19089909839997	366053.8125	3.0540172451523536E8	0	8190	0.23320575039150526	1.726672056034855	7.240577549143611	415.5008239746094	415.5206298828125
717	415.53155517578125	29.2089269936					1	DETECTED	415.5316 m/z @29.21 [151020OFc1_NvH-0949-Control-2.raw]	415.53155517578125	29.2089269936	1.37715595333333	99.3975834186667	98.02042746533337	604335.0	3.0963769031132793E8	0	8190	10.084329525189961	0.5104698348093906	0.021958355231131696	415.5215759277344	415.5406188964844
718	415.5506286621094	10.907480616					1	DETECTED	415.5506 m/z @10.91 [151020OFc1_NvH-0949-Control-2.raw]	415.5506286621094	10.907480616	4.7065959104	97.8962634504	93.18966754	2010036.125	3.8523923904227966E8	3	8190	0.19389326620499503	2.6270606902182996	6.142382163722838	415.5406799316406	415.5557861328125
719	415.5657958984375	47.0192925162667					1	DETECTED	415.5658 m/z @47.02 [151020OFc1_NvH-0949-Control-2.raw]	415.5657958984375	47.0192925162667	4.3012567384	97.1404434077333	92.8391866693333	3023213.5	3.944740391061304E8	3	8190	0.15544454159233823	0.5565534811453066	0.0070628979913644994	415.5558166503906	415.5757751464844
720	415.5797119140625	34.8913255554667					1	DETECTED	415.5797 m/z @34.89 [151020OFc1_NvH-0949-Control-2.raw]	415.5797119140625	34.8913255554667	4.2345235792	98.2370183458667	94.0024947666667	2484160.5	3.7152058562021285E8	3	8190	27.53549071944196	0.6416058686298791	0.02034296250709104	415.5758361816406	415.5887756347656
721	415.6883850097656	24.7668493322667					1	DETECTED	415.6884 m/z @24.77 [151020OFc1_NvH-0949-Control-2.raw]	415.6883850097656	24.7668493322667	4.2714606808	98.8033698338667	94.53190915306669	905905.1875	2.914386064010655E8	0	8190	0.7209505945310575	0.5223159151945871	9.005968426171405	415.678466796875	415.6982421875
722	415.7024230957031	23.0027714557333					1	DETECTED	415.7024 m/z @23.00 [151020OFc1_NvH-0949-Control-2.raw]	415.7024230957031	23.0027714557333	4.15483712053333	97.2523171544	93.09748003386667	575121.3125	3.0245979771636134E8	0	8190	0.10817416820962933	0.5770431143187394	318.5169796089886	415.69842529296875	415.7047119140625
723	415.7147216796875	32.7181510413333					1	DETECTED	415.7147 m/z @32.72 [151020OFc1_NvH-0949-Control-2.raw]	415.7147216796875	32.7181510413333	1.48556975066667	98.9822970288	97.49672727813333	4.4916468E7	1.1238572717916057E9	2	8190	0.19817771839977638	0.7641398481926442	60.14203840143327	415.7047424316406	415.7247009277344
724	415.73345947265625	21.3622637514667					1	DETECTED	415.7335 m/z @21.36 [151020OFc1_NvH-0949-Control-2.raw]	415.73345947265625	21.3622637514667	4.25307789413333	97.7932960501333	93.54021815599998	2524340.5	4.155452761556129E8	2	8190	29.484477216369	2.461323565965006	3.229055805949629	415.7247619628906	415.733642578125
725	415.74365234375	30.8323455338667					1	DETECTED	415.7437 m/z @30.83 [151020OFc1_NvH-0949-Control-2.raw]	415.74365234375	30.8323455338667	4.5730991776	98.9077623370667	94.3346631594667	3.5236628E7	1.223221714864213E9	2	8190	0.2033764148996795	0.5839935965663277	0.022794344092634967	415.7336730957031	415.7536315917969
726	415.7564697265625	33.5394039701333					1	DETECTED	415.7565 m/z @33.54 [151020OFc1_NvH-0949-Control-2.raw]	415.7564697265625	33.5394039701333	5.21105826026667	99.6862531917333	94.47519493146663	1.3105238E7	5.756626759284987E8	0	8190	0.22933990634543022	0.5538910150167116	0.028778941506111294	415.753662109375	415.76641845703125
727	415.770751953125	26.7295538914667					1	DETECTED	415.7708 m/z @26.73 [151020OFc1_NvH-0949-Control-2.raw]	415.770751953125	26.7295538914667	5.81110794906667	97.3755988674667	91.56449091840004	8354815.5	4.835019176918675E8	2	8190	0.1886601973218056	45.402475269700055	129.4185371069644	415.7664794921875	415.7807312011719
728	415.78472900390625	17.7819507466667					1	DETECTED	415.7847 m/z @17.78 [151020OFc1_NvH-0949-Control-2.raw]	415.78472900390625	17.7819507466667	3.31325937333333	96.6478471322667	93.33458775893338	238058.578125	2.791513911549931E8	0	8190	0.16867308915549728	567.0699927144746	0.9718127884624379	415.78076171875	415.7944641113281
729	415.8212890625	44.5602728232					1	DETECTED	415.8213 m/z @44.56 [151020OFc1_NvH-0949-Control-2.raw]	415.8212890625	44.5602728232	1.74769111946667	99.4069046928	97.65921357333333	532258.875	2.9213186431929356E8	5	8190	0.26743875551432694	1.1405433833579963	5.003022178797103	415.81134033203125	415.8310852050781
730	415.8389587402344	27.2995683461333					1	DETECTED	415.8390 m/z @27.30 [151020OFc1_NvH-0949-Control-2.raw]	415.8389587402344	27.2995683461333	2.45056265226667	98.8586608426667	96.40809819040003	247082.3125	3.1718220476622856E8	0	8190	0.08897808363032667	1.939878387451857	5.72206058341157	415.83251953125	415.8487548828125
731	415.85986328125	44.7505183125333					1	DETECTED	415.8599 m/z @44.75 [151020OFc1_NvH-0949-Control-2.raw]	415.85986328125	44.7505183125333	0.0536500213333333	99.1833570157333	99.12970699439997	370616.875	2.7453540377482027E8	3	8190	25.609099474880317	1.2552889619247194	0.004504782817773893	415.8499755859375	415.86004638671875
732	415.87005615234375	12.8331248005333					1	DETECTED	415.8701 m/z @12.83 [151020OFc1_NvH-0949-Control-2.raw]	415.87005615234375	12.8331248005333	2.6228085704	98.4608840570667	95.83807548666671	1279395.875	3.220485102438463E8	3	8190	0.140669729504042	0.5332420361108058	0.21529339663431202	415.8601989746094	415.87091064453125
733	415.88092041015625	30.1145100592					1	DETECTED	415.8809 m/z @30.11 [151020OFc1_NvH-0949-Control-2.raw]	415.88092041015625	30.1145100592	0.577527668533333	99.9477007464	99.37017307786667	1366269.75	3.3778128307088494E8	0	8190	11.426261797889424	4.171567562483643	0.5763098409860054	415.8709716796875	415.88214111328125
734	415.89215087890625	35.5439743					1	DETECTED	415.8922 m/z @35.54 [151020OFc1_NvH-0949-Control-2.raw]	415.89215087890625	35.5439743	1.50365264026667	99.8797343250667	98.37608168480004	2474865.75	3.67758024470685E8	3	8190	0.1832486020880566	1.0502743174800773	0.41862479639884426	415.8821716308594	415.8968811035156
735	415.9068908691406	23.6206232109333					1	DETECTED	415.9069 m/z @23.62 [151020OFc1_NvH-0949-Control-2.raw]	415.9068908691406	23.6206232109333	0.184092372533333	99.8797343250667	99.69564195253338	1.0086426E7	5.939887028442296E8	3	8190	0.20833785610845013	2.2915072935135794	0.06910418789570755	415.8969421386719	415.9166564941406
736	415.9207458496094	18.0234547109333					1	DETECTED	415.9207 m/z @18.02 [151020OFc1_NvH-0949-Control-2.raw]	415.9207458496094	18.0234547109333	1.6123265704	99.7230174205333	98.1106908501333	535733.3125	3.569328561294579E8	0	8190	0.18309174307882614	0.5464112410817854	0.7667537860518635	415.9169921875	415.93072509765625
737	415.9346618652344	19.5414929189333					1	DETECTED	415.9347 m/z @19.54 [151020OFc1_NvH-0949-Control-2.raw]	415.9346618652344	19.5414929189333	1.36814359973333	99.9937578738667	98.62561427413337	286310.34375	3.008551445636895E8	0	8190	0.17420453475130415	4.249864019283522	0.019622423827694316	415.9308776855469	415.94293212890625
738	415.95306396484375	22.9366269693333					1	DETECTED	415.9531 m/z @22.94 [151020OFc1_NvH-0949-Control-2.raw]	415.95306396484375	22.9366269693333	0.651395296266667	99.7138529114667	99.06245761520003	339092.84375	3.100910709456128E8	0	8190	1.7480139322469306	3.9314302510632952	0.3949015839296651	415.9432373046875	415.96240234375
739	415.972412109375	38.5196253885333					1	DETECTED	415.9724 m/z @38.52 [151020OFc1_NvH-0949-Control-2.raw]	415.972412109375	38.5196253885333	4.29002111626667	99.9073592181333	95.61733810186662	1929560.5	3.611909567435414E8	0	8190	0.15214820649315186	0.8140629754371107	0.8063902810322312	415.96246337890625	415.98236083984375
740	415.99114990234375	42.1092716122667					1	DETECTED	415.9911 m/z @42.11 [151020OFc1_NvH-0949-Control-2.raw]	415.99114990234375	42.1092716122667	0.0912411336	99.9937578738667	99.9025167402667	565320.6875	2.9571742180338484E8	0	8190	0.08680232621162531	1.2434356820151045	4.194213590027673	415.9825439453125	416.0010681152344
741	416.0223693847656	44.574224252					1	DETECTED	416.0224 m/z @44.57 [151020OFc1_NvH-0949-Control-2.raw]	416.0223693847656	44.574224252	0.0168487082666667	99.7599523792	99.74310367093334	490640.0	3.038034515774019E8	0	8190	1.589708184797395	1.4378282881581994	0.002147971696600521	416.0128173828125	416.0323486328125
742	416.1730651855469	27.2789203434667					1	DETECTED	416.1731 m/z @27.28 [151020OFc1_NvH-0949-Control-2.raw]	416.1730651855469	27.2789203434667	4.41338281813333	92.9841420901333	88.57075927199998	249332.703125	2.875512280099103E8	0	8190	13.278219852317614	2.01169450240153	4.739797474038621	416.16326904296875	416.17816162109375
743	416.18817138671875	44.9219061186667					1	DETECTED	416.1882 m/z @44.92 [151020OFc1_NvH-0949-Control-2.raw]	416.18817138671875	44.9219061186667	3.65317388666667	95.1448688816	91.49169499493334	513959.0	3.0848506179682386E8	2	8190	0.06948810450671061	1.2249897897373223	0.0014777082585572866	416.17822265625	416.1934509277344
744	416.2034912109375	19.1780055530667					1	DETECTED	416.2035 m/z @19.18 [151020OFc1_NvH-0949-Control-2.raw]	416.2034912109375	19.1780055530667	0.0352466402666667	98.4701423170667	98.43489567680004	1094568.625	3.4536943495147777E8	2	8190	6.524955898521172	0.7877989257072011	0.04908195076883234	416.1935119628906	416.2061462402344
745	416.2161560058594	32.7068968893333					1	DETECTED	416.2162 m/z @32.71 [151020OFc1_NvH-0949-Control-2.raw]	416.2161560058594	32.7068968893333	4.21283859093333	99.9258068477333	95.71296825679997	1.202085E7	7.081401894885178E8	3	8190	0.16911329837781608	0.6956664799160783	2.073731768844032	416.2062072753906	416.22613525390625
746	416.2317810058594	19.8553813618667					1	DETECTED	416.2318 m/z @19.86 [151020OFc1_NvH-0949-Control-2.raw]	416.2317810058594	19.8553813618667	4.13647912186667	98.5810909754667	94.44461185360002	2807551.5	6.181209980130664E8	3	8190	26.94777802225797	0.6688467358725299	0.3841097992186873	416.2261657714844	416.2406005859375
747	416.2506103515625	29.9971843013333					1	DETECTED	416.2506 m/z @30.00 [151020OFc1_NvH-0949-Control-2.raw]	416.2506103515625	29.9971843013333	4.2345235792	99.6862531917333	95.4517296125333	6.8634992E7	1.8609488350821257E9	2	8190	0.2294872116961706	0.5273419544613002	0.12085165002818554	416.2406311035156	416.2605895996094
748	416.2640686035156	90.4202465197333					1	DETECTED	416.2641 m/z @90.42 [151020OFc1_NvH-0949-Control-2.raw]	416.2640686035156	90.4202465197333	6.00782656746667	99.9937578738667	93.98593130640003	6378219.5	6.140244452696701E8	3	8190	21.54862733148299	3.341817840633569	0.031627341044912036	416.2606506347656	416.2738952636719
749	416.275146484375	29.9431201690667					1	DETECTED	416.2751 m/z @29.94 [151020OFc1_NvH-0949-Control-2.raw]	416.275146484375	29.9431201690667	7.04422069413333	66.0527093245333	59.00848863039997	90716.21875	1.773078653554675E8	0	8190	58.95388543899764	1.289069252957537	1.576775972274445	416.2740783691406	416.27691650390625
750	416.2871398925781	46.1606064194667					1	DETECTED	416.2871 m/z @46.16 [151020OFc1_NvH-0949-Control-2.raw]	416.2871398925781	46.1606064194667	1.89042306666667	97.6448312376	95.75440817093333	696840.1875	3.100452558784549E8	0	8190	0.16650411284568634	1.3422620062157489	2.5779196536875046	416.2772521972656	416.29693603515625
751	416.3014831542969	89.8086514221333					1	DETECTED	416.3015 m/z @89.81 [151020OFc1_NvH-0949-Control-2.raw]	416.3014831542969	89.8086514221333	2.6682539976	94.9980143650667	92.32976036746669	212912.4375	2.7210415672312295E8	0	8190	88.07727016929066	0.5081121682006807	0.024374785185457788	416.29779052734375	416.3085021972656
752	416.3376770019531	54.8774028786667					1	DETECTED	416.3377 m/z @54.88 [151020OFc1_NvH-0949-Control-2.raw]	416.3376770019531	54.8774028786667	13.3581048554667	93.2763069773333	79.91820212186661	110268.3671875	2.8725545520902246E8	0	8190	78.61975541340888	0.962422366548806	0.8703571412131113	416.33001708984375	416.3434753417969
753	416.3731384277344	92.1971819528					1	DETECTED	416.3731 m/z @92.20 [151020OFc1_NvH-0949-Control-2.raw]	416.3731384277344	92.1971819528	0.0444899976	99.7138529114667	99.6693629138667	104646.0078125	3.0950315870172524E8	0	8190	11.067904185920838	0.5401086215982663	11.203745675225948	416.3669128417969	416.3828125
754	416.4326477050781	39.178445104					1	DETECTED	416.4326 m/z @39.18 [151020OFc1_NvH-0949-Control-2.raw]	416.4326477050781	39.178445104	4.632779796	97.4397878701333	92.80700807413331	542422.125	2.9398330479407114E8	0	8190	0.04277413683398379	2.051409273495863	0.013262104827357426	416.4227294921875	416.4425964355469
755	416.4573974609375	16.7307024978667					1	DETECTED	416.4574 m/z @16.73 [151020OFc1_NvH-0949-Control-2.raw]	416.4573974609375	16.7307024978667	3.8463508464	98.0890781696	94.2427273232	324059.15625	2.846439013898387E8	2	8190	0.03421709206793366	0.7128745349377141	1.3214941472430135	416.44744873046875	416.4642028808594
756	416.4742431640625	38.4480351968					1	DETECTED	416.4742 m/z @38.45 [151020OFc1_NvH-0949-Control-2.raw]	416.4742431640625	38.4480351968	4.46218601813333	98.9543683242667	94.49218230613337	784086.75	3.195401289245202E8	0	8190	21.465960194430888	0.7280574231996978	0.7101424582836552	416.4642639160156	416.4841613769531
757	416.492919921875	43.5630883784					1	DETECTED	416.4929 m/z @43.56 [151020OFc1_NvH-0949-Control-2.raw]	416.492919921875	43.5630883784	2.63194586026667	98.3862247082667	95.75427884800003	276761.21875	3.189324126860411E8	4	8190	77.47779703424678	1.233972081113553	1.4276204957293661	416.4842834472656	416.5028991699219
758	416.522216796875	20.0499957450667					1	DETECTED	416.5222 m/z @20.05 [151020OFc1_NvH-0949-Control-2.raw]	416.522216796875	20.0499957450667	1.89042306666667	93.0256578264	91.13523475973334	983981.875	3.0849565677120304E8	0	8190	0.13987316116572757	0.5061420784163924	0.24444761246650312	416.5127868652344	416.5262451171875
759	416.5362548828125	15.7204917117333					1	DETECTED	416.5363 m/z @15.72 [151020OFc1_NvH-0949-Control-2.raw]	416.5362548828125	15.7204917117333	2.35129704693333	98.5255584189333	96.17426137199998	4117869.75	4.2209130632653695E8	3	8190	0.25810761383028336	0.5707674103948869	0.04925151921762044	416.5262756347656	416.54620361328125
760	416.54705810546875	27.9011523064					1	DETECTED	416.5471 m/z @27.90 [151020OFc1_NvH-0949-Control-2.raw]	416.54705810546875	27.9011523064	4.43342402506667	95.2557986397333	90.82237461466663	3517926.75	3.319197411722155E8	3	8190	0.179392873403053	0.5383052697277289	0.761895481266557	416.5462646484375	416.5491638183594
761	416.5591735839844	29.9164496976					1	DETECTED	416.5592 m/z @29.92 [151020OFc1_NvH-0949-Control-2.raw]	416.5591735839844	29.9164496976	4.080288048	96.9923680253333	92.9120799773333	1.2240194E7	7.686946625028676E8	3	8190	8.261495805780829	12.161246913132336	1.1995285378025382	416.5491943359375	416.56915283203125
762	416.5750427246094	23.6106645501333					1	DETECTED	416.5750 m/z @23.61 [151020OFc1_NvH-0949-Control-2.raw]	416.5750427246094	23.6106645501333	4.40224096586667	87.3408968277333	82.93865586186664	2210583.25	3.6563898390893954E8	0	8190	1.804100818140558	3.847962458943627	2.387540943032058	416.5691833496094	416.58465576171875
763	416.593505859375	40.6469422517333					1	DETECTED	416.5935 m/z @40.65 [151020OFc1_NvH-0949-Control-2.raw]	416.593505859375	40.6469422517333	0.577527668533333	96.7779499138667	96.20042224533337	574940.4375	2.942831228736932E8	0	8190	13.48641909403981	1.4171605074883031	0.006005791434586793	416.5850524902344	416.6034240722656
764	416.6246643066406	44.4855776698667					1	DETECTED	416.6247 m/z @44.49 [151020OFc1_NvH-0949-Control-2.raw]	416.6246643066406	44.4855776698667	4.45278565146667	97.6632311768	93.21044552533333	166708.265625	3.000984570941564E8	0	8190	16.79916909461319	1.164176176901321	1.3283523538026418	416.61480712890625	416.62652587890625
765	416.6678466796875	33.3764474706667					1	DETECTED	416.6678 m/z @33.38 [151020OFc1_NvH-0949-Control-2.raw]	416.6678466796875	33.3764474706667	4.3012567384	98.9266184666667	94.6253617282667	854220.6875	3.3304863290911686E8	0	8190	0.054565364789077364	0.505464944976792	3.785511858863157	416.658203125	416.67767333984375
766	416.6861267089844	19.7033268429333					1	DETECTED	416.6861 m/z @19.70 [151020OFc1_NvH-0949-Control-2.raw]	416.6861267089844	19.7033268429333	4.6124756544	96.7401333666667	92.1276577122667	200448.90625	2.811130663868739E8	0	8190	19.673167599311242	3.3836394407835004	0.010360222012659166	416.67803955078125	416.69488525390625
767	416.7049255371094	19.1780055530667					1	DETECTED	416.7049 m/z @19.18 [151020OFc1_NvH-0949-Control-2.raw]	416.7049255371094	19.1780055530667	3.87367624266667	98.4980068066667	94.62433056400002	574699.3125	3.4075240782849103E8	2	8190	0.3304533526778428	0.5475598861393611	0.7177276125079638	416.69500732421875	416.7083740234375
768	416.7183837890625	32.6920701389333					1	DETECTED	416.7184 m/z @32.69 [151020OFc1_NvH-0949-Control-2.raw]	416.7183837890625	32.6920701389333	4.45278565146667	96.2537330448	91.80094739333333	2054302.5	3.664376729129671E8	0	8190	0.16210577691038708	0.5191697859734976	0.6746335052359439	416.7084045410156	416.7235107421875
769	416.7335205078125	32.6463055426667					1	DETECTED	416.7335 m/z @32.65 [151020OFc1_NvH-0949-Control-2.raw]	416.7335205078125	32.6463055426667	3.81887015333333	97.7008287602667	93.88195860693337	5464831.5	5.338388387447427E8	2	8190	7.897187593324926	0.5986871224494479	0.16637035490738541	416.7235412597656	416.7416076660156
770	416.7516174316406	29.9850468568					1	DETECTED	416.7516 m/z @29.99 [151020OFc1_NvH-0949-Control-2.raw]	416.7516174316406	29.9850468568	4.40224096586667	99.2766164432	94.87437547733333	3.1298134E7	9.995945907117888E8	2	8190	0.2338476646055483	2.6182993131249193	0.21650532473506734	416.74163818359375	416.7615051269531
771	416.761962890625	27.8260697976					1	DETECTED	416.7620 m/z @27.83 [151020OFc1_NvH-0949-Control-2.raw]	416.761962890625	27.8260697976	10.6253611970667	55.9606967848	45.3353355877333	316128.5625	2.2245242682869047E8	0	8190	0.2695560059573374	1.3178333707231022	1.6356667414462045	416.7616882324219	416.7639465332031
772	416.7740478515625	26.7295538914667					1	DETECTED	416.7740 m/z @26.73 [151020OFc1_NvH-0949-Control-2.raw]	416.7740478515625	26.7295538914667	0.831378795466667	98.1898791232	97.35850032773334	1028340.375	2.870487537800536E8	0	8190	0.1845428392409687	58.55568079110934	1.8674227929429046	416.7642517089844	416.78375244140625
773	416.8052673339844	30.0370595322667					1	DETECTED	416.8053 m/z @30.04 [151020OFc1_NvH-0949-Control-2.raw]	416.8052673339844	30.0370595322667	4.47161941226667	97.8395727949333	93.36795338266663	305922.40625	3.349675032312248E8	0	8190	0.21850593560744258	2.318380384160186	0.012194852356130442	416.7958984375	416.8150634765625
774	416.8427734375	41.4625270165333					1	DETECTED	416.8428 m/z @41.46 [151020OFc1_NvH-0949-Control-2.raw]	416.8427734375	41.4625270165333	0.750317030933333	99.9477007464	99.19738371546667	1331138.25	3.0205127797618926E8	5	8190	0.13193707716573044	0.5121149932502039	1.23361750990703	416.83282470703125	416.8525695800781
775	416.8567810058594	20.0591140053333					1	DETECTED	416.8568 m/z @20.06 [151020OFc1_NvH-0949-Control-2.raw]	416.8567810058594	20.0591140053333	0.8223373448	99.8430701789333	99.0207328341333	767547.0625	2.7186075932077193E8	0	8190	3.7975656592069953	4.252680689706061	5.239298416820424	416.85284423828125	416.8603515625
776	416.870361328125	15.7009830984					1	DETECTED	416.8704 m/z @15.70 [151020OFc1_NvH-0949-Control-2.raw]	416.870361328125	15.7009830984	0.705520274933333	99.9845579565333	99.27903768159996	2617928.25	3.651035059243299E8	3	8190	0.16264744649209284	0.9702918745504928	2.659723679303795	416.8603820800781	416.8783874511719
777	416.8883972167969	15.7879743256					1	DETECTED	416.8884 m/z @15.79 [151020OFc1_NvH-0949-Control-2.raw]	416.8883972167969	15.7879743256	0.9757106496	99.7506440610667	98.77493341146669	3236611.0	4.072735299456993E8	0	8190	17.79484224232248	0.7554394480978208	2.0384419387905215	416.87841796875	416.8883972167969
778	416.8984069824219	21.6911431896					1	DETECTED	416.8984 m/z @21.69 [151020OFc1_NvH-0949-Control-2.raw]	416.8984069824219	21.6911431896	0.921456812533333	99.9477007464	99.02624393386667	8171602.0	6.766202337073383E8	3	8190	8.399108789959193	0.6035518871320182	0.04570201616808476	416.888427734375	416.9083557128906
779	416.91015625	23.6433161248					1	DETECTED	416.9102 m/z @23.64 [151020OFc1_NvH-0949-Control-2.raw]	416.91015625	23.6433161248	0.5120351568	99.6028691765333	99.09083401973331	627032.3125	3.22629431261706E8	0	8190	9.814299537475623	0.6330931036258844	3.6503211557107886	416.9084167480469	416.9201354980469
780	416.9508056640625	89.7859098597333					1	DETECTED	416.9508 m/z @89.79 [151020OFc1_NvH-0949-Control-2.raw]	416.9508056640625	89.7859098597333	0.184092372533333	99.7321636301333	99.54807125759997	202180.84375	4.124777284742635E8	0	8190	87.59164717684946	0.5613187814932221	0.1347181486685278	416.9411315917969	416.96063232421875
781	416.9706726074219	23.7262220058667					1	DETECTED	416.9707 m/z @23.73 [151020OFc1_NvH-0949-Control-2.raw]	416.9706726074219	23.7262220058667	1.0301141944	97.3252912218667	96.2951770274667	1158042.25	3.516558615029161E8	4	8190	7.39929088998635	1.3249185642958237	1.8712838510315812	416.9607238769531	416.98065185546875
782	416.996337890625	25.5256630133333					1	DETECTED	416.9963 m/z @25.53 [151020OFc1_NvH-0949-Control-2.raw]	416.996337890625	25.5256630133333	3.47840349546667	99.9845579565333	96.50615446106663	242258.875	2.8474834588173795E8	0	8190	0.2122141004261735	2.333695446653605	0.0035232756776273576	416.9863586425781	416.996826171875
783	417.0069580078125	47.0978727837333					1	DETECTED	417.0070 m/z @47.10 [151020OFc1_NvH-0949-Control-2.raw]	417.0069580078125	47.0978727837333	0.174700530666667	99.9845579565333	99.80985742586662	1662821.25	3.369778573672305E8	4	8190	0.1716104896366204	0.5054776318865886	0.6727961832827338	416.9969787597656	417.01690673828125
784	417.0429382324219	41.4926312245333					1	DETECTED	417.0429 m/z @41.49 [151020OFc1_NvH-0949-Control-2.raw]	417.0429382324219	41.4926312245333	0.146844857866667	99.9845579565333	99.83771309866663	1814150.375	3.1199314723243535E8	0	8190	0.1904652821928181	0.9320233942852075	1.340527950579483	417.032958984375	417.0525817871094
785	417.10784912109375	47.6914069984					1	DETECTED	417.1078 m/z @47.69 [151020OFc1_NvH-0949-Control-2.raw]	417.10784912109375	47.6914069984	13.6966922130667	97.4397878701333	83.7430956570666	153832.328125	2.7790822996438175E8	0	8190	80.46170372736174	1.183001860359886	1.365669191376511	417.0986633300781	417.1175537109375
786	417.1734313964844	25.8836318341333					1	DETECTED	417.1734 m/z @25.88 [151020OFc1_NvH-0949-Control-2.raw]	417.1734313964844	25.8836318341333	4.8380167832	99.0472335853333	94.2092168021333	770517.75	3.063796281358906E8	2	8190	0.33308456231103634	2.4024279790598184	0.8656805534831832	417.1641540527344	417.18341064453125
787	417.191162109375	20.0499957450667					1	DETECTED	417.1912 m/z @20.05 [151020OFc1_NvH-0949-Control-2.raw]	417.191162109375	20.0499957450667	2.65018305893333	97.8962634504	95.24608039146666	224875.53125	2.973043836026713E8	0	8190	11.226183369188185	3.6719762491310717	4.63521754356323	417.1835021972656	417.1938781738281
788	417.2038879394531	34.8141121944					1	DETECTED	417.2039 m/z @34.81 [151020OFc1_NvH-0949-Control-2.raw]	417.2038879394531	34.8141121944	0.577527668533333	99.4625037784	98.88497610986667	2252825.0	4.462156652551782E8	3	8190	0.12933203235138535	12.415937837256108	0.11550163526401698	417.1939392089844	417.2120361328125
789	417.2220458984375	16.2850643677333					1	DETECTED	417.2220 m/z @16.29 [151020OFc1_NvH-0949-Control-2.raw]	417.2220458984375	16.2850643677333	4.16440971093333	99.4069046928	95.24249498186667	9245303.0	7.960081461148386E8	2	8190	0.21530803146582755	3.1759180350121365	67.8622821419417	417.2120666503906	417.2320251464844
790	417.24224853515625	40.3609957165333					1	DETECTED	417.2422 m/z @40.36 [151020OFc1_NvH-0949-Control-2.raw]	417.24224853515625	40.3609957165333	4.0711363432	99.4533414568	95.38220511360001	6423714.5	5.846939980820867E8	2	8190	0.18155952916423956	0.5207322268121337	0.09566725355060553	417.2322692871094	417.2430114746094
791	417.2530212402344	29.9850468568					1	DETECTED	417.2530 m/z @29.99 [151020OFc1_NvH-0949-Control-2.raw]	417.2530212402344	29.9850468568	0.651395296266667	98.0611283874667	97.40973309120002	8040850.5	7.444538848045206E8	3	8190	8.55926771871546	0.701706408789025	8.921208005665603	417.2430419921875	417.26300048828125
792	417.2673034667969	90.4202465197333					1	DETECTED	417.2673 m/z @90.42 [151020OFc1_NvH-0949-Control-2.raw]	417.2673034667969	90.4202465197333	3.26757829226667	95.724793252	92.45721495973334	1698672.75	3.809067690503168E8	0	8190	6.019517360244464	1.1039676944065953	0.001745452270693017	417.2630310058594	417.2763366699219
793	417.2899475097656	27.9845722978667					1	DETECTED	417.2899 m/z @27.98 [151020OFc1_NvH-0949-Control-2.raw]	417.2899475097656	27.9845722978667	0.483626273066667	97.3163268669333	96.83270059386663	232100.84375	2.9302937384477174E8	0	8190	18.104344222142196	1.6547713273227722	2.3121730375095977	417.2806701660156	417.299560546875
794	417.3214416503906	92.1971819528					1	DETECTED	417.3214 m/z @92.20 [151020OFc1_NvH-0949-Control-2.raw]	417.3214416503906	92.1971819528	65.8388493349333	95.9483969957333	30.109547660800004	122960.6328125	8.181489481441131E7	0	8190	5.087247020980982	0.5711580489046297	6.906971329547699	417.3115234375	417.3280029296875
795	417.4353332519531	42.6106886597333					1	DETECTED	417.4353 m/z @42.61 [151020OFc1_NvH-0949-Control-2.raw]	417.4353332519531	42.6106886597333	5.94464816426667	96.0684265637333	90.12377839946663	543570.8125	3.236201442776568E8	0	8190	17.212965011975886	1.2289816023441293	0.22254362425321475	417.426513671875	417.44329833984375
796	417.4533386230469	20.0344481634667					1	DETECTED	417.4533 m/z @20.03 [151020OFc1_NvH-0949-Control-2.raw]	417.4533386230469	20.0344481634667	4.02519256026667	98.2370183458667	94.21182578560003	1010565.125	4.148841605688723E8	0	8190	0.1949088536020831	0.6409913198763467	4.23397465432117	417.4433898925781	417.463134765625
797	417.4720153808594	23.7262220058667					1	DETECTED	417.4720 m/z @23.73 [151020OFc1_NvH-0949-Control-2.raw]	417.4720153808594	23.7262220058667	3.65317388666667	99.8888447304	96.23567084373333	509616.3125	3.496254581422565E8	0	8190	8.545652982884029	0.5077891737772121	8.458336417186382	417.4634094238281	417.4793701171875
798	417.48956298828125	26.2859736122667					1	DETECTED	417.4896 m/z @26.29 [151020OFc1_NvH-0949-Control-2.raw]	417.48956298828125	26.2859736122667	5.70888440506667	93.7209188357333	88.01203443066663	618025.8125	2.954549155245731E8	0	8190	9.277501109001165	4.848091033585062	0.02941085448120013	417.47979736328125	417.4897155761719
799	417.4997863769531	25.6521579808					1	DETECTED	417.4998 m/z @25.65 [151020OFc1_NvH-0949-Control-2.raw]	417.4997863769531	25.6521579808	5.08094343333333	97.4119697730667	92.33102633973337	1664377.5	3.742172515139401E8	0	8190	0.20939691329604315	0.6009158898900664	0.8972506524361606	417.48980712890625	417.50970458984375
800	417.5273742675781	62.2217953205333					1	DETECTED	417.5274 m/z @62.22 [151020OFc1_NvH-0949-Control-2.raw]	417.5273742675781	62.2217953205333	4.5923864824	98.8586608426667	94.26627436026669	396678.09375	3.307565018853123E8	0	8190	43.33840799046555	0.8489527978649472	0.8849408896845462	417.5174560546875	417.52801513671875
801	417.5381164550781	34.8297950626667					1	DETECTED	417.5381 m/z @34.83 [151020OFc1_NvH-0949-Control-2.raw]	417.5381164550781	34.8297950626667	4.33160200453333	99.8430701789333	95.51146817439997	1340339.375	3.9753234825814694E8	3	8190	0.21039174968851881	2.0820740093480614	0.0982596036658758	417.52813720703125	417.5442810058594
802	417.5542907714844	14.3080955762667					1	DETECTED	417.5543 m/z @14.31 [151020OFc1_NvH-0949-Control-2.raw]	417.5542907714844	14.3080955762667	4.632779796	98.7577286232	94.1249488272	2941764.75	5.261904324397612E8	3	8190	0.16764290100442558	2.5811610136260663	0.16386378549292605	417.5443115234375	417.5642395019531
803	417.5748596191406	17.4251655592					1	DETECTED	417.5749 m/z @17.43 [151020OFc1_NvH-0949-Control-2.raw]	417.5748596191406	17.4251655592	4.06182563733333	98.9171205136	94.85529487626667	4364177.0	5.2217740890986377E8	3	8190	8.037900155764191	9.73675825091037	204.8729464312753	417.56488037109375	417.5848388671875
804	417.58514404296875	16.0309278656					1	DETECTED	417.5851 m/z @16.03 [151020OFc1_NvH-0949-Control-2.raw]	417.58514404296875	16.0309278656	4.602436176	44.7773657493333	40.1749295733333	941857.3125	1.3884784436307278E8	0	8190	0.1251668138097788	0.5521007295541569	18.266155154667967	417.5848693847656	417.5950622558594
805	417.60546875	22.9550761368					1	DETECTED	417.6055 m/z @22.96 [151020OFc1_NvH-0949-Control-2.raw]	417.60546875	22.9550761368	4.14570405573333	98.4515553453333	94.30585128959997	569184.0	3.3255065687914836E8	0	8190	0.15457822402478527	0.5074674157346046	0.008537001605244942	417.59552001953125	417.6150817871094
806	417.63568115234375	42.7006770994667					1	DETECTED	417.6357 m/z @42.70 [151020OFc1_NvH-0949-Control-2.raw]	417.63568115234375	42.7006770994667	10.2525133757333	97.5144936602667	87.2619802845334	641217.9375	3.301872520484512E8	0	8190	0.11893926380891884	0.5001819662401733	7.92707628477348E-4	417.6259765625	417.6453552246094
807	417.67498779296875	25.7416862157333					1	DETECTED	417.6750 m/z @25.74 [151020OFc1_NvH-0949-Control-2.raw]	417.67498779296875	25.7416862157333	1.81070525653333	94.4933532709333	92.68264801439997	396849.0625	2.6608617438339144E8	0	8190	0.24600606451002704	1.9364573515062964	2.6213049698608644	417.6651611328125	417.6814270019531
808	417.6924743652344	19.4296817304					1	DETECTED	417.6925 m/z @19.43 [151020OFc1_NvH-0949-Control-2.raw]	417.6924743652344	19.4296817304	6.21663045893333	98.6736693837333	92.45703892479997	919530.125	3.285874408106028E8	2	8190	0.22848470073434513	10.833176885960548	49.70120180624665	417.68267822265625	417.6934814453125
809	417.7035827636719	32.3825508170667					1	DETECTED	417.7036 m/z @32.38 [151020OFc1_NvH-0949-Control-2.raw]	417.7035827636719	32.3825508170667	1.6123265704	95.2927273824	93.680400812	1394223.125	3.8972426082158315E8	2	8190	0.34516464798328883	1.8912076316431004	1.2884529495931036	417.693603515625	417.71307373046875
810	417.72308349609375	16.3152598226667					1	DETECTED	417.7231 m/z @16.32 [151020OFc1_NvH-0949-Control-2.raw]	417.72308349609375	16.3152598226667	5.40933780426667	99.4997494256	94.09041162133333	3492381.0	4.4368604741772586E8	0	8190	0.21834527166047835	3.433281927112813	11.740994236873835	417.7131042480469	417.7295837402344
811	417.7395935058594	25.5755146658667					1	DETECTED	417.7396 m/z @25.58 [151020OFc1_NvH-0949-Control-2.raw]	417.7395935058594	25.5755146658667	4.3012567384	97.2149301674667	92.9136734290667	6246672.5	5.864562537301524E8	2	8190	14.863145605754706	0.541041093982872	32.78157550133039	417.7296142578125	417.74957275390625
812	417.7578430175781	27.3211363578667					1	DETECTED	417.7578 m/z @27.32 [151020OFc1_NvH-0949-Control-2.raw]	417.7578430175781	27.3211363578667	5.70888440506667	89.6728574706667	83.96397306560003	2299708.75	4.064564448056399E8	0	8190	2.71620095297542	0.9608867712194744	0.8573857023828447	417.7496337890625	417.7677917480469
813	417.7857971191406	35.4080596701333					1	DETECTED	417.7858 m/z @35.41 [151020OFc1_NvH-0949-Control-2.raw]	417.7857971191406	35.4080596701333	4.25307789413333	42.4084700410667	38.155392146933366	111067.953125	1.0526058361413097E8	0	8190	21.994751619279562	0.6123481698892553	0.22469633977851083	417.77587890625	417.7951354980469
814	417.80621337890625	22.9793766546667					1	DETECTED	417.8062 m/z @22.98 [151020OFc1_NvH-0949-Control-2.raw]	417.80621337890625	22.9793766546667	0.966527917866667	97.5050494181333	96.53852150026663	680171.75	3.1226047836489093E8	0	8190	0.05502527759564302	0.709055430077262	1.0738457978085556	417.79632568359375	417.81585693359375
815	417.83685302734375	42.6454867848					1	DETECTED	417.8369 m/z @42.65 [151020OFc1_NvH-0949-Control-2.raw]	417.83685302734375	42.6454867848	3.72661254826667	85.7653959088	82.03878336053333	349221.84375	2.994459493294867E8	0	8190	9.375043417941711	1.1901542755495653	1.3846812443384962	417.82708740234375	417.8465270996094
816	417.8666687011719	16.9635797013333					1	DETECTED	417.8667 m/z @16.96 [151020OFc1_NvH-0949-Control-2.raw]	417.8666687011719	16.9635797013333	0.0444899976	99.7321636301333	99.6876736325333	329710.90625	3.0955949469635576E8	0	8190	10.999474046837118	0.612838432980348	0.19448715220220578	417.8568420410156	417.86676025390625
817	417.87677001953125	47.3451589141333					1	DETECTED	417.8768 m/z @47.35 [151020OFc1_NvH-0949-Control-2.raw]	417.87677001953125	47.3451589141333	1.25977033173333	99.4810433877333	98.22127305599996	1.1854633E7	5.036036245281721E8	3	8190	0.1880104611174076	1.1746649575494432	1.5262427028140708	417.8667907714844	417.8867492675781
818	417.8885192871094	14.2986202581333					1	DETECTED	417.8885 m/z @14.30 [151020OFc1_NvH-0949-Control-2.raw]	417.8885192871094	14.2986202581333	4.80840255626667	99.2766164432	94.46821388693333	2118235.75	4.0395106622273105E8	0	8190	2.252308722924381	0.5426113356493878	0.5224878356051886	417.88677978515625	417.89068603515625
819	417.90069580078125	25.5069326672					1	DETECTED	417.9007 m/z @25.51 [151020OFc1_NvH-0949-Control-2.raw]	417.90069580078125	25.5069326672	1.1784165968	99.9477007464	98.7692841496	3304052.25	4.926925362695267E8	3	8190	8.034628349330276	1.8772451888570367	12.029486199907728	417.8907165527344	417.9106750488281
820	417.91552734375	38.4743848325333					1	DETECTED	417.9155 m/z @38.47 [151020OFc1_NvH-0949-Control-2.raw]	417.91552734375	38.4743848325333	1.44031352586667	97.5613970394667	96.12108351360003	1535493.0	2.7614109231118965E8	0	8190	0.13924233036848221	0.5113340331390711	0.011545956970863988	417.91070556640625	417.9253234863281
821	417.9288024902344	44.6136304168					1	DETECTED	417.9288 m/z @44.61 [151020OFc1_NvH-0949-Control-2.raw]	417.9288024902344	44.6136304168	4.01596344906667	99.6675722413333	95.65160879226663	117382.4140625	2.7309801206092054E8	0	8190	55.1514544688687	1.182870379615976	1.3641048610647917	417.9256286621094	417.9336853027344
822	417.94384765625	25.9425460685333					1	DETECTED	417.9438 m/z @25.94 [151020OFc1_NvH-0949-Control-2.raw]	417.94384765625	25.9425460685333	1.25977033173333	96.133225908	94.87345557626666	346491.8125	3.5089480532740074E8	0	8190	4.184864868204016	2.613585757891876	0.2091277048631187	417.93414306640625	417.94415283203125
823	417.95416259765625	20.0499957450667					1	DETECTED	417.9542 m/z @20.05 [151020OFc1_NvH-0949-Control-2.raw]	417.95416259765625	20.0499957450667	0.156076040266667	99.7138529114667	99.55777687120003	472525.09375	3.3311043657613975E8	0	8190	0.07782844106813869	0.5135767956374497	0.022779327698516198	417.9442443847656	417.9639892578125
824	417.9729309082031	69.9287582858667					1	DETECTED	417.9729 m/z @69.93 [151020OFc1_NvH-0949-Control-2.raw]	417.9729309082031	69.9287582858667	0.352182352	99.9937578738667	99.6415755218667	395007.71875	3.6849211953195393E8	0	8190	37.42110758718623	0.7519679280756487	0.4917111379912772	417.96417236328125	417.98291015625
825	417.99456787109375	16.4920431632					1	DETECTED	417.9946 m/z @16.49 [151020OFc1_NvH-0949-Control-2.raw]	417.99456787109375	16.4920431632	0.00717166853333333	99.9166172264	99.90944555786668	879046.125	3.677086133984475E8	0	8190	0.12288991717712605	0.7567359156267979	3.5252618196630707	417.984619140625	418.00421142578125
826	418.0061340332031	22.9208730264					1	DETECTED	418.0061 m/z @22.92 [151020OFc1_NvH-0949-Control-2.raw]	418.0061340332031	22.9208730264	0.804239492533333	99.0194526712	98.21521317866667	358743.125	3.088570663646991E8	0	8190	0.07663992662373786	2.220392471310611	1.5433926942373575	418.0046691894531	418.0155334472656
827	418.19598388671875	14.0698772557333					1	DETECTED	418.1960 m/z @14.07 [151020OFc1_NvH-0949-Control-2.raw]	418.19598388671875	14.0698772557333	1.53984360026667	99.9258068477333	98.38596324746663	1390700.25	3.832424236415677E8	3	8190	2.5316527478515543	1.9522942076836787	0.5425591595637537	418.18603515625	418.20111083984375
828	418.21112060546875	47.3451589141333					1	DETECTED	418.2111 m/z @47.35 [151020OFc1_NvH-0949-Control-2.raw]	418.21112060546875	47.3451589141333	4.28074822186667	98.4887321474667	94.20798392560003	7930012.0	5.484103524256029E8	3	8190	0.17048771881965052	0.5039847570757954	0.004883646511963888	418.2011413574219	418.2210998535156
829	418.2245788574219	22.114590736					1	DETECTED	418.2246 m/z @22.11 [151020OFc1_NvH-0949-Control-2.raw]	418.2245788574219	22.114590736	4.5331661568	98.9914551048	94.45828894799999	1345090.375	4.794200054384459E8	2	8190	67.84320968560249	0.5779836363985648	0.4718104565781775	418.22113037109375	418.22711181640625
830	418.23712158203125	38.3656147154667					1	DETECTED	418.2371 m/z @38.37 [151020OFc1_NvH-0949-Control-2.raw]	418.23712158203125	38.3656147154667	4.18281187866667	98.6834880069333	94.50067612826663	6347249.0	7.581838420059881E8	3	8190	8.380262766768958	0.5818429110281936	0.27030955761074815	418.2271423339844	418.2470703125
831	418.24951171875	30.600814968					1	DETECTED	418.2495 m/z @30.60 [151020OFc1_NvH-0949-Control-2.raw]	418.24951171875	30.600814968	6.21663045893333	60.0236521901333	53.80702173119997	575033.5	2.4123334496511242E8	2	8190	24.472862662463378	1.265260323646442	7.556735510151151	418.24713134765625	418.2496643066406
832	418.2596740722656	27.3211363578667					1	DETECTED	418.2597 m/z @27.32 [151020OFc1_NvH-0949-Control-2.raw]	418.2596740722656	27.3211363578667	3.99783244453333	99.3512693901333	95.35343694559997	997676.9375	3.710877343445776E8	3	8190	0.12183454783913561	0.5095572248987721	0.2391543587271154	418.24969482421875	418.2696533203125
833	418.2699279785156	90.4202465197333					1	DETECTED	418.2699 m/z @90.42 [151020OFc1_NvH-0949-Control-2.raw]	418.2699279785156	90.4202465197333	4.15483712053333	92.5593736509333	88.40453653039997	201118.34375	3.219035931569837E8	0	8190	6.0574245852035205	0.5123985218762541	0.007641057350031035	418.2696838378906	418.2799072265625
834	418.2800598144531	91.3727730954667					1	DETECTED	418.2801 m/z @91.37 [151020OFc1_NvH-0949-Control-2.raw]	418.2800598144531	91.3727730954667	60.0236521901333	92.4809059208	32.4572537306667	150436.359375	1.3159580855478594E8	0	8190	0.43982544892860176	0.5176740653857501	0.21299114437889394	418.2799377441406	418.2884826660156
835	418.3165588378906	89.7859098597333					1	DETECTED	418.3166 m/z @89.79 [151020OFc1_NvH-0949-Control-2.raw]	418.3165588378906	89.7859098597333	5.40933780426667	92.4277271685333	87.01838936426662	218103.015625	2.9849144543816566E8	0	8190	2.836708133892941	0.5104337527425676	1.2889951362432641	418.30792236328125	418.32513427734375
836	418.4580993652344	26.1429668029333					1	DETECTED	418.4581 m/z @26.14 [151020OFc1_NvH-0949-Control-2.raw]	418.4580993652344	26.1429668029333	4.34083712826667	92.0955877773333	87.75475064906662	250858.96875	3.3619912730271125E8	0	8190	8.983367025572505	2.0944395185169915	5.0938742127680605	418.44818115234375	418.46112060546875
837	418.4712829589844	37.7691553013333					1	DETECTED	418.4713 m/z @37.77 [151020OFc1_NvH-0949-Control-2.raw]	418.4712829589844	37.7691553013333	4.18281187866667	96.7493333298667	92.56652145120003	514808.78125	3.3736210880932754E8	0	8190	0.13469996860178668	2.4499853086270096	0.019397151160020772	418.4615173339844	418.481201171875
838	418.4914855957031	27.5862495992					1	DETECTED	418.4915 m/z @27.59 [151020OFc1_NvH-0949-Control-2.raw]	418.4914855957031	27.5862495992	4.0526358808	97.4674791077333	93.4148432269333	585817.8125	3.543517779169377E8	0	8190	1.703942261782963	3.6581700018988217	1.1402299561637517	418.48150634765625	418.5008239746094
839	418.5303039550781	14.0698772557333					1	DETECTED	418.5303 m/z @14.07 [151020OFc1_NvH-0949-Control-2.raw]	418.5303039550781	14.0698772557333	4.20286772613333	99.9477007464	95.74483302026667	850674.75	3.498962430086267E8	0	8190	0.13213355648485425	0.8944106753812919	0.6976750708814083	418.5205383300781	418.5354919433594
840	418.5455322265625	47.3280469922667					1	DETECTED	418.5455 m/z @47.33 [151020OFc1_NvH-0949-Control-2.raw]	418.5455322265625	47.3280469922667	4.7065959104	98.2932193653333	93.5866234549333	3269491.5	4.349789286972977E8	3	8190	39.27404974850493	0.5049999798217015	0.005305655503159636	418.5355529785156	418.552490234375
841	418.56256103515625	27.9967427914667					1	DETECTED	418.5626 m/z @28.00 [151020OFc1_NvH-0949-Control-2.raw]	418.56256103515625	27.9967427914667	4.2236759024	95.3571081602667	91.1334322578667	3494152.0	6.095750886730858E8	3	8190	27.617125874329687	3.0389974028206583	0.6511275074161899	418.5525817871094	418.5725402832031
842	418.5729064941406	37.4161048122667					1	DETECTED	418.5729 m/z @37.42 [151020OFc1_NvH-0949-Control-2.raw]	418.5729064941406	37.4161048122667	4.4902497976	95.5815491906667	91.0912993930667	2018716.875	3.8107021130527693E8	3	8190	16.87775671180887	0.7093068500903672	0.5305490923923833	418.57257080078125	418.5828857421875
843	418.5835266113281	24.224276224					1	DETECTED	418.5835 m/z @24.22 [151020OFc1_NvH-0949-Control-2.raw]	418.5835266113281	24.224276224	4.9764967096	43.1912566874667	38.2147599778667	715967.875	1.1879682350327666E8	3	8190	0.1875956428636627	0.8768688259938003	0.8768639632298385	418.5829162597656	418.5840759277344
844	418.5941162109375	34.2569452912					1	DETECTED	418.5941 m/z @34.26 [151020OFc1_NvH-0949-Control-2.raw]	418.5941162109375	34.2569452912	4.2236759024	97.0015951258667	92.7779192234667	797080.375	3.2669223653726524E8	0	8190	0.10239423670407888	0.5006134156686669	0.3103545408732078	418.5841369628906	418.60302734375
845	418.688232421875	20.8670593816					1	DETECTED	418.6882 m/z @20.87 [151020OFc1_NvH-0949-Control-2.raw]	418.688232421875	20.8670593816	5.49312186053333	93.9436559317333	88.45053407119997	294922.6875	2.959665082908016E8	0	8190	0.07237556257685895	2.876638920575733	2.8373629138425347	418.6787109375	418.6885681152344
846	418.6987609863281	32.1280701786667					1	DETECTED	418.6988 m/z @32.13 [151020OFc1_NvH-0949-Control-2.raw]	418.6987609863281	32.1280701786667	3.76329134586667	99.7138529114667	95.95056156560003	395768.375	3.8573137389332306E8	0	8190	15.242761179670172	2.1485455126916637	0.042903083499385916	418.6890869140625	418.7062072753906
847	418.7162170410156	21.8471391885333					1	DETECTED	418.7162 m/z @21.85 [151020OFc1_NvH-0949-Control-2.raw]	418.7162170410156	21.8471391885333	4.91410391466667	96.188925268	91.27482135333334	8302359.0	4.7808194214886576E8	4	8190	0.20102894084584122	0.5606238369769464	13.953167230476422	418.70623779296875	418.718994140625
848	418.72900390625	19.8148152978667					1	DETECTED	418.7290 m/z @19.81 [151020OFc1_NvH-0949-Control-2.raw]	418.72900390625	19.8148152978667	2.45963157466667	99.9166172264	97.45698565173333	1.1249622E7	7.833547629541276E8	2	8190	0.2588449525701044	0.891982682109355	57.464285228132034	418.7190246582031	418.7389831542969
849	418.739013671875	38.3068323898667					1	DETECTED	418.7390 m/z @38.31 [151020OFc1_NvH-0949-Control-2.raw]	418.739013671875	38.3068323898667	1.1874557576	95.4032031493333	94.21574739173329	2356201.0	4.7407788013597006E8	2	8190	8.097368807985866	0.5060346724471954	0.02166924272811417	418.739013671875	418.7488708496094
850	418.7586975097656	18.2655765325333					1	DETECTED	418.7587 m/z @18.27 [151020OFc1_NvH-0949-Control-2.raw]	418.7586975097656	18.2655765325333	4.98640471066667	99.4347396445333	94.44833493386662	1687146.25	3.574995239322659E8	2	8190	0.17255037033084264	2.908736646344164	0.05692918183223135	418.7491760253906	418.7665710449219
851	418.7708435058594	21.7803426728					1	DETECTED	418.7708 m/z @21.78 [151020OFc1_NvH-0949-Control-2.raw]	418.7708435058594	21.7803426728	1.67567809173333	71.4295806549333	69.75390256319997	517520.4375	2.4198715528422716E8	0	8190	0.12812991422184794	213.29969630210667	0.10145610877516438	418.76934814453125	418.7770080566406
852	418.78790283203125	48.8705039104					1	DETECTED	418.7879 m/z @48.87 [151020OFc1_NvH-0949-Control-2.raw]	418.78790283203125	48.8705039104	4.64300910666667	95.9298302802667	91.28682117360003	110182.78125	3.123503677643269E8	2	8190	91.15789721497933	1.0320009330342697	1.0694335637707766	418.78179931640625	418.7978820800781
853	418.85260009765625	4.5828304856					1	DETECTED	418.8526 m/z @4.58 [151020OFc1_NvH-0949-Control-2.raw]	418.85260009765625	4.5828304856	3.560939612	99.806160688	96.245221076	111931.109375	2.973690556652535E8	3	8190	19.829994356086022	0.5662979958585267	31.19982829755387	418.8428955078125	418.8541564941406
854	418.8641662597656	15.4000475296					1	DETECTED	418.8642 m/z @15.40 [151020OFc1_NvH-0949-Control-2.raw]	418.8641662597656	15.4000475296	1.27785483226667	99.9937578738667	98.71590304160003	396837.15625	3.1706073290371585E8	3	8190	7.448959539821239	0.5780612372420779	0.35616736694325796	418.85418701171875	418.86749267578125
855	418.87750244140625	25.7287649482667					1	DETECTED	418.8775 m/z @25.73 [151020OFc1_NvH-0949-Control-2.raw]	418.87750244140625	25.7287649482667	0.0912411336	99.7785834621333	99.6873423285333	1620099.25	3.737921616603545E8	3	8190	19.860457142512484	0.5625264956915829	1.5816120618540304	418.8675231933594	418.8874816894531
856	418.8976745605469	28.0145159586667					1	DETECTED	418.8977 m/z @28.01 [151020OFc1_NvH-0949-Control-2.raw]	418.8976745605469	28.0145159586667	1.25073876346667	99.5736649544	98.32292619093333	2197427.5	3.3186474428225356E8	0	8190	0.5527965366370395	0.5118215511828297	0.18110586602738424	418.8877258300781	418.89776611328125
857	418.90777587890625	26.2220827749333					1	DETECTED	418.9078 m/z @26.22 [151020OFc1_NvH-0949-Control-2.raw]	418.90777587890625	26.2220827749333	1.36814359973333	99.5644588717333	98.19631527199996	4030585.0	5.384216833556515E8	3	8190	0.29244003261798923	0.9971205712944895	1.612026383631631	418.8977966308594	418.9177551269531
858	418.9180908203125	24.224276224					1	DETECTED	418.9181 m/z @24.22 [151020OFc1_NvH-0949-Control-2.raw]	418.9180908203125	24.224276224	1.90830212586667	98.2091515853333	96.30084945946663	401210.875	3.68786355776056E8	0	8190	0.3711023832957743	2.157666276094171	3.5514721905187856	418.9178161621094	418.9277038574219
859	418.9282531738281	34.3132219752					1	DETECTED	418.9283 m/z @34.31 [151020OFc1_NvH-0949-Control-2.raw]	418.9282531738281	34.3132219752	0.3615673368	99.8245686141333	99.4630012773333	342392.875	3.113374610129823E8	0	8190	0.11736468310817116	2.4877966337891158	0.00538237941443887	418.9281921386719	418.9380798339844
860	418.9517822265625	12.3737030056					1	DETECTED	418.9518 m/z @12.37 [151020OFc1_NvH-0949-Control-2.raw]	418.9517822265625	12.3737030056	4.16440971093333	98.3582646874667	94.19385497653337	313710.4375	3.222886611711369E8	0	8190	0.8542435588308201	2.32355459755602	8.101992584704517	418.94195556640625	418.9524230957031
861	418.9624328613281	22.3171169594667					1	DETECTED	418.9624 m/z @22.32 [151020OFc1_NvH-0949-Control-2.raw]	418.9624328613281	22.3171169594667	4.43342402506667	97.3662383850667	92.93281436000002	922744.25	3.1821188901769114E8	4	8190	0.17789998847799993	0.5639805252016546	6.4916364727918605	418.95245361328125	418.972412109375
862	419.1724548339844	36.2424270141333					1	DETECTED	419.1725 m/z @36.24 [151020OFc1_NvH-0949-Control-2.raw]	419.1724548339844	36.2424270141333	7.13674312773333	94.1919153461333	87.05517221839997	136813.015625	2.918305215829802E8	0	8190	83.57103261796152	1.5164448113083444	1.909220997696777	419.162841796875	419.17376708984375
863	419.1841735839844	14.9001183989333					1	DETECTED	419.1842 m/z @14.90 [151020OFc1_NvH-0949-Control-2.raw]	419.1841735839844	14.9001183989333	4.50137056666667	98.3862247082667	93.88485414160003	233204.6875	3.053993992573075E8	0	8190	4.706369728430026	0.5193596929668758	0.2561386472460268	419.1742248535156	419.19415283203125
864	419.20513916015625	23.1858280765333					1	DETECTED	419.2051 m/z @23.19 [151020OFc1_NvH-0949-Control-2.raw]	419.20513916015625	23.1858280765333	1.28690076906667	99.3512693901333	98.06436862106662	2422432.25	3.960449234571142E8	3	8190	0.14483208522264235	0.7072581795183472	0.015224622658718602	419.1951904296875	419.2067565917969
865	419.2167663574219	37.5630682330667					1	DETECTED	419.2168 m/z @37.56 [151020OFc1_NvH-0949-Control-2.raw]	419.2167663574219	37.5630682330667	3.1126072224	96.490265776	93.3776585536	6145306.0	4.777329897572724E8	2	8190	0.19243622360454538	0.7181871544399084	0.01366617321426018	419.206787109375	419.21697998046875
866	419.22698974609375	24.5138854762667					1	DETECTED	419.2270 m/z @24.51 [151020OFc1_NvH-0949-Control-2.raw]	419.22698974609375	24.5138854762667	4.28074822186667	98.2839863722667	94.00323815040002	3.4314016E7	1.159458519071393E9	2	8190	0.19605512597537	2.5034466644322633	1.9096955535688265	419.217041015625	419.2369689941406
867	419.2468566894531	35.6555834781333					1	DETECTED	419.2469 m/z @35.66 [151020OFc1_NvH-0949-Control-2.raw]	419.2468566894531	35.6555834781333	4.25307789413333	99.9752581557333	95.72218026159997	1.9274354E7	9.244994375911571E8	3	8190	0.2475925323170287	3.1733763431306086	1.22372272647245	419.23699951171875	419.2565002441406
868	419.26025390625	18.234293488					1	DETECTED	419.2603 m/z @18.23 [151020OFc1_NvH-0949-Control-2.raw]	419.26025390625	18.234293488	4.74980207013333	94.5488921856	89.79909011546667	735534.0	3.66561979754509E8	2	8190	4.97408714467813	0.741855986868234	1.0713548900986696	419.2569274902344	419.2696228027344
869	419.2723388671875	21.8347995866667					1	DETECTED	419.2723 m/z @21.83 [151020OFc1_NvH-0949-Control-2.raw]	419.2723388671875	21.8347995866667	4.2714606808	95.1726870629333	90.9012263821333	236962.359375	2.6742475017889288E8	0	8190	0.15120942655646985	2.421369064938353	8.094799533766396	419.2705078125	419.28228759765625
870	419.28656005859375	55.6379007096					1	DETECTED	419.2866 m/z @55.64 [151020OFc1_NvH-0949-Control-2.raw]	419.28656005859375	55.6379007096	4.632779796	98.339729556	93.70694976	106551.65625	2.8253654272525525E8	0	8190	86.67983808165572	0.9210217039082987	0.7103273235497625	419.28271484375	419.2928466796875
871	419.3155822753906	92.1971819528					1	DETECTED	419.3156 m/z @92.20 [151020OFc1_NvH-0949-Control-2.raw]	419.3155822753906	92.1971819528	0.00717166853333333	99.9937578738667	99.98658620533337	1692382.125	4.0841822693102556E8	0	8190	1.8998869046060634	0.5108276234932203	4.468325099359875	419.3080139160156	419.3241271972656
872	419.421142578125	37.3585355666667					1	DETECTED	419.4211 m/z @37.36 [151020OFc1_NvH-0949-Control-2.raw]	419.421142578125	37.3585355666667	6.2971503752	98.0703281309333	91.7731777557333	122676.765625	2.928133256682638E8	0	8190	91.48999198902006	1.4775624847585276	1.9546579089680058	419.4112548828125	419.4221496582031
873	419.45599365234375	23.1750156434667					1	DETECTED	419.4560 m/z @23.18 [151020OFc1_NvH-0949-Control-2.raw]	419.45599365234375	23.1750156434667	3.98873057413333	95.0254348266667	91.03670425253337	1689593.5	3.30702640155236E8	4	8190	0.1335080145247396	0.5714393335581094	16.649164922031026	419.4463806152344	419.46588134765625
874	419.47088623046875	26.6154445269333					1	DETECTED	419.4709 m/z @26.62 [151020OFc1_NvH-0949-Control-2.raw]	419.47088623046875	26.6154445269333	4.632779796	95.5815491906667	90.94876939466671	205248.9375	2.9876675974157447E8	0	8190	7.073940875464643	2.361401868228339	4.1090840253400565	419.466064453125	419.47369384765625
875	419.4838562011719	21.953754804					1	DETECTED	419.4839 m/z @21.95 [151020OFc1_NvH-0949-Control-2.raw]	419.4838562011719	21.953754804	4.69507748106667	98.7670663589333	94.07198887786663	389716.25	3.273290714353926E8	0	8190	0.07143393702779832	3.3627048289448966	0.5068919081983813	419.4739685058594	419.49383544921875
876	419.5185241699219	14.859880652					1	DETECTED	419.5185 m/z @14.86 [151020OFc1_NvH-0949-Control-2.raw]	419.5185241699219	14.859880652	4.51251887546667	70.8800389746667	66.36752009920004	135718.046875	2.5455250712278304E8	0	8190	15.853227860788076	3.2094602010926576	0.4242135700773283	419.5102844238281	419.5283508300781
877	419.5383605957031	10.3866016285333					1	DETECTED	419.5384 m/z @10.39 [151020OFc1_NvH-0949-Control-2.raw]	419.5383605957031	10.3866016285333	4.5730991776	98.0064165912	93.4333174136	1399138.5	3.6654098913087636E8	3	8190	0.18769613702002452	3.2124101594143775	3.510317040011523	419.5284118652344	419.54833984375
878	419.55352783203125	28.2618709629333					1	DETECTED	419.5535 m/z @28.26 [151020OFc1_NvH-0949-Control-2.raw]	419.55352783203125	28.2618709629333	4.43342402506667	59.9301822456	55.49675822053333	764933.375	2.217122596855136E8	0	8190	16.588402568274713	0.5054454898830747	0.0116998602515801	419.5484313964844	419.55352783203125
879	419.5635681152344	35.8859144130667					1	DETECTED	419.5636 m/z @35.89 [151020OFc1_NvH-0949-Control-2.raw]	419.5635681152344	35.8859144130667	4.34083712826667	82.7726540746667	78.43181694640003	1811008.875	3.451977121998796E8	3	8190	0.28828771737230596	1.2600318926962828	0.7309867690890662	419.5535888671875	419.5712890625
880	419.581298828125	35.6393252626667					1	DETECTED	419.5813 m/z @35.64 [151020OFc1_NvH-0949-Control-2.raw]	419.581298828125	35.6393252626667	4.2437653144	96.8535280536	92.60976273920001	1.3867756E7	6.058955625544497E8	3	8190	0.22048501108184837	0.5172296130398253	1.2269206434866253	419.57135009765625	419.5911560058594
881	419.6112060546875	22.9550761368					1	DETECTED	419.6112 m/z @22.96 [151020OFc1_NvH-0949-Control-2.raw]	419.6112060546875	22.9550761368	4.18281187866667	97.4954497522667	93.31263787360002	308655.8125	2.5325752795586726E8	0	8190	0.22113523521981904	3.3992627172792624	1.262487977241919	419.6012268066406	419.620849609375
882	419.67913818359375	39.1130288098667					1	DETECTED	419.6791 m/z @39.11 [151020OFc1_NvH-0949-Control-2.raw]	419.67913818359375	39.1130288098667	5.75430635946667	94.6525264616	88.89822010213334	354182.71875	3.33774068357939E8	0	8190	0.17441439047798468	1.3489716218590646	1.705141599795896	419.6693115234375	419.6890869140625
883	419.6901550292969	32.8097708008					1	DETECTED	419.6902 m/z @32.81 [151020OFc1_NvH-0949-Control-2.raw]	419.6901550292969	32.8097708008	3.26757829226667	96.4201162037333	93.15253791146662	338643.59375	2.6557555469588205E8	0	8190	0.12967608038186285	2.254124394163093	3.0435601354320143	419.68939208984375	419.6965026855469
884	419.7065734863281	23.1858280765333					1	DETECTED	419.7066 m/z @23.19 [151020OFc1_NvH-0949-Control-2.raw]	419.7065734863281	23.1858280765333	4.16440971093333	97.8962634504	93.73185373946667	1062617.5	3.351744451526123E8	4	8190	23.016826317500573	1.0999471341491165	1.2274703253462236	419.6966247558594	419.7080078125
885	419.718017578125	37.5630682330667					1	DETECTED	419.7180 m/z @37.56 [151020OFc1_NvH-0949-Control-2.raw]	419.718017578125	37.5630682330667	5.83909712373333	95.819971448	89.98087432426668	2129614.75	4.100899045382223E8	2	8190	14.813753677777406	0.5110662744937717	0.014019103055533931	419.7080993652344	419.7182312011719
886	419.7282409667969	24.5138854762667					1	DETECTED	419.7282 m/z @24.51 [151020OFc1_NvH-0949-Control-2.raw]	419.7282409667969	24.5138854762667	3.51512359813333	98.0890781696	94.57395457146667	1.5237972E7	8.120051207193217E8	2	8190	0.18355869287842452	4.061367576327107	0.23292260980482835	419.71826171875	419.7381896972656
887	419.7412109375	26.5606259706667					1	DETECTED	419.7412 m/z @26.56 [151020OFc1_NvH-0949-Control-2.raw]	419.7412109375	26.5606259706667	6.1147111296	75.3554873125333	69.2407761829333	386861.28125	2.5864407934207553E8	0	8190	0.0429296624005282	2.3110032798692637	0.5398688947096932	419.73828125	419.74444580078125
888	419.7547607421875	24.7261806781333					1	DETECTED	419.7548 m/z @24.73 [151020OFc1_NvH-0949-Control-2.raw]	419.7547607421875	24.7261806781333	1.08436747893333	99.5274405861333	98.44307310719996	1.1326264E7	5.498768508663417E8	2	8190	0.16727933316258614	42.48675449987413	1.3852092413203174	419.7447814941406	419.7647399902344
889	419.77056884765625	13.5512268008					1	DETECTED	419.7706 m/z @13.55 [151020OFc1_NvH-0949-Control-2.raw]	419.77056884765625	13.5512268008	5.77378312	87.1439490984	81.3701659784	213773.09375	2.8693818474430597E8	0	8190	0.2818800119386822	17.51518688791412	0.5128283192536153	419.76483154296875	419.78009033203125
890	419.7919006347656	40.3302964261333					1	DETECTED	419.7919 m/z @40.33 [151020OFc1_NvH-0949-Control-2.raw]	419.7919006347656	40.3302964261333	1.27785483226667	99.3605652085333	98.08271037626663	536065.75	2.66453840612506E8	0	8190	0.2392033335285575	1.4511598549712152	0.0045795717621034335	419.7835693359375	419.8018493652344
891	419.8116760253906	22.8237593970667					1	DETECTED	419.8117 m/z @22.82 [151020OFc1_NvH-0949-Control-2.raw]	419.8116760253906	22.8237593970667	2.05383809946667	98.33030434	96.27646624053332	401233.28125	3.1354501203987056E8	0	8190	0.33371107217693563	2.3176897220996717	36.601002243720075	419.8019104003906	419.8210144042969
892	419.8485107421875	47.0192925162667					1	DETECTED	419.8485 m/z @47.02 [151020OFc1_NvH-0949-Control-2.raw]	419.8485107421875	47.0192925162667	0.9304609184	99.3047807997333	98.37431988133329	568660.125	3.1687295709537065E8	0	8190	27.518737185180555	1.2950182997907358	5.668174068804277E-4	419.838623046875	419.8583984375
893	419.8728332519531	10.3570928933333					1	DETECTED	419.8728 m/z @10.36 [151020OFc1_NvH-0949-Control-2.raw]	419.8728332519531	10.3570928933333	0.00717166853333333	98.6178532226667	98.61068155413336	971653.0	3.151437064447482E8	0	8190	15.606112904168445	1.4688635316299108	10.667477281363439	419.86285400390625	419.8780822753906
894	419.88812255859375	19.7235448365333					1	DETECTED	419.8881 m/z @19.72 [151020OFc1_NvH-0949-Control-2.raw]	419.88812255859375	19.7235448365333	4.40224096586667	99.4440726245333	95.04183165866664	3577294.75	5.647319102016344E8	3	8190	4.7907985283702565	1.2025025627755783	0.2898260245427254	419.8781433105469	419.8981018066406
895	419.8982238769531	24.3528100264					1	DETECTED	419.8982 m/z @24.35 [151020OFc1_NvH-0949-Control-2.raw]	419.8982238769531	24.3528100264	5.17280452693333	98.4980068066667	93.32520227973336	1982576.125	3.960098457550478E8	3	8190	12.502486821721302	1.1127475784059955	3.708533708352548	419.89813232421875	419.905517578125
896	419.91552734375	35.6393252626667					1	DETECTED	419.9155 m/z @35.64 [151020OFc1_NvH-0949-Control-2.raw]	419.91552734375	35.6393252626667	0.446195778666667	99.7506440610667	99.30444828240003	4501669.0	4.720159440580397E8	3	8190	0.22846238139635489	1.218168897555641	0.015450906817529884	419.9056091308594	419.9255065917969
897	419.9305725097656	41.8956467090667					1	DETECTED	419.9306 m/z @41.90 [151020OFc1_NvH-0949-Control-2.raw]	419.9305725097656	41.8956467090667	4.9764967096	98.1434877962667	93.1669910866667	757375.5	3.4011345222621065E8	3	8190	0.10083393442010191	1.5727760114304452	0.004674970063991476	419.925537109375	419.94049072265625
898	419.9556579589844	46.1996657285333					1	DETECTED	419.9557 m/z @46.20 [151020OFc1_NvH-0949-Control-2.raw]	419.9556579589844	46.1996657285333	1.99792189146667	99.8153580741333	97.81743618266663	1169082.5	3.8473592359340847E8	0	8190	0.1154216791852889	0.6830742755491349	0.6713395976339795	419.9457092285156	419.965087890625
899	419.9683837890625	33.2603547042667					1	DETECTED	419.9684 m/z @33.26 [151020OFc1_NvH-0949-Control-2.raw]	419.9683837890625	33.2603547042667	1.1874557576	99.9752581557333	98.7878023981333	419748.53125	2.989994178768613E8	0	8190	0.19421529878290755	1.5018000973505694	0.0014935993910209124	419.9656982421875	419.9700927734375
900	419.9801025390625	23.8191017794667					1	DETECTED	419.9801 m/z @23.82 [151020OFc1_NvH-0949-Control-2.raw]	419.9801025390625	23.8191017794667	1.205576564	99.9845579565333	98.7789813925333	551825.625	2.9781857032539386E8	0	8190	0.09832339651956445	0.5048596470900867	0.4347021945894126	419.9701232910156	419.98150634765625
901	419.99151611328125	30.0716564965333					1	DETECTED	419.9915 m/z @30.07 [151020OFc1_NvH-0949-Control-2.raw]	419.99151611328125	30.0716564965333	0.813283406666667	99.5366838509333	98.72340044426663	816578.75	3.106288827047475E8	0	8190	15.01215829935929	0.7659903053033708	0.14414394923007984	419.9815673828125	420.0014953613281
902	420.0117492675781	22.8847397296					1	DETECTED	420.0117 m/z @22.88 [151020OFc1_NvH-0949-Control-2.raw]	420.0117492675781	22.8847397296	1.67567809173333	98.6642443690667	96.98856627733336	359055.84375	3.016583047564432E8	0	8190	0.2620863248885996	2.28648885870957	3.544923235575852	420.00177001953125	420.0213623046875
903	420.1147155761719	63.9413985394667					1	DETECTED	420.1147 m/z @63.94 [151020OFc1_NvH-0949-Control-2.raw]	420.1147155761719	63.9413985394667	1.48556975066667	95.9390822386667	94.45351248800003	375098.03125	3.313659661386241E8	0	8190	0.39010977475796693	0.7561625097266985	23.420699810724834	420.10931396484375	420.1238098144531
904	420.1956481933594	29.3064797245333					1	DETECTED	420.1956 m/z @29.31 [151020OFc1_NvH-0949-Control-2.raw]	420.1956481933594	29.3064797245333	3.89175036026667	94.7893187109333	90.89756835066663	800527.125	3.1520696836980563E8	0	8190	0.09889885045889457	3.3959160723326804	0.01803384926681042	420.185791015625	420.19586181640625
905	420.2059631347656	34.7599061104					1	DETECTED	420.2060 m/z @34.76 [151020OFc1_NvH-0949-Control-2.raw]	420.2059631347656	34.7599061104	4.17366200293333	99.6492369922667	95.47557498933337	1334528.625	3.8667665542781717E8	3	8190	24.858175072306253	0.5840633989611197	0.7301544139438035	420.19598388671875	420.21044921875
906	420.2204895019531	34.3520152093333					1	DETECTED	420.2205 m/z @34.35 [151020OFc1_NvH-0949-Control-2.raw]	420.2204895019531	34.3520152093333	3.66239672	96.7309148181333	93.0685180981333	3746282.5	5.465634566276864E8	3	8190	23.68090846870968	0.7409925408370899	13.978693612224884	420.2105407714844	420.2212829589844
907	420.2312927246094	33.7854700522667					1	DETECTED	420.2313 m/z @33.79 [151020OFc1_NvH-0949-Control-2.raw]	420.2312927246094	33.7854700522667	4.2714606808	99.9845579565333	95.71309727573329	1.7549436E7	1.0256454452728837E9	2	8190	0.22656348285520522	1.4974355954775986	5.497832119893626	420.2213134765625	420.24127197265625
908	420.2417297363281	30.8055832325333					1	DETECTED	420.2417 m/z @30.81 [151020OFc1_NvH-0949-Control-2.raw]	420.2417297363281	30.8055832325333	4.13647912186667	96.490265776	92.35378665413333	1492574.875	3.8920347932801694E8	2	8190	0.1666687250436496	48.045479059529654	1.1741884492768633	420.2413024902344	420.2466735839844
909	420.2566833496094	24.6907085541333					1	DETECTED	420.2567 m/z @24.69 [151020OFc1_NvH-0949-Control-2.raw]	420.2566833496094	24.6907085541333	3.35923755893333	97.30706412	93.94782656106668	4888261.0	4.4811682286191565E8	3	8190	0.19009712263520484	3.3248844945669354	80.03698707252867	420.2467041015625	420.26580810546875
910	420.2699890136719	90.1689454752					1	DETECTED	420.2700 m/z @90.17 [151020OFc1_NvH-0949-Control-2.raw]	420.2699890136719	90.1689454752	7.03158818453333	94.6920053690667	87.66041718453337	764730.25	3.3073148182551175E8	0	8190	0.09358851085012532	1.6495412091362271	0.001871414075297778	420.26708984375	420.2799072265625
911	420.2823181152344	5.66834058					1	DETECTED	420.2823 m/z @5.67 [151020OFc1_NvH-0949-Control-2.raw]	420.2823181152344	5.66834058	5.54353183493333	91.0009773856	85.45744555066666	137321.453125	2.373477004920841E8	2	8190	0.09677301904637758	0.7550021506467711	0.6249440086926635	420.2804260253906	420.28302001953125
912	420.2935791015625	40.2610240464					1	DETECTED	420.2936 m/z @40.26 [151020OFc1_NvH-0949-Control-2.raw]	420.2935791015625	40.2610240464	3.2127481024	92.5283844573333	89.3156363549333	148017.84375	2.7605214801523554E8	0	8190	88.54025921389571	1.205395312995638	1.3745804982625183	420.2908935546875	420.30157470703125
913	420.319091796875	92.1971819528					1	DETECTED	420.3191 m/z @92.20 [151020OFc1_NvH-0949-Control-2.raw]	420.319091796875	92.1971819528	0.00717166853333333	99.9937578738667	99.98658620533337	434698.15625	3.744323979218825E8	0	8190	5.482011284589845	0.5320605181081633	4.114240954253826	420.3117370605469	420.3236999511719
914	420.3299255371094	71.9774742738667					1	DETECTED	420.3299 m/z @71.98 [151020OFc1_NvH-0949-Control-2.raw]	420.3299255371094	71.9774742738667	29.4241765165333	97.0849838306667	67.6608073141334	141157.859375	2.654372301114578E8	0	8190	61.875061093867124	0.7950125005584684	0.45826696455089444	420.32989501953125	420.3378601074219
915	420.4591979980469	8.23533637786667					1	DETECTED	420.4592 m/z @8.24 [151020OFc1_NvH-0949-Control-2.raw]	420.4591979980469	8.23533637786667	4.3012567384	99.1833570157333	94.88210027733331	247183.71875	2.836125711450054E8	0	8190	38.024742715862075	0.7501555339705197	1.0194143894449725	420.44921875	420.4607849121094
916	420.4708557128906	46.0498154149333					1	DETECTED	420.4709 m/z @46.05 [151020OFc1_NvH-0949-Control-2.raw]	420.4708557128906	46.0498154149333	4.80840255626667	99.8430701789333	95.03466762266663	2823391.0	3.9739211484020287E8	4	8190	0.4715720102508314	0.5241139817834373	0.009607662895502755	420.46087646484375	420.4808044433594
917	420.483642578125	31.8993058541333					1	DETECTED	420.4836 m/z @31.90 [151020OFc1_NvH-0949-Control-2.raw]	420.483642578125	31.8993058541333	4.01596344906667	97.3252912218667	93.30932777280003	465177.40625	3.2839226476398706E8	0	8190	1.9498531489011235	1.6732091586668063	0.09630373809565959	420.4808654785156	420.4936218261719
918	420.4940490722656	30.0616129130667					1	DETECTED	420.4940 m/z @30.06 [151020OFc1_NvH-0949-Control-2.raw]	420.4940490722656	30.0616129130667	4.8473730424	65.2146628002667	60.36728975786669	117956.9609375	2.1805482402232036E8	0	8190	53.21337794276806	1.2206768266751586	1.4381795748294008	420.4936828613281	420.49798583984375
919	420.50811767578125	66.5182168634667					1	DETECTED	420.5081 m/z @66.52 [151020OFc1_NvH-0949-Control-2.raw]	420.50811767578125	66.5182168634667	4.5730991776	95.2927273824	90.7196282048	123672.75	3.299231010925073E8	0	8190	79.97641657144598	0.7322580987322787	0.533136874701665	420.4981384277344	420.517333984375
920	420.5324401855469	24.8183923146667					1	DETECTED	420.5324 m/z @24.82 [151020OFc1_NvH-0949-Control-2.raw]	420.5324401855469	24.8183923146667	4.71837854666667	99.582802936	94.86442438933332	1156309.25	3.5781764049841976E8	0	8190	4.5499699682696395	0.5361716051122496	0.4320934733529269	420.5226135253906	420.54241943359375
921	420.54443359375	38.9389063272					1	DETECTED	420.5444 m/z @38.94 [151020OFc1_NvH-0949-Control-2.raw]	420.54443359375	38.9389063272	6.15258729146667	94.5855459146667	88.43295862320002	448436.28125	3.272442204757564E8	0	8190	56.387441697913765	1.4560234154787575	3.660451675618568	420.5424499511719	420.54461669921875
922	420.55462646484375	48.6003945352					1	DETECTED	420.5546 m/z @48.60 [151020OFc1_NvH-0949-Control-2.raw]	420.55462646484375	48.6003945352	4.5221244312	95.4501236170667	90.9279991858667	1573190.125	3.80139317865359E8	3	8190	0.19482256523824049	0.5041269266731333	0.10432080941137015	420.5446472167969	420.5555419921875
923	420.5655517578125	33.7854700522667					1	DETECTED	420.5656 m/z @33.79 [151020OFc1_NvH-0949-Control-2.raw]	420.5655517578125	33.7854700522667	3.35923755893333	99.037990184	95.67875262506666	1.2420242E7	6.484911160419048E8	6	8190	0.21969262721614058	2.7137673832931895	0.01612230305177696	420.5555725097656	420.5755310058594
924	420.5787353515625	14.5332258632					1	DETECTED	420.5787 m/z @14.53 [151020OFc1_NvH-0949-Control-2.raw]	420.5787353515625	14.5332258632	4.28074822186667	97.6632311768	93.38248295493332	852543.3125	3.7484584302926964E8	3	8190	21.290415597674524	1.068997230350344	109.47129880446724	420.5755615234375	420.58837890625
925	420.590576171875	44.6001821978667					1	DETECTED	420.5906 m/z @44.60 [151020OFc1_NvH-0949-Control-2.raw]	420.590576171875	44.6001821978667	0.277147508533333	99.4440726245333	99.16692511599997	431799.9375	3.398609458234426E8	0	8190	21.45232835281919	1.515411615937667	9.050649502881845E-4	420.589111328125	420.6005554199219
926	420.6167907714844	32.3100989848					1	DETECTED	420.6168 m/z @32.31 [151020OFc1_NvH-0949-Control-2.raw]	420.6167907714844	32.3100989848	4.73986979546667	97.186886528	92.44701673253333	240455.046875	2.9493899820110816E8	0	8190	0.129013100324336	1.8606062086204924	2.724621155291198	420.6073303222656	420.62628173828125
927	420.6871643066406	35.8996971970667					1	DETECTED	420.6872 m/z @35.90 [151020OFc1_NvH-0949-Control-2.raw]	420.6871643066406	35.8996971970667	2.87632239946667	94.1831486472	91.30682624773333	147982.71875	3.226284054544458E8	0	8190	82.31826466414059	1.485930820968781	2.4414951272684746	420.677490234375	420.6970520019531
928	420.7098083496094	19.1579327258667					1	DETECTED	420.7098 m/z @19.16 [151020OFc1_NvH-0949-Control-2.raw]	420.7098083496094	19.1579327258667	4.1265853008	64.9629182957333	60.8363329949333	2094847.5	2.726388821234926E8	4	8190	0.2797917528954379	2.539476694517193	4.140660683837594	420.6998596191406	420.7115478515625
929	420.7215576171875	38.6033661925333					1	DETECTED	420.7216 m/z @38.60 [151020OFc1_NvH-0949-Control-2.raw]	420.7215576171875	38.6033661925333	4.39217194346667	99.4717891021333	95.07961715866664	3302410.75	4.3729007275017256E8	2	8190	0.21237502113087459	0.5828342176736095	0.3320534084702266	420.7115783691406	420.7281188964844
930	420.7381896972656	19.2977585277333					1	DETECTED	420.7382 m/z @19.30 [151020OFc1_NvH-0949-Control-2.raw]	420.7381896972656	19.2977585277333	1.52178148106667	92.1206311394667	90.59884965840003	4657568.0	4.924457200854714E8	2	8190	0.18941363858526117	0.8120514783019741	1.5998932141912063	420.7282409667969	420.7480163574219
931	420.7580871582031	24.7578284693333					1	DETECTED	420.7581 m/z @24.76 [151020OFc1_NvH-0949-Control-2.raw]	420.7580871582031	24.7578284693333	4.74980207013333	73.0434951933333	68.29369312319997	1584846.25	2.853606773282033E8	0	8190	0.11403816176600401	1.8363106436891594	0.5808399336945342	420.7483825683594	420.7602233886719
932	420.7702331542969	27.8260697976					1	DETECTED	420.7702 m/z @27.83 [151020OFc1_NvH-0949-Control-2.raw]	420.7702331542969	27.8260697976	2.60470870693333	94.1743513442667	91.56964263733337	2068216.75	3.8987217124303335E8	2	8190	2.712404911636785	23.015924079668057	0.08300141340078344	420.7604064941406	420.7767639160156
933	420.7871398925781	37.2976145272					1	DETECTED	420.7871 m/z @37.30 [151020OFc1_NvH-0949-Control-2.raw]	420.7871398925781	37.2976145272	2.9035324872	94.9134798408	92.0099473536	5732485.0	4.48702007010264E8	2	8190	1.1083124211223563	0.7867871611790355	14.184657547347262	420.77764892578125	420.7962646484375
934	420.8096923828125	32.3199032010667					1	DETECTED	420.8097 m/z @32.32 [151020OFc1_NvH-0949-Control-2.raw]	420.8096923828125	32.3199032010667	5.4515850936	98.5073002248	93.0557151312	232980.953125	3.201702537194796E8	0	8190	0.21865741128849692	1.888984394397495	2.7741902821385245	420.7997131347656	420.8196105957031
935	420.85382080078125	49.809132908					1	DETECTED	420.8538 m/z @49.81 [151020OFc1_NvH-0949-Control-2.raw]	420.85382080078125	49.809132908	0.723384086933333	99.9073592181333	99.18397513119996	144138.828125	2.8672492307458645E8	0	8190	86.66854458517649	1.1654913816352466	1.3315367584993396	420.8438720703125	420.8626708984375
936	420.8727722167969	15.0139309325333					1	DETECTED	420.8728 m/z @15.01 [151020OFc1_NvH-0949-Control-2.raw]	420.8727722167969	15.0139309325333	1.63048409973333	97.9053427101333	96.27485861039997	3327739.75	4.5291158710866666E8	3	8190	0.3295362397786139	0.945828558046652	0.8145157405967665	420.86297607421875	420.88275146484375
937	420.8837585449219	41.0271046917333					1	DETECTED	420.8838 m/z @41.03 [151020OFc1_NvH-0949-Control-2.raw]	420.8837585449219	41.0271046917333	4.42273408213333	99.1181955978667	94.69546151573337	1696834.25	3.4502008606231236E8	3	8190	7.645525334811367	0.5030588633632894	0.2230576443109376	420.8827819824219	420.8898620605469
938	420.8998718261719	33.7597185098833					1	DETECTED	420.8999 m/z @33.76 [151020OFc1_NvH-0949-Control-2.raw]	420.8998718261719	33.7597185098833	0.3332136984	99.8706219914667	99.5374082930667	5161715.5	5.039200086562765E8	3	8190	0.19003638184756255	0.8489086973442816	0.6502437442674364	420.889892578125	420.9098205566406
939	420.91314697265625	14.5217784314667					1	DETECTED	420.9131 m/z @14.52 [151020OFc1_NvH-0949-Control-2.raw]	420.91314697265625	14.5217784314667	0.399083410666667	99.3047807997333	98.90569738906663	495493.78125	3.279573411374948E8	0	8190	0.6969250346239786	0.7119399692258309	6.2542643510336084	420.909912109375	420.92291259765625
940	420.92498779296875	44.6363149824					1	DETECTED	420.9250 m/z @44.64 [151020OFc1_NvH-0949-Control-2.raw]	420.92498779296875	44.6363149824	0.0628873850666667	99.5274405861333	99.46455320106662	340291.8125	2.7733727166378367E8	0	8190	16.536013252844718	1.1140306884154925	1.1433969060798757	420.9231872558594	420.9339904785156
941	420.9500732421875	20.2503741997333					1	DETECTED	420.9501 m/z @20.25 [151020OFc1_NvH-0949-Control-2.raw]	420.9500732421875	20.2503741997333	0.633116613066667	99.6121084130667	98.97899180000003	121535.296875	2.87064997945624E8	0	8190	86.27843950236833	2.8137904580766193	6.897952794530166	420.94091796875	420.9501953125
942	420.960205078125	19.1670743749333					1	DETECTED	420.9602 m/z @19.17 [151020OFc1_NvH-0949-Control-2.raw]	420.960205078125	19.1670743749333	0.6423375048	96.5270130602667	95.8846755554667	1672741.75	3.487607911509152E8	0	8190	0.2758013997757658	4.893994136309404	0.16068173625573662	420.9502868652344	420.9701843261719
943	420.9702453613281	45.7587857125333					1	DETECTED	420.9702 m/z @45.76 [151020OFc1_NvH-0949-Control-2.raw]	420.9702453613281	45.7587857125333	4.21283859093333	97.4212133464	93.20837475546666	562875.9375	3.0102398548031616E8	0	8190	0.3315301683542913	1.4243078464923766	0.9788605495213153	420.97021484375	420.9801940917969
944	420.9813232421875	25.4490021474667					1	DETECTED	420.9813 m/z @25.45 [151020OFc1_NvH-0949-Control-2.raw]	420.9813232421875	25.4490021474667	4.8856391072	99.6675722413333	94.7819331341333	465208.8125	3.249389220776459E8	0	8190	0.2100893786607756	150.21563766608529	15.325116587327738	420.98028564453125	420.9912109375
945	421.01611328125	32.1280701786667					1	DETECTED	421.0161 m/z @32.13 [151020OFc1_NvH-0949-Control-2.raw]	421.01611328125	32.1280701786667	1.24173855253333	98.7577286232	97.51599007066666	232102.484375	3.473051856534067E8	0	8190	7.851963772537989	1.9215245996726649	2.8613960798741442	421.00634765625	421.0256652832031
946	421.0732421875	41.4625270165333					1	DETECTED	421.0732 m/z @41.46 [151020OFc1_NvH-0949-Control-2.raw]	421.0732421875	41.4625270165333	8.75756550586667	99.4440726245333	90.68650711866664	1019410.875	3.390747845852357E8	0	8190	0.27929436552639686	0.5002460730982856	0.35619365310197443	421.0639343261719	421.0785827636719
947	421.1059875488281	50.5206973552					1	DETECTED	421.1060 m/z @50.52 [151020OFc1_NvH-0949-Control-2.raw]	421.1059875488281	50.5206973552	2.09882489973333	99.7321636301333	97.63333873039997	117009.71875	3.436624798523368E8	0	8190	82.26287769675793	1.026359246237968	0.9770978526752583	421.0960998535156	421.1103210449219
948	421.146728515625	89.2867430424					1	DETECTED	421.1467 m/z @89.29 [151020OFc1_NvH-0949-Control-2.raw]	421.146728515625	89.2867430424	8.21511386666667	99.6307270586667	91.41561319200002	259060.09375	2.71071064917312E8	0	8190	0.5954565042005271	0.5291978021088354	13.111004541904965	421.1368103027344	421.1558532714844
949	421.1818542480469	28.1272438154667					1	DETECTED	421.1819 m/z @28.13 [151020OFc1_NvH-0949-Control-2.raw]	421.1818542480469	28.1272438154667	5.7361109072	93.9242935365333	88.1881826293333	441551.71875	3.231520068525229E8	0	8190	0.14202216667855083	2.237851406859911	0.05530881427597436	421.17193603515625	421.1918029785156
950	421.1969909667969	24.6258924122667					1	DETECTED	421.1970 m/z @24.63 [151020OFc1_NvH-0949-Control-2.raw]	421.1969909667969	24.6258924122667	5.15115059493333	98.4701423170667	93.31899172213338	249339.28125	2.243561225940524E8	0	8190	10.059560171765789	3.2385252174160333	5.426242478729112	421.1919860839844	421.1972351074219
951	421.207275390625	14.9791190069333					1	DETECTED	421.2073 m/z @14.98 [151020OFc1_NvH-0949-Control-2.raw]	421.207275390625	14.9791190069333	3.98873057413333	97.3341283936	93.34539781946667	2017949.875	3.983106095102886E8	0	8190	7.680745905377555	3.476492631143848	1.5900301120576776	421.1972961425781	421.2096252441406
952	421.2196960449219	22.2285076938667					1	DETECTED	421.2197 m/z @22.23 [151020OFc1_NvH-0949-Control-2.raw]	421.2196960449219	22.2285076938667	3.95234551573333	98.6456236626667	94.69327814693337	4750141.0	5.919266849569689E8	3	8190	13.354575695095232	5.053687502937487	3.797355078628126	421.2097473144531	421.22967529296875
953	421.2340393066406	33.7597185098833					1	DETECTED	421.2340 m/z @33.76 [151020OFc1_NvH-0949-Control-2.raw]	421.2340393066406	33.7597185098833	4.18281187866667	98.3675540376	94.18474215893333	1406603.0	4.2412587152392095E8	4	8190	3.226222177622045	0.5726509252126043	0.9007211104851642	421.2297058105469	421.238037109375
954	421.248046875	23.270516144					1	DETECTED	421.2480 m/z @23.27 [151020OFc1_NvH-0949-Control-2.raw]	421.248046875	23.270516144	4.5828304856	98.3862247082667	93.8033942226667	3464132.75	5.0260044797403294E8	2	8190	0.2133695599361971	0.8592695452682682	2.531550937485932	421.2380676269531	421.25054931640625
955	421.26055908203125	11.7396478973333					1	DETECTED	421.2606 m/z @11.74 [151020OFc1_NvH-0949-Control-2.raw]	421.26055908203125	11.7396478973333	4.2714606808	98.7021903882667	94.4307297074667	3553383.75	4.767035054707003E8	2	8190	7.406279254860872	43.693723600122894	13.96472766073689	421.2505798339844	421.2705383300781
956	421.27825927734375	50.1408786642667					1	DETECTED	421.2783 m/z @50.14 [151020OFc1_NvH-0949-Control-2.raw]	421.27825927734375	50.1408786642667	5.56205066053333	96.9645247146667	91.40247405413336	2959683.25	3.806795739644594E8	2	8190	11.914955283136578	0.5024520479939064	0.597928310361933	421.27056884765625	421.2882385253906
957	421.28887939453125	37.3233582226667					1	DETECTED	421.2889 m/z @37.32 [151020OFc1_NvH-0949-Control-2.raw]	421.28887939453125	37.3233582226667	19.902512368	95.5621265658667	75.6596141978667	2237061.0	3.349072752414276E8	0	8190	0.18612923304779372	0.9132787209224753	0.009631150704763563	421.28826904296875	421.2974548339844
958	421.33123779296875	92.3187602757333					1	DETECTED	421.3312 m/z @92.32 [151020OFc1_NvH-0949-Control-2.raw]	421.33123779296875	92.3187602757333	0.00717166853333333	99.9845579565333	99.97738628799996	124718.390625	2.876153760286404E8	0	8190	8.793236681595104	0.5385590497676299	8.118755407361927	421.3212585449219	421.3399658203125
959	421.3497009277344	91.4776881498667					1	DETECTED	421.3497 m/z @91.48 [151020OFc1_NvH-0949-Control-2.raw]	421.3497009277344	91.4776881498667	13.8048779045333	92.3187602757333	78.5138823712	98504.5390625	2.6728099572266313E8	0	8190	0.13549031545777268	0.5054141991464584	0.6105040648848148	421.3433837890625	421.3520812988281
960	421.363037109375	30.3271658458667					1	DETECTED	421.3630 m/z @30.33 [151020OFc1_NvH-0949-Control-2.raw]	421.363037109375	30.3271658458667	9.77770217413333	92.6474520413333	82.86974986719997	324241.75	3.428218640723146E8	0	8190	0.21800289008568186	1.9970268370016906	2.9344065865011477	421.35504150390625	421.37164306640625
961	421.40777587890625	41.5561945938667					1	DETECTED	421.4078 m/z @41.56 [151020OFc1_NvH-0949-Control-2.raw]	421.40777587890625	41.5561945938667	4.35161192346667	95.3662117794667	91.01459985600002	808270.125	3.666296199054774E8	0	8190	0.0868339158581719	1.5330278479081405	15.60413134665911	421.3979797363281	421.4177551269531
962	421.4547424316406	27.9385122490667					1	DETECTED	421.4547 m/z @27.94 [151020OFc1_NvH-0949-Control-2.raw]	421.4547424316406	27.9385122490667	1.9171580768	97.8489102536	95.93175217679999	511004.34375	3.2416510086616105E8	0	8190	8.793186830141273	0.501666048333206	0.004715154022055287	421.4453430175781	421.4606628417969
963	421.4706726074219	18.127823904					1	DETECTED	421.4707 m/z @18.13 [151020OFc1_NvH-0949-Control-2.raw]	421.4706726074219	18.127823904	4.44287956506667	99.5459383298667	95.10305876480002	6746203.0	4.307303125040083E8	4	8190	0.19423328306267607	15.21274988429946	1.0198481197052154	421.460693359375	421.48065185546875
964	421.49261474609375	32.8941115434667					1	DETECTED	421.4926 m/z @32.89 [151020OFc1_NvH-0949-Control-2.raw]	421.49261474609375	32.8941115434667	3.77248340186667	94.2482521504	90.47576874853334	4256800.0	3.7074155075580007E8	4	8190	0.2036154456064594	1.5189357434199249	72.27878934751169	421.4826965332031	421.5018615722656
965	421.51556396484375	28.5126159616					1	DETECTED	421.5156 m/z @28.51 [151020OFc1_NvH-0949-Control-2.raw]	421.51556396484375	28.5126159616	4.33160200453333	97.8302039408	93.49860193626668	231891.921875	3.4456367556730604E8	0	8190	0.7179711491269742	2.1558617406046565	3.529655606247433	421.50579833984375	421.5178527832031
966	421.52813720703125	37.6330395456					1	DETECTED	421.5281 m/z @37.63 [151020OFc1_NvH-0949-Control-2.raw]	421.52813720703125	37.6330395456	2.35129704693333	83.3780260170667	81.02672897013338	437527.59375	3.0299426091087997E8	0	8190	0.21641117936659526	1.3626848233784534	0.0027503070563912415	421.5184631347656	421.5313720703125
967	421.5413818359375	15.0257494994667					1	DETECTED	421.5414 m/z @15.03 [151020OFc1_NvH-0949-Control-2.raw]	421.5413818359375	15.0257494994667	2.46864386	94.8947799744	92.4261361144	789149.1875	3.34230938404625E8	0	8190	1.655764242178602	0.5790537197195265	2.090738873965986	421.5314025878906	421.5432434082031
968	421.55328369140625	28.4266733672					1	DETECTED	421.5533 m/z @28.43 [151020OFc1_NvH-0949-Control-2.raw]	421.55328369140625	28.4266733672	4.71837854666667	96.3831521528	91.66477360613332	3657885.5	4.529463522767052E8	3	8190	7.33163115452772	1.5209265690733724	1.1890907228803715	421.5433044433594	421.5632629394531
969	421.5664978027344	22.3852685229333					1	DETECTED	421.5665 m/z @22.39 [151020OFc1_NvH-0949-Control-2.raw]	421.5664978027344	22.3852685229333	4.5331661568	99.6213853322667	95.08821917546669	3035756.25	4.24833811967874E8	3	8190	13.061539311650304	0.6155752090150856	1.4662621186676896	421.5633544921875	421.57647705078125
970	421.5785217285156	39.2168236648					1	DETECTED	421.5785 m/z @39.22 [151020OFc1_NvH-0949-Control-2.raw]	421.5785217285156	39.2168236648	4.15483712053333	63.7036552770667	59.54881815653337	349351.125	2.2729915658316198E8	0	8190	21.968853789305427	0.856545203551078	0.33259285221843504	421.5765686035156	421.5884704589844
971	421.59893798828125	31.8892853637333					1	DETECTED	421.5989 m/z @31.89 [151020OFc1_NvH-0949-Control-2.raw]	421.59893798828125	31.8892853637333	4.74980207013333	95.7155911210667	90.96578905093337	444370.8125	2.9529604133775187E8	3	8190	0.09646835178337909	2.2364321561643243	0.9894699439797344	421.5902099609375	421.6084899902344
972	421.6973876953125	44.9219061186667					1	DETECTED	421.6974 m/z @44.92 [151020OFc1_NvH-0949-Control-2.raw]	421.6973876953125	44.9219061186667	5.09041840293333	95.5436435346667	90.45322513173338	165709.265625	3.1157538089055955E8	0	8190	90.27573148431023	1.1407324744571075	1.2754731632264769	421.68743896484375	421.7013244628906
973	421.7113342285156	29.1695583768					1	DETECTED	421.7113 m/z @29.17 [151020OFc1_NvH-0949-Control-2.raw]	421.7113342285156	29.1695583768	1.6213282488	96.7680709626667	95.1467427138667	6671406.5	5.884963966991377E8	2	8190	0.2222712817865009	0.9222772177821589	0.6139672437632386	421.7018127441406	421.7213134765625
974	421.72137451171875	18.1377473338667					1	DETECTED	421.7214 m/z @18.14 [151020OFc1_NvH-0949-Control-2.raw]	421.72137451171875	18.1377473338667	4.7600221832	90.5918879538667	85.8318657706667	6134029.0	4.721385810715797E8	0	8190	17.648975418108783	5.3802611661376485	94.16135888806821	421.7213439941406	421.7313537597656
975	421.73150634765625	30.1951554736					1	DETECTED	421.7315 m/z @30.20 [151020OFc1_NvH-0949-Control-2.raw]	421.73150634765625	30.1951554736	10.5099479005333	77.6513170226667	67.1413691221334	1716664.375	3.03462647508884E8	0	8190	0.20213269662357192	0.5061888575214043	0.0102013586970062	421.73138427734375	421.733154296875
976	421.7431640625	32.9795898522667					1	DETECTED	421.7432 m/z @32.98 [151020OFc1_NvH-0949-Control-2.raw]	421.7431640625	32.9795898522667	4.7065959104	96.5270130602667	91.8204171498667	3407294.0	4.532215333851997E8	2	8190	17.113140672903242	1.2974267960208168	6.06813296090207	421.7331848144531	421.7484436035156
977	421.7585144042969	27.7127461301333					1	DETECTED	421.7585 m/z @27.71 [151020OFc1_NvH-0949-Control-2.raw]	421.7585144042969	27.7127461301333	0.371033718933333	99.7877041285333	99.41667040959997	1.51435808E8	3.227847957805969E9	2	8190	0.2592906560823245	1.1526301994693937	1.171947970048429	421.74853515625	421.76849365234375
978	421.7709655761719	29.3191109626667					1	DETECTED	421.7710 m/z @29.32 [151020OFc1_NvH-0949-Control-2.raw]	421.7709655761719	29.3191109626667	1.0301141944	91.3260921938667	90.2959779994667	2893936.75	4.323167222991651E8	2	8190	0.9146044572239802	1.0088132576206297	1.6214420879941367	421.7685241699219	421.78094482421875
979	421.7908630371094	37.2834211205333					1	DETECTED	421.7909 m/z @37.28 [151020OFc1_NvH-0949-Control-2.raw]	421.7908630371094	37.2834211205333	4.72841212053333	97.4859688392	92.75755671866666	597100.5	3.3858378533667916E8	0	8190	0.9916894699371923	2.069072306287935	0.05784154443151157	421.781005859375	421.8006286621094
980	421.85467529296875	8.2047992384					1	DETECTED	421.8547 m/z @8.20 [151020OFc1_NvH-0949-Control-2.raw]	421.85467529296875	8.2047992384	2.34226993306667	99.3419912714667	96.99972133840002	291556.90625	2.9338072035574806E8	0	8190	146.80807353017178	0.5285374682840627	0.02578425574123212	421.8447570800781	421.8547058105469
981	421.8647766113281	49.2443973730667					1	DETECTED	421.8648 m/z @49.24 [151020OFc1_NvH-0949-Control-2.raw]	421.8647766113281	49.2443973730667	4.20286772613333	99.5274405861333	95.32457285999996	926543.625	3.490494801323416E8	3	8190	0.20122472990956197	0.5055449428298407	0.012028246093767804	421.8548278808594	421.8675231933594
982	421.8775329589844	6.63591707573333					1	DETECTED	421.8775 m/z @6.64 [151020OFc1_NvH-0949-Control-2.raw]	421.8775329589844	6.63591707573333	1.7567085056	99.5181843114667	97.7614758058667	1016528.6875	3.414369084998966E8	0	8190	0.40813064982283986	2.814420422805712	36.990619614114856	421.8675537109375	421.878173828125
983	421.88818359375	21.5712114554667					1	DETECTED	421.8882 m/z @21.57 [151020OFc1_NvH-0949-Control-2.raw]	421.88818359375	21.5712114554667	0.786308758933333	97.6448312376	96.85852247866667	7399889.5	5.646721415361606E8	3	8190	0.26605858417550365	1.5560058984373342	25.10770613163231	421.8782043457031	421.8981628417969
984	421.9051513671875	35.4586837101333					1	DETECTED	421.9052 m/z @35.46 [151020OFc1_NvH-0949-Control-2.raw]	421.9051513671875	35.4586837101333	1.39524548533333	98.7577286232	97.36248313786666	2201657.75	4.214007232992435E8	0	8190	1.0088253379365781	1.0148654106265311	0.03284713850195563	421.898193359375	421.9151306152344
985	421.91839599609375	43.1804568226667					1	DETECTED	421.9184 m/z @43.18 [151020OFc1_NvH-0949-Control-2.raw]	421.91839599609375	43.1804568226667	1.05711990666667	99.6675722413333	98.61045233466663	680143.375	3.144174444322919E8	0	8190	0.16436324207805342	1.5510838699751457	4.4462537845269684E-4	421.9152526855469	421.9281005859375
986	421.93341064453125	31.8695982285333					1	DETECTED	421.9334 m/z @31.87 [151020OFc1_NvH-0949-Control-2.raw]	421.93341064453125	31.8695982285333	0.0536500213333333	99.806160688	99.75251066666667	331466.09375	3.0994227847490567E8	0	8190	20.595660852668043	2.011724179306133	3.29259411690315	421.9288024902344	421.9432067871094
987	421.9461975097656	59.1369687768					1	DETECTED	421.9462 m/z @59.14 [151020OFc1_NvH-0949-Control-2.raw]	421.9461975097656	59.1369687768	0.939540442666667	99.6492369922667	98.70969654960003	112618.3671875	3.108737238183448E8	0	8190	73.56449747224933	0.8480589209446723	0.7543256341547343	421.9438781738281	421.9506530761719
988	421.9607849121094	25.1583694549333					1	DETECTED	421.9608 m/z @25.16 [151020OFc1_NvH-0949-Control-2.raw]	421.9607849121094	25.1583694549333	4.5331661568	99.9258068477333	95.39264069093329	1525996.125	3.2341424320702624E8	4	8190	0.1546334160979228	8.8363133092029	0.5851117861417996	421.9510192871094	421.9617919921875
989	421.9718017578125	18.127823904					1	DETECTED	421.9718 m/z @18.13 [151020OFc1_NvH-0949-Control-2.raw]	421.9718017578125	18.127823904	4.7600221832	98.339729556	93.57970737279999	3372792.25	4.152581053892579E8	0	8190	0.19915658339443354	0.6237537396401284	10.500098400627254	421.9618225097656	421.9817810058594
990	421.9821472167969	30.1790363856					1	DETECTED	421.9821 m/z @30.18 [151020OFc1_NvH-0949-Control-2.raw]	421.9821472167969	30.1790363856	7.16687126186667	56.1338554144	48.966984152533335	880193.8125	1.940577705002649E8	0	8190	0.15910904398993964	119.08590908307252	1.2678786163638431	421.9818115234375	421.98358154296875
991	421.99365234375	32.9614957058667					1	DETECTED	421.9937 m/z @32.96 [151020OFc1_NvH-0949-Control-2.raw]	421.99365234375	32.9614957058667	4.44287956506667	99.5274405861333	95.08456102106662	1996663.625	3.45207036313838E8	0	8190	0.22286432747496576	0.6696445533687407	2.2009594788029463	421.98370361328125	422.0035705566406
992	422.0242004394531	29.8868586997333					1	DETECTED	422.0242 m/z @29.89 [151020OFc1_NvH-0949-Control-2.raw]	422.0242004394531	29.8868586997333	2.13473313093333	94.5672170488	92.43248391786668	499413.75	3.33486898675991E8	0	8190	0.19656153872631776	5.756911371598096	0.06055229082363614	422.0143127441406	422.0340576171875
993	422.1002197265625	91.7811352808					1	DETECTED	422.1002 m/z @91.78 [151020OFc1_NvH-0949-Control-2.raw]	422.1002197265625	91.7811352808	1.99792189146667	97.2337444522667	95.23582256080003	280423.46875	3.5545999022432387E8	0	8190	0.08707655938111714	0.5004254695233259	1.0367782089553184	422.09051513671875	422.1086730957031
994	422.1302490234375	90.3724261466667					1	DETECTED	422.1302 m/z @90.37 [151020OFc1_NvH-0949-Control-2.raw]	422.1302490234375	90.3724261466667	20.3762085693333	98.4331885605333	78.0569799912	3551788.0	3.02398272121533E8	0	8190	0.07838506467143702	1.2179718944768556	0.9651013325951455	422.1202697753906	422.1389465332031
995	422.16656494140625	91.5511916629333					1	DETECTED	422.1666 m/z @91.55 [151020OFc1_NvH-0949-Control-2.raw]	422.16656494140625	91.5511916629333	5.89502808026667	91.5996535336	85.70462545333334	150225.046875	3.406694886859688E8	0	8190	0.04201779568646202	0.5002828860682041	5.774337869391507E-4	422.159423828125	422.1706848144531
996	422.1807556152344	18.8248474842667					1	DETECTED	422.1808 m/z @18.82 [151020OFc1_NvH-0949-Control-2.raw]	422.1807556152344	18.8248474842667	4.20286772613333	98.4331885605333	94.23032083439996	208276.453125	2.94843831690738E8	0	8190	0.11801483773397692	4.050236554436241	0.005513271397730609	422.1708068847656	422.1827392578125
997	422.19287109375	29.7832553357333					1	DETECTED	422.1929 m/z @29.78 [151020OFc1_NvH-0949-Control-2.raw]	422.19287109375	29.7832553357333	5.91442521973333	95.1819329130667	89.26750769333337	1247614.625	3.5076296510803974E8	0	8190	0.07338375150399656	1.9159504773033351	0.7226460916802516	422.1829528808594	422.1929016113281
998	422.2029113769531	90.1240060621333					1	DETECTED	422.2029 m/z @90.12 [151020OFc1_NvH-0949-Control-2.raw]	422.2029113769531	90.1240060621333	0.128308067733333	96.3368423290667	96.20853426133337	1985606.25	4.199760177811539E8	3	8190	0.23512818221219334	0.5040309586392399	0.003889374607753069	422.19293212890625	422.203125
999	422.213134765625	29.1857498141333					1	DETECTED	422.2131 m/z @29.19 [151020OFc1_NvH-0949-Control-2.raw]	422.213134765625	29.1857498141333	4.42273408213333	98.2183896685333	93.79565558639997	2967200.0	6.6264384197763E8	2	8190	4.082783028288482	1.399753177907081	0.024780766251682934	422.2031555175781	422.2179260253906
1000	422.2279357910156	27.476545248					1	DETECTED	422.2279 m/z @27.48 [151020OFc1_NvH-0949-Control-2.raw]	422.2279357910156	27.476545248	3.81887015333333	99.9073592181333	96.08848906479996	6348361.5	7.789726847310563E8	2	8190	6.140036844755656	1.0810198648929987	0.6419323590108102	422.2179870605469	422.2379150390625
1001	422.24481201171875	45.1169908288					1	DETECTED	422.2448 m/z @45.12 [151020OFc1_NvH-0949-Control-2.raw]	422.24481201171875	45.1169908288	4.41338281813333	97.9691815805333	93.55579876239997	3869279.5	6.380993607260641E8	5	8190	0.161617138342244	0.6486641892917545	2.282637015436267	422.2379455566406	422.2486877441406
1002	422.2587890625	27.7342981589333					1	DETECTED	422.2588 m/z @27.73 [151020OFc1_NvH-0949-Control-2.raw]	422.2587890625	27.7342981589333	4.45278565146667	98.6642443690667	94.21145871760002	7.1785056E7	1.794333004921649E9	2	8190	0.2489053386951774	15.104329927813946	0.9688356381736375	422.24884033203125	422.2687683105469
1003	422.2690734863281	36.1749736672					1	DETECTED	422.2691 m/z @36.17 [151020OFc1_NvH-0949-Control-2.raw]	422.2690734863281	36.1749736672	4.33160200453333	92.3096223632	87.97802035866667	5002622.0	4.1134054697563535E8	2	8190	7.1871554668747635	0.5554682803427176	9.093273326117679	422.268798828125	422.2790222167969
1004	422.27911376953125	30.1579641424					1	DETECTED	422.2791 m/z @30.16 [151020OFc1_NvH-0949-Control-2.raw]	422.27911376953125	30.1579641424	4.3012567384	94.7319964322833	90.4307396938833	550102.8125	3.8347757185478824E8	0	8190	29.48106481485255	3.425909223837578	2.104416161818536	422.27911376953125	422.2884521484375
1005	422.29241943359375	37.2976145272					1	DETECTED	422.2924 m/z @37.30 [151020OFc1_NvH-0949-Control-2.raw]	422.29241943359375	37.2976145272	3.4967697472	97.0202698136	93.52350006639999	243903.5	3.561973057337393E8	0	8190	73.72143024243552	1.3045463916625097	2.8161073331653417	422.2897033691406	422.2989501953125
1006	422.3106689453125	90.7151472936					1	DETECTED	422.3107 m/z @90.72 [151020OFc1_NvH-0949-Control-2.raw]	422.3106689453125	90.7151472936	62.4410908237333	93.9527348018667	31.5116439781334	204388.453125	9.878712511968824E7	0	8190	0.1884696401311885	0.5176552878178919	7.07874446970745	422.3100891113281	422.3165283203125
1007	422.3289794921875	53.9070686072					1	DETECTED	422.3290 m/z @53.91 [151020OFc1_NvH-0949-Control-2.raw]	422.3289794921875	53.9070686072	0.00717166853333333	98.8586608426667	98.85148917413336	139548.6875	3.150635663695396E8	0	8190	91.36242731960247	0.9184776159849847	0.7015856347349552	422.3211364746094	422.3355712890625
1008	422.4244384765625	29.8665193434667					1	DETECTED	422.4244 m/z @29.87 [151020OFc1_NvH-0949-Control-2.raw]	422.4244384765625	29.8665193434667	4.1083297152	95.734038604	91.6257088888	422591.21875	3.0175318971179676E8	0	8190	4.791548129112293	2.135984628795212	0.01050843538624161	422.4145812988281	422.434326171875
1009	422.4452819824219	45.083466356					1	DETECTED	422.4453 m/z @45.08 [151020OFc1_NvH-0949-Control-2.raw]	422.4452819824219	45.083466356	4.02519256026667	99.8797343250667	95.85454176480003	4237313.5	6.384249849106448E8	5	8190	3.6055071358617	1.138138378614372	0.05266429238638227	422.4355163574219	422.45513916015625
1010	422.4617919921875	25.1262073824					1	DETECTED	422.4618 m/z @25.13 [151020OFc1_NvH-0949-Control-2.raw]	422.4617919921875	25.1262073824	4.47161941226667	97.4954497522667	93.02383034000002	876154.4375	3.156508779921172E8	0	8190	0.11998079305165632	0.5053127672869879	0.13459915411877674	422.45538330078125	422.4701232910156
1011	422.4801330566406	37.0471986578667					1	DETECTED	422.4801 m/z @37.05 [151020OFc1_NvH-0949-Control-2.raw]	422.4801330566406	37.0471986578667	4.5331661568	92.2158817154667	87.6827155586667	1359391.5	3.430331391450071E8	0	8190	0.16016426874645617	0.5315645884268969	1.0900117057747813	422.47015380859375	422.4901123046875
1012	422.52691650390625	29.7986141706667					1	DETECTED	422.5269 m/z @29.80 [151020OFc1_NvH-0949-Control-2.raw]	422.52691650390625	29.7986141706667	3.35011505093333	95.7618680602667	92.41175300933338	832761.3125	3.304051549787203E8	0	8190	1.0131833827834882	1.0043238240564487	5.924113837283218	422.5174255371094	422.5368957519531
1013	422.5404052734375	19.9729756141333					1	DETECTED	422.5404 m/z @19.97 [151020OFc1_NvH-0949-Control-2.raw]	422.5404052734375	19.9729756141333	5.63838301866667	71.1793294394667	65.54094642080003	539236.1875	2.544243794657474E8	0	8190	0.1259684106478538	6.518589337631127	8.057164456793881E-4	422.53692626953125	422.5420837402344
1014	422.5520935058594	25.8450616277333					1	DETECTED	422.5521 m/z @25.85 [151020OFc1_NvH-0949-Control-2.raw]	422.5520935058594	25.8450616277333	3.95234551573333	98.1255383456	94.17319282986668	1.212147E7	6.690892547912549E8	3	8190	0.17309384998587873	2.6823044307364676	0.3368199597495302	422.5421142578125	422.56207275390625
1015	422.5700378417969	23.2599372818667					1	DETECTED	422.5700 m/z @23.26 [151020OFc1_NvH-0949-Control-2.raw]	422.5700378417969	23.2599372818667	4.5221244312	97.30706412	92.78493968880001	4131523.0	6.678514925298737E8	3	8190	24.061801921862173	0.6935444388446821	176.16065532407146	422.5621032714844	422.5798645019531
1016	422.5810241699219	36.9887055373333					1	DETECTED	422.5810 m/z @36.99 [151020OFc1_NvH-0949-Control-2.raw]	422.5810241699219	36.9887055373333	4.47161941226667	95.2835171882667	90.81189777600002	760243.6875	3.2918680359407425E8	0	8190	14.531953208722406	0.585942880449671	14.05720481876562	422.5801086425781	422.59100341796875
1017	422.6054992675781	29.6984253874667					1	DETECTED	422.6055 m/z @29.70 [151020OFc1_NvH-0949-Control-2.raw]	422.6054992675781	29.6984253874667	4.32167108186667	96.8906049109333	92.56893382906664	272575.375	2.801309926681502E8	0	8190	12.178811777535909	1.8274816978654658	4.953489025223564	422.6011657714844	422.61474609375
1018	422.64617919921875	41.6290021482667					1	DETECTED	422.6462 m/z @41.63 [151020OFc1_NvH-0949-Control-2.raw]	422.64617919921875	41.6290021482667	6.0729214672	98.5810909754667	92.50816950826669	2640780.25	3.7801372325020516E8	0	8190	0.7538926385856968	3.6112428082838632	12.634559542274625	422.6368408203125	422.6543273925781
1019	422.67657470703125	74.6979654936					1	DETECTED	422.6766 m/z @74.70 [151020OFc1_NvH-0949-Control-2.raw]	422.67657470703125	74.6979654936	5.08094343333333	90.8253291648	85.74438573146666	252075.828125	2.914714984638616E8	0	8190	0.1439900262485736	0.6201751591350981	0.240224062256364	422.6666259765625	422.686279296875
1020	422.6914367675781	17.7442137272					1	DETECTED	422.6914 m/z @17.74 [151020OFc1_NvH-0949-Control-2.raw]	422.6914367675781	17.7442137272	4.3012567384	94.8576908042667	90.5564340658667	168826.03125	2.88975435288308E8	0	8190	0.11605596183043332	4.761174127311829	0.20351361339349044	422.68682861328125	422.701416015625
1021	422.7146301269531	29.2192104514667					1	DETECTED	422.7146 m/z @29.22 [151020OFc1_NvH-0949-Control-2.raw]	422.7146301269531	29.2192104514667	4.28074822186667	95.1633600544	90.88261183253333	714698.5625	3.321256868453322E8	2	8190	4.2550685117265985	0.6870831502429858	2.1199142564707874	422.70465087890625	422.71978759765625
1022	422.72979736328125	23.4092628370667					1	DETECTED	422.7298 m/z @23.41 [151020OFc1_NvH-0949-Control-2.raw]	422.72979736328125	23.4092628370667	4.04354259626667	96.188925268	92.14538267173333	9145573.0	6.588005623468899E8	2	8190	0.25470373584254347	0.5974701011276442	228.3961321704165	422.7198181152344	422.7397766113281
1023	422.7485046386719	27.6784240973333					1	DETECTED	422.7485 m/z @27.68 [151020OFc1_NvH-0949-Control-2.raw]	422.7485046386719	27.6784240973333	4.39217194346667	97.8208667384	93.42869479493334	1153119.125	4.252871484680168E8	2	8190	1.4784945003467804	0.567645038287115	0.03284340156606667	422.73980712890625	422.7497253417969
1024	422.7597351074219	27.7342981589333					1	DETECTED	422.7597 m/z @27.73 [151020OFc1_NvH-0949-Control-2.raw]	422.7597351074219	27.7342981589333	1.0934695936	99.6769596253333	98.58349003173329	1.9547328E7	1.0613989616622971E9	2	8190	4.722874875654735	29.175171637856877	1.3034441633448366	422.749755859375	422.76971435546875
1025	422.7705383300781	36.2294312698667					1	DETECTED	422.7705 m/z @36.23 [151020OFc1_NvH-0949-Control-2.raw]	422.7705383300781	36.2294312698667	3.6253949632	79.6209982781333	75.9956033149333	1969853.625	3.239885928108405E8	0	8190	0.14842261068931606	4.117172922895895	0.011459731114394089	422.7697448730469	422.7803955078125
1026	422.8463439941406	45.1499424557333					1	DETECTED	422.8463 m/z @45.15 [151020OFc1_NvH-0949-Control-2.raw]	422.8463439941406	45.1499424557333	0.00717166853333333	99.9937578738667	99.98658620533337	1443018.75	5.919927105371692E8	3	8190	0.14053259730064838	2.034808786722746	1.75902353855949	422.8387756347656	422.8563232421875
1027	422.86407470703125	13.5635854581333					1	DETECTED	422.8641 m/z @13.56 [151020OFc1_NvH-0949-Control-2.raw]	422.86407470703125	13.5635854581333	0.705520274933333	97.5894216418667	96.88390136693337	520645.78125	3.4035041192984706E8	3	8190	16.28859190968781	0.533509494735284	0.6753549084510818	422.8565368652344	422.8740539550781
1028	422.8745422363281	20.0074481008					1	DETECTED	422.8745 m/z @20.01 [151020OFc1_NvH-0949-Control-2.raw]	422.8745422363281	20.0074481008	0.0536500213333333	99.3047807997333	99.25113077839995	340310.0	3.406043502649823E8	0	8190	0.07742682134222534	3.727841123232246	458.4223306702147	422.87408447265625	422.87628173828125
1029	422.88629150390625	25.8217998546667					1	DETECTED	422.8863 m/z @25.82 [151020OFc1_NvH-0949-Control-2.raw]	422.88629150390625	25.8217998546667	0.455530990133333	99.5936312373333	99.13810024719997	8294746.0	5.570597730277255E8	3	8190	4.660223986472133	0.534882682645785	1.160484302988653	422.8763122558594	422.8962707519531
1030	422.8963317871094	27.3959918050667					1	DETECTED	422.8963 m/z @27.40 [151020OFc1_NvH-0949-Control-2.raw]	422.8963317871094	27.3959918050667	4.3623658456	99.7046115141333	95.34224566853331	1745438.5	3.625637865958067E8	3	8190	14.179960744038262	8.05763684028927	5.261818063615972	422.89630126953125	422.90057373046875
1031	422.9106140136719	47.5830331786667					1	DETECTED	422.9106 m/z @47.58 [151020OFc1_NvH-0949-Control-2.raw]	422.9106140136719	47.5830331786667	0.0168487082666667	99.9166172264	99.89976851813334	2970068.5	4.846975740844241E8	3	8190	24.54649888901086	0.6693550715424758	0.023099824077909236	422.9006652832031	422.92059326171875
1032	422.9255676269531	37.6435815237333					1	DETECTED	422.9256 m/z @37.64 [151020OFc1_NvH-0949-Control-2.raw]	422.9255676269531	37.6435815237333	0.586787858133333	99.7692359378667	99.18244807973336	637875.875	3.1141567494591117E8	0	8190	0.10979002503813007	1.53383559218218	1.2058772459345453	422.9206237792969	422.93505859375
1033	422.95574951171875	16.2622079618667					1	DETECTED	422.9557 m/z @16.26 [151020OFc1_NvH-0949-Control-2.raw]	422.95574951171875	16.2622079618667	0.0536500213333333	99.7414650064	99.68781498506667	346558.5625	3.1456102332586515E8	0	8190	0.10148183386429821	0.6087516161981004	0.018829973341703825	422.94580078125	422.9628601074219
1034	422.972900390625	33.2698484664					1	DETECTED	422.9729 m/z @33.27 [151020OFc1_NvH-0949-Control-2.raw]	422.972900390625	33.2698484664	0.9757106496	99.7506440610667	98.77493341146669	357780.28125	3.2628691766319954E8	0	8190	27.97015445197056	1.9338701679326287	0.0093188406203392	422.9629211425781	422.9825439453125
1035	423.0086669921875	40.7372786250667					1	DETECTED	423.0087 m/z @40.74 [151020OFc1_NvH-0949-Control-2.raw]	423.0086669921875	40.7372786250667	1.4132555968	99.5274405861333	98.1141849893333	1094085.75	3.20499910117589E8	0	8190	0.1497009699537344	0.5009783525838389	0.6141852918239283	422.9986877441406	423.0176086425781
1036	423.0466003417969	41.6163688549333					1	DETECTED	423.0466 m/z @41.62 [151020OFc1_NvH-0949-Control-2.raw]	423.0466003417969	41.6163688549333	7.8783717336	99.3326572576	91.454285524	505999.34375	2.9622433735769486E8	0	8190	0.13760459762417554	1.355360325556661	9.29506524983545	423.0372009277344	423.0563659667969
1037	423.0838623046875	54.4426915872					1	DETECTED	423.0839 m/z @54.44 [151020OFc1_NvH-0949-Control-2.raw]	423.0838623046875	54.4426915872	2.06284811333333	99.3605652085333	97.29771709519997	110684.1640625	2.874971239109788E8	0	8190	126.99264722324239	0.9224171638571053	0.9175716810463238	423.0782470703125	423.08660888671875
1038	423.0967712402344	59.9592234882667					1	DETECTED	423.0968 m/z @59.96 [151020OFc1_NvH-0949-Control-2.raw]	423.0967712402344	59.9592234882667	2.07189179493333	96.4201162037333	94.34822440879996	142629.125	2.8254510304642206E8	0	8190	87.72872628379938	0.8295449248696477	0.5756801964834719	423.0873107910156	423.1065673828125
1039	423.13360595703125	90.3439141149333					1	DETECTED	423.1336 m/z @90.34 [151020OFc1_NvH-0949-Control-2.raw]	423.13360595703125	90.3439141149333	26.9106204141333	97.8962634504	70.9856430362667	641954.375	2.6460963857800895E8	0	8190	0.07837055906990997	1.3322064877902628	2.1703084553158973	423.1277770996094	423.14251708984375
1040	423.16986083984375	91.0129208525333					1	DETECTED	423.1699 m/z @91.01 [151020OFc1_NvH-0949-Control-2.raw]	423.16986083984375	91.0129208525333	4.4902497976	95.8013672282667	91.3111174306667	401430.96875	3.057654089878591E8	0	8190	0.0689273388263274	0.9311458648223804	1.4598539446920402	423.1600646972656	423.1797790527344
1041	423.1981506347656	13.60856016					1	DETECTED	423.1982 m/z @13.61 [151020OFc1_NvH-0949-Control-2.raw]	423.1981506347656	13.60856016	4.51251887546667	98.74834336	94.23582448453334	454014.15625	3.169982778347881E8	0	8190	23.57879694959103	0.5200482048254479	9.582464750366928	423.1882629394531	423.2007141113281
1042	423.2107238769531	24.2861967128					1	DETECTED	423.2107 m/z @24.29 [151020OFc1_NvH-0949-Control-2.raw]	423.2107238769531	24.2861967128	3.97063508053333	97.5708843216	93.60024924106668	2900026.0	4.720839957152892E8	3	8190	18.090088621459337	5.629962954617283	3.9585817842132287	423.20074462890625	423.2109375
1043	423.220947265625	25.8329435064					1	DETECTED	423.2209 m/z @25.83 [151020OFc1_NvH-0949-Control-2.raw]	423.220947265625	25.8329435064	0.6423375048	98.7670663589333	98.12472885413331	3970935.75	5.3482477526299316E8	3	8190	2.5909156984566835	0.7858842017153517	1.3394194322097712	423.2109680175781	423.2213439941406
1044	423.2313537597656	23.3946342362667					1	DETECTED	423.2314 m/z @23.39 [151020OFc1_NvH-0949-Control-2.raw]	423.2313537597656	23.3946342362667	3.97971368133333	98.1069111458667	94.12719746453337	4046146.0	5.617821286085399E8	2	8190	7.02394837003358	1.7333653274263554	1.0670024995579017	423.2214050292969	423.2356262207031
1045	423.2456359863281	20.3096215608					1	DETECTED	423.2456 m/z @20.31 [151020OFc1_NvH-0949-Control-2.raw]	423.2456359863281	20.3096215608	4.21283859093333	98.4515553453333	94.23871675439997	7027119.5	6.169594348316689E8	2	8190	0.21808449738169244	1.5007199023029651	4.580143755085895	423.23565673828125	423.2484436035156
1046	423.2584533691406	22.896920672					1	DETECTED	423.2585 m/z @22.90 [151020OFc1_NvH-0949-Control-2.raw]	423.2584533691406	22.896920672	3.1947208264	99.3512693901333	96.1565485637333	1.803924E7	1.2970136255710065E9	3	8190	32.10016301584554	0.5611252796612177	2.1809912767514588	423.2485046386719	423.2684326171875
1047	423.2702331542969	51.1174464504					1	DETECTED	423.2702 m/z @51.12 [151020OFc1_NvH-0949-Control-2.raw]	423.2702331542969	51.1174464504	4.34083712826667	92.6381604264	88.29732329813334	1576889.875	3.4190959674666345E8	0	8190	0.0501089827179797	1.8471372610928751	238.37488883503667	423.26849365234375	423.2801513671875
1048	423.2837829589844	7.51541119013333					1	DETECTED	423.2838 m/z @7.52 [151020OFc1_NvH-0949-Control-2.raw]	423.2837829589844	7.51541119013333	1.1784165968	92.4187027770667	91.2402861802667	100663.515625	3.0159767403837526E8	0	8190	0.05031278650727966	7.1990187806262025	0.7607398334304389	423.2804260253906	423.2935791015625
1049	423.310302734375	92.1971819528					1	DETECTED	423.3103 m/z @92.20 [151020OFc1_NvH-0949-Control-2.raw]	423.310302734375	92.1971819528	70.6590065301333	92.6474520413333	21.9884455112	121905.15625	6.5100435578768864E7	0	8190	null	0.5104528373387525	0.59694241989204	423.30487060546875	423.3139343261719
1050	423.3292236328125	36.6107246674667					1	DETECTED	423.3292 m/z @36.61 [151020OFc1_NvH-0949-Control-2.raw]	423.3292236328125	36.6107246674667	0.0819960325333333	98.6270699626667	98.54507393013336	110881.65625	3.2947810301889443E8	0	8190	91.32283381367502	1.3488708423853022	1.510036706224187	423.3250427246094	423.3338623046875
1051	423.3469543457031	92.1971819528					1	DETECTED	423.3470 m/z @92.20 [151020OFc1_NvH-0949-Control-2.raw]	423.3469543457031	92.1971819528	13.4237198752	92.6600310093333	79.2363111341333	255642.109375	3.130711549467146E8	0	8190	0.8761194217796202	0.5661293133112728	0.06028966837317208	423.34478759765625	423.35650634765625
1052	423.3651123046875	92.1971819528					1	DETECTED	423.3651 m/z @92.20 [151020OFc1_NvH-0949-Control-2.raw]	423.3651123046875	92.1971819528	8.3053625488	98.0611283874667	89.75576583866669	131568.859375	3.011056772324517E8	0	8190	6.609778730450188	0.5349494532144281	8.628026054695649	423.3583679199219	423.37225341796875
1053	423.3831787109375	92.1971819528					1	DETECTED	423.3832 m/z @92.20 [151020OFc1_NvH-0949-Control-2.raw]	423.3831787109375	92.1971819528	4.18281187866667	98.1620816312	93.97926975253333	406408.9375	3.63877046657105E8	0	8190	0.8912567057608953	3.7714528988563787	9.391715875223644	423.3739929199219	423.3929443359375
1054	423.4195251464844	92.1971819528					1	DETECTED	423.4195 m/z @92.20 [151020OFc1_NvH-0949-Control-2.raw]	423.4195251464844	92.1971819528	4.80840255626667	99.4625037784	94.65410122213333	436144.84375	3.138590548552446E8	0	8190	8.004998781666544	14.705824217686567	0.10421551529803774	423.4097900390625	423.42950439453125
1055	423.4356994628906	14.5332258632					1	DETECTED	423.4357 m/z @14.53 [151020OFc1_NvH-0949-Control-2.raw]	423.4356994628906	14.5332258632	7.52495468906667	94.74134864615	87.21639395708333	236107.703125	2.6502989656755742E8	0	8190	0.3827958124934234	6.222390072389632	1.674457394100971	423.4300842285156	423.44525146484375
1056	423.4552917480469	29.2947094525333					1	DETECTED	423.4553 m/z @29.29 [151020OFc1_NvH-0949-Control-2.raw]	423.4552917480469	29.2947094525333	1.6123265704	99.4347396445333	97.8224130741333	306626.125	3.4909402641325164E8	0	8190	22.206513466945083	1.8988685878938054	3.139770894728442	423.4458923339844	423.45806884765625
1057	423.4681091308594	13.3722854672					1	DETECTED	423.4681 m/z @13.37 [151020OFc1_NvH-0949-Control-2.raw]	423.4681091308594	13.3722854672	4.8663022104	99.3975834186667	94.5312812082667	2513248.0	3.7777701691410077E8	0	8190	10.874942278366962	21.834446565511904	86.84136839773159	423.45819091796875	423.47808837890625
1058	423.4984130859375	39.1598555405333					1	DETECTED	423.4984 m/z @39.16 [151020OFc1_NvH-0949-Control-2.raw]	423.4984130859375	39.1598555405333	4.40224096586667	86.7952486213333	82.39300765546663	115875.8671875	2.769826403834983E8	0	8190	80.7485720822775	1.2207182849764524	1.4411143562996824	423.49578857421875	423.499755859375
1059	423.509765625	16.6028769632					1	DETECTED	423.5098 m/z @16.60 [151020OFc1_NvH-0949-Control-2.raw]	423.509765625	16.6028769632	5.5714229288	94.2304129232	88.6589899944	264993.125	3.1364970605871177E8	3	8190	0.047951903792938566	7.615285295759933	0.09053366398259403	423.49993896484375	423.515380859375
1060	423.5255126953125	27.6100041306667					1	DETECTED	423.5255 m/z @27.61 [151020OFc1_NvH-0949-Control-2.raw]	423.5255126953125	27.6100041306667	5.17280452693333	97.6353587208	92.46255419386667	305538.625	2.9011681686567634E8	0	8190	0.11148197580170205	2.248451064264589	5.642731913902714	423.5157470703125	423.53094482421875
1061	423.54107666015625	36.3862208373333					1	DETECTED	423.5411 m/z @36.39 [151020OFc1_NvH-0949-Control-2.raw]	423.54107666015625	36.3862208373333	4.3623658456	96.2813952765333	91.9190294309333	433001.59375	3.2561630281022096E8	0	8190	22.439922058343956	1.7051105469339878	0.2928895717485935	423.531494140625	423.5422058105469
1062	423.5522155761719	23.2381960042667					1	DETECTED	423.5522 m/z @23.24 [151020OFc1_NvH-0949-Control-2.raw]	423.5522155761719	23.2381960042667	4.45278565146667	98.3958186306667	93.94303297920003	2165762.0	4.3978965465158117E8	3	8190	17.10840849637483	1.108368407954942	0.41249825986339544	423.542236328125	423.56219482421875
1063	423.5648498535156	30.3734468221333					1	DETECTED	423.5648 m/z @30.37 [151020OFc1_NvH-0949-Control-2.raw]	423.5648498535156	30.3734468221333	4.04354259626667	99.1089497498667	95.06540715360002	1126331.875	3.7527563433555716E8	0	8190	5.139124554322279	0.622857589867322	9.3358428819714	423.5622253417969	423.5748291015625
1064	423.578857421875	47.4873742464					1	DETECTED	423.5789 m/z @47.49 [151020OFc1_NvH-0949-Control-2.raw]	423.578857421875	47.4873742464	4.13647912186667	97.7008287602667	93.56434963840003	497166.75	3.2355029988834167E8	3	8190	20.225124468756086	1.3198053744291969	0.002337763473241198	423.5748596191406	423.580078125
1065	423.5901184082031	33.6398336834667					1	DETECTED	423.5901 m/z @33.64 [151020OFc1_NvH-0949-Control-2.raw]	423.5901184082031	33.6398336834667	3.89175036026667	99.6769596253333	95.78520926506663	2705109.0	3.747747061122625E8	3	8190	0.17597972673515017	1.120050032046077	0.010111608733479882	423.5802001953125	423.6000671386719
1066	423.6725158691406	39.2046259962667					1	DETECTED	423.6725 m/z @39.20 [151020OFc1_NvH-0949-Control-2.raw]	423.6725158691406	39.2046259962667	4.8280591192	97.6541937242667	92.8261346050667	285671.46875	2.918702405841796E8	0	8190	34.43518433660979	1.3501367797578543	1.7002735595157086	423.663330078125	423.682373046875
1067	423.68609619140625	14.5217784314667					1	DETECTED	423.6861 m/z @14.52 [151020OFc1_NvH-0949-Control-2.raw]	423.68609619140625	14.5217784314667	5.58108156186667	99.582802936	94.00172137413333	203725.34375	3.632256098021782E8	0	8190	0.2058007934809627	7.763245060201709	0.027084740887725785	423.6826171875	423.6960144042969
1068	423.7074279785156	31.4074956098667					1	DETECTED	423.7074 m/z @31.41 [151020OFc1_NvH-0949-Control-2.raw]	423.7074279785156	31.4074956098667	2.6865138792	98.1808019858667	95.49428810666669	875821.375	3.184539292606351E8	0	8190	4.523277529285934	0.5379441699570322	2.030236068437745	423.6976013183594	423.7087097167969
1069	423.71881103515625	13.3820226749333					1	DETECTED	423.7188 m/z @13.38 [151020OFc1_NvH-0949-Control-2.raw]	423.71881103515625	13.3820226749333	4.17366200293333	98.339729556	94.16606755306667	2008885.375	4.297834091522719E8	2	8190	10.983037663979886	0.9523728650585495	4.55653260811732	423.7089538574219	423.7287902832031
1070	423.73944091796875	17.9409655330667					1	DETECTED	423.7394 m/z @17.94 [151020OFc1_NvH-0949-Control-2.raw]	423.73944091796875	17.9409655330667	1.53984360026667	99.7877041285333	98.24786052826664	2.8293208E7	1.0677036758958336E9	2	8190	0.16901252813185863	2.8931178866758107	4.560963761414555	423.7294616699219	423.7494201660156
1071	423.7599182128906	22.8737002293333					1	DETECTED	423.7599 m/z @22.87 [151020OFc1_NvH-0949-Control-2.raw]	423.7599182128906	22.8737002293333	2.56871323466667	97.4029610573333	94.83424782266663	8176120.5	8.533280256153914E8	2	8190	32.01791894984805	2.110881982090295	4.3853102876746775	423.74993896484375	423.7698059082031
1072	423.7713623046875	51.1554605712					1	DETECTED	423.7714 m/z @51.16 [151020OFc1_NvH-0949-Control-2.raw]	423.7713623046875	51.1554605712	7.4497763216	93.6008848450667	86.1511085234667	478735.6875	3.115158296770303E8	0	8190	0.026146621718119434	1.1579539871513829	1.3155711389844829	423.77008056640625	423.7799987792969
1073	423.78375244140625	47.4170935264					1	DETECTED	423.7838 m/z @47.42 [151020OFc1_NvH-0949-Control-2.raw]	423.78375244140625	47.4170935264	6.26535052906667	96.0131918936	89.74784136453333	119949.6171875	2.722400137898575E8	0	8190	88.49278464016011	1.1108286242764263	1.2191207772762016	423.78265380859375	423.7919006347656
1074	423.8383483886719	42.1926540298667					1	DETECTED	423.8383 m/z @42.19 [151020OFc1_NvH-0949-Control-2.raw]	423.8383483886719	42.1926540298667	0.00717166853333333	99.9937578738667	99.98658620533337	468668.09375	3.3202723010590374E8	0	8190	25.571397324876074	1.507856793180889	1.677423488586555	423.82843017578125	423.847900390625
1075	423.85589599609375	10.4174133258667					1	DETECTED	423.8559 m/z @10.42 [151020OFc1_NvH-0949-Control-2.raw]	423.85589599609375	10.4174133258667	0.00717166853333333	98.4701423170667	98.46297064853337	191853.6875	3.006577863762504E8	0	8190	7.514357547262792	0.539516228001147	23.47273788717922	423.8485107421875	423.8604431152344
1076	423.8704528808594	7.59755839466667					1	DETECTED	423.8705 m/z @7.60 [151020OFc1_NvH-0949-Control-2.raw]	423.8704528808594	7.59755839466667	0.813283406666667	99.7692359378667	98.95595253120003	288686.15625	2.9227045629612565E8	0	8190	7.299308916624528	16.790985487071396	49.55898555479296	423.8605041503906	423.8729553222656
1077	423.88299560546875	28.8960118338667					1	DETECTED	423.8830 m/z @28.90 [151020OFc1_NvH-0949-Control-2.raw]	423.88299560546875	28.8960118338667	0.921456812533333	98.9822970288	98.06084021626667	881399.625	3.581684141234788E8	0	8190	10.299786245180009	0.5049061982762381	0.017753550513410064	423.8730163574219	423.8846435546875
1078	423.8946838378906	10.2623318434667					1	DETECTED	423.8947 m/z @10.26 [151020OFc1_NvH-0949-Control-2.raw]	423.8946838378906	10.2623318434667	0.00717166853333333	99.7138529114667	99.70668124293337	2925596.0	4.193682278315439E8	3	8190	3.891926787782033	2.352355465786576	20.84226185785804	423.8847351074219	423.9045104980469
1079	423.9065246582031	29.7327564850667					1	DETECTED	423.9065 m/z @29.73 [151020OFc1_NvH-0949-Control-2.raw]	423.9065246582031	29.7327564850667	4.13647912186667	99.4533414568	95.31686233493333	758115.375	3.47807063864911E8	3	8190	16.583212409122808	0.7482078655415259	1.3067208012939249	423.9046936035156	423.9135437011719
1080	423.9235534667969	48.6287966664					1	DETECTED	423.9236 m/z @48.63 [151020OFc1_NvH-0949-Control-2.raw]	423.9235534667969	48.6287966664	0.0536500213333333	99.5936312373333	99.53998121599996	1754771.0	4.070119172321828E8	3	8190	0.2758795725851826	0.5145502411535178	15.513980587144326	423.91357421875	423.9334716796875
1081	423.9372253417969	14.5754858261333					1	DETECTED	423.9372 m/z @14.58 [151020OFc1_NvH-0949-Control-2.raw]	423.9372253417969	14.5754858261333	0.0536500213333333	99.2300194648	99.17636944346665	169212.625	3.2466116902667516E8	0	8190	0.8677123522951753	5.21280391816745	0.00892693204583642	423.93359375	423.94720458984375
1082	423.95660400390625	12.8766145101333					1	DETECTED	423.9566 m/z @12.88 [151020OFc1_NvH-0949-Control-2.raw]	423.95660400390625	12.8766145101333	0.00717166853333333	99.6492369922667	99.64206532373336	167158.578125	2.876400992526381E8	0	8190	2.5587661469858674	8.025548808730413	17.172844805183594	423.9472351074219	423.9592590332031
1083	423.969482421875	13.3722854672					1	DETECTED	423.9695 m/z @13.37 [151020OFc1_NvH-0949-Control-2.raw]	423.969482421875	13.3722854672	1.1874557576	99.2766164432	98.08916068559999	1015716.625	3.030155386774608E8	0	8190	0.16695850554305736	1.0382626050675796	106.67277325604117	423.9595947265625	423.9744873046875
1084	423.9846496582031	43.7583234666667					1	DETECTED	423.9846 m/z @43.76 [151020OFc1_NvH-0949-Control-2.raw]	423.9846496582031	43.7583234666667	0.165315624533333	99.6769596253333	99.51164400079996	1193425.25	3.3589645364046973E8	4	8190	0.27805419866642467	0.5220204085953483	1.4319099181070292	423.9747009277344	423.9941101074219
1085	424.100341796875	49.2737031522667					1	DETECTED	424.1003 m/z @49.27 [151020OFc1_NvH-0949-Control-2.raw]	424.100341796875	49.2737031522667	0.0912411336	99.2113044930667	99.12006335946671	119717.5703125	3.012813764627278E8	0	8190	91.73850595991544	1.0076769166399875	0.8646362696230956	424.0903625488281	424.1047058105469
1086	424.1260681152344	90.3439141149333					1	DETECTED	424.1261 m/z @90.34 [151020OFc1_NvH-0949-Control-2.raw]	424.1260681152344	90.3439141149333	44.4691027858667	96.2813952765333	51.8122924906666	364301.28125	1.9819950780777577E8	0	8190	0.06712007527778496	1.9801679153063465	2.5543459014086753	424.1220703125	424.1347961425781
1087	424.1734313964844	42.1377986021333					1	DETECTED	424.1734 m/z @42.14 [151020OFc1_NvH-0949-Control-2.raw]	424.1734313964844	42.1377986021333	2.57774904533333	91.0604118925333	88.48266284719996	314887.4375	3.1848872617146766E8	0	8190	3.124474507713721	1.224508127257724	1.796364058214839	424.1646728515625	424.18341064453125
1088	424.1865234375	39.3293283834667					1	DETECTED	424.1865 m/z @39.33 [151020OFc1_NvH-0949-Control-2.raw]	424.1865234375	39.3293283834667	4.67468580346667	98.8127114418667	94.13802563840002	289438.9375	3.519172436455793E8	0	8190	45.50063055020167	1.597411396265344	2.221771132784191	424.1835632324219	424.1965026855469
1089	424.19952392578125	12.8042336378667					1	DETECTED	424.1995 m/z @12.80 [151020OFc1_NvH-0949-Control-2.raw]	424.19952392578125	12.8042336378667	3.560939612	94.8391430944	91.2782034824	268876.6875	3.206039013020734E8	0	8190	0.049276244628826404	0.6897576104753005	35.08631729473939	424.196533203125	424.2012634277344
1090	424.2112731933594	26.2661383802667					1	DETECTED	424.2113 m/z @26.27 [151020OFc1_NvH-0949-Control-2.raw]	424.2112731933594	26.2661383802667	3.94322082186667	98.2557534365333	94.31253261466662	4574726.5	5.421155311613408E8	2	8190	0.24264179213237114	0.5652553718299624	6.7929586241598745	424.2012939453125	424.22125244140625
1091	424.2288513183594	10.2623318434667					1	DETECTED	424.2289 m/z @10.26 [151020OFc1_NvH-0949-Control-2.raw]	424.2288513183594	10.2623318434667	4.50137056666667	95.7821840733333	91.28081350666663	1921917.875	4.361646142752231E8	3	8190	0.17408269562948497	1.0626547513166793	6.707654795679428	424.2212829589844	424.2306823730469
1092	424.2406921386719	17.9209472584					1	DETECTED	424.2407 m/z @17.92 [151020OFc1_NvH-0949-Control-2.raw]	424.2406921386719	17.9209472584	3.8371862768	97.8581665968	94.02098032	1.2687955E7	8.079270439154998E8	2	8190	0.1728536206744522	0.6051684645771029	4.230625728409269	424.230712890625	424.2453308105469
1093	424.2553405761719	28.9453300904					1	DETECTED	424.2553 m/z @28.95 [151020OFc1_NvH-0949-Control-2.raw]	424.2553405761719	28.9453300904	2.7677775768	98.339729556	95.5719519792	2.0403726E7	8.935758957227964E8	2	8190	0.2035430662586606	1.0163361817771872	0.051236468894718466	424.245361328125	424.2652893066406
1094	424.26885986328125	54.8774028786667					1	DETECTED	424.2689 m/z @54.88 [151020OFc1_NvH-0949-Control-2.raw]	424.26885986328125	54.8774028786667	0.540096613333333	99.0286839714667	98.48858735813337	1177843.0	3.7826826658888793E8	0	8190	0.27917131275157914	1.0578319192145114	1.4123974102884918	424.265380859375	424.2787170410156
1095	424.2972412109375	92.1971819528					1	DETECTED	424.2972 m/z @92.20 [151020OFc1_NvH-0949-Control-2.raw]	424.2972412109375	92.1971819528	65.8672388538667	92.5370405213333	26.6698016674666	164814.953125	8.620090763668458E7	0	8190	1.2175855294407825	0.6407056299857701	0.00849519159173058	424.2889404296875	424.3061828613281
1096	424.3269348144531	91.4005329197333					1	DETECTED	424.3269 m/z @91.40 [151020OFc1_NvH-0949-Control-2.raw]	424.3269348144531	91.4005329197333	17.8692317272	93.0977783818667	75.2285466546667	266007.5	2.8858814880717695E8	0	8190	1.1054823003516958	0.505400619800861	2.714296059926281	424.3210144042969	424.3350830078125
1097	424.36163330078125	41.1622951861333					1	DETECTED	424.3616 m/z @41.16 [151020OFc1_NvH-0949-Control-2.raw]	424.36163330078125	41.1622951861333	2.56871323466667	95.8930912373333	93.32437800266662	141420.375	3.178045860364061E8	0	8190	38.82086065425045	1.2090660322748314	1.3032793771353144	424.3517761230469	424.3714294433594
1098	424.3953552246094	30.9778648490667					1	DETECTED	424.3954 m/z @30.98 [151020OFc1_NvH-0949-Control-2.raw]	424.3953552246094	30.9778648490667	5.5343990024	99.3419912714667	93.8075922690667	774547.875	3.3865672289256954E8	0	8190	0.3182874631828909	2.981144507060668	1.6220164730867916	424.3854675292969	424.4044494628906
1099	424.4332580566406	32.7181510413333					1	DETECTED	424.4333 m/z @32.72 [151020OFc1_NvH-0949-Control-2.raw]	424.4332580566406	32.7181510413333	2.31517035546667	96.2905991813333	93.97542882586663	966257.0625	3.439166819477185E8	0	8190	1.9190247394295987	0.6227142774094623	0.20145913091676024	424.4233703613281	424.44317626953125
1100	424.44647216796875	25.7618731581333					1	DETECTED	424.4465 m/z @25.76 [151020OFc1_NvH-0949-Control-2.raw]	424.44647216796875	25.7618731581333	4.13647912186667	97.8581665968	93.72168747493333	270709.125	2.956911307118344E8	0	8190	7.430537388955333	2.310422044916547	7.899598914441307	424.4432678222656	424.45074462890625
1101	424.4607849121094	21.8471391885333					1	DETECTED	424.4608 m/z @21.85 [151020OFc1_NvH-0949-Control-2.raw]	424.4607849121094	21.8471391885333	4.38270719573333	99.6492369922667	95.26652979653336	397825.8125	3.4376447357850707E8	0	8190	15.120707366480008	2.863517846721369	51.98367073949765	424.4508056640625	424.467041015625
1102	424.47705078125	36.6434263448					1	DETECTED	424.4771 m/z @36.64 [151020OFc1_NvH-0949-Control-2.raw]	424.47705078125	36.6434263448	1.29591339626667	97.8769018954667	96.58098849920003	1167934.25	3.525790530307924E8	0	8190	4.677167823203543	0.6215181500473523	0.0071767506948183036	424.4671630859375	424.4835510253906
1103	424.4937744140625	30.0514361885333					1	DETECTED	424.4938 m/z @30.05 [151020OFc1_NvH-0949-Control-2.raw]	424.4937744140625	30.0514361885333	3.72661254826667	98.3958186306667	94.66920608240002	2874545.25	3.8268652667279446E8	0	8190	0.20618138462107538	45.73098476228012	86.18542749606586	424.4839172363281	424.50341796875
1104	424.5080261230469	14.8728956122667					1	DETECTED	424.5080 m/z @14.87 [151020OFc1_NvH-0949-Control-2.raw]	424.5080261230469	14.8728956122667	4.17366200293333	98.5073002248	94.33363822186668	361911.71875	3.4537394159120226E8	0	8190	0.09481240077250952	0.512704291242022	0.7248873739721394	424.5039978027344	424.5179138183594
1105	424.5231628417969	7.70344061786667					1	DETECTED	424.5232 m/z @7.70 [151020OFc1_NvH-0949-Control-2.raw]	424.5231628417969	7.70344061786667	5.07078721466667	97.8863534592	92.81556624453333	122881.21875	3.266818004963238E8	0	8190	0.15361333356155438	3.906247749726579	1.3577125571698203	424.51812744140625	424.5286560058594
1106	424.5386657714844	20.5035089333333					1	DETECTED	424.5387 m/z @20.50 [151020OFc1_NvH-0949-Control-2.raw]	424.5386657714844	20.5035089333333	3.55177921386667	94.74134864615	91.18956943228334	497935.71875	3.355917888739674E8	3	8190	0.20833378045825057	0.5306781449303172	0.06702164726734261	424.5286865234375	424.54864501953125
1107	424.5587158203125	21.7920271962667					1	DETECTED	424.5587 m/z @21.79 [151020OFc1_NvH-0949-Control-2.raw]	424.5587158203125	21.7920271962667	4.5428763096	95.7433393026667	91.2004629930667	2290747.25	3.797015652263174E8	3	8190	0.1411066572690558	1.4711072357439197	1.4297029658637113	424.5487365722656	424.56109619140625
1108	424.57122802734375	29.1229070536					1	DETECTED	424.5712 m/z @29.12 [151020OFc1_NvH-0949-Control-2.raw]	424.57122802734375	29.1229070536	4.32167108186667	96.3738791168	92.05220803493333	2787954.75	4.3377488555806637E8	3	8190	0.1827618149417134	1.5740055073650332	0.019202452331225268	424.5612487792969	424.57452392578125
1109	424.58453369140625	25.8727054664					1	DETECTED	424.5845 m/z @25.87 [151020OFc1_NvH-0949-Control-2.raw]	424.58453369140625	25.8727054664	4.18281187866667	95.9114745178667	91.72866263920002	2821490.5	4.056158303594371E8	3	8190	0.16260139650752237	2.6839155926429044	2.5066166570678554	424.5745544433594	424.5945129394531
1110	424.59588623046875	30.9461940970667					1	DETECTED	424.5959 m/z @30.95 [151020OFc1_NvH-0949-Control-2.raw]	424.59588623046875	30.9461940970667	1.90830212586667	82.5420753514667	80.63377322560004	777189.25	3.179258420074136E8	0	8190	0.14898103190657963	0.5181828654751192	5.950039289268937	424.5945739746094	424.60516357421875
1111	424.6336669921875	32.7842688458667					1	DETECTED	424.6337 m/z @32.78 [151020OFc1_NvH-0949-Control-2.raw]	424.6336669921875	32.7842688458667	7.4378208432	95.8106297933333	88.3728089501333	452259.78125	3.3317385186143196E8	0	8190	4.578725218005538	1.74329769877096	0.7386490686813549	424.6237487792969	424.6435852050781
1112	424.6828308105469	8.82367787333333					1	DETECTED	424.6828 m/z @8.82 [151020OFc1_NvH-0949-Control-2.raw]	424.6828308105469	8.82367787333333	8.06645310346667	94.9041987304	86.83774562693333	107666.8671875	2.836852344288671E8	0	8190	0.34536721013576077	57.33947771031368	6.894871228779336	424.67706298828125	424.68994140625
1113	424.6999816894531	29.4337056330667					1	DETECTED	424.7000 m/z @29.43 [151020OFc1_NvH-0949-Control-2.raw]	424.6999816894531	29.4337056330667	5.2313289736	94.4198315768	89.18850260319999	429982.125	3.109794039191202E8	0	8190	0.06744095424537733	2.5149531846985735	0.014551573421678763	424.6902770996094	424.70086669921875
1114	424.7109069824219	27.5957411277333					1	DETECTED	424.7109 m/z @27.60 [151020OFc1_NvH-0949-Control-2.raw]	424.7109069824219	27.5957411277333	3.95234551573333	98.3209919733333	94.36864645759998	5952571.0	5.976150340275737E8	2	8190	12.212000419363164	0.5689848321477788	0.09591963887541705	424.7010803222656	424.72088623046875
1115	424.7281188964844	36.5463627581333					1	DETECTED	424.7281 m/z @36.55 [151020OFc1_NvH-0949-Control-2.raw]	424.7281188964844	36.5463627581333	3.4599197616	97.6448312376	94.184911476	1108774.625	4.1681126736176145E8	2	8190	26.483996858304614	0.5100300232833979	0.038073343033343116	424.720947265625	424.7288513183594
1116	424.7388610839844	32.5642675290667					1	DETECTED	424.7389 m/z @32.56 [151020OFc1_NvH-0949-Control-2.raw]	424.7388610839844	32.5642675290667	4.6124756544	99.7321636301333	95.1196879757333	4591356.5	6.00869286036787E8	2	8190	10.698894335373712	0.5433317124900925	0.8012658954000597	424.7288818359375	424.746826171875
1117	424.7568359375	28.9453300904					1	DETECTED	424.7568 m/z @28.95 [151020OFc1_NvH-0949-Control-2.raw]	424.7568359375	28.9453300904	1.55790825093333	98.8402631637333	97.28235491279997	9066263.0	6.190603008323293E8	2	8190	0.2017698141336517	0.8846853313127251	1.724772476505379	424.7468566894531	424.7668151855469
1118	424.77142333984375	17.5878244792					1	DETECTED	424.7714 m/z @17.59 [151020OFc1_NvH-0949-Control-2.raw]	424.77142333984375	17.5878244792	15.7204917117333	94.6040981282667	78.8836064165334	855623.0	2.9626886745343554E8	0	8190	0.1252582445240229	0.5344256696161738	17.12276246480989	424.76702880859375	424.7812194824219
1119	424.79693603515625	31.2019185450667					1	DETECTED	424.7969 m/z @31.20 [151020OFc1_NvH-0949-Control-2.raw]	424.79693603515625	31.2019185450667	0.00717166853333333	95.5436435346667	95.53647186613337	480242.875	2.9033929063453513E8	0	8190	0.0939257367869395	1.5312910254450864	0.6489039665354763	424.7897033691406	424.8067321777344
1120	424.8290710449219	40.8955609533333					1	DETECTED	424.8291 m/z @40.90 [151020OFc1_NvH-0949-Control-2.raw]	424.8290710449219	40.8955609533333	0.00717166853333333	99.9937578738667	99.98658620533337	555737.625	3.5605748462887317E8	0	8190	0.11657623515469595	1.5350158965796545	6.725828325236645	424.8192443847656	424.8388366699219
1121	424.8426513671875	20.0499957450667					1	DETECTED	424.8427 m/z @20.05 [151020OFc1_NvH-0949-Control-2.raw]	424.8426513671875	20.0499957450667	0.0260422376	99.9166172264	99.89057498880001	234108.015625	2.808923998322401E8	0	8190	5.4412649756408005	4.022840482008859	0.02812570829510741	424.839111328125	424.85260009765625
1122	424.85748291015625	18.6703222213333					1	DETECTED	424.8575 m/z @18.67 [151020OFc1_NvH-0949-Control-2.raw]	424.85748291015625	18.6703222213333	0.696388867733333	99.9073592181333	99.21097035039996	147437.78125	3.167018188277168E8	0	8190	12.376389923394772	4.22173573291212	7.37232429418005	424.8526611328125	424.86260986328125
1123	424.87274169921875	20.9439268341333					1	DETECTED	424.8727 m/z @20.94 [151020OFc1_NvH-0949-Control-2.raw]	424.87274169921875	20.9439268341333	1.96189925866667	99.7968832701333	97.83498401146663	382821.625	3.3558410425058573E8	3	8190	6.494416188501052	0.5680762897800685	0.10039067956859667	424.8629150390625	424.8827209472656
1124	424.8943786621094	33.2469515522667					1	DETECTED	424.8944 m/z @33.25 [151020OFc1_NvH-0949-Control-2.raw]	424.8943786621094	33.2469515522667	0.00717166853333333	99.9659839986667	99.95881233013337	4936071.0	5.30478992552436E8	3	8190	4.797569684727286	0.5204769175304808	0.2907361042086369	424.88446044921875	424.90435791015625
1125	424.9058532714844	29.0624681018667					1	DETECTED	424.9059 m/z @29.06 [151020OFc1_NvH-0949-Control-2.raw]	424.9058532714844	29.0624681018667	0.267822718133333	98.0335287464	97.76570602826666	1734668.125	3.542379967063581E8	0	8190	0.4107187017111329	0.5261212505809625	0.7974251489542259	424.9043884277344	424.90924072265625
1126	424.91925048828125	25.8950088578667					1	DETECTED	424.9193 m/z @25.90 [151020OFc1_NvH-0949-Control-2.raw]	424.91925048828125	25.8950088578667	4.14570405573333	99.3975834186667	95.25187936293337	1739374.375	3.5007269954364324E8	0	8190	0.19590232184104295	36.9354501243834	7.306516539387713	424.9092712402344	424.9288330078125
1127	424.92962646484375	51.9653887637333					1	DETECTED	424.9296 m/z @51.97 [151020OFc1_NvH-0949-Control-2.raw]	424.92962646484375	51.9653887637333	0.0628873850666667	97.4583652114667	97.39547782640003	209075.96875	2.6143034932197767E8	0	8190	78.8404290050384	1.0309625090618475	1.0611640657108135	424.92926025390625	424.93896484375
1128	424.9534606933594	14.0575504189333					1	DETECTED	424.9535 m/z @14.06 [151020OFc1_NvH-0949-Control-2.raw]	424.9534606933594	14.0575504189333	3.22189759546667	98.8033698338667	95.58147223840002	231077.25	3.048844944572715E8	0	8190	1.1822185470949123	0.5165389188256468	0.9047059387093673	424.943603515625	424.9634094238281
1129	424.9743957519531	18.6864182336					1	DETECTED	424.9744 m/z @18.69 [151020OFc1_NvH-0949-Control-2.raw]	424.9743957519531	18.6864182336	0.00717166853333333	99.0902912882667	99.08311961973337	723956.0	3.478809322361594E8	0	8190	0.042236964650879116	0.5673498328041788	1.8405630959663826	424.9644470214844	424.9843444824219
1130	424.99578857421875	30.0716564965333					1	DETECTED	424.9958 m/z @30.07 [151020OFc1_NvH-0949-Control-2.raw]	424.99578857421875	30.0716564965333	0.939540442666667	99.6121084130667	98.67256797040002	1369208.0	3.527909882265884E8	0	8190	3.575030918878344	0.676514826853719	0.32190852344518384	424.9858093261719	425.0056457519531
1131	425.0288391113281	40.8561253904					1	DETECTED	425.0288 m/z @40.86 [151020OFc1_NvH-0949-Control-2.raw]	425.0288391113281	40.8561253904	1.28690076906667	99.6307270586667	98.34382628960002	340739.21875	3.041096052145206E8	0	8190	0.16694067243165023	1.2426807352269795	4.222411804354483	425.0193786621094	425.0386962890625
1132	425.1665344238281	91.0222541250667					1	DETECTED	425.1665 m/z @91.02 [151020OFc1_NvH-0949-Control-2.raw]	425.1665344238281	91.0222541250667	7.02242321893333	99.9568709397333	92.93444772079998	107423.8984375	3.5163932325802517E8	0	8190	0.0730115275542147	0.5531823500016965	0.11551408915161074	425.1574401855469	425.1716003417969
1133	425.181640625	13.9050709048					1	DETECTED	425.1816 m/z @13.91 [151020OFc1_NvH-0949-Control-2.raw]	425.181640625	13.9050709048	5.1205488168	95.6000049485333	90.4794561317333	1218909.375	3.135067973270425E8	2	8190	0.17977017943601936	1.634985334236562	14.993060348292916	425.1726379394531	425.1916198730469
1134	425.1983642578125	22.4534715712					1	DETECTED	425.1984 m/z @22.45 [151020OFc1_NvH-0949-Control-2.raw]	425.1983642578125	22.4534715712	3.90082983653333	96.7680709626667	92.86724112613337	145930.25	3.6378345044072443E8	0	8190	26.112001392512177	2.7596476149668687	4.961349027897624	425.191650390625	425.198486328125
1135	425.20849609375	18.2795687965333					1	DETECTED	425.2085 m/z @18.28 [151020OFc1_NvH-0949-Control-2.raw]	425.20849609375	18.2795687965333	0.389719473333333	99.9659839986667	99.57626452533337	2813060.25	5.053134058987507E8	3	8190	9.558144271333173	13.229947740761153	11.174939873655044	425.19854736328125	425.2184753417969
1136	425.22894287109375	33.2178593448					1	DETECTED	425.2289 m/z @33.22 [151020OFc1_NvH-0949-Control-2.raw]	425.22894287109375	33.2178593448	4.5428763096	98.7208289872	94.17795267759999	3444680.25	5.022231541896814E8	4	8190	0.20290746510108448	0.8365360143398685	0.18211061765518824	425.2189636230469	425.2293701171875
1137	425.2393798828125	28.8816639370667					1	DETECTED	425.2394 m/z @28.88 [151020OFc1_NvH-0949-Control-2.raw]	425.2393798828125	28.8816639370667	3.95234551573333	98.6178532226667	94.66550770693337	5572594.5	6.477817258325858E8	2	8190	0.7732058917658655	0.5457157323587077	1.2274244627749258	425.2294006347656	425.24249267578125
1138	425.25250244140625	45.17496292					1	DETECTED	425.2525 m/z @45.17 [151020OFc1_NvH-0949-Control-2.raw]	425.25250244140625	45.17496292	0.577527668533333	98.8216675362667	98.24413986773337	1.1331005E7	8.358221375404799E8	2	8190	16.596215695191983	0.5485070494339872	0.33769832206788614	425.2425537109375	425.262451171875
1139	425.2667236328125	49.8839216576					1	DETECTED	425.2667 m/z @49.88 [151020OFc1_NvH-0949-Control-2.raw]	425.2667236328125	49.8839216576	4.20286772613333	94.4843579682667	90.28149024213337	2077496.75	3.375626231449977E8	2	8190	0.15809809801181984	0.6593919305488756	0.006049157544259628	425.26251220703125	425.27655029296875
1140	425.2807922363281	56.2224418541333					1	DETECTED	425.2808 m/z @56.22 [151020OFc1_NvH-0949-Control-2.raw]	425.2807922363281	56.2224418541333	26.9364118773333	97.0109348429333	70.0745229656	447689.3125	2.587717769875594E8	0	8190	0.03897162627734474	1.0946284472805314	443.80440520402357	425.2801818847656	425.2907409667969
1141	425.3106994628906	90.6935889213333					1	DETECTED	425.3107 m/z @90.69 [151020OFc1_NvH-0949-Control-2.raw]	425.3106994628906	90.6935889213333	0.605508756266667	97.5144936602667	96.90898490400002	1094664.5	3.18130975114456E8	0	8190	0.20441518101634415	2.3400412680939726	1.2089228483327525	425.3021545410156	425.31561279296875
1142	425.3258972167969	92.1971819528					1	DETECTED	425.3259 m/z @92.20 [151020OFc1_NvH-0949-Control-2.raw]	425.3258972167969	92.1971819528	47.5830331786667	92.4277271685333	44.84469398986659	156315.609375	2.01718186700541E8	0	8190	0.7818608439553998	0.5025837679533064	0.13011082460812168	425.3227844238281	425.3319091796875
1143	425.3446044921875	92.1971819528					1	DETECTED	425.3446 m/z @92.20 [151020OFc1_NvH-0949-Control-2.raw]	425.3446044921875	92.1971819528	12.5338701853333	92.6474520413333	80.113581856	195308.9375	2.819200947301604E8	0	8190	0.8141744728257692	0.9598990897296614	0.038273973168418816	425.335205078125	425.3515319824219
1144	425.3626708984375	92.1971819528					1	DETECTED	425.3627 m/z @92.20 [151020OFc1_NvH-0949-Control-2.raw]	425.3626708984375	92.1971819528	0.00717166853333333	99.9073592181333	99.90018754959996	274252.125	3.4170529717459434E8	0	8190	1.042069403777461	0.5069350114859508	0.08198020231912258	425.3540344238281	425.3714904785156
1145	425.40655517578125	27.8150574824					1	DETECTED	425.4066 m/z @27.82 [151020OFc1_NvH-0949-Control-2.raw]	425.40655517578125	27.8150574824	9.30460168293333	99.4997494256	90.19514774266668	411801.34375	3.3101531095136136E8	0	8190	0.11654999088194984	2.2251537878721788	0.05147004319413753	425.3965759277344	425.41644287109375
1146	425.4559631347656	37.1016086597333					1	DETECTED	425.4560 m/z @37.10 [151020OFc1_NvH-0949-Control-2.raw]	425.4559631347656	37.1016086597333	2.64119205306667	97.6632311768	95.02203912373332	1132405.125	3.225983738643459E8	0	8190	0.05724671674612836	0.6550823828925972	0.00635261722614496	425.4460144042969	425.4659118652344
1147	425.47454833984375	11.8361469173333					1	DETECTED	425.4745 m/z @11.84 [151020OFc1_NvH-0949-Control-2.raw]	425.47454833984375	11.8361469173333	3.43225326746667	97.1404434077333	93.70819014026664	400618.3125	3.360962703075128E8	4	8190	4.923602122086228	3.200516032640781	2.50423647058119	425.4660949707031	425.4750061035156
1148	425.4850158691406	27.2789203434667					1	DETECTED	425.4850 m/z @27.28 [151020OFc1_NvH-0949-Control-2.raw]	425.4850158691406	27.2789203434667	5.9045985632	99.4997494256	93.5951508624	486786.03125	3.0514218483894396E8	0	8190	15.564785339786045	4.2444770698460355	0.8523760927220623	425.47503662109375	425.488525390625
1149	425.4985656738281	46.8852374906667					1	DETECTED	425.4986 m/z @46.89 [151020OFc1_NvH-0949-Control-2.raw]	425.4985656738281	46.8852374906667	4.64300910666667	99.7968832701333	95.15387416346664	1963028.5	3.3261495702007395E8	4	8190	0.09047059191197349	0.5042675077985601	0.008409916811337655	425.4886169433594	425.508544921875
1150	425.51416015625	13.4983713005333					1	DETECTED	425.5142 m/z @13.50 [151020OFc1_NvH-0949-Control-2.raw]	425.51416015625	13.4983713005333	1.0752199688	96.1611066256	95.0858866568	150232.078125	3.4958994265838915E8	0	8190	0.0649115226196404	3.8269632284811523	0.991561515129794	425.5085754394531	425.5175476074219
1151	425.5275573730469	13.9181336944					1	DETECTED	425.5276 m/z @13.92 [151020OFc1_NvH-0949-Control-2.raw]	425.5275573730469	13.9181336944	0.2863619552	99.7599523792	99.47359042400001	685126.0625	3.69131306915961E8	3	8190	4.30100058564587	0.7429520667242502	1.8645934916295603	425.5176086425781	425.53753662109375
1152	425.5394287109375	19.2275967925333					1	DETECTED	425.5394 m/z @19.23 [151020OFc1_NvH-0949-Control-2.raw]	425.5394287109375	19.2275967925333	4.96592407866667	77.1293316008	72.16340752213333	253590.859375	2.913667290102526E8	0	8190	10.809157297810819	2.797617151408347	0.02145451531042865	425.5375671386719	425.5406494140625
1153	425.55072021484375	24.6142090832					1	DETECTED	425.5507 m/z @24.61 [151020OFc1_NvH-0949-Control-2.raw]	425.55072021484375	24.6142090832	4.35161192346667	99.5551969050667	95.20358498160002	7306739.5	6.788610039496839E8	3	8190	0.1487949580646628	0.6265138223453205	0.33934947603466475	425.540771484375	425.5606689453125
1154	425.5683898925781	38.4480351968					1	DETECTED	425.5684 m/z @38.45 [151020OFc1_NvH-0949-Control-2.raw]	425.5683898925781	38.4480351968	4.31246246106667	98.1255383456	93.81307588453333	3219559.0	4.331438372687104E8	3	8190	0.20332809139078734	0.5253322109408617	0.1718711085458033	425.56072998046875	425.5732727050781
1155	425.5832824707031	39.769302992					1	DETECTED	425.5833 m/z @39.77 [151020OFc1_NvH-0949-Control-2.raw]	425.5832824707031	39.769302992	3.89175036026667	99.1275016613333	95.23575130106663	4339408.0	5.2582911768576497E8	3	8190	7.054343861489869	0.5245840068210871	0.24439667881463314	425.57330322265625	425.59320068359375
1156	425.5937194824219	21.7355259272					1	DETECTED	425.5937 m/z @21.74 [151020OFc1_NvH-0949-Control-2.raw]	425.5937194824219	21.7355259272	5.27238283013333	90.3829804306667	85.11059760053338	1600041.125	3.374436009274607E8	3	8190	0.13172441722574746	1.189077409595565	0.36179541443802854	425.59332275390625	425.60345458984375
1157	425.6734924316406	18.3966689232					1	DETECTED	425.6735 m/z @18.40 [151020OFc1_NvH-0949-Control-2.raw]	425.6734924316406	18.3966689232	8.1311023808	84.3935666477333	76.26246426693329	2410944.25	3.752918130940099E8	2	8190	0.2698323939993692	1.3229526701753076	1.6678152232259176	425.66522216796875	425.6834411621094
1158	425.68365478515625	13.9281145861333					1	DETECTED	425.6837 m/z @13.93 [151020OFc1_NvH-0949-Control-2.raw]	425.68365478515625	13.9281145861333	7.08583720346667	92.4609623944	85.37512519093333	401799.0625	3.2808914755178875E8	0	8190	1.3937871714835257	29.733499141215614	14.101890189269913	425.68353271484375	425.693359375
1159	425.7067565917969	37.1016086597333					1	DETECTED	425.7068 m/z @37.10 [151020OFc1_NvH-0949-Control-2.raw]	425.7067565917969	37.1016086597333	4.01596344906667	84.8113237648	80.79536031573332	1232382.375	3.116757965778295E8	0	8190	0.14928654963371457	0.6682807040119672	0.006317284156243177	425.69677734375	425.7087097167969
1160	425.7187194824219	20.7442733066667					1	DETECTED	425.7187 m/z @20.74 [151020OFc1_NvH-0949-Control-2.raw]	425.7187194824219	20.7442733066667	3.882690084	99.0472335853333	95.1645435013333	1.1356506E7	8.154404891907145E8	2	8190	12.095295901693863	0.6884163262445577	0.8114186555713605	425.7087707519531	425.7286682128906
1161	425.7369384765625	36.4839740392					1	DETECTED	425.7369 m/z @36.48 [151020OFc1_NvH-0949-Control-2.raw]	425.7369384765625	36.4839740392	4.43342402506667	98.4146226117333	93.98119858666662	9899044.0	7.673210385438448E8	2	8190	2.5232356680036716	0.5298072897975286	0.1502856041920918	425.7287292480469	425.7469177246094
1162	425.75421142578125	45.1645383136					1	DETECTED	425.7542 m/z @45.16 [151020OFc1_NvH-0949-Control-2.raw]	425.75421142578125	45.1645383136	2.6137421296	99.2394272093333	96.6256850797333	5262561.5	5.574963582819145E8	0	8190	0.18961181666044524	0.5154745775785122	0.06087863185354675	425.7469787597656	425.7567138671875
1163	425.7667541503906	22.9793766546667					1	DETECTED	425.7668 m/z @22.98 [151020OFc1_NvH-0949-Control-2.raw]	425.7667541503906	22.9793766546667	2.7225031448	98.8959585757333	96.1734554309333	4.134778E7	1.0379793908650428E9	2	8190	0.21420678586403952	0.512738633288187	1.8327202994300873	425.7569274902344	425.77630615234375
1164	425.85076904296875	47.2432061533333					1	DETECTED	425.8508 m/z @47.24 [151020OFc1_NvH-0949-Control-2.raw]	425.85076904296875	47.2432061533333	1.69370479146667	95.9114745178667	94.21776972640002	114941.421875	2.962458398538834E8	0	8190	85.94096541673915	1.0342349192572913	1.309453474225399	425.8458251953125	425.85614013671875
1165	425.8665466308594	27.2274892088					1	DETECTED	425.8665 m/z @27.23 [151020OFc1_NvH-0949-Control-2.raw]	425.8665466308594	27.2274892088	0.705520274933333	99.9937578738667	99.28823759893336	420145.53125	3.555614848526639E8	0	8190	9.025488611060283	2.4099983371772224	0.004823348971339211	425.8567810058594	425.8746643066406
1166	425.8846740722656	15.9461513536					1	DETECTED	425.8847 m/z @15.95 [151020OFc1_NvH-0949-Control-2.raw]	425.8846740722656	15.9461513536	0.0628873850666667	99.7230174205333	99.66013003546662	5071856.5	6.056929968645916E8	3	8190	12.951157116448194	1.070851191221522	23.04919457810393	425.8747253417969	425.8946533203125
1167	425.90264892578125	38.4245893136					1	DETECTED	425.9026 m/z @38.42 [151020OFc1_NvH-0949-Control-2.raw]	425.90264892578125	38.4245893136	0.165315624533333	99.9937578738667	99.82844224933336	2168992.5	3.8821949063658994E8	3	8190	0.19849077398635018	0.6157356395083146	2.018018663575276	425.8946838378906	425.90753173828125
1168	425.91754150390625	39.752102712					1	DETECTED	425.9175 m/z @39.75 [151020OFc1_NvH-0949-Control-2.raw]	425.91754150390625	39.752102712	1.6395819512	99.8245686141333	98.1849866629333	2870960.5	3.817559624562665E8	3	8190	6.985236852664613	0.6217134425806936	0.3631535657850798	425.9075622558594	425.9270935058594
1169	425.92816162109375	21.7355259272					1	DETECTED	425.9282 m/z @21.74 [151020OFc1_NvH-0949-Control-2.raw]	425.92816162109375	21.7355259272	0.6603720424	99.2672063181333	98.6068342757333	1075918.5	3.551762060661255E8	0	8190	0.11620292191517834	1.34520266102095	3.1142649439053276	425.9276428222656	425.9381408691406
1170	425.95037841796875	25.1124287562667					1	DETECTED	425.9504 m/z @25.11 [151020OFc1_NvH-0949-Control-2.raw]	425.95037841796875	25.1124287562667	0.119097824266667	99.9845579565333	99.86546013226663	203229.8125	3.1207034983143216E8	0	8190	24.962851723174595	2.0151279575567864	10.075033119725692	425.9407043457031	425.9556884765625
1171	425.9657897949219	24.6907085541333					1	DETECTED	425.9658 m/z @24.69 [151020OFc1_NvH-0949-Control-2.raw]	425.9657897949219	24.6907085541333	0.614745936	99.6769596253333	99.06221368933329	1710999.125	3.151519496348347E8	0	8190	0.08154266711244063	6.792348542252761	11.783356657052357	425.9558410644531	425.96685791015625
1172	425.97686767578125	37.8496748858667					1	DETECTED	425.9769 m/z @37.85 [151020OFc1_NvH-0949-Control-2.raw]	425.97686767578125	37.8496748858667	0.389719473333333	99.3885026608	98.99878318746667	2251833.5	3.98643800411781E8	4	8190	14.880926006109945	0.5374380850512407	0.054537513552974926	425.9668884277344	425.9867858886719
1173	426.0002136230469	46.9557989632					1	DETECTED	426.0002 m/z @46.96 [151020OFc1_NvH-0949-Control-2.raw]	426.0002136230469	46.9557989632	4.0526358808	99.7506440610667	95.6980081802667	1090936.625	3.526057464772724E8	0	8190	0.172876524021099	0.5016182561510855	0.0037226508267451178	425.990234375	426.0096435546875
1174	426.0362854003906	38.9389063272					1	DETECTED	426.0363 m/z @38.94 [151020OFc1_NvH-0949-Control-2.raw]	426.0362854003906	38.9389063272	0.483626273066667	99.6769596253333	99.19333335226663	700337.4375	3.3623052573487204E8	0	8190	0.23162199254809224	2.3689808682579434	0.012713721879360089	426.02655029296875	426.04620361328125
1175	426.1016845703125	89.2867430424					1	DETECTED	426.1017 m/z @89.29 [151020OFc1_NvH-0949-Control-2.raw]	426.1016845703125	89.2867430424	11.0398829432	99.7230174205333	88.6831344773333	1323867.75	4.1056314051734996E8	0	8190	0.7112523906816506	6.728757149329649	0.7762448988894188	426.0925598144531	426.111083984375
1176	426.1370544433594	0.714505228533333					1	DETECTED	426.1371 m/z @0.71 [151020OFc1_NvH-0949-Control-2.raw]	426.1370544433594	0.714505228533333	0.00717166853333333	99.9845579565333	99.97738628799996	61605.1640625	1.1139226842618483E8	2	8190	96.72632362048591	2.644936954866485	713.4970235908455	426.1357727050781	426.1376647949219
1177	426.1795654296875	28.1014876162667					1	DETECTED	426.1796 m/z @28.10 [151020OFc1_NvH-0949-Control-2.raw]	426.1795654296875	28.1014876162667	5.10138921786667	98.3862247082667	93.28483549040003	1347645.625	3.685125881902519E8	3	8190	9.855863275947307	0.5095956169002026	0.009315925689527315	426.169677734375	426.1895446777344
1178	426.1896667480469	41.4140106442667					1	DETECTED	426.1897 m/z @41.41 [151020OFc1_NvH-0949-Control-2.raw]	426.1896667480469	41.4140106442667	1.5489042008	91.5236231965333	89.9747189957333	159317.9375	2.9192902013181686E8	0	8190	29.466480101588882	1.2613447766186763	1.5252262355821409	426.1895751953125	426.1944885253906
1179	426.2044982910156	14.5754858261333					1	DETECTED	426.2045 m/z @14.58 [151020OFc1_NvH-0949-Control-2.raw]	426.2044982910156	14.5754858261333	3.14912323226667	98.3119800421333	95.16285680986662	1194275.875	3.847867993976509E8	0	8190	0.29508264583132693	1.0177069366262883	40.08694224329494	426.19451904296875	426.20660400390625
1180	426.21661376953125	23.3608050256					1	DETECTED	426.2166 m/z @23.36 [151020OFc1_NvH-0949-Control-2.raw]	426.21661376953125	23.3608050256	3.18562532906667	98.6088596869333	95.42323435786663	1.1706702E7	1.111177269271215E9	3	8190	0.27662216931407	0.5917937910902781	34.68042450006504	426.2066650390625	426.2265930175781
1181	426.2286376953125	21.1860094149333					1	DETECTED	426.2286 m/z @21.19 [151020OFc1_NvH-0949-Control-2.raw]	426.2286376953125	21.1860094149333	4.35161192346667	98.8033698338667	94.45175791040003	4306127.5	7.407717600719979E8	2	8190	8.538615812111981	1.5615320201981147	0.6526755404083473	426.22662353515625	426.2386169433594
1182	426.2386474609375	36.4839740392					1	DETECTED	426.2386 m/z @36.48 [151020OFc1_NvH-0949-Control-2.raw]	426.2386474609375	36.4839740392	4.31246246106667	98.0518207496	93.73935828853332	3392937.5	5.299750131225974E8	3	8190	2.4762352673307504	0.604055433462761	0.05296364918225277	426.2386474609375	426.2486267089844
1183	426.2555236816406	45.1381802186667					1	DETECTED	426.2555 m/z @45.14 [151020OFc1_NvH-0949-Control-2.raw]	426.2555236816406	45.1381802186667	4.8663022104	96.4478621285333	91.58155991813331	1404937.0	4.0796451610387117E8	3	8190	5.405626877416346	0.7052591837705889	2.0326062229899113	426.2486572265625	426.2579040527344
1184	426.2679138183594	22.9888302850667					1	DETECTED	426.2679 m/z @22.99 [151020OFc1_NvH-0949-Control-2.raw]	426.2679138183594	22.9888302850667	1.85492123813333	95.6788164506667	93.82389521253337	1.9916154E7	7.665554300749879E8	2	8190	0.2158996695436315	0.5127882491812742	0.5118000745810798	426.2579345703125	426.27777099609375
1185	426.2880859375	91.6087097701333					1	DETECTED	426.2881 m/z @91.61 [151020OFc1_NvH-0949-Control-2.raw]	426.2880859375	91.6087097701333	4.92539989306667	97.3845868314667	92.45918693840004	416829.125	4.332031902277231E8	0	8190	1.1341216595160404	0.5034083053570974	0.6059318817225078	426.2782897949219	426.2924499511719
1186	426.306640625	90.6636456888					1	DETECTED	426.3066 m/z @90.66 [151020OFc1_NvH-0949-Control-2.raw]	426.306640625	90.6636456888	42.2481262661333	97.7196446621333	55.47151839600001	626326.0	1.8712334763551852E8	0	8190	0.12661900885204602	0.9716398279811862	6.031664904913596	426.29718017578125	426.3147888183594
1187	426.32171630859375	91.9228649757333					1	DETECTED	426.3217 m/z @91.92 [151020OFc1_NvH-0949-Control-2.raw]	426.32171630859375	91.9228649757333	80.2278769485333	97.8119983634667	17.584121414933406	96062.0859375	3.798518014298156E7	0	8190	0.029622431280387218	0.7517802230338563	14.941874070430485	426.3170166015625	426.3307800292969
1188	426.3636169433594	57.6926622888					1	DETECTED	426.3636 m/z @57.69 [151020OFc1_NvH-0949-Control-2.raw]	426.3636169433594	57.6926622888	0.146844857866667	95.3662117794667	95.21936692160003	85870.0859375	2.9860308437117183E8	0	8190	90.64751840524264	0.8273352536514283	0.5871471901140547	426.3569641113281	426.3670654296875
1189	426.43017578125	28.1137378930667					1	DETECTED	426.4302 m/z @28.11 [151020OFc1_NvH-0949-Control-2.raw]	426.43017578125	28.1137378930667	5.9639268064	95.8291961269333	89.8652693205333	1038797.9375	3.3872413690108114E8	0	8190	0.10138476682634234	1.0369260061273078	1.7422920735456457	426.420654296875	426.4401550292969
1190	426.4654235839844	22.0199543173333					1	DETECTED	426.4654 m/z @22.02 [151020OFc1_NvH-0949-Control-2.raw]	426.4654235839844	22.0199543173333	6.35356222453333	93.4344430005333	87.08088077599997	795151.125	3.0069033355859786E8	0	8190	0.1599004098215211	1.579391087545601	23.161689013177504	426.4555358886719	426.4682312011719
1191	426.4782409667969	37.8732430634667					1	DETECTED	426.4782 m/z @37.87 [151020OFc1_NvH-0949-Control-2.raw]	426.4782409667969	37.8732430634667	1.223576488	95.043811632	93.820235144	1076474.375	3.3308360702754E8	0	8190	14.619840671199448	0.5216962640719055	4.32440842794326	426.46826171875	426.4880676269531
1192	426.49102783203125	28.7676717765333					1	DETECTED	426.4910 m/z @28.77 [151020OFc1_NvH-0949-Control-2.raw]	426.49102783203125	28.7676717765333	6.082873636	85.4609494490667	79.3780758130667	262211.53125	2.78465741957197E8	0	8190	7.198538555531204	1.7495874400405966	5.015748396193184	426.488525390625	426.5006103515625
1193	426.51275634765625	41.1205374549333					1	DETECTED	426.5128 m/z @41.12 [151020OFc1_NvH-0949-Control-2.raw]	426.51275634765625	41.1205374549333	0.211765162133333	89.2867430424	89.07497788026667	458458.625	2.968608853903138E8	0	8190	79.50605773227757	1.4069312047775786	1.5323267404062098	426.5028076171875	426.522705078125
1194	426.5243225097656	5.20153600773333					1	DETECTED	426.5243 m/z @5.20 [151020OFc1_NvH-0949-Control-2.raw]	426.5243225097656	5.20153600773333	5.04991483973333	78.610079296	73.56016445626666	78759.828125	2.4689576894542223E8	0	8190	0.11274261364575544	242.57880817890347	0.9268309508250695	426.52276611328125	426.5251159667969
1195	426.53515625	80.1580008229333					1	DETECTED	426.5352 m/z @80.16 [151020OFc1_NvH-0949-Control-2.raw]	426.53515625	80.1580008229333	4.8380167832	99.6121084130667	94.77409162986669	247304.734375	4.45204313265265E8	3	8190	89.0422135597326	0.6385441036182842	0.2939096343873423	426.52520751953125	426.5357666015625
1196	426.5457763671875	36.7563082445333					1	DETECTED	426.5458 m/z @36.76 [151020OFc1_NvH-0949-Control-2.raw]	426.5457763671875	36.7563082445333	1.81070525653333	97.0109348429333	95.20022958639997	1190052.0	4.2465586136786014E8	3	8190	0.5103005511350602	0.6421694799616656	0.05812627692521012	426.5357971191406	426.548095703125
1197	426.55810546875	29.4846527144					1	DETECTED	426.5581 m/z @29.48 [151020OFc1_NvH-0949-Control-2.raw]	426.55810546875	29.4846527144	4.38270719573333	95.1448688816	90.76216168586667	1370042.5	4.225004584042299E8	3	8190	7.84172952866064	11.133481703109387	0.2537918978368436	426.54815673828125	426.5680847167969
1198	426.5782470703125	42.0776157506667					1	DETECTED	426.5782 m/z @42.08 [151020OFc1_NvH-0949-Control-2.raw]	426.5782470703125	42.0776157506667	4.3012567384	95.5152225402667	91.2139658018667	8092520.0	7.892005390622253E8	3	8190	0.2556296563462155	0.5070397039726695	0.009837058331862873	426.56829833984375	426.5882263183594
1199	426.5937194824219	38.8545275832					1	DETECTED	426.5937 m/z @38.85 [151020OFc1_NvH-0949-Control-2.raw]	426.5937194824219	38.8545275832	4.7697636264	97.6448312376	92.8750676112	1159444.125	3.252468239600867E8	0	8190	0.03076627020455902	0.5078514756550682	0.4125012926714962	426.5882568359375	426.6036682128906
1200	426.68035888671875	28.1014876162667					1	DETECTED	426.6804 m/z @28.10 [151020OFc1_NvH-0949-Control-2.raw]	426.68035888671875	28.1014876162667	6.30652555786667	95.819971448	89.51344589013334	639767.875	3.3198781173463225E8	0	8190	9.776645097134583	3.9513719361821416	0.988817349395299	426.6703796386719	426.690185546875
1201	426.69732666015625	56.174869228					1	DETECTED	426.6973 m/z @56.17 [151020OFc1_NvH-0949-Control-2.raw]	426.69732666015625	56.174869228	4.9764967096	94.5672170488	89.5907203392	340831.09375	3.3485428423395455E8	0	8190	9.15359697895424	0.929895737621477	0.45607004083897584	426.69049072265625	426.7073059082031
1202	426.718017578125	23.3946342362667					1	DETECTED	426.7180 m/z @23.39 [151020OFc1_NvH-0949-Control-2.raw]	426.718017578125	23.3946342362667	4.04354259626667	99.4717891021333	95.42824650586662	4877810.0	7.761048946930704E8	2	8190	15.922194216632528	0.5882125237877357	0.5733349278892199	426.70806884765625	426.7279968261719
1203	426.7280578613281	32.7953414336					1	DETECTED	426.7281 m/z @32.80 [151020OFc1_NvH-0949-Control-2.raw]	426.7280578613281	32.7953414336	7.12728663546667	62.6470717946667	55.51978515920003	700620.625	2.793253225354489E8	0	8190	16.422748037742327	1.0814957657647986	0.5121194896294156	426.72802734375	426.7298278808594
1204	426.7398681640625	62.2217953205333					1	DETECTED	426.7399 m/z @62.22 [151020OFc1_NvH-0949-Control-2.raw]	426.7398681640625	62.2217953205333	5.13026355333333	98.2839863722667	93.15372281893336	2426460.25	4.636686307797674E8	2	8190	41.59403862901379	0.5017148391055052	0.02425500881458092	426.7298889160156	426.740478515625
1205	426.75048828125	22.9366269693333					1	DETECTED	426.7505 m/z @22.94 [151020OFc1_NvH-0949-Control-2.raw]	426.75048828125	22.9366269693333	1.7296943008	94.6242079149333	92.89451361413329	2.2596204E7	9.537854740973699E8	2	8190	0.24838701676243247	0.8849132287555285	154.17523868131667	426.7405090332031	426.7604064941406
1206	426.7625732421875	34.6575155989333					1	DETECTED	426.7626 m/z @34.66 [151020OFc1_NvH-0949-Control-2.raw]	426.7625732421875	34.6575155989333	5.10138921786667	97.1311476690667	92.02975845120004	6394865.5	6.382650683440062E8	2	8190	2.4759884488938226	0.5187863881117292	91.21716846553842	426.760498046875	426.7725524902344
1207	426.772705078125	17.9510934477333					1	DETECTED	426.7727 m/z @17.95 [151020OFc1_NvH-0949-Control-2.raw]	426.772705078125	17.9510934477333	0.723384086933333	65.8818153010667	65.15843121413336	1029298.25	2.7128580981150204E8	0	8190	0.21083397362702172	0.505885884321545	1.4056599780443089	426.7726135253906	426.776123046875
1208	426.78656005859375	44.5471890552					1	DETECTED	426.7866 m/z @44.55 [151020OFc1_NvH-0949-Control-2.raw]	426.78656005859375	44.5471890552	0.8223373448	99.0006697874667	98.1783324426667	5237952.5	4.181210436062157E8	2	8190	0.26286128120997176	1.2526255843619074	1.1539560693622357	426.776611328125	426.7953186035156
1209	426.84613037109375	48.2571884664					1	DETECTED	426.8461 m/z @48.26 [151020OFc1_NvH-0949-Control-2.raw]	426.84613037109375	48.2571884664	0.0444899976	99.9477007464	99.9032107488	117363.8671875	2.9463093273292303E8	0	8190	90.13657753746301	1.0433063747382574	1.3400717716921746	426.8363037109375	426.8540954589844
1210	426.8641357421875	18.9196358933333					1	DETECTED	426.8641 m/z @18.92 [151020OFc1_NvH-0949-Control-2.raw]	426.8641357421875	18.9196358933333	0.813283406666667	99.7321636301333	98.91888022346663	315940.0	2.9687653047684914E8	3	8190	0.08669578564457936	0.5254189096816978	0.11874252174621677	426.8542785644531	426.86907958984375
1211	426.87908935546875	22.3944451688					1	DETECTED	426.8791 m/z @22.39 [151020OFc1_NvH-0949-Control-2.raw]	426.87908935546875	22.3944451688	0.3615673368	99.7414650064	99.37989766960001	5879761.5	4.392075043756177E8	3	8190	0.1528716313248566	1.174050963417739	0.036252785846868515	426.8691711425781	426.8890686035156
1212	426.890869140625	25.7819225053333					1	DETECTED	426.8909 m/z @25.78 [151020OFc1_NvH-0949-Control-2.raw]	426.890869140625	25.7819225053333	0.0260422376	99.4625037784	99.43646154080001	1162942.0	3.6932408277222025E8	3	8190	3.790267680323261	0.6587462783614128	0.31163500516192494	426.88916015625	426.9007873535156
1213	426.9124450683594	42.0034188402667					1	DETECTED	426.9124 m/z @42.00 [151020OFc1_NvH-0949-Control-2.raw]	426.9124450683594	42.0034188402667	0.211765162133333	99.5090116306667	99.29724646853337	5381628.0	5.1606850550340086E8	3	8190	0.221447664691361	0.803068636231536	0.6705989919728979	426.9024658203125	426.9223937988281
1214	426.9349670410156	18.3853085245333					1	DETECTED	426.9350 m/z @18.39 [151020OFc1_NvH-0949-Control-2.raw]	426.9349670410156	18.3853085245333	0.6423375048	99.9258068477333	99.2834693429333	699654.3125	3.360380270510729E8	0	8190	0.26885647849700334	0.912968435315789	0.6042610436772509	426.92498779296875	426.9449462890625
1215	426.9516906738281	11.0134315154667					1	DETECTED	426.9517 m/z @11.01 [151020OFc1_NvH-0949-Control-2.raw]	426.9516906738281	11.0134315154667	4.602436176	97.5144936602667	92.9120574842667	320063.84375	2.8462269707717675E8	4	8190	0.14084779152489801	2.469419221317439	34.51809533320384	426.9450378417969	426.9537048339844
1216	426.9637145996094	41.8691367069333					1	DETECTED	426.9637 m/z @41.87 [151020OFc1_NvH-0949-Control-2.raw]	426.9637145996094	41.8691367069333	1.48556975066667	97.2886834541333	95.80311370346664	364714.71875	3.158847373660688E8	0	8190	18.17943960463922	1.4885268132171137	0.36293021601125514	426.9537353515625	426.97369384765625
1217	426.9781188964844	37.8496748858667					1	DETECTED	426.9781 m/z @37.85 [151020OFc1_NvH-0949-Control-2.raw]	426.9781188964844	37.8496748858667	4.9362827928	98.9171205136	93.9808377208	250899.65625	3.298513694775017E8	0	8190	36.15521491117097	1.6155394328528527	2.5186729119707754	426.9738464355469	426.9805603027344
[truncated: 32,615 more rows]
