# Supplementary material for: MSFC: a new feature construction method for accurate diagnosis of mass spectrometry data
Source: Sci Rep. 2023 Sep 21;13:15694. doi: 10.1038/s41598-023-42395-5 (PMC10514077; doi:10.1038/s41598-023-42395-5)
Supplement: Supplementary file 1 — Supplementary Information. [file 41598_2023_42395_MOESM1_ESM.zip › dataset/CRLM dataset/control/control20.csv]

row ID	row m/z	row retention time	row identity (main ID)	row identity (all IDs)	row identity (main ID + details)	row comment	row number of detected peaks	151020OFc1_NvH-0949-Control-20.raw Peak status	151020OFc1_NvH-0949-Control-20.raw Peak name	151020OFc1_NvH-0949-Control-20.raw Peak m/z	151020OFc1_NvH-0949-Control-20.raw Peak RT	151020OFc1_NvH-0949-Control-20.raw Peak RT start	151020OFc1_NvH-0949-Control-20.raw Peak RT end	151020OFc1_NvH-0949-Control-20.raw Peak duration time	151020OFc1_NvH-0949-Control-20.raw Peak height	151020OFc1_NvH-0949-Control-20.raw Peak area	151020OFc1_NvH-0949-Control-20.raw Peak charge	151020OFc1_NvH-0949-Control-20.raw Peak # data points	151020OFc1_NvH-0949-Control-20.raw Peak FWHM	151020OFc1_NvH-0949-Control-20.raw Peak tailing factor	151020OFc1_NvH-0949-Control-20.raw Peak asymmetry factor	151020OFc1_NvH-0949-Control-20.raw Peak m/z min	151020OFc1_NvH-0949-Control-20.raw Peak m/z max
1	400.03521728515625	28.839440804					1	DETECTED	400.0352 m/z @28.84 [151020OFc1_NvH-0949-Control-20.raw]	400.03521728515625	28.839440804	0.1041682024	99.4622139829333	99.3580457805333	94544.765625	8.171489502970685E7	0	8236	1.2754488700082618	1.7288516305044725	0.3662521885887805	400.0252990722656	400.03875732421875
2	400.0736389160156	90.9312683874667					1	DETECTED	400.0736 m/z @90.93 [151020OFc1_NvH-0949-Control-20.raw]	400.0736389160156	90.9312683874667	2.43314407333333	98.3225046776	95.88936060426667	175904.640625	7.874446117771651E7	0	8236	0.10629253185544485	0.5012205172498726	2.214571647215827	400.06365966796875	400.08282470703125
3	400.1246032714844	91.0326126642667					1	DETECTED	400.1246 m/z @91.03 [151020OFc1_NvH-0949-Control-20.raw]	400.1246032714844	91.0326126642667	3.28084753226667	97.1391866069333	93.85833907466662	320497.21875	8.341241187998985E7	0	8236	0.3582020094215892	0.5630490815589037	0.19761425115726053	400.1197204589844	400.1324768066406
4	400.1583251953125	91.0128901610667					1	DETECTED	400.1583 m/z @91.01 [151020OFc1_NvH-0949-Control-20.raw]	400.1583251953125	91.0128901610667	3.36955298826667	96.9529362954667	93.58338330720002	78404.734375	7.787398273956363E7	0	8236	0.8226637395997471	0.539278967335049	0.013562667702019762	400.1495056152344	400.16827392578125
5	400.1853332519531	17.5620544168					1	DETECTED	400.1853 m/z @17.56 [151020OFc1_NvH-0949-Control-20.raw]	400.1853332519531	17.5620544168	3.79533524026667	99.8780282413333	96.08269300106663	121707.4296875	7.493453398094524E7	0	8236	4.0311416651924254	0.855364923457679	0.4737207226788894	400.17547607421875	400.1874694824219
6	400.1974792480469	24.5170442792					1	DETECTED	400.1975 m/z @24.52 [151020OFc1_NvH-0949-Control-20.raw]	400.1974792480469	24.5170442792	3.68082830453333	99.8999762784	96.21914797386667	482493.90625	1.003777838711848E8	0	8236	0.06830286903201	0.6608033811748463	0.6950334351721289	400.1875305175781	400.2025146484375
7	400.2125244140625	23.3579029298667					1	DETECTED	400.2125 m/z @23.36 [151020OFc1_NvH-0949-Control-20.raw]	400.2125244140625	23.3579029298667	3.03555673306667	99.9213299997333	96.88577326666663	4538995.0	3.138817084712425E8	2	8236	2.817634743902744	1.4136984866562914	1.6446221988449634	400.2025451660156	400.2225036621094
8	400.2225646972656	20.1029426701333					1	DETECTED	400.2226 m/z @20.10 [151020OFc1_NvH-0949-Control-20.raw]	400.2225646972656	20.1029426701333	1.02493506853333	94.7399725106667	93.71503744213338	1902451.25	1.485572812277867E8	2	8236	0.28153957371538496	1.9391631328762802	0.14507754777734258	400.2225341796875	400.2313232421875
9	400.2413330078125	35.4157702461333					1	DETECTED	400.2413 m/z @35.42 [151020OFc1_NvH-0949-Control-20.raw]	400.2413330078125	35.4157702461333	0.200389738666667	99.6809096624	99.48051992373333	6.3215524E7	1.3272579087964115E9	3	8236	0.28440018475522066	1.2224142919201528	1.4590490413395463	400.2313537597656	400.2513122558594
10	400.2593994140625	76.9942308909333					1	DETECTED	400.2594 m/z @76.99 [151020OFc1_NvH-0949-Control-20.raw]	400.2593994140625	76.9942308909333	3.6902887304	99.7794835890667	96.0891948586667	1070673.0	1.3820185738673362E8	2	8236	6.985928476319231	0.7345348308467289	0.30403025818139606	400.25140380859375	400.2693786621094
11	400.2769470214844	20.1276897672					1	DETECTED	400.2769 m/z @20.13 [151020OFc1_NvH-0949-Control-20.raw]	400.2769470214844	20.1276897672	3.49025719946667	97.8856990114667	94.39544181200003	321763.4375	9.94858959710474E7	0	8236	0.12458384175209147	184.27238302800322	14.202703272821205	400.2694091796875	400.2851257324219
12	400.28778076171875	91.7849126792					1	DETECTED	400.2878 m/z @91.78 [151020OFc1_NvH-0949-Control-20.raw]	400.28778076171875	91.7849126792	3.68082830453333	94.0571551450667	90.37632684053337	154357.875	6.345164779540931E7	0	8236	0.09592775428421874	0.6975157029704133	0.4237987522521341	400.2874755859375	400.2947692871094
13	400.3053894042969	91.5483153498667					1	DETECTED	400.3054 m/z @91.55 [151020OFc1_NvH-0949-Control-20.raw]	400.3053894042969	91.5483153498667	3.58631695093333	98.6408712504	95.05455429946667	229859.90625	9.714319926430404E7	0	8236	0.2503001702806529	1.1425625406366877	0.6262642706151326	400.2956237792969	400.3139343261719
14	400.34234619140625	91.5483153498667					1	DETECTED	400.3423 m/z @91.55 [151020OFc1_NvH-0949-Control-20.raw]	400.34234619140625	91.5483153498667	0.0067666496	99.9967725717333	99.9900059221333	61361.984375	7.553602767341495E7	0	8236	0.5577731842282674	0.5278756311186578	0.052072945607447275	400.3330383300781	400.3516845703125
15	400.4174499511719	11.2381103944					1	DETECTED	400.4174 m/z @11.24 [151020OFc1_NvH-0949-Control-20.raw]	400.4174499511719	11.2381103944	5.3286659456	99.5716293192	94.2429633736	38283.375	7.487347269311073E7	0	8236	15.913038199105939	7.9739275146868875	0.33354464923873733	400.40753173828125	400.42730712890625
16	400.4437561035156	36.9127426533333					1	DETECTED	400.4438 m/z @36.91 [151020OFc1_NvH-0949-Control-20.raw]	400.4437561035156	36.9127426533333	2.59155322533333	98.913231028	96.32167780266667	243255.96875	7.260179032687384E7	0	8236	19.530110253093262	0.5124355144543946	0.013809851593500549	400.4343566894531	400.4537353515625
17	400.4573059082031	14.5198474093333					1	DETECTED	400.4573 m/z @14.52 [151020OFc1_NvH-0949-Control-20.raw]	400.4573059082031	14.5198474093333	3.434692016	96.8874479424	93.4527559264	184212.953125	8.12618384799207E7	0	8236	18.403062032001124	0.5860134875704711	3.761244673471483	400.4537658691406	400.46295166015625
18	400.4730529785156	20.0901069632					1	DETECTED	400.4731 m/z @20.09 [151020OFc1_NvH-0949-Control-20.raw]	400.4730529785156	20.0901069632	3.072987344	97.2264834813333	94.1534961373333	681902.375	1.0884130136303237E8	4	8236	0.16260809892729	3.007792411063937	7.088754601751257	400.4633483886719	400.48297119140625
19	400.4963684082031	10.3255100602667					1	DETECTED	400.4964 m/z @10.33 [151020OFc1_NvH-0949-Control-20.raw]	400.4963684082031	10.3255100602667	0.293834759733333	98.7607119722667	98.46687721253338	400500.875	8.483988771243227E7	4	8236	0.19514963881727	1.3152974089546838	1.084918770196702	400.4864196777344	400.5046691894531
20	400.5282897949219	35.5974702952					1	DETECTED	400.5283 m/z @35.60 [151020OFc1_NvH-0949-Control-20.raw]	400.5282897949219	35.5974702952	4.3949921576	99.0965082877333	94.7015161301333	98083.5	7.636273948076431E7	0	8236	81.47171507220413	1.7208645150281683	2.5007842045913864	400.518310546875	400.5299072265625
21	400.5399475097656	41.5138486805333					1	DETECTED	400.5399 m/z @41.51 [151020OFc1_NvH-0949-Control-20.raw]	400.5399475097656	41.5138486805333	4.3088715632	98.7388935098667	94.4300219466667	142546.90625	8.29350731976856E7	0	8236	30.767162406282328	1.4121081121120147	0.19084075843933404	400.52996826171875	400.5493469238281
22	400.55938720703125	33.2779482738667					1	DETECTED	400.5594 m/z @33.28 [151020OFc1_NvH-0949-Control-20.raw]	400.55938720703125	33.2779482738667	3.02594159413333	94.0128827962667	90.98694120213337	321788.96875	8.359704752778457E7	0	8236	0.11350503858268723	0.591171796931832	0.45010247112828755	400.5495300292969	400.56268310546875
23	400.57275390625	35.4157702461333					1	DETECTED	400.5728 m/z @35.42 [151020OFc1_NvH-0949-Control-20.raw]	400.57275390625	35.4157702461333	2.99797312506667	99.1184363496	96.12046322453334	4.2364844E7	9.374403802201107E8	0	8236	0.3036477272295599	1.236299681468914	1.3732402530253087	400.5627746582031	400.58197021484375
24	400.583251953125	23.68811606					1	DETECTED	400.5833 m/z @23.69 [151020OFc1_NvH-0949-Control-20.raw]	400.583251953125	23.68811606	3.2995888808	88.0896942501333	84.7901053693333	585903.625	7.194686470762107E7	0	8236	0.13769616668069418	0.5116222396709741	0.026433869982085505	400.582763671875	400.59295654296875
25	400.6078186035156	31.9889151952					1	DETECTED	400.6078 m/z @31.99 [151020OFc1_NvH-0949-Control-20.raw]	400.6078186035156	31.9889151952	3.79533524026667	96.2009367066667	92.40560146640003	79125.2734375	6.684700367355529E7	0	8236	0.0337389505199539	2.0486636254812995	0.0032394081872957055	400.59783935546875	400.6177978515625
26	400.6438903808594	36.9742129456					1	DETECTED	400.6439 m/z @36.97 [151020OFc1_NvH-0949-Control-20.raw]	400.6438903808594	36.9742129456	5.80016689973333	98.3004798832	92.50031298346667	238228.203125	7.65476654479522E7	0	8236	0.14252169423897953	0.9338577646356578	1.8097414409501558	400.63421630859375	400.65301513671875
27	400.69439697265625	38.2475840330667					1	DETECTED	400.6944 m/z @38.25 [151020OFc1_NvH-0949-Control-20.raw]	400.69439697265625	38.2475840330667	3.1387092888	96.2654633744	93.1267540856	309449.71875	8.24773034917935E7	4	8236	0.23922972533677012	0.5215323038333316	0.01478605954039922	400.6846008300781	400.7043762207031
28	400.7049865722656	26.0020440610667					1	DETECTED	400.7050 m/z @26.00 [151020OFc1_NvH-0949-Control-20.raw]	400.7049865722656	26.0020440610667	3.19508789333333	82.5522182522667	79.35713035893338	259874.8125	7.393241156616674E7	0	8236	0.1513366055371428	1.205820808301599	0.03424998737189229	400.70440673828125	400.7107238769531
29	400.7207336425781	26.2198167837333					1	DETECTED	400.7207 m/z @26.22 [151020OFc1_NvH-0949-Control-20.raw]	400.7207336425781	26.2198167837333	3.41616864613333	91.9656898474667	88.54952120133338	1333109.75	1.479106513386318E8	4	8236	2.950301408981499	0.6511043845991551	0.15407172723834145	400.71075439453125	400.730712890625
30	400.73431396484375	35.6249131509333					1	DETECTED	400.7343 m/z @35.62 [151020OFc1_NvH-0949-Control-20.raw]	400.73431396484375	35.6249131509333	4.54990211146667	94.9980010474667	90.44809893600004	559249.5	9.83725910042816E7	2	8236	17.18218482692373	0.5059560675776996	0.019936709389680583	400.7307434082031	400.7427673339844
31	400.7530517578125	21.2074403722667					1	DETECTED	400.7531 m/z @21.21 [151020OFc1_NvH-0949-Control-20.raw]	400.7530517578125	21.2074403722667	1.48676522586667	96.1578747632	94.67110953733332	2654044.5	1.8316275192495146E8	2	8236	19.24274089539872	0.6757161569361696	0.02218940509187901	400.7430725097656	400.76116943359375
32	400.7712707519531	21.8038898738667					1	DETECTED	400.7713 m/z @21.80 [151020OFc1_NvH-0949-Control-20.raw]	400.7712707519531	21.8038898738667	2.85890408373333	86.5130544981333	83.65415041439996	2962724.5	1.0566386651574953E8	2	8236	0.13161172693111212	1.473718372386635	1.4359649241880414	400.7615051269531	400.78094482421875
33	400.7838439941406	13.9425837936					1	DETECTED	400.7838 m/z @13.94 [151020OFc1_NvH-0949-Control-20.raw]	400.7838439941406	13.9425837936	1.33405439706667	82.064534292	80.73047989493334	169878.859375	7.239610120671572E7	0	8236	0.1419264798603539	2.1926937882223725	4.607411047603476	400.78173828125	400.79345703125
34	400.80181884765625	89.7735399253333					1	DETECTED	400.8018 m/z @89.77 [151020OFc1_NvH-0949-Control-20.raw]	400.80181884765625	89.7735399253333	0.231943260533333	97.8856990114667	97.65375575093337	113919.4921875	1.2128636955861592E8	0	8236	92.57096124368624	0.5479573858849861	0.09624062249820739	400.7938537597656	400.8113098144531
35	400.84466552734375	36.9742129456					1	DETECTED	400.8447 m/z @36.97 [151020OFc1_NvH-0949-Control-20.raw]	400.84466552734375	36.9742129456	0.4274269912	99.8780282413333	99.4506012501333	163615.25	7.594027469474733E7	0	8236	0.14253580574956715	0.5016290232112146	0.0031088104257932835	400.8346862792969	400.8546142578125
36	400.8662109375	12.1395559738667					1	DETECTED	400.8662 m/z @12.14 [151020OFc1_NvH-0949-Control-20.raw]	400.8662109375	12.1395559738667	0.0067666496	99.8561094474667	99.8493427978667	83524.4140625	7.400331238660377E7	0	8236	3.2784842539062566	0.5237674564090389	0.03998243184371521	400.8562316894531	400.86993408203125
37	400.87994384765625	34.5275717282667					1	DETECTED	400.8799 m/z @34.53 [151020OFc1_NvH-0949-Control-20.raw]	400.87994384765625	34.5275717282667	0.0507893192	99.9755707392	99.92478141999999	293827.90625	7.86030866010933E7	0	8236	7.046156455711852	0.5100513270338131	0.29756566700181963	400.8699645996094	400.8809814453125
38	400.8910217285156	15.9409191429333					1	DETECTED	400.8910 m/z @15.94 [151020OFc1_NvH-0949-Control-20.raw]	400.8910217285156	15.9409191429333	0.0067666496	99.8343703146667	99.8276036650667	559377.9375	9.10234855192498E7	3	8236	1.9853722457428749	7.582815637496062	0.5385577911881695	400.8810729980469	400.89544677734375
39	400.90557861328125	35.4157702461333					1	DETECTED	400.9056 m/z @35.42 [151020OFc1_NvH-0949-Control-20.raw]	400.90557861328125	35.4157702461333	0.0183936834666667	99.9535361653333	99.93514248186663	1.6262593E7	3.7904304457893205E8	0	8236	0.2601986955785591	1.166475666589508	1.3166770535736685	400.8956604003906	400.9155578613281
40	400.9164123535156	50.6987649672					1	DETECTED	400.9164 m/z @50.70 [151020OFc1_NvH-0949-Control-20.raw]	400.9164123535156	50.6987649672	0.0507893192	99.9967725717333	99.9459832525333	556617.5	9.271314543319386E7	3	8236	27.11972299330684	0.5058781702971284	0.011285117220518262	400.91558837890625	400.926025390625
41	400.9426574707031	31.9578778816					1	DETECTED	400.9427 m/z @31.96 [151020OFc1_NvH-0949-Control-20.raw]	400.9426574707031	31.9578778816	0.0067666496	99.9967725717333	99.9900059221333	86835.65625	7.749628934559268E7	0	8236	22.822416351208396	2.1034005172526644	3.017146619252526	400.93280029296875	400.9445495605469
42	400.95458984375	18.1193942616					1	DETECTED	400.9546 m/z @18.12 [151020OFc1_NvH-0949-Control-20.raw]	400.95458984375	18.1193942616	0.0067666496	99.8453367416	99.838570092	171177.421875	7.618438821895015E7	4	8236	0.09995476431557293	0.5277256783203188	0.017329674157034146	400.9447937011719	400.95599365234375
43	400.96600341796875	18.5066043282667					1	DETECTED	400.9660 m/z @18.51 [151020OFc1_NvH-0949-Control-20.raw]	400.96600341796875	18.5066043282667	0.1257925544	99.9321525229333	99.8063599685333	176648.921875	7.655776000596984E7	0	8236	0.15667841211399391	4.533100053525652	0.047260852218892445	400.9560241699219	400.9685974121094
44	400.9786071777344	31.1483002064					1	DETECTED	400.9786 m/z @31.15 [151020OFc1_NvH-0949-Control-20.raw]	400.9786071777344	31.1483002064	0.644447845066667	99.9321525229333	99.28770467786663	200147.90625	8.0982362285506E7	0	8236	3.230077952769605	0.5040570124908219	0.12263431846112108	400.9686279296875	400.9885559082031
45	401.0013122558594	23.5457885384					1	DETECTED	401.0013 m/z @23.55 [151020OFc1_NvH-0949-Control-20.raw]	401.0013122558594	23.5457885384	0.0067666496	99.7684503053333	99.76168365573331	780728.75	8.921805616179956E7	0	8236	0.1539033113631838	3.0589811695012314	0.006641456734128323	400.9914245605469	401.01129150390625
46	401.0191650390625	38.6761639442667					1	DETECTED	401.0192 m/z @38.68 [151020OFc1_NvH-0949-Control-20.raw]	401.0191650390625	38.6761639442667	0.0183936834666667	99.4731599936	99.45476631013334	89480.6328125	7.381896213079365E7	0	8236	0.1516472289343085	1.2353108018268848	0.13428740381462334	401.0113220214844	401.0291442871094
47	401.0448913574219	36.9544258501333					1	DETECTED	401.0449 m/z @36.95 [151020OFc1_NvH-0949-Control-20.raw]	401.0448913574219	36.9544258501333	0.365919129333333	99.9535361653333	99.58761703599997	105420.4375	7.645510759222893E7	0	8236	0.09064623923436699	1.2945575078576645	6.229026359332603	401.03497314453125	401.05487060546875
48	401.0953674316406	90.112206744					1	DETECTED	401.0954 m/z @90.11 [151020OFc1_NvH-0949-Control-20.raw]	401.0953674316406	90.112206744	13.6459176613333	99.5500049333333	85.904087272	67679.1796875	8.615746973806933E7	0	8236	47.42109604001165	0.5617121499065438	0.017834004907385702	401.085693359375	401.09661865234375
49	401.10906982421875	90.3681953357333					1	DETECTED	401.1091 m/z @90.37 [151020OFc1_NvH-0949-Control-20.raw]	401.10906982421875	90.3681953357333	0.0067666496	99.6372787088	99.6305120592	443631.84375	8.300615270278473E7	0	8236	0.05299758115629061	0.8759476041603302	0.5739292949555942	401.099365234375	401.11798095703125
50	401.128173828125	91.0417691528					1	DETECTED	401.1282 m/z @91.04 [151020OFc1_NvH-0949-Control-20.raw]	401.128173828125	91.0417691528	9.68311068293333	98.2461761498667	88.56306546693337	73503.7734375	6.238235775401899E7	0	8236	0.6435064699832509	0.5442756009781985	0.004400764322263754	401.119384765625	401.13323974609375
51	401.15960693359375	91.0907809330667					1	DETECTED	401.1596 m/z @91.09 [151020OFc1_NvH-0949-Control-20.raw]	401.15960693359375	91.0907809330667	2.14797038213333	97.2264834813333	95.07851309919998	238183.375	7.603275307107273E7	0	8236	0.20917097466852397	0.5162159512196156	0.02729641297219164	401.1506042480469	401.1692199707031
52	401.1802978515625	14.8641314736					1	DETECTED	401.1803 m/z @14.86 [151020OFc1_NvH-0949-Control-20.raw]	401.1802978515625	14.8641314736	2.988600724	97.4436787296	94.4550780056	148291.96875	7.522480943191758E7	0	8236	0.1456182486082529	10.296197234554048	1003.7038396495146	401.17083740234375	401.1825866699219
53	401.1925964355469	17.4285121077333					1	DETECTED	401.1926 m/z @17.43 [151020OFc1_NvH-0949-Control-20.raw]	401.1925964355469	17.4285121077333	3.5395380728	99.2169482877333	95.6774102149333	485468.15625	8.659510646797897E7	0	8236	0.2055915591763302	4.592392691036912	6.5604503362652355	401.1828308105469	401.2024841308594
54	401.2054443359375	18.1345941864					1	DETECTED	401.2054 m/z @18.13 [151020OFc1_NvH-0949-Control-20.raw]	401.2054443359375	18.1345941864	5.13844081093333	84.8036611053333	79.66522029439997	171375.328125	7.334898011391686E7	0	8236	0.13838253747920248	0.5402332653112429	0.05912848888918824	401.2026672363281	401.2064208984375
55	401.2164306640625	10.936048372					1	DETECTED	401.2164 m/z @10.94 [151020OFc1_NvH-0949-Control-20.raw]	401.2164306640625	10.936048372	2.3688411904	99.7136903461333	97.3448491557333	678908.25	1.3035762040341797E8	3	8236	0.20741214613475556	32.2485269987259	2.288464868074448	401.20648193359375	401.2264099121094
56	401.2298889160156	17.2193145373333					1	DETECTED	401.2299 m/z @17.22 [151020OFc1_NvH-0949-Control-20.raw]	401.2298889160156	17.2193145373333	5.94254861866667	99.889053148	93.94650452933334	212513.875	9.439714709660435E7	3	8236	10.274898327046095	0.8360149421804022	1.0632662145571297	401.2264404296875	401.2301940917969
57	401.2402038574219	35.4468220882667					1	DETECTED	401.2402 m/z @35.45 [151020OFc1_NvH-0949-Control-20.raw]	401.2402038574219	35.4468220882667	2.95134474426667	99.4951304928	96.54378574853334	4006472.25	1.9978658722326693E8	3	8236	0.29900662212892826	0.5083277811678009	0.182216098370913	401.230224609375	401.2501525878906
58	401.254638671875	21.1871609357333					1	DETECTED	401.2546 m/z @21.19 [151020OFc1_NvH-0949-Control-20.raw]	401.254638671875	21.1871609357333	3.7090780656	96.6743884192	92.9653103536	1097752.375	1.1533356583906531E8	2	8236	12.206231536662257	0.9115269861280553	10.465121447580124	401.2502136230469	401.2645263671875
59	401.2727355957031	21.8198980664					1	DETECTED	401.2727 m/z @21.82 [151020OFc1_NvH-0949-Control-20.raw]	401.2727355957031	21.8198980664	4.37629984826667	99.4840184898667	95.10771864160003	1035631.625	1.0011232731970018E8	0	8236	0.15396212113632757	1.2485846330140986	1.659599766172621	401.26483154296875	401.2822570800781
60	401.2874755859375	19.4829830104					1	DETECTED	401.2875 m/z @19.48 [151020OFc1_NvH-0949-Control-20.raw]	401.2874755859375	19.4829830104	4.99950287333333	92.4277222597333	87.42821938639997	184577.21875	8.746141692592782E7	0	8236	0.26186744588117605	0.894081914517946	37.698644070551794	401.28314208984375	401.2961730957031
61	401.3120422363281	26.5369187498667					1	DETECTED	401.3120 m/z @26.54 [151020OFc1_NvH-0949-Control-20.raw]	401.3120422363281	26.5369187498667	1.27661731866667	92.616559356	91.33994203733333	70013.25	6.247480597371609E7	0	8236	0.13419226783906524	1.807974110802091	2.590785563373666	401.3035888671875	401.3164978027344
62	401.39837646484375	22.8605384346667					1	DETECTED	401.3984 m/z @22.86 [151020OFc1_NvH-0949-Control-20.raw]	401.39837646484375	22.8605384346667	4.09097605546667	99.8561094474667	95.76513339200002	57631.859375	7.37869101250802E7	0	8236	0.19664881007448898	2.63410658152287	5.7100009853420195	401.3884582519531	401.4083557128906
63	401.4258117675781	13.1823646896					1	DETECTED	401.4258 m/z @13.18 [151020OFc1_NvH-0949-Control-20.raw]	401.4258117675781	13.1823646896	3.471762172	99.8343703146667	96.3626081426667	265597.4375	7.25769370601981E7	0	8236	0.1998290465459096	0.9372836939120711	1.7903291805068535	401.4159240722656	401.4354553222656
64	401.44732666015625	27.6104691677333					1	DETECTED	401.4473 m/z @27.61 [151020OFc1_NvH-0949-Control-20.raw]	401.44732666015625	27.6104691677333	0.602360729066667	99.4186416010667	98.81628087200004	218051.96875	9.877878125204657E7	0	8236	21.746262218112438	2.1663823167614877	0.2828619398712992	401.43743896484375	401.4571838378906
65	401.46575927734375	21.5277239258667					1	DETECTED	401.4658 m/z @21.53 [151020OFc1_NvH-0949-Control-20.raw]	401.46575927734375	21.5277239258667	2.79432371813333	96.3303478808	93.53602416266668	67285.9609375	6.772140702015767E7	0	8236	3.0741938351246	3.292862229158437	7.098249484969353	401.4573669433594	401.46954345703125
66	401.4795837402344	30.6931507770667					1	DETECTED	401.4796 m/z @30.69 [151020OFc1_NvH-0949-Control-20.raw]	401.4795837402344	30.6931507770667	3.72797589066667	92.9857696712	89.25779378053333	228853.609375	8.3035395726577E7	0	8236	0.6903905040589535	0.5197718667768426	18.303195373582533	401.4698181152344	401.48944091796875
67	401.50286865234375	23.5361783293333					1	DETECTED	401.5029 m/z @23.54 [151020OFc1_NvH-0949-Control-20.raw]	401.50286865234375	23.5361783293333	4.0816884552	90.4684384568	86.3867500016	165922.796875	6.788300580745135E7	0	8236	0.09140285368390622	0.5063861274924263	2.3021968043422376	401.4935607910156	401.5128479003906
68	401.5265197753906	9.24468237786667					1	DETECTED	401.5265 m/z @9.24 [151020OFc1_NvH-0949-Control-20.raw]	401.5265197753906	9.24468237786667	3.58631695093333	94.6544003712	91.06808342026667	76432.6171875	7.729674435498574E7	0	8236	0.14392791813034123	0.6193244626040092	3.3262601566073737	401.5166015625	401.53118896484375
69	401.541259765625	32.3981897138667					1	DETECTED	401.5413 m/z @32.40 [151020OFc1_NvH-0949-Control-20.raw]	401.541259765625	32.3981897138667	2.3319932208	87.7067134834667	85.3747202626667	391453.15625	7.869912265677556E7	0	8236	0.07659328557939915	0.5118890879752069	0.12767753087471087	401.5313415527344	401.5512390136719
70	401.5629577636719	17.4548847893333					1	DETECTED	401.5630 m/z @17.45 [151020OFc1_NvH-0949-Control-20.raw]	401.5629577636719	17.4548847893333	2.39663818693333	99.9967725717333	97.60013438479997	2022776.625	1.2288498252610692E8	3	8236	0.19346116609406394	2.8804326575451538	3.2135658328336487	401.552978515625	401.57281494140625
71	401.5746765136719	35.3729498314667					1	DETECTED	401.5747 m/z @35.37 [151020OFc1_NvH-0949-Control-20.raw]	401.5746765136719	35.3729498314667	3.5395380728	99.9321525229333	96.3926144501333	772666.5	1.0166296519889835E8	0	8236	0.2750229833791593	0.530047984830184	0.03291368592481439	401.5730285644531	401.58453369140625
72	401.5850830078125	50.8533360136					1	DETECTED	401.5851 m/z @50.85 [151020OFc1_NvH-0949-Control-20.raw]	401.5850830078125	50.8533360136	7.27426954373333	89.7109426666667	82.43667312293337	114138.7421875	7.378447195831181E7	0	8236	66.46287912013119	0.9458288095723129	1.431619115889981	401.5846862792969	401.5945739746094
73	401.626708984375	13.1709562709333					1	DETECTED	401.6267 m/z @13.17 [151020OFc1_NvH-0949-Control-20.raw]	401.626708984375	13.1709562709333	6.77739139093333	97.4877324338667	90.71034104293336	324854.90625	7.439066369719094E7	0	8236	0.11105122787253308	42.416315181826526	1.2149432035097196	401.6167297363281	401.63616943359375
74	401.6823425292969	14.91308512					1	DETECTED	401.6823 m/z @14.91 [151020OFc1_NvH-0949-Control-20.raw]	401.6823425292969	14.91308512	1.98286414746667	94.3819329629333	92.39906881546663	65892.2890625	7.45793355706773E7	0	8236	0.057210511116601026	3.5729887761293035	0.00689753731736192	401.6725769042969	401.68780517578125
75	401.69781494140625	27.6201939418667					1	DETECTED	401.6978 m/z @27.62 [151020OFc1_NvH-0949-Control-20.raw]	401.69781494140625	27.6201939418667	4.3193320536	94.4954792456	90.176147192	252736.828125	8.66193534782143E7	0	8236	10.205501417036206	2.124146181141872	2.2863784087504713	401.68798828125	401.7077941894531
76	401.70855712890625	12.664899616					1	DETECTED	401.7086 m/z @12.66 [151020OFc1_NvH-0949-Control-20.raw]	401.70855712890625	12.664899616	8.596533252	46.2574843554667	37.6609511034667	143793.375	3.401389868512258E7	0	8236	0.06048769436902468	1.0298019508599623	0.8079425752610995	401.7078857421875	401.7090759277344
77	401.7191162109375	29.7511282952					1	DETECTED	401.7191 m/z @29.75 [151020OFc1_NvH-0949-Control-20.raw]	401.7191162109375	29.7511282952	2.7569802864	97.6415369064	94.88455662000001	1721161.125	1.418767037322425E8	2	8236	0.16713763475218002	0.8960570893576728	0.024621702329155424	401.7091979980469	401.7290954589844
78	401.73699951171875	20.3554477821333					1	DETECTED	401.7370 m/z @20.36 [151020OFc1_NvH-0949-Control-20.raw]	401.73699951171875	20.3554477821333	3.05427894	99.8999762784	96.8456973384	1346249.25	1.3910592897408548E8	2	8236	11.520792853871342	5.171544667270422	8.97901061141216	401.7291259765625	401.7469787597656
79	401.7550354003906	24.7674330522667					1	DETECTED	401.7550 m/z @24.77 [151020OFc1_NvH-0949-Control-20.raw]	401.7550354003906	24.7674330522667	3.4440578344	99.5171555210667	96.0730976866667	297399.9375	9.01127498707373E7	0	8236	19.083125948876617	4.09187342979191	0.5248821221840352	401.74700927734375	401.7650146484375
80	401.7743835449219	21.8330494981333					1	DETECTED	401.7744 m/z @21.83 [151020OFc1_NvH-0949-Control-20.raw]	401.7743835449219	21.8330494981333	5.087039652	86.2815317069333	81.19449205493329	254194.828125	6.516982595278876E7	0	8236	0.09499343478318778	1.14533755590105	0.7843095956706535	401.7658996582031	401.7827453613281
81	401.82720947265625	13.0965822997333					1	DETECTED	401.8272 m/z @13.10 [151020OFc1_NvH-0949-Control-20.raw]	401.82720947265625	13.0965822997333	0.252724150133333	99.9755707392	99.72284658906666	146024.640625	7.925904366172288E7	0	8236	0.2903418262330604	36.15225208429482	1.7522275754199903	401.8173828125	401.8369140625
82	401.8480224609375	42.8500399514667					1	DETECTED	401.8480 m/z @42.85 [151020OFc1_NvH-0949-Control-20.raw]	401.8480224609375	42.8500399514667	0.0183936834666667	99.9104696968	99.89207601333334	41647.41796875	6.760808108947515E7	0	8236	74.94762280167609	1.1426572532084487	1.2821030925741586	401.83807373046875	401.8506774902344
83	401.8606872558594	20.9329140192					1	DETECTED	401.8607 m/z @20.93 [151020OFc1_NvH-0949-Control-20.raw]	401.8606872558594	20.9329140192	0.0067666496	99.8232783613333	99.8165117117333	2070070.25	1.0815773724519314E8	3	8236	0.15644928067142772	0.535335775818335	1.085786726259037	401.850830078125	401.87066650390625
84	401.8764343261719	11.592161792					1	DETECTED	401.8764 m/z @11.59 [151020OFc1_NvH-0949-Control-20.raw]	401.8764343261719	11.592161792	0.0067666496	99.9647523762667	99.9579857266667	408798.09375	9.412304856512153E7	0	8236	0.5626352482296539	0.5329174163852461	3.2819304888446554	401.8706970214844	401.8863830566406
85	401.8968811035156	17.4757928674667					1	DETECTED	401.8969 m/z @17.48 [151020OFc1_NvH-0949-Control-20.raw]	401.8968811035156	17.4757928674667	0.0067666496	99.942554512	99.9357878624	1312611.75	1.0649315295240521E8	0	8236	0.18292370576619277	0.5442776487786213	0.05295646891162066	401.88690185546875	401.90655517578125
86	401.9120788574219	46.9005625250667					1	DETECTED	401.9121 m/z @46.90 [151020OFc1_NvH-0949-Control-20.raw]	401.9120788574219	46.9005625250667	0.0183936834666667	99.889053148	99.87065946453333	383372.625	8.015408538786428E7	3	8236	0.11318662609713215	0.5709332387511099	0.0021233660425375783	401.9068908691406	401.92144775390625
87	401.95684814453125	13.2087934781333					1	DETECTED	401.9568 m/z @13.21 [151020OFc1_NvH-0949-Control-20.raw]	401.95684814453125	13.2087934781333	0.0067666496	99.889053148	99.8822864984	194345.671875	7.252282557896353E7	0	8236	0.09532728490994202	5.043914420608902	0.6446863240100472	401.9469299316406	401.9571533203125
88	401.9671630859375	29.8240024757333					1	DETECTED	401.9672 m/z @29.82 [151020OFc1_NvH-0949-Control-20.raw]	401.9671630859375	29.8240024757333	0.0067666496	99.9967725717333	99.9900059221333	274305.4375	7.736467908553249E7	0	8236	5.739973258649314	1.5449800699103795	100.6914927509042	401.9571838378906	401.97711181640625
89	401.98138427734375	30.6457558168					1	DETECTED	401.9814 m/z @30.65 [151020OFc1_NvH-0949-Control-20.raw]	401.98138427734375	30.6457558168	0.0615246213333333	99.9967725717333	99.93524795039997	155833.3125	7.544741689854057E7	0	8236	0.1908401331112337	1.5735032848701243	1.3304927365224326	401.97747802734375	401.9913024902344
90	401.9991455078125	90.7967197584					1	DETECTED	401.9991 m/z @90.80 [151020OFc1_NvH-0949-Control-20.raw]	401.9991455078125	90.7967197584	0.0067666496	99.5716293192	99.5648626696	141568.171875	8.09535122775749E7	0	8236	0.05785076907127973	0.5066539639805582	0.03796537221506614	401.9914855957031	402.0091247558594
91	402.0338439941406	26.7590312242667					1	DETECTED	402.0338 m/z @26.76 [151020OFc1_NvH-0949-Control-20.raw]	402.0338439941406	26.7590312242667	0.1897171488	99.6809096624	99.4911925136	261193.953125	7.938102841130508E7	0	8236	0.13428284665023327	0.5143566153664731	7.196518335011686	402.02386474609375	402.04254150390625
92	402.0525817871094	22.8010452061333					1	DETECTED	402.0526 m/z @22.80 [151020OFc1_NvH-0949-Control-20.raw]	402.0525817871094	22.8010452061333	5.492347424	99.8561094474667	94.36376202346669	513018.59375	1.0665055323651889E8	5	8236	0.41660977841528535	9.568863323325493	1.5650249785557506	402.0434265136719	402.0611877441406
93	402.0821838378906	24.9154622725333					1	DETECTED	402.0822 m/z @24.92 [151020OFc1_NvH-0949-Control-20.raw]	402.0821838378906	24.9154622725333	9.7538410608	98.5533868346667	88.7995457738667	37451.39453125	7.184318053608882E7	0	8236	80.49441326455131	2.9263455214528045	5.177994929501704	402.07244873046875	402.0921325683594
94	402.1043395996094	90.2001746149333					1	DETECTED	402.1043 m/z @90.20 [151020OFc1_NvH-0949-Control-20.raw]	402.1043395996094	90.2001746149333	3.471762172	99.8999762784	96.4282141064	166274.671875	7.679073449773557E7	0	8236	0.2025495601345142	4.763711946089021	6.855112871679485	402.0953063964844	402.1139221191406
95	402.1244812011719	45.8442684597333					1	DETECTED	402.1245 m/z @45.84 [151020OFc1_NvH-0949-Control-20.raw]	402.1244812011719	45.8442684597333	0.571013247733333	99.8999762784	99.32896303066667	21675.17578125	7.096721136819506E7	0	8236	90.46453408815287	1.0963892241775453	1.163764001089774	402.1148681640625	402.1343078613281
96	402.1446533203125	89.8508097682667					1	DETECTED	402.1447 m/z @89.85 [151020OFc1_NvH-0949-Control-20.raw]	402.1446533203125	89.8508097682667	1.82756332613333	99.9321525229333	98.10458919679996	126926.9375	7.873982899319187E7	0	8236	90.16619473081333	0.5571014170625854	0.025604490346005284	402.1352233886719	402.1541442871094
97	402.15838623046875	91.758285376					1	DETECTED	402.1584 m/z @91.76 [151020OFc1_NvH-0949-Control-20.raw]	402.15838623046875	91.758285376	4.58061234506667	99.9104696968	95.32985735173334	47542.62890625	7.854059263785827E7	0	8236	0.31542363479582036	0.5469172280925813	0.1041591593566327	402.1547546386719	402.1682434082031
98	402.179931640625	55.7416329733333					1	DETECTED	402.1799 m/z @55.74 [151020OFc1_NvH-0949-Control-20.raw]	402.179931640625	55.7416329733333	0.0067666496	99.9967725717333	99.9900059221333	321860.375	5.753982777800448E8	2	8236	85.50705300506786	5.522567136429195	2.5058010122983765	402.17462158203125	402.1827392578125
99	402.1947937011719	20.9086334226667					1	DETECTED	402.1948 m/z @20.91 [151020OFc1_NvH-0949-Control-20.raw]	402.1947937011719	20.9086334226667	2.655808952	99.9321525229333	97.27634357093329	1341349.875	9.306170392949778E7	0	8236	0.1570217670746814	1.5529635062712888	20.32441032961676	402.1856994628906	402.20477294921875
100	402.205078125	37.1450628538667					1	DETECTED	402.2051 m/z @37.15 [151020OFc1_NvH-0949-Control-20.raw]	402.205078125	37.1450628538667	5.0679335128	99.7573466266667	94.6894131138667	265413.65625	8.952476357189547E7	0	8236	23.8894723135867	1.4898366405619576	0.016915807592361703	402.2048034667969	402.21075439453125
101	402.22076416015625	29.7511282952					1	DETECTED	402.2208 m/z @29.75 [151020OFc1_NvH-0949-Control-20.raw]	402.22076416015625	29.7511282952	3.501349496	99.942554512	96.441205016	752803.25	1.362863593555744E8	2	8236	15.117262575915639	0.8609498205501109	1.1266468608332187	402.2107849121094	402.2306823730469
102	402.23870849609375	20.3322710810667					1	DETECTED	402.2387 m/z @20.33 [151020OFc1_NvH-0949-Control-20.raw]	402.23870849609375	20.3322710810667	3.501349496	99.942554512	96.441205016	510775.0625	1.0891590714785846E8	0	8236	17.126381188348205	1.967130234941783	2.512877085114841	402.23077392578125	402.2428283691406
103	402.2528381347656	22.8434989242667					1	DETECTED	402.2528 m/z @22.84 [151020OFc1_NvH-0949-Control-20.raw]	402.2528381347656	22.8434989242667	3.66190996533333	99.942554512	96.28064454666666	665116.6875	1.234683526443522E8	2	8236	8.885262796355512	20.570722093682903	32.682994575833625	402.24285888671875	402.2627258300781
104	402.2721862792969	19.3908169466667					1	DETECTED	402.2722 m/z @19.39 [151020OFc1_NvH-0949-Control-20.raw]	402.2721862792969	19.3908169466667	3.76544833306667	99.9755707392	96.21012240613332	156082.703125	7.562476741797787E7	0	8236	0.1782834715069761	2.5702415757337014	22.222570953226477	402.2630920410156	402.2820739746094
105	402.2847900390625	91.4217226698667					1	DETECTED	402.2848 m/z @91.42 [151020OFc1_NvH-0949-Control-20.raw]	402.2847900390625	91.4217226698667	8.21445690426667	99.9865041434667	91.77204723920003	91365.421875	7.382346468282282E7	0	8236	1.2944498041297692	0.5410165583953802	1.1395713770258264	402.2821960449219	402.29327392578125
106	402.3033142089844	91.8554156832					1	DETECTED	402.3033 m/z @91.86 [151020OFc1_NvH-0949-Control-20.raw]	402.3033142089844	91.8554156832	5.087039652	99.9967725717333	94.9097329197333	546482.375	8.939602705632424E7	2	8236	0.18982291846972998	2.411265572161796	3.6937600399798605	402.2933654785156	402.3097229003906
107	402.3199157714844	89.8080600912					1	DETECTED	402.3199 m/z @89.81 [151020OFc1_NvH-0949-Control-20.raw]	402.3199157714844	89.8080600912	6.73576073466667	99.9967725717333	93.26101183706663	852505.5	8.455603873843285E7	0	8236	2.453209794753718	1.1106840074551718	0.6310645659621386	402.3099670410156	402.329833984375
108	402.3338623046875	88.4483990389333					1	DETECTED	402.3339 m/z @88.45 [151020OFc1_NvH-0949-Control-20.raw]	402.3338623046875	88.4483990389333	14.6987625664	99.9865041434667	85.2877415770667	48265.7265625	7.438726027076776E7	0	8236	0.08873922559749303	0.5652727067332838	121.15129215449149	402.3302307128906	402.3437194824219
109	402.3475036621094	88.4701341416					1	DETECTED	402.3475 m/z @88.47 [151020OFc1_NvH-0949-Control-20.raw]	402.3475036621094	88.4701341416	12.797562668	99.6372787088	86.8397160408	38103.94140625	3.807647592885832E7	0	8236	82.19049536909478	0.569829888009978	0.14583330603236982	402.34405517578125	402.3476867675781
110	402.3576965332031	91.2359875232					1	DETECTED	402.3577 m/z @91.24 [151020OFc1_NvH-0949-Control-20.raw]	402.3576965332031	91.2359875232	2.23974265493333	99.5390236242667	97.29928096933338	84236.265625	9.073888786871159E7	0	8236	3.404885506008526	1.3679132275534107	1.3463781369549015	402.3478088378906	402.3675537109375
111	402.376708984375	88.4106927768					1	DETECTED	402.3767 m/z @88.41 [151020OFc1_NvH-0949-Control-20.raw]	402.376708984375	88.4106927768	1.08316537546667	99.5281903906667	98.44502501520003	43502.75390625	8.039135102600889E7	0	8236	0.2715419970675015	0.5597591666523313	1.0836221770936076	402.3678894042969	402.38421630859375
112	402.3943176269531	91.7484938746667					1	DETECTED	402.3943 m/z @91.75 [151020OFc1_NvH-0949-Control-20.raw]	402.3943176269531	91.7484938746667	3.55798169626667	99.7905411562667	96.23255946000003	113664.7734375	8.529087575416973E7	0	8236	6.68288127215034	1.2602144191220668	0.9303560117605049	402.38446044921875	402.4042663574219
113	402.4179382324219	24.463494724					1	DETECTED	402.4179 m/z @24.46 [151020OFc1_NvH-0949-Control-20.raw]	402.4179382324219	24.463494724	1.36257037413333	99.7355130784	98.37294270426668	389471.21875	8.695685937375352E7	0	8236	0.14474787683055013	1.4482875457913469	44.08133717310762	402.4079895019531	402.42791748046875
114	402.43194580078125	90.7600032778667					1	DETECTED	402.4319 m/z @90.76 [151020OFc1_NvH-0949-Control-20.raw]	402.43194580078125	90.7600032778667	4.10960889093333	98.7607119722667	94.65110308133337	191083.53125	1.1285945865559596E8	0	8236	70.44126228823606	1.7234648075240957	2.7995781618149627	402.427978515625	402.4402160644531
115	402.4502868652344	24.5170442792					1	DETECTED	402.4503 m/z @24.52 [151020OFc1_NvH-0949-Control-20.raw]	402.4502868652344	24.5170442792	3.9021234952	98.7936361634667	94.8915126682667	234211.265625	8.217137741408345E7	0	8236	0.24257197761151517	54.80230111269124	49.49899405393023	402.440673828125	402.45086669921875
116	402.4609069824219	30.7571146992					1	DETECTED	402.4609 m/z @30.76 [151020OFc1_NvH-0949-Control-20.raw]	402.4609069824219	30.7571146992	3.24186881493333	99.1511050664	95.90923625146668	436515.34375	1.2148349291571388E8	2	8236	7.968471162827154	1.8109185784597293	0.09207837426116541	402.450927734375	402.47088623046875
117	402.47369384765625	17.7026387373333					1	DETECTED	402.4737 m/z @17.70 [151020OFc1_NvH-0949-Control-20.raw]	402.47369384765625	17.7026387373333	1.93711278533333	98.7716054229333	96.83449263759998	201373.984375	8.491036882712889E7	0	8236	0.37430542381461507	0.6978712595610153	0.5309839569893114	402.4709777832031	402.47454833984375
118	402.48455810546875	33.569424684					1	DETECTED	402.4846 m/z @33.57 [151020OFc1_NvH-0949-Control-20.raw]	402.48455810546875	33.569424684	2.97926915866667	99.1511050664	96.17183590773334	275582.3125	7.741414807459204E7	0	8236	0.17046152329974973	2.7193402978761934	13.511310114223715	402.4745788574219	402.494384765625
119	402.4994812011719	81.9738080266667					1	DETECTED	402.4995 m/z @81.97 [151020OFc1_NvH-0949-Control-20.raw]	402.4994812011719	81.9738080266667	4.74738135706667	98.7826214938667	94.03524013680003	67020.171875	8.297042011275873E7	0	8236	40.76299308111467	0.60232396527641	0.10662399442648277	402.4945983886719	402.502197265625
120	402.5122375488281	82.0331097464					1	DETECTED	402.5122 m/z @82.03 [151020OFc1_NvH-0949-Control-20.raw]	402.5122375488281	82.0331097464	3.63380360293333	99.7026890037333	96.06888540079997	528287.1875	8.239347198181118E7	0	8236	65.68931023897551	0.519163760124685	0.04509296741136395	402.50250244140625	402.522216796875
121	402.5294494628906	20.9329140192					1	DETECTED	402.5294 m/z @20.93 [151020OFc1_NvH-0949-Control-20.raw]	402.5294494628906	20.9329140192	4.32889405733333	99.9755707392	95.64667668186667	447626.25	8.0943255948984E7	0	8236	0.15490743040259147	0.5100737995580606	8.479064568637167	402.5222473144531	402.5371398925781
122	402.5471496582031	23.7550110365333					1	DETECTED	402.5471 m/z @23.76 [151020OFc1_NvH-0949-Control-20.raw]	402.5471496582031	23.7550110365333	2.84956465866667	99.9535361653333	97.10397150666664	822459.6875	1.0703470520794548E8	0	8236	0.19622974398586024	4.527460405476154	18.571775604371155	402.53717041015625	402.55712890625
123	402.56304931640625	16.4409566306667					1	DETECTED	402.5630 m/z @16.44 [151020OFc1_NvH-0949-Control-20.raw]	402.56304931640625	16.4409566306667	2.0013364048	99.9535361653333	97.9521997605333	683944.875	9.847617013009892E7	3	8236	0.22204021841172406	4.377832245231771	0.1740361192292585	402.5571594238281	402.5730285644531
124	402.574462890625	32.596425248					1	DETECTED	402.5745 m/z @32.60 [151020OFc1_NvH-0949-Control-20.raw]	402.574462890625	32.596425248	3.9969453288	97.6653996245333	93.6684542957333	90807.5859375	1.0483083276245256E8	0	8236	70.326127148408	1.6378501250999418	2.8405504306056355	402.57305908203125	402.5758361816406
125	402.58587646484375	82.0331097464					1	DETECTED	402.5859 m/z @82.03 [151020OFc1_NvH-0949-Control-20.raw]	402.58587646484375	82.0331097464	2.61904044586667	99.9535361653333	97.33449571946663	746902.6875	8.643833930189626E7	0	8236	9.518428641819867	0.5929735988914746	78.43808239730703	402.5759582519531	402.5888366699219
126	402.59893798828125	82.0331097464					1	DETECTED	402.5989 m/z @82.03 [151020OFc1_NvH-0949-Control-20.raw]	402.59893798828125	82.0331097464	3.54875667946667	99.9535361653333	96.40477948586664	892348.875	9.940516693761475E7	0	8236	9.333709243281788	1.6290560494945858	2.885808765874214	402.5889587402344	402.6018371582031
127	402.6118469238281	82.0331097464					1	DETECTED	402.6118 m/z @82.03 [151020OFc1_NvH-0949-Control-20.raw]	402.6118469238281	82.0331097464	4.48178587306667	99.9535361653333	95.47175029226663	2053523.875	1.0133990255567746E8	0	8236	58.183502279433824	0.5037375555421797	0.007741901225889338	402.6018981933594	402.6212158203125
128	402.6312255859375	82.0331097464					1	DETECTED	402.6312 m/z @82.03 [151020OFc1_NvH-0949-Control-20.raw]	402.6312255859375	82.0331097464	0.767625765333333	99.9535361653333	99.18591039999997	3143494.75	9.453973407918267E7	0	8236	3.6247239378381835	0.5763207808434129	0.15913242442827288	402.62127685546875	402.6411437988281
129	402.6472473144531	82.0331097464					1	DETECTED	402.6472 m/z @82.03 [151020OFc1_NvH-0949-Control-20.raw]	402.6472473144531	82.0331097464	6.354856364	99.9535361653333	93.5986798013333	2456872.5	1.1193151315312476E8	0	8236	60.180169817206846	0.5036470876079593	0.007593172875802918	402.64141845703125	402.65716552734375
130	402.65960693359375	82.0331097464					1	DETECTED	402.6596 m/z @82.03 [151020OFc1_NvH-0949-Control-20.raw]	402.65960693359375	82.0331097464	5.94254861866667	99.9535361653333	94.01098754666663	1673117.375	1.1053089085291417E8	0	8236	10.728824678292895	2.2305781578405974	2.700149117177601	402.6573181152344	402.6695861816406
131	402.671875	89.7261318144					1	DETECTED	402.6719 m/z @89.73 [151020OFc1_NvH-0949-Control-20.raw]	402.671875	89.7261318144	9.5114708552	94.9069099621333	85.3954391069333	217573.015625	1.0410624144692159E8	0	8236	69.807955049459	0.8433361808299037	0.07138426758593548	402.66961669921875	402.67279052734375
132	402.68280029296875	89.7261318144					1	DETECTED	402.6828 m/z @89.73 [151020OFc1_NvH-0949-Control-20.raw]	402.68280029296875	89.7261318144	4.73777247733333	99.2609648930667	94.52319241573338	243740.15625	8.924039647601783E7	0	8236	14.27964519754073	0.7154836677469573	3.88393075653459	402.6728210449219	402.6886291503906
133	402.6986389160156	25.7221031890667					1	DETECTED	402.6986 m/z @25.72 [151020OFc1_NvH-0949-Control-20.raw]	402.6986389160156	25.7221031890667	0.303993148533333	99.0206070362667	98.71661388773336	480181.8125	1.0951665375904503E8	2	8236	0.42200123937733736	3.662492025916092	7.711390196515997	402.68865966796875	402.7076110839844
134	402.7176208496094	21.8438160005333					1	DETECTED	402.7176 m/z @21.84 [151020OFc1_NvH-0949-Control-20.raw]	402.7176208496094	21.8438160005333	2.38724446613333	99.0206070362667	96.63336257013337	1171883.5	1.3762890589352265E8	2	8236	0.2559381599275987	2.7472876730916314	2.0490835610411495	402.7076416015625	402.72760009765625
135	402.7344665527344	33.2638318101333					1	DETECTED	402.7345 m/z @33.26 [151020OFc1_NvH-0949-Control-20.raw]	402.7344665527344	33.2638318101333	0.345380052533333	99.0206070362667	98.67522698373337	1022070.3125	1.4464986074209312E8	2	8236	0.4242151133506695	3.1145459949520093	0.06115255626697566	402.7276306152344	402.74444580078125
136	402.74884033203125	89.7831381269333					1	DETECTED	402.7488 m/z @89.78 [151020OFc1_NvH-0949-Control-20.raw]	402.74884033203125	89.7831381269333	0.314366223466667	99.0206070362667	98.70624081280003	993354.6875	1.0580586391664356E8	0	8236	0.025986531702031357	0.5961284217033502	0.018109370777588615	402.7444763183594	402.7588195800781
137	402.77020263671875	89.7831381269333					1	DETECTED	402.7702 m/z @89.78 [151020OFc1_NvH-0949-Control-20.raw]	402.77020263671875	89.7831381269333	0.293834759733333	99.0206070362667	98.72677227653337	1050410.0	1.0198212984753387E8	0	8236	0.11971907736959508	0.6082022196136538	0.06031916463644255	402.76031494140625	402.7801818847656
138	402.7843322753906	89.8508097682667					1	DETECTED	402.7843 m/z @89.85 [151020OFc1_NvH-0949-Control-20.raw]	402.7843322753906	89.8508097682667	0.2833826496	97.2691913752	96.9858087256	706940.75	1.2005566087111504E8	0	8236	15.974567920962315	0.8166114351448845	0.07600558821721971	402.78021240234375	402.7863464355469
139	402.7963562011719	89.7983274709333					1	DETECTED	402.7964 m/z @89.80 [151020OFc1_NvH-0949-Control-20.raw]	402.7963562011719	89.7983274709333	0.2833826496	97.2691913752	96.9858087256	1275645.375	1.3808642729401472E8	0	8236	13.399120658859644	0.5089063051031292	0.3066221092990164	402.786376953125	402.8062744140625
140	402.8140869140625	89.8080600912					1	DETECTED	402.8141 m/z @89.81 [151020OFc1_NvH-0949-Control-20.raw]	402.8140869140625	89.8080600912	0.273261756533333	99.5500049333333	99.27674317679997	1019647.9375	1.619832345623667E8	0	8236	65.37816683357228	0.7867646435118513	0.0127950696208858	402.8063659667969	402.82403564453125
141	402.8273010253906	89.8080600912					1	DETECTED	402.8273 m/z @89.81 [151020OFc1_NvH-0949-Control-20.raw]	402.8273010253906	89.8080600912	0.2833826496	99.9755707392	99.6921880896	575543.1875	1.451650313526302E8	0	8236	29.19207302021472	0.5441267358151987	0.15778647940439894	402.8240966796875	402.8336486816406
142	402.8436584472656	89.881000888					1	DETECTED	402.8437 m/z @89.88 [151020OFc1_NvH-0949-Control-20.raw]	402.8436584472656	89.881000888	0.114938685066667	99.8780282413333	99.76308955626664	764051.3125	1.4087090944713506E8	3	8236	10.527848604288536	1.016666688526182	0.05508752765353998	402.83367919921875	402.8482666015625
143	402.8582763671875	11.9117622032					1	DETECTED	402.8583 m/z @11.91 [151020OFc1_NvH-0949-Control-20.raw]	402.8582763671875	11.9117622032	0.0067666496	99.9755707392	99.9688040896	1303248.375	1.8353857629896235E8	0	8236	0.17146076005511013	2.05568966180363	656.4755381565811	402.84832763671875	402.8682556152344
144	402.8697814941406	89.9344983306667					1	DETECTED	402.8698 m/z @89.93 [151020OFc1_NvH-0949-Control-20.raw]	402.8697814941406	89.9344983306667	0.114938685066667	99.8343703146667	99.71943162960004	335669.6875	1.2976793217887983E8	0	8236	9.980064958679193	0.6582651413648103	0.6454107288689507	402.8682861328125	402.8714599609375
145	402.8814697265625	23.7110198968					1	DETECTED	402.8815 m/z @23.71 [151020OFc1_NvH-0949-Control-20.raw]	402.8814697265625	23.7110198968	0.0067666496	99.9755707392	99.9688040896	546639.0625	1.6724811122391164E8	0	8236	0.18157367439431482	1.2898893242910083	1.0366002984388265	402.8714904785156	402.8914489746094
146	402.9007568359375	89.9095611074667					1	DETECTED	402.9008 m/z @89.91 [151020OFc1_NvH-0949-Control-20.raw]	402.9007568359375	89.9095611074667	0.0067666496	99.9967725717333	99.9900059221333	504740.5625	1.607996489601398E8	0	8236	63.47676012949201	0.5202844527453587	1.195569540704367	402.89154052734375	402.9107360839844
147	402.91790771484375	89.9095611074667					1	DETECTED	402.9179 m/z @89.91 [151020OFc1_NvH-0949-Control-20.raw]	402.91790771484375	89.9095611074667	0.0067666496	99.9647523762667	99.9579857266667	430754.53125	1.3088864449242134E8	0	8236	0.08169640235276177	0.5184982347010089	0.8604934434763791	402.9107971191406	402.9278869628906
148	402.9309387207031	89.9095611074667					1	DETECTED	402.9309 m/z @89.91 [151020OFc1_NvH-0949-Control-20.raw]	402.9309387207031	89.9095611074667	0.0067666496	99.8125683968	99.80580174720001	316698.03125	1.4053586967411187E8	0	8236	49.43854375354247	0.9100746965304193	0.9509288441199798	402.92791748046875	402.94091796875
149	402.9454345703125	89.9945332269333					1	DETECTED	402.9454 m/z @89.99 [151020OFc1_NvH-0949-Control-20.raw]	402.9454345703125	89.9945332269333	0.0067666496	98.5644616157333	98.5576949661333	268836.34375	1.279103753712724E8	0	8236	12.883453802452678	0.6668305368561179	0.09861562773651805	402.9409484863281	402.94952392578125
150	402.95953369140625	15.0555227842667					1	DETECTED	402.9595 m/z @15.06 [151020OFc1_NvH-0949-Control-20.raw]	402.95953369140625	15.0555227842667	0.0615246213333333	99.9755707392	99.91404611786666	1008831.5625	1.280279694695313E8	0	8236	0.13139238426463784	0.514448547464374	348.44964781517933	402.9495544433594	402.9695129394531
151	402.9783935546875	90.10105702					1	DETECTED	402.9784 m/z @90.10 [151020OFc1_NvH-0949-Control-20.raw]	402.9783935546875	90.10105702	0.0067666496	98.8150898557333	98.80832320613331	195478.5625	1.346164215302464E8	0	8236	46.527268402983154	0.5274158632514682	0.14171643424183702	402.96954345703125	402.9801940917969
152	402.9902038574219	90.0033973149333					1	DETECTED	402.9902 m/z @90.00 [151020OFc1_NvH-0949-Control-20.raw]	402.9902038574219	90.0033973149333	0.0067666496	99.9865041434667	99.97973749386671	251471.65625	1.1705185298383619E8	0	8236	44.586075477170816	0.5272794478426363	0.051033618799743045	402.9803466796875	403.0001525878906
153	403.0019226074219	90.0904258717333					1	DETECTED	403.0019 m/z @90.09 [151020OFc1_NvH-0949-Control-20.raw]	403.0019226074219	90.0904258717333	0.0292957976	96.9309221648	96.9016263672	196589.671875	1.1676963892595358E8	0	8236	47.01788482380208	0.7707088212885036	0.2605025876635882	403.0002136230469	403.0030517578125
154	403.0130920410156	90.0227914898667					1	DETECTED	403.0131 m/z @90.02 [151020OFc1_NvH-0949-Control-20.raw]	403.0130920410156	90.0227914898667	0.0067666496	99.889053148	99.8822864984	220753.234375	1.3257823017404842E8	0	8236	49.27738511010693	0.597674874444762	0.050145763120274155	403.003173828125	403.01763916015625
155	403.02764892578125	42.8500399514667					1	DETECTED	403.0276 m/z @42.85 [151020OFc1_NvH-0949-Control-20.raw]	403.02764892578125	42.8500399514667	0.0067666496	99.7684503053333	99.76168365573331	235595.859375	1.1851626295042522E8	0	8236	68.0195504199157	0.8200892898963931	23.549635749342986	403.0176696777344	403.0357360839844
156	403.0457458496094	42.8500399514667					1	DETECTED	403.0457 m/z @42.85 [151020OFc1_NvH-0949-Control-20.raw]	403.0457458496094	42.8500399514667	0.0067666496	99.9755707392	99.9688040896	286869.5	1.1245715058097182E8	0	8236	15.45338682409205	1.1669568988186179	401.55790520975603	403.0357971191406	403.05572509765625
157	403.0573425292969	42.8305231504					1	DETECTED	403.0573 m/z @42.83 [151020OFc1_NvH-0949-Control-20.raw]	403.0573425292969	42.8305231504	0.0400578413333333	99.2059879514667	99.16593011013336	278884.65625	1.5314511184284517E8	0	8236	0.05551100281142851	1.3687573818373775	19.301154624360212	403.0557556152344	403.0672912597656
158	403.07366943359375	47.8131603552					1	DETECTED	403.0737 m/z @47.81 [151020OFc1_NvH-0949-Control-20.raw]	403.07366943359375	47.8131603552	0.0400578413333333	99.4076419544	99.36758411306667	197084.390625	1.4959686697543877E8	0	8236	41.68297158013811	0.9419199576410284	1.584573880589584	403.0673828125	403.07781982421875
159	403.08782958984375	42.9679969242667					1	DETECTED	403.0878 m/z @42.97 [151020OFc1_NvH-0949-Control-20.raw]	403.08782958984375	42.9679969242667	0.0067666496	99.2279921784	99.2212255288	224571.390625	1.170608220216075E8	0	8236	22.801041250231414	0.8587676022495563	2.005125779805275	403.0779113769531	403.0907897949219
160	403.100830078125	49.7729841805333					1	DETECTED	403.1008 m/z @49.77 [151020OFc1_NvH-0949-Control-20.raw]	403.100830078125	49.7729841805333	0.975874918666667	98.6733028656	97.69742794693333	237611.5625	1.3021234397166787E8	0	8236	23.649532627192876	0.899451234912771	2.4266166265548508	403.09088134765625	403.11077880859375
161	403.1141052246094	42.932113816					1	DETECTED	403.1141 m/z @42.93 [151020OFc1_NvH-0949-Control-20.raw]	403.1141052246094	42.932113816	0.975874918666667	95.974231576	94.99835665733333	156407.390625	1.5685674118456802E8	0	8236	16.21221271555059	0.862232822770895	0.8090021724638217	403.11083984375	403.1160583496094
162	403.1260986328125	43.0310148165333					1	DETECTED	403.1261 m/z @43.03 [151020OFc1_NvH-0949-Control-20.raw]	403.1260986328125	43.0310148165333	0.975874918666667	99.0315023216	98.05562740293334	226003.640625	1.1719813029085808E8	3	8236	33.190786576540646	0.9106008990133642	12.223341078234965	403.11614990234375	403.1360778808594
163	403.13726806640625	42.9036747314667					1	DETECTED	403.1373 m/z @42.90 [151020OFc1_NvH-0949-Control-20.raw]	403.13726806640625	42.9036747314667	0.365919129333333	98.4856648165333	98.11974568719997	224558.109375	1.3278708713265543E8	0	8236	6.083494373237116	1.108644126627463	9.15859987935366	403.1361083984375	403.1471862792969
164	403.15386962890625	43.0091190744					1	DETECTED	403.1539 m/z @43.01 [151020OFc1_NvH-0949-Control-20.raw]	403.15386962890625	43.0091190744	0.365919129333333	94.7691015096	94.40318238026667	166298.453125	1.6438960489939874E8	0	8236	0.7717272882602089	1.0425435441199993	1.6568595891001623	403.14727783203125	403.15472412109375
165	403.1647644042969	49.2193553928					1	DETECTED	403.1648 m/z @49.22 [151020OFc1_NvH-0949-Control-20.raw]	403.1647644042969	49.2193553928	0.365919129333333	96.7688806069333	96.40296147759996	237931.96875	1.314782905021449E8	0	8236	23.523120091294615	0.6840711380742307	0.7361006551137553	403.15478515625	403.1746826171875
166	403.1807861328125	44.201953488					1	DETECTED	403.1808 m/z @44.20 [151020OFc1_NvH-0949-Control-20.raw]	403.1807861328125	44.201953488	0.0067666496	99.9967725717333	99.9900059221333	196469.75	1.503274805076619E8	2	8236	12.183508845541546	0.9350476369672011	1.2646371439210624	403.1748352050781	403.182373046875
167	403.1923828125	11.8931006530667					1	DETECTED	403.1924 m/z @11.89 [151020OFc1_NvH-0949-Control-20.raw]	403.1923828125	11.8931006530667	0.1257925544	99.0747102544	98.94891770000001	748350.75	1.452618789461438E8	2	8236	7.1623010144835675	2.4420821450096	471.43329236434283	403.1824035644531	403.1945495605469
168	403.2045593261719	24.8743215208					1	DETECTED	403.2046 m/z @24.87 [151020OFc1_NvH-0949-Control-20.raw]	403.2045593261719	24.8743215208	0.365919129333333	98.8810043525333	98.51508522319996	3126839.0	2.3098213512208048E8	3	8236	0.2674664962481863	0.5647434854813651	28.25372998262371	403.194580078125	403.2055969238281
169	403.2156066894531	21.5176676309333					1	DETECTED	403.2156 m/z @21.52 [151020OFc1_NvH-0949-Control-20.raw]	403.2156066894531	21.5176676309333	0.0615246213333333	99.8561094474667	99.79458482613336	5148341.5	3.3538561687824494E8	2	8236	2.7847681949211633	0.6358906219924491	0.318719383496748	403.20562744140625	403.2255859375
170	403.22625732421875	34.0073946634667					1	DETECTED	403.2263 m/z @34.01 [151020OFc1_NvH-0949-Control-20.raw]	403.22625732421875	34.0073946634667	0.0067666496	99.9967725717333	99.9900059221333	578895.9375	1.6361911474636206E8	2	8236	2.4056976488704223	3.7853962515020867	2.5018616866918606	403.2256164550781	403.2343444824219
171	403.2443542480469	55.0097743392					1	DETECTED	403.2444 m/z @55.01 [151020OFc1_NvH-0949-Control-20.raw]	403.2443542480469	55.0097743392	0.147005461866667	99.183906692	99.03690123013332	718521.0	1.7864871547336972E8	3	8236	21.465568362275036	0.9984994525261877	0.4574945511790225	403.234375	403.25433349609375
172	403.26312255859375	57.6584466288					1	DETECTED	403.2631 m/z @57.66 [151020OFc1_NvH-0949-Control-20.raw]	403.26312255859375	57.6584466288	0.147005461866667	94.8573125317333	94.71030706986663	187595.515625	2.0725289978630853E8	0	8236	34.58436432518645	0.9612095984725308	0.8980592747759405	403.2543640136719	403.2695617675781
173	403.2795715332031	47.16735732					1	DETECTED	403.2796 m/z @47.17 [151020OFc1_NvH-0949-Control-20.raw]	403.2795715332031	47.16735732	0.147005461866667	96.4705318453333	96.32352638346663	228298.265625	1.920497011152832E8	0	8236	20.60364928611788	0.6365580609328092	19.18889636199588	403.26959228515625	403.28955078125
174	403.2935791015625	44.0378532197333					1	DETECTED	403.2936 m/z @44.04 [151020OFc1_NvH-0949-Control-20.raw]	403.2935791015625	44.0378532197333	0.147005461866667	92.2948192688	92.14781380693333	175370.78125	1.9985967288098824E8	0	8236	21.060463374722413	1.0982964928607886	0.5195131153863254	403.2895812988281	403.2986755371094
175	403.3086853027344	52.9338103037333					1	DETECTED	403.3087 m/z @52.93 [151020OFc1_NvH-0949-Control-20.raw]	403.3086853027344	52.9338103037333	0.0292957976	96.1901324962667	96.1608366986667	214982.3125	1.921372976204603E8	3	8236	11.16029081557047	1.095641310627942	2.081678455792573	403.2987365722656	403.31866455078125
176	403.32586669921875	52.9248793685333					1	DETECTED	403.3259 m/z @52.92 [151020OFc1_NvH-0949-Control-20.raw]	403.32586669921875	52.9248793685333	0.221393683733333	93.0812808853333	92.85988720159996	205857.4375	2.8343248195189476E8	2	8236	31.452225038613953	0.9123088040831747	0.23131005387857892	403.3186950683594	403.3349609375
177	403.344970703125	60.0812793341333					1	DETECTED	403.3450 m/z @60.08 [151020OFc1_NvH-0949-Control-20.raw]	403.344970703125	60.0812793341333	0.0292957976	95.7026676752	95.6733718776	337410.59375	1.9039122340181214E8	0	8236	8.203802982715871	0.5217379555949464	1.7903568423359093	403.3349914550781	403.34747314453125
178	403.35748291015625	49.9772445570667					1	DETECTED	403.3575 m/z @49.98 [151020OFc1_NvH-0949-Control-20.raw]	403.35748291015625	49.9772445570667	0.0292957976	97.8526075890667	97.8233117914667	466863.46875	2.1527109682337904E8	0	8236	33.79972071966845	5.6060373216609145	0.19722262771330976	403.3475341796875	403.3674621582031
179	403.36859130859375	55.9565574634667					1	DETECTED	403.3686 m/z @55.96 [151020OFc1_NvH-0949-Control-20.raw]	403.36859130859375	55.9565574634667	0.0292957976	99.0422170725333	99.0129212749333	244939.921875	1.9466042145503524E8	3	8236	17.61902976223795	0.7437032998084825	0.18791583135114706	403.36749267578125	403.3785705566406
180	403.38531494140625	46.9893242589333					1	DETECTED	403.3853 m/z @46.99 [151020OFc1_NvH-0949-Control-20.raw]	403.38531494140625	46.9893242589333	0.0292957976	73.4815001184	73.4522043208	223852.859375	1.7601491507023802E8	0	8236	22.17566989349841	0.6638477890103937	0.5465972827043349	403.37860107421875	403.3905029296875
181	403.4005432128906	50.0065524864					1	DETECTED	403.4005 m/z @50.01 [151020OFc1_NvH-0949-Control-20.raw]	403.4005432128906	50.0065524864	0.0292957976	94.8970437405333	94.8677479429333	247438.890625	1.9561543580304107E8	0	8236	27.087419625446746	0.7096212263150675	0.6321699663460938	403.39056396484375	403.4060974121094
182	403.4161071777344	50.077793264					1	DETECTED	403.4161 m/z @50.08 [151020OFc1_NvH-0949-Control-20.raw]	403.4161071777344	50.077793264	0.0292957976	99.5390236242667	99.5097278266667	301572.75	1.736897748842171E8	2	8236	8.968121086701998	0.5820686549858433	0.2304032476785075	403.4061279296875	403.42608642578125
183	403.4378967285156	48.7875496837333					1	DETECTED	403.4379 m/z @48.79 [151020OFc1_NvH-0949-Control-20.raw]	403.4378967285156	48.7875496837333	0.0292957976	97.3455364405333	97.3162406429333	206332.078125	1.81247522193381E8	0	8236	24.58408695883833	1.0323063138060435	0.19320093919289186	403.42791748046875	403.4443054199219
184	403.4543762207031	10.3255100602667					1	DETECTED	403.4544 m/z @10.33 [151020OFc1_NvH-0949-Control-20.raw]	403.4543762207031	10.3255100602667	0.867922370666667	95.6054625258667	94.73754015520004	1034293.5625	1.8668696247782597E8	2	8236	0.10452252400567197	15.510634345231036	387.87148627146235	403.44439697265625	403.46435546875
185	403.4712829589844	33.1891512901333					1	DETECTED	403.4713 m/z @33.19 [151020OFc1_NvH-0949-Control-20.raw]	403.4712829589844	33.1891512901333	0.9661000336	99.2389272712	98.2728272376	743287.4375	1.8938913725917655E8	4	8236	0.1833598666870131	20.650172331457473	1.4040822760023246	403.4644470214844	403.48126220703125
186	403.4892883300781	13.0335585578667					1	DETECTED	403.4893 m/z @13.03 [151020OFc1_NvH-0949-Control-20.raw]	403.4892883300781	13.0335585578667	0.9661000336	94.4771568458667	93.5110568122667	732700.25	2.0605909989547804E8	4	8236	0.31113664596263213	102.56063755340193	55.613557609105726	403.4814147949219	403.499267578125
187	403.5013122558594	52.8903506629333					1	DETECTED	403.5013 m/z @52.89 [151020OFc1_NvH-0949-Control-20.raw]	403.5013122558594	52.8903506629333	0.9661000336	95.6594973333333	94.6933972997333	242348.390625	1.995521444820347E8	0	8236	3.440181039186001	0.5221716848275035	0.012550804584118952	403.4992980957031	403.51129150390625
188	403.5113525390625	56.4426851162667					1	DETECTED	403.5114 m/z @56.44 [151020OFc1_NvH-0949-Control-20.raw]	403.5113525390625	56.4426851162667	2.61904044586667	95.3467756786667	92.72773523280003	160921.5	2.4668426102002057E8	0	8236	24.048539469465588	1.0068776398821893	1.0573714804425183	403.5113220214844	403.515625
189	403.525634765625	11.9117622032					1	DETECTED	403.5256 m/z @11.91 [151020OFc1_NvH-0949-Control-20.raw]	403.525634765625	11.9117622032	1.01508895066667	95.3360987741333	94.32100982346664	246637.1875	1.6539834632260233E8	0	8236	45.35338894909983	1.0070759707525063	3.244474021659037	403.5156555175781	403.5261535644531
190	403.5361633300781	12.6884038661333					1	DETECTED	403.5362 m/z @12.69 [151020OFc1_NvH-0949-Control-20.raw]	403.5361633300781	12.6884038661333	1.01508895066667	99.5826499194667	98.56756096880004	3864186.75	1.7815157635442743E8	3	8236	0.158290531632165	0.6928744748286263	145.54340015900615	403.52618408203125	403.546142578125
191	403.5465393066406	26.1686274282667					1	DETECTED	403.5465 m/z @26.17 [151020OFc1_NvH-0949-Control-20.raw]	403.5465393066406	26.1686274282667	1.01508895066667	95.2403709568	94.22528200613334	687412.25	1.511509212458946E8	2	8236	1.9868059350234475	0.7865523718978369	2.9068829712756936	403.5461730957031	403.5565185546875
192	403.56005859375	33.10596754					1	DETECTED	403.5601 m/z @33.11 [151020OFc1_NvH-0949-Control-20.raw]	403.56005859375	33.10596754	1.01508895066667	98.1700954058667	97.15500645520004	176367.46875	1.542318182537715E8	3	8236	11.93232965436805	0.5276622696852086	3.1232647307761012	403.5565490722656	403.5700378417969
193	403.57318115234375	55.0358260373333					1	DETECTED	403.5732 m/z @55.04 [151020OFc1_NvH-0949-Control-20.raw]	403.57318115234375	55.0358260373333	1.01508895066667	89.488101384	88.47301243333334	132642.109375	1.5452564365283057E8	2	8236	22.262964611794125	0.9242759989910989	0.036447684819064324	403.570068359375	403.5733337402344
194	403.5833435058594	36.0259627568					1	DETECTED	403.5833 m/z @36.03 [151020OFc1_NvH-0949-Control-20.raw]	403.5833435058594	36.0259627568	1.01508895066667	99.8343703146667	98.81928136400003	572327.4375	1.5307905629840964E8	4	8236	0.322129729513307	0.9938998046610185	0.9921773007306685	403.5733642578125	403.59332275390625
195	403.5946350097656	52.8704382322667					1	DETECTED	403.5946 m/z @52.87 [151020OFc1_NvH-0949-Control-20.raw]	403.5946350097656	52.8704382322667	2.80345901706667	64.5440332053333	61.740574188266635	195521.984375	1.1450532410008456E8	2	8236	21.51015669098998	0.5426525200592265	0.11669884360439306	403.5933532714844	403.6045837402344
196	403.6064453125	37.6830402744					1	DETECTED	403.6064 m/z @37.68 [151020OFc1_NvH-0949-Control-20.raw]	403.6064453125	37.6830402744	3.75616936773333	76.4632646442667	72.70709527653337	153323.640625	1.5152560088320172E8	0	8236	33.60903820109951	1.2315313326259394	0.8308741957026579	403.6046447753906	403.61639404296875
197	403.6203308105469	37.6830402744					1	DETECTED	403.6203 m/z @37.68 [151020OFc1_NvH-0949-Control-20.raw]	403.6203308105469	37.6830402744	3.9393837744	95.9083653325333	91.9689815581333	142267.953125	1.5704887748463133E8	0	8236	19.51549239905389	1.6615009050803702	0.0981643801126964	403.616455078125	403.62384033203125
198	403.6339111328125	34.4606081298667					1	DETECTED	403.6339 m/z @34.46 [151020OFc1_NvH-0949-Control-20.raw]	403.6339111328125	34.4606081298667	3.9393837744	94.1467045125333	90.2073207381333	154719.84375	1.4727382419128203E8	0	8236	6.0596056074838955	1.8718558322121566	0.09235907367711253	403.6239318847656	403.6351623535156
199	403.6451721191406	29.4327630933333					1	DETECTED	403.6452 m/z @29.43 [151020OFc1_NvH-0949-Control-20.raw]	403.6451721191406	29.4327630933333	3.96743344106667	99.3966603168	95.42922687573332	191255.3125	1.1157063133424775E8	5	8236	4.384596597314861	0.502336653023186	1.474206946811416	403.63531494140625	403.6551513671875
200	403.6629943847656	37.6927256637333					1	DETECTED	403.6630 m/z @37.69 [151020OFc1_NvH-0949-Control-20.raw]	403.6629943847656	37.6927256637333	4.10960889093333	99.3490656810667	95.23945679013337	146244.046875	1.158233731054918E8	3	8236	22.036586693542496	1.6766343588316468	0.8142223242246345	403.6551818847656	403.6729431152344
201	403.677734375	37.7455558610667					1	DETECTED	403.6777 m/z @37.75 [151020OFc1_NvH-0949-Control-20.raw]	403.677734375	37.7455558610667	3.30891775253333	92.3141334776	89.00521572506666	138456.25	1.0029669676652543E8	0	8236	22.968726053700045	1.5172344056249638	2.065657443163996	403.6732482910156	403.68768310546875
202	403.7000427246094	12.4420921226667					1	DETECTED	403.7000 m/z @12.44 [151020OFc1_NvH-0949-Control-20.raw]	403.7000427246094	12.4420921226667	4.12820672826667	95.5729938888	91.44478716053332	192298.28125	1.5650219080220884E8	0	8236	0.22729961854945557	1.3721184514008502	2.274671025720517	403.6900939941406	403.7012634277344
203	403.7113952636719	26.2600658389333					1	DETECTED	403.7114 m/z @26.26 [151020OFc1_NvH-0949-Control-20.raw]	403.7113952636719	26.2600658389333	4.13731250106667	97.9515059488	93.81419344773333	4963625.5	3.205901833673732E8	2	8236	2.2062046848442023	1.258082161595636	1.055909613047544	403.701416015625	403.71917724609375
204	403.72918701171875	21.5176676309333					1	DETECTED	403.7292 m/z @21.52 [151020OFc1_NvH-0949-Control-20.raw]	403.72918701171875	21.5176676309333	3.2229977072	96.9309221648	93.7079244576	5228867.5	2.2139270508873886E8	2	8236	0.25580849404301276	2.09422544301661	81.3697422605562	403.7192077636719	403.7391662597656
205	403.7420349121094	32.1695274813333					1	DETECTED	403.7420 m/z @32.17 [151020OFc1_NvH-0949-Control-20.raw]	403.7420349121094	32.1695274813333	1.209063904	98.8041069944	97.5950430904	620877.875	1.1742397723211214E8	2	8236	20.685424805152387	0.5874623686065177	0.01929833580259666	403.7392578125	403.75201416015625
206	403.7536315917969	37.7092439968					1	DETECTED	403.7536 m/z @37.71 [151020OFc1_NvH-0949-Control-20.raw]	403.7536315917969	37.7092439968	3.76544833306667	64.059196996	60.293748662933325	148170.859375	7.444533325588158E7	0	8236	0.6720836382883917	0.9926885091453307	7.100928601246667	403.7520751953125	403.76348876953125
207	403.7637939453125	35.4015303776					1	DETECTED	403.7638 m/z @35.40 [151020OFc1_NvH-0949-Control-20.raw]	403.7637939453125	35.4015303776	3.1667276256	97.8414848192	94.6747571936	140494.171875	1.0240891151511958E8	0	8236	1.3920578261965773	1.8150952626433883	0.015573420897569003	403.7636413574219	403.773681640625
208	403.7746276855469	34.1811816922667					1	DETECTED	403.7746 m/z @34.18 [151020OFc1_NvH-0949-Control-20.raw]	403.7746276855469	34.1811816922667	0.995339315733333	94.4771568458667	93.48181753013337	139721.34375	1.1265978302854219E8	0	8236	1.4336030797028414	1.7969580433725105	0.08569761495868998	403.77386474609375	403.7824401855469
209	403.7925109863281	35.4884045901333					1	DETECTED	403.7925 m/z @35.49 [151020OFc1_NvH-0949-Control-20.raw]	403.7925109863281	35.4884045901333	0.9661000336	99.7355130784	98.7694130448	161938.578125	9.04799427863155E7	0	8236	2.0596648913428623	1.9757678804547676	0.020593030040853572	403.7825927734375	403.8023681640625
210	403.8047790527344	35.5741825570667					1	DETECTED	403.8048 m/z @35.57 [151020OFc1_NvH-0949-Control-20.raw]	403.8047790527344	35.5741825570667	1.29581120506667	97.3998318682667	96.10402066320003	127679.1953125	1.2138247902872571E8	0	8236	18.400482225314384	1.7655944998349384	2.7068862905666653	403.80255126953125	403.8067932128906
211	403.8168640136719	36.2083297050667					1	DETECTED	403.8169 m/z @36.21 [151020OFc1_NvH-0949-Control-20.raw]	403.8168640136719	36.2083297050667	1.64206966586667	99.8780282413333	98.23595857546663	356184.875	9.178667615302876E7	0	8236	0.10024590169204828	0.53186967908193	0.004784220075772561	403.8071594238281	403.8267517089844
212	403.8289794921875	35.5974702952					1	DETECTED	403.8290 m/z @35.60 [151020OFc1_NvH-0949-Control-20.raw]	403.8289794921875	35.5974702952	0.147005461866667	98.7936361634667	98.64663070160003	131871.828125	8.572566008421552E7	0	8236	22.808683052029764	1.9436108705787847	0.4477624416323778	403.8269348144531	403.83526611328125
213	403.8453674316406	29.4075799914667					1	DETECTED	403.8454 m/z @29.41 [151020OFc1_NvH-0949-Control-20.raw]	403.8453674316406	29.4075799914667	0.1897171488	99.9865041434667	99.7967869946667	212936.515625	7.911485547823185E7	0	8236	6.5975655740466586	0.5955138281826838	0.42097320652560044	403.83538818359375	403.85528564453125
214	403.8589782714844	35.7939450986667					1	DETECTED	403.8590 m/z @35.79 [151020OFc1_NvH-0949-Control-20.raw]	403.8589782714844	35.7939450986667	0.0067666496	99.8999762784	99.89320962880001	123652.453125	9.402030209989373E7	0	8236	24.080868686380274	1.8355562299915653	2.8730223329852898	403.8553771972656	403.8601379394531
215	403.87017822265625	12.7029347213333					1	DETECTED	403.8702 m/z @12.70 [151020OFc1_NvH-0949-Control-20.raw]	403.87017822265625	12.7029347213333	0.0183936834666667	99.942554512	99.92416082853333	2383894.0	1.3220285061910641E8	3	8236	0.1582550486805907	2.4362527921196264	0.10177513765647675	403.8601989746094	403.8801574707031
216	403.89044189453125	27.4487461885333					1	DETECTED	403.8904 m/z @27.45 [151020OFc1_NvH-0949-Control-20.raw]	403.89044189453125	27.4487461885333	0.0828741594666667	99.9967725717333	99.91389841226663	300431.875	9.46402823303017E7	3	8236	0.6430572533928895	0.5547050251517952	0.37059798050754533	403.8804626464844	403.900390625
217	403.9025573730469	26.3544337298667					1	DETECTED	403.9026 m/z @26.35 [151020OFc1_NvH-0949-Control-20.raw]	403.9025573730469	26.3544337298667	0.0067666496	99.8999762784	99.89320962880001	108616.921875	7.89324031387967E7	0	8236	12.954131988424358	1.8959965766473053	0.005379683561267376	403.9004821777344	403.9078369140625
218	403.9178466796875	36.0157760458667					1	DETECTED	403.9178 m/z @36.02 [151020OFc1_NvH-0949-Control-20.raw]	403.9178466796875	36.0157760458667	0.0183936834666667	99.9967725717333	99.97837888826663	409310.90625	8.805533252514921E7	3	8236	0.2494166661291075	0.5196716124653769	2.427689858462521	403.9080810546875	403.927734375
219	403.9295654296875	36.0425042642667					1	DETECTED	403.9296 m/z @36.04 [151020OFc1_NvH-0949-Control-20.raw]	403.9295654296875	36.0425042642667	0.0067666496	99.8125683968	99.80580174720001	56449.40625	7.652624149179216E7	0	8236	79.17918439689647	1.4998629925576676	1.6599858139085177	403.92803955078125	403.9395446777344
220	403.9554443359375	10.3352408877333					1	DETECTED	403.9554 m/z @10.34 [151020OFc1_NvH-0949-Control-20.raw]	403.9554443359375	10.3352408877333	0.0067666496	99.9647523762667	99.9579857266667	517778.25	9.307880438361974E7	0	8236	15.957853679893528	2.12454715869931	1.5851122293629347	403.9454650878906	403.9654235839844
221	403.9731750488281	33.1767311621333					1	DETECTED	403.9732 m/z @33.18 [151020OFc1_NvH-0949-Control-20.raw]	403.9731750488281	33.1767311621333	0.0400578413333333	99.9967725717333	99.95671473039997	320977.46875	8.62102582554048E7	0	8236	6.344718187875067	0.5163428723371627	2.4258318201581126	403.9654541015625	403.9831237792969
222	403.9938049316406	10.8525040813333					1	DETECTED	403.9938 m/z @10.85 [151020OFc1_NvH-0949-Control-20.raw]	403.9938049316406	10.8525040813333	2.07459275866667	99.8999762784	97.82538351973334	700360.1875	1.0105850143592235E8	4	8236	0.17873437266016268	12.118490547848772	18.950128907154873	403.98382568359375	404.0036926269531
223	404.0177001953125	36.1675576509333					1	DETECTED	404.0177 m/z @36.17 [151020OFc1_NvH-0949-Control-20.raw]	404.0177001953125	36.1675576509333	0.458108087466667	99.7355130784	99.27740499093333	286993.4375	7.891315262541023E7	0	8236	0.026953138109512054	1.5834445936143293	1.8596450283766197	404.00775146484375	404.0269775390625
224	404.03228759765625	46.2423866946667					1	DETECTED	404.0323 m/z @46.24 [151020OFc1_NvH-0949-Control-20.raw]	404.03228759765625	46.2423866946667	0.560712822666667	98.2134637898667	97.65275096720002	265040.375	8.919954673665166E7	0	8236	0.44277631841975307	1.3717716462983518	0.6057668790735284	404.0280456542969	404.0421447753906
225	404.04632568359375	29.4458692650667					1	DETECTED	404.0463 m/z @29.45 [151020OFc1_NvH-0949-Control-20.raw]	404.04632568359375	29.4458692650667	4.93332069386667	99.8015806685333	94.86825997466663	126615.8515625	8.729329783494942E7	0	8236	6.616714720277702	204.34138163476015	416.58952008914815	404.0423278808594	404.05584716796875
226	404.0683288574219	57.3085337154667					1	DETECTED	404.0683 m/z @57.31 [151020OFc1_NvH-0949-Control-20.raw]	404.0683288574219	57.3085337154667	1.1121402416	99.8232783613333	98.71113811973329	360573.1875	1.4835898519599444E8	0	8236	1.0932307670662524	0.7455910159219225	0.2887164964392148	404.0589599609375	404.078125
227	404.09600830078125	92.003176596					1	DETECTED	404.0960 m/z @92.00 [151020OFc1_NvH-0949-Control-20.raw]	404.09600830078125	92.003176596	0.273261756533333	98.1700954058667	97.89683364933337	58699.421875	8.433638991164659E7	0	8236	0.01835475117437113	0.5336821183861175	0.06742915093286611	404.0862731933594	404.0965270996094
228	404.11944580078125	89.7261318144					1	DETECTED	404.1194 m/z @89.73 [151020OFc1_NvH-0949-Control-20.raw]	404.11944580078125	89.7261318144	0.5404397744	99.9967725717333	99.4563327973333	1.8844026E7	9.802508008327352E8	0	8236	0.9956390074106025	0.7195794405237695	0.2696878262698828	404.1156005859375	404.128662109375
229	404.15594482421875	90.2722949466667					1	DETECTED	404.1559 m/z @90.27 [151020OFc1_NvH-0949-Control-20.raw]	404.15594482421875	90.2722949466667	1.41029072586667	99.9967725717333	98.58648184586663	111669.953125	7.682156295974806E7	0	8236	0.2492090565480396	0.5513425747626559	0.010889790466192388	404.1460266113281	404.1658020019531
230	404.17657470703125	82.2361742114667					1	DETECTED	404.1766 m/z @82.24 [151020OFc1_NvH-0949-Control-20.raw]	404.17657470703125	82.2361742114667	0.0067666496	99.9967725717333	99.9900059221333	84714.4296875	1.1138023680765828E8	4	8236	70.33811368145815	0.5807285060141638	4.1356071138543555	404.1689758300781	404.1824645996094
231	404.1924743652344	90.112206744					1	DETECTED	404.1925 m/z @90.11 [151020OFc1_NvH-0949-Control-20.raw]	404.1924743652344	90.112206744	0.0067666496	99.9865041434667	99.97973749386671	2227204.5	1.611088433297438E8	0	8236	0.240589682275953	0.5713322214499608	2.479336350595509	404.18255615234375	404.19329833984375
232	404.2033386230469	25.2794206797333					1	DETECTED	404.2033 m/z @25.28 [151020OFc1_NvH-0949-Control-20.raw]	404.2033386230469	25.2794206797333	2.0471343656	97.6304724792	95.58333811359999	1.413207E7	5.123354255007006E8	2	8236	7.750409357053581	0.5181250684460492	0.1283189652306275	404.19342041015625	404.21331787109375
233	404.2197570800781	90.0813386346667					1	DETECTED	404.2198 m/z @90.08 [151020OFc1_NvH-0949-Control-20.raw]	404.2197570800781	90.0813386346667	4.0816884552	96.4491552394667	92.36746678426671	1103147.375	1.4487504148902255E8	0	8236	61.81158792976514	0.501320829047173	0.0015427546828881377	404.2133483886719	404.22064208984375
234	404.23065185546875	21.5369596477333					1	DETECTED	404.2307 m/z @21.54 [151020OFc1_NvH-0949-Control-20.raw]	404.23065185546875	21.5369596477333	0.0400578413333333	99.9755707392	99.93551289786666	2163717.25	1.938263079834513E8	2	8236	4.1302380380525925	1.2336068393343775	0.6431075294478888	404.2206726074219	404.2406005859375
235	404.2444763183594	10.8233231336					1	DETECTED	404.2445 m/z @10.82 [151020OFc1_NvH-0949-Control-20.raw]	404.2444763183594	10.8233231336	3.20449648106667	98.3772282757333	95.17273179466663	583793.3125	1.1688385080613053E8	2	8236	0.14762098577818605	79.49253796891934	393.0537829468496	404.24066162109375	404.25445556640625
236	404.2633056640625	24.4859137557333					1	DETECTED	404.2633 m/z @24.49 [151020OFc1_NvH-0949-Control-20.raw]	404.2633056640625	24.4859137557333	3.23243333093333	99.9321525229333	96.69971919199996	238855.90625	8.595727674418883E7	0	8236	66.53496590527418	165.84168688219648	422.47806466454756	404.25457763671875	404.2731018066406
237	404.2828063964844	91.6657706506667					1	DETECTED	404.2828 m/z @91.67 [151020OFc1_NvH-0949-Control-20.raw]	404.2828063964844	91.6657706506667	3.10126581173333	94.0928442832	90.99157847146667	27694.048828125	6.809404582487436E7	0	8236	0.41765400270151076	0.5137022932434797	0.027404586486959506	404.2733459472656	404.2904052734375
238	404.3011474609375	90.3865828077333					1	DETECTED	404.3011 m/z @90.39 [151020OFc1_NvH-0949-Control-20.raw]	404.3011474609375	90.3865828077333	35.7468628661333	92.4369364802667	56.6900736141334	164250.0	5.182298027083085E7	0	8236	0.47311783018918163	0.5149159581047891	9.713022071319068	404.296630859375	404.30999755859375
239	404.3191833496094	91.2359875232					1	DETECTED	404.3192 m/z @91.24 [151020OFc1_NvH-0949-Control-20.raw]	404.3191833496094	91.2359875232	3.92081087333333	97.5859632618667	93.66515238853337	57250.26953125	6.894489385907727E7	0	8236	1.0738926408910743	0.5363623827054148	0.015688249450977007	404.3111877441406	404.3274230957031
240	404.41827392578125	46.216474676					1	DETECTED	404.4183 m/z @46.22 [151020OFc1_NvH-0949-Control-20.raw]	404.41827392578125	46.216474676	3.14801325573333	91.3753463874667	88.22733313173337	144550.015625	7.659163188974442E7	0	8236	0.09534282722678711	1.1821901813616602	0.007463712730371186	404.4085388183594	404.4279479980469
241	404.4414978027344	7.7126352024					1	DETECTED	404.4415 m/z @7.71 [151020OFc1_NvH-0949-Control-20.raw]	404.4414978027344	7.7126352024	4.3949921576	69.3500907266667	64.9550985690667	40277.7421875	6.111980331076546E7	3	8236	0.7630282966036095	3.6264357032927528	0.2628710053547137	404.4320983886719	404.44342041015625
242	404.45361328125	26.303879828					1	DETECTED	404.4536 m/z @26.30 [151020OFc1_NvH-0949-Control-20.raw]	404.45361328125	26.303879828	3.09187027333333	95.4972576384	92.40538736506667	144853.234375	8.397850557957052E7	0	8236	2.816187515822886	0.5074988075210627	0.21423962252020967	404.4438781738281	404.46356201171875
243	404.47674560546875	30.1292155450667					1	DETECTED	404.4767 m/z @30.13 [151020OFc1_NvH-0949-Control-20.raw]	404.47674560546875	30.1292155450667	4.91468511866667	98.4531446288	93.53845951013334	171631.09375	7.3299398423769E7	4	8236	0.18660274378102315	0.5931014791842455	0.05931607559828432	404.4667663574219	404.4852600097656
244	404.4952697753906	10.8120213093333					1	DETECTED	404.4953 m/z @10.81 [151020OFc1_NvH-0949-Control-20.raw]	404.4952697753906	10.8120213093333	1.87275241306667	99.4186416010667	97.54588918800003	284246.3125	8.519738506732483E7	0	8236	0.17168129982387548	13.666445648105759	218.21889375482826	404.48529052734375	404.5052185058594
245	404.5185241699219	27.3392473986667					1	DETECTED	404.5185 m/z @27.34 [151020OFc1_NvH-0949-Control-20.raw]	404.5185241699219	27.3392473986667	4.9428162464	84.9150765605333	79.9722603141333	155265.296875	7.017331318544292E7	0	8236	14.850088551379766	2.06703806417065	0.017624416152922217	404.50860595703125	404.52490234375
246	404.53509521484375	17.7142824008					1	DETECTED	404.5351 m/z @17.71 [151020OFc1_NvH-0949-Control-20.raw]	404.53509521484375	17.7142824008	1.9645492728	98.1917349458667	96.2271856730667	4418014.0	1.5027581854594272E8	3	8236	0.15837243269561796	1.0663327997665932	22.430079080805164	404.525146484375	404.5450744628906
247	404.5559387207031	40.4160961701333					1	DETECTED	404.5559 m/z @40.42 [151020OFc1_NvH-0949-Control-20.raw]	404.5559387207031	40.4160961701333	3.4440578344	95.0387879096	91.5947300752	626893.25	9.325527254024525E7	3	8236	0.14726938139440904	0.5066548986462365	0.25567789419866915	404.5459899902344	404.5658874511719
248	404.57110595703125	35.1506435832					1	DETECTED	404.5711 m/z @35.15 [151020OFc1_NvH-0949-Control-20.raw]	404.57110595703125	35.1506435832	1.06399053066667	78.3570744029333	77.29308387226664	499568.5625	8.380383791929176E7	3	8236	0.17100041018036904	0.5412270865409551	0.05326144920813384	404.56597900390625	404.57379150390625
249	404.58380126953125	27.9617172186667					1	DETECTED	404.5838 m/z @27.96 [151020OFc1_NvH-0949-Control-20.raw]	404.58380126953125	27.9617172186667	3.71848635893333	97.6526137024	93.93412734346667	5277693.5	1.4409891924469835E8	3	8236	0.13106510571199337	1.2314753208669649	30.28919881943434	404.5738220214844	404.5937194824219
250	404.6186828613281	42.6394252904					1	DETECTED	404.6187 m/z @42.64 [151020OFc1_NvH-0949-Control-20.raw]	404.6186828613281	42.6394252904	1.6610295576	99.7794835890667	98.1184540314667	135110.421875	8.11966310816653E7	0	8236	3.7366869737453214	1.5088218040614783	0.12683350389866582	404.6087951660156	404.6286315917969
251	404.6681213378906	23.8673184317333					1	DETECTED	404.6681 m/z @23.87 [151020OFc1_NvH-0949-Control-20.raw]	404.6681213378906	23.8673184317333	3.8641031128	79.1717374906667	75.3076343778667	81793.34375	6.032823053662663E7	0	8236	0.30453923923842297	2.136566359605245	1.5008772275353643	404.65814208984375	404.67462158203125
252	404.6849670410156	25.6576685421333					1	DETECTED	404.6850 m/z @25.66 [151020OFc1_NvH-0949-Control-20.raw]	404.6849670410156	25.6576685421333	3.8439054896	94.7019105573333	90.8580050677333	130326.2421875	7.303434082371801E7	0	8236	0.047175739047201404	2.421427397190683	0.0087932056903025	404.6753234863281	404.6944580078125
253	404.70452880859375	25.2495257666667					1	DETECTED	404.7045 m/z @25.25 [151020OFc1_NvH-0949-Control-20.raw]	404.70452880859375	25.2495257666667	2.99797312506667	98.913231028	95.91525790293333	6256933.0	2.1379767705470425E8	2	8236	0.4672617280014393	0.59393449913857	0.09640798708944069	404.6946105957031	404.7144775390625
254	404.71795654296875	30.2541058621333					1	DETECTED	404.7180 m/z @30.25 [151020OFc1_NvH-0949-Control-20.raw]	404.71795654296875	30.2541058621333	2.99797312506667	76.5543152693333	73.55634214426664	495414.8125	8.212144146139447E7	0	8236	0.17003010977731847	0.5207258718399672	0.03825782943923693	404.71453857421875	404.72161865234375
255	404.7316589355469	12.3702949664					1	DETECTED	404.7317 m/z @12.37 [151020OFc1_NvH-0949-Control-20.raw]	404.7316589355469	12.3702949664	2.9144448088	95.7351614442667	92.8207166354667	1362026.125	1.292224422286475E8	2	8236	0.3566123001478019	3.3867655813923063	0.14430553695410164	404.7218322753906	404.74163818359375
256	404.7451477050781	44.7882785546667					1	DETECTED	404.7451 m/z @44.79 [151020OFc1_NvH-0949-Control-20.raw]	404.7451477050781	44.7882785546667	3.60473549253333	97.5099447528	93.90520926026666	194289.5625	8.870665475358634E7	2	8236	34.948607708140095	0.8742824371769232	1.7107939411043156	404.7416687011719	404.755126953125
257	404.7650146484375	24.4096492936					1	DETECTED	404.7650 m/z @24.41 [151020OFc1_NvH-0949-Control-20.raw]	404.7650146484375	24.4096492936	5.18740935493333	99.3712258122667	94.18381645733336	87057.640625	9.599595016148984E7	0	8236	0.5053230228631449	2.56058104840867	0.04838603139046316	404.75518798828125	404.77484130859375
258	404.8107604980469	49.2193553928					1	DETECTED	404.8108 m/z @49.22 [151020OFc1_NvH-0949-Control-20.raw]	404.8107604980469	49.2193553928	1.00529553306667	99.7905411562667	98.78524562320003	54160.640625	7.2928788738356E7	0	8236	51.68506677633811	1.0017642718191049	1.361912513167396	404.8082580566406	404.82073974609375
259	404.8244934082031	8.0900727944					1	DETECTED	404.8245 m/z @8.09 [151020OFc1_NvH-0949-Control-20.raw]	404.8244934082031	8.0900727944	0.1897171488	99.7905411562667	99.6008240074667	43673.71484375	7.079717626745105E7	3	8236	1.158438137169929	0.5047274660018852	0.08547529802337236	404.8207702636719	404.8344421386719
260	404.8482971191406	22.7312356464					1	DETECTED	404.8483 m/z @22.73 [151020OFc1_NvH-0949-Control-20.raw]	404.8482971191406	22.7312356464	0.0067666496	99.9647523762667	99.9579857266667	205958.046875	7.667120449992183E7	0	8236	0.33099617763132017	0.5440081621983387	2.2187729051970724	404.83831787109375	404.8582763671875
261	404.8688049316406	17.7026387373333					1	DETECTED	404.8688 m/z @17.70 [151020OFc1_NvH-0949-Control-20.raw]	404.8688049316406	17.7026387373333	0.0067666496	99.9967725717333	99.9900059221333	1860011.0	1.410631063549122E8	3	8236	0.521877149104192	2.0858760105112215	10.944542730181524	404.85882568359375	404.8787841796875
262	404.87933349609375	22.4483804410667					1	DETECTED	404.8793 m/z @22.45 [151020OFc1_NvH-0949-Control-20.raw]	404.87933349609375	22.4483804410667	0.0935137312	99.9647523762667	99.8712386450667	263095.1875	7.236773732181363E7	0	8236	0.14144214508323572	0.5153562091458066	4.114038651464533	404.8788146972656	404.881103515625
263	404.89111328125	16.6361572946667					1	DETECTED	404.8911 m/z @16.64 [151020OFc1_NvH-0949-Control-20.raw]	404.89111328125	16.6361572946667	0.0067666496	99.9865041434667	99.97973749386671	504375.59375	1.067689007674284E8	3	8236	15.2926817573944	2.2150584391443147	3.3453487302899654	404.8811340332031	404.90106201171875
264	404.90289306640625	15.8322866232					1	DETECTED	404.9029 m/z @15.83 [151020OFc1_NvH-0949-Control-20.raw]	404.90289306640625	15.8322866232	0.0067666496	99.9647523762667	99.9579857266667	463887.53125	7.94880035624636E7	3	8236	0.14878487620369363	1.0781154494099585	1.1589345588758015	404.9011535644531	404.907958984375
265	404.91796875	27.9617172186667					1	DETECTED	404.9180 m/z @27.96 [151020OFc1_NvH-0949-Control-20.raw]	404.91796875	27.9617172186667	0.0067666496	99.9967725717333	99.9900059221333	3339341.0	1.3334074851937239E8	3	8236	0.1769353680630985	1.1530630014908714	26.702123469578073	404.90802001953125	404.92791748046875
266	404.94708251953125	21.4662954397333					1	DETECTED	404.9471 m/z @21.47 [151020OFc1_NvH-0949-Control-20.raw]	404.94708251953125	21.4662954397333	0.0067666496	99.9865041434667	99.97973749386671	859263.8125	8.078608102143076E7	0	8236	0.09321182517227555	1.4446694403096274	16.024653883918592	404.9371337890625	404.9570617675781
267	404.9584045410156	16.4734899824					1	DETECTED	404.9584 m/z @16.47 [151020OFc1_NvH-0949-Control-20.raw]	404.9584045410156	16.4734899824	0.263038643733333	99.6700827077333	99.40704406399996	76905.96875	8.3370327763639E7	0	8236	0.056003766623781814	4.634811535935856	1.0738054859831712	404.95709228515625	404.9588317871094
268	404.9688720703125	30.2541058621333					1	DETECTED	404.9689 m/z @30.25 [151020OFc1_NvH-0949-Control-20.raw]	404.9688720703125	30.2541058621333	0.1041682024	99.9755707392	99.87140253679999	458187.4375	7.288876889584087E7	0	8236	0.15451810342102945	0.5493597997867222	0.03527005415831778	404.9589538574219	404.9786071777344
269	404.9834899902344	35.2228080042667					1	DETECTED	404.9835 m/z @35.22 [151020OFc1_NvH-0949-Control-20.raw]	404.9834899902344	35.2228080042667	3.2229977072	99.5610335349333	96.33803582773331	117740.828125	8.616487590139091E7	0	8236	36.84452035091151	1.4564169486007736	1.7876662242548007	404.9789123535156	404.98834228515625
270	404.9985046386719	48.8356429914667					1	DETECTED	404.9985 m/z @48.84 [151020OFc1_NvH-0949-Control-20.raw]	404.9985046386719	48.8356429914667	0.0400578413333333	99.6482554488	99.60819760746666	304844.75	1.3957598881426373E8	2	8236	0.9091428027979092	1.1325854043579173	6.6485531088703995	404.9891052246094	405.00640869140625
271	405.01641845703125	53.3186209301333					1	DETECTED	405.0164 m/z @53.32 [151020OFc1_NvH-0949-Control-20.raw]	405.01641845703125	53.3186209301333	0.0292957976	99.2499125181333	99.2206167205333	587759.25	1.1019193244159067E8	0	8236	0.900401219509952	0.581805490917196	2.081473731172439	405.0069274902344	405.0263671875
272	405.0337829589844	89.969154568					1	DETECTED	405.0338 m/z @89.97 [151020OFc1_NvH-0949-Control-20.raw]	405.0337829589844	89.969154568	0.0292957976	99.8670928445333	99.8377970469333	67589.9140625	7.616518120385629E7	0	8236	45.06690383042696	0.5676140082417579	0.17202305403098825	405.02642822265625	405.0425109863281
273	405.0526428222656	66.9009684944					1	DETECTED	405.0526 m/z @66.90 [151020OFc1_NvH-0949-Control-20.raw]	405.0526428222656	66.9009684944	4.91468511866667	99.3601798024	94.44549468373333	248726.34375	9.401376450151342E7	0	8236	0.8411228408201765	0.5256715323146073	0.2785050729538609	405.04266357421875	405.0623474121094
274	405.0717468261719	57.8345298296					1	DETECTED	405.0717 m/z @57.83 [151020OFc1_NvH-0949-Control-20.raw]	405.0717468261719	57.8345298296	5.80016689973333	99.6045541696	93.80438726986667	71256.1953125	8.06969711328834E7	0	8236	0.9674965115863969	0.9013696141172974	0.802739228234595	405.06268310546875	405.0816650390625
275	405.1036682128906	90.3590021509333					1	DETECTED	405.1037 m/z @90.36 [151020OFc1_NvH-0949-Control-20.raw]	405.1036682128906	90.3590021509333	1.63262808026667	99.5716293192	97.93900123893333	1.2662405E7	1.3825796559763664E8	0	8236	0.06119430743561338	1.3362059539271813	1.5185251725644622	405.0942687988281	405.1119079589844
276	405.12261962890625	89.4048605597333					1	DETECTED	405.1226 m/z @89.40 [151020OFc1_NvH-0949-Control-20.raw]	405.12261962890625	89.4048605597333	5.07742976746667	99.7355130784	94.65808331093334	3571812.0	2.5853955295904547E8	0	8236	0.8489284736116645	0.9422329118941818	0.8987028077966794	405.1155090332031	405.1313781738281
277	405.15911865234375	91.0814559162667					1	DETECTED	405.1591 m/z @91.08 [151020OFc1_NvH-0949-Control-20.raw]	405.15911865234375	91.0814559162667	4.73777247733333	99.3820940664	94.64432158906666	78104.1015625	7.254401352832432E7	0	8236	0.11885103847041023	0.5517473897849505	0.004071913563434234	405.1498718261719	405.1690673828125
278	405.18096923828125	27.5477388522667					1	DETECTED	405.1810 m/z @27.55 [151020OFc1_NvH-0949-Control-20.raw]	405.18096923828125	27.5477388522667	0.0067666496	99.9967725717333	99.9900059221333	783512.75	1.0860057949796607E8	3	8236	63.16562071293015	2.58933636567596	353.47941571296167	405.171142578125	405.19091796875
279	405.1956787109375	90.147581136					1	DETECTED	405.1957 m/z @90.15 [151020OFc1_NvH-0949-Control-20.raw]	405.1956787109375	90.147581136	2.73865728186667	98.5969759906667	95.85831870880004	403673.375	1.0894665264751159E8	0	8236	0.4573110439057757	0.5083624501669493	0.007146514985799421	405.19097900390625	405.19610595703125
280	405.20611572265625	25.2405523690667					1	DETECTED	405.2061 m/z @25.24 [151020OFc1_NvH-0949-Control-20.raw]	405.20611572265625	25.2405523690667	1.87275241306667	98.3552268717333	96.48247445866663	1494499.0	1.9483775439910063E8	3	8236	7.702075805278405	0.5263645395495026	0.8446499502765507	405.1961364746094	405.2160949707031
281	405.2205505371094	30.1403760416					1	DETECTED	405.2206 m/z @30.14 [151020OFc1_NvH-0949-Control-20.raw]	405.2205505371094	30.1403760416	2.53596983546667	93.6686326696	91.13266283413333	373324.75	9.485872256389362E7	4	8236	7.6861805035200526	0.5885766151593451	0.08966345478546936	405.21612548828125	405.22119140625
282	405.231201171875	16.0048367594667					1	DETECTED	405.2312 m/z @16.00 [151020OFc1_NvH-0949-Control-20.raw]	405.231201171875	16.0048367594667	1.80044106906667	99.9647523762667	98.16431130720004	1928128.125	1.761159369177778E8	3	8236	6.090039327271898	6.2954838010738925	21.23617401249925	405.2212219238281	405.24114990234375
283	405.2453308105469	91.3378760098667					1	DETECTED	405.2453 m/z @91.34 [151020OFc1_NvH-0949-Control-20.raw]	405.2453308105469	91.3378760098667	1.973711664	92.3995952170667	90.4258835530667	466882.125	1.2756805198154996E8	2	8236	58.38985299414131	0.5011179380711739	0.01746856656725679	405.2412109375	405.2502746582031
284	405.2602844238281	62.8826723826667					1	DETECTED	405.2603 m/z @62.88 [151020OFc1_NvH-0949-Control-20.raw]	405.2602844238281	62.8826723826667	1.6889835288	99.7573466266667	98.06836309786671	1434088.625	1.2144944667352563E8	2	8236	0.2569823145468675	0.5073176782112004	0.011057332189093974	405.2503356933594	405.2686767578125
285	405.2996826171875	91.7268297226667					1	DETECTED	405.2997 m/z @91.73 [151020OFc1_NvH-0949-Control-20.raw]	405.2996826171875	91.7268297226667	0.0067666496	99.9967725717333	99.9900059221333	53541.19140625	6.665564436461196E7	0	8236	0.712759173161345	0.5317717194778282	0.059233250825070506	405.2901611328125	405.3050537109375
286	405.3363037109375	91.2359875232					1	DETECTED	405.3363 m/z @91.24 [151020OFc1_NvH-0949-Control-20.raw]	405.3363037109375	91.2359875232	7.00635959786667	92.4369364802667	85.43057688240003	57789.07421875	8.049493323803475E7	0	8236	1.5210422326157698	0.5071290173460775	0.0034924954500692752	405.33172607421875	405.3384094238281
287	405.40869140625	35.7372932189333					1	DETECTED	405.4087 m/z @35.74 [151020OFc1_NvH-0949-Control-20.raw]	405.40869140625	35.7372932189333	1.51530857786667	99.4404166290667	97.92510805120003	122104.5	8.000992147869126E7	0	8236	0.1826699326227228	1.495008508506384	0.003538027646582557	405.399169921875	405.41845703125
288	405.4478454589844	21.4224815306667					1	DETECTED	405.4478 m/z @21.42 [151020OFc1_NvH-0949-Control-20.raw]	405.4478454589844	21.4224815306667	3.89263230933333	99.2940225610667	95.40139025173336	134248.078125	8.190632905336967E7	0	8236	0.06627148875966427	4.002862753888381	0.061395050122940574	405.4379577636719	405.4577941894531
289	405.4652404785156	11.5020756576					1	DETECTED	405.4652 m/z @11.50 [151020OFc1_NvH-0949-Control-20.raw]	405.4652404785156	11.5020756576	2.01044921946667	95.0285170770667	93.01806785760003	75141.9609375	7.441353404330735E7	0	8236	2.154965117348869	0.6844322439842487	0.5233576074857481	405.45806884765625	405.46527099609375
290	405.47528076171875	23.9703168093333					1	DETECTED	405.4753 m/z @23.97 [151020OFc1_NvH-0949-Control-20.raw]	405.47528076171875	23.9703168093333	2.932926304	95.7566378442667	92.8237115402667	412007.875	8.122606991393335E7	0	8236	6.104492655176877	16.865532731346455	0.6307820346959278	405.4653015136719	405.4851989746094
291	405.4920654296875	19.8418119989333					1	DETECTED	405.4921 m/z @19.84 [151020OFc1_NvH-0949-Control-20.raw]	405.4920654296875	19.8418119989333	2.729563844	95.5404756938667	92.8109118498667	219241.890625	7.198239475532396E7	4	8236	0.260103264904064	0.8539799125665483	0.012066285412022678	405.48529052734375	405.50189208984375
292	405.51605224609375	17.8142666373333					1	DETECTED	405.5161 m/z @17.81 [151020OFc1_NvH-0949-Control-20.raw]	405.51605224609375	17.8142666373333	2.32281414986667	91.6754371477333	89.35262299786663	46223.73828125	7.923236377806148E7	0	8236	15.369210865963618	4.055539416268456	0.001454793670534206	405.5063781738281	405.5213928222656
293	405.5315856933594	20.686818844					1	DETECTED	405.5316 m/z @20.69 [151020OFc1_NvH-0949-Control-20.raw]	405.5315856933594	20.686818844	2.64655438186667	74.8674051165333	72.22085073466664	346316.84375	7.354093048742189E7	3	8236	0.12987977464613465	0.6239715173529795	0.2590616730849784	405.5217590332031	405.53387451171875
294	405.5439758300781	17.2809101794667					1	DETECTED	405.5440 m/z @17.28 [151020OFc1_NvH-0949-Control-20.raw]	405.5439758300781	17.2809101794667	2.729563844	94.2995776528	91.5700138088	365799.71875	8.8246430076814E7	3	8236	13.78663461082568	1.1144725977841263	4.825817925582926	405.5340270996094	405.553955078125
295	405.5540466308594	14.6745996421333					1	DETECTED	405.5540 m/z @14.67 [151020OFc1_NvH-0949-Control-20.raw]	405.5540466308594	14.6745996421333	3.09187027333333	54.5581589189333	51.466288645599974	68037.609375	4.608112876510455E7	0	8236	0.2564973985723782	2.7034018574244385	0.40176767895652216	405.5539855957031	405.5552978515625
296	405.5653076171875	15.9934846784					1	DETECTED	405.5653 m/z @15.99 [151020OFc1_NvH-0949-Control-20.raw]	405.5653076171875	15.9934846784	2.59155322533333	98.2789236261333	95.68737040079998	1253556.5	1.18894550356583E8	3	8236	8.586620790887755	1.076385045828947	5.7669350228132314	405.5553283691406	405.5752868652344
297	405.5863342285156	27.89773456					1	DETECTED	405.5863 m/z @27.90 [151020OFc1_NvH-0949-Control-20.raw]	405.5863342285156	27.89773456	2.59155322533333	86.0725425944	83.48098936906668	309450.96875	7.66213504736052E7	0	8236	0.13393980066925693	1.0549050916766531	0.05891916285775972	405.576416015625	405.5962219238281
298	405.6174621582031	28.1247323938667					1	DETECTED	405.6175 m/z @28.12 [151020OFc1_NvH-0949-Control-20.raw]	405.6174621582031	28.1247323938667	4.32889405733333	98.4965024077333	94.16760835039997	84585.6875	7.50118650145146E7	0	8236	0.2507947083079003	2.6980906168648477	0.008471999071221386	405.6079406738281	405.62738037109375
299	405.682861328125	27.5348637304					1	DETECTED	405.6829 m/z @27.53 [151020OFc1_NvH-0949-Control-20.raw]	405.682861328125	27.5348637304	2.6834308928	97.4107060816	94.7272751888	333486.0	8.273574185498016E7	0	8236	0.11217843127290195	1.0010924175895715	1.78550720126979	405.6729736328125	405.6900939941406
300	405.7001037597656	17.5708249082667					1	DETECTED	405.7001 m/z @17.57 [151020OFc1_NvH-0949-Control-20.raw]	405.7001037597656	17.5708249082667	1.72621238853333	96.1578747632	94.43166237466667	364131.46875	7.971988797262117E7	0	8236	8.262145181638584	3.117729943303065	5.7691376114137265	405.69012451171875	405.70269775390625
301	405.7127380371094	16.7547613637333					1	DETECTED	405.7127 m/z @16.75 [151020OFc1_NvH-0949-Control-20.raw]	405.7127380371094	16.7547613637333	2.86821070746667	79.3155712874667	76.44736058000002	365603.0625	7.481031011089094E7	0	8236	0.14772455758933134	0.6309707215802112	11.756745481682925	405.7027587890625	405.7153015136719
302	405.7253112792969	22.04327034					1	DETECTED	405.7253 m/z @22.04 [151020OFc1_NvH-0949-Control-20.raw]	405.7253112792969	22.04327034	2.81277104693333	94.5233837362667	91.71061268933336	553090.1875	9.268804170916295E7	0	8236	2.101184782899587	1.000376295026894	0.059814177686699735	405.7153625488281	405.7294616699219
303	405.73956298828125	18.1345941864					1	DETECTED	405.7396 m/z @18.13 [151020OFc1_NvH-0949-Control-20.raw]	405.73956298828125	18.1345941864	2.129686724	92.3052840578667	90.1755973338667	1378044.625	1.1579876073208386E8	2	8236	0.19843319669479698	1.7479966303929444	2.512655853676098	405.7295837402344	405.74951171875
304	405.7619934082031	62.9034555210667					1	DETECTED	405.7620 m/z @62.90 [151020OFc1_NvH-0949-Control-20.raw]	405.7619934082031	62.9034555210667	4.6413593344	94.8573125317333	90.2159531973333	592260.5625	8.642990270542309E7	2	8236	26.80706506955518	0.5094451670673091	1.4905857186620322	405.7523498535156	405.7700500488281
305	405.77435302734375	8.61665203946667					1	DETECTED	405.7744 m/z @8.62 [151020OFc1_NvH-0949-Control-20.raw]	405.77435302734375	8.61665203946667	3.36955298826667	97.0399646389333	93.67041165066662	39547.73046875	6.606167124809649E7	0	8236	0.09052689062141894	0.8680836110587983	0.7162789361915842	405.7720947265625	405.78424072265625
306	405.808349609375	92.6858499853333					1	DETECTED	405.8083 m/z @92.69 [151020OFc1_NvH-0949-Control-20.raw]	405.808349609375	92.6858499853333	3.55798169626667	99.8780282413333	96.32004654506663	48876.59765625	8.043692327739683E7	0	8236	45.454803615418456	0.540482398636823	0.08108560806224124	405.7984619140625	405.8183288574219
307	405.83447265625	45.23962554					1	DETECTED	405.8345 m/z @45.24 [151020OFc1_NvH-0949-Control-20.raw]	405.83447265625	45.23962554	0.1041682024	99.9213299997333	99.8171617973333	44050.765625	7.215214966761604E7	0	8236	24.76237694350174	1.2059333360107432	1.4158234980651128	405.82464599609375	405.840576171875
308	405.8506164550781	35.5834281618667					1	DETECTED	405.8506 m/z @35.58 [151020OFc1_NvH-0949-Control-20.raw]	405.8506164550781	35.5834281618667	0.0067666496	99.9213299997333	99.9145633501333	99642.109375	8.094328189658934E7	0	8236	101.44655006246909	1.65531756729113	3.1740480063924985	405.84100341796875	405.8546142578125
309	405.8646240234375	18.8598734906667					1	DETECTED	405.8646 m/z @18.86 [151020OFc1_NvH-0949-Control-20.raw]	405.8646240234375	18.8598734906667	0.0067666496	99.9967725717333	99.9900059221333	230897.6875	8.713041554871346E7	3	8236	6.176253974613175	0.7522972296013118	0.12953793636033858	405.8546447753906	405.8701171875
310	405.880126953125	16.6878975965333					1	DETECTED	405.8801 m/z @16.69 [151020OFc1_NvH-0949-Control-20.raw]	405.880126953125	16.6878975965333	0.0067666496	99.9755707392	99.9688040896	691797.9375	9.977616885987025E7	3	8236	4.605018807525376	13.084519708533728	29.81315981170358	405.8701477050781	405.8813781738281
311	405.8913879394531	17.8725492272					1	DETECTED	405.8914 m/z @17.87 [151020OFc1_NvH-0949-Control-20.raw]	405.8913879394531	17.8725492272	0.0400578413333333	99.9967725717333	99.95671473039997	1023830.625	1.085878083331315E8	3	8236	0.40385285079205957	0.5327663982961074	0.9827185082867058	405.88140869140625	405.9013671875
312	405.9081726074219	36.5777091341333					1	DETECTED	405.9082 m/z @36.58 [151020OFc1_NvH-0949-Control-20.raw]	405.9081726074219	36.5777091341333	0.0067666496	99.9967725717333	99.9900059221333	571284.5625	1.254599239316214E8	3	8236	13.415420718954795	0.5675174097534826	0.49480483734889324	405.9013977050781	405.9180908203125
313	405.92047119140625	27.9617172186667					1	DETECTED	405.9205 m/z @27.96 [151020OFc1_NvH-0949-Control-20.raw]	405.92047119140625	27.9617172186667	0.0067666496	99.8561094474667	99.8493427978667	146736.125	7.022958038924177E7	0	8236	0.18601705771267163	1.7957043424748558	3.665471115762674E-4	405.91839599609375	405.930419921875
314	405.9524841308594	0.396666528					1	DETECTED	405.9525 m/z @0.40 [151020OFc1_NvH-0949-Control-20.raw]	405.9524841308594	0.396666528	0.0067666496	99.9967725717333	99.9900059221333	179570.25	8.566039873591116E7	0	8236	0.34741581773627794	1.6652893187814992	1.7117279808175072	405.9427795410156	405.9624328613281
315	405.9720458984375	26.0286605885333					1	DETECTED	405.9720 m/z @26.03 [151020OFc1_NvH-0949-Control-20.raw]	405.9720458984375	26.0286605885333	0.519867379466667	99.9647523762667	99.44488499680004	88215.4765625	7.498906652147275E7	4	8236	18.539391914653184	2.3910893967822386	0.40820888571221636	405.9625244140625	405.97357177734375
316	405.9838562011719	20.8876585333333					1	DETECTED	405.9839 m/z @20.89 [151020OFc1_NvH-0949-Control-20.raw]	405.9838562011719	20.8876585333333	2.60985026426667	99.9213299997333	97.31147973546663	239866.296875	8.15743436252528E7	0	8236	0.13876116976108221	0.9806182568020787	9.520186248517408	405.9741516113281	405.9937744140625
317	406.0014343261719	49.9772445570667					1	DETECTED	406.0014 m/z @49.98 [151020OFc1_NvH-0949-Control-20.raw]	406.0014343261719	49.9772445570667	0.2833826496	99.6591473637333	99.3757647141333	77471.40625	7.157533250497855E7	0	8236	1.252519064640424	1.0394638988216458	1.0782618519442868	405.9938659667969	406.0095520019531
318	406.0196533203125	53.2775739962667					1	DETECTED	406.0197 m/z @53.28 [151020OFc1_NvH-0949-Control-20.raw]	406.0196533203125	53.2775739962667	0.571013247733333	98.8041069944	98.23309374666667	83622.1484375	8.129854422772172E7	0	8236	0.3104572945195443	0.934421168044951	0.7412115750892347	406.00970458984375	406.0200500488281
319	406.03009033203125	90.5349168066667					1	DETECTED	406.0301 m/z @90.53 [151020OFc1_NvH-0949-Control-20.raw]	406.03009033203125	90.5349168066667	3.18571072666667	99.5061222456	96.32041151893333	141503.71875	8.223457291867453E7	0	8236	0.38293180985969855	0.5531693428646578	0.05378387173227818	406.0201110839844	406.0389404296875
320	406.04779052734375	41.4651847504					1	DETECTED	406.0478 m/z @41.47 [151020OFc1_NvH-0949-Control-20.raw]	406.04779052734375	41.4651847504	4.8338591392	99.9647523762667	95.1308932370667	89931.9609375	7.644623668984824E7	0	8236	4.634541189785331	1.2984909998449594	11.988126980774542	406.0401306152344	406.0576171875
321	406.0645751953125	57.6434609469333					1	DETECTED	406.0646 m/z @57.64 [151020OFc1_NvH-0949-Control-20.raw]	406.0645751953125	57.6434609469333	0.0507893192	99.7245843277333	99.67379500853329	85390.8515625	7.660595202768385E7	0	8236	1.7231133608182816	0.8689462901846622	0.3720687952647368	406.0589904785156	406.07452392578125
322	406.08441162109375	76.4847706789333					1	DETECTED	406.0844 m/z @76.48 [151020OFc1_NvH-0949-Control-20.raw]	406.08441162109375	76.4847706789333	5.05787724906667	99.0965082877333	94.03863103866664	42928.82421875	8.019566944588889E7	0	8236	0.47961965992053024	0.6582858817106629	13.642138015702235	406.0749816894531	406.093994140625
323	406.1071472167969	90.3590021509333					1	DETECTED	406.1071 m/z @90.36 [151020OFc1_NvH-0949-Control-20.raw]	406.1071472167969	90.3590021509333	0.458108087466667	99.7136903461333	99.25558225866664	2557902.75	1.5864734247076425E8	0	8236	1.2423942128250758	0.5387267072573905	0.05207381047830853	406.0972595214844	406.1170959472656
324	406.1249694824219	89.0794895896					1	DETECTED	406.1250 m/z @89.08 [151020OFc1_NvH-0949-Control-20.raw]	406.1249694824219	89.0794895896	5.88634525226667	97.8190435146667	91.93269826240004	371061.78125	8.548220738090204E7	0	8236	0.5813339361354508	2.483939647087694	5.482030708192647	406.1180114746094	406.1347961425781
325	406.1354675292969	90.9090163096					1	DETECTED	406.1355 m/z @90.91 [151020OFc1_NvH-0949-Control-20.raw]	406.1354675292969	90.9090163096	3.1667276256	99.3160508762667	96.1493232506667	61389.671875	6.582087105992826E7	0	8236	0.036862039881640385	3.319525899293033	0.6362456737276704	406.1351013183594	406.1452941894531
326	406.1717224121094	90.3121691677333					1	DETECTED	406.1717 m/z @90.31 [151020OFc1_NvH-0949-Control-20.raw]	406.1717224121094	90.3121691677333	2.86821070746667	99.8015806685333	96.93336996106663	184544.140625	7.741085778133245E7	0	8236	0.2619982910603511	0.5814940193303143	0.17972230886646742	406.16192626953125	406.172607421875
327	406.1826171875	90.3590021509333					1	DETECTED	406.1826 m/z @90.36 [151020OFc1_NvH-0949-Control-20.raw]	406.1826171875	90.3590021509333	0.0292957976	99.9967725717333	99.9674767741333	482328.625	8.287235727367665E7	0	8236	0.036517730876070686	0.5056102336811816	10.350254811044152	406.1726379394531	406.1909484863281
328	406.2009582519531	89.8080600912					1	DETECTED	406.2010 m/z @89.81 [151020OFc1_NvH-0949-Control-20.raw]	406.2009582519531	89.8080600912	1.64206966586667	99.7136903461333	98.07162068026663	1385535.625	1.5900754685002643E8	2	8236	42.24057308828953	0.5133662020796284	0.014679660533822405	406.19097900390625	406.2109375
329	406.220947265625	39.8367032789333					1	DETECTED	406.2209 m/z @39.84 [151020OFc1_NvH-0949-Control-20.raw]	406.220947265625	39.8367032789333	2.3596447488	99.1730091917333	96.8133644429333	1.9638488E7	6.035372335893548E8	2	8236	0.37526546139306305	0.9658971201503477	1.343878543872807	406.2109680175781	406.2309265136719
330	406.2343444824219	31.8276380472					1	DETECTED	406.2343 m/z @31.83 [151020OFc1_NvH-0949-Control-20.raw]	406.2343444824219	31.8276380472	3.55798169626667	96.5880535986667	93.03007190240004	454052.625	1.286067113211273E8	3	8236	8.866553177124622	0.5373331329161914	0.2804407072010544	406.23095703125	406.2386169433594
331	406.2486267089844	72.9813000765333					1	DETECTED	406.2486 m/z @72.98 [151020OFc1_NvH-0949-Control-20.raw]	406.2486267089844	72.9813000765333	0.437545840533333	96.5773535949333	96.13980775439997	795451.75	1.3314629670209286E8	2	8236	0.2589080308487013	0.702148126580088	0.3314885930999009	406.2386474609375	406.25848388671875
332	406.2678527832031	46.6009766546667					1	DETECTED	406.2679 m/z @46.60 [151020OFc1_NvH-0949-Control-20.raw]	406.2678527832031	46.6009766546667	3.79533524026667	99.8670928445333	96.07175760426664	277955.21875	8.828834127518955E7	2	8236	45.9572282210257	0.5026089195785944	186.23237103894803	406.2586975097656	406.2773742675781
333	406.27996826171875	90.4781171821333					1	DETECTED	406.2800 m/z @90.48 [151020OFc1_NvH-0949-Control-20.raw]	406.27996826171875	90.4781171821333	5.44377535173333	94.336270788	88.89249543626666	122882.0625	8.130404912758529E7	0	8236	1.1799368158823285	0.5067064289183222	0.013171486821225941	406.2784729003906	406.2817077636719
334	406.3164978027344	91.4311333674667					1	DETECTED	406.3165 m/z @91.43 [151020OFc1_NvH-0949-Control-20.raw]	406.3164978027344	91.4311333674667	3.1199220232	92.4277222597333	89.3078002365333	32677.595703125	5.520784897054126E7	0	8236	0.5037443445219623	0.5056424822913003	0.011284964582600544	406.3090515136719	406.3233947753906
335	406.3884582519531	16.2068471050667					1	DETECTED	406.3885 m/z @16.21 [151020OFc1_NvH-0949-Control-20.raw]	406.3884582519531	16.2068471050667	3.37888779946667	99.7684503053333	96.38956250586664	53200.8671875	6.996324022639662E7	0	8236	12.71578181116959	3.771255191785054	0.011298548728432063	406.37847900390625	406.3981628417969
336	406.4530944824219	32.9803578613333					1	DETECTED	406.4531 m/z @32.98 [151020OFc1_NvH-0949-Control-20.raw]	406.4530944824219	32.9803578613333	4.165090004	95.2403709568	91.0752809528	151047.234375	7.93012753621644E7	0	8236	3.1271642842146825	2.0854095286930754	0.00458033408200037	406.4433288574219	406.4543762207031
337	406.4643859863281	26.5974536408					1	DETECTED	406.4644 m/z @26.60 [151020OFc1_NvH-0949-Control-20.raw]	406.4643859863281	26.5974536408	3.79533524026667	99.9647523762667	96.16941713600004	386733.625	9.731139576023592E7	4	8236	0.3411013420749427	0.9889876330243865	0.284800662023079	406.4544677734375	406.4743347167969
338	406.4769287109375	22.3577020261333					1	DETECTED	406.4769 m/z @22.36 [151020OFc1_NvH-0949-Control-20.raw]	406.4769287109375	22.3577020261333	3.67144319973333	91.2250145253333	87.55357132559996	172976.109375	7.929786535579818E7	0	8236	0.9087050649843853	0.5605750556499304	15.52658717123815	406.47442626953125	406.48687744140625
339	406.4900207519531	22.7023500578667					1	DETECTED	406.4900 m/z @22.70 [151020OFc1_NvH-0949-Control-20.raw]	406.4900207519531	22.7023500578667	3.4532492952	98.2244427928	94.77119349760001	51956.1015625	6.718447998820457E7	0	8236	18.957240554961672	2.5963285516685515	4.210567260061303	406.48699951171875	406.4994201660156
340	406.5165710449219	35.5110420829333					1	DETECTED	406.5166 m/z @35.51 [151020OFc1_NvH-0949-Control-20.raw]	406.5165710449219	35.5110420829333	2.988600724	96.7904135786667	93.80181285466671	48165.515625	6.706313058823045E7	0	8236	0.02116064083629965	1.451801058352004	2.0152146049469297	406.50677490234375	406.525390625
341	406.5354309082031	14.9250510490667					1	DETECTED	406.5354 m/z @14.93 [151020OFc1_NvH-0949-Control-20.raw]	406.5354309082031	14.9250510490667	3.7090780656	96.6527759152	92.9436978496	7205081.5	1.6860940816495204E8	3	8236	0.16486094760642445	23.57803469990299	1.1005927892840768	406.52557373046875	406.5453796386719
342	406.55035400390625	15.2491600176					1	DETECTED	406.5504 m/z @15.25 [151020OFc1_NvH-0949-Control-20.raw]	406.55035400390625	15.2491600176	4.242313536	99.9321525229333	95.6898389869333	189789.515625	8.904788091610532E7	3	8236	3.498446618565181	1.2223259843230603	0.6366750271115647	406.5454406738281	406.55859375
343	406.568603515625	31.7998926861333					1	DETECTED	406.5686 m/z @31.80 [151020OFc1_NvH-0949-Control-20.raw]	406.568603515625	31.7998926861333	3.59551043653333	98.5075335178667	94.91202308133337	378103.75	8.216234837215152E7	3	8236	4.820080263614418	0.9226305218280699	0.2884706454427496	406.5586242675781	406.5784606933594
344	406.5792541503906	6.354856364					1	DETECTED	406.5793 m/z @6.35 [151020OFc1_NvH-0949-Control-20.raw]	406.5792541503906	6.354856364	4.2028455264	99.4951304928	95.2922849664	28811.80859375	6.977433149027425E7	0	8236	0.06442407399395211	22.140289282342415	0.007400152224230436	406.57861328125	406.5793151855469
345	406.5893249511719	16.0426782544					1	DETECTED	406.5893 m/z @16.04 [151020OFc1_NvH-0949-Control-20.raw]	406.5893249511719	16.0426782544	1.8365733696	95.5187992650667	93.6822258954667	41194.9453125	7.367311630149108E7	0	8236	12.727458479354311	3.7195407185478055	0.029100941233461023	406.579345703125	406.5988464355469
346	406.68231201171875	19.6317664810667					1	DETECTED	406.6823 m/z @19.63 [151020OFc1_NvH-0949-Control-20.raw]	406.68231201171875	19.6317664810667	6.74695683173333	75.9099896477333	69.16303281599997	170824.1875	7.231535944451077E7	0	8236	0.12300004694126088	0.5133625433468625	2.9463841793832657	406.67266845703125	406.68389892578125
347	406.694091796875	48.0770282896					1	DETECTED	406.6941 m/z @48.08 [151020OFc1_NvH-0949-Control-20.raw]	406.694091796875	48.0770282896	2.86821070746667	98.6518423290667	95.78363162160002	240305.875	8.28584813001185E7	0	8236	37.08215476487587	0.5054703734540532	0.007635476634414695	406.6841735839844	406.70062255859375
348	406.71063232421875	31.8951291893333					1	DETECTED	406.7106 m/z @31.90 [151020OFc1_NvH-0949-Control-20.raw]	406.71063232421875	31.8951291893333	4.11888161253333	96.2762357021333	92.15735408959998	267625.28125	8.675161838678698E7	2	8236	2.1249635358792887	0.5363339382544596	0.08529965579248956	406.7006530761719	406.7122497558594
349	406.7222595214844	39.8367032789333					1	DETECTED	406.7223 m/z @39.84 [151020OFc1_NvH-0949-Control-20.raw]	406.7222595214844	39.8367032789333	0.365919129333333	98.3004798832	97.93456075386666	9649647.0	3.218662364333968E8	4	8236	0.3594356127772045	0.512891921860144	1.5002713617581598	406.7122802734375	406.7321472167969
350	406.73486328125	22.8750170026667					1	DETECTED	406.7349 m/z @22.88 [151020OFc1_NvH-0949-Control-20.raw]	406.73486328125	22.8750170026667	2.18473218853333	99.8343703146667	97.64963812613337	983063.1875	9.854583912666412E7	2	8236	0.3773288683270728	0.5281128987110305	0.018220599383244933	406.7322692871094	406.7447204589844
351	406.7501525878906	72.9925747434667					1	DETECTED	406.7502 m/z @72.99 [151020OFc1_NvH-0949-Control-20.raw]	406.7501525878906	72.9925747434667	3.97667261253333	98.3225046776	94.34583206506666	412584.4375	9.368289587545231E7	2	8236	62.71895525546378	0.5056742359368895	0.006700564867998006	406.744873046875	406.7601013183594
352	406.765625	30.8442430037333					1	DETECTED	406.7656 m/z @30.84 [151020OFc1_NvH-0949-Control-20.raw]	406.765625	30.8442430037333	0.654926866133333	98.7826214938667	98.12769462773336	242418.5	7.766176242389645E7	2	8236	0.17905170204673482	1.8555658373174742	0.7566423196270617	406.76025390625	406.7754211425781
353	406.7839660644531	20.7906098570667					1	DETECTED	406.7840 m/z @20.79 [151020OFc1_NvH-0949-Control-20.raw]	406.7839660644531	20.7906098570667	1.63262808026667	99.6700827077333	98.03745462746663	96644.8046875	6.736765333825664E7	0	8236	0.0714904686124136	3.2444110779197137	0.033081915533625925	406.7757568359375	406.79376220703125
354	406.8271484375	22.9424326877333					1	DETECTED	406.8271 m/z @22.94 [151020OFc1_NvH-0949-Control-20.raw]	406.8271484375	22.9424326877333	0.0067666496	99.9104696968	99.90370304720001	63801.46484375	6.87623076987008E7	0	8236	0.03594019693977657	2.8439725506534317	3.348312197017688	406.8171691894531	406.8371276855469
355	406.8496398925781	29.8632897768					1	DETECTED	406.8496 m/z @29.86 [151020OFc1_NvH-0949-Control-20.raw]	406.8496398925781	29.8632897768	0.0067666496	99.9967725717333	99.9900059221333	41774.22265625	7.564686737593359E7	0	8236	4.554350612359528	1.6375181029753756	2.812413197537443	406.83984375	406.8591613769531
356	406.8691711425781	14.9250510490667					1	DETECTED	406.8692 m/z @14.93 [151020OFc1_NvH-0949-Control-20.raw]	406.8691711425781	14.9250510490667	0.0400578413333333	99.9967725717333	99.95671473039997	4652607.0	1.428904635478357E8	0	8236	0.18641798779797902	22.8349740971569	14.314708291843381	406.85931396484375	406.8791198730469
357	406.888427734375	13.2270038866667					1	DETECTED	406.8884 m/z @13.23 [151020OFc1_NvH-0949-Control-20.raw]	406.888427734375	13.2270038866667	0.0067666496	99.9967725717333	99.9900059221333	207196.109375	8.584392416015941E7	0	8236	8.51647253792637	3.9869602804208655	74.21535968184962	406.8791809082031	406.89837646484375
358	406.9088439941406	42.6034134157333					1	DETECTED	406.9088 m/z @42.60 [151020OFc1_NvH-0949-Control-20.raw]	406.9088439941406	42.6034134157333	0.0067666496	99.9865041434667	99.97973749386671	931493.8125	8.814575827153844E7	3	8236	0.19346926811035559	0.507350060676999	0.3129581907434238	406.89886474609375	406.9188232421875
359	406.9364013671875	0.437545840533333					1	DETECTED	406.9364 m/z @0.44 [151020OFc1_NvH-0949-Control-20.raw]	406.9364013671875	0.437545840533333	0.0067666496	99.8999762784	99.89320962880001	77266.328125	8.052518780636904E7	0	8236	0.5819910591659494	1.5496856679141617	0.8832194224412981	406.9264221191406	406.94635009765625
360	406.9593200683594	32.7716293242667					1	DETECTED	406.9593 m/z @32.77 [151020OFc1_NvH-0949-Control-20.raw]	406.9593200683594	32.7716293242667	0.0067666496	99.9535361653333	99.94676951573331	638796.75	8.7809364578929E7	0	8236	0.0883255083322041	0.5055572501720973	0.08175754344874697	406.9493408203125	406.96929931640625
361	406.9799499511719	19.4259210909333					1	DETECTED	406.9799 m/z @19.43 [151020OFc1_NvH-0949-Control-20.raw]	406.9799499511719	19.4259210909333	0.0067666496	99.6700827077333	99.6633160581333	620161.875	9.078405907921496E7	0	8236	0.11883865219930456	1.4754489136113704	442.0978928210477	406.9700927734375	406.9895324707031
362	406.9948425292969	50.2897593968					1	DETECTED	406.9948 m/z @50.29 [151020OFc1_NvH-0949-Control-20.raw]	406.9948425292969	50.2897593968	0.602360729066667	99.9967725717333	99.39441184266664	78855.9765625	8.154257329060614E7	0	8236	1.3474510290633148	1.1014080467441838	1.1509007214594549	406.9902038574219	407.0015563964844
363	407.0115966796875	53.3066855648					1	DETECTED	407.0116 m/z @53.31 [151020OFc1_NvH-0949-Control-20.raw]	407.0115966796875	53.3066855648	0.242457835466667	99.8453367416	99.60287890613333	141980.65625	8.025955605531377E7	0	8236	7.864059931143736	1.1031816296305097	0.20335163027838465	407.00164794921875	407.02154541015625
364	407.0506896972656	90.3590021509333					1	DETECTED	407.0507 m/z @90.36 [151020OFc1_NvH-0949-Control-20.raw]	407.0506896972656	90.3590021509333	0.231943260533333	96.6955878776	96.46364461706668	149350.546875	8.038857101984513E7	0	8236	19.257432523807125	0.8061388205984966	0.005517241265887841	407.0409851074219	407.0509033203125
365	407.0609130859375	46.97498462					1	DETECTED	407.0609 m/z @46.97 [151020OFc1_NvH-0949-Control-20.raw]	407.0609130859375	46.97498462	0.2108668704	99.9104696968	99.69960282640001	419092.21875	8.528440460281375E7	0	8236	0.21705058949417122	1.5235434933810794	2.877368624274773	407.0509338378906	407.07080078125
366	407.099609375	90.3681953357333					1	DETECTED	407.0996 m/z @90.37 [151020OFc1_NvH-0949-Control-20.raw]	407.099609375	90.3681953357333	0.519867379466667	98.7607119722667	98.24084459280004	1122088.25	7.856978199581131E7	0	8236	0.049320872067511345	1.0315930444059702	1.0187517634311825	407.0896301269531	407.1069641113281
367	407.1188659667969	89.0794895896					1	DETECTED	407.1189 m/z @89.08 [151020OFc1_NvH-0949-Control-20.raw]	407.1188659667969	89.0794895896	0.136425784266667	99.8015806685333	99.66515488426664	340566.375	9.635020564505398E7	0	8236	0.7364815237785081	2.5285933136288787	4.040627640071018	407.10980224609375	407.1278076171875
368	407.1412353515625	47.0794897594667					1	DETECTED	407.1412 m/z @47.08 [151020OFc1_NvH-0949-Control-20.raw]	407.1412353515625	47.0794897594667	0.0292957976	99.9967725717333	99.9674767741333	42389.0546875	7.032067811531767E7	0	8236	0.01689244747803542	1.0764545615340062	1.1932719900663364	407.13140869140625	407.144775390625
369	407.15545654296875	92.135771104					1	DETECTED	407.1555 m/z @92.14 [151020OFc1_NvH-0949-Control-20.raw]	407.15545654296875	92.135771104	6.4966783696	99.3712258122667	92.8745474426667	316881.46875	7.856777300080052E7	0	8236	0.09052448953781322	0.5763280257092797	0.12566370049283587	407.14556884765625	407.16534423828125
370	407.1671447753906	90.6063196613333					1	DETECTED	407.1671 m/z @90.61 [151020OFc1_NvH-0949-Control-20.raw]	407.1671447753906	90.6063196613333	0.200389738666667	99.8561094474667	99.65571970880002	111170.03125	6.905357139102536E7	0	8236	0.48896118060480376	0.5373564460497402	0.013986769575079227	407.16558837890625	407.1769714355469
371	407.1917419433594	91.0128901610667					1	DETECTED	407.1917 m/z @91.01 [151020OFc1_NvH-0949-Control-20.raw]	407.1917419433594	91.0128901610667	4.42292196933333	97.5641191973333	93.14119722799997	340558.0	9.370752548675027E7	3	8236	77.4411448315372	0.5088725731971036	0.0027777869791186355	407.1817932128906	407.19317626953125
372	407.20318603515625	14.9250510490667					1	DETECTED	407.2032 m/z @14.93 [151020OFc1_NvH-0949-Control-20.raw]	407.20318603515625	14.9250510490667	0.847964281066667	99.6809096624	98.83294538133333	1927509.25	1.7796843231372234E8	3	8236	7.629778825899482	2.303790370438157	498.35885076896375	407.1932067871094	407.2131652832031
373	407.22381591796875	39.8367032789333					1	DETECTED	407.2238 m/z @39.84 [151020OFc1_NvH-0949-Control-20.raw]	407.22381591796875	39.8367032789333	2.2213526648	99.1621151429333	96.94076247813331	2677961.25	1.8041394572230053E8	3	8236	0.27995865412722054	0.5451906651544045	0.07860171841004289	407.2138671875	407.2337951660156
374	407.23486328125	8.9676562016					1	DETECTED	407.2349 m/z @8.97 [151020OFc1_NvH-0949-Control-20.raw]	407.23486328125	8.9676562016	5.3749528776	49.4996621650667	44.1247092874667	134387.96875	4.646223094048196E7	0	8236	10.134208791923175	0.8591234327915979	0.6553921913302851	407.23382568359375	407.23492431640625
375	407.24493408203125	20.4303945757333					1	DETECTED	407.2449 m/z @20.43 [151020OFc1_NvH-0949-Control-20.raw]	407.24493408203125	20.4303945757333	3.28084753226667	99.9967725717333	96.71592503946663	1476038.5	1.2410107114278406E8	2	8236	0.23563284355030945	0.8585628652567573	0.23108386598808026	407.2349548339844	407.2549133300781
376	407.2574768066406	35.2493843368					1	DETECTED	407.2575 m/z @35.25 [151020OFc1_NvH-0949-Control-20.raw]	407.2574768066406	35.2493843368	2.05628757466667	98.3552268717333	96.29893929706662	448685.0625	1.0343189022592574E8	2	8236	0.20390552710084364	1.6267826560180894	421.45392807677655	407.25494384765625	407.2673645019531
377	407.2674865722656	30.8657156512					1	DETECTED	407.2675 m/z @30.87 [151020OFc1_NvH-0949-Control-20.raw]	407.2674865722656	30.8657156512	4.7662285368	92.1739788418667	87.4077503050667	81596.90625	7.848169801269847E7	2	8236	41.74944827708284	1.682028787556623	0.003540237557135773	407.2674865722656	407.27740478515625
378	407.2852783203125	20.7279187272					1	DETECTED	407.2853 m/z @20.73 [151020OFc1_NvH-0949-Control-20.raw]	407.2852783203125	20.7279187272	4.7756658224	92.3715911186667	87.5959252962667	61068.9296875	1.1284107624371162E8	0	8236	70.44559992142835	2.745862154368435	4.426445885105387	407.2775573730469	407.28802490234375
379	407.30059814453125	92.0375824976					1	DETECTED	407.3006 m/z @92.04 [151020OFc1_NvH-0949-Control-20.raw]	407.30059814453125	92.0375824976	8.16321101733333	97.7641101944	89.60089917706668	200361.875	7.552775404779467E7	0	8236	1.570349718314688	0.5429518317055091	0.4869612790878441	407.291259765625	407.3023376464844
380	407.31500244140625	90.4684384568					1	DETECTED	407.3150 m/z @90.47 [151020OFc1_NvH-0949-Control-20.raw]	407.31500244140625	90.4684384568	1.69829211786667	95.3692756573333	93.67098353946663	88092.2421875	6.852670410392153E7	0	8236	20.666085044569257	0.5276040842707491	0.05783379393820968	407.3108825683594	407.32305908203125
381	407.33673095703125	91.0814559162667					1	DETECTED	407.3367 m/z @91.08 [151020OFc1_NvH-0949-Control-20.raw]	407.33673095703125	91.0814559162667	4.66094030186667	95.3801147232	90.71917442133332	456864.15625	8.263499762210743E7	0	8236	0.3670354807750442	1.036041561577096	1.154471747793036	407.33282470703125	407.346435546875
382	407.3518981933594	90.5349168066667					1	DETECTED	407.3519 m/z @90.53 [151020OFc1_NvH-0949-Control-20.raw]	407.3518981933594	90.5349168066667	2.23974265493333	99.9755707392	97.73582808426667	142831.359375	9.232460739209974E7	0	8236	0.9265406667535387	0.5079547834621493	0.015241932792358305	407.3486022949219	407.3606872558594
383	407.3955993652344	47.1101350106667					1	DETECTED	407.3956 m/z @47.11 [151020OFc1_NvH-0949-Control-20.raw]	407.3955993652344	47.1101350106667	2.2489168672	99.9865041434667	97.73758727626671	378167.6875	9.10436203943508E7	0	8236	0.03146412096773332	1.1212062722774847	29.346210552909994	407.38568115234375	407.4051208496094
384	407.4438781738281	11.6409261901333					1	DETECTED	407.4439 m/z @11.64 [151020OFc1_NvH-0949-Control-20.raw]	407.4438781738281	11.6409261901333	3.39746899786667	95.0285170770667	91.63104807920003	52558.80859375	6.82465179606381E7	0	8236	0.08298958021595126	0.5039547344272132	0.6939194573592458	407.4345397949219	407.45068359375
385	407.460693359375	32.7716293242667					1	DETECTED	407.4607 m/z @32.77 [151020OFc1_NvH-0949-Control-20.raw]	407.460693359375	32.7716293242667	0.1684941552	99.7245843277333	99.5560901725333	232605.21875	7.750937175292853E7	0	8236	0.09198727864378498	0.4878250160458924	0.011204368507755691	407.45086669921875	407.4706726074219
386	407.4748229980469	20.7279187272					1	DETECTED	407.4748 m/z @20.73 [151020OFc1_NvH-0949-Control-20.raw]	407.4748229980469	20.7279187272	3.67144319973333	96.2223489802667	92.55090578053337	149711.15625	7.072824445089488E7	0	8236	0.257861035496294	0.7115950717276588	2.9888545705175336	407.47076416015625	407.48480224609375
387	407.49755859375	11.2174849301333					1	DETECTED	407.4976 m/z @11.22 [151020OFc1_NvH-0949-Control-20.raw]	407.49755859375	11.2174849301333	2.9699426728	99.2279921784	96.2580495056	152473.734375	7.425224866838242E7	4	8236	0.1643353230667195	1.049668251733669	43.62798052273449	407.4875793457031	407.50738525390625
388	407.5302734375	20.4502716322667					1	DETECTED	407.5303 m/z @20.45 [151020OFc1_NvH-0949-Control-20.raw]	407.5302734375	20.4502716322667	5.2340376152	98.2898174309333	93.0557798157333	384215.59375	7.838744201305145E7	0	8236	0.14528150667694817	0.5424590764520387	0.2677024877927443	407.5204772949219	407.5312194824219
389	407.5412292480469	22.5368061928					1	DETECTED	407.5412 m/z @22.54 [151020OFc1_NvH-0949-Control-20.raw]	407.5412292480469	22.5368061928	1.13177557093333	98.9893323648	97.85755679386668	795467.625	9.992261571319558E7	3	8236	7.773394866892318	1.1753842506532464	2.306242713089752	407.53125	407.55120849609375
390	407.5555419921875	29.9473885488					1	DETECTED	407.5555 m/z @29.95 [151020OFc1_NvH-0949-Control-20.raw]	407.5555419921875	29.9473885488	3.14801325573333	59.3430502274667	56.195036971733366	510551.15625	6.824130211209455E7	3	8236	13.898672568561047	0.9580127832074735	0.010206217284331269	407.5512390136719	407.56158447265625
391	407.57159423828125	29.5149392589333					1	DETECTED	407.5716 m/z @29.51 [151020OFc1_NvH-0949-Control-20.raw]	407.57159423828125	29.5149392589333	3.55798169626667	99.8561094474667	96.29812775120003	589159.5	1.0215059022916186E8	3	8236	17.147389276623713	5.105781527624152	0.6349338865905749	407.5616149902344	407.58148193359375
392	407.5968322753906	19.9754603573333					1	DETECTED	407.5968 m/z @19.98 [151020OFc1_NvH-0949-Control-20.raw]	407.5968322753906	19.9754603573333	3.26140764826667	94.9676841677333	91.70627651946663	130041.4296875	8.208332968748538E7	0	8236	0.11471873792338627	0.5035959015157797	0.01548694236765121	407.5870056152344	407.6068115234375
393	407.6869812011719	11.3096566661333					1	DETECTED	407.6870 m/z @11.31 [151020OFc1_NvH-0949-Control-20.raw]	407.6869812011719	11.3096566661333	3.48099913973333	98.2789236261333	94.79792448639998	738291.125	7.410414370472735E7	0	8236	0.11761011356463946	1.2646805161011885	153.71801879641043	407.67730712890625	407.69696044921875
394	407.703369140625	44.5540306922667					1	DETECTED	407.7034 m/z @44.55 [151020OFc1_NvH-0949-Control-20.raw]	407.703369140625	44.5540306922667	4.3193320536	97.7530479824	93.43371592880001	257878.53125	7.789241195470835E7	0	8236	0.16946847858557135	0.5043336729940144	0.007497659530299794	407.6970520019531	407.709716796875
395	407.7197265625	14.0253301736					1	DETECTED	407.7197 m/z @14.03 [151020OFc1_NvH-0949-Control-20.raw]	407.7197265625	14.0253301736	2.1662762792	97.9078982989333	95.7416220197333	1736899.75	1.3113868342206728E8	2	8236	0.17960965684327768	51.77169701643814	168.78119324877767	407.7097473144531	407.7297058105469
396	407.7368469238281	22.5021488197333					1	DETECTED	407.7368 m/z @22.50 [151020OFc1_NvH-0949-Control-20.raw]	407.7368469238281	22.5021488197333	2.74781774426667	99.7026890037333	96.95487125946663	285634.4375	9.32601126160296E7	2	8236	6.9002393070765145	0.810948354292435	0.9440935830026496	407.7298278808594	407.7452087402344
397	407.7552490234375	27.7352516618667					1	DETECTED	407.7552 m/z @27.74 [151020OFc1_NvH-0949-Control-20.raw]	407.7552490234375	27.7352516618667	2.63747497466667	99.6155036952	96.97802872053333	5.295712E7	8.576696831559829E8	2	8236	0.1885693564246651	1.3563010421967427	1.3541174476361615	407.7452697753906	407.76519775390625
398	407.7732238769531	17.2671326168					1	DETECTED	407.7732 m/z @17.27 [151020OFc1_NvH-0949-Control-20.raw]	407.7732238769531	17.2671326168	4.13731250106667	99.6155036952	95.47819119413333	163794.375	7.300746039592108E7	0	8236	0.14179547651687585	0.5070281103640624	131.17131485976245	407.7652893066406	407.7831115722656
399	407.7977294921875	19.9099552786667					1	DETECTED	407.7977 m/z @19.91 [151020OFc1_NvH-0949-Control-20.raw]	407.7977294921875	19.9099552786667	0.807989012533333	99.2609648930667	98.45297588053337	98176.296875	7.932043621762602E7	0	8236	0.26677626582774394	4.676178224889908	1.8435619321546752	407.7877502441406	407.80731201171875
400	407.8492431640625	16.4734899824					1	DETECTED	407.8492 m/z @16.47 [151020OFc1_NvH-0949-Control-20.raw]	407.8492431640625	16.4734899824	0.1041682024	99.9755707392	99.87140253679999	117926.359375	6.1922311099496E7	3	8236	0.1777648238459797	0.5235637648004254	3.159950504504436	407.8393249511719	407.8544616699219
401	407.864501953125	20.4208865157333					1	DETECTED	407.8645 m/z @20.42 [151020OFc1_NvH-0949-Control-20.raw]	407.864501953125	20.4208865157333	0.0067666496	99.9967725717333	99.9900059221333	178125.75	8.906520581438024E7	0	8236	19.17896974336703	0.7272738160730035	0.8912490222106586	407.8545837402344	407.87371826171875
402	407.88397216796875	26.6759234698667					1	DETECTED	407.8840 m/z @26.68 [151020OFc1_NvH-0949-Control-20.raw]	407.88397216796875	26.6759234698667	0.200389738666667	99.9967725717333	99.79638283306663	725901.3125	1.1543124463770476E8	3	8236	1.9278082205671154	1.091738310998696	1.1268095540733012	407.8740234375	407.8939514160156
403	407.8940124511719	17.8607385781333					1	DETECTED	407.8940 m/z @17.86 [151020OFc1_NvH-0949-Control-20.raw]	407.8940124511719	17.8607385781333	1.266892536	98.1809370104	96.9140444744	74917.3984375	6.6702343156269796E7	0	8236	1.494493329287458	4.488538327395618	61.958686366670456	407.8940124511719	407.8957214355469
404	407.9057312011719	29.5473890762667					1	DETECTED	407.9057 m/z @29.55 [151020OFc1_NvH-0949-Control-20.raw]	407.9057312011719	29.5473890762667	0.0292957976	99.9647523762667	99.9354565786667	388228.03125	9.695249229494795E7	3	8236	17.316934513921833	0.9237744792402864	0.7732552070651222	407.8957824707031	407.9156188964844
405	407.9378967285156	11.3283486896					1	DETECTED	407.9379 m/z @11.33 [151020OFc1_NvH-0949-Control-20.raw]	407.9378967285156	11.3283486896	0.0067666496	99.9967725717333	99.9900059221333	609745.875	9.227503740492968E7	0	8236	0.1189296326553766	329.00791006993734	1.5542836796442918	407.9281921386719	407.94732666015625
406	407.94915771484375	17.1749676933333					1	DETECTED	407.9492 m/z @17.17 [151020OFc1_NvH-0949-Control-20.raw]	407.94915771484375	17.1749676933333	0.0067666496	99.9535361653333	99.94676951573331	55221.9453125	7.44746049777752E7	0	8236	20.168213858451427	2.9911557725584483	0.0688602781273606	407.947998046875	407.9549255371094
407	407.9649353027344	48.3123904701333					1	DETECTED	407.9649 m/z @48.31 [151020OFc1_NvH-0949-Control-20.raw]	407.9649353027344	48.3123904701333	0.0400578413333333	99.8232783613333	99.78322051999996	79070.71875	8.522228275539973E7	0	8236	67.72502344835645	1.1603069101968997	1.2708132580891234	407.9549560546875	407.9676818847656
408	407.9776916503906	13.246120064					1	DETECTED	407.9777 m/z @13.25 [151020OFc1_NvH-0949-Control-20.raw]	407.9776916503906	13.246120064	0.0183936834666667	99.7794835890667	99.76108990560003	373742.03125	8.253622229156266E7	0	8236	0.05523193248881242	42.74703502809601	0.20282468656428748	407.9678039550781	407.98760986328125
409	407.9890441894531	16.2466345205333					1	DETECTED	407.9890 m/z @16.25 [151020OFc1_NvH-0949-Control-20.raw]	407.9890441894531	16.2466345205333	0.797830931466667	99.6155036952	98.81767276373334	75358.0234375	7.32625835710204E7	0	8236	0.09207985364026072	10.088873135074833	0.1634852134789533	407.98779296875	407.9990234375
410	408.0010986328125	30.2740619157333					1	DETECTED	408.0011 m/z @30.27 [151020OFc1_NvH-0949-Control-20.raw]	408.0010986328125	30.2740619157333	0.114938685066667	99.5281903906667	99.41325170560003	65445.546875	7.830958083951677E7	0	8236	42.821295731613986	1.6671336129962797	2.3325831833922077	407.9990539550781	408.0105895996094
411	408.02593994140625	16.2068471050667					1	DETECTED	408.0259 m/z @16.21 [151020OFc1_NvH-0949-Control-20.raw]	408.02593994140625	16.2068471050667	1.87275241306667	99.3712258122667	97.49847339920004	42295.46875	7.378028735072692E7	0	8236	75.04635173331197	3.6407994063202116	0.0024179549547683828	408.0159606933594	408.0354309082031
412	408.0455017089844	90.5260936053333					1	DETECTED	408.0455 m/z @90.53 [151020OFc1_NvH-0949-Control-20.raw]	408.0455017089844	90.5260936053333	0.1257925544	99.8343703146667	99.7085777602667	174790.90625	8.60099313964385E7	0	8236	0.6050383574370386	0.7664904121746032	0.2618088287354038	408.0356140136719	408.0552978515625
413	408.0636901855469	80.2712189056					1	DETECTED	408.0637 m/z @80.27 [151020OFc1_NvH-0949-Control-20.raw]	408.0636901855469	80.2712189056	0.5404397744	99.8561094474667	99.3156696730667	61338.7578125	7.569305647508936E7	3	8236	1.3634557615919363	0.6264102715289445	0.024293913871829186	408.05560302734375	408.0735778808594
414	408.0836181640625	42.9972106125333					1	DETECTED	408.0836 m/z @43.00 [151020OFc1_NvH-0949-Control-20.raw]	408.0836181640625	42.9972106125333	0.114938685066667	99.889053148	99.77411446293334	50869.50390625	8.781903453415349E7	0	8236	74.54753456827274	1.224217426849058	1.545466354607724	408.07403564453125	408.09332275390625
415	408.10333251953125	90.3590021509333					1	DETECTED	408.1033 m/z @90.36 [151020OFc1_NvH-0949-Control-20.raw]	408.10333251953125	90.3590021509333	2.13883897573333	96.8874479424	94.74860896666667	212089.84375	7.852028045707533E7	0	8236	0.0672662295556421	0.5362523082303287	0.056288095496865385	408.0937805175781	408.112548828125
416	408.1208190917969	89.4048605597333					1	DETECTED	408.1208 m/z @89.40 [151020OFc1_NvH-0949-Control-20.raw]	408.1208190917969	89.4048605597333	0.4067497832	99.0747102544	98.6679604712	42668.56640625	8.02092434942425E7	0	8236	1.2955062019743622	0.5304421539169717	0.6285963494767091	408.1141052246094	408.12457275390625
417	408.1364440917969	91.3019789330667					1	DETECTED	408.1364 m/z @91.30 [151020OFc1_NvH-0949-Control-20.raw]	408.1364440917969	91.3019789330667	5.4146047896	99.9213299997333	94.5067252101333	372804.84375	7.216216547621827E7	0	8236	0.2310131907476176	0.7784940133002366	4.28424602152497	408.1265563964844	408.1407165527344
418	408.1507263183594	90.8980079434667					1	DETECTED	408.1507 m/z @90.90 [151020OFc1_NvH-0949-Control-20.raw]	408.1507263183594	90.8980079434667	8.14286548373333	99.9647523762667	91.82188689253337	1293111.25	8.977344465612389E7	0	8236	0.07570314288474833	2.489467028607339	2.013923485618144	408.14080810546875	408.15985107421875
419	408.1681213378906	90.8980079434667					1	DETECTED	408.1681 m/z @90.90 [151020OFc1_NvH-0949-Control-20.raw]	408.1681213378906	90.8980079434667	4.95218485866667	97.9183438984	92.96615903973333	67087.2265625	7.180444054605772E7	0	8236	1.3483266790129704	0.5237849341864124	0.009092994666474626	408.1611022949219	408.1772155761719
420	408.1872863769531	91.1563216832					1	DETECTED	408.1873 m/z @91.16 [151020OFc1_NvH-0949-Control-20.raw]	408.1872863769531	91.1563216832	3.2995888808	99.2059879514667	95.9063990706667	939736.3125	9.377391882523653E7	3	8236	0.09194753335201256	0.5048924456102926	0.0038230981224816993	408.1773376464844	408.197265625
421	408.1997985839844	17.0813931778667					1	DETECTED	408.1998 m/z @17.08 [151020OFc1_NvH-0949-Control-20.raw]	408.1997985839844	17.0813931778667	1.92793330453333	98.8918936130667	96.96396030853337	265978.0625	9.286921800102386E7	3	8236	0.1272051121741029	0.6364600539781567	1.094239485443386	408.1972961425781	408.20977783203125
422	408.21148681640625	15.6721467757333					1	DETECTED	408.2115 m/z @15.67 [151020OFc1_NvH-0949-Control-20.raw]	408.21148681640625	15.6721467757333	3.37888779946667	99.8453367416	96.46644894213333	190592.359375	8.728682658084586E7	0	8236	0.202283348620945	0.7283317753595732	2.206370832406163	408.2098083496094	408.213623046875
423	408.2236328125	92.1065425152					1	DETECTED	408.2236 m/z @92.11 [151020OFc1_NvH-0949-Control-20.raw]	408.2236328125	92.1065425152	2.7569802864	99.9647523762667	97.20777208986671	1757442.875	1.770370461390432E8	2	8236	76.4787313278835	0.5022530040009711	0.0034857934619105394	408.2136535644531	408.2247314453125
424	408.2347412109375	29.2983524216					1	DETECTED	408.2347 m/z @29.30 [151020OFc1_NvH-0949-Control-20.raw]	408.2347412109375	29.2983524216	2.70186828053333	95.7351614442667	93.03329316373336	8178454.0	3.0003198453290004E8	2	8236	0.23566133771157993	0.6327036119675741	0.23733768370972552	408.2247619628906	408.2447204589844
425	408.2458801269531	35.2493843368					1	DETECTED	408.2459 m/z @35.25 [151020OFc1_NvH-0949-Control-20.raw]	408.2458801269531	35.2493843368	4.90525862506667	77.6323761834667	72.72711755840004	108531.9375	8.043016266612747E7	0	8236	65.39518824605442	1.4241924190544097	1.8496673186705588	408.2447509765625	408.24609375
426	408.2561340332031	27.7352516618667					1	DETECTED	408.2561 m/z @27.74 [151020OFc1_NvH-0949-Control-20.raw]	408.2561340332031	27.7352516618667	1.87275241306667	99.2279921784	97.35523976533334	2.3368104E7	6.426707040968602E8	2	8236	0.21323425974485133	6.000012656721739	12.0512370782297	408.24615478515625	408.2660217285156
427	408.27764892578125	91.5387095298667					1	DETECTED	408.2776 m/z @91.54 [151020OFc1_NvH-0949-Control-20.raw]	408.27764892578125	91.5387095298667	3.98758509253333	96.1901324962667	92.20254740373336	527984.875	1.2584381083962303E8	0	8236	0.5319274073496132	0.5076198104070302	0.015040415063244376	408.26788330078125	408.28485107421875
428	408.3399658203125	91.0722478530667					1	DETECTED	408.3400 m/z @91.07 [151020OFc1_NvH-0949-Control-20.raw]	408.3399658203125	91.0722478530667	10.8832178629333	94.5609269669333	83.677709104	147783.453125	7.695774883399042E7	0	8236	0.04980474663371126	0.5021681266757363	0.805100549011821	408.3308410644531	408.346923828125
429	408.4167785644531	32.3579129813333					1	DETECTED	408.4168 m/z @32.36 [151020OFc1_NvH-0949-Control-20.raw]	408.4167785644531	32.3579129813333	3.7090780656	98.0721278808	94.3630498152	275740.75	7.684666481873395E7	0	8236	0.2299372745349828	0.5087439194642829	0.007943445459924897	408.4068603515625	408.42669677734375
430	408.44384765625	48.0770282896					1	DETECTED	408.4438 m/z @48.08 [151020OFc1_NvH-0949-Control-20.raw]	408.44384765625	48.0770282896	2.4992643248	98.7607119722667	96.26144764746671	136174.28125	7.199467567605443E7	5	8236	36.72645659828941	1.2067113061846315	0.004284950882846085	408.4338684082031	408.4536437988281
431	408.4793701171875	13.2087934781333					1	DETECTED	408.4794 m/z @13.21 [151020OFc1_NvH-0949-Control-20.raw]	408.4793701171875	13.2087934781333	3.19508789333333	99.1402863485333	95.94519845519997	151108.46875	7.878068461829044E7	0	8236	10.029578122643223	1.0889141571751493	0.16827548759767727	408.46942138671875	408.4889831542969
432	408.5210876464844	44.0880363016					1	DETECTED	408.5211 m/z @44.09 [151020OFc1_NvH-0949-Control-20.raw]	408.5210876464844	44.0880363016	4.6107449096	95.4000086744	90.7892637648	43420.29296875	8.023652963112454E7	0	8236	90.71989028000763	1.149912788377876	1.4449424479064485	408.5113830566406	408.53106689453125
433	408.5423278808594	6.58291027948333					1	DETECTED	408.5423 m/z @6.58 [151020OFc1_NvH-0949-Control-20.raw]	408.5423278808594	6.58291027948333	1.973711664	95.6594973333333	93.6857856693333	394890.96875	9.087030302436392E7	3	8236	0.174645676488268	75.80488086244294	63.52765130637878	408.5323791503906	408.549072265625
434	408.55908203125	21.0798376738667					1	DETECTED	408.5591 m/z @21.08 [151020OFc1_NvH-0949-Control-20.raw]	408.55908203125	21.0798376738667	3.19508789333333	98.3335062184	95.13841832506668	1378548.375	1.439094455029523E8	3	8236	0.1227485382975928	0.7214717958043396	0.6518239265214697	408.5491027832031	408.56884765625
435	408.5787353515625	30.9540892890667					1	DETECTED	408.5787 m/z @30.95 [151020OFc1_NvH-0949-Control-20.raw]	408.5787353515625	30.9540892890667	0.509763091466667	98.945809716	98.43604662453333	812302.6875	9.307932667618383E7	3	8236	0.14087049758195747	0.5128737799332881	11.570312468789172	408.569091796875	408.5886535644531
436	408.6174621582031	32.3579129813333					1	DETECTED	408.6175 m/z @32.36 [151020OFc1_NvH-0949-Control-20.raw]	408.6174621582031	32.3579129813333	3.56725924426667	93.8171849432	90.24992569893334	125665.53125	8.874794033912002E7	0	8236	23.485346250127314	2.2389573508173832	0.19745282256381266	408.60784912109375	408.6273498535156
437	408.644775390625	48.0150960530667					1	DETECTED	408.6448 m/z @48.02 [151020OFc1_NvH-0949-Control-20.raw]	408.644775390625	48.0150960530667	3.6902887304	99.8561094474667	96.1658207170667	235260.890625	1.009284951551105E8	0	8236	0.05839712164192434	0.5030881299036397	0.015122015330696167	408.6348571777344	408.6539001464844
438	408.6849365234375	13.4930801992					1	DETECTED	408.6849 m/z @13.49 [151020OFc1_NvH-0949-Control-20.raw]	408.6849365234375	13.4930801992	3.94875213226667	85.7587709061333	81.81001877386662	39151.703125	6.930837108170553E7	0	8236	16.82643771879541	4.2857924727724095	0.006269970481247483	408.67510986328125	408.6913757324219
439	408.701416015625	33.4464796810667					1	DETECTED	408.7014 m/z @33.45 [151020OFc1_NvH-0949-Control-20.raw]	408.701416015625	33.4464796810667	3.69974021813333	94.8970437405333	91.19730352239998	440480.90625	8.533951099732961E7	2	8236	0.16853031784528127	0.5167099684145273	0.016570558469597072	408.6920471191406	408.7113952636719
440	408.7171936035156	24.8232071973333					1	DETECTED	408.7172 m/z @24.82 [151020OFc1_NvH-0949-Control-20.raw]	408.7171936035156	24.8232071973333	1.49615233146667	95.2626664082667	93.76651407680002	170817.71875	7.751194893900108E7	0	8236	9.189270287798845	0.648822332815648	0.5934199055112126	408.71142578125	408.7198181152344
441	408.7298278808594	82.0331097464					1	DETECTED	408.7298 m/z @82.03 [151020OFc1_NvH-0949-Control-20.raw]	408.7298278808594	82.0331097464	0.324818067733333	96.9749257149333	96.65010764719997	472528.65625	2.793682502387007E8	2	8236	74.58539759056211	0.6072963056739369	0.22632668470309683	408.71990966796875	408.7350158691406
442	408.74505615234375	29.030965896					1	DETECTED	408.7451 m/z @29.03 [151020OFc1_NvH-0949-Control-20.raw]	408.74505615234375	29.030965896	2.01962180293333	98.6078280693333	96.58820626639996	2.9242972E7	6.909004627563133E8	2	8236	0.2024874287409162	28.976571857908958	2.11535869699945	408.7350769042969	408.7550354003906
443	408.75775146484375	27.7228285541333					1	DETECTED	408.7578 m/z @27.72 [151020OFc1_NvH-0949-Control-20.raw]	408.75775146484375	27.7228285541333	4.2212239976	99.0422170725333	94.8209930749333	6642999.5	1.97631223172336E8	2	8236	0.17311531624297416	1.3764639871673658	0.05520736778354895	408.75506591796875	408.7676696777344
444	408.76837158203125	12.7583947048					1	DETECTED	408.7684 m/z @12.76 [151020OFc1_NvH-0949-Control-20.raw]	408.76837158203125	12.7583947048	7.48655641253333	98.0172828490667	90.53072643653337	95874.1796875	7.691993348961057E7	3	8236	0.19715807183698608	0.5325974610154471	0.2515921163027193	408.76788330078125	408.7777099609375
445	408.8203125	89.7735399253333					1	DETECTED	408.8203 m/z @89.77 [151020OFc1_NvH-0949-Control-20.raw]	408.8203125	89.7735399253333	0.686290350133333	99.7245843277333	99.03829397759996	117990.0625	1.1052085535278052E8	0	8236	null	0.5032670325587787	null	408.8103332519531	408.8302307128906
446	408.8448181152344	48.176760488					1	DETECTED	408.8448 m/z @48.18 [151020OFc1_NvH-0949-Control-20.raw]	408.8448181152344	48.176760488	0.0067666496	99.9321525229333	99.9253858733333	134425.359375	8.784991887738612E7	0	8236	61.590608057251316	1.0101668714831147	1.0146900394337355	408.8352355957031	408.85479736328125
447	408.8606872558594	19.1224054016					1	DETECTED	408.8607 m/z @19.12 [151020OFc1_NvH-0949-Control-20.raw]	408.8606872558594	19.1224054016	0.0292957976	99.942554512	99.9132587144	116755.1171875	1.0325388399939634E8	0	8236	0.12730000410011755	2.614422375108916	0.021725828539626554	408.8548278808594	408.8630676269531
448	408.8730773925781	18.3269398621333					1	DETECTED	408.8731 m/z @18.33 [151020OFc1_NvH-0949-Control-20.raw]	408.8730773925781	18.3269398621333	0.114938685066667	99.5934690912	99.47853040613334	687883.6875	8.381958153103341E7	3	8236	0.14395035337894768	0.6433918233914877	0.0924254523587155	408.86309814453125	408.8751220703125
449	408.8851318359375	8.1209785408					1	DETECTED	408.8851 m/z @8.12 [151020OFc1_NvH-0949-Control-20.raw]	408.8851318359375	8.1209785408	0.0067666496	99.8780282413333	99.8712615917333	789025.6875	1.1263280089919846E8	3	8236	0.13646099627888475	7.15946617970487	8.0179237411939	408.8751525878906	408.8951110839844
450	408.89715576171875	6.9970918336					1	DETECTED	408.8972 m/z @7.00 [151020OFc1_NvH-0949-Control-20.raw]	408.89715576171875	6.9970918336	0.0067666496	99.8780282413333	99.8712615917333	249431.390625	7.83829089096484E7	3	8236	0.2264342722876016	1.4942172939391785	0.9397709388900439	408.8951416015625	408.903076171875
451	408.9130859375	30.8984594290667					1	DETECTED	408.9131 m/z @30.90 [151020OFc1_NvH-0949-Control-20.raw]	408.9130859375	30.8984594290667	0.0067666496	99.9535361653333	99.94676951573331	584328.75	9.499389802079163E7	3	8236	5.7885875714175725	0.5078815840853804	11.0066020234861	408.9031066894531	408.9227600097656
452	408.9252014160156	37.8858607714667					1	DETECTED	408.9252 m/z @37.89 [151020OFc1_NvH-0949-Control-20.raw]	408.9252014160156	37.8858607714667	0.0067666496	98.8263107962667	98.8195441466667	20683.56640625	6.035065961815081E7	0	8236	95.67200305065532	1.2605570098326306	1.5304201155486288	408.923095703125	408.9256286621094
453	408.9356384277344	27.4582295088					1	DETECTED	408.9356 m/z @27.46 [151020OFc1_NvH-0949-Control-20.raw]	408.9356384277344	27.4582295088	0.0067666496	99.9967725717333	99.9900059221333	80293.625	7.672652976820733E7	0	8236	11.964122377828572	1.7783196452165002	5.150647291045849	408.9261474609375	408.9386291503906
454	408.94873046875	41.5379318914667					1	DETECTED	408.9487 m/z @41.54 [151020OFc1_NvH-0949-Control-20.raw]	408.94873046875	41.5379318914667	0.0183936834666667	99.8343703146667	99.81597663120003	367622.375	7.895852051263826E7	0	8236	0.07188435638543922	0.502994270064546	0.005863278045190752	408.9391784667969	408.94989013671875
455	408.9600524902344	9.81642220746667					1	DETECTED	408.9601 m/z @9.82 [151020OFc1_NvH-0949-Control-20.raw]	408.9600524902344	9.81642220746667	0.0067666496	99.7355130784	99.72874642880001	487095.3125	9.206058440289368E7	0	8236	19.58557239688112	100.07831448161821	1.322667878794083	408.95013427734375	408.97003173828125
456	408.97918701171875	24.3690024144					1	DETECTED	408.9792 m/z @24.37 [151020OFc1_NvH-0949-Control-20.raw]	408.97918701171875	24.3690024144	0.0183936834666667	99.9647523762667	99.94635869280003	284541.96875	7.691958798779573E7	0	8236	0.13097738726709807	0.6878769431364916	4.2433393605826835	408.9700622558594	408.989013671875
457	408.99407958984375	37.1553296141333					1	DETECTED	408.9941 m/z @37.16 [151020OFc1_NvH-0949-Control-20.raw]	408.99407958984375	37.1553296141333	1.90028102106667	99.7684503053333	97.86816928426663	183262.921875	7.428157663820337E7	0	8236	0.21354053048546007	0.5010433502283546	0.00811530619536825	408.9892578125	409.0039978027344
458	409.0147399902344	20.6176842581333					1	DETECTED	409.0147 m/z @20.62 [151020OFc1_NvH-0949-Control-20.raw]	409.0147399902344	20.6176842581333	0.0067666496	99.9967725717333	99.9900059221333	122221.53125	8.099819721709697E7	0	8236	40.441031757802534	3.6975227373318993	0.047696377703247944	409.0047607421875	409.02459716796875
459	409.04925537109375	36.4528246365333					1	DETECTED	409.0493 m/z @36.45 [151020OFc1_NvH-0949-Control-20.raw]	409.04925537109375	36.4528246365333	5.33768871333333	99.8780282413333	94.54033952799996	105919.6015625	7.871646921681511E7	0	8236	0.20142719725047442	1.5192017762890293	0.016404055381663975	409.03936767578125	409.0589904785156
460	409.1105651855469	19.0422923504					1	DETECTED	409.1106 m/z @19.04 [151020OFc1_NvH-0949-Control-20.raw]	409.1105651855469	19.0422923504	0.0067666496	99.9967725717333	99.9900059221333	86331.515625	9.632822622518718E7	3	8236	88.46978156979633	2.488292700390652	36.50489661337988	409.1013488769531	409.1203308105469
461	409.1394958496094	91.2250145253333					1	DETECTED	409.1395 m/z @91.23 [151020OFc1_NvH-0949-Control-20.raw]	409.1394958496094	91.2250145253333	1.19935376213333	99.9535361653333	98.75418240319998	59309.046875	6.687038070035559E7	0	8236	0.04219344110060774	0.5481029669591652	0.09690123956791151	409.1295471191406	409.1440124511719
462	409.1545715332031	90.9090163096					1	DETECTED	409.1546 m/z @90.91 [151020OFc1_NvH-0949-Control-20.raw]	409.1545715332031	90.9090163096	11.6616924544	97.8302394522667	86.1685469978667	212974.78125	7.675938116246212E7	0	8236	0.06385191943350321	9.178143926891902	2.65297238583878	409.14532470703125	409.1630859375
463	409.1686096191406	16.0239614197333					1	DETECTED	409.1686 m/z @16.02 [151020OFc1_NvH-0949-Control-20.raw]	409.1686096191406	16.0239614197333	1.4293846488	99.7573466266667	98.3279619778667	85438.265625	7.676914555058458E7	0	8236	76.54187014254104	6.408451710230159	0.01764649818142948	409.1650085449219	409.1785583496094
464	409.1912841796875	24.1069195576					1	DETECTED	409.1913 m/z @24.11 [151020OFc1_NvH-0949-Control-20.raw]	409.1912841796875	24.1069195576	2.665062612	97.4326835546667	94.7676209426667	804194.4375	1.0691593950938244E8	3	8236	0.20484925812829857	3.515455238091924	26.04627114783738	409.18133544921875	409.2012634277344
465	409.2068176269531	18.3269398621333					1	DETECTED	409.2068 m/z @18.33 [151020OFc1_NvH-0949-Control-20.raw]	409.2068176269531	18.3269398621333	3.10126581173333	99.2279921784	96.12672636666667	766272.5625	1.1187622403739902E8	3	8236	8.544970523830958	15.493368898434737	0.4266031642989336	409.2012939453125	409.2142639160156
466	409.2242736816406	15.0441977506667					1	DETECTED	409.2243 m/z @15.04 [151020OFc1_NvH-0949-Control-20.raw]	409.2242736816406	15.0441977506667	2.72029304853333	97.7205381194667	95.00024507093336	1189662.875	1.4916071826487982E8	2	8236	0.21959254636177938	2.2293141365424143	1.2086644271135003	409.21429443359375	409.2342529296875
467	409.2458190917969	29.030965896					1	DETECTED	409.2458 m/z @29.03 [151020OFc1_NvH-0949-Control-20.raw]	409.2458190917969	29.030965896	2.43314407333333	99.8343703146667	97.40122624133338	1.2423326E7	3.208365070165396E8	3	8236	0.2159852153456363	1.9670855229999622	1.980185988981412	409.23583984375	409.25579833984375
468	409.25927734375	27.7352516618667					1	DETECTED	409.2593 m/z @27.74 [151020OFc1_NvH-0949-Control-20.raw]	409.25927734375	27.7352516618667	2.840420888	99.0002402544	96.1598193664	1299839.625	1.0653856312017651E8	0	8236	0.14685087307780975	0.7083278481917996	1.7171339485796424	409.2558288574219	409.2685241699219
469	409.27667236328125	91.5578237544					1	DETECTED	409.2767 m/z @91.56 [151020OFc1_NvH-0949-Control-20.raw]	409.27667236328125	91.5578237544	0.787670764533333	99.3160508762667	98.52838011173337	1247180.625	7.999370997378315E7	0	8236	0.08385825169040118	1.8694571173972796	0.08873863535868914	409.2697448730469	409.2859802246094
470	409.2950134277344	91.0814559162667					1	DETECTED	409.2950 m/z @91.08 [151020OFc1_NvH-0949-Control-20.raw]	409.2950134277344	91.0814559162667	7.76210933813333	94.8373443578667	87.07523501973337	77564.6953125	6.997436359973532E7	0	8236	0.8712647746329196	0.5225391136383786	3.695154545651686	409.287353515625	409.29931640625
471	409.3126220703125	89.8080600912					1	DETECTED	409.3126 m/z @89.81 [151020OFc1_NvH-0949-Control-20.raw]	409.3126220703125	89.8080600912	1.0929090368	99.7026890037333	98.6097799669333	248686.875	8.946126301037091E7	0	8236	90.38670274164804	0.5112343244174687	0.01972600339695701	409.3036193847656	409.3171081542969
472	409.33050537109375	90.5349168066667					1	DETECTED	409.3305 m/z @90.53 [151020OFc1_NvH-0949-Control-20.raw]	409.33050537109375	90.5349168066667	3.56725924426667	93.1648493464	89.59759010213334	122955.53125	1.0361618320820142E8	0	8236	1.1906642590561063	0.5038296374688613	16.62563275486211	409.3249816894531	409.3403015136719
473	409.3495178222656	91.5171724509333					1	DETECTED	409.3495 m/z @91.52 [151020OFc1_NvH-0949-Control-20.raw]	409.3495178222656	91.5171724509333	5.66411489546667	99.5610335349333	93.89691863946663	58124.22265625	8.80898417886354E7	0	8236	0.3943774581908883	0.5468466779928202	0.0027215490719915006	409.34051513671875	409.35736083984375
474	409.36761474609375	91.2359875232					1	DETECTED	409.3676 m/z @91.24 [151020OFc1_NvH-0949-Control-20.raw]	409.36761474609375	91.2359875232	5.00891545546667	97.5316200112	92.52270455573334	198885.421875	9.82203340684125E7	0	8236	1.478496232271226	2.0722648739077907	32.932118139303604	409.3577880859375	409.37750244140625
475	409.40362548828125	92.0375824976					1	DETECTED	409.4036 m/z @92.04 [151020OFc1_NvH-0949-Control-20.raw]	409.40362548828125	92.0375824976	3.56725924426667	99.5934690912	96.02620984693334	270360.75	9.036500680777854E7	0	8236	287.1503468121217	0.8691186474189755	0.6754203596706675	409.3938293457031	409.4136047363281
476	409.41558837890625	20.7476457101333					1	DETECTED	409.4156 m/z @20.75 [151020OFc1_NvH-0949-Control-20.raw]	409.41558837890625	20.7476457101333	0.530160878933333	75.4218866194667	74.89172574053337	81310.796875	6.310534791346079E7	0	8236	0.11604339292092902	2.6955768109136393	3.412346533274714	409.4137878417969	409.4208068847656
477	409.4500732421875	41.5478939210667					1	DETECTED	409.4501 m/z @41.55 [151020OFc1_NvH-0949-Control-20.raw]	409.4500732421875	41.5478939210667	0.447754145333333	99.8453367416	99.39758259626666	167905.109375	7.852500526189548E7	0	8236	13.77350101874104	1.656727852318857	2.315788353234078	409.440185546875	409.4516296386719
478	409.461669921875	9.80666979813333					1	DETECTED	409.4617 m/z @9.81 [151020OFc1_NvH-0949-Control-20.raw]	409.461669921875	9.80666979813333	3.18571072666667	97.9844766688	94.79876594213333	196294.203125	8.777138125253221E7	0	8236	0.11641866222113784	0.8434737883968578	15.645261179712941	409.4517517089844	409.4715576171875
479	409.4736328125	25.2495257666667					1	DETECTED	409.4736 m/z @25.25 [151020OFc1_NvH-0949-Control-20.raw]	409.4736328125	25.2495257666667	3.71848635893333	98.4965024077333	94.77801604879997	33414.61328125	7.46392330781242E7	0	8236	6.691072068530442	2.563801627294481	4.088229367702164	409.4716796875	409.4781799316406
480	409.48846435546875	29.4890104888					1	DETECTED	409.4885 m/z @29.49 [151020OFc1_NvH-0949-Control-20.raw]	409.48846435546875	29.4890104888	3.54875667946667	94.4678649968	90.91910831733334	140764.03125	8.655033604201074E7	0	8236	5.190090572726483	1.1688755489150318	3.264580792982386	409.478515625	409.4983825683594
481	409.5061340332031	69.7830044269333					1	DETECTED	409.5061 m/z @69.78 [151020OFc1_NvH-0949-Control-20.raw]	409.5061340332031	69.7830044269333	3.32849294693333	99.9535361653333	96.62504321839998	65383.13671875	9.820177544362994E7	0	8236	83.9196797058651	0.7270013808428948	0.5605118468268312	409.4986572265625	409.50860595703125
482	409.51910400390625	27.6417769445333					1	DETECTED	409.5191 m/z @27.64 [151020OFc1_NvH-0949-Control-20.raw]	409.51910400390625	27.6417769445333	4.88460057146667	98.4312339130667	93.54663334160003	153803.9375	6.714229527579567E7	0	8236	0.13506075751843483	0.5263052113069332	48.17035844657848	409.50933837890625	409.52252197265625
483	409.53253173828125	11.3995580544					1	DETECTED	409.5325 m/z @11.40 [151020OFc1_NvH-0949-Control-20.raw]	409.53253173828125	11.3995580544	3.1199220232	95.7351614442667	92.61523942106669	1602702.625	1.2301005707189052E8	3	8236	0.17317555033839405	0.6470323713867471	1.1476107781069242	409.5228271484375	409.5425109863281
484	409.545654296875	19.2882159378667					1	DETECTED	409.5457 m/z @19.29 [151020OFc1_NvH-0949-Control-20.raw]	409.545654296875	19.2882159378667	6.43005563493333	80.2311505109333	73.80109487599998	70672.1328125	6.28584426253482E7	0	8236	20.054490393201235	2.9215208977013107	0.017807596026390086	409.54254150390625	409.54583740234375
485	409.55584716796875	40.1059975426667					1	DETECTED	409.5558 m/z @40.11 [151020OFc1_NvH-0949-Control-20.raw]	409.55584716796875	40.1059975426667	2.71104725413333	98.4203781261333	95.70933087199997	507782.8125	9.677897973569107E7	0	8236	16.188504324129248	0.7948568009532846	0.33911298920363125	409.5458679199219	409.5658264160156
486	409.5730285644531	30.5238322488					1	DETECTED	409.5730 m/z @30.52 [151020OFc1_NvH-0949-Control-20.raw]	409.5730285644531	30.5238322488	3.20449648106667	97.7530479824	94.54855150133334	370963.25	8.338246569168678E7	6	8236	2.4553759029236737	0.7131530450394604	0.4483366685886036	409.5658874511719	409.57940673828125
487	409.5894470214844	28.9247090026667					1	DETECTED	409.5894 m/z @28.92 [151020OFc1_NvH-0949-Control-20.raw]	409.5894470214844	28.9247090026667	2.84956465866667	89.7013741221333	86.85180946346664	508005.46875	7.713719217463294E7	0	8236	0.3827273321822169	3.4136601775998634	301.20692270545493	409.5796813964844	409.5986022949219
488	409.6197204589844	25.1737262642667					1	DETECTED	409.6197 m/z @25.17 [151020OFc1_NvH-0949-Control-20.raw]	409.6197204589844	25.1737262642667	3.88276788213333	83.5006468301333	79.61787894799997	65964.21875	7.398137108944358E7	0	8236	6.2367511151284845	1.869757986442088	9.439592564824027	409.6116027832031	409.62200927734375
489	409.6777038574219	22.9231270549333					1	DETECTED	409.6777 m/z @22.92 [151020OFc1_NvH-0949-Control-20.raw]	409.6777038574219	22.9231270549333	3.87330950426667	96.8228322285333	92.94952272426663	65247.13671875	7.096258659364901E7	0	8236	4.855208632278934	2.4396433844326753	10.008494811786568	409.6678466796875	409.6876525878906
490	409.7066955566406	49.9772445570667					1	DETECTED	409.7067 m/z @49.98 [151020OFc1_NvH-0949-Control-20.raw]	409.7066955566406	49.9772445570667	3.28084753226667	99.8453367416	96.56448920933332	945682.625	9.44818935092401E7	2	8236	0.14617744610553984	0.5036238521154076	0.008830396836752187	409.69696044921875	409.71380615234375
491	409.72381591796875	26.1548921197333					1	DETECTED	409.7238 m/z @26.15 [151020OFc1_NvH-0949-Control-20.raw]	409.72381591796875	26.1548921197333	3.7090780656	98.749799492	95.0407214264	7707643.0	2.1499248071090075E8	2	8236	0.2168305766958376	0.5188935546093094	1.4357565055080255	409.7138366699219	409.7337951660156
492	409.7354736328125	13.2000168301333					1	DETECTED	409.7355 m/z @13.20 [151020OFc1_NvH-0949-Control-20.raw]	409.7354736328125	13.2000168301333	4.9710014264	96.4274823698667	91.4564809434667	65885.6171875	7.597285727234156E7	0	8236	10.893499203875022	0.5473350390894052	0.49956289456028047	409.73382568359375	409.73699951171875
493	409.7470703125	29.030965896					1	DETECTED	409.7471 m/z @29.03 [151020OFc1_NvH-0949-Control-20.raw]	409.7470703125	29.030965896	3.03555673306667	97.3562343776	94.32067764453333	3144011.5	1.4768534169394097E8	2	8236	0.4431737202027435	0.695358238148487	21.839624109873586	409.7370910644531	409.7570495605469
494	409.7595520019531	27.7759529290667					1	DETECTED	409.7596 m/z @27.78 [151020OFc1_NvH-0949-Control-20.raw]	409.7595520019531	27.7759529290667	4.4520175512	94.4291303357333	89.9771127845333	167911.609375	7.704781206788692E7	0	8236	22.94047285235389	3.6189239578787427	4.063365170351172	409.7572326660156	409.7695007324219
495	409.80194091796875	37.9395453266667					1	DETECTED	409.8019 m/z @37.94 [151020OFc1_NvH-0949-Control-20.raw]	409.80194091796875	37.9395453266667	0.686290350133333	98.0832488813333	97.39695853119997	129573.8828125	7.986062012888794E7	0	8236	60.17288645006491	1.3772920551469297	4.948672203323078	409.793212890625	409.8114013671875
496	409.8351135253906	15.9802186728					1	DETECTED	409.8351 m/z @15.98 [151020OFc1_NvH-0949-Control-20.raw]	409.8351135253906	15.9802186728	0.0067666496	99.9213299997333	99.9145633501333	52895.8125	8.565969821184607E7	0	8236	28.782460313354363	3.1178165945359964	0.008288267958440223	409.8252868652344	409.8450927734375
497	409.8572692871094	16.7899301994667					1	DETECTED	409.8573 m/z @16.79 [151020OFc1_NvH-0949-Control-20.raw]	409.8572692871094	16.7899301994667	0.0067666496	99.9967725717333	99.9900059221333	1200190.75	1.0384527708674203E8	3	8236	0.14844822524825219	0.5221472179409576	2.2219628216027867	409.8473205566406	409.86724853515625
498	409.874267578125	27.3534303042667					1	DETECTED	409.8743 m/z @27.35 [151020OFc1_NvH-0949-Control-20.raw]	409.874267578125	27.3534303042667	0.0067666496	99.9104696968	99.90370304720001	282442.625	7.851991019468938E7	0	8236	15.955896950339886	0.9439043881244382	0.020081609348575075	409.8672790527344	409.8842468261719
499	409.8945007324219	12.0357132344					1	DETECTED	409.8945 m/z @12.04 [151020OFc1_NvH-0949-Control-20.raw]	409.8945007324219	12.0357132344	0.0722431362666667	99.9535361653333	99.88129302906664	1970225.25	1.1202737788295195E8	3	8236	0.13806160996358763	95.96296156476004	149.51048616738254	409.884521484375	409.90447998046875
500	409.9066467285156	5.58002794986667					1	DETECTED	409.9066 m/z @5.58 [151020OFc1_NvH-0949-Control-20.raw]	409.9066467285156	5.58002794986667	0.654926866133333	99.9755707392	99.32064387306666	437381.8125	8.183032193569586E7	6	8236	0.13181407812721435	84.76571544551216	221.1915475054195	409.9045104980469	409.9165954589844
501	409.9267883300781	35.4157702461333					1	DETECTED	409.9268 m/z @35.42 [151020OFc1_NvH-0949-Control-20.raw]	409.9267883300781	35.4157702461333	0.0067666496	99.9967725717333	99.9900059221333	686990.6875	8.66430681871784E7	3	8236	0.08575879454695468	0.8218799748627468	0.03564040558687116	409.91680908203125	409.9366149902344
502	409.9390563964844	44.7443373970667					1	DETECTED	409.9391 m/z @44.74 [151020OFc1_NvH-0949-Control-20.raw]	409.9390563964844	44.7443373970667	0.0828741594666667	99.9967725717333	99.91389841226663	82203.6640625	8.39781362278104E7	0	8236	55.21094101799403	1.0479069194371036	0.9900680287669148	409.9367980957031	409.9410400390625
503	409.9516906738281	42.5206954978667					1	DETECTED	409.9517 m/z @42.52 [151020OFc1_NvH-0949-Control-20.raw]	409.9516906738281	42.5206954978667	0.0067666496	99.9865041434667	99.97973749386671	134191.375	8.279252844557062E7	0	8236	27.145538576655195	1.4907121107831462	0.006979761583640811	409.94189453125	409.9551696777344
504	409.96539306640625	11.2174849301333					1	DETECTED	409.9654 m/z @11.22 [151020OFc1_NvH-0949-Control-20.raw]	409.96539306640625	11.2174849301333	0.0067666496	99.9755707392	99.9688040896	901187.4375	9.174093000489803E7	0	8236	0.29417964717840306	16.401477375879093	79.65370714931439	409.9556579589844	409.9753112792969
505	409.98419189453125	30.7571146992					1	DETECTED	409.9842 m/z @30.76 [151020OFc1_NvH-0949-Control-20.raw]	409.98419189453125	30.7571146992	3.48099913973333	99.9104696968	96.42947055706668	150059.4375	7.211972140377648E7	0	8236	6.213142364671704	0.531409108983543	0.061273185974514845	409.9754943847656	409.9856872558594
506	409.9957580566406	0.478930887733333					1	DETECTED	409.9958 m/z @0.48 [151020OFc1_NvH-0949-Control-20.raw]	409.9957580566406	0.478930887733333	0.0067666496	99.9865041434667	99.97973749386671	167962.78125	8.93446718046573E7	0	8236	0.6786003057760536	1.5366479550871401	1.352608292034568	409.98577880859375	410.0057067871094
507	410.061767578125	90.4102115058667					1	DETECTED	410.0618 m/z @90.41 [151020OFc1_NvH-0949-Control-20.raw]	410.061767578125	90.4102115058667	0.807989012533333	98.8918936130667	98.08390460053337	105199.5625	8.264886124127127E7	0	8236	16.42453928637063	0.8927009468373334	0.01717839831709261	410.05206298828125	410.06427001953125
508	410.0749206542969	48.6617448666667					1	DETECTED	410.0749 m/z @48.66 [151020OFc1_NvH-0949-Control-20.raw]	410.0749206542969	48.6617448666667	0.0067666496	99.8015806685333	99.79481401893331	268835.375	8.32209567703219E7	6	8236	0.14106450540397475	0.5010328317527493	0.004234106689384772	410.0652770996094	410.0841979980469
509	410.0877380371094	24.8140780816					1	DETECTED	410.0877 m/z @24.81 [151020OFc1_NvH-0949-Control-20.raw]	410.0877380371094	24.8140780816	0.0828741594666667	99.8453367416	99.76246258213332	143958.703125	6.973354826136787E7	0	8236	1.4333610598985693	50.79508082662859	15.221433182219862	410.08526611328125	410.0966491699219
510	410.1122741699219	91.6963364042667					1	DETECTED	410.1123 m/z @91.70 [151020OFc1_NvH-0949-Control-20.raw]	410.1122741699219	91.6963364042667	0.0067666496	99.9967725717333	99.9900059221333	60679.015625	7.59087050563848E7	0	8236	0.04819663453272938	0.532353965044956	0.06132958707805902	410.10418701171875	410.1187744140625
511	410.1324768066406	91.3257988954667					1	DETECTED	410.1325 m/z @91.33 [151020OFc1_NvH-0949-Control-20.raw]	410.1324768066406	91.3257988954667	3.8439054896	96.2545423144	92.4106368248	80905.7421875	7.305900379554397E7	0	8236	0.16556259108762106	1.1448151883722597	0.018069437884557085	410.12322998046875	410.1325988769531
512	410.14715576171875	92.3715911186667					1	DETECTED	410.1472 m/z @92.37 [151020OFc1_NvH-0949-Control-20.raw]	410.14715576171875	92.3715911186667	6.75766097946667	99.942554512	93.18489353253334	216007.25	7.975001561500989E7	0	8236	1.5320842957282537	10.05678593261682	0.544266354605856	410.1382751464844	410.1565856933594
513	410.1667175292969	90.7026227304					1	DETECTED	410.1667 m/z @90.70 [151020OFc1_NvH-0949-Control-20.raw]	410.1667175292969	90.7026227304	0.665464249866667	99.8125683968	99.14710414693333	66428.1875	7.923319906458005E7	0	8236	0.3652955364162551	0.5556850407933686	0.2931938203980534	410.15869140625	410.17657470703125
514	410.1915283203125	16.7547613637333					1	DETECTED	410.1915 m/z @16.75 [151020OFc1_NvH-0949-Control-20.raw]	410.1915283203125	16.7547613637333	3.40684139546667	99.3381881021333	95.93134670666663	924254.625	1.0804277689969522E8	4	8236	3.857304117044002	0.6982837589629066	34.86031324782256	410.18194580078125	410.2015075683594
515	410.2034606933594	36.0563611770667					1	DETECTED	410.2035 m/z @36.06 [151020OFc1_NvH-0949-Control-20.raw]	410.2034606933594	36.0563611770667	2.988600724	99.2719850194667	96.2833842954667	429523.0	1.1111948725998966E8	2	8236	14.059993690265031	0.5303228520177424	3.1559774735252026	410.2015380859375	410.21173095703125
516	410.22174072265625	37.1553296141333					1	DETECTED	410.2217 m/z @37.16 [151020OFc1_NvH-0949-Control-20.raw]	410.22174072265625	37.1553296141333	0.8578892232	99.2059879514667	98.34809872826669	9880116.0	4.4756163036276084E8	4	8236	0.2519475031644731	0.5296812099292997	0.04339964697203099	410.2117614746094	410.23162841796875
517	410.2386169433594	43.120755264					1	DETECTED	410.2386 m/z @43.12 [151020OFc1_NvH-0949-Control-20.raw]	410.2386169433594	43.120755264	3.14801325573333	99.2059879514667	96.05797469573336	1991619.25	1.6690424615221947E8	3	8236	16.21702653545926	0.5194478547160858	0.01298103929480322	410.2317810058594	410.2484130859375
518	410.2489929199219	29.030965896					1	DETECTED	410.2490 m/z @29.03 [151020OFc1_NvH-0949-Control-20.raw]	410.2489929199219	29.030965896	3.49025719946667	96.3629264848	92.87266928533333	561663.25	9.755894897024447E7	2	8236	0.15555753152972684	0.7468522255744727	4.761861893995241	410.2486267089844	410.2589111328125
519	410.2613525390625	35.45980484					1	DETECTED	410.2614 m/z @35.46 [151020OFc1_NvH-0949-Control-20.raw]	410.2613525390625	35.45980484	2.840420888	91.4406753218667	88.60025443386671	403622.25	9.245186080200008E7	0	8236	0.1133899553454043	6.90314967118732	0.1736830117458069	410.2590637207031	410.2711181640625
520	410.2802734375	91.5578237544					1	DETECTED	410.2803 m/z @91.56 [151020OFc1_NvH-0949-Control-20.raw]	410.2802734375	91.5578237544	4.40443070906667	97.3235886088	92.91915789973332	293639.09375	1.2846026322792557E8	0	8236	0.06755623310702674	0.6500826239712006	0.4974948641810836	410.2715148925781	410.2902526855469
521	410.29052734375	90.1764106730667					1	DETECTED	410.2905 m/z @90.18 [151020OFc1_NvH-0949-Control-20.raw]	410.29052734375	90.1764106730667	8.05951300693333	93.5552255653333	85.49571255839997	43832.14453125	6.80003634316964E7	0	8236	83.28745498505035	0.5205732010602983	0.0411464021205966	410.2903747558594	410.2989807128906
522	410.31109619140625	91.5274597253333					1	DETECTED	410.3111 m/z @91.53 [151020OFc1_NvH-0949-Control-20.raw]	410.31109619140625	91.5274597253333	5.50311637813333	93.9407756128	88.43765923466667	218342.8125	6.660103058649251E7	0	8236	1.1968002002774512	1.4138812853608176	0.4648157728337983	410.3074645996094	410.31939697265625
523	410.3476867675781	90.4781171821333					1	DETECTED	410.3477 m/z @90.48 [151020OFc1_NvH-0949-Control-20.raw]	410.3476867675781	90.4781171821333	2.64655438186667	96.9092308312	94.26267644933334	106965.5625	1.0424682109401964E8	0	8236	1.6277800243931182	0.5366104931076507	0.013205033646067548	410.33831787109375	410.3557434082031
524	410.375	18.5292436709333					1	DETECTED	410.3750 m/z @18.53 [151020OFc1_NvH-0949-Control-20.raw]	410.375	18.5292436709333	3.92081087333333	97.7205381194667	93.79972724613337	167676.46875	8.234995602434427E7	0	8236	0.14865689445519692	1.1354639646756803	1.4560391472503578	410.3651428222656	410.38494873046875
525	410.44769287109375	20.5220088357333					1	DETECTED	410.4477 m/z @20.52 [151020OFc1_NvH-0949-Control-20.raw]	410.44769287109375	20.5220088357333	3.30891775253333	98.4639381754667	95.15502042293336	776246.625	7.842597307126415E7	0	8236	0.14919625131585335	66.17550839400506	0.9277966723685709	410.4377136230469	410.4576721191406
526	410.472412109375	37.1852999901333					1	DETECTED	410.4724 m/z @37.19 [151020OFc1_NvH-0949-Control-20.raw]	410.472412109375	37.1852999901333	1.69829211786667	99.1949357418667	97.49664362400003	8331997.5	2.475059695355625E8	0	8236	0.305581380640227	0.5142481502739707	2.0240578604084654	410.4624328613281	410.48236083984375
527	410.4862060546875	30.7735729192					1	DETECTED	410.4862 m/z @30.77 [151020OFc1_NvH-0949-Control-20.raw]	410.4862060546875	30.7735729192	3.8153391056	97.8526075890667	94.03726848346669	99908.84375	7.73253825827909E7	0	8236	21.395453402913898	2.1997087832811206	0.10320454039833961	410.4825134277344	410.4956970214844
528	410.52618408203125	16.7331451664					1	DETECTED	410.5262 m/z @16.73 [151020OFc1_NvH-0949-Control-20.raw]	410.52618408203125	16.7331451664	3.72797589066667	99.5610335349333	95.83305764426663	338837.96875	8.181692286452822E7	3	8236	3.7030104946258877	1.0286960180476816	4.915959904616238	410.5162353515625	410.5361633300781
529	410.53619384765625	10.4078692442667					1	DETECTED	410.5362 m/z @10.41 [151020OFc1_NvH-0949-Control-20.raw]	410.53619384765625	10.4078692442667	3.0072192056	57.1703435450667	54.1631243394667	46111.15625	5.409053357100033E7	0	8236	2.8957021162569996	9.955183333377388	0.0602065663681073	410.53619384765625	410.538330078125
530	410.5483703613281	20.8619752786667					1	DETECTED	410.5484 m/z @20.86 [151020OFc1_NvH-0949-Control-20.raw]	410.5483703613281	20.8619752786667	2.1022394336	96.9418407656	94.839601332	2180248.25	1.1361804515585038E8	0	8236	0.16402250092673398	2.6282328420053704	0.020441513931055793	410.5384216308594	410.558349609375
531	410.5594177246094	26.4282308514667					1	DETECTED	410.5594 m/z @26.43 [151020OFc1_NvH-0949-Control-20.raw]	410.5594177246094	26.4282308514667	3.737414916	82.2041616594667	78.4667467434667	408002.03125	8.744106398546754E7	0	8236	5.733521998923855	0.8828096560662607	0.031558505822354095	410.55841064453125	410.5626220703125
532	410.5726318359375	43.0687000912					1	DETECTED	410.5726 m/z @43.07 [151020OFc1_NvH-0949-Control-20.raw]	410.5726318359375	43.0687000912	0.1577840552	99.7245843277333	99.5668002725333	1111961.0	1.258194983466087E8	3	8236	16.227646592639584	0.5041548482149598	0.007770011925476436	410.5626525878906	410.5821838378906
533	410.59576416015625	35.45980484					1	DETECTED	410.5958 m/z @35.46 [151020OFc1_NvH-0949-Control-20.raw]	410.59576416015625	35.45980484	2.85890408373333	98.945809716	96.08690563226666	172809.453125	8.079398938972339E7	0	8236	0.713542919073916	1.7894886304810258	0.16691005628341465	410.5857849121094	410.605712890625
534	410.6197204589844	28.7270381696					1	DETECTED	410.6197 m/z @28.73 [151020OFc1_NvH-0949-Control-20.raw]	410.6197204589844	28.7270381696	3.53037598453333	98.4203781261333	94.89000214159996	79152.0703125	6.92010014847583E7	0	8236	0.08535333883924068	2.5541907879585133	3.991011248926954	410.60992431640625	410.6296691894531
535	410.6971130371094	74.8149994410667					1	DETECTED	410.6971 m/z @74.81 [151020OFc1_NvH-0949-Control-20.raw]	410.6971130371094	74.8149994410667	3.12925522533333	94.9475803858667	91.81832516053338	621728.6875	8.046118778298345E7	2	8236	54.47864367547355	2.233182708805824	1.374204987996201	410.68743896484375	410.70208740234375
536	410.71209716796875	23.2368962186667					1	DETECTED	410.7121 m/z @23.24 [151020OFc1_NvH-0949-Control-20.raw]	410.71209716796875	23.2368962186667	2.58224874906667	96.4382761584	93.85602740933334	1527530.625	1.324790668810287E8	2	8236	0.3215746198718108	0.6028942952575754	3.5652401408994505	410.7021179199219	410.7129211425781
537	410.7229309082031	37.1852999901333					1	DETECTED	410.7229 m/z @37.19 [151020OFc1_NvH-0949-Control-20.raw]	410.7229309082031	37.1852999901333	3.53037598453333	97.1283662504	93.59799026586667	4283934.5	2.3286353546814716E8	2	8236	17.026143740950776	0.5703529057995977	0.038272004807031614	410.71295166015625	410.7327880859375
538	410.7373962402344	22.3907893797333					1	DETECTED	410.7374 m/z @22.39 [151020OFc1_NvH-0949-Control-20.raw]	410.7373962402344	22.3907893797333	3.0072192056	99.305048804	96.2978295984	859981.6875	9.383549566547082E7	2	8236	0.1423701890075364	0.7471388266634154	57.76735101415041	410.7329406738281	410.747314453125
539	410.7495422363281	33.1619974650667					1	DETECTED	410.7495 m/z @33.16 [151020OFc1_NvH-0949-Control-20.raw]	410.7495422363281	33.1619974650667	2.95134474426667	86.9505871008	83.99924235653334	144213.234375	7.58059465170469E7	2	8236	4.177656140935444	1.9978091693833098	0.006593860407660479	410.74749755859375	410.75811767578125
540	410.7681579589844	19.8307373909333					1	DETECTED	410.7682 m/z @19.83 [151020OFc1_NvH-0949-Control-20.raw]	410.7681579589844	19.8307373909333	3.76544833306667	99.7684503053333	96.00300197226663	430906.34375	7.501774072448781E7	2	8236	0.21164291211176334	3.225695089160495	5.458217613810835	410.7581787109375	410.776611328125
541	410.840576171875	41.6215201568					1	DETECTED	410.8406 m/z @41.62 [151020OFc1_NvH-0949-Control-20.raw]	410.840576171875	41.6215201568	0.0067666496	99.8343703146667	99.8276036650667	1168549.625	8.922446704508238E7	5	8236	0.12431496993663416	0.5047457897733542	0.776270341652791	410.83062744140625	410.8505554199219
542	410.8539123535156	19.2136271386667					1	DETECTED	410.8539 m/z @19.21 [151020OFc1_NvH-0949-Control-20.raw]	410.8539123535156	19.2136271386667	0.0067666496	99.9755707392	99.9688040896	107062.7421875	6.853359679276809E7	0	8236	2.4887242732790824	2.620032483825497	0.15616731114180477	410.8505859375	410.86273193359375
543	410.87274169921875	23.3891760930667					1	DETECTED	410.8727 m/z @23.39 [151020OFc1_NvH-0949-Control-20.raw]	410.87274169921875	23.3891760930667	0.0935137312	99.942554512	99.8490407808	218230.84375	8.751931271361893E7	0	8236	8.380572180392628	0.5376246198730215	0.4023515105977171	410.8627624511719	410.87274169921875
544	410.88275146484375	20.8155571664					1	DETECTED	410.8828 m/z @20.82 [151020OFc1_NvH-0949-Control-20.raw]	410.88275146484375	20.8155571664	0.0067666496	99.9755707392	99.9688040896	803763.375	1.0386033106857136E8	3	8236	0.14571400144921753	1.407154013865192	0.8705091820476836	410.872802734375	410.89263916015625
545	410.8940734863281	26.4495245853333					1	DETECTED	410.8941 m/z @26.45 [151020OFc1_NvH-0949-Control-20.raw]	410.8940734863281	26.4495245853333	0.0183936834666667	99.9213299997333	99.90293631626663	239811.546875	9.215811844937092E7	0	8236	1.3456227544922221	0.5417433471476234	1.6343756314591438	410.89276123046875	410.9015808105469
546	410.9115905761719	39.2983762632					1	DETECTED	410.9116 m/z @39.30 [151020OFc1_NvH-0949-Control-20.raw]	410.9115905761719	39.2983762632	0.0067666496	99.9967725717333	99.9900059221333	3148271.0	1.481325131689334E8	3	8236	0.15786231019204422	0.5064822399050875	0.06588050108849706	410.901611328125	410.92156982421875
547	410.9243469238281	33.9458098232					1	DETECTED	410.9243 m/z @33.95 [151020OFc1_NvH-0949-Control-20.raw]	410.9243469238281	33.9458098232	0.0183936834666667	99.9967725717333	99.97837888826663	40228.359375	8.299765663011855E7	0	8236	22.921718424293502	1.4269778121036105	2.728502550420734	410.9216613769531	410.93426513671875
548	410.9496765136719	14.1346147792					1	DETECTED	410.9497 m/z @14.13 [151020OFc1_NvH-0949-Control-20.raw]	410.9496765136719	14.1346147792	0.0400578413333333	99.9967725717333	99.95671473039997	304245.78125	8.964604621382439E7	0	8236	0.135939736719898	8.05877765053703	0.19467700061423934	410.939697265625	410.9595031738281
549	410.96209716796875	25.1464911242667					1	DETECTED	410.9621 m/z @25.15 [151020OFc1_NvH-0949-Control-20.raw]	410.96209716796875	25.1464911242667	6.75766097946667	99.9865041434667	93.22884316400004	87736.75	7.524812700385505E7	0	8236	0.10647679250669029	2.615965762023331	7.270279356936956E-4	410.959716796875	410.96343994140625
550	410.97344970703125	37.1852999901333					1	DETECTED	410.9734 m/z @37.19 [151020OFc1_NvH-0949-Control-20.raw]	410.97344970703125	37.1852999901333	0.386370694933333	99.9535361653333	99.56716547039997	1466472.0	9.629977605890822E7	0	8236	0.2049798748181999	2.097484131965358	2.6111512435387385	410.9634704589844	410.983154296875
551	410.990478515625	36.2547085024					1	DETECTED	410.9905 m/z @36.25 [151020OFc1_NvH-0949-Control-20.raw]	410.990478515625	36.2547085024	0.0067666496	99.5934690912	99.58670244160001	382505.65625	8.408445329673122E7	4	8236	0.1082278941518453	1.4756403615114697	0.004406690082395438	410.9834899902344	411.0004577636719
552	411.0099182128906	49.2193553928					1	DETECTED	411.0099 m/z @49.22 [151020OFc1_NvH-0949-Control-20.raw]	411.0099182128906	49.2193553928	0.0828741594666667	99.2389272712	99.15605311173333	44012.01171875	7.512094871627332E7	0	8236	87.64230807422747	1.0106427388504768	1.2533438814472924	411.00048828125	411.00994873046875
553	411.04119873046875	41.6386761386667					1	DETECTED	411.0412 m/z @41.64 [151020OFc1_NvH-0949-Control-20.raw]	411.04119873046875	41.6386761386667	0.818030698933333	99.9755707392	99.15754004026667	1288025.25	9.910223237945634E7	5	8236	0.12043975855704758	0.6094950266573338	1.159357667362211	411.0312194824219	411.0511169433594
554	411.05340576171875	65.3545448096					1	DETECTED	411.0534 m/z @65.35 [151020OFc1_NvH-0949-Control-20.raw]	411.05340576171875	65.3545448096	0.0067666496	99.8999762784	99.89320962880001	114294.8515625	7.724199168014055E7	0	8236	1.4216385806787883	0.6404981641317986	3.9454094046021053	411.05126953125	411.063232421875
555	411.07379150390625	27.6509647890667					1	DETECTED	411.0738 m/z @27.65 [151020OFc1_NvH-0949-Control-20.raw]	411.07379150390625	27.6509647890667	0.0067666496	99.9967725717333	99.9900059221333	32881.60546875	7.821385746845447E7	0	8236	93.47919152424089	1.7244980889909896	3.3040934987864947	411.06396484375	411.08331298828125
556	411.1099548339844	92.6766834664					1	DETECTED	411.1100 m/z @92.68 [151020OFc1_NvH-0949-Control-20.raw]	411.1099548339844	92.6766834664	0.0067666496	99.9967725717333	99.9900059221333	34252.66796875	7.189647631282178E7	0	8236	95.56380198178775	0.512728745333072	0.04480260044351705	411.10015869140625	411.11138916015625
557	411.1223449707031	92.5057896901333					1	DETECTED	411.1223 m/z @92.51 [151020OFc1_NvH-0949-Control-20.raw]	411.1223449707031	92.5057896901333	1.07357140213333	99.9213299997333	98.84775859759998	562930.6875	9.623069770280543E7	0	8236	0.12005890156873988	0.5760294869199639	0.09310003041505722	411.1123962402344	411.1322021484375
558	411.1501770019531	90.0139577341333					1	DETECTED	411.1502 m/z @90.01 [151020OFc1_NvH-0949-Control-20.raw]	411.1501770019531	90.0139577341333	0.665464249866667	96.7269121053333	96.06144785546662	42664.24609375	6.786593930737197E7	0	8236	91.69883108532737	0.5260383609367592	0.053790433435597765	411.14166259765625	411.1600646972656
559	411.1718444824219	69.7267494082667					1	DETECTED	411.1718 m/z @69.73 [151020OFc1_NvH-0949-Control-20.raw]	411.1718444824219	69.7267494082667	0.0400578413333333	99.9755707392	99.93551289786666	29079.240234375	7.789678557411493E7	0	8236	21.637455088571443	0.6885161129493309	0.42032534316104403	411.162353515625	411.17266845703125
560	411.18267822265625	28.3392277461333					1	DETECTED	411.1827 m/z @28.34 [151020OFc1_NvH-0949-Control-20.raw]	411.18267822265625	28.3392277461333	2.21218040026667	99.9865041434667	97.77432374320003	1410693.25	1.0320186410228178E8	2	8236	0.2207676331581787	1.7433891905238355	62.65695461574391	411.1726989746094	411.192626953125
561	411.2041320800781	29.8874267368					1	DETECTED	411.2041 m/z @29.89 [151020OFc1_NvH-0949-Control-20.raw]	411.2041320800781	29.8874267368	3.10126581173333	97.5423552064	94.44108939466668	595882.5625	1.0023415776846896E8	2	8236	0.19483628207060022	0.531851355501914	3.4983105868308035	411.19427490234375	411.2051086425781
562	411.2151184082031	21.3904276669333					1	DETECTED	411.2151 m/z @21.39 [151020OFc1_NvH-0949-Control-20.raw]	411.2151184082031	21.3904276669333	3.10126581173333	99.7463466762667	96.64508086453337	1395334.375	2.1015306698628205E8	3	8236	1.2229522400410318	0.5389766278100309	3.45888293539169	411.20513916015625	411.22509765625
563	411.23095703125	24.2808007349333					1	DETECTED	411.2310 m/z @24.28 [151020OFc1_NvH-0949-Control-20.raw]	411.23095703125	24.2808007349333	2.89580597546667	98.4203781261333	95.52457215066663	1008240.5	1.268945046102681E8	3	8236	2.000236610465759	0.7699877756395069	0.20521205320448335	411.2251281738281	411.23590087890625
564	411.2459411621094	39.2983762632					1	DETECTED	411.2459 m/z @39.30 [151020OFc1_NvH-0949-Control-20.raw]	411.2459411621094	39.2983762632	2.97926915866667	99.8453367416	96.86606758293333	2104432.5	1.6072384840620223E8	3	8236	2.4467394872468518	3.295025364862136	0.20000855088082417	411.2359924316406	411.25592041015625
565	411.2598571777344	39.9741158296					1	DETECTED	411.2599 m/z @39.97 [151020OFc1_NvH-0949-Control-20.raw]	411.2598571777344	39.9741158296	3.63380360293333	99.0637854925333	95.42998188959997	81419.5703125	7.675739674737719E7	0	8236	36.48062250178023	1.3130044300991592	1.4261484140444853	411.2559509277344	411.2599182128906
566	411.2699890136719	19.8673619237333					1	DETECTED	411.2700 m/z @19.87 [151020OFc1_NvH-0949-Control-20.raw]	411.2699890136719	19.8673619237333	0.0722431362666667	95.3255635930667	95.25332045680004	202776.078125	8.7983926266669E7	0	8236	0.16279791245823816	2.3153422778428845	3.6251648754596624	411.260009765625	411.279052734375
567	411.2923583984375	91.5578237544					1	DETECTED	411.2924 m/z @91.56 [151020OFc1_NvH-0949-Control-20.raw]	411.2923583984375	91.5578237544	5.492347424	95.4212248408	89.92887741679999	55456.12890625	7.047520475552996E7	0	8236	1.2276169732243716	0.522444546008022	6.48787389681765E-4	411.28240966796875	411.2969665527344
568	411.31024169921875	91.2359875232					1	DETECTED	411.3102 m/z @91.24 [151020OFc1_NvH-0949-Control-20.raw]	411.31024169921875	91.2359875232	3.21371876293333	92.5057896901333	89.29207092719997	97226.6015625	1.0524129258806957E8	0	8236	0.5190804541293232	0.5072129597703945	6.141844493999804	411.3002624511719	411.31817626953125
569	411.3291320800781	91.2359875232					1	DETECTED	411.3291 m/z @91.24 [151020OFc1_NvH-0949-Control-20.raw]	411.3291320800781	91.2359875232	24.5170442792	92.4878545528	67.9708102736	73989.6640625	5.2345922488234356E7	0	8236	1.0381224507567595	0.5093816461167688	3.2641839880832837	411.3226013183594	411.33154296875
570	411.3469543457031	91.2359875232					1	DETECTED	411.3470 m/z @91.24 [151020OFc1_NvH-0949-Control-20.raw]	411.3469543457031	91.2359875232	0.396666528	99.5610335349333	99.1643670069333	194251.46875	1.08077265790391E8	0	8236	0.982831395944018	2.5433704053145116	7.2316864732133865	411.3379821777344	411.35662841796875
571	411.3652038574219	91.2359875232					1	DETECTED	411.3652 m/z @91.24 [151020OFc1_NvH-0949-Control-20.raw]	411.3652038574219	91.2359875232	3.41616864613333	99.5716293192	96.15546067306667	99550.8984375	7.927827361723752E7	0	8236	0.8677980717053941	0.5016790123912955	5.57512586493265	411.3576354980469	411.3731994628906
572	411.427978515625	11.3571290376					1	DETECTED	411.4280 m/z @11.36 [151020OFc1_NvH-0949-Control-20.raw]	411.427978515625	11.3571290376	5.05787724906667	99.8232783613333	94.76540111226663	102234.2265625	8.878129231693067E7	0	8236	0.13571971200988564	4.362093550290808	5.855283902212182	411.41815185546875	411.4322204589844
573	411.4422607421875	41.6215201568					1	DETECTED	411.4423 m/z @41.62 [151020OFc1_NvH-0949-Control-20.raw]	411.4422607421875	41.6215201568	3.21371876293333	99.0002402544	95.78652149146667	465252.53125	8.709184996373086E7	0	8236	0.07518587329060011	1.9310658400646539	0.13351954985656447	411.432373046875	411.4522399902344
574	411.4589538574219	15.9313714317333					1	DETECTED	411.4590 m/z @15.93 [151020OFc1_NvH-0949-Control-20.raw]	411.4589538574219	15.9313714317333	3.68082830453333	98.8918936130667	95.21106530853336	66832.65625	8.164841524766609E7	0	8236	11.076401426113073	4.304820931795726	0.010706294722916499	411.45233154296875	411.4637756347656
575	411.47381591796875	23.0196657024					1	DETECTED	411.4738 m/z @23.02 [151020OFc1_NvH-0949-Control-20.raw]	411.47381591796875	23.0196657024	2.729563844	99.3490656810667	96.61950183706671	159359.171875	8.56369645238356E7	0	8236	14.410762795720967	0.5159710944855349	0.02614636117565136	411.4638366699219	411.48175048828125
576	411.4917907714844	36.2863620864					1	DETECTED	411.4918 m/z @36.29 [151020OFc1_NvH-0949-Control-20.raw]	411.4917907714844	36.2863620864	3.8439054896	95.4321814757333	91.5882759861333	167444.53125	7.522842860742566E7	0	8236	0.09324651382686966	2.01415766865105	8.485640822908038E-4	411.4818115234375	411.5016174316406
577	411.5232238769531	14.6987625664					1	DETECTED	411.5232 m/z @14.70 [151020OFc1_NvH-0949-Control-20.raw]	411.5232238769531	14.6987625664	2.80345901706667	98.1157334010667	95.31227438400003	81724.421875	7.196772495073779E7	0	8236	0.08943863591814782	0.5111678223616929	0.05512267760730305	411.5137634277344	411.52545166015625
578	411.53546142578125	22.0121271818667					1	DETECTED	411.5355 m/z @22.01 [151020OFc1_NvH-0949-Control-20.raw]	411.53546142578125	22.0121271818667	2.51769951866667	97.2044442816	94.68674476293333	169740.328125	7.891692512167719E7	0	8236	0.05315661768030466	1.0509540024830342	0.013156390589052373	411.5255432128906	411.5397033691406
579	411.54974365234375	21.3809278296					1	DETECTED	411.5497 m/z @21.38 [151020OFc1_NvH-0949-Control-20.raw]	411.54974365234375	21.3809278296	2.99797312506667	97.1611734744	94.16320034933334	939436.375	1.1429184514747187E8	0	8236	0.161507667335691	1.5418259640550405	1.9559875046107742	411.5397644042969	411.5597229003906
580	411.5655822753906	24.2304914730667					1	DETECTED	411.5656 m/z @24.23 [151020OFc1_NvH-0949-Control-20.raw]	411.5655822753906	24.2304914730667	3.04485657973333	99.6155036952	96.57064711546667	590537.75	8.525379291041885E7	3	8236	0.19801473366116795	0.5822292430842377	0.026693884538481958	411.5597839355469	411.5696716308594
581	411.5796813964844	39.2109559704					1	DETECTED	411.5797 m/z @39.21 [151020OFc1_NvH-0949-Control-20.raw]	411.5796813964844	39.2109559704	3.95804584586667	97.0182942157333	93.06024836986664	731280.8125	1.0798437327129912E8	3	8236	13.281360064063907	0.592278924834327	0.14498594382097296	411.5698547363281	411.58941650390625
582	411.5919189453125	53.8130569717333					1	DETECTED	411.5919 m/z @53.81 [151020OFc1_NvH-0949-Control-20.raw]	411.5919189453125	53.8130569717333	4.1841452856	92.2948192688	88.1106739832	288127.125	8.03649849419638E7	3	8236	25.174223756584986	0.5029269956987011	1.8983740449971416	411.58984375	411.60174560546875
583	411.641845703125	41.6506870538667					1	DETECTED	411.6418 m/z @41.65 [151020OFc1_NvH-0949-Control-20.raw]	411.641845703125	41.6506870538667	1.19935376213333	99.8561094474667	98.65675568533337	207573.671875	8.453911334414758E7	0	8236	0.10243073864879904	0.5456806676133301	51.68351377921858	411.63226318359375	411.6515808105469
584	411.6743469238281	31.8520190490667					1	DETECTED	411.6743 m/z @31.85 [151020OFc1_NvH-0949-Control-20.raw]	411.6743469238281	31.8520190490667	5.2537547944	86.2606131954667	81.00685840106671	127907.1796875	6.822969817609535E7	0	8236	0.20593396990860313	1.5227846754483978	0.013881709257174418	411.6646728515625	411.6745910644531
585	411.6846008300781	28.3557253133333					1	DETECTED	411.6846 m/z @28.36 [151020OFc1_NvH-0949-Control-20.raw]	411.6846008300781	28.3557253133333	4.42292196933333	88.5300230186667	84.10710104933337	657351.6875	7.993469306255862E7	0	8236	0.21017489312299986	0.9224408070780139	16.55107513285588	411.67462158203125	411.6945495605469
586	411.7059020996094	29.9473885488					1	DETECTED	411.7059 m/z @29.95 [151020OFc1_NvH-0949-Control-20.raw]	411.7059020996094	29.9473885488	3.7090780656	98.7607119722667	95.05163390666671	187965.828125	8.14113603393585E7	0	8236	0.24753809354773892	1.9310737722765114	0.014447378593616856	411.6959533691406	411.706298828125
587	411.71630859375	22.0725779248					1	DETECTED	411.7163 m/z @22.07 [151020OFc1_NvH-0949-Control-20.raw]	411.71630859375	22.0725779248	2.19390299093333	97.6304724792	95.43656948826667	1.4353084E7	4.448351480807491E8	2	8236	3.5374863747736747	0.550824683377378	0.06873559642920533	411.7063293457031	411.7262878417969
588	411.72698974609375	21.2436172864					1	DETECTED	411.7270 m/z @21.24 [151020OFc1_NvH-0949-Control-20.raw]	411.72698974609375	21.2436172864	2.92359503173333	96.3845662642667	93.46097123253337	1030462.25	1.0330926243533064E8	2	8236	0.22605137048959634	0.9680035687467222	1.7988652047731695	411.726318359375	411.7369689941406
589	411.7395935058594	35.1506435832					1	DETECTED	411.7396 m/z @35.15 [151020OFc1_NvH-0949-Control-20.raw]	411.7395935058594	35.1506435832	3.85493466053333	95.9190858576	92.06415119706666	672061.0	9.450187811914125E7	2	8236	0.22509547724101253	1.1117920797986214	0.17427318972758934	411.73699951171875	411.7479553222656
590	411.75799560546875	27.7228285541333					1	DETECTED	411.7580 m/z @27.72 [151020OFc1_NvH-0949-Control-20.raw]	411.75799560546875	27.7228285541333	2.7569802864	92.2499030050667	89.4929227186667	2352099.5	1.0991145529989728E8	4	8236	0.1804668260287734	1.53842845083979	1.3377541067339391	411.7480773925781	411.767822265625
591	411.77130126953125	19.820268608					1	DETECTED	411.7713 m/z @19.82 [151020OFc1_NvH-0949-Control-20.raw]	411.77130126953125	19.820268608	9.3285232064	23.5361783293333	14.2076551229333	52022.7265625	7823443.21782982	0	8236	0.05102754791917974	0.6770872995434402	0.35417459908688037	411.7685852050781	411.7714538574219
592	411.7814636230469	15.0441977506667					1	DETECTED	411.7815 m/z @15.04 [151020OFc1_NvH-0949-Control-20.raw]	411.7814636230469	15.0441977506667	0.716898498933333	99.7463466762667	99.02944817733336	101507.625	6.778017294041032E7	2	8236	0.12344124628868514	0.5073222205921207	0.012692779667588115	411.7715759277344	411.791259765625
593	411.8398742675781	39.6296677301333					1	DETECTED	411.8399 m/z @39.63 [151020OFc1_NvH-0949-Control-20.raw]	411.8398742675781	39.6296677301333	0.0067666496	99.9755707392	99.9688040896	57107.8984375	8.828660681397863E7	0	8236	13.729832672035382	1.2381317680087451	1.9756331715989655	411.83013916015625	411.8474426269531
594	411.8574523925781	25.0698296250667					1	DETECTED	411.8575 m/z @25.07 [151020OFc1_NvH-0949-Control-20.raw]	411.8574523925781	25.0698296250667	0.0400578413333333	99.9967725717333	99.95671473039997	708791.1875	8.045569311810452E7	3	8236	0.14262170999414536	0.9793209871155534	0.012012288592413429	411.8475036621094	411.8628234863281
595	411.8728332519531	25.3599846616					1	DETECTED	411.8728 m/z @25.36 [151020OFc1_NvH-0949-Control-20.raw]	411.8728332519531	25.3599846616	0.0292957976	99.9755707392	99.9462749416	6776730.5	1.6283473100605065E8	3	8236	0.15488636100066344	0.9759525282746726	0.7923535161781726	411.86285400390625	411.8828125
596	411.8839416503906	21.3809278296					1	DETECTED	411.8839 m/z @21.38 [151020OFc1_NvH-0949-Control-20.raw]	411.8839416503906	21.3809278296	0.0615246213333333	99.8015806685333	99.74005604719997	429310.75	9.454380094841993E7	3	8236	0.07872766570554646	0.9617102796775043	0.5125312695580068	411.8828430175781	411.8939208984375
597	411.8994445800781	24.2808007349333					1	DETECTED	411.8994 m/z @24.28 [151020OFc1_NvH-0949-Control-20.raw]	411.8994445800781	24.2808007349333	0.0183936834666667	99.9967725717333	99.97837888826663	268584.65625	9.268959861217265E7	3	8236	1.8965042237859073	0.5586723785680969	1.7963758187000873	411.8939514160156	411.9093933105469
598	411.9144287109375	39.250451228					1	DETECTED	411.9144 m/z @39.25 [151020OFc1_NvH-0949-Control-20.raw]	411.9144287109375	39.250451228	0.0067666496	99.9104696968	99.90370304720001	203931.6875	7.908462520054357E7	0	8236	0.09300523869657695	0.5038718009280053	0.009691933826516546	411.9094543457031	411.92437744140625
599	411.92633056640625	53.8331733770667					1	DETECTED	411.9263 m/z @53.83 [151020OFc1_NvH-0949-Control-20.raw]	411.92633056640625	53.8331733770667	0.0183936834666667	99.889053148	99.87065946453333	143034.546875	7.341618892544988E7	3	8236	25.210116271696904	1.0262990620882015	0.004488315687980318	411.9247131347656	411.93621826171875
600	411.9428405761719	11.9997015429333					1	DETECTED	411.9428 m/z @12.00 [151020OFc1_NvH-0949-Control-20.raw]	411.9428405761719	11.9997015429333	0.0067666496	99.9967725717333	99.9900059221333	46114.32421875	7.794755539445677E7	0	8236	16.68628245076454	4.891940108261733	9.61788082674248E-4	411.9364013671875	411.94940185546875
601	411.95965576171875	21.2652545381333					1	DETECTED	411.9597 m/z @21.27 [151020OFc1_NvH-0949-Control-20.raw]	411.95965576171875	21.2652545381333	0.0067666496	99.9755707392	99.9688040896	68475.1953125	8.080097853655048E7	0	8236	19.52233893084842	2.3554877651238604	0.10988255155439883	411.9497985839844	411.9696044921875
602	411.97113037109375	5.93327376826667					1	DETECTED	411.9711 m/z @5.93 [151020OFc1_NvH-0949-Control-20.raw]	411.97113037109375	5.93327376826667	2.3319932208	99.6264766530667	97.2944834322667	57574.453125	9.9188815235464E7	0	8236	0.14019143404130308	1.092397596237741	1.6047944581305065	411.9696960449219	411.97589111328125
603	411.9859313964844	30.5124217130667					1	DETECTED	411.9859 m/z @30.51 [151020OFc1_NvH-0949-Control-20.raw]	411.9859313964844	30.5124217130667	0.0067666496	99.8780282413333	99.8712615917333	164753.078125	8.335804497955431E7	4	8236	18.030016408178042	1.7760006929659247	1.4308209735308184	411.9759826660156	411.9958190917969
604	412.0072326660156	26.0020440610667					1	DETECTED	412.0072 m/z @26.00 [151020OFc1_NvH-0949-Control-20.raw]	412.0072326660156	26.0020440610667	0.0067666496	97.6082418704	97.6014752208	110183.171875	8.164824585348892E7	0	8236	6.398341009269348	2.6605440963878606	0.0044700718026377245	411.9972839355469	412.01318359375
605	412.0235595703125	29.5863078682667					1	DETECTED	412.0236 m/z @29.59 [151020OFc1_NvH-0949-Control-20.raw]	412.0235595703125	29.5863078682667	0.376195846933333	99.7355130784	99.35931723146668	151268.359375	8.71344245410867E7	0	8236	0.14472305612956404	2.712555681166038	21.36312136093629	412.01416015625	412.0335388183594
606	412.08367919921875	14.91308512					1	DETECTED	412.0837 m/z @14.91 [151020OFc1_NvH-0949-Control-20.raw]	412.08367919921875	14.91308512	0.633935458933333	98.9023957754667	98.26846031653336	61344.5546875	8.03775385874421E7	0	8236	0.1555733650671165	3.3101784609776908	2.0710332609464257	412.0736999511719	412.0935363769531
607	412.1263122558594	92.4789983018667					1	DETECTED	412.1263 m/z @92.48 [151020OFc1_NvH-0949-Control-20.raw]	412.1263122558594	92.4789983018667	6.4966783696	98.3114024738667	91.8147241042667	216711.40625	6.945860975912328E7	0	8236	0.05432438327778755	1.9140159793732314	5.920745727300371	412.11773681640625	412.1344299316406
608	412.1421813964844	92.3813059461333					1	DETECTED	412.1422 m/z @92.38 [151020OFc1_NvH-0949-Control-20.raw]	412.1421813964844	92.3813059461333	2.53596983546667	97.4767969984	94.94082716293333	105910.25	6.4077989289911E7	0	8236	0.14871743949089478	0.5283570148036976	56.671627040055775	412.136962890625	412.1513977050781
609	412.1615295410156	90.3590021509333					1	DETECTED	412.1615 m/z @90.36 [151020OFc1_NvH-0949-Control-20.raw]	412.1615295410156	90.3590021509333	5.7516215096	95.2403709568	89.48874944720001	110331.1015625	7.914851672160688E7	0	8236	1.5412315856832492	0.5513417506190116	0.055606636383001756	412.15252685546875	412.1712341308594
610	412.1820983886719	90.0477198352					1	DETECTED	412.1821 m/z @90.05 [151020OFc1_NvH-0949-Control-20.raw]	412.1820983886719	90.0477198352	0.114938685066667	99.5500049333333	99.43506624826664	448747.34375	9.176439997227897E7	0	8236	0.08389129234895165	0.5159914233728788	0.0052909096379195825	412.1724548339844	412.18389892578125
611	412.19390869140625	25.5400490296					1	DETECTED	412.1939 m/z @25.54 [151020OFc1_NvH-0949-Control-20.raw]	412.19390869140625	25.5400490296	3.71848635893333	98.749799492	95.03131313306666	644888.5625	9.420764333206366E7	3	8236	0.5539490169381409	1.6442646653491857	1.900991419043408	412.1839599609375	412.19677734375
612	412.206787109375	25.3257518664					1	DETECTED	412.2068 m/z @25.33 [151020OFc1_NvH-0949-Control-20.raw]	412.206787109375	25.3257518664	3.63380360293333	98.6078280693333	94.97402446639997	4740929.5	1.3589995159913126E8	3	8236	0.1662171660502345	0.5093979890862405	1.2185544910497461	412.19683837890625	412.2073669433594
613	412.2173767089844	22.04327034					1	DETECTED	412.2174 m/z @22.04 [151020OFc1_NvH-0949-Control-20.raw]	412.2173767089844	22.04327034	2.4514087096	99.2609648930667	96.8095561834667	6903152.0	2.6217663132159132E8	2	8236	0.17978138072186312	0.653054862621389	14.4522661022773	412.2073974609375	412.2213439941406
614	412.23138427734375	26.5974536408					1	DETECTED	412.2314 m/z @26.60 [151020OFc1_NvH-0949-Control-20.raw]	412.23138427734375	26.5974536408	2.58224874906667	97.2264834813333	94.64423473226664	8326315.0	3.137407597467173E8	3	8236	0.15788085646520855	0.508328807371843	0.7735019426145834	412.2214050292969	412.2413635253906
615	412.2427673339844	17.4285121077333					1	DETECTED	412.2428 m/z @17.43 [151020OFc1_NvH-0949-Control-20.raw]	412.2427673339844	17.4285121077333	4.28045906373333	95.5512777413333	91.27081867759996	960830.375	1.0431528915557948E8	2	8236	0.13416434938691424	25.424859059618107	2.935188680012404	412.24139404296875	412.24383544921875
616	412.25384521484375	90.0227914898667					1	DETECTED	412.2538 m/z @90.02 [151020OFc1_NvH-0949-Control-20.raw]	412.25384521484375	90.0227914898667	1.38132706213333	99.8015806685333	98.42025360639998	1766350.625	1.59620792142469E8	2	8236	0.049891055261667816	0.5054161709927311	0.02222167537449166	412.2438659667969	412.2638244628906
617	412.2695617675781	91.1285157266667					1	DETECTED	412.2696 m/z @91.13 [151020OFc1_NvH-0949-Control-20.raw]	412.2695617675781	91.1285157266667	3.64302465066667	92.4878545528	88.84482990213333	97621.2265625	8.506717605387701E7	0	8236	1.5174185462725234	0.5077752694577453	0.008937914571855625	412.2638854980469	412.2790832519531
618	412.29052734375	90.0227914898667					1	DETECTED	412.2905 m/z @90.02 [151020OFc1_NvH-0949-Control-20.raw]	412.29052734375	90.0227914898667	8.9980877056	94.8970437405333	85.8989560349333	83538.6328125	9.131441552919003E7	0	8236	76.06565385344655	0.5304091159640483	0.024919610951503933	412.28143310546875	412.2957763671875
619	412.3058166503906	91.5483153498667					1	DETECTED	412.3058 m/z @91.55 [151020OFc1_NvH-0949-Control-20.raw]	412.3058166503906	91.5483153498667	0.263038643733333	95.0081506712	94.74511202746666	197945.765625	7.109660285965544E7	0	8236	0.5426530654603994	0.8048038760088674	0.9399923474146629	412.29681396484375	412.3098449707031
620	412.3269958496094	90.9405539016					1	DETECTED	412.3270 m/z @90.94 [151020OFc1_NvH-0949-Control-20.raw]	412.3269958496094	90.9405539016	4.74738135706667	92.8764150789333	88.12903372186663	115592.0859375	7.850781880870514E7	0	8236	0.07417749999956413	0.5112297825928911	0.9243775694644315	412.3175048828125	412.33355712890625
621	412.3499450683594	91.2359875232					1	DETECTED	412.3499 m/z @91.24 [151020OFc1_NvH-0949-Control-20.raw]	412.3499450683594	91.2359875232	0.0292957976	95.7893042613333	95.7600084637333	70844.796875	9.043790281455258E7	0	8236	0.18510502500024018	0.524961527778204	0.6867083085728259	412.34088134765625	412.3592224121094
622	412.3782043457031	91.2359875232					1	DETECTED	412.3782 m/z @91.24 [151020OFc1_NvH-0949-Control-20.raw]	412.3782043457031	91.2359875232	3.4532492952	99.6372787088	96.1840294136	76544.5859375	9.047713651358265E7	0	8236	49.30009177271182	0.5478527518917167	0.006487053474894937	412.368408203125	412.38812255859375
623	412.4143371582031	89.9817434128					1	DETECTED	412.4143 m/z @89.98 [151020OFc1_NvH-0949-Control-20.raw]	412.4143371582031	89.9817434128	1.1121402416	99.9967725717333	98.8846323301333	282777.1875	9.169630473424041E7	0	8236	49.089265852707115	0.5136722521562206	0.04078653876380245	412.4044189453125	412.4242858886719
624	412.4638977050781	10.4393167781333					1	DETECTED	412.4639 m/z @10.44 [151020OFc1_NvH-0949-Control-20.raw]	412.4638977050781	10.4393167781333	2.96062787706667	96.9860360029333	94.02540812586663	217182.484375	7.965449612568548E7	0	8236	0.07568528384832796	1.5244114089063883	98.35754877670435	412.45404052734375	412.473876953125
625	412.486328125	30.4823596026667					1	DETECTED	412.4863 m/z @30.48 [151020OFc1_NvH-0949-Control-20.raw]	412.486328125	30.4823596026667	3.41616864613333	98.7281870258667	95.31201837973337	148298.796875	9.197515063006392E7	0	8236	12.317496622370005	2.700757024086282	0.7390896933598885	412.47662353515625	412.49627685546875
626	412.5234680175781	13.246120064					1	DETECTED	412.5235 m/z @13.25 [151020OFc1_NvH-0949-Control-20.raw]	412.5234680175781	13.246120064	3.33779268533333	94.7883861997333	91.45059351439997	217539.75	7.587295788198215E7	0	8236	11.840093173719584	0.5702806356562501	5.152595133128162	412.5135192871094	412.5310974121094
627	412.5411071777344	25.3143456677333					1	DETECTED	412.5411 m/z @25.31 [151020OFc1_NvH-0949-Control-20.raw]	412.5411071777344	25.3143456677333	3.35641303733333	99.7245843277333	96.36817129039997	1636983.875	1.1250325013110392E8	3	8236	0.13327679180720509	1.0409932064687983	0.01442879246198089	412.5311584472656	412.5447998046875
628	412.5548095703125	13.9279935546667					1	DETECTED	412.5548 m/z @13.93 [151020OFc1_NvH-0949-Control-20.raw]	412.5548095703125	13.9279935546667	2.90506201493333	98.3444746581333	95.43941264319996	9188878.0	2.515330485736087E8	3	8236	0.19803783498134742	43.54042540588533	148.5773716583891	412.5448303222656	412.5647888183594
629	412.5654602050781	26.5871018218667					1	DETECTED	412.5655 m/z @26.59 [151020OFc1_NvH-0949-Control-20.raw]	412.5654602050781	26.5871018218667	2.97926915866667	84.3990364970667	81.41976733840004	5806669.0	1.5990317568977284E8	3	8236	0.15007782821418303	1.1729436084162654	1.165066176568035	412.5648498535156	412.5754089355469
630	412.5765075683594	38.4157482845333					1	DETECTED	412.5765 m/z @38.42 [151020OFc1_NvH-0949-Control-20.raw]	412.5765075683594	38.4157482845333	3.30891775253333	96.6527759152	93.34385816266666	820056.375	8.391718771920507E7	3	8236	0.14959285045111415	1.5359605794798201	0.03522067331693219	412.5754699707031	412.58648681640625
631	412.5915222167969	29.8964098301333					1	DETECTED	412.5915 m/z @29.90 [151020OFc1_NvH-0949-Control-20.raw]	412.5915222167969	29.8964098301333	3.02594159413333	95.5296899797333	92.50374838559998	266489.875	7.669760426956709E7	0	8236	0.1527690138379505	2.4880964820108624	0.018213398538921264	412.5868225097656	412.6010437011719
632	412.6251525878906	29.6173946450667					1	DETECTED	412.6252 m/z @29.62 [151020OFc1_NvH-0949-Control-20.raw]	412.6251525878906	29.6173946450667	1.44848006426667	98.3772282757333	96.92874821146663	70350.2578125	8.363517300798053E7	0	8236	1.3814388823524837	1.7204913581855472	2097.239411323426	412.615234375	412.6351013183594
633	412.69512939453125	25.5284970261333					1	DETECTED	412.6951 m/z @25.53 [151020OFc1_NvH-0949-Control-20.raw]	412.69512939453125	25.5284970261333	3.10126581173333	96.0931237498667	92.99185793813338	278298.8125	8.039097589583066E7	0	8236	19.664502580389183	0.6641375769973231	0.1385946588240074	412.6852111816406	412.69757080078125
634	412.7076416015625	17.7859666136					1	DETECTED	412.7076 m/z @17.79 [151020OFc1_NvH-0949-Control-20.raw]	412.7076416015625	17.7859666136	3.501349496	98.5969759906667	95.0956264946667	667917.75	9.378956862294799E7	0	8236	0.3067578772642072	24.86243911865562	0.042176278432221645	412.69793701171875	412.70892333984375
635	412.71893310546875	22.0827675816					1	DETECTED	412.7189 m/z @22.08 [151020OFc1_NvH-0949-Control-20.raw]	412.71893310546875	22.0827675816	2.2859186312	97.4767969984	95.1908783672	1450396.0	1.0167499582945348E8	3	8236	18.68839812046462	1.1997847040431364	11.038255815322554	412.7089538574219	412.71893310546875
636	412.72894287109375	22.2780990653333					1	DETECTED	412.7289 m/z @22.28 [151020OFc1_NvH-0949-Control-20.raw]	412.72894287109375	22.2780990653333	1.82756332613333	95.8107538034667	93.98319047733337	9471900.0	2.8628198488709533E8	2	8236	0.23192639540429028	1.9426088528967114	1.870568040173755	412.7189636230469	412.7389221191406
637	412.7404479980469	11.6524864309333					1	DETECTED	412.7404 m/z @11.65 [151020OFc1_NvH-0949-Control-20.raw]	412.7404479980469	11.6524864309333	4.6994774472	91.4406753218667	86.74119787466671	458176.34375	7.158674664199194E7	0	8236	0.16454894082432503	3.5348752686805605	0.7360865432250835	412.7390441894531	412.74346923828125
638	412.7535095214844	27.8458455253333					1	DETECTED	412.7535 m/z @27.85 [151020OFc1_NvH-0949-Control-20.raw]	412.7535095214844	27.8458455253333	0.8778445504	99.1730091917333	98.2951646413333	5760218.0	2.3279534268441668E8	2	8236	0.2641088732056467	0.5827332463825183	0.02487850300075285	412.7435607910156	412.7634582519531
639	412.7711486816406	11.347804216					1	DETECTED	412.7711 m/z @11.35 [151020OFc1_NvH-0949-Control-20.raw]	412.7711486816406	11.347804216	1.6796402376	98.4639381754667	96.7842979378667	329959.0	8.598813538727765E7	2	8236	0.11558025645065584	0.9460073245210089	1.2062778093574327	412.7637023925781	412.78076171875
640	412.8288879394531	30.8657156512					1	DETECTED	412.8289 m/z @30.87 [151020OFc1_NvH-0949-Control-20.raw]	412.8288879394531	30.8657156512	0.0292957976	99.4622139829333	99.4329181853333	1752598.125	9.604063314655472E7	5	8236	0.22178346571391216	0.5179068997579317	1.6010704974094043	412.81890869140625	412.8382568359375
641	412.84283447265625	30.7087317482667					1	DETECTED	412.8428 m/z @30.71 [151020OFc1_NvH-0949-Control-20.raw]	412.84283447265625	30.7087317482667	0.0183936834666667	99.7026890037333	99.68429532026663	64342.8046875	8.100568720738067E7	0	8236	0.15150380017030685	1.62645279031822	3.7613043906799386	412.8388977050781	412.8475036621094
642	412.8575134277344	13.2000168301333					1	DETECTED	412.8575 m/z @13.20 [151020OFc1_NvH-0949-Control-20.raw]	412.8575134277344	13.2000168301333	0.0067666496	99.9967725717333	99.9900059221333	109765.921875	7.778213190845768E7	0	8236	7.870669052611846	0.5106861773286808	0.025216445845598533	412.84771728515625	412.86566162109375
643	412.8757019042969	25.2794206797333					1	DETECTED	412.8757 m/z @25.28 [151020OFc1_NvH-0949-Control-20.raw]	412.8757019042969	25.2794206797333	0.0722431362666667	99.9967725717333	99.92452943546664	437062.8125	9.848050536299793E7	3	8236	14.748973813103733	1.1106853463223827	1.1799639248629412	412.8657531738281	412.8783264160156
644	412.8883361816406	13.95246644					1	DETECTED	412.8883 m/z @13.95 [151020OFc1_NvH-0949-Control-20.raw]	412.8883361816406	13.95246644	0.0067666496	99.9967725717333	99.9900059221333	5631372.5	1.9572008664420262E8	3	8236	0.18903810020121092	0.7113193330413936	20.079408529152364	412.87835693359375	412.8946228027344
645	412.9046325683594	16.5080396752					1	DETECTED	412.9046 m/z @16.51 [151020OFc1_NvH-0949-Control-20.raw]	412.9046325683594	16.5080396752	0.0067666496	99.9967725717333	99.9900059221333	3.506834E7	5.242908699466509E8	3	8236	0.15732941848443005	32.184034278299045	1.1652020885231302	412.8946533203125	412.9145812988281
646	412.9329528808594	7.06310943066667					1	DETECTED	412.9330 m/z @7.06 [151020OFc1_NvH-0949-Control-20.raw]	412.9329528808594	7.06310943066667	0.1041682024	99.9967725717333	99.8926043693333	123531.6015625	8.231295203063801E7	0	8236	1.0602616444779676	0.526811530244346	7.080019621898096	412.9229736328125	412.9429016113281
647	412.9564208984375	43.3088764248					1	DETECTED	412.9564 m/z @43.31 [151020OFc1_NvH-0949-Control-20.raw]	412.9564208984375	43.3088764248	0.0292957976	99.9535361653333	99.9242403677333	89230.65625	9.218803484147899E7	0	8236	89.18672563869526	1.3559621420134917	1.7337700651142942	412.94647216796875	412.9615173339844
648	412.9718322753906	24.6667760602667					1	DETECTED	412.9718 m/z @24.67 [151020OFc1_NvH-0949-Control-20.raw]	412.9718322753906	24.6667760602667	0.519867379466667	99.9967725717333	99.47690519226664	1038139.3125	8.398082407973008E7	4	8236	0.1839009499098836	0.5054596463653592	1.4014036823556886	412.9618835449219	412.9815368652344
649	412.98992919921875	20.4208865157333					1	DETECTED	412.9899 m/z @20.42 [151020OFc1_NvH-0949-Control-20.raw]	412.98992919921875	20.4208865157333	0.0722431362666667	99.7684503053333	99.69620716906664	232840.546875	8.093468309058432E7	0	8236	19.427946984879224	13.058862246527609	8.690748487389913	412.98187255859375	412.9998474121094
650	413.00311279296875	48.7875496837333					1	DETECTED	413.0031 m/z @48.79 [151020OFc1_NvH-0949-Control-20.raw]	413.00311279296875	48.7875496837333	4.25162830266667	99.2279921784	94.97636387573333	55708.10546875	7.858950061356078E7	0	8236	74.96155383966969	1.066289423576518	1.075512931011384	412.99993896484375	413.00762939453125
651	413.0178527832031	7.58400971813333					1	DETECTED	413.0179 m/z @7.58 [151020OFc1_NvH-0949-Control-20.raw]	413.0178527832031	7.58400971813333	2.56381575226667	99.9104696968	97.34665394453334	58869.3671875	7.05263957644165E7	5	8236	0.22677884385284663	1.032611232546261	11.812190636956691	413.0080871582031	413.019287109375
652	413.029296875	30.8308906568					1	DETECTED	413.0293 m/z @30.83 [151020OFc1_NvH-0949-Control-20.raw]	413.029296875	30.8308906568	3.67144319973333	99.9647523762667	96.29330917653337	2024894.875	1.1207212450725204E8	5	8236	0.20916792326620381	20.77714138001468	26.250493919814172	413.0193176269531	413.0389099121094
653	413.0552978515625	83.32706992					1	DETECTED	413.0553 m/z @83.33 [151020OFc1_NvH-0949-Control-20.raw]	413.0552978515625	83.32706992	0.0507893192	99.7463466762667	99.69555735706669	55758.71875	8.571129336255313E7	0	8236	0.4515297310814361	0.6067954036159274	0.225043291733522	413.0453186035156	413.0588684082031
654	413.0689392089844	72.3575592706667					1	DETECTED	413.0689 m/z @72.36 [151020OFc1_NvH-0949-Control-20.raw]	413.0689392089844	72.3575592706667	0.0067666496	99.9865041434667	99.97973749386671	202345.203125	9.575557423708281E7	0	8236	0.7792791311936327	0.519950492038932	0.03229732705119125	413.0591125488281	413.0788269042969
655	413.0870056152344	30.9977914986667					1	DETECTED	413.0870 m/z @31.00 [151020OFc1_NvH-0949-Control-20.raw]	413.0870056152344	30.9977914986667	0.324818067733333	98.5533868346667	98.22856876693336	41000.29296875	7.913057457891016E7	0	8236	82.24058371912338	1.6012234514550014	3.1355788569800356	413.0802307128906	413.0953674316406
656	413.1061096191406	90.9182101138667					1	DETECTED	413.1061 m/z @90.92 [151020OFc1_NvH-0949-Control-20.raw]	413.1061096191406	90.9182101138667	10.9457592506667	99.3601798024	88.4144205517333	101252.03125	8.608204318497409E7	0	8236	0.061894838538336217	0.5527804862637887	2.3193131541748526	413.0969543457031	413.1153259277344
657	413.1182861328125	91.5984395506667					1	DETECTED	413.1183 m/z @91.60 [151020OFc1_NvH-0949-Control-20.raw]	413.1182861328125	91.5984395506667	17.5403191064	96.4167846978667	78.87646559146671	47353.40234375	7.114014439364395E7	0	8236	0.0526407225405876	0.5325308360399593	0.06506167207991874	413.1163024902344	413.1280212402344
658	413.1454162597656	92.3813059461333					1	DETECTED	413.1454 m/z @92.38 [151020OFc1_NvH-0949-Control-20.raw]	413.1454162597656	92.3813059461333	3.5770438192	96.8874479424	93.3104041232	48862.65234375	7.403074350193657E7	0	8236	1.3411373334740944	0.516520097614582	0.42709092375846835	413.13623046875	413.1549072265625
659	413.181884765625	17.7306878536					1	DETECTED	413.1819 m/z @17.73 [151020OFc1_NvH-0949-Control-20.raw]	413.181884765625	17.7306878536	2.2580422616	98.1917349458667	95.9336926842667	188113.25	8.099860178549165E7	0	8236	10.743853862589543	5.201176888480975	6.694211275620122	413.17230224609375	413.18988037109375
660	413.2000732421875	28.5736523989333					1	DETECTED	413.2001 m/z @28.57 [151020OFc1_NvH-0949-Control-20.raw]	413.2000732421875	28.5736523989333	1.92793330453333	97.2691913752	95.34125807066667	359068.8125	9.788072602527545E7	4	8236	12.92803880144958	0.7381620418662211	0.6088134843660582	413.19012451171875	413.20208740234375
661	413.21209716796875	26.8653886304					1	DETECTED	413.2121 m/z @26.87 [151020OFc1_NvH-0949-Control-20.raw]	413.21209716796875	26.8653886304	3.04485657973333	98.3444746581333	95.29961807839996	367458.9375	9.576102404729392E7	0	8236	27.20172821416419	1.080567680371123	9.474004271848903	413.2021179199219	413.2121887207031
662	413.2221984863281	13.95246644					1	DETECTED	413.2222 m/z @13.95 [151020OFc1_NvH-0949-Control-20.raw]	413.2221984863281	13.95246644	3.31900953413333	99.3381881021333	96.01917856799997	2174034.75	1.71537540209579E8	4	8236	0.18004972394394692	1.229167380923182	3.1815759309458467	413.21221923828125	413.2258605957031
663	413.2358703613281	16.5080396752					1	DETECTED	413.2359 m/z @16.51 [151020OFc1_NvH-0949-Control-20.raw]	413.2358703613281	16.5080396752	0.975874918666667	99.3601798024	98.38430488373334	2.3020182E7	5.981131417004287E8	3	8236	0.1558059745736351	0.8468316449236816	0.7224634995163836	413.22589111328125	413.245849609375
664	413.2534484863281	91.7724297978667					1	DETECTED	413.2534 m/z @91.77 [151020OFc1_NvH-0949-Control-20.raw]	413.2534484863281	91.7724297978667	2.61904044586667	98.1480557813333	95.52901533546662	2161310.75	1.6750139128873128E8	2	8236	64.11240982621484	0.5491886956954407	0.001804936247730043	413.2458801269531	413.263427734375
665	413.2634582519531	33.5162941576					1	DETECTED	413.2635 m/z @33.52 [151020OFc1_NvH-0949-Control-20.raw]	413.2634582519531	33.5162941576	0.0067666496	99.9967725717333	99.9900059221333	461366.9375	9.83565772094148E7	0	8236	80.15036062847545	1.8159025634205916	2.6180965215123453	413.2634582519531	413.2734069824219
666	413.2742919921875	30.0187563202667					1	DETECTED	413.2743 m/z @30.02 [151020OFc1_NvH-0949-Control-20.raw]	413.2742919921875	30.0187563202667	2.87739743946667	94.8868734568	92.00947601733333	81680.109375	7.855300383778511E7	0	8236	89.64489196633025	1.7982657865468603	3.010926058355227	413.27349853515625	413.2842712402344
667	413.2898864746094	91.2359875232					1	DETECTED	413.2899 m/z @91.24 [151020OFc1_NvH-0949-Control-20.raw]	413.2898864746094	91.2359875232	5.0679335128	95.0631520890667	89.99521857626671	74452.1484375	6.969030756917208E7	0	8236	1.3718593734713664	0.5223737315802134	0.004033158852700915	413.2843017578125	413.29534912109375
668	413.305419921875	91.2359875232					1	DETECTED	413.3054 m/z @91.24 [151020OFc1_NvH-0949-Control-20.raw]	413.305419921875	91.2359875232	3.2902035096	97.3562343776	94.066030868	84796.84375	6.446713270945179E7	0	8236	0.26067199733086	0.5354379422626296	0.005087819021182042	413.2965393066406	413.3132629394531
669	413.32574462890625	91.2359875232					1	DETECTED	413.3257 m/z @91.24 [151020OFc1_NvH-0949-Control-20.raw]	413.32574462890625	91.2359875232	3.501349496	99.6809096624	96.1795601664	111217.1015625	7.924105505823387E7	0	8236	0.9260517425496744	0.5481276399441112	0.9273820558593877	413.3165283203125	413.3350830078125
670	413.34478759765625	91.2359875232					1	DETECTED	413.3448 m/z @91.24 [151020OFc1_NvH-0949-Control-20.raw]	413.34478759765625	91.2359875232	6.63924307173333	98.6518423290667	92.01259925733336	110819.7265625	7.826456366705205E7	0	8236	1.427886711670979	0.5020288693681718	4.9688051183583575	413.3358459472656	413.3547058105469
671	413.3626708984375	91.758285376					1	DETECTED	413.3627 m/z @91.76 [151020OFc1_NvH-0949-Control-20.raw]	413.3626708984375	91.758285376	0.0067666496	99.9967725717333	99.9900059221333	53255.77734375	9.369969959929211E7	0	8236	0.8013726100435008	0.5248056792961878	0.05537441607057745	413.3548583984375	413.37213134765625
672	413.4266052246094	35.4757194877333					1	DETECTED	413.4266 m/z @35.48 [151020OFc1_NvH-0949-Control-20.raw]	413.4266052246094	35.4757194877333	4.52938758	99.8125683968	95.2831808168	762554.625	8.962475732785551E7	3	8236	4.599171874889759	0.5048830684314927	11.783920397725023	413.4167175292969	413.4364929199219
673	413.4459533691406	20.0806033416					1	DETECTED	413.4460 m/z @20.08 [151020OFc1_NvH-0949-Control-20.raw]	413.4459533691406	20.0806033416	2.34125792613333	98.7607119722667	96.41945404613338	79476.734375	9.103391414569862E7	0	8236	14.179386612700764	3.3164755428794233	0.08215700583948557	413.43707275390625	413.45147705078125
674	413.4616394042969	26.8653886304					1	DETECTED	413.4616 m/z @26.87 [151020OFc1_NvH-0949-Control-20.raw]	413.4616394042969	26.8653886304	2.2306048336	97.7422251917333	95.5116203581333	215957.546875	7.543486806522253E7	0	8236	0.14705439649905117	0.5128009453577299	0.21455159042112254	413.45166015625	413.4634094238281
675	413.4734191894531	24.6211302309333					1	DETECTED	413.4734 m/z @24.62 [151020OFc1_NvH-0949-Control-20.raw]	413.4734191894531	24.6211302309333	3.64302465066667	99.3601798024	95.71715515173332	518193.15625	8.602657956987637E7	0	8236	17.230679493804743	0.6658297156076658	0.014314538643849123	413.4634704589844	413.4833068847656
676	413.48748779296875	39.5892805613333					1	DETECTED	413.4875 m/z @39.59 [151020OFc1_NvH-0949-Control-20.raw]	413.48748779296875	39.5892805613333	3.48099913973333	99.5390236242667	96.05802448453338	126605.203125	7.219328687459019E7	0	8236	28.047137232084577	1.5564802216248819	0.010333830868520744	413.4835205078125	413.4974670410156
677	413.50372314453125	72.4066126106667					1	DETECTED	413.5037 m/z @72.41 [151020OFc1_NvH-0949-Control-20.raw]	413.50372314453125	72.4066126106667	3.33779268533333	91.9939809221333	88.65618823679998	29201.99609375	9.766789024608697E7	0	8236	71.00416924949334	0.6417960255629201	0.2835920511258404	413.4977722167969	413.50543212890625
678	413.5157165527344	17.7753561029333					1	DETECTED	413.5157 m/z @17.78 [151020OFc1_NvH-0949-Control-20.raw]	413.5157165527344	17.7753561029333	3.25127453306667	94.8078049528	91.55653041973333	130711.7734375	6.942392908438464E7	0	8236	0.17792132484659717	0.859833446400601	0.6749040616207146	413.5059509277344	413.524169921875
679	413.5343017578125	28.5880460885333					1	DETECTED	413.5343 m/z @28.59 [151020OFc1_NvH-0949-Control-20.raw]	413.5343017578125	28.5880460885333	4.56917451626667	97.3887443501333	92.81956983386662	236400.546875	8.660038136644448E7	3	8236	0.1758535874387519	0.5046255557109623	1.8970998918504007	413.5243835449219	413.5442810058594
680	413.54620361328125	8.64809535253333					1	DETECTED	413.5462 m/z @8.65 [151020OFc1_NvH-0949-Control-20.raw]	413.54620361328125	8.64809535253333	3.501349496	46.3487773776	42.8474278816	97962.7578125	3.855311941280286E7	0	8236	0.1159449687789067	0.8022016241533332	0.6243559736385385	413.5443115234375	413.5462951660156
681	413.5563049316406	13.9425837936					1	DETECTED	413.5563 m/z @13.94 [151020OFc1_NvH-0949-Control-20.raw]	413.5563049316406	13.9425837936	1.791276772	98.6188238821333	96.8275471101333	586439.8125	1.0743719449714987E8	3	8236	13.081714190282044	2.993033399008319	3.534267300412041	413.54632568359375	413.5585632324219
682	413.568603515625	16.5080396752					1	DETECTED	413.5686 m/z @16.51 [151020OFc1_NvH-0949-Control-20.raw]	413.568603515625	16.5080396752	3.2995888808	97.9405062562667	94.6409173754667	8409091.0	2.2912545898359478E8	3	8236	0.1622914892373224	13.068037885998477	1.1451015515313656	413.5586242675781	413.5785827636719
683	413.5787048339844	23.7550110365333					1	DETECTED	413.5787 m/z @23.76 [151020OFc1_NvH-0949-Control-20.raw]	413.5787048339844	23.7550110365333	3.97667261253333	81.3140487048	77.33737609226667	235054.1875	7.031172851862673E7	3	8236	3.1494255242674356	0.8170288485160029	3.1662106556833667	413.57861328125	413.58062744140625
684	413.59063720703125	31.4921398210667					1	DETECTED	413.5906 m/z @31.49 [151020OFc1_NvH-0949-Control-20.raw]	413.59063720703125	31.4921398210667	3.27079525306667	99.5171555210667	96.24636026800003	272087.0	8.119327210253388E7	3	8236	11.602673856558418	1.8283873209165145	18.31706284110882	413.5806579589844	413.6001281738281
685	413.6094055175781	52.9120981741333					1	DETECTED	413.6094 m/z @52.91 [151020OFc1_NvH-0949-Control-20.raw]	413.6094055175781	52.9120981741333	2.95134474426667	99.0530607898667	96.10171604560004	36369.5078125	7.523421488543847E7	0	8236	90.65627680060325	0.9686212371167444	1.0357630098154962	413.60125732421875	413.6176452636719
686	413.6276550292969	35.5020646426667					1	DETECTED	413.6277 m/z @35.50 [151020OFc1_NvH-0949-Control-20.raw]	413.6276550292969	35.5020646426667	3.67144319973333	99.4186416010667	95.74719840133336	309979.6875	8.312856986170588E7	0	8236	4.6736006179301555	0.5222194184538597	0.7063866709216274	413.61767578125	413.63739013671875
687	413.6531982421875	30.6260995930667					1	DETECTED	413.6532 m/z @30.63 [151020OFc1_NvH-0949-Control-20.raw]	413.6531982421875	30.6260995930667	4.54990211146667	97.8526075890667	93.30270547760003	94397.1953125	8.024510096441323E7	0	8236	1.0877714949721167	1.9570385009405789	0.00915546053618111	413.6434631347656	413.66082763671875
688	413.6954040527344	22.3103177642667					1	DETECTED	413.6954 m/z @22.31 [151020OFc1_NvH-0949-Control-20.raw]	413.6954040527344	22.3103177642667	3.80459532453333	88.8896293189333	85.08503399439998	278027.6875	7.539142824457E7	0	8236	0.15871929577484423	1.1100484384675222	1.1962063094272624	413.6854248046875	413.7053527832031
689	413.71337890625	22.8750170026667					1	DETECTED	413.7134 m/z @22.88 [151020OFc1_NvH-0949-Control-20.raw]	413.71337890625	22.8750170026667	4.51013979013333	96.0821158469333	91.57197605679997	255906.84375	8.24725087884869E7	4	8236	8.683359806365024	0.8335027708463209	0.7948002492858668	413.7054443359375	413.7144470214844
690	413.7245178222656	31.3949323768					1	DETECTED	413.7245 m/z @31.39 [151020OFc1_NvH-0949-Control-20.raw]	413.7245178222656	31.3949323768	3.09187027333333	96.8554087429333	93.76353846959998	1873413.0	1.740314482451528E8	4	8236	9.427529335570728	1.0442224200440158	0.15535287137736764	413.71453857421875	413.7344970703125
691	413.74542236328125	25.4696373298667					1	DETECTED	413.7454 m/z @25.47 [151020OFc1_NvH-0949-Control-20.raw]	413.74542236328125	25.4696373298667	3.56725924426667	99.5716293192	96.00437007493333	4345807.0	1.6311792482921505E8	2	8236	17.327453841589573	0.7977255565917626	0.010365745228913323	413.7354431152344	413.7554016113281
692	413.7565612792969	27.8546705984					1	DETECTED	413.7566 m/z @27.85 [151020OFc1_NvH-0949-Control-20.raw]	413.7565612792969	27.8546705984	2.88657241546667	85.7756376010667	82.88906518560003	463840.21875	9.588548290087923E7	4	8236	0.3925256967312514	0.5392171078014993	2.0935875795261154	413.75543212890625	413.7565612792969
693	413.7665710449219	16.2940339386667					1	DETECTED	413.7666 m/z @16.29 [151020OFc1_NvH-0949-Control-20.raw]	413.7665710449219	16.2940339386667	0.550656684533333	97.6415369064	97.09088022186667	3945150.0	1.5575403706803644E8	2	8236	0.2087588550745778	11.439877361481754	23.556669545158385	413.756591796875	413.7764892578125
694	413.779052734375	44.5683975586667					1	DETECTED	413.7791 m/z @44.57 [151020OFc1_NvH-0949-Control-20.raw]	413.779052734375	44.5683975586667	4.88460057146667	97.3345114013333	92.44991082986664	141807.765625	6.4070550671439044E7	0	8236	7.560691838707733	1.170303898723224	0.0036298040908163205	413.7772216796875	413.7886962890625
695	413.8272705078125	35.5110420829333					1	DETECTED	413.8273 m/z @35.51 [151020OFc1_NvH-0949-Control-20.raw]	413.8272705078125	35.5110420829333	0.200389738666667	99.6155036952	99.41511395653333	188051.875	7.069404369819513E7	0	8236	0.060031123790999175	0.5015632011329904	0.043854216545089024	413.8172912597656	413.837158203125
696	413.8486328125	14.9869152610667					1	DETECTED	413.8486 m/z @14.99 [151020OFc1_NvH-0949-Control-20.raw]	413.8486328125	14.9869152610667	0.0067666496	99.9967725717333	99.9900059221333	45125.6796875	7.434165226409528E7	0	8236	2.753947127697012	3.2367387984630214	0.027219437186986137	413.8387756347656	413.85333251953125
697	413.86334228515625	22.8879814624					1	DETECTED	413.8633 m/z @22.89 [151020OFc1_NvH-0949-Control-20.raw]	413.86334228515625	22.8879814624	0.0292957976	99.9967725717333	99.9674767741333	202799.203125	9.051545022012293E7	0	8236	0.2263500914986487	0.6480243296329208	1.5989111068980104	413.85345458984375	413.8733215332031
698	413.8739318847656	17.5196881602667					1	DETECTED	413.8739 m/z @17.52 [151020OFc1_NvH-0949-Control-20.raw]	413.8739318847656	17.5196881602667	0.0067666496	94.692368824	94.6856021744	123697.40625	9.331077754095645E7	0	8236	0.10425446670527805	0.5168130993460441	0.030818528356430758	413.8733825683594	413.87481689453125
699	413.88482666015625	26.5514067733333					1	DETECTED	413.8848 m/z @26.55 [151020OFc1_NvH-0949-Control-20.raw]	413.88482666015625	26.5514067733333	0.0183936834666667	99.9967725717333	99.97837888826663	9873882.0	2.0987748246175686E8	3	8236	0.16510575633321167	1.4287044224748933	1.1739907236596638	413.8748474121094	413.8948059082031
700	413.9034118652344	16.4734899824					1	DETECTED	413.9034 m/z @16.47 [151020OFc1_NvH-0949-Control-20.raw]	413.9034118652344	16.4734899824	0.0067666496	99.9967725717333	99.9900059221333	2124551.0	1.2261385863885666E8	3	8236	2.3457753638588947	3.4478034233564814	5.7518174445856785	413.89483642578125	413.91339111328125
701	413.9134216308594	23.7448031322667					1	DETECTED	413.9134 m/z @23.74 [151020OFc1_NvH-0949-Control-20.raw]	413.9134216308594	23.7448031322667	0.633935458933333	99.7136903461333	99.07975488719997	150627.28125	8.167960838801958E7	0	8236	9.921571857630358	1.5912468390616248	2.2201941828574827	413.9134216308594	413.9156494140625
702	413.9256591796875	31.5478162738667					1	DETECTED	413.9257 m/z @31.55 [151020OFc1_NvH-0949-Control-20.raw]	413.9256591796875	31.5478162738667	0.478930887733333	99.9213299997333	99.44239911199998	212963.8125	8.111515484632416E7	0	8236	null	2.124751199784556	8.610091588869212	413.9156799316406	413.9355163574219
703	413.9510803222656	33.7280183570667					1	DETECTED	413.9511 m/z @33.73 [151020OFc1_NvH-0949-Control-20.raw]	413.9510803222656	33.7280183570667	0.0183936834666667	99.9535361653333	99.93514248186663	72185.6171875	7.563692525943558E7	0	8236	18.84828006819612	1.8563702617459825	2.4371180273199062	413.94110107421875	413.9541320800781
704	413.9642028808594	10.9996955965333					1	DETECTED	413.9642 m/z @11.00 [151020OFc1_NvH-0949-Control-20.raw]	413.9642028808594	10.9996955965333	0.0400578413333333	99.9647523762667	99.92469453493337	938484.6875	1.1889584085993941E8	0	8236	0.2511434411129869	1.305993921556714	65.1299028336829	413.95428466796875	413.97412109375
705	413.98321533203125	43.7432045248					1	DETECTED	413.9832 m/z @43.74 [151020OFc1_NvH-0949-Control-20.raw]	413.98321533203125	43.7432045248	0.519867379466667	99.9321525229333	99.41228514346663	371139.4375	7.80975614639086E7	4	8236	0.11426634008838477	0.5105432089136538	1.229720622720973	413.9742126464844	413.986083984375
706	413.99609375	25.4696373298667					1	DETECTED	413.9961 m/z @25.47 [151020OFc1_NvH-0949-Control-20.raw]	413.99609375	25.4696373298667	0.0067666496	99.7684503053333	99.76168365573331	3808008.0	1.510794803417671E8	4	8236	0.14590721758619196	11.389545638362923	27.384409732936156	413.9861145019531	414.0057678222656
707	414.00714111328125	25.4204133416					1	DETECTED	414.0071 m/z @25.42 [151020OFc1_NvH-0949-Control-20.raw]	414.00714111328125	25.4204133416	0.179077242133333	99.9865041434667	99.80742690133337	36809.484375	8.542447282972898E7	0	8236	31.03267147368531	1.9458254765747878	2.932989504151178	414.0068359375	414.01708984375
708	414.05328369140625	71.6216132704					1	DETECTED	414.0533 m/z @71.62 [151020OFc1_NvH-0949-Control-20.raw]	414.05328369140625	71.6216132704	0.686290350133333	99.942554512	99.25626416186667	117288.328125	9.430505070465739E7	0	8236	5.527320141243024	2.8385202604951263	1.202324357257761	414.0433044433594	414.0622863769531
709	414.0730285644531	72.4157872968					1	DETECTED	414.0730 m/z @72.42 [151020OFc1_NvH-0949-Control-20.raw]	414.0730285644531	72.4157872968	0.0067666496	99.9755707392	99.9688040896	38873.375	7.58488323927027E7	0	8236	0.20771134991146312	0.6581570610796407	0.31735543275432115	414.0633850097656	414.0782165527344
710	414.0892639160156	89.9945332269333					1	DETECTED	414.0893 m/z @89.99 [151020OFc1_NvH-0949-Control-20.raw]	414.0892639160156	89.9945332269333	8.06958322426667	99.8561094474667	91.78652622320003	2853094.25	1.0341598667180851E8	0	8236	0.06015682730350136	2.7885499249600207	2.1058647062406886	414.0794982910156	414.098388671875
711	414.099365234375	48.8356429914667					1	DETECTED	414.0994 m/z @48.84 [151020OFc1_NvH-0949-Control-20.raw]	414.099365234375	48.8356429914667	16.8119861986667	99.7684503053333	82.9564641066666	59245.32421875	8.247838663695973E7	0	8236	79.13972968198273	1.2280374880627534	1.4577654888344478	414.0992736816406	414.108642578125
712	414.14019775390625	90.3590021509333					1	DETECTED	414.1402 m/z @90.36 [151020OFc1_NvH-0949-Control-20.raw]	414.14019775390625	90.3590021509333	5.16804940613333	99.8015806685333	94.63353126239997	288837.71875	6.569835666496433E7	0	8236	0.020694390317530065	0.5003242473325418	1.4569921718750776	414.1308898925781	414.14990234375
713	414.1744079589844	91.6085080781333					1	DETECTED	414.1744 m/z @91.61 [151020OFc1_NvH-0949-Control-20.raw]	414.1744079589844	91.6085080781333	1.89113380586667	96.9092308312	95.01809702533333	240307.859375	8.32079691550485E7	0	8236	0.3336011582072018	1.0541007675265075	0.38354365572445287	414.16448974609375	414.18218994140625
714	414.1922302246094	14.8269463256					1	DETECTED	414.1922 m/z @14.83 [151020OFc1_NvH-0949-Control-20.raw]	414.1922302246094	14.8269463256	4.1841452856	99.5716293192	95.3874840336	264947.09375	8.17064257948779E7	0	8236	0.14104317038316339	2.698212698251779	4.669553945301621	414.1822509765625	414.19354248046875
715	414.20361328125	18.1918681682667					1	DETECTED	414.2036 m/z @18.19 [151020OFc1_NvH-0949-Control-20.raw]	414.20361328125	18.1918681682667	3.31900953413333	95.1668046848	91.84779515066667	3555054.25	1.6879946819189003E8	3	8236	0.24069160760075192	3.390821109701218	7.276181519974018	414.1936950683594	414.2086486816406
716	414.2186584472656	26.5369187498667					1	DETECTED	414.2187 m/z @26.54 [151020OFc1_NvH-0949-Control-20.raw]	414.2186584472656	26.5369187498667	3.28084753226667	98.8150898557333	95.53424232346663	6756728.5	2.11346027562414E8	2	8236	0.16699402143570907	28.924315229960094	45.230000090353485	414.20867919921875	414.2286376953125
717	414.230224609375	16.1723289848					1	DETECTED	414.2302 m/z @16.17 [151020OFc1_NvH-0949-Control-20.raw]	414.230224609375	16.1723289848	3.23243333093333	95.0285170770667	91.79608374613336	5261264.0	1.8825468023129556E8	3	8236	0.18298695578196345	29.458462934654683	0.8277346912898728	414.2286682128906	414.23858642578125
718	414.24859619140625	69.2958518106667					1	DETECTED	414.2486 m/z @69.30 [151020OFc1_NvH-0949-Control-20.raw]	414.24859619140625	69.2958518106667	2.56381575226667	99.8999762784	97.33616052613334	7884443.5	4.616385108964829E8	2	8236	0.3074947686570937	0.5099305586460512	0.05028315182488786	414.2386169433594	414.2585754394531
719	414.26788330078125	16.3136372602667					1	DETECTED	414.2679 m/z @16.31 [151020OFc1_NvH-0949-Control-20.raw]	414.26788330078125	16.3136372602667	0.0067666496	99.9967725717333	99.9900059221333	1811440.0	1.1782909582199168E8	2	8236	0.1984685883133821	3.565041790911735	129.26053412265034	414.25860595703125	414.2747497558594
720	414.2847900390625	92.5882095245333					1	DETECTED	414.2848 m/z @92.59 [151020OFc1_NvH-0949-Control-20.raw]	414.2847900390625	92.5882095245333	3.77479394186667	99.9967725717333	96.22197862986663	8961063.0	1.5708755275610963E8	2	8236	0.05256223537510607	0.5023427978548632	0.0023683026456098014	414.27484130859375	414.2917785644531
721	414.30023193359375	91.2155338818667					1	DETECTED	414.3002 m/z @91.22 [151020OFc1_NvH-0949-Control-20.raw]	414.30023193359375	91.2155338818667	21.9572795197333	94.0305262437333	72.073246724	126468.296875	6.524109537690836E7	0	8236	1.3385780771024969	0.5203224322341979	0.688110288923713	414.29595947265625	414.30841064453125
722	414.3210144042969	91.5578237544					1	DETECTED	414.3210 m/z @91.56 [151020OFc1_NvH-0949-Control-20.raw]	414.3210144042969	91.5578237544	1.5718683296	99.6809096624	98.1090413328	84629.8203125	9.575269305102277E7	0	8236	1.2561439136640473	0.5451352984454799	1.38102741681508	414.31512451171875	414.3302001953125
723	414.3575439453125	91.3567387357333					1	DETECTED	414.3575 m/z @91.36 [151020OFc1_NvH-0949-Control-20.raw]	414.3575439453125	91.3567387357333	0.0067666496	99.9967725717333	99.9900059221333	66684.640625	9.256140502865252E7	0	8236	1.243232608346176	0.5253652939708646	0.006374493291417143	414.3477478027344	414.367431640625
724	414.4508361816406	19.8771238488					1	DETECTED	414.4508 m/z @19.88 [151020OFc1_NvH-0949-Control-20.raw]	414.4508361816406	19.8771238488	1.6610295576	99.8015806685333	98.1405511109333	600910.8125	8.839345631135747E7	0	8236	0.1357288998296191	0.7511024103412453	0.18657325195510308	414.44085693359375	414.4607238769531
725	414.46527099609375	10.989873152					1	DETECTED	414.4653 m/z @10.99 [151020OFc1_NvH-0949-Control-20.raw]	414.46527099609375	10.989873152	3.4254769808	96.4491552394667	93.0236782586667	377508.53125	8.341783049590777E7	0	8236	0.2531138684462899	1.9304089675344303	0.074835931396191	414.4611511230469	414.4752502441406
726	414.4828796386719	41.3658709344					1	DETECTED	414.4829 m/z @41.37 [151020OFc1_NvH-0949-Control-20.raw]	414.4828796386719	41.3658709344	3.02594159413333	98.8150898557333	95.78914826159998	258971.125	9.483525101481295E7	4	8236	18.688948570104035	0.7145186470399958	0.43129779710123767	414.4753112792969	414.48748779296875
727	414.49749755859375	25.4791044138667					1	DETECTED	414.4975 m/z @25.48 [151020OFc1_NvH-0949-Control-20.raw]	414.49749755859375	25.4791044138667	3.63380360293333	99.6482554488	96.01445184586667	623683.375	1.1007689424747945E8	0	8236	4.162791772314602	32.15822602793315	39.58025876311576	414.4875183105469	414.50701904296875
728	414.5165710449219	17.6027996058667					1	DETECTED	414.5166 m/z @17.60 [151020OFc1_NvH-0949-Control-20.raw]	414.5165710449219	17.6027996058667	3.78585446693333	97.1391866069333	93.35333213999996	232865.890625	7.47321554485579E7	3	8236	0.1289987147574223	0.7193879427909519	2.174801257870266	414.50775146484375	414.5265197753906
729	414.52685546875	9.30832584426667					1	DETECTED	414.5269 m/z @9.31 [151020OFc1_NvH-0949-Control-20.raw]	414.52685546875	9.30832584426667	7.44753174426667	56.0795040634667	48.63197231920003	25165.451171875	4.691694801141325E7	0	8236	3.4887259693747357	13.067531845463186	0.0063713581381409775	414.526611328125	414.5276184082031
730	414.53778076171875	18.2256558288					1	DETECTED	414.5378 m/z @18.23 [151020OFc1_NvH-0949-Control-20.raw]	414.53778076171875	18.2256558288	4.41362408986667	97.6304724792	93.21684838933332	2472029.0	1.2281561384200452E8	3	8236	0.2467822524424541	1.2978633413645322	0.4878624639767633	414.5278625488281	414.5423583984375
731	414.5523681640625	26.5514067733333					1	DETECTED	414.5524 m/z @26.55 [151020OFc1_NvH-0949-Control-20.raw]	414.5523681640625	26.5514067733333	3.5120470632	96.2870087421333	92.7749616789333	2738259.5	1.1966249251245834E8	3	8236	16.148600697889194	0.9678889235301719	1.6613426121345531	414.5424499511719	414.557373046875
732	414.5673828125	19.4708367608					1	DETECTED	414.5674 m/z @19.47 [151020OFc1_NvH-0949-Control-20.raw]	414.5673828125	19.4708367608	2.96062787706667	99.5500049333333	96.58937705626663	7331200.0	2.7549895451908076E8	3	8236	0.3517963810005931	0.5144310932787212	0.027774465699272687	414.5574035644531	414.57733154296875
733	414.5869445800781	26.3795150642667					1	DETECTED	414.5869 m/z @26.38 [151020OFc1_NvH-0949-Control-20.raw]	414.5869445800781	26.3795150642667	1.40067638693333	94.7981759592	93.39749957226667	111565.9609375	8.187705713514654E7	3	8236	21.997618680646546	2.1294471856474546	4.625192989539463	414.57745361328125	414.5965576171875
734	414.5972900390625	89.4999369330667					1	DETECTED	414.5973 m/z @89.50 [151020OFc1_NvH-0949-Control-20.raw]	414.5972900390625	89.4999369330667	3.12925522533333	90.4781171821333	87.34886195679998	74548.5625	7.589648341814044E7	3	8236	54.255845143390246	0.5056652204936837	3.754801928490236E-4	414.59698486328125	414.6065368652344
735	414.62109375	21.7845376354667					1	DETECTED	414.6211 m/z @21.78 [151020OFc1_NvH-0949-Control-20.raw]	414.62109375	21.7845376354667	3.72797589066667	98.5969759906667	94.86900010000004	53626.26171875	7.303208594564463E7	0	8236	3.085143243754885	3.083203250752185	7.804139990603086	414.6111145019531	414.63037109375
736	414.6908874511719	23.0635901706667					1	DETECTED	414.6909 m/z @23.06 [151020OFc1_NvH-0949-Control-20.raw]	414.6908874511719	23.0635901706667	1.18014133253333	98.4856648165333	97.30552348399998	320556.25	9.472981144998625E7	0	8236	15.333372202887293	11.201060236068361	0.028225588703761285	414.6811828613281	414.70086669921875
737	414.7018737792969	19.8418119989333					1	DETECTED	414.7019 m/z @19.84 [151020OFc1_NvH-0949-Control-20.raw]	414.7018737792969	19.8418119989333	5.01831347146667	91.2155338818667	86.19722041040004	309906.375	8.377422755023721E7	0	8236	1.580120870848834	0.6696490916912491	0.45441640070668143	414.7008972167969	414.71185302734375
738	414.7124328613281	16.5949673296					1	DETECTED	414.7124 m/z @16.59 [151020OFc1_NvH-0949-Control-20.raw]	414.7124328613281	16.5949673296	1.88196941706667	69.2454606362667	67.36349121920003	216667.046875	6.500410719525174E7	0	8236	0.14731054607054972	0.5952268349734792	1.2797319488791978	414.7118835449219	414.7151184082031
739	414.72515869140625	23.0635901706667					1	DETECTED	414.7252 m/z @23.06 [151020OFc1_NvH-0949-Control-20.raw]	414.72515869140625	23.0635901706667	3.0072192056	99.2059879514667	96.1987687458667	854862.25	1.1163790172822534E8	0	8236	0.12094899945345361	0.6586698589023665	0.1613180299733363	414.7151794433594	414.735107421875
740	414.73931884765625	31.0099683533333					1	DETECTED	414.7393 m/z @31.01 [151020OFc1_NvH-0949-Control-20.raw]	414.73931884765625	31.0099683533333	4.14658539146667	98.9569493690667	94.81036397760003	160133.03125	8.882213515049554E7	0	8236	3.231116839866207	0.6478019081309397	0.3023109141839379	414.73516845703125	414.7406005859375
741	414.7506103515625	26.8083073357333					1	DETECTED	414.7506 m/z @26.81 [151020OFc1_NvH-0949-Control-20.raw]	414.7506103515625	26.8083073357333	4.35725610986667	99.4840184898667	95.12676238000003	2379048.75	1.876068282600658E8	2	8236	6.760082307107666	4.756422941083302	74.62613516789946	414.74066162109375	414.76055908203125
742	414.7706604003906	19.9415841178667					1	DETECTED	414.7707 m/z @19.94 [151020OFc1_NvH-0949-Control-20.raw]	414.7706604003906	19.9415841178667	1.791276772	97.9956500496	96.2043732776	972341.1875	1.493551593995571E8	2	8236	54.58828279775477	2.5683488827121526	45.03582623959086	414.76068115234375	414.7794494628906
743	414.78125	17.90651092					1	DETECTED	414.7812 m/z @17.91 [151020OFc1_NvH-0949-Control-20.raw]	414.78125	17.90651092	5.38405270426667	98.5644616157333	93.18040891146663	130774.078125	5.910794225004392E7	0	8236	5.203986700403746	0.7045897743468582	35.849001030800096	414.7808532714844	414.7909851074219
744	414.8222351074219	21.7071660546667					1	DETECTED	414.8222 m/z @21.71 [151020OFc1_NvH-0949-Control-20.raw]	414.8222351074219	21.7071660546667	0.3351781816	99.889053148	99.5538749664	120884.5625	7.186957461782254E7	0	8236	0.06258737656455793	3.62868917673261	127.50245923965906	414.8124694824219	414.8321838378906
745	414.8399963378906	27.3761035861333					1	DETECTED	414.8400 m/z @27.38 [151020OFc1_NvH-0949-Control-20.raw]	414.8399963378906	27.3761035861333	0.2108668704	99.7355130784	99.52464620800001	89592.7578125	7.373396665199496E7	0	8236	0.1208618581544485	3.398393003716685	6.888732143340509E-4	414.832275390625	414.84136962890625
746	414.8514709472656	17.5503961757333					1	DETECTED	414.8515 m/z @17.55 [151020OFc1_NvH-0949-Control-20.raw]	414.8514709472656	17.5503961757333	0.0067666496	99.9755707392	99.9688040896	182630.9375	8.26629627271919E7	0	8236	1.7641232794103043	0.5165993163575199	0.029206163944788414	414.84149169921875	414.8614196777344
747	414.8719177246094	18.2368197584					1	DETECTED	414.8719 m/z @18.24 [151020OFc1_NvH-0949-Control-20.raw]	414.8719177246094	18.2368197584	0.0067666496	99.9967725717333	99.9900059221333	910209.8125	1.0520561150788198E8	3	8236	11.797062966473515	0.5282135288847776	0.7431285543541785	414.8619384765625	414.8797912597656
748	414.8898010253906	42.6034134157333					1	DETECTED	414.8898 m/z @42.60 [151020OFc1_NvH-0949-Control-20.raw]	414.8898010253906	42.6034134157333	0.0292957976	99.9967725717333	99.9674767741333	1038786.75	1.0728768500306754E8	3	8236	16.12923605566496	0.5054310530216687	0.011301390877473668	414.8798522949219	414.89117431640625
749	414.90118408203125	19.4552494653333					1	DETECTED	414.9012 m/z @19.46 [151020OFc1_NvH-0949-Control-20.raw]	414.90118408203125	19.4552494653333	0.0067666496	99.9865041434667	99.97973749386671	5172857.0	2.0242870131097892E8	3	8236	0.18096596755162508	0.514901598248352	0.2770610755535459	414.8912048339844	414.9111328125
750	414.9129333496094	37.9873263093333					1	DETECTED	414.9129 m/z @37.99 [151020OFc1_NvH-0949-Control-20.raw]	414.9129333496094	37.9873263093333	0.0067666496	99.9967725717333	99.9900059221333	260925.53125	8.858816308819203E7	3	8236	0.0779176034479363	0.5026793411492119	0.0048219218749097036	414.9112243652344	414.9227294921875
751	414.93212890625	89.5614109402667					1	DETECTED	414.9321 m/z @89.56 [151020OFc1_NvH-0949-Control-20.raw]	414.93212890625	89.5614109402667	0.1684941552	99.8232783613333	99.6547842061333	47246.640625	6.892916420713753E7	0	8236	54.25520987883818	0.5507616000919615	1.7863937509874595E-4	414.92352294921875	414.9342956542969
752	414.9443054199219	7.82632315173333					1	DETECTED	414.9443 m/z @7.83 [151020OFc1_NvH-0949-Control-20.raw]	414.9443054199219	7.82632315173333	0.0292957976	99.9967725717333	99.9674767741333	193514.59375	8.231316553052762E7	0	8236	12.173555013333527	10.032515815698638	73.72965168553759	414.9343566894531	414.9542236328125
753	414.9615173339844	20.3322710810667					1	DETECTED	414.9615 m/z @20.33 [151020OFc1_NvH-0949-Control-20.raw]	414.9615173339844	20.3322710810667	1.6796402376	99.7355130784	98.0558728408	41872.1875	7.730823581520335E7	0	8236	1.732652179855517	3.059174397361836	8.099037741175295	414.9543151855469	414.9658508300781
754	414.9758605957031	23.0635901706667					1	DETECTED	414.9759 m/z @23.06 [151020OFc1_NvH-0949-Control-20.raw]	414.9758605957031	23.0635901706667	0.0400578413333333	99.7573466266667	99.71728878533337	822002.3125	8.962613648781621E7	0	8236	0.15339166868344734	1.2591107273156383	8.280280981094654	414.96588134765625	414.9854431152344
755	414.99652099609375	42.9135679853333					1	DETECTED	414.9965 m/z @42.91 [151020OFc1_NvH-0949-Control-20.raw]	414.99652099609375	42.9135679853333	0.0292957976	99.9865041434667	99.9572083458667	251803.53125	9.083326645713298E7	0	8236	4.776709869890944	1.4514882002131988	0.32496450798313764	414.9865417480469	415.0064392089844
756	415.02264404296875	21.7428172693333					1	DETECTED	415.0226 m/z @21.74 [151020OFc1_NvH-0949-Control-20.raw]	415.02264404296875	21.7428172693333	0.396666528	99.8780282413333	99.4813617133333	95527.6640625	8.070298234313142E7	0	8236	0.07920179690412255	1.8565607222898284	22.468116507592434	415.0127258300781	415.03253173828125
757	415.037353515625	90.0708903808					1	DETECTED	415.0374 m/z @90.07 [151020OFc1_NvH-0949-Control-20.raw]	415.037353515625	90.0708903808	0.0400578413333333	99.9967725717333	99.95671473039997	40260.70703125	7.911230761994381E7	0	8236	35.78477770821739	0.5499877373050495	0.08221451170411043	415.0327453613281	415.046875
758	415.0647888183594	72.8819880093333					1	DETECTED	415.0648 m/z @72.88 [151020OFc1_NvH-0949-Control-20.raw]	415.0647888183594	72.8819880093333	0.0067666496	99.942554512	99.9357878624	57138.90234375	7.843370585260497E7	0	8236	3.051761875739942	0.6514240976489759	0.04630527559257944	415.0552978515625	415.07476806640625
759	415.0925598144531	89.9945332269333					1	DETECTED	415.0926 m/z @89.99 [151020OFc1_NvH-0949-Control-20.raw]	415.0925598144531	89.9945332269333	0.530160878933333	99.305048804	98.77488792506666	474251.3125	9.270977068447967E7	0	8236	0.03596159749467631	0.5029024988766336	0.0017192851195124048	415.08306884765625	415.10186767578125
760	415.12445068359375	91.0722478530667					1	DETECTED	415.1245 m/z @91.07 [151020OFc1_NvH-0949-Control-20.raw]	415.12445068359375	91.0722478530667	7.1985492904	99.8015806685333	92.60303137813331	129218.0703125	7.431279352780315E7	0	8236	0.06521735536142614	0.5520385589586492	9.114375955155326	415.1156311035156	415.1312561035156
761	415.1453552246094	61.8733175466667					1	DETECTED	415.1454 m/z @61.87 [151020OFc1_NvH-0949-Control-20.raw]	415.1453552246094	61.8733175466667	9.76445623573333	99.3160508762667	89.55159464053337	37787.4375	7.75083475458859E7	0	8236	0.2809170049344587	0.811022483775329	0.601427549785182	415.135498046875	415.15509033203125
762	415.1728210449219	27.3877722277333					1	DETECTED	415.1728 m/z @27.39 [151020OFc1_NvH-0949-Control-20.raw]	415.1728210449219	27.3877722277333	3.05427894	99.5716293192	96.5173503792	119514.59375	6.80865820584485E7	0	8236	64.23393284340642	2.654834963398998	13.538900566591487	415.1629638671875	415.18145751953125
763	415.19146728515625	19.7217926170667					1	DETECTED	415.1915 m/z @19.72 [151020OFc1_NvH-0949-Control-20.raw]	415.19146728515625	19.7217926170667	4.7662285368	97.9956500496	93.2294215128	132651.015625	7.479747179500672E7	0	8236	3.8451739701536223	0.6627814140723749	2.220847595422407	415.1814880371094	415.19195556640625
764	415.20196533203125	13.9639062850667					1	DETECTED	415.2020 m/z @13.96 [151020OFc1_NvH-0949-Control-20.raw]	415.20196533203125	13.9639062850667	0.2108668704	97.7863188792	97.5754520088	214543.765625	8.487710243151526E7	0	8236	19.824680567369835	2.1468484855236123	8.57145438977614	415.1919860839844	415.2037353515625
765	415.2137451171875	32.9692621912					1	DETECTED	415.2137 m/z @32.97 [151020OFc1_NvH-0949-Control-20.raw]	415.2137451171875	32.9692621912	0.0507893192	99.3490656810667	99.2982763618667	1.43293E7	3.8673611532853013E8	2	8236	0.1911358595393864	0.5102028636340017	0.01371470918495535	415.2038269042969	415.22369384765625
766	415.2309875488281	47.3601569501333					1	DETECTED	415.2310 m/z @47.36 [151020OFc1_NvH-0949-Control-20.raw]	415.2309875488281	47.3601569501333	2.9144448088	99.9321525229333	97.0177077141333	3207970.5	1.9772267375799072E8	3	8236	28.006242326821244	0.5139134003848361	0.022873747590040083	415.2237548828125	415.240966796875
767	415.2410888671875	25.7128829853333					1	DETECTED	415.2411 m/z @25.71 [151020OFc1_NvH-0949-Control-20.raw]	415.2410888671875	25.7128829853333	2.90506201493333	96.1793642669333	93.27430225199997	186716.171875	9.278611990907015E7	3	8236	0.886849560045242	3.7242213712088295	0.610510194887464	415.2409973144531	415.241943359375
768	415.251953125	69.2958518106667					1	DETECTED	415.2520 m/z @69.30 [151020OFc1_NvH-0949-Control-20.raw]	415.251953125	69.2958518106667	2.60985026426667	98.2681090173333	95.65825875306663	1849403.875	2.710120881350887E8	2	8236	57.279202500445464	0.6818215758695231	0.06983565146756755	415.2419738769531	415.2580871582031
769	415.2680969238281	51.3220603722667					1	DETECTED	415.2681 m/z @51.32 [151020OFc1_NvH-0949-Control-20.raw]	415.2680969238281	51.3220603722667	3.20449648106667	99.8453367416	96.64084026053332	2780336.5	1.480236394913444E8	3	8236	0.22169558881390827	0.922439341419202	0.007304355489847153	415.2582702636719	415.278076171875
770	415.2880859375	92.5882095245333					1	DETECTED	415.2881 m/z @92.59 [151020OFc1_NvH-0949-Control-20.raw]	415.2880859375	92.5882095245333	4.6107449096	97.6653996245333	93.05465471493329	2218412.75	9.338092125477806E7	0	8236	0.07133881574857526	0.5012037582008121	0.00423303022988677	415.2781066894531	415.2974853515625
771	415.3041076660156	91.2155338818667					1	DETECTED	415.3041 m/z @91.22 [151020OFc1_NvH-0949-Control-20.raw]	415.3041076660156	91.2155338818667	13.9279935546667	99.5826499194667	85.6546563648	69541.640625	5.4067083522502124E7	0	8236	0.33916103932432407	0.5541297860054639	9.172307031821965	415.299560546875	415.3119201660156
772	415.3240051269531	91.2155338818667					1	DETECTED	415.3240 m/z @91.22 [151020OFc1_NvH-0949-Control-20.raw]	415.3240051269531	91.2155338818667	22.5250251538667	92.9257682261333	70.40074307226661	33065.44140625	5.088437944666309E7	0	8236	0.3266107132690905	0.5124488402832972	0.02489768056659421	415.3161315917969	415.3257751464844
773	415.44781494140625	23.0345383370667					1	DETECTED	415.4478 m/z @23.03 [151020OFc1_NvH-0949-Control-20.raw]	415.44781494140625	23.0345383370667	3.40684139546667	96.2654633744	92.85862197893333	53544.9375	7.768120815633383E7	0	8236	18.273404611213188	2.862837380921687	5.15498345573495	415.43792724609375	415.4493408203125
774	415.4593505859375	20.6277318493333					1	DETECTED	415.4594 m/z @20.63 [151020OFc1_NvH-0949-Control-20.raw]	415.4593505859375	20.6277318493333	3.14801325573333	96.4382761584	93.29026290266667	458394.9375	9.14066196803853E7	0	8236	0.3789374503825158	0.5200284297182128	1.0855001705343736	415.4494934082031	415.46929931640625
775	415.4727478027344	50.6761593829333					1	DETECTED	415.4727 m/z @50.68 [151020OFc1_NvH-0949-Control-20.raw]	415.4727478027344	50.6761593829333	0.550656684533333	99.3820940664	98.83143738186666	300618.375	8.774840260034919E7	0	8236	25.623199060381307	0.5024704551222008	0.004913120514525809	415.4693603515625	415.48272705078125
776	415.48919677734375	42.3324997274667					1	DETECTED	415.4892 m/z @42.33 [151020OFc1_NvH-0949-Control-20.raw]	415.48919677734375	42.3324997274667	1.40067638693333	96.8984438122667	95.49776742533338	147949.1875	7.649098045968819E7	0	8236	13.909465403882677	1.4241319740116591	5.460984912881386E-4	415.4827575683594	415.498779296875
777	415.5252380371094	19.3770052725333					1	DETECTED	415.5252 m/z @19.38 [151020OFc1_NvH-0949-Control-20.raw]	415.5252380371094	19.3770052725333	3.4254769808	92.9020127544	89.4765357736	117115.96875	8.969526449022713E7	0	8236	2.9068781375355144	0.7345204268566463	1.2033761135357914	415.5152893066406	415.53375244140625
778	415.5437927246094	29.791663056					1	DETECTED	415.5438 m/z @29.79 [151020OFc1_NvH-0949-Control-20.raw]	415.5437927246094	29.791663056	2.988600724	98.9676219568	95.97902123280001	206304.21875	8.545845597590022E7	3	8236	8.20328202789095	0.5079005451311345	2.422287105023629	415.5338134765625	415.55377197265625
779	415.55419921875	19.1888233256					1	DETECTED	415.5542 m/z @19.19 [151020OFc1_NvH-0949-Control-20.raw]	415.55419921875	19.1888233256	5.087039652	89.5842523589333	84.4972127069333	75347.6328125	7.01230335989328E7	0	8236	3.7770860579353176	4.7078267993829055	0.007369340605537922	415.5538024902344	415.5555419921875
780	415.5655517578125	47.3303054906667					1	DETECTED	415.5656 m/z @47.33 [151020OFc1_NvH-0949-Control-20.raw]	415.5655517578125	47.3303054906667	2.6834308928	97.0399646389333	94.3565337461333	2057262.75	1.4981713159659624E8	3	8236	0.28342121766469575	0.5630467835992226	0.16625651550949105	415.55560302734375	415.5755310058594
781	415.5809631347656	24.1387837776					1	DETECTED	415.5810 m/z @24.14 [151020OFc1_NvH-0949-Control-20.raw]	415.5809631347656	24.1387837776	1.02493506853333	98.8700089802667	97.84507391173338	404846.0	9.904523490610851E7	0	8236	0.10531125258883378	0.8719682437943245	0.768093001081923	415.5755615234375	415.5909118652344
782	415.5931396484375	40.6908540352					1	DETECTED	415.5931 m/z @40.69 [151020OFc1_NvH-0949-Control-20.raw]	415.5931396484375	40.6908540352	3.64302465066667	89.6516954922667	86.00867084160002	296272.21875	8.332449660506617E7	0	8236	0.10955155895337043	0.5080901288919533	0.012246316150544084	415.5910339355469	415.6029968261719
783	415.6331481933594	16.1968928365333					1	DETECTED	415.6331 m/z @16.20 [151020OFc1_NvH-0949-Control-20.raw]	415.6331481933594	16.1968928365333	3.0072192056	98.0391328512	95.0319136456	88686.359375	6.927914546277535E7	0	8236	0.16237870622983763	0.5019107689333484	0.4298872676829705	415.6231689453125	415.6430358886719
784	415.66705322265625	24.1487711133333					1	DETECTED	415.6671 m/z @24.15 [151020OFc1_NvH-0949-Control-20.raw]	415.66705322265625	24.1487711133333	3.2902035096	95.8757466381333	92.58554312853329	232615.328125	8.529838565428057E7	0	8236	0.42412729546231276	1.8605296997419896	0.13186675799871325	415.6573486328125	415.6770324707031
785	415.6841735839844	24.1069195576					1	DETECTED	415.6842 m/z @24.11 [151020OFc1_NvH-0949-Control-20.raw]	415.6841735839844	24.1069195576	0.917019742133333	99.889053148	98.97203340586667	127264.4140625	7.716901736089277E7	0	8236	0.16382617170857827	0.5093220477548207	0.24165702378175039	415.6771240234375	415.69415283203125
786	415.6967468261719	52.1178467696					1	DETECTED	415.6967 m/z @52.12 [151020OFc1_NvH-0949-Control-20.raw]	415.6967468261719	52.1178467696	3.8153391056	81.3011949178667	77.48585581226669	39392.3828125	7.120643683080782E7	0	8236	35.25822245161062	0.8294420867785223	0.638577267936692	415.6942138671875	415.705078125
787	415.715087890625	32.9692621912					1	DETECTED	415.7151 m/z @32.97 [151020OFc1_NvH-0949-Control-20.raw]	415.715087890625	32.9692621912	3.39746899786667	97.8526075890667	94.45513859120003	6823335.0	2.732836887269633E8	2	8236	0.18949954231890587	0.5133890404490218	60.38884945854062	415.70513916015625	415.7250061035156
788	415.7334899902344	15.1512861357333					1	DETECTED	415.7335 m/z @15.15 [151020OFc1_NvH-0949-Control-20.raw]	415.7334899902344	15.1512861357333	2.6834308928	92.8299213938667	90.1464905010667	388815.125	9.166169801070394E7	2	8236	11.012051633614359	5.272236298865045	7.981934704902385	415.7251892089844	415.7337646484375
789	415.7437744140625	30.7571146992					1	DETECTED	415.7438 m/z @30.76 [151020OFc1_NvH-0949-Control-20.raw]	415.7437744140625	30.7571146992	3.38819605653333	95.1562509757333	91.76805491919997	2328474.75	2.1306459905222842E8	2	8236	11.244672365019863	0.559038695030979	0.0557850466248442	415.7337951660156	415.75372314453125
790	415.75665283203125	33.7384913173333					1	DETECTED	415.7567 m/z @33.74 [151020OFc1_NvH-0949-Control-20.raw]	415.75665283203125	33.7384913173333	3.40684139546667	81.2218354776	77.81499408213332	467160.71875	8.382373244290693E7	0	8236	0.4542361293766817	7.195087580748356	0.059124648159203146	415.7537841796875	415.75958251953125
791	415.7696533203125	51.3220603722667					1	DETECTED	415.7697 m/z @51.32 [151020OFc1_NvH-0949-Control-20.raw]	415.7696533203125	51.3220603722667	3.6902887304	99.2169482877333	95.5266595573333	1604134.375	1.1812331885825826E8	2	8236	24.53039911663023	0.5163670391295968	0.016362117891008304	415.7596740722656	415.7793273925781
792	415.78082275390625	9.5519645376					1	DETECTED	415.7808 m/z @9.55 [151020OFc1_NvH-0949-Control-20.raw]	415.78082275390625	9.5519645376	2.2030362696	97.4107060816	95.20766981199999	65723.3671875	7.366629733843192E7	0	8236	0.1217569389537907	1.4354421886205968	0.7530485429632078	415.7798767089844	415.7904968261719
793	415.8340759277344	16.1873536181333					1	DETECTED	415.8341 m/z @16.19 [151020OFc1_NvH-0949-Control-20.raw]	415.8340759277344	16.1873536181333	0.0067666496	99.8343703146667	99.8276036650667	122190.453125	7.019479820438844E7	0	8236	0.3711692796148256	0.5435416669857019	0.1005527880884365	415.8241271972656	415.84393310546875
794	415.8508605957031	49.3576890568					1	DETECTED	415.8509 m/z @49.36 [151020OFc1_NvH-0949-Control-20.raw]	415.8508605957031	49.3576890568	0.0935137312	99.9535361653333	99.8600224341333	74604.015625	7.361240723428614E7	3	8236	85.77570701237711	1.0956915336321158	1.3487223597676907	415.8440856933594	415.8576354980469
795	415.8676452636719	24.0825719586667					1	DETECTED	415.8676 m/z @24.08 [151020OFc1_NvH-0949-Control-20.raw]	415.8676452636719	24.0825719586667	0.147005461866667	99.942554512	99.79554905013333	153341.40625	8.077929376646908E7	0	8236	0.2652505704279129	5.169439792653533	1.1160741526819453	415.857666015625	415.8685607910156
796	415.878662109375	18.6158721981333					1	DETECTED	415.8787 m/z @18.62 [151020OFc1_NvH-0949-Control-20.raw]	415.878662109375	18.6158721981333	0.0067666496	99.9967725717333	99.9900059221333	846776.5	9.163338071987423E7	3	8236	0.16154764153967704	0.6331777002819464	0.8221059169812547	415.8687438964844	415.8886413574219
797	415.8888244628906	23.9703168093333					1	DETECTED	415.8888 m/z @23.97 [151020OFc1_NvH-0949-Control-20.raw]	415.8888244628906	23.9703168093333	3.5395380728	97.0182942157333	93.4787561429333	55344.26953125	7.300341181364895E7	3	8236	2.8458836471485256	2.318101749335659	3.636667944681588	415.8887023925781	415.8898620605469
798	415.89990234375	47.3303054906667					1	DETECTED	415.8999 m/z @47.33 [151020OFc1_NvH-0949-Control-20.raw]	415.89990234375	47.3303054906667	0.0400578413333333	99.9967725717333	99.95671473039997	724052.6875	1.1509142802705315E8	3	8236	20.7890040496462	0.5080737253218907	0.21487520250980507	415.88995361328125	415.9098815917969
799	415.9103698730469	8.806392236					1	DETECTED	415.9104 m/z @8.81 [151020OFc1_NvH-0949-Control-20.raw]	415.9103698730469	8.806392236	0.114938685066667	99.7463466762667	99.63140799120004	296669.875	8.753817944718951E7	3	8236	37.25284696090015	2.056050021117165	2.3695827447489006	415.909912109375	415.92034912109375
800	415.92694091796875	40.6789912530667					1	DETECTED	415.9269 m/z @40.68 [151020OFc1_NvH-0949-Control-20.raw]	415.92694091796875	40.6789912530667	0.0183936834666667	99.9967725717333	99.97837888826663	116600.671875	8.484092657757704E7	0	8236	23.127302179850982	1.497568451509256	3.159183947333687	415.9203796386719	415.9369201660156
801	415.9609375	20.6176842581333					1	DETECTED	415.9609 m/z @20.62 [151020OFc1_NvH-0949-Control-20.raw]	415.9609375	20.6176842581333	0.0067666496	99.9865041434667	99.97973749386671	225842.09375	9.704980287175809E7	0	8236	0.1288242668908559	0.6510950080280807	0.027265779462757364	415.9509582519531	415.97088623046875
802	415.9801025390625	25.1464911242667					1	DETECTED	415.9801 m/z @25.15 [151020OFc1_NvH-0949-Control-20.raw]	415.9801025390625	25.1464911242667	0.0828741594666667	99.9755707392	99.89269657973333	135182.265625	8.177454588647181E7	0	8236	25.56962995755088	3.357236986275596	9.705518397163093	415.970947265625	415.9899597167969
803	415.9967956542969	43.9549274770667					1	DETECTED	415.9968 m/z @43.95 [151020OFc1_NvH-0949-Control-20.raw]	415.9967956542969	43.9549274770667	0.0067666496	99.9967725717333	99.9900059221333	134885.640625	8.209860174888927E7	0	8236	21.862031334386028	1.0869666748065738	2.6503499946137934	415.9902648925781	416.00665283203125
804	416.0072326660156	89.8972861512					1	DETECTED	416.0072 m/z @89.90 [151020OFc1_NvH-0949-Control-20.raw]	416.0072326660156	89.8972861512	0.0067666496	99.8015806685333	99.79481401893331	86728.6953125	9.003366227832872E7	0	8236	67.28052327822061	0.5550981780623822	0.1108911250519401	416.0069274902344	416.0140686035156
805	416.0240783691406	33.8770542589333					1	DETECTED	416.0241 m/z @33.88 [151020OFc1_NvH-0949-Control-20.raw]	416.0240783691406	33.8770542589333	0.478930887733333	99.7355130784	99.25658219066668	220519.359375	8.155261882313973E7	0	8236	0.1216882153008001	3.2257212984373065	0.34534881374890286	416.01409912109375	416.0340576171875
806	416.0384216308594	46.3916683488					1	DETECTED	416.0384 m/z @46.39 [151020OFc1_NvH-0949-Control-20.raw]	416.0384216308594	46.3916683488	0.0067666496	99.9647523762667	99.9579857266667	107960.5625	7.234764879335442E7	0	8236	0.21536015685694565	1.0557962040784097	1.1121843669787141	416.03411865234375	416.0483093261719
807	416.06890869140625	64.8807418845333					1	DETECTED	416.0689 m/z @64.88 [151020OFc1_NvH-0949-Control-20.raw]	416.06890869140625	64.8807418845333	0.0067666496	99.7355130784	99.72874642880001	137578.578125	8.627096788367073E7	0	8236	0.6183777150978926	0.7357997360051629	2.910377030456681	416.0590515136719	416.0742492675781
808	416.0848693847656	89.9945332269333					1	DETECTED	416.0849 m/z @89.99 [151020OFc1_NvH-0949-Control-20.raw]	416.0848693847656	89.9945332269333	0.2108668704	99.9967725717333	99.7859057013333	493414.375	8.927461972348781E7	0	8236	0.052293378193340345	0.503185338466163	0.003297579123663593	416.074951171875	416.09466552734375
809	416.1559753417969	91.3113657077333					1	DETECTED	416.1560 m/z @91.31 [151020OFc1_NvH-0949-Control-20.raw]	416.1559753417969	91.3113657077333	0.706688079733333	97.1173120152	96.41062393546666	200165.28125	7.041914238225399E7	0	8236	0.09031559053052263	0.790615153445956	0.6783209783656458	416.1487731933594	416.1659240722656
810	416.1771240234375	73.2753841488					1	DETECTED	416.1771 m/z @73.28 [151020OFc1_NvH-0949-Control-20.raw]	416.1771240234375	73.2753841488	3.36955298826667	98.1267081624	94.75715517413333	65244.46875	7.903583983952627E7	3	8236	60.254806739297095	0.7043225367903923	0.004880041224874771	416.1671447753906	416.1823425292969
811	416.1923522949219	91.9564126322667					1	DETECTED	416.1924 m/z @91.96 [151020OFc1_NvH-0949-Control-20.raw]	416.1923522949219	91.9564126322667	1.3910291096	99.6155036952	98.2244745856	291417.65625	8.35074098374641E7	0	8236	0.10187542728101562	0.5013155506544261	7.153449093361135E-4	416.1824645996094	416.20233154296875
812	416.2046203613281	21.5277239258667					1	DETECTED	416.2046 m/z @21.53 [151020OFc1_NvH-0949-Control-20.raw]	416.2046203613281	21.5277239258667	4.87506301306667	81.5087571568	76.63369414373334	81943.5234375	6.66743737222549E7	3	8236	10.963896332672165	3.1229188845203946	0.043378750086472254	416.2023620605469	416.2065734863281
813	416.2165832519531	32.9692621912					1	DETECTED	416.2166 m/z @32.97 [151020OFc1_NvH-0949-Control-20.raw]	416.2165832519531	32.9692621912	3.2229977072	98.6408712504	95.4178735432	1847696.125	1.684776896100746E8	3	8236	9.796670640990861	0.7635043587799542	0.012290157311226206	416.2066650390625	416.22210693359375
814	416.23211669921875	19.9643609386667					1	DETECTED	416.2321 m/z @19.96 [151020OFc1_NvH-0949-Control-20.raw]	416.23211669921875	19.9643609386667	2.70186828053333	99.6372787088	96.93541042826666	1880413.5	1.9958590677918994E8	2	8236	0.21305283028723565	7.032839030683304	4.792501746599528	416.2221374511719	416.2406921386719
815	416.2507019042969	30.1403760416					1	DETECTED	416.2507 m/z @30.14 [151020OFc1_NvH-0949-Control-20.raw]	416.2507019042969	30.1403760416	2.94220118	99.7355130784	96.7933118984	1.749704E7	5.296605491244029E8	2	8236	0.26544049740040876	1.593738297790711	37.40124399343358	416.24072265625	416.2605895996094
816	416.2640686035156	86.0008041013333					1	DETECTED	416.2641 m/z @86.00 [151020OFc1_NvH-0949-Control-20.raw]	416.2640686035156	86.0008041013333	3.8641031128	95.1562509757333	91.2921478629333	671357.375	1.1566769552722068E8	0	8236	15.805300194526609	0.5729866693599257	0.0076479453821126754	416.2607116699219	416.2736511230469
817	416.2762145996094	7.0249092992					1	DETECTED	416.2762 m/z @7.02 [151020OFc1_NvH-0949-Control-20.raw]	416.2762145996094	7.0249092992	4.2212239976	92.1065425152	87.8853185176	493173.28125	1.793381139160377E8	2	8236	0.12979151979751613	1.2514787918442163	1.401221374094392	416.2742919921875	416.2861633300781
818	416.28643798828125	46.3111359274667					1	DETECTED	416.2864 m/z @46.31 [151020OFc1_NvH-0949-Control-20.raw]	416.28643798828125	46.3111359274667	20.7377874608	64.5806826272	43.842895166400005	255136.359375	4.711595575978557E7	0	8236	0.2172755335849672	0.9601351841522909	0.009075375983204322	416.2862548828125	416.2880554199219
819	416.2984313964844	89.7983274709333					1	DETECTED	416.2984 m/z @89.80 [151020OFc1_NvH-0949-Control-20.raw]	416.2984313964844	89.7983274709333	13.8107304056	97.3345114013333	83.5237809957333	744521.875	9.159879591927262E7	0	8236	45.994913593508215	0.5110983626399119	0.04020579384035405	416.28851318359375	416.3074645996094
820	416.3371276855469	91.4217226698667					1	DETECTED	416.3371 m/z @91.42 [151020OFc1_NvH-0949-Control-20.raw]	416.3371276855469	91.4217226698667	15.7073675770667	93.6373539912	77.9299864141333	77254.078125	9.922446482233909E7	0	8236	0.6273460272775253	0.5146315141865614	0.6148422551758002	416.33380126953125	416.3468933105469
821	416.373291015625	91.2359875232					1	DETECTED	416.3733 m/z @91.24 [151020OFc1_NvH-0949-Control-20.raw]	416.373291015625	91.2359875232	0.2833826496	99.9755707392	99.6921880896	75289.1484375	8.702958697288829E7	0	8236	0.5512206773381649	0.5340629609747758	0.0033850207539745845	416.3639831542969	416.383056640625
822	416.410400390625	30.8891379173333					1	DETECTED	416.4104 m/z @30.89 [151020OFc1_NvH-0949-Control-20.raw]	416.410400390625	30.8891379173333	3.9393837744	97.2907386858667	93.3513549114667	115882.46875	8.477582654298241E7	0	8236	0.054956505457465	1.7947534325599581	1364.475328006115	416.4009704589844	416.41497802734375
823	416.4252624511719	33.7925912341333					1	DETECTED	416.4253 m/z @33.79 [151020OFc1_NvH-0949-Control-20.raw]	416.4252624511719	33.7925912341333	1.70754599813333	99.9865041434667	98.27895814533338	191994.0625	7.998655798768735E7	0	8236	0.23039928362801732	0.5471279097980141	72.34504166879915	416.41546630859375	416.4352111816406
824	416.4493713378906	17.2432542165333					1	DETECTED	416.4494 m/z @17.24 [151020OFc1_NvH-0949-Control-20.raw]	416.4493713378906	17.2432542165333	2.665062612	96.1686038730667	93.5035412610667	140643.890625	7.960291890110151E7	0	8236	6.031268563193473	0.6198076888104793	20.164917130360486	416.43939208984375	416.4593505859375
825	416.4648132324219	16.4734899824					1	DETECTED	416.4648 m/z @16.47 [151020OFc1_NvH-0949-Control-20.raw]	416.4648132324219	16.4734899824	3.9969453288	94.8868734568	90.88992812800001	90525.6015625	7.79476510861224E7	0	8236	4.37814653766549	0.5161988873901544	0.02930571483125146	416.45941162109375	416.46527099609375
826	416.475341796875	25.1022540037333					1	DETECTED	416.4753 m/z @25.10 [151020OFc1_NvH-0949-Control-20.raw]	416.475341796875	25.1022540037333	3.52119881786667	97.1061478034667	93.58494898560002	97514.046875	7.729552230750245E7	0	8236	2.4464187172160763	2.7928712876448687	0.8457502052027894	416.4653625488281	416.47991943359375
827	416.4901428222656	41.6506870538667					1	DETECTED	416.4901 m/z @41.65 [151020OFc1_NvH-0949-Control-20.raw]	416.4901428222656	41.6506870538667	3.33779268533333	99.4731599936	96.13536730826668	110350.0546875	7.332354197948776E7	0	8236	6.145869894736485	1.5580821216291214	2.4709104115537737	416.4801940917969	416.4913635253906
828	416.50146484375	14.91308512					1	DETECTED	416.5015 m/z @14.91 [151020OFc1_NvH-0949-Control-20.raw]	416.50146484375	14.91308512	2.99797312506667	97.9956500496	94.99767692453334	242102.328125	8.136973262076175E7	0	8236	22.45468284648657	0.6934744486385832	72.56662392989396	416.4914855957031	416.5114440917969
829	416.511474609375	46.9135836144					1	DETECTED	416.5115 m/z @46.91 [151020OFc1_NvH-0949-Control-20.raw]	416.511474609375	46.9135836144	3.5395380728	71.8948161986667	68.3552781258667	44658.16796875	6.6247421928266294E7	0	8236	59.20483324781869	0.8182803655352529	0.6633981782701521	416.511474609375	416.5214538574219
830	416.53216552734375	26.7273463616					1	DETECTED	416.5322 m/z @26.73 [151020OFc1_NvH-0949-Control-20.raw]	416.53216552734375	26.7273463616	3.03555673306667	97.9844766688	94.94891993573333	193913.921875	7.341500725378974E7	0	8236	0.15840588849926007	0.5738380321326146	5.213641791224569	416.5221862792969	416.5381164550781
831	416.5481262207031	28.0282939733333					1	DETECTED	416.5481 m/z @28.03 [151020OFc1_NvH-0949-Control-20.raw]	416.5481262207031	28.0282939733333	3.91154426133333	99.1730091917333	95.26146493039997	851976.3125	1.0213395668836398E8	3	8236	0.12353997645171688	0.6568077803713062	0.02135031086609466	416.53814697265625	416.5491638183594
832	416.5591735839844	30.1137010389333					1	DETECTED	416.5592 m/z @30.11 [151020OFc1_NvH-0949-Control-20.raw]	416.5591735839844	30.1137010389333	3.53037598453333	99.9865041434667	96.45612815893337	2476845.25	1.5385120591418326E8	3	8236	14.536222137035576	50.66026088499339	0.03857143612291018	416.5491943359375	416.56915283203125
833	416.5810241699219	42.8500399514667					1	DETECTED	416.5810 m/z @42.85 [151020OFc1_NvH-0949-Control-20.raw]	416.5810241699219	42.8500399514667	3.072987344	98.7936361634667	95.7206488194667	595368.6875	9.65165061591702E7	3	8236	24.65159642336209	0.590027020154074	0.002621373841059981	416.571044921875	416.59075927734375
834	416.59619140625	47.3303054906667					1	DETECTED	416.5962 m/z @47.33 [151020OFc1_NvH-0949-Control-20.raw]	416.59619140625	47.3303054906667	4.1748747592	97.0076294618667	92.8327547026667	52368.29296875	8.550111846705459E7	0	8236	36.82696651043271	1.0769914487582832	1.1543624214472759	416.5910339355469	416.6002197265625
835	416.6216735839844	38.885819956					1	DETECTED	416.6217 m/z @38.89 [151020OFc1_NvH-0949-Control-20.raw]	416.6216735839844	38.885819956	1.8365733696	99.0206070362667	97.18403366666669	162546.03125	7.865599349956745E7	0	8236	0.11088992891356497	1.4268973158394325	0.3112465568200068	416.6117248535156	416.6316223144531
836	416.6448669433594	25.7221031890667					1	DETECTED	416.6449 m/z @25.72 [151020OFc1_NvH-0949-Control-20.raw]	416.6448669433594	25.7221031890667	5.9960191024	97.2799951234667	91.2839760210667	125552.5390625	7.731012718169752E7	0	8236	0.10987641411789184	3.134017196500095	12.09058188383582	416.6348876953125	416.6545104980469
837	416.6866760253906	19.8418119989333					1	DETECTED	416.6867 m/z @19.84 [151020OFc1_NvH-0949-Control-20.raw]	416.6866760253906	19.8418119989333	6.27911351306667	98.3225046776	92.04339116453332	423502.96875	8.15039248910697E7	0	8236	0.2757865833808566	1.6821460532386698	2.4037447735966446	416.67706298828125	416.6966247558594
838	416.6996154785156	17.2098167322667					1	DETECTED	416.6996 m/z @17.21 [151020OFc1_NvH-0949-Control-20.raw]	416.6996154785156	17.2098167322667	2.655808952	89.7013741221333	87.0455651701333	181421.3125	7.787570077781448E7	0	8236	0.15826947216833176	1.6326324672534376	3.4741143556391543	416.6966857910156	416.7095947265625
839	416.7099609375	42.6182066269333					1	DETECTED	416.7100 m/z @42.62 [151020OFc1_NvH-0949-Control-20.raw]	416.7099609375	42.6182066269333	8.74564231706667	76.1220872797333	67.37644496266662	131695.46875	6.453181876250749E7	0	8236	0.018397419003576942	1.008180003249104	1.6004715205864937	416.7096252441406	416.71160888671875
840	416.7216491699219	42.6034134157333					1	DETECTED	416.7216 m/z @42.60 [151020OFc1_NvH-0949-Control-20.raw]	416.7216491699219	42.6034134157333	4.15573743973333	96.0713989152	91.91566147546668	402745.78125	9.727582590020847E7	2	8236	9.820858250681134	0.8552685331657889	0.01403716359017031	416.71173095703125	416.7288818359375
841	416.7388916015625	23.0196657024					1	DETECTED	416.7389 m/z @23.02 [151020OFc1_NvH-0949-Control-20.raw]	416.7388916015625	23.0196657024	0.0183936834666667	92.6538837248	92.63549004133333	2989247.0	1.721814276029155E8	2	8236	9.962036826449623	0.6410193609797982	3.176948936564147	416.7289123535156	416.7418212890625
842	416.7518310546875	30.1403760416					1	DETECTED	416.7518 m/z @30.14 [151020OFc1_NvH-0949-Control-20.raw]	416.7518310546875	30.1403760416	1.77291169813333	98.913231028	97.14031932986667	8089106.0	3.8831174226850784E8	2	8236	0.24493765879256912	2.9741798798974246	36.4515027990003	416.7418518066406	416.7618103027344
843	416.7779541015625	7.0249092992					1	DETECTED	416.7780 m/z @7.02 [151020OFc1_NvH-0949-Control-20.raw]	416.7779541015625	7.0249092992	2.52685557413333	99.5610335349333	97.03417796079997	224230.359375	7.188224842927155E7	0	8236	19.872930105602634	1.125943443144077	1.4266729145421764	416.76837158203125	416.7879333496094
844	416.8466796875	24.9820329882667					1	DETECTED	416.8467 m/z @24.98 [151020OFc1_NvH-0949-Control-20.raw]	416.8466796875	24.9820329882667	0.0400578413333333	99.8780282413333	99.83797039999996	44267.53125	7.591590984239817E7	0	8236	34.99005192685751	1.982610007128301	5.487949280244646	416.83831787109375	416.8466796875
845	416.856689453125	23.9275986797333					1	DETECTED	416.8567 m/z @23.93 [151020OFc1_NvH-0949-Control-20.raw]	416.856689453125	23.9275986797333	0.0292957976	99.9967725717333	99.9674767741333	90236.6953125	7.222717875118943E7	0	8236	3.8272928794564116	3.169493387145847	0.003800689867057584	416.84674072265625	416.8602294921875
846	416.8702392578125	17.90651092					1	DETECTED	416.8702 m/z @17.91 [151020OFc1_NvH-0949-Control-20.raw]	416.8702392578125	17.90651092	0.0067666496	99.9967725717333	99.9900059221333	150453.796875	8.672754144242834E7	3	8236	8.938462881333312	0.5459917974432414	9.396553934475087	416.86029052734375	416.8724060058594
847	416.8824157714844	28.0282939733333					1	DETECTED	416.8824 m/z @28.03 [151020OFc1_NvH-0949-Control-20.raw]	416.8824157714844	28.0282939733333	0.2833826496	99.9967725717333	99.7133899221333	593362.0	9.107664204134053E7	3	8236	19.41655029366304	0.5124472576718422	0.2761170551017564	416.8724365234375	416.8833923339844
848	416.8934020996094	30.1137010389333					1	DETECTED	416.8934 m/z @30.11 [151020OFc1_NvH-0949-Control-20.raw]	416.8934020996094	30.1137010389333	0.0067666496	99.9967725717333	99.9900059221333	1738617.625	1.3169492220544021E8	3	8236	14.426588438123119	0.6519231008849643	1.406126346733646	416.8834228515625	416.8966064453125
849	416.9066467285156	21.9813876685333					1	DETECTED	416.9066 m/z @21.98 [151020OFc1_NvH-0949-Control-20.raw]	416.9066467285156	21.9813876685333	0.0067666496	99.9535361653333	99.94676951573331	2455770.75	1.4859956387850294E8	3	8236	0.22855500356764225	0.7333680906369631	1.88410995915899	416.89666748046875	416.91656494140625
850	416.9239501953125	25.401506768					1	DETECTED	416.9240 m/z @25.40 [151020OFc1_NvH-0949-Control-20.raw]	416.9239501953125	25.401506768	0.550656684533333	99.9865041434667	99.43584745893337	221704.09375	7.622152069474411E7	0	8236	4.824091311141082	9.771056979063662	0.2622323530469828	416.9167175292969	416.9339294433594
851	416.94805908203125	7.57427239013333					1	DETECTED	416.9481 m/z @7.57 [151020OFc1_NvH-0949-Control-20.raw]	416.94805908203125	7.57427239013333	0.0292957976	99.9755707392	99.9462749416	85924.1796875	8.093535075867823E7	2	8236	0.10762859069045838	1.2129507365612662	48.31224112872852	416.9383239746094	416.9502258300781
852	416.9602355957031	42.5547406392					1	DETECTED	416.9602 m/z @42.55 [151020OFc1_NvH-0949-Control-20.raw]	416.9602355957031	42.5547406392	0.1041682024	99.8561094474667	99.75194124506669	114597.40625	8.307027460219872E7	0	8236	82.9369666014372	1.4777180646417045	2.522727056136262	416.9503173828125	416.96026611328125
853	416.97027587890625	23.8279892744					1	DETECTED	416.9703 m/z @23.83 [151020OFc1_NvH-0949-Control-20.raw]	416.97027587890625	23.8279892744	0.0067666496	99.889053148	99.8822864984	397212.875	8.913673553193533E7	0	8236	0.15901179293224033	2.737842271727913	0.5143772751442053	416.9602966308594	416.9799499511719
854	416.98822021484375	33.9458098232					1	DETECTED	416.9882 m/z @33.95 [151020OFc1_NvH-0949-Control-20.raw]	416.98822021484375	33.9458098232	0.1041682024	99.9967725717333	99.8926043693333	290855.84375	8.705877089271815E7	0	8236	0.1858304459573077	78.69444044586089	0.046514729423731534	416.9803161621094	416.9981994628906
855	417.0069885253906	43.7857459016					1	DETECTED	417.0070 m/z @43.79 [151020OFc1_NvH-0949-Control-20.raw]	417.0069885253906	43.7857459016	0.376195846933333	99.4512536837333	99.07505783679997	194104.859375	8.01290728542673E7	0	8236	19.649016352132538	1.0325397721961038	0.7634912153125035	416.99822998046875	417.0168151855469
856	417.03704833984375	54.900373616					1	DETECTED	417.0370 m/z @54.90 [151020OFc1_NvH-0949-Control-20.raw]	417.03704833984375	54.900373616	0.0067666496	99.7573466266667	99.7505799770667	114240.4453125	8.766809592961493E7	5	8236	13.221066870263655	0.7837013691060568	0.5793222304142367	417.0271301269531	417.0469970703125
857	417.0567626953125	89.9095611074667					1	DETECTED	417.0568 m/z @89.91 [151020OFc1_NvH-0949-Control-20.raw]	417.0567626953125	89.9095611074667	0.0067666496	99.9755707392	99.9688040896	91391.3125	8.239427308808081E7	0	8236	31.9724803161403	0.5295330366327168	0.4035112978677305	417.047119140625	417.06671142578125
858	417.0887756347656	90.0227914898667					1	DETECTED	417.0888 m/z @90.02 [151020OFc1_NvH-0949-Control-20.raw]	417.0887756347656	90.0227914898667	1.1414651464	99.942554512	98.8010893656	80435.09375	8.141253162330402E7	0	8236	0.03600810745922445	0.5298635778297498	0.06047342378238247	417.0790100097656	417.0986328125
859	417.1258239746094	91.4030597050667					1	DETECTED	417.1258 m/z @91.40 [151020OFc1_NvH-0949-Control-20.raw]	417.1258239746094	91.4030597050667	12.9170827218667	99.6372787088	86.72019598693329	50598.58203125	9.18728774838915E7	0	8236	0.01628674586795853	0.5524566255032785	0.10491325100655681	417.1159973144531	417.1288757324219
860	417.1395568847656	92.5658978197333					1	DETECTED	417.1396 m/z @92.57 [151020OFc1_NvH-0949-Control-20.raw]	417.1395568847656	92.5658978197333	5.73302435413333	99.0206070362667	93.28758268213336	59700.6328125	8.86017542828651E7	0	8236	0.09627128902117477	0.5130646117422649	0.022593815054043856	417.13104248046875	417.14886474609375
861	417.16845703125	92.2499030050667					1	DETECTED	417.1685 m/z @92.25 [151020OFc1_NvH-0949-Control-20.raw]	417.16845703125	92.2499030050667	4.21200802266667	98.9893323648	94.77732434213334	236595.796875	8.773312301354913E7	0	8236	0.223144442173421	0.6059638481774566	0.09651231013319109	417.1584777832031	417.1784362792969
862	417.188232421875	19.9005281437333					1	DETECTED	417.1882 m/z @19.90 [151020OFc1_NvH-0949-Control-20.raw]	417.188232421875	19.9005281437333	3.38819605653333	98.9242453994667	95.53604934293337	188935.921875	9.078486775997914E7	0	8236	0.22153404731946935	0.515251318009281	0.4701252784626466	417.17864990234375	417.19464111328125
863	417.20465087890625	18.3714057376					1	DETECTED	417.2047 m/z @18.37 [151020OFc1_NvH-0949-Control-20.raw]	417.20465087890625	18.3714057376	3.52119881786667	99.6264766530667	96.10527783520003	610226.25	1.2249250032320349E8	3	8236	16.79047510666003	2.9121529433564852	8.234550381023185	417.1946716308594	417.2117004394531
864	417.2217102050781	16.3355433226667					1	DETECTED	417.2217 m/z @16.34 [151020OFc1_NvH-0949-Control-20.raw]	417.2217102050781	16.3355433226667	3.18571072666667	98.4421609416	95.25645021493332	3242061.25	2.542306226443215E8	3	8236	0.22636684580420763	1.4267872611869667	1.4600146375582037	417.21173095703125	417.2316589355469
865	417.2346496582031	33.1619974650667					1	DETECTED	417.2346 m/z @33.16 [151020OFc1_NvH-0949-Control-20.raw]	417.2346496582031	33.1619974650667	3.01652319146667	95.2731950536	92.25667186213333	480766.5625	1.179216544297028E8	2	8236	24.455911146291854	0.584437076059368	4.03828366415838	417.2317199707031	417.2399597167969
866	417.2499694824219	28.1247323938667					1	DETECTED	417.2500 m/z @28.12 [151020OFc1_NvH-0949-Control-20.raw]	417.2499694824219	28.1247323938667	0.623227205866667	99.4076419544	98.78441474853334	3054312.0	2.5932124738453045E8	3	8236	8.266971316226034	1.6806040511846652	0.4395779724222565	417.2400207519531	417.25994873046875
867	417.2607421875	39.2983762632					1	DETECTED	417.2607 m/z @39.30 [151020OFc1_NvH-0949-Control-20.raw]	417.2607421875	39.2983762632	3.79533524026667	96.0931237498667	92.29778850960004	159574.234375	9.320918793180867E7	0	8236	53.831267479649355	1.527096064862485	2.069128008333753	417.2600402832031	417.2707214355469
868	417.27960205078125	7.0249092992					1	DETECTED	417.2796 m/z @7.02 [151020OFc1_NvH-0949-Control-20.raw]	417.27960205078125	7.0249092992	0.706688079733333	92.4700216992	91.76333361946666	73227.390625	7.641597548368886E7	0	8236	50.00797884390722	0.8941306912582815	25.63655652244279	417.2707824707031	417.2895812988281
869	417.3211975097656	91.2359875232					1	DETECTED	417.3212 m/z @91.24 [151020OFc1_NvH-0949-Control-20.raw]	417.3211975097656	91.2359875232	14.9966358368	92.5057896901333	77.5091538533333	77076.3828125	9.357018576542348E7	0	8236	0.46720545395278634	0.5083277345546986	0.00560473916462218	417.3123779296875	417.3221435546875
870	417.4290466308594	20.4616256746667					1	DETECTED	417.4290 m/z @20.46 [151020OFc1_NvH-0949-Control-20.raw]	417.4290466308594	20.4616256746667	3.930071452	95.5404756938667	91.61040424186669	84710.6796875	8.289918945385073E7	0	8236	0.10865802529084334	3.5149223460053594	0.017144735602671504	417.4196472167969	417.4389953613281
871	417.45513916015625	34.6431972637333					1	DETECTED	417.4551 m/z @34.64 [151020OFc1_NvH-0949-Control-20.raw]	417.45513916015625	34.6431972637333	4.01579578293333	94.2344448226667	90.21864903973338	38206.6875	8.001455312570144E7	0	8236	32.8676294647264	1.59533666269958	2.1912780636928284	417.4451599121094	417.4619140625
872	417.47198486328125	23.8140501525333					1	DETECTED	417.4720 m/z @23.81 [151020OFc1_NvH-0949-Control-20.raw]	417.47198486328125	23.8140501525333	4.6107449096	93.5552255653333	88.9444806557333	199981.890625	8.646461886248969E7	0	8236	26.11039605095756	0.5124024328929284	0.16359439812404397	417.462158203125	417.48193359375
873	417.4835205078125	21.9476633845333					1	DETECTED	417.4835 m/z @21.95 [151020OFc1_NvH-0949-Control-20.raw]	417.4835205078125	21.9476633845333	3.01652319146667	95.4972576384	92.48073444693333	124516.3125	8.12748105162142E7	0	8236	0.12014603120068301	2.4425558498796502	2.0855961753762937	417.4820251464844	417.4901428222656
874	417.5001525878906	25.8174666912					1	DETECTED	417.5002 m/z @25.82 [151020OFc1_NvH-0949-Control-20.raw]	417.5001525878906	25.8174666912	2.55458261866667	96.5557540096	94.00117139093332	603446.5	9.991988396888769E7	0	8236	4.121094976373811	1.3170949502069085	0.16158598268920707	417.4902648925781	417.5093994140625
875	417.5171203613281	22.8156721352					1	DETECTED	417.5171 m/z @22.82 [151020OFc1_NvH-0949-Control-20.raw]	417.5171203613281	22.8156721352	3.41616864613333	99.2609648930667	95.84479624693337	55719.859375	8.154760310599688E7	0	8236	52.56415562819208	3.4704760907761902	6.076488183245046	417.5105285644531	417.5270690917969
876	417.5390625	18.4059080928					1	DETECTED	417.5391 m/z @18.41 [151020OFc1_NvH-0949-Control-20.raw]	417.5390625	18.4059080928	3.54875667946667	98.1589954781333	94.61023879866664	471835.65625	9.65443571022947E7	0	8236	0.1708123493167122	0.5514825244592082	0.07524267917779802	417.52978515625	417.54437255859375
877	417.5544128417969	12.2399194752					1	DETECTED	417.5544 m/z @12.24 [151020OFc1_NvH-0949-Control-20.raw]	417.5544128417969	12.2399194752	4.07225290613333	93.2967437197333	89.22449081359997	1413499.125	1.7429205605310878E8	3	8236	24.815977275571285	5.037148398871648	6.540302884765055	417.5444641113281	417.56439208984375
878	417.5663146972656	25.5856260941333					1	DETECTED	417.5663 m/z @25.59 [151020OFc1_NvH-0949-Control-20.raw]	417.5663146972656	25.5856260941333	4.6994774472	98.3873282248	93.6878507776	649001.75	1.2055735320079505E8	0	8236	0.23705848458507006	0.9294296916078902	0.6422823254074314	417.5644226074219	417.5712890625
879	417.581298828125	38.8020313541333					1	DETECTED	417.5813 m/z @38.80 [151020OFc1_NvH-0949-Control-20.raw]	417.581298828125	38.8020313541333	3.5770438192	96.2654633744	92.6884195552	943759.5625	1.1464553382163456E8	6	8236	16.891421072601986	0.5478806224636353	0.09091047341190502	417.5713195800781	417.5909423828125
880	417.5990905761719	30.0762328645333					1	DETECTED	417.5991 m/z @30.08 [151020OFc1_NvH-0949-Control-20.raw]	417.5990905761719	30.0762328645333	2.99797312506667	82.1004375037333	79.10246437866664	110296.3671875	7.149282427995901E7	0	8236	0.25900069994018793	1.8347042768119006	0.5100689245410188	417.5914306640625	417.60882568359375
881	417.6114501953125	8.86042460826667					1	DETECTED	417.6115 m/z @8.86 [151020OFc1_NvH-0949-Control-20.raw]	417.6114501953125	8.86042460826667	2.70186828053333	98.8700089802667	96.16814069973337	36117.30859375	8.208718031448086E7	0	8236	0.2158494642505886	7.9077446323983045	0.019341435043187784	417.609375	417.61968994140625
882	417.6300354003906	20.5220088357333					1	DETECTED	417.6300 m/z @20.52 [151020OFc1_NvH-0949-Control-20.raw]	417.6300354003906	20.5220088357333	3.80459532453333	99.0856207738667	95.28102544933337	106142.1015625	8.85954034084153E7	0	8236	1.4648818610407588	0.5108534876585568	0.021421897295125097	417.6201171875	417.6398620605469
883	417.69244384765625	23.8673184317333					1	DETECTED	417.6924 m/z @23.87 [151020OFc1_NvH-0949-Control-20.raw]	417.69244384765625	23.8673184317333	3.71848635893333	95.0631520890667	91.34466573013337	211482.65625	8.636652027567254E7	0	8236	0.2605117071640173	0.5169170921052539	3.7421398178476037	417.68426513671875	417.69879150390625
884	417.70880126953125	14.3591075128					1	DETECTED	417.7088 m/z @14.36 [151020OFc1_NvH-0949-Control-20.raw]	417.70880126953125	14.3591075128	2.71104725413333	86.2287074698667	83.51766021573337	497774.0625	1.0001386072718637E8	2	8236	6.410230405073383	42.90944838257033	1.6614090484801978	417.69891357421875	417.7184143066406
885	417.7284240722656	23.3891760930667					1	DETECTED	417.7284 m/z @23.39 [151020OFc1_NvH-0949-Control-20.raw]	417.7284240722656	23.3891760930667	3.89263230933333	95.283711816	91.39107950666666	1979011.875	1.5655635708470333E8	2	8236	7.157167432717035	1.0384439293981313	0.07759767206656489	417.71844482421875	417.7291564941406
886	417.7391662597656	35.7372932189333					1	DETECTED	417.7392 m/z @35.74 [151020OFc1_NvH-0949-Control-20.raw]	417.7391662597656	35.7372932189333	3.7090780656	96.8874479424	93.1783698768	5366870.0	2.2744379813689703E8	2	8236	0.19457406494974805	0.5542811344565485	0.027799354954754427	417.72918701171875	417.7490234375
887	417.7515869140625	28.1496215914667					1	DETECTED	417.7516 m/z @28.15 [151020OFc1_NvH-0949-Control-20.raw]	417.7515869140625	28.1496215914667	3.38819605653333	92.2589320362667	88.87073597973337	760860.3125	9.853881356481656E7	0	8236	0.24299967541382017	0.9120079601536442	5.499913679079697	417.7491760253906	417.7615051269531
888	417.7635192871094	19.6508100274667					1	DETECTED	417.7635 m/z @19.65 [151020OFc1_NvH-0949-Control-20.raw]	417.7635192871094	19.6508100274667	1.64206966586667	47.189642516	45.54757285013333	238240.9375	4.71612218543312E7	2	8236	0.14713365199021666	1.6520637577458595	5.857509858221588	417.76214599609375	417.772705078125
889	417.77593994140625	18.3269398621333					1	DETECTED	417.7759 m/z @18.33 [151020OFc1_NvH-0949-Control-20.raw]	417.77593994140625	18.3269398621333	1.4293846488	85.0830895144	83.6537048656	90117.46875	6.945927195911926E7	0	8236	0.08441481587037813	3.4588212988905553	0.21089444667572468	417.7737121582031	417.7854919433594
890	417.85162353515625	22.8010452061333					1	DETECTED	417.8516 m/z @22.80 [151020OFc1_NvH-0949-Control-20.raw]	417.85162353515625	22.8010452061333	0.0292957976	99.9647523762667	99.9354565786667	50318.96875	6.990524447314279E7	0	8236	88.04937086450585	2.6335219134475514	5.686722468222647	417.8418884277344	417.8562927246094
891	417.8663330078125	26.664255752					1	DETECTED	417.8663 m/z @26.66 [151020OFc1_NvH-0949-Control-20.raw]	417.8663330078125	26.664255752	0.0828741594666667	99.8780282413333	99.79515408186663	98839.3828125	9.523830228870274E7	0	8236	9.077882979780814	2.6447782324746396	4.2739757442897615	417.8563537597656	417.8666687011719
892	417.8766784667969	47.6418855493333					1	DETECTED	417.8767 m/z @47.64 [151020OFc1_NvH-0949-Control-20.raw]	417.8766784667969	47.6418855493333	0.0067666496	99.8232783613333	99.8165117117333	3227757.0	1.621974032800499E8	3	8236	18.55352359434464	0.5043656396454429	0.006798241755412658	417.86669921875	417.8865966796875
893	417.8885498046875	12.2284318744					1	DETECTED	417.8885 m/z @12.23 [151020OFc1_NvH-0949-Control-20.raw]	417.8885498046875	12.2284318744	0.0067666496	99.9865041434667	99.97973749386671	1006706.9375	1.2011107080674203E8	3	8236	0.12436037524134314	2.638578761150409	3.7985332800252176	417.8866882324219	417.8985290527344
894	417.9009094238281	25.5400490296					1	DETECTED	417.9009 m/z @25.54 [151020OFc1_NvH-0949-Control-20.raw]	417.9009094238281	25.5400490296	0.1041682024	99.9535361653333	99.8493679629333	477889.1875	1.1040341698900972E8	3	8236	1.4285987577083468	0.8973459977180476	3.7848193120870546	417.8985595703125	417.9108581542969
895	417.9153747558594	38.8171707178667					1	DETECTED	417.9154 m/z @38.82 [151020OFc1_NvH-0949-Control-20.raw]	417.9153747558594	38.8171707178667	0.0067666496	99.9967725717333	99.9900059221333	414853.78125	2.129029194341131E8	0	8236	0.1533497626595519	0.5060495556775161	0.008255899548880527	417.9110107421875	417.9251708984375
896	417.9338073730469	29.9779776058667					1	DETECTED	417.9338 m/z @29.98 [151020OFc1_NvH-0949-Control-20.raw]	417.9338073730469	29.9779776058667	0.0067666496	99.9647523762667	99.9579857266667	98643.046875	7.908987171323875E7	0	8236	0.2901326965486213	1.800268773157801	0.0038947085682401205	417.9256896972656	417.9436950683594
897	417.9550476074219	20.1883832746667					1	DETECTED	417.9550 m/z @20.19 [151020OFc1_NvH-0949-Control-20.raw]	417.9550476074219	20.1883832746667	0.0183936834666667	99.889053148	99.87065946453333	112918.0625	8.405041993347815E7	0	8236	3.6527560096541194	4.565969254834505	0.04113327691355298	417.9450988769531	417.9576110839844
898	417.9677429199219	28.4997964082667					1	DETECTED	417.9677 m/z @28.50 [151020OFc1_NvH-0949-Control-20.raw]	417.9677429199219	28.4997964082667	0.0067666496	99.7573466266667	99.7505799770667	256201.484375	8.556817853529058E7	0	8236	0.08179671127140153	0.50619951090696	0.02747292985341855	417.9581298828125	417.97760009765625
899	417.98394775390625	21.9185694056					1	DETECTED	417.9839 m/z @21.92 [151020OFc1_NvH-0949-Control-20.raw]	417.98394775390625	21.9185694056	0.458108087466667	99.9967725717333	99.53866448426663	84809.015625	8.812278542907462E7	0	8236	5.551120525861659	2.2333163331248764	5.0595204025365685	417.977783203125	417.98681640625
900	417.99688720703125	29.7815905554667					1	DETECTED	417.9969 m/z @29.78 [151020OFc1_NvH-0949-Control-20.raw]	417.99688720703125	29.7815905554667	0.0067666496	99.9967725717333	99.9900059221333	126650.0	8.579953224882238E7	0	8236	4.072333606243028	1.660602773438487	0.05325427968704978	417.9869384765625	418.0066833496094
901	418.02923583984375	90.2488697029333					1	DETECTED	418.0292 m/z @90.25 [151020OFc1_NvH-0949-Control-20.raw]	418.02923583984375	90.2488697029333	0.3351781816	99.1730091917333	98.8378310101333	150859.09375	9.253460295714703E7	0	8236	0.17212738412770534	0.5664880663175976	0.05899013432865761	418.01934814453125	418.0389099121094
902	418.0482482910156	64.0467928005333					1	DETECTED	418.0482 m/z @64.05 [151020OFc1_NvH-0949-Control-20.raw]	418.0482482910156	64.0467928005333	8.14286548373333	99.0002402544	90.85737477066667	80025.796875	8.021207544286859E7	0	8236	0.22903946682117038	0.7850016529668737	7.9529104481967945	418.03973388671875	418.05712890625
903	418.08447265625	63.3601485672					1	DETECTED	418.0845 m/z @63.36 [151020OFc1_NvH-0949-Control-20.raw]	418.08447265625	63.3601485672	0.591837938133333	99.6809096624	99.08907172426666	213715.5625	1.1667557638593483E8	0	8236	10.512689216155643	1.8811710680824345	3.9007190060480776	418.0751953125	418.0931396484375
904	418.1351318359375	82.7209374149333					1	DETECTED	418.1351 m/z @82.72 [151020OFc1_NvH-0949-Control-20.raw]	418.1351318359375	82.7209374149333	0.200389738666667	98.3225046776	98.12211493893332	158945.84375	1.1637591631561652E8	0	8236	6.885144377629999	2.1614338135713336	0.8601738772065236	418.12579345703125	418.1431884765625
905	418.18096923828125	55.9262846552					1	DETECTED	418.1810 m/z @55.93 [151020OFc1_NvH-0949-Control-20.raw]	418.18096923828125	55.9262846552	5.4146047896	99.2499125181333	93.8353077285333	119739.34375	9.121506452755062E7	2	8236	36.57779978290719	0.7601682786422757	1.004338809475478	418.17108154296875	418.19091796875
906	418.1988220214844	16.1336397506667					1	DETECTED	418.1988 m/z @16.13 [151020OFc1_NvH-0949-Control-20.raw]	418.1988220214844	16.1336397506667	1.87275241306667	91.9460253656	90.07327295253333	113138.4296875	8.29514310676539E7	3	8236	7.915847446238693	3.6949010511057345	8.528400501412968	418.1910095214844	418.2005615234375
907	418.2105712890625	47.582246772					1	DETECTED	418.2106 m/z @47.58 [151020OFc1_NvH-0949-Control-20.raw]	418.2105712890625	47.582246772	2.79432371813333	97.2044442816	94.41012056346668	1259256.5	1.345134788786819E8	3	8236	62.2280672345985	1.166942789211564	1.2157421071942958	418.2005920410156	418.2107238769531
908	418.2207336425781	29.3597768557333					1	DETECTED	418.2207 m/z @29.36 [151020OFc1_NvH-0949-Control-20.raw]	418.2207336425781	29.3597768557333	2.3319932208	95.7134031178667	93.3814098970667	6218186.0	3.320799116545992E8	2	8236	0.3004512053442987	3.2794291621725384	0.031196011796956875	418.21075439453125	418.230712890625
909	418.2409362792969	35.7372932189333					1	DETECTED	418.2409 m/z @35.74 [151020OFc1_NvH-0949-Control-20.raw]	418.2409362792969	35.7372932189333	3.24186881493333	93.5252697941333	90.28340097919997	2282011.5	1.7711301918683863E8	2	8236	0.21537850058593477	1.846708726477297	3.053876743979541	418.23095703125	418.2508544921875
910	418.252197265625	28.0732116688					1	DETECTED	418.2522 m/z @28.07 [151020OFc1_NvH-0949-Control-20.raw]	418.252197265625	28.0732116688	0.9563164448	96.1901324962667	95.2338160514667	192419.8125	1.2968016271704979E8	4	8236	23.20785657428551	0.8824632702675865	9.066659151125924	418.2509460449219	418.2621765136719
911	418.2655334472656	19.6508100274667					1	DETECTED	418.2655 m/z @19.65 [151020OFc1_NvH-0949-Control-20.raw]	418.2655334472656	19.6508100274667	3.347090056	91.6867079410667	88.3396178850667	126050.1328125	8.530805967614052E7	0	8236	0.11401135702793752	0.5069354356386235	0.0038131211089433045	418.26220703125	418.2700500488281
912	418.28009033203125	91.4122833394667					1	DETECTED	418.2801 m/z @91.41 [151020OFc1_NvH-0949-Control-20.raw]	418.28009033203125	91.4122833394667	2.73865728186667	95.283711816	92.54505453413333	143214.40625	8.51433831034708E7	0	8236	0.37292928799416813	0.5030650239329891	0.008753983616231956	418.2702331542969	418.28875732421875
913	418.3148498535156	89.8080600912					1	DETECTED	418.3148 m/z @89.81 [151020OFc1_NvH-0949-Control-20.raw]	418.3148498535156	89.8080600912	45.8577203376	93.9800088312	48.122288493599996	339115.90625	6.273868838604175E7	0	8236	1.5275097538547442	0.9427431597148237	1.2274782770647932	418.3064880371094	418.3243713378906
914	418.4461975097656	24.0934405304					1	DETECTED	418.4462 m/z @24.09 [151020OFc1_NvH-0949-Control-20.raw]	418.4461975097656	24.0934405304	3.46259309706667	98.6952709736	95.23267787653333	153068.15625	8.611129109868005E7	0	8236	0.10280900610499444	4.368353706330729	0.2219326840343157	418.4364013671875	418.455810546875
915	418.4593505859375	20.0901069632					1	DETECTED	418.4594 m/z @20.09 [151020OFc1_NvH-0949-Control-20.raw]	418.4593505859375	20.0901069632	4.59047629066667	77.8200738189333	73.22959752826662	100947.078125	8.018389308060321E7	0	8236	0.25885342392973953	2.4653287960283428	0.007875602829006553	418.4562683105469	418.4615783691406
916	418.47161865234375	38.0923229365333					1	DETECTED	418.4716 m/z @38.09 [151020OFc1_NvH-0949-Control-20.raw]	418.47161865234375	38.0923229365333	4.2028455264	98.5644616157333	94.3616160893333	555816.3125	8.700083767503749E7	4	8236	0.17294117761841932	0.5098033570904414	0.014295244343818098	418.4616394042969	418.4815979003906
917	418.48162841796875	32.8861611896					1	DETECTED	418.4816 m/z @32.89 [151020OFc1_NvH-0949-Control-20.raw]	418.48162841796875	32.8861611896	2.90506201493333	81.0846991896	78.17963717466667	73270.1015625	8.048609037010491E7	0	8236	57.64316290354569	1.303815392477782	5.057355710909994	418.48162841796875	418.4844665527344
918	418.5130920410156	33.9057541882667					1	DETECTED	418.5131 m/z @33.91 [151020OFc1_NvH-0949-Control-20.raw]	418.5130920410156	33.9057541882667	4.10031096533333	91.1469387050667	87.04662773973337	153747.28125	8.22921478986468E7	0	8236	0.620087397225376	1.8533033500115224	0.0106799919515762	418.5031433105469	418.5230712890625
919	418.5353698730469	29.1720450130667					1	DETECTED	418.5354 m/z @29.17 [151020OFc1_NvH-0949-Control-20.raw]	418.5353698730469	29.1720450130667	3.83439148346667	96.3303478808	92.49595639733333	265947.6875	8.820853301573063E7	0	8236	83.13011349585568	2.5831289117866434	10.995734816354059	418.5254211425781	418.535400390625
920	418.54541015625	47.6684810394667					1	DETECTED	418.5454 m/z @47.67 [151020OFc1_NvH-0949-Control-20.raw]	418.54541015625	47.6684810394667	1.60943230693333	83.8559057266667	82.24647341973338	1018370.5	1.0369030540575856E8	3	8236	21.918315601603936	0.5182400775168134	0.0046105023056313916	418.5354309082031	418.5553894042969
921	418.5599365234375	24.1487711133333					1	DETECTED	418.5599 m/z @24.15 [151020OFc1_NvH-0949-Control-20.raw]	418.5599365234375	24.1487711133333	3.18571072666667	95.4643119469333	92.27860122026662	142192.328125	8.09375219343851E7	3	8236	12.239023562048734	0.5125995930086501	0.045932639714604415	418.555419921875	418.561279296875
922	418.5714416503906	23.5919232186667					1	DETECTED	418.5714 m/z @23.59 [151020OFc1_NvH-0949-Control-20.raw]	418.5714416503906	23.5919232186667	3.24186881493333	94.0215492130667	90.77968039813338	535503.25	1.0663543084176524E8	3	8236	4.598159544922119	1.1214106287475223	6.456311161667359	418.5614929199219	418.5733337402344
923	418.58355712890625	24.3690024144					1	DETECTED	418.5836 m/z @24.37 [151020OFc1_NvH-0949-Control-20.raw]	418.58355712890625	24.3690024144	3.14801325573333	94.6265444141333	91.47853115839997	638582.75	9.17218224638844E7	3	8236	0.1769090303149845	1.6449864217875982	0.09018242431985812	418.57366943359375	418.5935363769531
924	418.59393310546875	20.1580790736					1	DETECTED	418.5939 m/z @20.16 [151020OFc1_NvH-0949-Control-20.raw]	418.59393310546875	20.1580790736	3.2995888808	88.6910748949333	85.39148601413329	316468.28125	8.704914076855388E7	3	8236	14.560919270258402	0.5124844946874355	0.48802018490959864	418.5936279296875	418.6036682128906
925	418.60919189453125	4.14658539146667					1	DETECTED	418.6092 m/z @4.15 [151020OFc1_NvH-0949-Control-20.raw]	418.60919189453125	4.14658539146667	3.14801325573333	95.7893042613333	92.64129100559997	67757.1953125	8.523407322736923E7	0	8236	0.043765348134976456	1.0602174000795168	59.151742258907746	418.6045837402344	418.61907958984375
926	418.6463928222656	24.0438602357333					1	DETECTED	418.6464 m/z @24.04 [151020OFc1_NvH-0949-Control-20.raw]	418.6463928222656	24.0438602357333	3.98758509253333	95.5296899797333	91.54210488719997	98200.703125	7.628697528529711E7	0	8236	0.8857991404479186	2.282131259009904	716.6555961263315	418.6369934082031	418.65557861328125
927	418.6828918457031	55.9861112749333					1	DETECTED	418.6829 m/z @55.99 [151020OFc1_NvH-0949-Control-20.raw]	418.6828918457031	55.9861112749333	3.69974021813333	94.3819329629333	90.68219274479998	75932.1875	8.131332574233747E7	0	8236	2.672065643437719	0.8671685461426428	0.21204649972282147	418.6736755371094	418.6882629394531
928	418.6983947753906	16.8367315229333					1	DETECTED	418.6984 m/z @16.84 [151020OFc1_NvH-0949-Control-20.raw]	418.6983947753906	16.8367315229333	2.2580422616	94.0305262437333	91.77248398213331	224237.59375	8.99149447506494E7	2	8236	8.825326462925439	0.5651155522391167	87.65453415087063	418.68841552734375	418.7060546875
929	418.71636962890625	21.9185694056					1	DETECTED	418.7164 m/z @21.92 [151020OFc1_NvH-0949-Control-20.raw]	418.71636962890625	21.9185694056	2.84956465866667	95.7242009266667	92.87463626800003	1441290.625	1.0609658989835982E8	2	8236	0.218744942757489	7.983747477966751	0.3347195408004801	418.7065124511719	418.7190856933594
930	418.7291564941406	19.9099552786667					1	DETECTED	418.7292 m/z @19.91 [151020OFc1_NvH-0949-Control-20.raw]	418.7291564941406	19.9099552786667	3.79533524026667	97.2799951234667	93.48465988320004	5966701.0	3.1558191495495963E8	2	8236	9.559626153699824	0.5754116734083922	1.7880597245070762	418.7192077636719	418.7391357421875
931	418.7422790527344	35.7372932189333					1	DETECTED	418.7423 m/z @35.74 [151020OFc1_NvH-0949-Control-20.raw]	418.7422790527344	35.7372932189333	7.38592024933333	70.8721509714667	63.486230722133364	637374.0	8.935889152138107E7	0	8236	10.065575033232406	0.5560903151489531	0.019672938733336292	418.7391662597656	418.7430114746094
932	418.7530212402344	5.70371373173333					1	DETECTED	418.7530 m/z @5.70 [151020OFc1_NvH-0949-Control-20.raw]	418.7530212402344	5.70371373173333	2.09309583093333	96.7688806069333	94.67578477599996	1067379.625	1.1556968663006777E8	2	8236	0.12928904202113145	20.305873989143628	50.75439586218599	418.7430419921875	418.76300048828125
933	418.7641906738281	33.8206677898667					1	DETECTED	418.7642 m/z @33.82 [151020OFc1_NvH-0949-Control-20.raw]	418.7641906738281	33.8206677898667	3.58631695093333	85.1682281277333	81.58191117679998	135985.890625	1.1452242235356912E8	2	8236	18.07273137478326	2.30198993654504	0.011314473508483937	418.7630310058594	418.7718200683594
934	418.78240966796875	3.87330950426667					1	DETECTED	418.7824 m/z @3.87 [151020OFc1_NvH-0949-Control-20.raw]	418.78240966796875	3.87330950426667	3.72797589066667	97.9515059488	94.22353005813333	277907.25	8.354233303362758E7	2	8236	0.18162133324748053	1.4867713431285416	2.0127179049690485	418.77587890625	418.79229736328125
935	418.802734375	44.3167566656					1	DETECTED	418.8027 m/z @44.32 [151020OFc1_NvH-0949-Control-20.raw]	418.802734375	44.3167566656	1.467600668	99.4622139829333	97.9946133149333	30757.48828125	9.81117883997419E7	0	8236	90.1795691486992	1.14348358833978	1.2869671766795598	418.7934875488281	418.8048400878906
936	418.8471374511719	13.3797874586667					1	DETECTED	418.8471 m/z @13.38 [151020OFc1_NvH-0949-Control-20.raw]	418.8471374511719	13.3797874586667	0.0828741594666667	99.9967725717333	99.91389841226663	107362.2734375	8.207565770639807E7	0	8236	0.11912744278478726	0.5282957700657838	1.9173761357144607	418.837890625	418.85711669921875
937	418.8778991699219	25.8317518877333					1	DETECTED	418.8779 m/z @25.83 [151020OFc1_NvH-0949-Control-20.raw]	418.8778991699219	25.8317518877333	0.0067666496	99.9647523762667	99.9579857266667	421812.125	1.0334399510268258E8	0	8236	10.375717768292347	0.5850775692389615	0.9229795549734142	418.867919921875	418.88787841796875
938	418.8979187011719	28.2404373248					1	DETECTED	418.8979 m/z @28.24 [151020OFc1_NvH-0949-Control-20.raw]	418.8979187011719	28.2404373248	0.0183936834666667	99.9647523762667	99.94635869280003	441536.5	9.590781937335993E7	3	8236	14.699575129939673	0.6434476868781539	1.1955442004298937	418.8879699707031	418.8979187011719
939	418.9079284667969	26.3296504394667					1	DETECTED	418.9079 m/z @26.33 [151020OFc1_NvH-0949-Control-20.raw]	418.9079284667969	26.3296504394667	0.0183936834666667	99.9321525229333	99.91375883946662	1778587.0	1.3633356099029532E8	3	8236	0.23667525444110638	2.0065660970109582	11.148982038604457	418.89794921875	418.91790771484375
940	418.9179992675781	24.3690024144					1	DETECTED	418.9180 m/z @24.37 [151020OFc1_NvH-0949-Control-20.raw]	418.9179992675781	24.3690024144	0.0067666496	99.8232783613333	99.8165117117333	411030.125	9.688596229121774E7	3	8236	0.14611234478319446	0.5256252357224113	47.17641800730449	418.9179382324219	418.927978515625
941	418.9281921386719	20.1979978224					1	DETECTED	418.9282 m/z @20.20 [151020OFc1_NvH-0949-Control-20.raw]	418.9281921386719	20.1979978224	0.0067666496	99.9967725717333	99.9900059221333	186099.96875	8.248200436610292E7	0	8236	14.618498817624218	0.5032013948932567	0.11632825671957896	418.9281005859375	418.93817138671875
942	418.942626953125	13.2359453986667					1	DETECTED	418.9426 m/z @13.24 [151020OFc1_NvH-0949-Control-20.raw]	418.942626953125	13.2359453986667	0.0183936834666667	99.8780282413333	99.85963455786663	140899.921875	8.326042470881742E7	0	8236	0.0996203547858503	0.9305965201844737	0.9081826840065388	418.9382629394531	418.95245361328125
943	418.9554138183594	26.6115012794667					1	DETECTED	418.9554 m/z @26.61 [151020OFc1_NvH-0949-Control-20.raw]	418.9554138183594	26.6115012794667	2.86821070746667	99.6809096624	96.81269895493332	58388.3984375	8.30574288347891E7	0	8236	19.952695924748614	2.207203254785191	5.638573995864955	418.9527282714844	418.9590759277344
944	418.9691467285156	35.7278663170667					1	DETECTED	418.9691 m/z @35.73 [151020OFc1_NvH-0949-Control-20.raw]	418.9691467285156	35.7278663170667	0.0067666496	99.9967725717333	99.9900059221333	175335.390625	8.403344545927115E7	0	8236	13.515693053734221	1.9393175340653124	0.9008931940788288	418.959228515625	418.97259521484375
945	418.98260498046875	27.7442200304					1	DETECTED	418.9826 m/z @27.74 [151020OFc1_NvH-0949-Control-20.raw]	418.98260498046875	27.7442200304	0.0067666496	99.9755707392	99.9688040896	1178976.5	1.163058875501567E8	3	8236	12.302588433648516	0.5720097941280048	0.154410506150132	418.9726257324219	418.9925537109375
946	418.9980163574219	23.8786806197333					1	DETECTED	418.9980 m/z @23.88 [151020OFc1_NvH-0949-Control-20.raw]	418.9980163574219	23.8786806197333	0.0292957976	99.4840184898667	99.4547226922667	122692.0703125	7.857761711188541E7	0	8236	0.12356895804807522	2.1218748378401076	1.278998735014874	418.99273681640625	419.0079650878906
947	419.01495361328125	33.9057541882667					1	DETECTED	419.0150 m/z @33.91 [151020OFc1_NvH-0949-Control-20.raw]	419.01495361328125	33.9057541882667	0.0067666496	99.8015806685333	99.79481401893331	79601.3984375	8.747894934929967E7	0	8236	0.02308711921932627	1.7418489869544107	1.7113755075841883	419.00811767578125	419.0221252441406
948	419.0322265625	27.130360012					1	DETECTED	419.0322 m/z @27.13 [151020OFc1_NvH-0949-Control-20.raw]	419.0322265625	27.130360012	1.6796402376	99.9967725717333	98.3171323341333	140423.796875	7.999565369962043E7	0	8236	0.07018142249621206	1.4606780210855461	0.1007812228461081	419.02227783203125	419.03497314453125
949	419.0450439453125	89.9945332269333					1	DETECTED	419.0450 m/z @89.99 [151020OFc1_NvH-0949-Control-20.raw]	419.0450439453125	89.9945332269333	0.0400578413333333	99.5500049333333	99.50994709199996	206097.734375	8.395388429966854E7	0	8236	0.05924509111277132	0.5242496286059444	0.06801660522231308	419.0351867675781	419.0550231933594
950	419.0682067871094	71.6781043058667					1	DETECTED	419.0682 m/z @71.68 [151020OFc1_NvH-0949-Control-20.raw]	419.0682067871094	71.6781043058667	0.0507893192	99.7573466266667	99.7065573074667	80115.5546875	8.525153474947794E7	0	8236	0.6764480134282991	0.665134973901102	0.02841501727042337	419.0583801269531	419.0779113769531
951	419.1192626953125	90.1672934586667					1	DETECTED	419.1193 m/z @90.17 [151020OFc1_NvH-0949-Control-20.raw]	419.1192626953125	90.1672934586667	14.4857711824	99.6700827077333	85.1843115253333	178769.109375	8.519748562992536E7	0	8236	0.3893361131477917	1.2806642635367984	0.07848810854626852	419.10955810546875	419.1290588378906
952	419.1389465332031	75.6481340533333					1	DETECTED	419.1389 m/z @75.65 [151020OFc1_NvH-0949-Control-20.raw]	419.1389465332031	75.6481340533333	1.44848006426667	95.6919200746667	94.24344001040002	41032.44921875	8.752619875662857E7	0	8236	6.014368954958059	0.6350665733851459	2.621317943121413	419.1298828125	419.14886474609375
953	419.1698913574219	91.1000087392					1	DETECTED	419.1699 m/z @91.10 [151020OFc1_NvH-0949-Control-20.raw]	419.1698913574219	91.1000087392	6.2010291384	98.5751364170667	92.3741072786667	148243.40625	8.525110257952034E7	0	8236	0.28306946197656657	0.5042807302513523	0.001298647366557179	419.1624755859375	419.1797180175781
954	419.18157958984375	13.3894726586667					1	DETECTED	419.1816 m/z @13.39 [151020OFc1_NvH-0949-Control-20.raw]	419.18157958984375	13.3894726586667	5.19672157866667	96.9092308312	91.71250925253334	54900.22265625	8.000702547260465E7	0	8236	5.442621691948288	5.959784567581352	0.20754945630417435	419.1799011230469	419.1915588378906
955	419.19219970703125	91.9367321384					1	DETECTED	419.1922 m/z @91.94 [151020OFc1_NvH-0949-Control-20.raw]	419.19219970703125	91.9367321384	7.96889736426667	92.1645040208	84.19560665653333	50805.6640625	1.0362789271851481E8	0	8236	0.02960935692405542	0.5013563043694808	0.0027126087389615296	419.19158935546875	419.1933288574219
956	419.2033386230469	21.8981801173333					1	DETECTED	419.2033 m/z @21.90 [151020OFc1_NvH-0949-Control-20.raw]	419.2033386230469	21.8981801173333	4.67061917013333	93.9407756128	89.27015644266666	571996.8125	9.479362946062846E7	0	8236	0.15464099875961068	11.984237119071146	0.04588530338068061	419.19342041015625	419.20416259765625
957	419.2142028808594	15.0299544458667					1	DETECTED	419.2142 m/z @15.03 [151020OFc1_NvH-0949-Control-20.raw]	419.2142028808594	15.0299544458667	2.729563844	92.5337751624	89.80421131840001	1429763.0	1.541816564977118E8	2	8236	0.20372609229537098	1.7902507279486592	7.275980336177332	419.2042541503906	419.2207946777344
958	419.2308044433594	19.8673619237333					1	DETECTED	419.2308 m/z @19.87 [151020OFc1_NvH-0949-Control-20.raw]	419.2308044433594	19.8673619237333	3.1387092888	99.3273175	96.1886082112	2648195.75	2.882639542807246E8	3	8236	0.25349844315298853	0.6095245551040369	1.5125370925725425	419.2208251953125	419.24078369140625
959	419.24169921875	36.1675576509333					1	DETECTED	419.2417 m/z @36.17 [151020OFc1_NvH-0949-Control-20.raw]	419.24169921875	36.1675576509333	3.501349496	95.7026676752	92.2013181792	1691528.75	1.5936834096547475E8	5	8236	21.035571672735774	0.7746395888642971	0.02827665136751995	419.2408142089844	419.2516174316406
960	419.2545166015625	5.69433082506667					1	DETECTED	419.2545 m/z @5.69 [151020OFc1_NvH-0949-Control-20.raw]	419.2545166015625	5.69433082506667	3.02594159413333	96.6093847136	93.58344311946666	471727.6875	9.819138690114793E7	4	8236	30.33378825159923	343.3194119732015	187.09717903904522	419.25177001953125	419.2644958496094
961	419.26861572265625	13.5760247234667					1	DETECTED	419.2686 m/z @13.58 [151020OFc1_NvH-0949-Control-20.raw]	419.26861572265625	13.5760247234667	3.38819605653333	92.5057896901333	89.11759363359997	123603.484375	9.70592309057248E7	0	8236	0.22133238103051056	0.6565426229234687	39.51154898320937	419.2645263671875	419.2785949707031
962	419.2840881347656	3.91154426133333					1	DETECTED	419.2841 m/z @3.91 [151020OFc1_NvH-0949-Control-20.raw]	419.2840881347656	3.91154426133333	3.737414916	92.3995952170667	88.6621803010667	119791.4921875	6.4200124720719025E7	0	8236	0.14156107698752374	1.0648487705450445	586.796151831289	419.27862548828125	419.2938537597656
963	419.3155822753906	91.2359875232					1	DETECTED	419.3156 m/z @91.24 [151020OFc1_NvH-0949-Control-20.raw]	419.3155822753906	91.2359875232	0.0067666496	99.9967725717333	99.9900059221333	658911.9375	2.6060910418435502E8	4	8236	1.5391842058709102	0.5183631641817541	0.06842906301330655	419.31353759765625	419.3237609863281
964	419.3630065917969	48.4659762464					1	DETECTED	419.3630 m/z @48.47 [151020OFc1_NvH-0949-Control-20.raw]	419.3630065917969	48.4659762464	4.96160991973333	95.5623129048	90.60070298506666	40326.61328125	1.008341777668271E8	0	8236	0.2985161922863071	1.0412828715256055	1.0825657430512112	419.36199951171875	419.37249755859375
965	419.4171142578125	10.0165990162667					1	DETECTED	419.4171 m/z @10.02 [151020OFc1_NvH-0949-Control-20.raw]	419.4171142578125	10.0165990162667	4.63176955146667	99.2059879514667	94.57421840000002	225574.609375	8.479368305252884E7	0	8236	0.11679483282025238	2.7074259833051126	5.1716781680472845	419.40753173828125	419.4270935058594
966	419.4424133300781	36.2083297050667					1	DETECTED	419.4424 m/z @36.21 [151020OFc1_NvH-0949-Control-20.raw]	419.4424133300781	36.2083297050667	6.34548574666667	98.3004798832	91.95499413653333	1779048.0	9.929491355597115E7	0	8236	0.24109925301658564	0.5148772593465168	7.42293006762936	419.43243408203125	419.4518737792969
967	419.4579772949219	14.5429535834667					1	DETECTED	419.4580 m/z @14.54 [151020OFc1_NvH-0949-Control-20.raw]	419.4579772949219	14.5429535834667	4.98050969173333	59.449461548	54.46895185626667	112772.1015625	5.527281753651283E7	0	8236	0.33720948596747036	0.5391476046758359	1.4563839622104984	419.4527282714844	419.4588623046875
968	419.4688720703125	13.1572653026667					1	DETECTED	419.4689 m/z @13.16 [151020OFc1_NvH-0949-Control-20.raw]	419.4688720703125	13.1572653026667	3.85493466053333	87.2030254421333	83.34809078159996	122234.3671875	8.305964185124181E7	0	8236	0.15161017922704545	0.7407338312705942	1.4627225218773958	419.4588928222656	419.4737854003906
969	419.4837951660156	27.7532279869333					1	DETECTED	419.4838 m/z @27.75 [151020OFc1_NvH-0949-Control-20.raw]	419.4837951660156	27.7532279869333	4.14658539146667	98.0612366029333	93.91465121146663	234937.65625	9.76697709256025E7	0	8236	1.8500649735656474	0.8347811171128717	0.6315275104636818	419.47381591796875	419.4934997558594
970	419.50506591796875	26.0905534096					1	DETECTED	419.5051 m/z @26.09 [151020OFc1_NvH-0949-Control-20.raw]	419.50506591796875	26.0905534096	2.665062612	87.3742836781333	84.7092210661333	407413.21875	8.9651570554158E7	4	8236	15.356042803877209	6.024574652953404	193.40088340477573	419.4955139160156	419.5150451660156
971	419.5234375	16.1968928365333					1	DETECTED	419.5234 m/z @16.20 [151020OFc1_NvH-0949-Control-20.raw]	419.5234375	16.1968928365333	4.84330938986667	98.8150898557333	93.97178046586663	56966.52734375	7.990546643922046E7	0	8236	0.18686601423681992	4.138419420938699	0.015425498062971615	419.5162353515625	419.5274658203125
972	419.5375061035156	21.8981801173333					1	DETECTED	419.5375 m/z @21.90 [151020OFc1_NvH-0949-Control-20.raw]	419.5375061035156	21.8981801173333	3.88276788213333	94.5889407362667	90.70617285413336	374364.375	8.406594888608879E7	3	8236	0.18430356980519136	1.3981282449099253	2.759614339925937	419.5279235839844	419.5474548339844
973	419.55108642578125	20.28344888					1	DETECTED	419.5511 m/z @20.28 [151020OFc1_NvH-0949-Control-20.raw]	419.55108642578125	20.28344888	3.64302465066667	88.1404459485333	84.49742129786662	351311.0	9.429776574027242E7	0	8236	0.20618711174039817	0.735698057987862	0.5413957366471198	419.5475158691406	419.5556945800781
974	419.5657043457031	26.2336284976					1	DETECTED	419.5657 m/z @26.23 [151020OFc1_NvH-0949-Control-20.raw]	419.5657043457031	26.2336284976	2.932926304	97.0292148610667	94.0962885570667	1692798.5	1.37408191103342E8	3	8236	21.355391120598323	0.8032600463486986	1.0682426739554418	419.55572509765625	419.57568359375
975	419.5758056640625	47.4165193037333					1	DETECTED	419.5758 m/z @47.42 [151020OFc1_NvH-0949-Control-20.raw]	419.5758056640625	47.4165193037333	3.5770438192	89.6690305173333	86.0919866981333	649337.5625	1.2079644271394412E8	0	8236	63.3019584907073	1.1225431779826198	1.1344672401606204	419.5757141113281	419.5857849121094
976	419.58746337890625	35.9542162328					1	DETECTED	419.5875 m/z @35.95 [151020OFc1_NvH-0949-Control-20.raw]	419.58746337890625	35.9542162328	4.00651631786667	97.8526075890667	93.84609127120002	156660.0625	8.902596502118413E7	0	8236	16.27783321278773	1.448903713358363	4.336298004046009	419.58587646484375	419.5973815917969
977	419.617431640625	9.99646363253333					1	DETECTED	419.6174 m/z @10.00 [151020OFc1_NvH-0949-Control-20.raw]	419.617431640625	9.99646363253333	3.76544833306667	77.8037220816	74.03827374853333	133428.15625	7.136435739292538E7	0	8236	0.13614331294529158	0.5219082867000779	117.00926246551714	419.60748291015625	419.6274108886719
978	419.6424560546875	36.1536487466667					1	DETECTED	419.6425 m/z @36.15 [151020OFc1_NvH-0949-Control-20.raw]	419.6424560546875	36.1536487466667	4.91468511866667	94.6171217437333	89.70243662506664	1158681.125	9.237829575836872E7	0	8236	0.13503403218169296	0.6193799725824153	10.894250522922748	419.6324768066406	419.65203857421875
979	419.664794921875	49.9772445570667					1	DETECTED	419.6648 m/z @49.98 [151020OFc1_NvH-0949-Control-20.raw]	419.664794921875	49.9772445570667	6.63924307173333	85.2229020256	78.58365895386667	69140.28125	8.76295899296539E7	0	8236	75.52149935588602	0.937664920233808	0.8788678492298124	419.6551208496094	419.6744689941406
980	419.69012451171875	17.8485637496					1	DETECTED	419.6901 m/z @17.85 [151020OFc1_NvH-0949-Control-20.raw]	419.69012451171875	17.8485637496	2.729563844	95.5512777413333	92.8217138973333	242024.140625	7.60816452608841E7	2	8236	0.21054585847061347	0.5687002641347876	38.35890468826107	419.6801452636719	419.6998291015625
981	419.7098388671875	25.4881286770667					1	DETECTED	419.7098 m/z @25.49 [151020OFc1_NvH-0949-Control-20.raw]	419.7098388671875	25.4881286770667	3.67144319973333	97.8080516245333	94.13660842479997	672267.9375	1.04842918681011E8	2	8236	10.448395959681726	66.57974867152922	2.1616940443218686	419.69989013671875	419.7198181152344
982	419.7198486328125	21.9717541517333					1	DETECTED	419.7198 m/z @21.97 [151020OFc1_NvH-0949-Control-20.raw]	419.7198486328125	21.9717541517333	3.737414916	75.6481340533333	71.91071913733329	168265.640625	7.672150905678146E7	0	8236	16.316928181533257	0.5346915448798879	0.08058205076734103	419.7198486328125	419.7221984863281
983	419.73223876953125	19.919909328					1	DETECTED	419.7322 m/z @19.92 [151020OFc1_NvH-0949-Control-20.raw]	419.73223876953125	19.919909328	3.4254769808	97.3235886088	93.898111628	684366.25	1.3024775359237035E8	4	8236	14.582623445762266	4.919526565634211	0.8152713979187209	419.7222595214844	419.74212646484375
984	419.7425842285156	30.6777988349333					1	DETECTED	419.7426 m/z @30.68 [151020OFc1_NvH-0949-Control-20.raw]	419.7425842285156	30.6777988349333	5.64582109386667	97.237481124	91.59166003013333	102937.03125	1.7410725364497077E8	0	8236	0.07176366464096162	2.1562819497550283	3.4559625954063904	419.7423095703125	419.7450866699219
985	419.7550964355469	24.8053617069333					1	DETECTED	419.7551 m/z @24.81 [151020OFc1_NvH-0949-Control-20.raw]	419.7550964355469	24.8053617069333	3.40684139546667	92.4570984930667	89.05025709760002	5033310.5	1.6540838886514443E8	2	8236	0.17366372459416723	3.490726674484445	1.3341777109565018	419.74517822265625	419.7647705078125
986	419.77081298828125	13.5985976456					1	DETECTED	419.7708 m/z @13.60 [151020OFc1_NvH-0949-Control-20.raw]	419.77081298828125	13.5985976456	4.91468511866667	98.2134637898667	93.29877867120003	57393.43359375	7.209481960516196E7	0	8236	0.19235163730589022	9.83903342884263	0.5052947769774021	419.76513671875	419.7802734375
987	419.791259765625	40.654195692					1	DETECTED	419.7913 m/z @40.65 [151020OFc1_NvH-0949-Control-20.raw]	419.791259765625	40.654195692	3.78585446693333	98.5644616157333	94.77860714879996	142248.609375	8.456524527606812E7	2	8236	0.12399995124402352	1.2855417873776185	0.005007674693006296	419.7817687988281	419.8012390136719
988	419.81787109375	10.0262636773333					1	DETECTED	419.8179 m/z @10.03 [151020OFc1_NvH-0949-Control-20.raw]	419.81787109375	10.0262636773333	0.9661000336	99.7905411562667	98.8244411226667	63504.828125	8.991253307114798E7	0	8236	0.9278712247344121	0.5479149269558552	1.3351718435639408	419.8079833984375	419.8278503417969
989	419.8428039550781	36.1536487466667					1	DETECTED	419.8428 m/z @36.15 [151020OFc1_NvH-0949-Control-20.raw]	419.8428039550781	36.1536487466667	0.0183936834666667	99.9967725717333	99.97837888826663	666299.625	8.809273844120461E7	0	8236	0.11771726136835525	1.0048668403827639	2.0598280133039166	419.8330993652344	419.8526611328125
990	419.8625793457031	9.86815049653333					1	DETECTED	419.8626 m/z @9.87 [151020OFc1_NvH-0949-Control-20.raw]	419.8625793457031	9.86815049653333	0.0507893192	99.4951304928	99.4443411736	31026.607421875	8.063105052024159E7	0	8236	6.804648670711256	5.671922103302872	null	419.85296630859375	419.86517333984375
991	419.875244140625	33.1324859165333					1	DETECTED	419.8752 m/z @33.13 [151020OFc1_NvH-0949-Control-20.raw]	419.875244140625	33.1324859165333	0.0067666496	99.9865041434667	99.97973749386671	446844.4375	8.50205005902746E7	0	8236	0.10230588454997047	0.6391113131182281	0.01732017342266364	419.86529541015625	419.88067626953125
992	419.89093017578125	37.0833028562667					1	DETECTED	419.8909 m/z @37.08 [151020OFc1_NvH-0949-Control-20.raw]	419.89093017578125	37.0833028562667	0.0067666496	99.9967725717333	99.9900059221333	3457599.25	2.2450789729099333E8	3	8236	0.3634210227542525	0.8741331233875504	1.2740938101152668	419.8809509277344	419.9009094238281
993	419.9100036621094	47.4165193037333					1	DETECTED	419.9100 m/z @47.42 [151020OFc1_NvH-0949-Control-20.raw]	419.9100036621094	47.4165193037333	0.0067666496	99.9535361653333	99.94676951573331	354250.75	9.398759057214059E7	3	8236	26.76735451190495	0.5222003734807563	0.23402471809115855	419.90093994140625	419.9197692871094
994	419.92852783203125	19.8307373909333					1	DETECTED	419.9285 m/z @19.83 [151020OFc1_NvH-0949-Control-20.raw]	419.92852783203125	19.8307373909333	0.0292957976	99.9104696968	99.88117389920001	123297.6171875	8.501977959044504E7	3	8236	4.337458248098459	5.5312153709413465	0.035547714284561556	419.9200744628906	419.9385070800781
995	419.949951171875	20.068593176					1	DETECTED	419.9500 m/z @20.07 [151020OFc1_NvH-0949-Control-20.raw]	419.949951171875	20.068593176	0.0067666496	99.9647523762667	99.9579857266667	68584.9765625	9.205277870367908E7	0	8236	4.231083451194049	2.491290178824013	4.1353022291726	419.9401550292969	419.9578552246094
996	419.9678649902344	33.5409974610667					1	DETECTED	419.9679 m/z @33.54 [151020OFc1_NvH-0949-Control-20.raw]	419.9678649902344	33.5409974610667	0.0183936834666667	99.9967725717333	99.97837888826663	270027.25	8.30908439189327E7	0	8236	0.042280790012661384	2.185975689237283	0.0032218781096827387	419.95831298828125	419.9778137207031
997	419.9788513183594	13.1911332789333					1	DETECTED	419.9789 m/z @13.19 [151020OFc1_NvH-0949-Control-20.raw]	419.9788513183594	13.1911332789333	0.114938685066667	99.9647523762667	99.84981369120004	154851.828125	8.384397253676073E7	3	8236	1.292896300044946	0.9709706435442257	0.5483813521272799	419.9778747558594	419.98040771484375
998	419.9904479980469	30.2740619157333					1	DETECTED	419.9904 m/z @30.27 [151020OFc1_NvH-0949-Control-20.raw]	419.9904479980469	30.2740619157333	0.0722431362666667	99.9967725717333	99.92452943546664	420926.3125	1.0155716702320133E8	0	8236	0.10378255547850657	114.00108324443421	71.6831279954334	419.98046875	420.00030517578125
999	420.0016174316406	41.2950407717333					1	DETECTED	420.0016 m/z @41.30 [151020OFc1_NvH-0949-Control-20.raw]	420.0016174316406	41.2950407717333	0.530160878933333	99.6264766530667	99.09631577413337	125415.375	7.876691670523427E7	0	8236	15.338061095097721	1.5028533830201054	1.05563146172177	420.0004577636719	420.0115966796875
1000	420.0122375488281	28.0041294488					1	DETECTED	420.0122 m/z @28.00 [151020OFc1_NvH-0949-Control-20.raw]	420.0122375488281	28.0041294488	1.72621238853333	99.6155036952	97.88929130666668	33797.48046875	7.608979660468753E7	0	8236	89.58824755013731	1.8625770657956648	3.953715911339098	420.01171875	420.0217590332031
1001	420.04254150390625	36.2083297050667					1	DETECTED	420.0425 m/z @36.21 [151020OFc1_NvH-0949-Control-20.raw]	420.04254150390625	36.2083297050667	4.00651631786667	97.7641101944	93.75759387653333	240206.53125	7.36042698731058E7	0	8236	0.03034670958517438	0.5237272969597924	20.737887933292583	420.0334777832031	420.052490234375
1002	420.0633850097656	81.0705350152					1	DETECTED	420.0634 m/z @81.07 [151020OFc1_NvH-0949-Control-20.raw]	420.0633850097656	81.0705350152	9.0691987376	96.6093847136	87.54018597599999	89889.2578125	8.958977491188887E7	0	8236	4.686486589523724	0.5215286943664774	2.8863945257596004	420.0542297363281	420.0729064941406
1003	420.0814514160156	64.2661840421333					1	DETECTED	420.0815 m/z @64.27 [151020OFc1_NvH-0949-Control-20.raw]	420.0814514160156	64.2661840421333	8.69746764026667	99.3160508762667	90.61858323600003	61310.98828125	8.104041190775509E7	0	8236	32.83215637219562	0.8153740908882684	0.14297783957674406	420.0740661621094	420.09014892578125
1004	420.09197998046875	92.5337751624					1	DETECTED	420.0920 m/z @92.53 [151020OFc1_NvH-0949-Control-20.raw]	420.09197998046875	92.5337751624	16.1044479338667	99.4951304928	83.39068255893329	30199.6171875	8.787887543871649E7	0	8236	27.562519331894862	0.5455411265729493	0.09108225314589866	420.09197998046875	420.1018981933594
1005	420.1142883300781	63.9238481994667					1	DETECTED	420.1143 m/z @63.92 [151020OFc1_NvH-0949-Control-20.raw]	420.1142883300781	63.9238481994667	12.8833846688	99.5061222456	86.62273757679999	428132.40625	1.6472167497686526E8	0	8236	1.085367667529006	10.463507668328276	12.921028536018685	420.10467529296875	420.1237487792969
1006	420.1366271972656	90.6595901301333					1	DETECTED	420.1366 m/z @90.66 [151020OFc1_NvH-0949-Control-20.raw]	420.1366271972656	90.6595901301333	0.0067666496	96.9092308312	96.90246418160001	89575.2578125	8.000451119336788E7	0	8236	0.8138893621684531	0.8835602210369791	0.047253703634263323	420.1269226074219	420.1457824707031
1007	420.1592712402344	52.7004569362667					1	DETECTED	420.1593 m/z @52.70 [151020OFc1_NvH-0949-Control-20.raw]	420.1592712402344	52.7004569362667	6.9785934336	99.4951304928	92.5165370592	72606.8515625	8.31290992557958E7	0	8236	83.61019218131159	0.8309572637343785	0.6614823344109896	420.1493225097656	420.16925048828125
1008	420.1871643066406	90.8174135448					1	DETECTED	420.1872 m/z @90.82 [151020OFc1_NvH-0949-Control-20.raw]	420.1871643066406	90.8174135448	1.791276772	95.1873300352	93.3960532632	528869.4375	1.0299253945343396E8	3	8236	0.20600724606366327	0.5087078892789986	0.008018334043862195	420.1778564453125	420.1971435546875
1009	420.2011413574219	25.8926516528					1	DETECTED	420.2011 m/z @25.89 [151020OFc1_NvH-0949-Control-20.raw]	420.2011413574219	25.8926516528	2.3688411904	98.1917349458667	95.8228937554667	359339.0	9.809750053952716E7	3	8236	1.2326261196739523	11.548841142239151	0.8201369931693339	420.1971740722656	420.21038818359375
1010	420.22039794921875	34.6060540544					1	DETECTED	420.2204 m/z @34.61 [151020OFc1_NvH-0949-Control-20.raw]	420.22039794921875	34.6060540544	3.64302465066667	99.5716293192	95.92860466853332	9848269.0	3.381665972513124E8	2	8236	0.1869491519741331	0.5840299218298731	1.2877494272327066	420.2104187011719	420.2303771972656
1011	420.2322692871094	20.6371155693333					1	DETECTED	420.2323 m/z @20.64 [151020OFc1_NvH-0949-Control-20.raw]	420.2322692871094	20.6371155693333	2.86821070746667	99.6264766530667	96.75826594560003	420403.25	1.1771922137108666E8	3	8236	15.681733560472566	1.3166582907471795	1.0682059968203022	420.23040771484375	420.24224853515625
1012	420.2438049316406	92.5882095245333					1	DETECTED	420.2438 m/z @92.59 [151020OFc1_NvH-0949-Control-20.raw]	420.2438049316406	92.5882095245333	3.98758509253333	95.1255701378667	91.13798504533337	282654.90625	9.752973988232943E7	0	8236	62.22896959589569	0.5111666214545855	0.0034294359811247043	420.2422790527344	420.2468566894531
1013	420.2568664550781	24.8053617069333					1	DETECTED	420.2569 m/z @24.81 [151020OFc1_NvH-0949-Control-20.raw]	420.2568664550781	24.8053617069333	3.1387092888	99.5826499194667	96.4439406306667	2043941.75	1.246675165929037E8	2	8236	0.2183420583581963	152.50640679936	1.4145240039392066	420.24688720703125	420.266845703125
1014	420.2779846191406	90.0708903808					1	DETECTED	420.2780 m/z @90.07 [151020OFc1_NvH-0949-Control-20.raw]	420.2779846191406	90.0708903808	3.6902887304	92.3407956482667	88.65050691786671	220987.0	7.747024901984946E7	0	8236	61.164641837769274	0.5109320161210644	0.009677514495954139	420.26885986328125	420.2879333496094
1015	420.2933654785156	40.7093657304					1	DETECTED	420.2934 m/z @40.71 [151020OFc1_NvH-0949-Control-20.raw]	420.2933654785156	40.7093657304	2.47928346453333	93.3442260077333	90.86494254319997	96618.5625	8.064993037572418E7	0	8236	51.03623366419924	1.1883958542292725	1.3376361655163973	420.2882080078125	420.3026428222656
1016	420.3182067871094	89.9817434128					1	DETECTED	420.3182 m/z @89.98 [151020OFc1_NvH-0949-Control-20.raw]	420.3182067871094	89.9817434128	0.0067666496	99.9967725717333	99.9900059221333	202993.546875	1.0459436305231991E8	0	8236	82.74688829242952	1.5533222478514757	0.11351195419162696	420.3117980957031	420.31976318359375
1017	420.32977294921875	89.8080600912					1	DETECTED	420.3298 m/z @89.81 [151020OFc1_NvH-0949-Control-20.raw]	420.32977294921875	89.8080600912	5.14938456453333	99.8343703146667	94.68498575013336	230058.90625	8.27304190441046E7	0	8236	20.272489303700894	0.5574530437442801	0.09674480583949974	420.3197937011719	420.3387756347656
1018	420.4801330566406	13.1911332789333					1	DETECTED	420.4801 m/z @13.19 [151020OFc1_NvH-0949-Control-20.raw]	420.4801330566406	13.1911332789333	3.83439148346667	95.8976942589333	92.06330277546662	120995.3671875	8.052182137488583E7	0	8236	7.259206583924948	1.0695544285857492	2.73058153678219	420.47015380859375	420.48248291015625
1019	420.49267578125	30.3092720554667					1	DETECTED	420.4927 m/z @30.31 [151020OFc1_NvH-0949-Control-20.raw]	420.49267578125	30.3092720554667	2.83112582106667	96.0174746266667	93.18634880560003	214258.34375	7.973957381348355E7	0	8236	0.11544541247367945	0.504339040437143	0.004332039292060577	420.4829406738281	420.50262451171875
1020	420.50439453125	24.8320029317333					1	DETECTED	420.5044 m/z @24.83 [151020OFc1_NvH-0949-Control-20.raw]	420.50439453125	24.8320029317333	3.20449648106667	78.7546734242667	75.55017694320003	127789.4140625	6.671223206014678E7	0	8236	0.07967540655068817	3.333278621997764	0.03376772922581982	420.5028076171875	420.5143737792969
1021	420.5157470703125	12.4973336365333					1	DETECTED	420.5157 m/z @12.50 [151020OFc1_NvH-0949-Control-20.raw]	420.5157470703125	12.4973336365333	4.11888161253333	35.7468628661333	31.62798125359997	82419.53125	3.0816507537147094E7	3	8236	0.14274844013136345	0.640243466664826	0.7950548051173852	420.514404296875	420.5164489746094
1022	420.5264892578125	20.8619752786667					1	DETECTED	420.5265 m/z @20.86 [151020OFc1_NvH-0949-Control-20.raw]	420.5264892578125	20.8619752786667	3.471762172	95.1873300352	91.71556786320001	609224.25	8.924073804606037E7	3	8236	5.091963409082204	0.6440759663712727	0.49623285030084485	420.5165100097656	420.5364685058594
1023	420.5436096191406	33.1767311621333					1	DETECTED	420.5436 m/z @33.18 [151020OFc1_NvH-0949-Control-20.raw]	420.5436096191406	33.1767311621333	3.8153391056	95.6594973333333	91.8441582277333	102283.3984375	7.473327589045595E7	0	8236	14.950419263587538	1.6277202351967577	4.172278349151244	420.5364990234375	420.5496520996094
1024	420.5596923828125	37.1553296141333					1	DETECTED	420.5597 m/z @37.16 [151020OFc1_NvH-0949-Control-20.raw]	420.5596923828125	37.1553296141333	2.83112582106667	95.5404756938667	92.70934987280003	904992.375	1.3609920621187234E8	0	8236	18.801093824310485	0.5625855118398061	0.0321325007442286	420.5497741699219	420.5696716308594
1025	420.5697021484375	29.9473885488					1	DETECTED	420.5697 m/z @29.95 [151020OFc1_NvH-0949-Control-20.raw]	420.5697021484375	29.9473885488	3.61394354666667	49.1372516170667	45.523308070400034	44983.5625	4.27987096611866E7	0	8236	42.94681989321407	0.9023902405521081	0.8679267995778664	420.5697021484375	420.5721740722656
1026	420.5821838378906	12.907809596					1	DETECTED	420.5822 m/z @12.91 [151020OFc1_NvH-0949-Control-20.raw]	420.5821838378906	12.907809596	3.1667276256	99.5934690912	96.4267414656	410040.71875	9.56251729958066E7	3	8236	0.14994949279327408	2.020858203286109	1.0398364007991376	420.57220458984375	420.5918884277344
1027	420.6785888671875	19.1024680069333					1	DETECTED	420.6786 m/z @19.10 [151020OFc1_NvH-0949-Control-20.raw]	420.6785888671875	19.1024680069333	3.76544833306667	94.6544003712	90.88895203813333	53418.65625	8.55696473715903E7	0	8236	0.09858434242253367	2.977873470964571	4.943803261793834	420.6692810058594	420.688232421875
1028	420.69854736328125	24.8053617069333					1	DETECTED	420.6985 m/z @24.81 [151020OFc1_NvH-0949-Control-20.raw]	420.69854736328125	24.8053617069333	6.34548574666667	79.0942326266667	72.74874688000003	121981.015625	7.527855806792079E7	0	8236	0.7764871927836019	2.633359730068253	0.058880571382558256	420.6885986328125	420.6994323730469
1029	420.7094421386719	32.4446210394667					1	DETECTED	420.7094 m/z @32.44 [151020OFc1_NvH-0949-Control-20.raw]	420.7094421386719	32.4446210394667	2.81277104693333	96.7688806069333	93.95610955999996	123221.6875	7.962047836733173E7	0	8236	14.118836297131942	1.9168227327689664	3.190835789488587	420.699462890625	420.71160888671875
1030	420.7218933105469	34.5752607461333					1	DETECTED	420.7219 m/z @34.58 [151020OFc1_NvH-0949-Control-20.raw]	420.7218933105469	34.5752607461333	3.8439054896	94.6639381538667	90.82003266426669	4509401.0	1.76268714575803E8	2	8236	0.18142842090647093	0.5169858919363666	30.570392845644463	420.712158203125	420.7318115234375
1031	420.737548828125	47.6418855493333					1	DETECTED	420.7375 m/z @47.64 [151020OFc1_NvH-0949-Control-20.raw]	420.737548828125	47.6418855493333	3.52119881786667	89.5125279805333	85.99132916266663	332620.71875	8.495938330064519E7	2	8236	4.752023100669469	0.5114038204887486	0.011536822648883064	420.7319030761719	420.747314453125
1032	420.75848388671875	24.8140780816					1	DETECTED	420.7585 m/z @24.81 [151020OFc1_NvH-0949-Control-20.raw]	420.75848388671875	24.8140780816	1.55315168346667	94.8373443578667	93.28419267440003	532816.25	1.1288973802621074E8	0	8236	3.2551621253635012	3.5566280906870453	0.5686304934221388	420.74853515625	420.7684631347656
1033	420.7722473144531	27.9067847181333					1	DETECTED	420.7722 m/z @27.91 [151020OFc1_NvH-0949-Control-20.raw]	420.7722473144531	27.9067847181333	3.83439148346667	99.2940225610667	95.45963107760002	481765.6875	1.1790982968571635E8	2	8236	19.54459917823275	0.6264847117351777	0.008984640319098174	420.76849365234375	420.7821960449219
1034	420.7867431640625	37.6251844994667					1	DETECTED	420.7867 m/z @37.63 [151020OFc1_NvH-0949-Control-20.raw]	420.7867431640625	37.6251844994667	3.79533524026667	93.0812808853333	89.28594564506663	281177.125	8.769488091600004E7	0	8236	0.20802459834917642	36.892737090179565	60.19828844923071	420.7822570800781	420.79620361328125
1035	420.84967041015625	12.4045861864					1	DETECTED	420.8497 m/z @12.40 [151020OFc1_NvH-0949-Control-20.raw]	420.84967041015625	12.4045861864	0.1041682024	99.8999762784	99.795808076	66515.4375	9.151827497550726E7	0	8236	0.14814111243497408	6.974853511760749	0.09517990765629544	420.8396911621094	420.8505554199219
1036	420.8605651855469	20.8726856002667					1	DETECTED	420.8606 m/z @20.87 [151020OFc1_NvH-0949-Control-20.raw]	420.8605651855469	20.8726856002667	0.0067666496	99.9535361653333	99.94676951573331	395707.125	9.48214998224384E7	0	8236	0.13174208966058032	1.068645064714396	0.9089887222844739	420.8505859375	420.8705139160156
1037	420.8860168457031	16.9832176693333					1	DETECTED	420.8860 m/z @16.98 [151020OFc1_NvH-0949-Control-20.raw]	420.8860168457031	16.9832176693333	0.0828741594666667	99.7905411562667	99.70766699680003	461041.15625	8.632604996082841E7	3	8236	0.14088032532597694	0.5157955126716375	5.052465108372221	420.8761291503906	420.8880920410156
1038	420.8981018066406	19.8515706109333					1	DETECTED	420.8981 m/z @19.85 [151020OFc1_NvH-0949-Control-20.raw]	420.8981018066406	19.8515706109333	0.0067666496	99.9104696968	99.90370304720001	1521362.25	1.3828295330241564E8	0	8236	0.2063975294275835	3.9016226851860205	2.507426810830338	420.88818359375	420.9080810546875
1039	420.9164123535156	12.8833846688					1	DETECTED	420.9164 m/z @12.88 [151020OFc1_NvH-0949-Control-20.raw]	420.9164123535156	12.8833846688	0.0067666496	99.9535361653333	99.94676951573331	307963.84375	8.73403929916275E7	0	8236	8.344030018272857	0.8430906483407834	1.0657107301992337	420.9081726074219	420.9263916015625
1040	420.92718505859375	25.4881286770667					1	DETECTED	420.9272 m/z @25.49 [151020OFc1_NvH-0949-Control-20.raw]	420.92718505859375	25.4881286770667	0.0067666496	99.5171555210667	99.5103888714667	38392.77734375	7.92721760154556E7	0	8236	25.183002178882266	1.9751627809441124	2.975047791361934	420.92645263671875	420.9292297363281
1041	420.9400634765625	47.3043435829333					1	DETECTED	420.9401 m/z @47.30 [151020OFc1_NvH-0949-Control-20.raw]	420.9400634765625	47.3043435829333	0.0067666496	99.889053148	99.8822864984	43196.140625	8.79872345951111E7	0	8236	91.47191037027775	1.0261351133203878	1.3317700078668775	420.9300842285156	420.9403991699219
1042	420.9505615234375	20.1580790736					1	DETECTED	420.9506 m/z @20.16 [151020OFc1_NvH-0949-Control-20.raw]	420.9505615234375	20.1580790736	0.0067666496	99.8015806685333	99.79481401893331	70464.1484375	7.736705406257677E7	0	8236	12.376535336669038	2.5224738402733404	3.9840168764355326	420.9406433105469	420.9505615234375
1043	420.9606018066406	32.4446210394667					1	DETECTED	420.9606 m/z @32.44 [151020OFc1_NvH-0949-Control-20.raw]	420.9606018066406	32.4446210394667	0.0067666496	99.8232783613333	99.8165117117333	153645.078125	9.025399205790949E7	0	8236	12.24355294041629	2.002689279969958	0.00795047576930542	420.95062255859375	420.962646484375
1044	420.97265625	91.4122833394667					1	DETECTED	420.9727 m/z @91.41 [151020OFc1_NvH-0949-Control-20.raw]	420.97265625	91.4122833394667	0.0067666496	99.7905411562667	99.7837745066667	1257047.5	9.867300200924985E7	0	8236	0.0820689160198782	0.500930603555523	0.001668486809523659	420.96270751953125	420.9824523925781
1045	420.9888610839844	47.6966558365333					1	DETECTED	420.9889 m/z @47.70 [151020OFc1_NvH-0949-Control-20.raw]	420.9888610839844	47.6966558365333	0.0292957976	99.4731599936	99.443864196	241303.8125	8.788515937881696E7	0	8236	19.726432587328524	0.7904965462980249	0.006768334127547694	420.98291015625	420.9986572265625
1046	421.004638671875	24.8967358426667					1	DETECTED	421.0046 m/z @24.90 [151020OFc1_NvH-0949-Control-20.raw]	421.004638671875	24.8967358426667	0.0067666496	99.8561094474667	99.8493427978667	84697.2890625	7.685141056664033E7	0	8236	19.062716473593742	1.9890564665907848	1.9243426491475137	420.9993896484375	421.0145263671875
1047	421.05914306640625	18.2135994976					1	DETECTED	421.0591 m/z @18.21 [151020OFc1_NvH-0949-Control-20.raw]	421.05914306640625	18.2135994976	0.179077242133333	99.7245843277333	99.54550708559997	734395.375	2.987072845045267E8	0	8236	1.2076776586664515	2.8067688289340014	2.0479294145235807	421.0492248535156	421.068359375
1048	421.09857177734375	91.6563181725333					1	DETECTED	421.0986 m/z @91.66 [151020OFc1_NvH-0949-Control-20.raw]	421.09857177734375	91.6563181725333	0.136425784266667	99.2059879514667	99.06956216720003	249015.53125	1.0473328022112916E8	0	8236	0.44856383487474716	0.5170674748770653	0.02634946471036311	421.08880615234375	421.1083068847656
1049	421.11773681640625	64.3390915674667					1	DETECTED	421.1177 m/z @64.34 [151020OFc1_NvH-0949-Control-20.raw]	421.11773681640625	64.3390915674667	10.3662572824	97.2907386858667	86.9244814034667	72921.8046875	8.562301620074329E7	0	8236	0.7637848923316	0.7825724934483717	12.761830965286277	421.1087646484375	421.1215515136719
1050	421.1325988769531	73.2361050888					1	DETECTED	421.1326 m/z @73.24 [151020OFc1_NvH-0949-Control-20.raw]	421.1325988769531	73.2361050888	31.6635317581333	97.3016722272	65.6381404690667	80226.6171875	7.377346709633936E7	0	8236	0.5707703761509606	0.5059636365008682	2.0447529951152132	421.1231384277344	421.1355895996094
1051	421.14599609375	89.7261318144					1	DETECTED	421.1460 m/z @89.73 [151020OFc1_NvH-0949-Control-20.raw]	421.14599609375	89.7261318144	0.314366223466667	99.9535361653333	99.63916994186664	2065319.125	1.5956641893312183E8	0	8236	0.6514163023989568	4.529554095964141	0.017540531250171788	421.13641357421875	421.1551818847656
1052	421.17138671875	92.1163336634667					1	DETECTED	421.1714 m/z @92.12 [151020OFc1_NvH-0949-Control-20.raw]	421.17138671875	92.1163336634667	0.612801962666667	99.8015806685333	99.18877870586664	65378.40234375	7.765244581629196E7	0	8236	0.038120879566818644	0.5319694801482032	0.07006959177519824	421.1618957519531	421.17254638671875
1053	421.1826477050781	90.1209921128					1	DETECTED	421.1826 m/z @90.12 [151020OFc1_NvH-0949-Control-20.raw]	421.1826477050781	90.1209921128	7.3659914336	91.8156857357333	84.4496943021333	229522.046875	9.935553581205784E7	0	8236	0.07632609243229638	0.5110981682795764	5.956399215052707E-4	421.17266845703125	421.1832580566406
1054	421.19342041015625	12.4568375594667					1	DETECTED	421.1934 m/z @12.46 [151020OFc1_NvH-0949-Control-20.raw]	421.19342041015625	12.4568375594667	3.56725924426667	99.8561094474667	96.28885020320003	267372.53125	1.0083589982144763E8	3	8236	4.971617247375123	3.8714250285980714	37.109955214500566	421.18365478515625	421.2033996582031
1055	421.2062072753906	35.5212706829333					1	DETECTED	421.2062 m/z @35.52 [151020OFc1_NvH-0949-Control-20.raw]	421.2062072753906	35.5212706829333	3.66190996533333	92.4185365637333	88.75662659839996	136265.078125	9.141892993438508E7	0	8236	56.36670319035315	1.6612286764839244	3.321815932439836	421.20343017578125	421.20892333984375
1056	421.2189636230469	90.7510243882667					1	DETECTED	421.2190 m/z @90.75 [151020OFc1_NvH-0949-Control-20.raw]	421.2189636230469	90.7510243882667	2.7663278064	99.2940225610667	96.5276947546667	4774453.0	2.1069425481651968E8	3	8236	0.18603440080033806	0.5026204308477141	0.004956977457235295	421.2090148925781	421.22894287109375
1057	421.23248291015625	19.8515706109333					1	DETECTED	421.2325 m/z @19.85 [151020OFc1_NvH-0949-Control-20.raw]	421.23248291015625	19.8515706109333	3.31900953413333	95.4643119469333	92.14530241279996	1059136.5	1.3939246058247274E8	2	8236	6.8443520916759475	0.5254552737558419	13.095218179287105	421.2289733886719	421.2424621582031
1058	421.2481994628906	22.3907893797333					1	DETECTED	421.2482 m/z @22.39 [151020OFc1_NvH-0949-Control-20.raw]	421.2481994628906	22.3907893797333	3.95804584586667	96.3737454346667	92.41569958880004	273762.0	9.343007399922012E7	0	8236	14.120698396994921	0.6379867282645061	5.618172112154102	421.24249267578125	421.25030517578125
1059	421.26031494140625	21.4098462552					1	DETECTED	421.2603 m/z @21.41 [151020OFc1_NvH-0949-Control-20.raw]	421.26031494140625	21.4098462552	2.2306048336	96.341212356	94.1106075224	595189.625	1.1482628018703948E8	0	8236	0.24244707827758916	49.70351418873746	100.12436988450098	421.2503356933594	421.2702941894531
1060	421.2789306640625	50.3756775944					1	DETECTED	421.2789 m/z @50.38 [151020OFc1_NvH-0949-Control-20.raw]	421.2789306640625	50.3756775944	3.11060336133333	92.3141334776	89.20353011626666	473732.59375	9.920814556786934E7	2	8236	0.18462202612421663	1.4210556712852347	1.0990231508903348	421.27032470703125	421.2889099121094
1061	421.2889709472656	37.5540211669333					1	DETECTED	421.2890 m/z @37.55 [151020OFc1_NvH-0949-Control-20.raw]	421.2889709472656	37.5540211669333	4.3088715632	94.1375522733333	89.8286807101333	192049.03125	1.375111302083254E8	0	8236	86.51197847575459	1.3179426767609872	1.638090082561707	421.2889709472656	421.2987365722656
1062	421.33123779296875	90.4287427328					1	DETECTED	421.3312 m/z @90.43 [151020OFc1_NvH-0949-Control-20.raw]	421.33123779296875	90.4287427328	0.0067666496	99.9967725717333	99.9900059221333	88626.8984375	7.879990554392664E7	0	8236	1.2616241097978502	0.5487458870418551	0.019019203738490913	421.3212890625	421.33746337890625
1063	421.3526611328125	90.3590021509333					1	DETECTED	421.3527 m/z @90.36 [151020OFc1_NvH-0949-Control-20.raw]	421.3526611328125	90.3590021509333	6.92908559413333	99.5610335349333	92.63194794079998	144096.40625	1.1697040427271597E8	0	8236	1.73758550744013	0.5080769245765688	30.032812522044853	421.3429870605469	421.36102294921875
1064	421.36749267578125	91.2359875232					1	DETECTED	421.3675 m/z @91.24 [151020OFc1_NvH-0949-Control-20.raw]	421.36749267578125	91.2359875232	10.4175105570667	99.8125683968	89.3950578397333	137010.09375	1.286103099583275E8	0	8236	0.9929126203625458	0.5040553533627721	1.1403140951812847	421.36273193359375	421.3770751953125
1065	421.4286804199219	30.7840664352					1	DETECTED	421.4287 m/z @30.78 [151020OFc1_NvH-0949-Control-20.raw]	421.4286804199219	30.7840664352	5.36568509973333	74.9235052517333	69.55782015199998	27226.330078125	6.754541862076244E7	0	8236	62.17469041464606	1.368258254410261	1.736516508820522	421.42523193359375	421.4336853027344
1066	421.4439697265625	51.0121368533333					1	DETECTED	421.4440 m/z @51.01 [151020OFc1_NvH-0949-Control-20.raw]	421.4439697265625	51.0121368533333	2.665062612	92.0375824976	89.3725198856	259384.140625	8.93345583580743E7	5	8236	31.30987119947949	1.0851501179774208	1.325817831912849	421.43585205078125	421.4535217285156
1067	421.4709167480469	18.1193942616					1	DETECTED	421.4709 m/z @18.12 [151020OFc1_NvH-0949-Control-20.raw]	421.4709167480469	18.1193942616	3.11060336133333	98.3552268717333	95.24462351039996	3002967.75	1.4392059944241014E8	4	8236	0.17014887723989247	1.5039508862716202	1.4047471444958521	421.4609375	421.4808654785156
1068	421.48095703125	30.4029023034667					1	DETECTED	421.4810 m/z @30.40 [151020OFc1_NvH-0949-Control-20.raw]	421.48095703125	30.4029023034667	3.53037598453333	95.6054625258667	92.07508654133336	325568.6875	1.1707641478014861E8	4	8236	34.88616109618969	0.5389443527563206	9.35323474254926	421.4809265136719	421.49090576171875
1069	421.50714111328125	89.7620112333333					1	DETECTED	421.5071 m/z @89.76 [151020OFc1_NvH-0949-Control-20.raw]	421.50714111328125	89.7620112333333	3.32849294693333	97.2589122330667	93.93041928613337	182851.203125	1.454063859902727E8	0	8236	49.50624156316088	0.5487092337728227	0.1042947314472328	421.4972229003906	421.51708984375
1070	421.52813720703125	12.3805098952					1	DETECTED	421.5281 m/z @12.38 [151020OFc1_NvH-0949-Control-20.raw]	421.52813720703125	12.3805098952	6.37330905413333	94.2435008744	87.87019182026667	200448.953125	9.535161654512069E7	0	8236	0.21908478667774034	1.5969337137148085	4.028608688836632	421.518310546875	421.5334777832031
1071	421.5434875488281	35.3507563565333					1	DETECTED	421.5435 m/z @35.35 [151020OFc1_NvH-0949-Control-20.raw]	421.5434875488281	35.3507563565333	3.930071452	98.4748315557333	94.5447601037333	735568.0625	1.0268419595333523E8	0	8236	16.968984224163826	0.5324275024846763	0.14632578585277298	421.53350830078125	421.5489501953125
1072	421.5594177246094	39.4270642528					1	DETECTED	421.5594 m/z @39.43 [151020OFc1_NvH-0949-Control-20.raw]	421.5594177246094	39.4270642528	3.32849294693333	93.9624187952	90.63392584826667	958785.1875	1.1839213714741816E8	3	8236	16.968423968561254	0.556018714231355	0.18605688958018704	421.5495300292969	421.5693664550781
1073	421.57476806640625	38.885819956					1	DETECTED	421.5748 m/z @38.89 [151020OFc1_NvH-0949-Control-20.raw]	421.57476806640625	38.885819956	2.72029304853333	96.3629264848	93.64263343626666	210120.640625	8.504674575324635E7	0	8236	2.6930640736204268	0.548805598634949	0.05216730518213373	421.5694580078125	421.5768737792969
1074	421.5869140625	47.9424860045333					1	DETECTED	421.5869 m/z @47.94 [151020OFc1_NvH-0949-Control-20.raw]	421.5869140625	47.9424860045333	2.79432371813333	98.8150898557333	96.02076613759998	372688.90625	8.388681370746964E7	0	8236	8.47209022418722	3.6013394639263963	0.023919349433585774	421.57696533203125	421.5965270996094
1075	421.6044921875	43.1017309117333					1	DETECTED	421.6045 m/z @43.10 [151020OFc1_NvH-0949-Control-20.raw]	421.6044921875	43.1017309117333	5.16804940613333	94.692368824	89.52431941786666	46623.3125	7.724498969306363E7	0	8236	11.026430854002335	1.1938835804558028	1.3837433605356408	421.5982360839844	421.61407470703125
1076	421.6449279785156	51.0121368533333					1	DETECTED	421.6449 m/z @51.01 [151020OFc1_NvH-0949-Control-20.raw]	421.6449279785156	51.0121368533333	1.16076286666667	88.4483990389333	87.28763617226663	294042.40625	8.884328419306675E7	0	8236	0.1860745693483281	0.5035651559738061	1.2701815657037359	421.63555908203125	421.65447998046875
1077	421.7012634277344	19.8083147514667					1	DETECTED	421.7013 m/z @19.81 [151020OFc1_NvH-0949-Control-20.raw]	421.7012634277344	19.8083147514667	4.79438892826667	95.4321814757333	90.63779254746663	105660.84375	8.290758573708768E7	0	8236	0.08317284857448115	3.0820486343136055	3.6237446748180737	421.69140625	421.70135498046875
1078	421.7113952636719	29.3597768557333					1	DETECTED	421.7114 m/z @29.36 [151020OFc1_NvH-0949-Control-20.raw]	421.7113952636719	29.3597768557333	3.62310577466667	99.889053148	96.26594737333333	2798553.25	2.04895312686864E8	2	8236	11.318079204025391	0.5315595600388164	0.6023259524738308	421.70147705078125	421.72137451171875
1079	421.7215576171875	18.09065498					1	DETECTED	421.7216 m/z @18.09 [151020OFc1_NvH-0949-Control-20.raw]	421.7215576171875	18.09065498	3.52119881786667	92.0272206525333	88.50602183466663	2406892.75	1.669036633954574E8	0	8236	0.18569313425007294	0.778498957514544	0.0520431643566566	421.7214050292969	421.7315368652344
1080	421.7315673828125	30.3902648557333					1	DETECTED	421.7316 m/z @30.39 [151020OFc1_NvH-0949-Control-20.raw]	421.7315673828125	30.3902648557333	3.49025719946667	97.2589122330667	93.76865503360003	354372.96875	9.135764270489277E7	0	8236	17.85926560792609	0.5084353239465217	0.033936296518351616	421.7315673828125	421.7364807128906
1081	421.74652099609375	27.8870870392					1	DETECTED	421.7465 m/z @27.89 [151020OFc1_NvH-0949-Control-20.raw]	421.74652099609375	27.8870870392	3.36955298826667	99.0206070362667	95.65105404800002	2799420.25	1.628018514544097E8	2	8236	1.8816498958342827	1.3333647294837323	1.6462181110978176	421.736572265625	421.7498474121094
1082	421.7598571777344	27.792135956					1	DETECTED	421.7599 m/z @27.79 [151020OFc1_NvH-0949-Control-20.raw]	421.7598571777344	27.792135956	2.21218040026667	99.9647523762667	97.75257197600003	4.18611904E8	8.93476940256562E9	2	8236	0.30407543560659533	1.4104622590866787	1.682987460336249	421.7498779296875	421.769775390625
1083	421.7762145996094	30.359588408					1	DETECTED	421.7762 m/z @30.36 [151020OFc1_NvH-0949-Control-20.raw]	421.7762145996094	30.359588408	0.0067666496	97.9956500496	97.9888834	662487.1875	1.057548287576447E8	2	8236	11.191149531954284	0.7994564131266683	0.02337059675886122	421.77008056640625	421.78619384765625
1084	421.7956237792969	27.9912507250667					1	DETECTED	421.7956 m/z @27.99 [151020OFc1_NvH-0949-Control-20.raw]	421.7956237792969	27.9912507250667	2.3596447488	98.8592149274667	96.4995701786667	94948.96875	8.012209105177781E7	0	8236	9.897658418050899	2.0713267853175914	0.20606472833772854	421.78643798828125	421.805419921875
1085	421.8462219238281	51.0651760365333					1	DETECTED	421.8462 m/z @51.07 [151020OFc1_NvH-0949-Control-20.raw]	421.8462219238281	51.0651760365333	0.1897171488	99.9967725717333	99.8070554229333	201425.546875	9.218129820487738E7	0	8236	36.807343278752924	0.5014002611647966	0.0035325382041750545	421.83648681640625	421.8547668457031
1086	421.8647766113281	49.5254991261333					1	DETECTED	421.8648 m/z @49.53 [151020OFc1_NvH-0949-Control-20.raw]	421.8647766113281	49.5254991261333	0.0067666496	99.9647523762667	99.9579857266667	590547.125	1.0085048963352348E8	3	8236	31.15254438750723	0.5349168355728776	0.00851985876672008	421.85479736328125	421.874755859375
1087	421.87786865234375	35.3160686290667					1	DETECTED	421.8779 m/z @35.32 [151020OFc1_NvH-0949-Control-20.raw]	421.87786865234375	35.3160686290667	0.0067666496	99.9967725717333	99.9900059221333	576063.875	9.5218295694037E7	0	8236	0.19955395371716378	0.6913076814767609	0.14530347365412036	421.8747863769531	421.8878479003906
1088	421.8931579589844	39.4088244005333					1	DETECTED	421.8932 m/z @39.41 [151020OFc1_NvH-0949-Control-20.raw]	421.8931579589844	39.4088244005333	0.0067666496	99.9213299997333	99.9145633501333	384764.78125	1.0766486498246442E8	3	8236	14.13503695647892	0.5039984921528351	0.01374494144536724	421.887939453125	421.90313720703125
1089	421.9065246582031	29.7511282952					1	DETECTED	421.9065 m/z @29.75 [151020OFc1_NvH-0949-Control-20.raw]	421.9065246582031	29.7511282952	0.0183936834666667	99.9967725717333	99.97837888826663	212426.140625	8.887401064155565E7	0	8236	17.58172978450047	0.5356383910207396	0.657699356416388	421.9031677246094	421.91650390625
1090	421.92169189453125	48.0150960530667					1	DETECTED	421.9217 m/z @48.02 [151020OFc1_NvH-0949-Control-20.raw]	421.92169189453125	48.0150960530667	0.0067666496	99.9967725717333	99.9900059221333	168742.3125	8.721313545451269E7	0	8236	34.684330419429145	1.023617742603305	0.0023350966124179077	421.9165344238281	421.9316711425781
1091	421.9563293457031	35.0889464936					1	DETECTED	421.9563 m/z @35.09 [151020OFc1_NvH-0949-Control-20.raw]	421.9563293457031	35.0889464936	0.0067666496	99.8232783613333	99.8165117117333	400925.03125	8.837727263962351E7	0	8236	0.14448944483410742	0.5025131351224079	0.006860730198388348	421.946533203125	421.96209716796875
1092	421.97210693359375	18.09065498					1	DETECTED	421.9721 m/z @18.09 [151020OFc1_NvH-0949-Control-20.raw]	421.97210693359375	18.09065498	0.0067666496	99.9647523762667	99.9579857266667	1310887.875	1.3485796373978573E8	0	8236	0.174116889915652	6.477798879238932	3.254788528090985	421.9621276855469	421.9820861816406
1093	421.9898681640625	25.5744555730667					1	DETECTED	421.9899 m/z @25.57 [151020OFc1_NvH-0949-Control-20.raw]	421.9898681640625	25.5744555730667	0.1041682024	99.7463466762667	99.6421784738667	646326.3125	9.818154791974892E7	4	8236	0.09547229210060237	8.430204308569309	20.425512737596673	421.98211669921875	421.99969482421875
1094	422.0029602050781	37.5540211669333					1	DETECTED	422.0030 m/z @37.55 [151020OFc1_NvH-0949-Control-20.raw]	422.0029602050781	37.5540211669333	0.114938685066667	98.7936361634667	98.67869747840004	169444.484375	9.418446223318236E7	0	8236	52.95144778078012	1.2405672461166095	2.6264678651398556	421.9998779296875	422.0129089355469
1095	422.0251159667969	64.9746845184					1	DETECTED	422.0251 m/z @64.97 [151020OFc1_NvH-0949-Control-20.raw]	422.0251159667969	64.9746845184	0.1577840552	98.7826214938667	98.6248374386667	684468.25	2.088659043791073E8	0	8236	4.369412856838082	0.6466223221166769	3.5512190855585906	422.0155029296875	422.034912109375
1096	422.04473876953125	36.4299875013333					1	DETECTED	422.0447 m/z @36.43 [151020OFc1_NvH-0949-Control-20.raw]	422.04473876953125	36.4299875013333	5.87664576133333	99.6264766530667	93.74983089173337	435695.75	1.8183132708787733E8	5	8236	10.126758651762596	1.854856878618318	12.571086055121608	422.0357971191406	422.05328369140625
1097	422.0628356933594	18.4732921469333					1	DETECTED	422.0628 m/z @18.47 [151020OFc1_NvH-0949-Control-20.raw]	422.0628356933594	18.4732921469333	3.471762172	99.1949357418667	95.7231735698667	93592.3828125	8.736421404765636E7	0	8236	19.55745375742005	3.624882809623839	6.529933291613144	422.0552978515625	422.06927490234375
1098	422.07952880859375	66.8458192253333					1	DETECTED	422.0795 m/z @66.85 [151020OFc1_NvH-0949-Control-20.raw]	422.07952880859375	66.8458192253333	0.0828741594666667	99.6045541696	99.52168001013332	423298.5	1.329598482888124E8	0	8236	2.5890212110399062	0.8163742364324613	1.8653705226027066	422.069580078125	422.08929443359375
1099	422.100830078125	91.7724297978667					1	DETECTED	422.1008 m/z @91.77 [151020OFc1_NvH-0949-Control-20.raw]	422.100830078125	91.7724297978667	0.654926866133333	94.3273606634667	93.67243379733337	159099.453125	8.38099582866339E7	0	8236	0.09145414286300024	0.5039833835080102	0.005557009634613677	422.09271240234375	422.11077880859375
1100	422.1171569824219	90.3865828077333					1	DETECTED	422.1172 m/z @90.39 [151020OFc1_NvH-0949-Control-20.raw]	422.1171569824219	90.3865828077333	14.3196517269333	95.0734041138667	80.7537523869334	109371.75	1.0219139279280734E8	0	8236	23.28118929874111	0.530807219638945	0.04163313449406543	422.11083984375	422.1194763183594
1101	422.1304931640625	90.3681953357333					1	DETECTED	422.1305 m/z @90.37 [151020OFc1_NvH-0949-Control-20.raw]	422.1304931640625	90.3681953357333	6.77739139093333	99.5610335349333	92.78364214399997	3.9417096E7	2.973380981825876E8	0	8236	0.043463633768908494	1.2692789344650923	1.1969609983265668	422.12078857421875	422.140380859375
1102	422.14959716796875	89.7261318144					1	DETECTED	422.1496 m/z @89.73 [151020OFc1_NvH-0949-Control-20.raw]	422.14959716796875	89.7261318144	14.1854077885333	95.8327158765333	81.647308088	350713.875	8.751648983021681E7	0	8236	0.45249084620832036	1.7567872462108818	0.03976277909299564	422.14141845703125	422.15936279296875
1103	422.1664733886719	90.3229063834667					1	DETECTED	422.1665 m/z @90.32 [151020OFc1_NvH-0949-Control-20.raw]	422.1664733886719	90.3229063834667	8.73607158666667	98.9569493690667	90.22087778240004	109300.1015625	7.566015291004105E7	0	8236	0.6526039950397973	1.3347867785478047	0.15228974628300862	422.16015625	422.1764221191406
1104	422.17803955078125	15.8922360277333					1	DETECTED	422.1780 m/z @15.89 [151020OFc1_NvH-0949-Control-20.raw]	422.17803955078125	15.8922360277333	5.94254861866667	72.9391129168	66.99656429813334	40029.5078125	6.004706223166458E7	0	8236	57.0835743554059	3.3667672934670727	5.733534586934144	422.17657470703125	422.1801452636719
1105	422.1902160644531	20.5220088357333					1	DETECTED	422.1902 m/z @20.52 [151020OFc1_NvH-0949-Control-20.raw]	422.1902160644531	20.5220088357333	2.74781774426667	94.7883861997333	92.04056845546663	361493.3125	9.306095263869682E7	0	8236	0.1480385722891988	289.98825676118304	5.698898293319046	422.1808166503906	422.1927490234375
1106	422.2027587890625	91.8059080981333					1	DETECTED	422.2028 m/z @91.81 [151020OFc1_NvH-0949-Control-20.raw]	422.2027587890625	91.8059080981333	3.33779268533333	97.3998318682667	94.06203918293338	1.1983958E7	2.47609132671349E8	3	8236	0.08413358654603087	0.5026231092545933	0.08231187176921038	422.1927795410156	422.2127380371094
1107	422.213134765625	29.4179050064					1	DETECTED	422.2131 m/z @29.42 [151020OFc1_NvH-0949-Control-20.raw]	422.213134765625	29.4179050064	3.31900953413333	98.5751364170667	95.25612688293337	1236970.75	1.720866974300995E8	3	8236	0.2988157884881204	0.5449280384346872	0.5601207840170008	422.2127990722656	422.2231140136719
1108	422.2276916503906	27.4910313536					1	DETECTED	422.2277 m/z @27.49 [151020OFc1_NvH-0949-Control-20.raw]	422.2276916503906	27.4910313536	2.1754325648	90.1882419893333	88.0128094245333	620919.0625	1.3488843623666602E8	0	8236	18.74711758095139	0.6425832052034696	0.6724772766990044	422.22314453125	422.22772216796875
1109	422.23773193359375	15.4952613336					1	DETECTED	422.2377 m/z @15.50 [151020OFc1_NvH-0949-Control-20.raw]	422.23773193359375	15.4952613336	3.02594159413333	97.4767969984	94.45085540426668	1502892.5	2.0996916833859372E8	2	8236	12.20765664304829	4.764589353665988	138.80581798373117	422.2277526855469	422.245361328125
1110	422.25537109375	27.8458455253333					1	DETECTED	422.2554 m/z @27.85 [151020OFc1_NvH-0949-Control-20.raw]	422.25537109375	27.8458455253333	3.1387092888	99.1184363496	95.9797270608	1.90261936E8	4.0296572517605076E9	2	8236	0.2851440545288746	1.15364359562756	1.254737155074125	422.24542236328125	422.2650451660156
1111	422.26873779296875	36.4528246365333					1	DETECTED	422.2687 m/z @36.45 [151020OFc1_NvH-0949-Control-20.raw]	422.26873779296875	36.4528246365333	3.40684139546667	93.3138872184	89.90704582293333	1355828.5	1.3136842339969787E8	2	8236	0.21560396826189532	0.55623391284615	0.04138878062374643	422.2654724121094	422.2786865234375
1112	422.2806091308594	27.8725640656					1	DETECTED	422.2806 m/z @27.87 [151020OFc1_NvH-0949-Control-20.raw]	422.2806091308594	27.8725640656	3.02594159413333	98.3225046776	95.29656308346667	204882.4375	8.548287113657506E7	0	8236	79.08188880003941	1.9290345533484916	9.77036412228153	422.27874755859375	422.2904968261719
1113	422.293212890625	92.0753864946667					1	DETECTED	422.2932 m/z @92.08 [151020OFc1_NvH-0949-Control-20.raw]	422.293212890625	92.0753864946667	5.59829216906667	98.8918936130667	93.29360144400003	137525.671875	2.0904107453135327E8	0	8236	0.06854635458701352	0.5415503844089374	0.30589841726284867	422.2910461425781	422.2996826171875
1114	422.3106994628906	90.8624855482667					1	DETECTED	422.3107 m/z @90.86 [151020OFc1_NvH-0949-Control-20.raw]	422.3106994628906	90.8624855482667	6.96796411866667	92.1546499762667	85.18668585760003	67101.375	1.0109584866834931E8	0	8236	0.8565731656254201	0.5077011252104484	0.002889364821354039	422.3038330078125	422.3175964355469
1115	422.34613037109375	27.792135956					1	DETECTED	422.3461 m/z @27.79 [151020OFc1_NvH-0949-Control-20.raw]	422.34613037109375	27.792135956	2.08384787653333	92.4369364802667	90.35308860373337	89114.2890625	9.04397877355798E7	0	8236	89.96641215066771	1.7572754810519415	2.498828058833144	422.34246826171875	422.3561096191406
1116	422.4154052734375	9.5916198992					1	DETECTED	422.4154 m/z @9.59 [151020OFc1_NvH-0949-Control-20.raw]	422.4154052734375	9.5916198992	3.9969453288	98.1700954058667	94.17315007706671	390194.0	9.565294048434535E7	0	8236	14.918546731489865	32.074430598681715	1.3831812174202458	422.40545654296875	422.4253234863281
1117	422.4460754394531	36.4528246365333					1	DETECTED	422.4461 m/z @36.45 [151020OFc1_NvH-0949-Control-20.raw]	422.4460754394531	36.4528246365333	5.51217623946667	98.2134637898667	92.70128755040002	353500.59375	8.486698449057795E7	0	8236	0.14000929718193333	1.0522820517032994	1.2206656505782938	422.4367370605469	422.4560546875
1118	422.4571533203125	35.0192701837333					1	DETECTED	422.4572 m/z @35.02 [151020OFc1_NvH-0949-Control-20.raw]	422.4571533203125	35.0192701837333	4.99950287333333	81.1473988098667	76.14789593653337	108939.5703125	8.618618900740351E7	0	8236	23.187602666093255	1.2772974536600832	0.0032886294714298977	422.4561767578125	422.45880126953125
1119	422.4688415527344	20.9960319314667					1	DETECTED	422.4688 m/z @21.00 [151020OFc1_NvH-0949-Control-20.raw]	422.4688415527344	20.9960319314667	3.38819605653333	99.305048804	95.91685274746666	231739.546875	8.730045258507794E7	0	8236	2.7053007154902353	0.5351812380598574	1.4072143138011484	422.45904541015625	422.47882080078125
1120	422.4806213378906	24.3690024144					1	DETECTED	422.4806 m/z @24.37 [151020OFc1_NvH-0949-Control-20.raw]	422.4806213378906	24.3690024144	3.63380360293333	43.7950855986667	40.161281995733376	140489.28125	4.313005789194259E7	0	8236	6.6578006391145905	1.965278845584051	1.3196729161870624	422.4788513183594	422.4808044433594
1121	422.4908142089844	25.5955054365333					1	DETECTED	422.4908 m/z @25.60 [151020OFc1_NvH-0949-Control-20.raw]	422.4908142089844	25.5955054365333	1.30520872613333	79.2424787682667	77.93727004213336	324118.75	7.595954746080257E7	0	8236	0.06266145001930212	0.5646900960092559	64.3405362415513	422.4808349609375	422.5003662109375
1122	422.52435302734375	20.5641933144					1	DETECTED	422.5244 m/z @20.56 [151020OFc1_NvH-0949-Control-20.raw]	422.52435302734375	20.5641933144	5.51217623946667	93.8444471736	88.33227093413333	250521.6875	8.865291680686897E7	0	8236	1.430510957841836	0.5091770707771339	7.811263419214631	422.5143737792969	422.52716064453125
1123	422.5372314453125	24.2416476968					1	DETECTED	422.5372 m/z @24.24 [151020OFc1_NvH-0949-Control-20.raw]	422.5372314453125	24.2416476968	2.62832150533333	95.9635063274667	93.33518482213337	777428.875	9.232788711750992E7	3	8236	0.18403852950802246	0.5519006459654223	0.05643783498671337	422.52728271484375	422.54180908203125
1124	422.55181884765625	26.0286605885333					1	DETECTED	422.5518 m/z @26.03 [151020OFc1_NvH-0949-Control-20.raw]	422.55181884765625	26.0286605885333	4.53910450106667	99.0422170725333	94.50311257146663	4333213.5	1.798690439179704E8	3	8236	0.18513347946933933	0.6808037914596949	127.25027132303953	422.5418395996094	422.5617980957031
1125	422.56243896484375	24.9820329882667					1	DETECTED	422.5624 m/z @24.98 [151020OFc1_NvH-0949-Control-20.raw]	422.56243896484375	24.9820329882667	3.94875213226667	96.7904135786667	92.84166144640002	1101582.875	9.648151790142693E7	3	8236	2.5927323983979704	0.671063216381818	0.23610980101436346	422.56182861328125	422.5724182128906
1126	422.5758361816406	47.8473350378667					1	DETECTED	422.5758 m/z @47.85 [151020OFc1_NvH-0949-Control-20.raw]	422.5758361816406	47.8473350378667	3.072987344	84.4086153205333	81.3356279765333	1021820.875	1.2048710591124396E8	3	8236	0.4977218766829452	0.5175516694745343	0.07315278441845725	422.57244873046875	422.58575439453125
1127	422.6027526855469	41.2516037074667					1	DETECTED	422.6028 m/z @41.25 [151020OFc1_NvH-0949-Control-20.raw]	422.6027526855469	41.2516037074667	3.60473549253333	81.6061520778667	78.00141658533336	430158.21875	7.374322598681419E7	0	8236	0.09040277331388324	0.50486255541883	0.00545757666751224	422.5932922363281	422.61260986328125
1128	422.61578369140625	9.5610996176					1	DETECTED	422.6158 m/z @9.56 [151020OFc1_NvH-0949-Control-20.raw]	422.61578369140625	9.5610996176	3.05427894	95.7675714744	92.7132925344	427759.1875	9.0674194427794E7	0	8236	0.22319956950358844	46.518358705736574	2.0681593366694737	422.61285400390625	422.6252136230469
1129	422.6435852050781	43.8374517829333					1	DETECTED	422.6436 m/z @43.84 [151020OFc1_NvH-0949-Control-20.raw]	422.6435852050781	43.8374517829333	2.6834308928	85.1246763802667	82.4412454874667	214561.515625	8.261239174163866E7	0	8236	14.057349342611516	0.5004107546555568	0.2721748738525322	422.634033203125	422.6532897949219
1130	422.6770935058594	37.9244910549333					1	DETECTED	422.6771 m/z @37.92 [151020OFc1_NvH-0949-Control-20.raw]	422.6770935058594	37.9244910549333	4.32889405733333	98.9569493690667	94.62805531173338	31286.734375	8.412948886873738E7	0	8236	33.659757435606494	1.4083401363353283	1.8166802726706568	422.6671142578125	422.6820373535156
1131	422.6921691894531	30.8442430037333					1	DETECTED	422.6922 m/z @30.84 [151020OFc1_NvH-0949-Control-20.raw]	422.6921691894531	30.8442430037333	6.8912882648	91.6085080781333	84.7172198133333	74180.6328125	7.30938442650305E7	0	8236	13.911270710540819	1.768408547853041	4.380404700610972	422.68218994140625	422.69512939453125
1132	422.70526123046875	32.7894829882667					1	DETECTED	422.7053 m/z @32.79 [151020OFc1_NvH-0949-Control-20.raw]	422.70526123046875	32.7894829882667	4.72808735066667	99.5610335349333	94.83294618426663	79576.765625	7.513003401290128E7	0	8236	16.70490603046796	1.9266023016320468	0.012950715902604958	422.6953125	422.7121887207031
1133	422.7223815917969	13.3797874586667					1	DETECTED	422.7224 m/z @13.38 [151020OFc1_NvH-0949-Control-20.raw]	422.7223815917969	13.3797874586667	2.60070055093333	94.6171217437333	92.01642119279998	1316420.5	1.0936104082470894E8	4	8236	0.24904862205694123	26.425727825685446	103.26432130474842	422.71246337890625	422.7235107421875
1134	422.7335205078125	29.2467172634667					1	DETECTED	422.7335 m/z @29.25 [151020OFc1_NvH-0949-Control-20.raw]	422.7335205078125	29.2467172634667	3.61394354666667	95.8327158765333	92.21877232986662	3623519.0	2.1880641696959513E8	2	8236	5.777343084696096	0.9766626545539396	0.8545027669547566	422.7235412597656	422.7411804199219
1135	422.7511901855469	27.7759529290667					1	DETECTED	422.7512 m/z @27.78 [151020OFc1_NvH-0949-Control-20.raw]	422.7511901855469	27.7759529290667	4.99950287333333	98.8372564818667	93.83775360853338	3.8290228E7	1.0342721932250489E9	4	8236	0.30844378809219464	0.5228231123685728	0.034431402639169315	422.7412109375	422.76116943359375
1136	422.76629638671875	32.606310244					1	DETECTED	422.7663 m/z @32.61 [151020OFc1_NvH-0949-Control-20.raw]	422.76629638671875	32.606310244	4.56917451626667	98.2026972392	93.63352272293334	2331460.5	2.353063298208313E8	2	8236	5.2194688443419395	0.5065584084633455	0.08089011206924174	422.7611999511719	422.7756652832031
1137	422.7791442871094	30.3196465088					1	DETECTED	422.7791 m/z @30.32 [151020OFc1_NvH-0949-Control-20.raw]	422.7791442871094	30.3196465088	1.1121402416	98.7716054229333	97.6594651813333	67873.4296875	9.461795833227095E7	0	8236	0.049096989215623665	2.2579785925956193	2.9536617396817273	422.7766418457031	422.7889709472656
1138	422.8163757324219	9.57033670053333					1	DETECTED	422.8164 m/z @9.57 [151020OFc1_NvH-0949-Control-20.raw]	422.8163757324219	9.57033670053333	0.787670764533333	92.9757760624	92.18810529786667	266000.5	8.41310078669536E7	0	8236	0.18334565032887973	1.449591987093366	6.343178247754941	422.806640625	422.82611083984375
1139	422.8407897949219	30.2740619157333					1	DETECTED	422.8408 m/z @30.27 [151020OFc1_NvH-0949-Control-20.raw]	422.8407897949219	30.2740619157333	0.0067666496	99.9967725717333	99.9900059221333	269060.375	6.060618775004065E8	2	8236	32.6479944063956	11.913955004002709	22.799743431127904	422.8311462402344	422.85015869140625
1140	422.8609924316406	19.1703111226667					1	DETECTED	422.8610 m/z @19.17 [151020OFc1_NvH-0949-Control-20.raw]	422.8609924316406	19.1703111226667	5.35610325786667	98.1917349458667	92.83563168800003	106876.5703125	7.585103250486623E7	0	8236	1.391721335049656	0.5043344825185267	87.2141901170554	422.85107421875	422.86181640625
1141	422.87188720703125	24.2040042917333					1	DETECTED	422.8719 m/z @24.20 [151020OFc1_NvH-0949-Control-20.raw]	422.87188720703125	24.2040042917333	0.0067666496	99.7245843277333	99.7178176781333	499821.96875	8.79443367715386E7	0	8236	0.14643592310932263	0.5292934235337955	0.07394775490171002	422.8619384765625	422.87640380859375
1142	422.8864440917969	26.0020440610667					1	DETECTED	422.8864 m/z @26.00 [151020OFc1_NvH-0949-Control-20.raw]	422.8864440917969	26.0020440610667	0.0067666496	99.9647523762667	99.9579857266667	3474768.0	1.7170499141120633E8	3	8236	0.16226718322181455	0.9818208980209819	0.8930415011000343	422.87646484375	422.89642333984375
1143	422.89715576171875	25.0112008322667					1	DETECTED	422.8972 m/z @25.01 [151020OFc1_NvH-0949-Control-20.raw]	422.89715576171875	25.0112008322667	0.0067666496	99.9535361653333	99.94676951573331	762212.75	1.1008785815925267E8	0	8236	0.10503829412496302	1.423982278317269	0.6009348914699117	422.8964538574219	422.9071350097656
1144	422.9109802246094	47.7827981842667					1	DETECTED	422.9110 m/z @47.78 [151020OFc1_NvH-0949-Control-20.raw]	422.9109802246094	47.7827981842667	0.0183936834666667	99.8561094474667	99.83771576400002	681665.3125	1.1655040504942514E8	3	8236	0.26765964447395163	0.6476194716905453	1.023706065893404	422.90716552734375	422.92083740234375
1145	422.93743896484375	41.2277577933333					1	DETECTED	422.9374 m/z @41.23 [151020OFc1_NvH-0949-Control-20.raw]	422.93743896484375	41.2277577933333	0.0067666496	99.9865041434667	99.97973749386671	307897.625	9.094947026047637E7	0	8236	1.9072067062329054	0.5035289716776975	0.12809348791936473	422.927978515625	422.9473876953125
1146	422.9559326171875	16.3136372602667					1	DETECTED	422.9559 m/z @16.31 [151020OFc1_NvH-0949-Control-20.raw]	422.9559326171875	16.3136372602667	0.0067666496	99.8232783613333	99.8165117117333	110037.8203125	8.85407583112345E7	0	8236	0.13946571975549205	3.6441620034575206	0.011647073924811527	422.9474792480469	422.9627380371094
1147	422.9730224609375	13.3894726586667					1	DETECTED	422.9730 m/z @13.39 [151020OFc1_NvH-0949-Control-20.raw]	422.9730224609375	13.3894726586667	0.0067666496	99.9647523762667	99.9579857266667	1238979.0	1.1539669356774136E8	0	8236	0.22455876183972912	1.0158960844816052	1.5155057703134045	422.9631042480469	422.9830017089844
1148	422.9934997558594	33.9458098232					1	DETECTED	422.9935 m/z @33.95 [151020OFc1_NvH-0949-Control-20.raw]	422.9934997558594	33.9458098232	2.40577348346667	99.8561094474667	97.45033596400002	446402.4375	1.1219728051310746E8	0	8236	38.0008314363221	0.5625127070456223	259.3756011373626	422.9837646484375	422.9984130859375
1149	423.0085144042969	26.5369187498667					1	DETECTED	423.0085 m/z @26.54 [151020OFc1_NvH-0949-Control-20.raw]	423.0085144042969	26.5369187498667	0.231943260533333	99.3601798024	99.12823654186667	2644681.25	1.2392063837979923E8	4	8236	0.17651084410200468	0.5758004717715162	1.350840872464446	422.99859619140625	423.01812744140625
1150	423.02880859375	64.9450946808					1	DETECTED	423.0288 m/z @64.95 [151020OFc1_NvH-0949-Control-20.raw]	423.02880859375	64.9450946808	1.84554868346667	97.9405062562667	96.09495757280003	101898.71875	8.039118349879012E7	0	8236	0.6451048570420284	0.797612111327152	1.5105193626106137	423.0188293457031	423.03863525390625
1151	423.0419616699219	30.3480762586667					1	DETECTED	423.0420 m/z @30.35 [151020OFc1_NvH-0949-Control-20.raw]	423.0419616699219	30.3480762586667	0.727160777866667	99.6372787088	98.91011793093332	83525.8828125	8.708039022068365E7	0	8236	14.197518898774547	1.6695992734432166	2.3391985468864336	423.0389404296875	423.04486083984375
1152	423.0549011230469	18.2467990957333					1	DETECTED	423.0549 m/z @18.25 [151020OFc1_NvH-0949-Control-20.raw]	423.0549011230469	18.2467990957333	3.5120470632	99.4186416010667	95.9065945378667	143692.296875	8.746819495170255E7	0	8236	1.078129051095118	3.823501199973292	0.4370508253848872	423.044921875	423.0635070800781
1153	423.08282470703125	66.3397517096					1	DETECTED	423.0828 m/z @66.34 [151020OFc1_NvH-0949-Control-20.raw]	423.08282470703125	66.3397517096	0.0400578413333333	99.1621151429333	99.12205730159997	71294.8515625	9.324733419444439E7	0	8236	58.574305650173045	0.7504535226998545	0.04998973854469336	423.0735168457031	423.0928039550781
1154	423.10321044921875	91.7961872938667					1	DETECTED	423.1032 m/z @91.80 [151020OFc1_NvH-0949-Control-20.raw]	423.10321044921875	91.7961872938667	0.0507893192	99.2940225610667	99.24323324186669	46248.39453125	8.235030982669027E7	0	8236	27.882262213712025	0.5408621872743434	0.08172437454868692	423.0935363769531	423.1130065917969
1155	423.1334533691406	90.3681953357333					1	DETECTED	423.1335 m/z @90.37 [151020OFc1_NvH-0949-Control-20.raw]	423.1334533691406	90.3681953357333	10.1724554749333	97.3562343776	87.1837789026667	7760741.5	1.2122606790996213E8	0	8236	0.04080366023123361	1.1679669415178362	1.0454327584358158	423.1242980957031	423.1425476074219
1156	423.1515197753906	89.1567654405333					1	DETECTED	423.1515 m/z @89.16 [151020OFc1_NvH-0949-Control-20.raw]	423.1515197753906	89.1567654405333	16.9518468333333	99.9967725717333	83.0449257384	41593.0390625	5.889213327225905E7	0	8236	0.08674763028749055	0.5415886966795467	30.99958834619156	423.144287109375	423.1558837890625
1157	423.169189453125	91.0128901610667					1	DETECTED	423.1692 m/z @91.01 [151020OFc1_NvH-0949-Control-20.raw]	423.169189453125	91.0128901610667	5.552365912	93.1481868333333	87.5958209213333	206584.515625	7.819561899100919E7	0	8236	0.07740664363737437	0.5071225404478581	2.5410740343764466	423.1603088378906	423.17694091796875
1158	423.18707275390625	90.5438412928					1	DETECTED	423.1871 m/z @90.54 [151020OFc1_NvH-0949-Control-20.raw]	423.18707275390625	90.5438412928	3.38819605653333	99.7026890037333	96.31449294719997	380050.8125	9.706066198932911E7	0	8236	0.5422923695715696	0.507421011535158	0.0034328858963305654	423.1771240234375	423.1961364746094
1159	423.2061462402344	91.825362484					1	DETECTED	423.2061 m/z @91.83 [151020OFc1_NvH-0949-Control-20.raw]	423.2061462402344	91.825362484	2.99797312506667	98.3663846738667	95.36841154880004	2463708.25	1.441009056584125E8	3	8236	0.08423865374109596	0.5028186992933166	0.0013248414149196334	423.1962890625	423.21612548828125
1160	423.2205505371094	25.9839231290667					1	DETECTED	423.2206 m/z @25.98 [151020OFc1_NvH-0949-Control-20.raw]	423.2205505371094	25.9839231290667	2.69266651973333	99.9865041434667	97.29383762373337	1260299.875	1.3191862086280386E8	2	8236	0.15430495261252375	19.079873495488936	26.061284478459374	423.2161560058594	423.2250671386719
1161	423.2350769042969	29.2016346984					1	DETECTED	423.2351 m/z @29.20 [151020OFc1_NvH-0949-Control-20.raw]	423.2350769042969	29.2016346984	1.8365733696	99.7026890037333	97.8661156341333	1644776.0	1.8971032918920633E8	2	8236	5.756437340581069	3.0201562308160943	1.0797629497622827	423.22509765625	423.24261474609375
1162	423.25262451171875	27.792135956					1	DETECTED	423.2526 m/z @27.79 [151020OFc1_NvH-0949-Control-20.raw]	423.25262451171875	27.792135956	3.0072192056	99.8343703146667	96.8271511090667	4309665.5	2.850189350597004E8	2	8236	13.509371173023332	0.7536108753957675	10.244811257833526	423.2426452636719	423.2626037597656
1163	423.2659606933594	55.2363200010667					1	DETECTED	423.2660 m/z @55.24 [151020OFc1_NvH-0949-Control-20.raw]	423.2659606933594	55.2363200010667	4.54990211146667	99.4186416010667	94.86873948960003	2920246.75	1.807975448289866E8	2	8236	0.23649932204887136	0.8636149440338033	0.01269739894788599	423.26263427734375	423.27581787109375
1164	423.2841491699219	7.44753174426667					1	DETECTED	423.2841 m/z @7.45 [151020OFc1_NvH-0949-Control-20.raw]	423.2841491699219	7.44753174426667	2.89580597546667	95.7351614442667	92.83935546880002	44664.99609375	8.746275673137449E7	0	8236	86.89077674800389	0.5266682517627953	0.04196204316723591	423.2760009765625	423.2939453125
1165	423.31011962890625	92.3407956482667					1	DETECTED	423.3101 m/z @92.34 [151020OFc1_NvH-0949-Control-20.raw]	423.31011962890625	92.3407956482667	4.87506301306667	92.5057896901333	87.63072667706663	84779.265625	5.954827337069155E7	0	8236	0.8276013435021383	0.5009431924760451	0.44799420780915034	423.306884765625	423.3159484863281
1166	423.331298828125	89.9945332269333					1	DETECTED	423.3313 m/z @89.99 [151020OFc1_NvH-0949-Control-20.raw]	423.331298828125	89.9945332269333	9.53214785333333	92.4369364802667	82.90478862693337	511461.625	6.0711363227133304E7	0	8236	0.15453636603579923	0.5134837931433349	6.1802911636432665	423.327392578125	423.33587646484375
1167	423.34649658203125	91.2359875232					1	DETECTED	423.3465 m/z @91.24 [151020OFc1_NvH-0949-Control-20.raw]	423.34649658203125	91.2359875232	9.5610996176	98.7716054229333	89.2105058053333	107770.84375	8.68290258123519E7	0	8236	0.6953017725860349	0.5461317921148724	4.160505286980093	423.34173583984375	423.3555603027344
1168	423.36541748046875	91.4500683754667					1	DETECTED	423.3654 m/z @91.45 [151020OFc1_NvH-0949-Control-20.raw]	423.36541748046875	91.4500683754667	3.98758509253333	96.2009367066667	92.21335161413336	56421.44921875	8.465043344078362E7	0	8236	0.14571261955519788	0.527159463994587	0.0026640769106581878	423.3587341308594	423.3744201660156
1169	423.39056396484375	18.8845560192					1	DETECTED	423.3906 m/z @18.88 [151020OFc1_NvH-0949-Control-20.raw]	423.39056396484375	18.8845560192	3.02594159413333	98.2244427928	95.19850119866668	247584.640625	1.1025555580272408E8	0	8236	0.1991791347535603	19.507332798237975	36.88118194721946	423.3808288574219	423.4003601074219
1170	423.4194030761719	92.0375824976					1	DETECTED	423.4194 m/z @92.04 [151020OFc1_NvH-0949-Control-20.raw]	423.4194030761719	92.0375824976	3.4254769808	98.8041069944	95.3786300136	235768.984375	1.0158605524401699E8	0	8236	55.066178078933525	0.5012693940859974	0.0053860583262920715	423.4094543457031	423.4292297363281
1171	423.4577941894531	37.4340300194667					1	DETECTED	423.4578 m/z @37.43 [151020OFc1_NvH-0949-Control-20.raw]	423.4577941894531	37.4340300194667	0.179077242133333	99.0637854925333	98.88470825039997	121628.140625	8.584843166666034E7	4	8236	19.726298470509537	1.9559353529349854	11.439684230798523	423.44805908203125	423.4577941894531
1172	423.4678039550781	13.3452525282667					1	DETECTED	423.4678 m/z @13.35 [151020OFc1_NvH-0949-Control-20.raw]	423.4678039550781	13.3452525282667	1.27661731866667	93.8793307890667	92.60271347040003	1443944.625	9.980654809288839E7	0	8236	0.12352768853304141	34.82726928229513	1.447088388126789	423.45782470703125	423.4776306152344
1173	423.4798583984375	36.6698664554667					1	DETECTED	423.4799 m/z @36.67 [151020OFc1_NvH-0949-Control-20.raw]	423.4798583984375	36.6698664554667	3.80459532453333	99.1949357418667	95.39034041733338	143225.65625	7.847077760652003E7	0	8236	0.07049702009995684	1.7904289778690352	0.1869748978362599	423.4778747558594	423.4891357421875
1174	423.5096130371094	26.5369187498667					1	DETECTED	423.5096 m/z @26.54 [151020OFc1_NvH-0949-Control-20.raw]	423.5096130371094	26.5369187498667	1.8546236984	94.3637189509333	92.5090952525333	509380.78125	9.244347999513644E7	0	8236	0.11512958495844217	0.7314708814505292	0.011320095330884244	423.49993896484375	423.5195007324219
1175	423.53955078125	24.1387837776					1	DETECTED	423.5396 m/z @24.14 [151020OFc1_NvH-0949-Control-20.raw]	423.53955078125	24.1387837776	2.3596447488	86.7356327874667	84.3759880386667	82323.734375	7.655278901114504E7	0	8236	21.499018215940268	2.356903711089177	4.860061429902813	423.5298156738281	423.5396728515625
1176	423.5497131347656	20.1979978224					1	DETECTED	423.5497 m/z @20.20 [151020OFc1_NvH-0949-Control-20.raw]	423.5497131347656	20.1979978224	3.9393837744	96.1254126562667	92.1860288818667	463940.28125	1.0733014104545349E8	0	8236	5.963457009172721	1.3226262754832931	0.5718959535164672	423.539794921875	423.5596923828125
1177	423.5641174316406	25.5744555730667					1	DETECTED	423.5641 m/z @25.57 [151020OFc1_NvH-0949-Control-20.raw]	423.5641174316406	25.5744555730667	1.3910291096	94.3906309906667	92.9996018810667	388892.8125	1.072110470045177E8	3	8236	0.7643900386661215	0.5562969456159786	1.297199520285167	423.5597229003906	423.5740966796875
1178	423.5784912109375	46.1114551546667					1	DETECTED	423.5785 m/z @46.11 [151020OFc1_NvH-0949-Control-20.raw]	423.5784912109375	46.1114551546667	3.02594159413333	97.3235886088	94.29764701466667	364454.5625	9.321462648895429E7	3	8236	0.18650672448816152	4.598186923785099	0.059053612146385576	423.5741271972656	423.5882873535156
1179	423.5962219238281	89.8508097682667					1	DETECTED	423.5962 m/z @89.85 [151020OFc1_NvH-0949-Control-20.raw]	423.5962219238281	89.8508097682667	2.84956465866667	97.7641101944	94.91454553573334	301515.4375	1.1467563775226472E8	0	8236	65.91437365568538	0.5556902945416335	0.09636464518686533	423.58856201171875	423.6061706542969
1180	423.6207580566406	37.6830402744					1	DETECTED	423.6208 m/z @37.68 [151020OFc1_NvH-0949-Control-20.raw]	423.6207580566406	37.6830402744	1.3910291096	94.5420931928	93.1510640832	48586.11328125	8.304971943809934E7	0	8236	56.886770226248245	1.356760836791718	1.7116972087600915	423.6109619140625	423.6307373046875
1181	423.658447265625	37.5295587274667					1	DETECTED	423.6584 m/z @37.53 [151020OFc1_NvH-0949-Control-20.raw]	423.658447265625	37.5295587274667	1.86361067573333	93.5878897272	91.72427905146667	219244.75	8.64980622970518E7	0	8236	0.13878263196688323	91.33722327534437	0.6791201535400462	423.6495361328125	423.6679382324219
1182	423.7030334472656	27.130360012					1	DETECTED	423.7030 m/z @27.13 [151020OFc1_NvH-0949-Control-20.raw]	423.7030334472656	27.130360012	3.39746899786667	95.1668046848	91.76933568693333	229952.8125	7.937114229348291E7	0	8236	0.22132772197842598	0.681986370786538	0.20362967567162576	423.69354248046875	423.708251953125
1183	423.7183532714844	13.3361546130667					1	DETECTED	423.7184 m/z @13.34 [151020OFc1_NvH-0949-Control-20.raw]	423.7183532714844	13.3361546130667	3.69974021813333	99.1511050664	95.45136484826668	1428501.25	1.0826457997490096E8	2	8236	0.1293610434811292	85.34617617613229	8.238828927293778	423.7084045410156	423.7283020019531
1184	423.7322998046875	18.6158721981333					1	DETECTED	423.7323 m/z @18.62 [151020OFc1_NvH-0949-Control-20.raw]	423.7322998046875	18.6158721981333	5.28199551626667	95.3146617066667	90.03266619040002	829869.5	1.0250855388049105E8	2	8236	0.2989548425833668	0.8632921000954217	21.529919994946447	423.7283630371094	423.735107421875
1185	423.7451171875	35.6090030706667					1	DETECTED	423.7451 m/z @35.61 [151020OFc1_NvH-0949-Control-20.raw]	423.7451171875	35.6090030706667	3.21371876293333	98.7281870258667	95.51446826293338	2310745.25	1.7844535181254283E8	6	8236	0.21919018235326604	0.7614401088629067	0.20477176473220568	423.7351379394531	423.7550964355469
1186	423.7577209472656	27.8170604312					1	DETECTED	423.7577 m/z @27.82 [151020OFc1_NvH-0949-Control-20.raw]	423.7577209472656	27.8170604312	4.14658539146667	89.881000888	85.73441549653333	476562.0625	1.2234067546818419E8	0	8236	0.12249189084239376	0.9377078448234518	0.8681480932916058	423.7552185058594	423.7577209472656
1187	423.7677307128906	55.2510117170667					1	DETECTED	423.7677 m/z @55.25 [151020OFc1_NvH-0949-Control-20.raw]	423.7677307128906	55.2510117170667	4.165090004	97.6876533842667	93.52256338026669	1325866.875	1.3757779503620374E8	2	8236	0.268692488095013	0.7128303657717503	0.01298251253737408	423.75775146484375	423.7773132324219
1188	423.791015625	18.9389432616					1	DETECTED	423.7910 m/z @18.94 [151020OFc1_NvH-0949-Control-20.raw]	423.791015625	18.9389432616	4.04381176986667	97.8526075890667	93.80879581920003	74336.0078125	7.557553097966075E7	0	8236	0.1622876517195344	3.279973342019977	0.0026381783655911534	423.7813720703125	423.8001708984375
1189	423.84393310546875	16.6234112114667					1	DETECTED	423.8439 m/z @16.62 [151020OFc1_NvH-0949-Control-20.raw]	423.84393310546875	16.6234112114667	0.0067666496	99.9967725717333	99.9900059221333	90204.03125	8.72943542276424E7	0	8236	0.11773248310786855	3.713625331469573	5.568718073420291	423.8343505859375	423.84722900390625
1190	423.8588562011719	37.4705403165333					1	DETECTED	423.8589 m/z @37.47 [151020OFc1_NvH-0949-Control-20.raw]	423.8588562011719	37.4705403165333	0.0067666496	99.8125683968	99.80580174720001	177000.6875	8.259173889435227E7	0	8236	0.07731791236322039	1.3153988603395572	0.0026357514100811947	423.8492431640625	423.86883544921875
1191	423.8697204589844	18.3937032650667					1	DETECTED	423.8697 m/z @18.39 [151020OFc1_NvH-0949-Control-20.raw]	423.8697204589844	18.3937032650667	0.0507893192	99.8670928445333	99.8163035253333	61006.17578125	7.214410377127989E7	0	8236	7.1587513054639516	2.788616156413157	11.233726174157965	423.868896484375	423.8726806640625
1192	423.8826904296875	29.1917265317333					1	DETECTED	423.8827 m/z @29.19 [151020OFc1_NvH-0949-Control-20.raw]	423.8826904296875	29.1917265317333	0.0067666496	99.9967725717333	99.9900059221333	459262.625	9.023700074689391E7	0	8236	0.042136929672913936	5.0599820450160085	0.13357136893821364	423.8727111816406	423.8883056640625
1193	423.8984680175781	13.9425837936					1	DETECTED	423.8985 m/z @13.94 [151020OFc1_NvH-0949-Control-20.raw]	423.8984680175781	13.9425837936	0.0400578413333333	99.942554512	99.90249667066666	1829118.0	1.438250738280492E8	3	8236	3.8189481781087924	2.079653130275435	0.9582882140015478	423.88848876953125	423.908447265625
1194	423.91192626953125	37.6927256637333					1	DETECTED	423.9119 m/z @37.69 [151020OFc1_NvH-0949-Control-20.raw]	423.91192626953125	37.6927256637333	0.0067666496	99.9865041434667	99.97973749386671	892084.875	1.3243371958262876E8	0	8236	0.4946666863731579	0.5297180489621157	1.087151626526726	423.90850830078125	423.9219055175781
1195	423.932373046875	30.7571146992					1	DETECTED	423.9324 m/z @30.76 [151020OFc1_NvH-0949-Control-20.raw]	423.932373046875	30.7571146992	0.0067666496	99.9967725717333	99.9900059221333	149742.984375	8.866143767272049E7	0	8236	21.092741905979402	2.004745758609728	9.111443967794951	423.9224853515625	423.9422912597656
1196	423.953857421875	19.1024680069333					1	DETECTED	423.9539 m/z @19.10 [151020OFc1_NvH-0949-Control-20.raw]	423.953857421875	19.1024680069333	0.0067666496	99.8999762784	99.89320962880001	75811.0	6.956228799361455E7	0	8236	0.017889875637337127	2.614113429928226	0.003681494379713121	423.9440002441406	423.9589538574219
1197	423.9689636230469	13.3361546130667					1	DETECTED	423.9690 m/z @13.34 [151020OFc1_NvH-0949-Control-20.raw]	423.9689636230469	13.3361546130667	0.0067666496	99.9865041434667	99.97973749386671	645596.9375	1.0174472282009438E8	0	8236	0.11048308354965464	0.5786530577936855	124.81746170747749	423.95916748046875	423.9789123535156
1198	423.9847717285156	44.1817389677333					1	DETECTED	423.9848 m/z @44.18 [151020OFc1_NvH-0949-Control-20.raw]	423.9847717285156	44.1817389677333	0.0722431362666667	99.9213299997333	99.84908686346664	529221.75	9.461792531651197E7	4	8236	0.14146569007891685	1.3344713296947606	0.014411120038484371	423.97900390625	423.99468994140625
1199	423.99591064453125	17.3209319314667					1	DETECTED	423.9959 m/z @17.32 [151020OFc1_NvH-0949-Control-20.raw]	423.99591064453125	17.3209319314667	3.737414916	98.6408712504	94.90345633439999	63412.56640625	7.80395022146353E7	0	8236	0.04178684593456694	3.493331521812038	7.737803815568141E-4	423.9949951171875	423.9990539550781
1200	424.0090637207031	25.6367959029333					1	DETECTED	424.0091 m/z @25.64 [151020OFc1_NvH-0949-Control-20.raw]	424.0090637207031	25.6367959029333	3.24186881493333	97.7205381194667	94.47866930453337	66173.2890625	8.249375108013862E7	0	8236	5.668033160981068	1.8981509482306187	13.176261162719204	423.99908447265625	424.0110778808594
1201	424.0211181640625	65.2648788965333					1	DETECTED	424.0211 m/z @65.26 [151020OFc1_NvH-0949-Control-20.raw]	424.0211181640625	65.2648788965333	0.4274269912	99.9321525229333	99.5047255317333	164516.828125	9.574202244218615E7	0	8236	4.3768937929173575	1.3934805463554296	6.403588801695045	424.0114440917969	424.0310974121094
1202	424.0352478027344	73.2888335861333					1	DETECTED	424.0352 m/z @73.29 [151020OFc1_NvH-0949-Control-20.raw]	424.0352478027344	73.2888335861333	3.31900953413333	96.7375875381333	93.41857800399997	56244.6171875	8.00600924868268E7	0	8236	0.9134398660348069	0.6675633336920601	36.48094776636302	424.0321350097656	424.03570556640625
1203	424.04571533203125	61.1829167178667					1	DETECTED	424.0457 m/z @61.18 [151020OFc1_NvH-0949-Control-20.raw]	424.04571533203125	61.1829167178667	2.2580422616	97.4988411962667	95.2407989346667	263258.9375	9.79668268450128E7	3	8236	0.8433413445355029	1.8132417971252675	0.030008572662172498	424.0357360839844	424.0554504394531
1204	424.06011962890625	37.5399710418667					1	DETECTED	424.0601 m/z @37.54 [151020OFc1_NvH-0949-Control-20.raw]	424.06011962890625	37.5399710418667	6.61985152933333	99.7355130784	93.11566154906667	84065.2890625	7.711172763470477E7	0	8236	0.2615062274376001	1.4826720568566112	3.144974726101219	424.05572509765625	424.06890869140625
1205	424.0789794921875	37.4340300194667					1	DETECTED	424.0790 m/z @37.43 [151020OFc1_NvH-0949-Control-20.raw]	424.0789794921875	37.4340300194667	3.32849294693333	98.3873282248	95.05883527786668	654793.5	1.2565983179134959E8	6	8236	1.5911067324041568	2.0367282781553953	36.88989316456031	424.0690002441406	424.0884704589844
1206	424.0945739746094	65.2797434786667					1	DETECTED	424.0946 m/z @65.28 [151020OFc1_NvH-0949-Control-20.raw]	424.0945739746094	65.2797434786667	12.5395264197333	98.3873282248	85.8478018050667	73104.8046875	8.641590982187767E7	0	8236	0.987023098053541	0.8138741798231314	30.97280155308923	424.08929443359375	424.1040954589844
1207	424.12615966796875	90.3681953357333					1	DETECTED	424.1262 m/z @90.37 [151020OFc1_NvH-0949-Control-20.raw]	424.12615966796875	90.3681953357333	0.1897171488	98.2789236261333	98.0892064773333	3756219.75	9.709216951398642E7	0	8236	0.04664036274277805	1.161506570941341	1.074941209598825	424.11639404296875	424.1353759765625
1208	424.136474609375	90.3121691677333					1	DETECTED	424.1365 m/z @90.31 [151020OFc1_NvH-0949-Control-20.raw]	424.136474609375	90.3121691677333	40.2439260749333	99.9535361653333	59.709610090400005	249597.515625	6.272789565841828E7	0	8236	1.2488014846344129	3.461287107628621	0.15511746695897122	424.1361999511719	424.146240234375
1209	424.16107177734375	91.5387095298667					1	DETECTED	424.1611 m/z @91.54 [151020OFc1_NvH-0949-Control-20.raw]	424.16107177734375	91.5387095298667	0.807989012533333	92.1932665848	91.38527757226667	148870.578125	7.865773466127288E7	0	8236	0.27569698480749594	0.5007291660229999	0.25001841002342545	424.1512451171875	424.17071533203125
1210	424.1823425292969	90.1209921128					1	DETECTED	424.1823 m/z @90.12 [151020OFc1_NvH-0949-Control-20.raw]	424.1823425292969	90.1209921128	2.60985026426667	98.3225046776	95.71265441333333	160394.328125	8.942289325331207E7	0	8236	0.344647011251098	0.5903615113094881	0.014916039329479108	424.1724853515625	424.18853759765625
1211	424.1985778808594	91.8059080981333					1	DETECTED	424.1986 m/z @91.81 [151020OFc1_NvH-0949-Control-20.raw]	424.1985778808594	91.8059080981333	3.072987344	96.6955878776	93.62260053360001	1021792.75	1.1211012587973942E8	0	8236	6.665033532614984	0.5356743765000679	1.6981997518821759	424.18865966796875	424.2084655761719
1212	424.21856689453125	90.3121691677333					1	DETECTED	424.2186 m/z @90.31 [151020OFc1_NvH-0949-Control-20.raw]	424.21856689453125	90.3121691677333	0.767625765333333	97.2264834813333	96.45885771599997	2837482.75	2.080074913565E8	2	8236	63.90444277487449	0.5034546183744001	0.0015164937636314613	424.2085876464844	424.228515625
1213	424.2371826171875	32.7894829882667					1	DETECTED	424.2372 m/z @32.79 [151020OFc1_NvH-0949-Control-20.raw]	424.2371826171875	32.7894829882667	3.072987344	99.1402863485333	96.0672990045333	2460670.0	2.4220629654400933E8	2	8236	0.20810584935823329	1.487434613770198	1.9877230723422017	424.22857666015625	424.2471618652344
1214	424.2474060058594	35.559218748					1	DETECTED	424.2474 m/z @35.56 [151020OFc1_NvH-0949-Control-20.raw]	424.2474060058594	35.559218748	3.0072192056	97.237481124	94.2302619184	1038811.375	1.228400694263457E8	3	8236	23.36357204362666	1.5663093040749843	0.03623008470796835	424.2471923828125	424.25738525390625
[truncated: 31,886 more rows]
