# Supplementary material for: MSFC: a new feature construction method for accurate diagnosis of mass spectrometry data
Source: Sci Rep. 2023 Sep 21;13:15694. doi: 10.1038/s41598-023-42395-5 (PMC10514077; doi:10.1038/s41598-023-42395-5)
Supplement: Supplementary file 1 — Supplementary Information. [file 41598_2023_42395_MOESM1_ESM.zip › dataset/CRLM dataset/control/control21.csv]

row ID	row m/z	row retention time	row identity (main ID)	row identity (all IDs)	row identity (main ID + details)	row comment	row number of detected peaks	151020OFc1_NvH-0949-Control-21.raw Peak status	151020OFc1_NvH-0949-Control-21.raw Peak name	151020OFc1_NvH-0949-Control-21.raw Peak m/z	151020OFc1_NvH-0949-Control-21.raw Peak RT	151020OFc1_NvH-0949-Control-21.raw Peak RT start	151020OFc1_NvH-0949-Control-21.raw Peak RT end	151020OFc1_NvH-0949-Control-21.raw Peak duration time	151020OFc1_NvH-0949-Control-21.raw Peak height	151020OFc1_NvH-0949-Control-21.raw Peak area	151020OFc1_NvH-0949-Control-21.raw Peak charge	151020OFc1_NvH-0949-Control-21.raw Peak # data points	151020OFc1_NvH-0949-Control-21.raw Peak FWHM	151020OFc1_NvH-0949-Control-21.raw Peak tailing factor	151020OFc1_NvH-0949-Control-21.raw Peak asymmetry factor	151020OFc1_NvH-0949-Control-21.raw Peak m/z min	151020OFc1_NvH-0949-Control-21.raw Peak m/z max
1	400.00592041015625	24.52627476					1	DETECTED	400.0059 m/z @24.53 [151020OFc1_NvH-0949-Control-21.raw]	400.00592041015625	24.52627476	0.186756772	99.6688184370667	99.48206166506671	24462.208984375	5.63358784769569E7	0	8658	94.31404099801145	2.002792679820174	3.52224149648286	399.9962463378906	400.0092468261719
2	400.019287109375	90.5287750314667					1	DETECTED	400.0193 m/z @90.53 [151020OFc1_NvH-0949-Control-21.raw]	400.019287109375	90.5287750314667	0.3861483912	99.4067064541333	99.0205580629333	86213.0703125	6.50582809575073E7	0	8658	0.7147293744121015	0.5498774341758919	0.0030705744463413467	400.0093078613281	400.025146484375
3	400.0351867675781	28.2353442104					1	DETECTED	400.0352 m/z @28.24 [151020OFc1_NvH-0949-Control-21.raw]	400.0351867675781	28.2353442104	0.0425334264	99.5922169050667	99.54968347866671	118272.6328125	6.89937577557077E7	0	8658	1.310751016601742	2.2687237019393667	3.717057187036798	400.02545166015625	400.04461669921875
4	400.0742492675781	90.9386915693333					1	DETECTED	400.0742 m/z @90.94 [151020OFc1_NvH-0949-Control-21.raw]	400.0742492675781	90.9386915693333	5.90126209333333	99.7447647872	93.84350269386667	138568.984375	5.819733954896746E7	0	8658	0.11622395169791844	0.7409684564716784	0.009445102850095529	400.0646667480469	400.082763671875
5	400.1249084472656	91.034490232					1	DETECTED	400.1249 m/z @91.03 [151020OFc1_NvH-0949-Control-21.raw]	400.1249084472656	91.034490232	11.2165746834667	98.5086790266667	87.2921043432	399461.40625	6.913025840059386E7	0	8658	1.0074211081456497	1.2121155407640216	0.20296230150304073	400.11492919921875	400.13433837890625
6	400.1611022949219	90.1971352552					1	DETECTED	400.1611 m/z @90.20 [151020OFc1_NvH-0949-Control-21.raw]	400.1611022949219	90.1971352552	6.2811455864	95.0911813029333	88.81003571653329	114337.96875	6.271725263595232E7	0	8658	17.707681014426782	0.5375473278443388	0.05129486618905615	400.1526794433594	400.1709899902344
7	400.185302734375	17.5533875096					1	DETECTED	400.1853 m/z @17.55 [151020OFc1_NvH-0949-Control-21.raw]	400.185302734375	17.5533875096	3.5592925808	97.389855012	93.8305624312	80369.03125	6.260938728903579E7	0	8658	3.237312790271062	0.6313790250169691	0.2698804742911409	400.1753234863281	400.1865234375
8	400.196533203125	24.51208936					1	DETECTED	400.1965 m/z @24.51 [151020OFc1_NvH-0949-Control-21.raw]	400.196533203125	24.51208936	4.67142542053333	96.4563551088	91.78492968826667	113195.7890625	7.448632713253729E7	0	8658	3.993589317585684	0.5628204965726165	0.39220436906265305	400.1865539550781	400.196533203125
9	400.20654296875	14.5659926314667					1	DETECTED	400.2065 m/z @14.57 [151020OFc1_NvH-0949-Control-21.raw]	400.20654296875	14.5659926314667	3.10223915946667	95.8111749146667	92.70893575520003	565520.875	8.33549217056478E7	2	8658	11.759240608599214	22.84866032394138	60.82468835652623	400.1965637207031	400.2090148925781
10	400.21905517578125	26.1241539805333					1	DETECTED	400.2191 m/z @26.12 [151020OFc1_NvH-0949-Control-21.raw]	400.21905517578125	26.1241539805333	2.9319658008	98.3001500581333	95.3681842573333	1769761.25	1.8465820079799932E8	2	8658	2.99351397275127	1.1640287865430494	2.868770919533281	400.2090759277344	400.2290344238281
11	400.231201171875	15.3952356858667					1	DETECTED	400.2312 m/z @15.40 [151020OFc1_NvH-0949-Control-21.raw]	400.231201171875	15.3952356858667	3.9756690568	92.4447345464	88.4690654896	702499.375	7.310665447872557E7	3	8658	0.16525475526848332	0.7166415565659119	10.80909051465957	400.22906494140625	400.2315368652344
12	400.2415466308594	35.4423869722667					1	DETECTED	400.2415 m/z @35.44 [151020OFc1_NvH-0949-Control-21.raw]	400.2415466308594	35.4423869722667	0.0538293610666667	99.9084049610667	99.85457560000003	5.407722E7	1.0797201766819584E9	3	8658	0.26728524568133594	0.9763343798364447	0.8308181858600181	400.2315673828125	400.25152587890625
13	400.257568359375	76.8374025378667					1	DETECTED	400.2576 m/z @76.84 [151020OFc1_NvH-0949-Control-21.raw]	400.257568359375	76.8374025378667	4.2325872944	99.2639040064	95.03131671199999	5454406.0	2.9993614432983726E8	0	8658	0.47976150258455164	0.5793387617490678	4.146286019195153	400.2515563964844	400.26751708984375
14	400.27716064453125	20.0972568506667					1	DETECTED	400.2772 m/z @20.10 [151020OFc1_NvH-0949-Control-21.raw]	400.27716064453125	20.0972568506667	4.1127716064	97.04182096	92.92904935359999	159026.5625	7.314187611839569E7	0	8658	71.54890817473553	7.289672845750372	585.6180647615403	400.267578125	400.2780456542969
15	400.2880859375	91.7537096792					1	DETECTED	400.2881 m/z @91.75 [151020OFc1_NvH-0949-Control-21.raw]	400.2880859375	91.7537096792	3.44702307946667	94.6859486834667	91.23892560400003	256224.78125	5.9697094125819005E7	0	8658	0.07663644181630502	0.6183006839186552	0.2103382602213945	400.2781677246094	400.2967834472656
16	400.3067932128906	89.8099897645333					1	DETECTED	400.3068 m/z @89.81 [151020OFc1_NvH-0949-Control-21.raw]	400.3067932128906	89.8099897645333	40.7835843650667	92.6100219770667	51.82643761199999	820260.75	4.5608267212075934E7	0	8658	1.720013067282025	0.5223995286599223	56.142844575542696	400.2989807128906	400.3067932128906
17	400.3418884277344	91.6935850424					1	DETECTED	400.3419 m/z @91.69 [151020OFc1_NvH-0949-Control-21.raw]	400.3418884277344	91.6935850424	0.00781086906666667	99.9947061757333	99.98689530666664	60548.39453125	6.042026867375703E7	0	8658	1.4617343483583625	0.5330527390887531	0.04555580985586924	400.33233642578125	400.3517761230469
18	400.4438171386719	36.9997333104					1	DETECTED	400.4438 m/z @37.00 [151020OFc1_NvH-0949-Control-21.raw]	400.4438171386719	36.9997333104	3.7280195168	99.8864133738667	96.1583938570667	165047.140625	5.552999517474523E7	0	8658	0.15180788905190212	0.5373300875872197	0.02366001403009003	400.4341125488281	400.4464416503906
19	400.45684814453125	14.5563346661333					1	DETECTED	400.4568 m/z @14.56 [151020OFc1_NvH-0949-Control-21.raw]	400.45684814453125	14.5563346661333	1.42649545786667	99.5811983797333	98.15470292186663	187078.09375	5.864267182713941E7	0	8658	35.07538860285263	2.504791848361352	2.9371024215356263	400.4469909667969	400.4668273925781
20	400.47686767578125	31.1453569970667					1	DETECTED	400.4769 m/z @31.15 [151020OFc1_NvH-0949-Control-21.raw]	400.47686767578125	31.1453569970667	3.44702307946667	99.4941092824	96.04708620293333	435188.125	6.783982377423763E7	2	8658	11.07251248357387	0.5067154018064437	0.019795605845466992	400.4669189453125	400.48626708984375
21	400.49627685546875	10.3196554136					1	DETECTED	400.4963 m/z @10.32 [151020OFc1_NvH-0949-Control-21.raw]	400.49627685546875	10.3196554136	2.1657101208	98.4975562632	96.3318461424	478269.4375	7.039935250100209E7	4	8658	0.24592251045568503	45.432752501670585	69.6562250799652	400.48651123046875	400.5062561035156
22	400.52069091796875	13.9134879072					1	DETECTED	400.5207 m/z @13.91 [151020OFc1_NvH-0949-Control-21.raw]	400.52069091796875	13.9134879072	3.54046726373333	97.1397368768	93.59926961306667	76183.6484375	5.647850422647557E7	0	8658	3.7271429141430357	0.5915213732879416	0.47315588744302134	400.5107727050781	400.5296936035156
23	400.53973388671875	41.4713680421333					1	DETECTED	400.5397 m/z @41.47 [151020OFc1_NvH-0949-Control-21.raw]	400.53973388671875	41.4713680421333	2.9319658008	99.7993246565333	96.8673588557333	110894.9296875	6.4735197147734866E7	3	8658	35.408235502427615	1.4886665395024168	0.0015944384869114438	400.5297546386719	400.549072265625
24	400.55908203125	16.9621547832					1	DETECTED	400.5591 m/z @16.96 [151020OFc1_NvH-0949-Control-21.raw]	400.55908203125	16.9621547832	3.1212601376	99.7016220029333	96.5803618653333	193664.640625	6.809891932355992E7	3	8658	16.49420002923678	0.7111781931624516	0.2161864307097569	400.5491027832031	400.563232421875
25	400.5732421875	35.4423869722667					1	DETECTED	400.5732 m/z @35.44 [151020OFc1_NvH-0949-Control-21.raw]	400.5732421875	35.4423869722667	1.68494631813333	99.2056774496	97.52073113146668	3.769288E7	7.637439233482168E8	3	8658	0.27279070205429434	0.970070409568753	0.8440940686681846	400.5632629394531	400.5832214355469
26	400.5834655761719	23.6826005885333					1	DETECTED	400.5835 m/z @23.68 [151020OFc1_NvH-0949-Control-21.raw]	400.5834655761719	23.6826005885333	5.3056393312	95.3694740754667	90.0638347442667	222637.984375	5.428901408603609E7	0	8658	0.14432732191527364	0.5125865787624119	0.010685147977962654	400.583251953125	400.5931396484375
27	400.607421875	32.0616899330667					1	DETECTED	400.6074 m/z @32.06 [151020OFc1_NvH-0949-Control-21.raw]	400.607421875	32.0616899330667	1.23565777946667	70.8939856962667	69.65832791680003	83642.96875	4.793995429186318E7	0	8658	0.03508327872802397	1.2625663295997482	0.002922111671775109	400.5974426269531	400.6173400878906
28	400.64447021484375	37.1222555253333					1	DETECTED	400.6445 m/z @37.12 [151020OFc1_NvH-0949-Control-21.raw]	400.64447021484375	37.1222555253333	2.3803845528	99.4721495866667	97.09176503386671	112794.921875	6.172877164421204E7	0	8658	0.2791298950520513	1.3973306893953241	0.4242200289068978	400.6345520019531	400.6539306640625
29	400.6906433105469	18.1183684312					1	DETECTED	400.6906 m/z @18.12 [151020OFc1_NvH-0949-Control-21.raw]	400.6906433105469	18.1183684312	2.50454339146667	93.9603003592	91.45575696773334	137974.109375	6.118396354685696E7	4	8658	0.09660608665213033	0.5566318460162963	19.927751818404463	400.68072509765625	400.69464111328125
30	400.70465087890625	26.0225028984					1	DETECTED	400.7047 m/z @26.02 [151020OFc1_NvH-0949-Control-21.raw]	400.70465087890625	26.0225028984	3.46564306666667	96.8586881093333	93.39304504266663	202357.328125	6.221084735652599E7	0	8658	0.19480767899384333	0.6733602550720411	0.7738735914593817	400.6946716308594	400.7106018066406
31	400.72064208984375	26.202084512					1	DETECTED	400.7206 m/z @26.20 [151020OFc1_NvH-0949-Control-21.raw]	400.72064208984375	26.202084512	3.8539747232	98.6617360192	94.80776129600001	772314.4375	1.006540874185882E8	4	8658	0.3803325913394957	0.578364077445608	0.5013209687740405	400.7106628417969	400.7305908203125
32	400.73492431640625	18.4292656077333					1	DETECTED	400.7349 m/z @18.43 [151020OFc1_NvH-0949-Control-21.raw]	400.73492431640625	18.4292656077333	4.04205957786667	94.6290908122667	90.58703123440003	440928.4375	8.021169675292337E7	2	8658	0.2790036882260054	0.8499991145077332	0.5295060739882921	400.7306823730469	400.74285888671875
33	400.75286865234375	21.2129601213333					1	DETECTED	400.7529 m/z @21.21 [151020OFc1_NvH-0949-Control-21.raw]	400.75286865234375	21.2129601213333	3.7561987896	97.8357908256	94.079592036	1088419.875	1.1733164635472271E8	4	8658	14.384665944181304	0.6716303084364132	64.16139903400146	400.7428894042969	400.7608947753906
34	400.77117919921875	21.8662615136					1	DETECTED	400.7712 m/z @21.87 [151020OFc1_NvH-0949-Control-21.raw]	400.77117919921875	21.8662615136	3.88260764133333	98.1114446269333	94.22883698559997	1975058.625	7.550394804570778E7	2	8658	0.14730336224371499	0.5186693005030306	1.2337190967050138	400.76123046875	400.7796630859375
35	400.7839050292969	14.0164717221333					1	DETECTED	400.7839 m/z @14.02 [151020OFc1_NvH-0949-Control-21.raw]	400.7839050292969	14.0164717221333	3.83388078133333	97.0744355301333	93.24055474879997	74287.265625	5.865550454303855E7	0	8658	0.05960956906936765	1.8353355941936376	1.6215457792005445	400.78167724609375	400.7938537597656
36	400.8006591796875	19.5095486194667					1	DETECTED	400.8007 m/z @19.51 [151020OFc1_NvH-0949-Control-21.raw]	400.8006591796875	19.5095486194667	1.92595227573333	99.6141545128	97.68820223706666	44051.22265625	6.125729550762891E7	0	8658	14.165420757582467	3.3385260252798425	5.745524043681073	400.7939758300781	400.81048583984375
37	400.84478759765625	36.8829788122667					1	DETECTED	400.8448 m/z @36.88 [151020OFc1_NvH-0949-Control-21.raw]	400.84478759765625	36.8829788122667	0.0538293610666667	99.9514527314667	99.89762337040004	145981.4375	6.77866967665634E7	0	8658	0.22825932503692314	2.048160346203729	1.2272010752851406	400.8354797363281	400.8547058105469
38	400.8551025390625	13.9838744973333					1	DETECTED	400.8551 m/z @13.98 [151020OFc1_NvH-0949-Control-21.raw]	400.8551025390625	13.9838744973333	7.94686799013333	30.8498269984	22.90295900826667	46018.390625	1.6642722504696682E7	0	8658	0.16228320689435627	1.8968804308022285	9.64609869612335	400.85479736328125	400.8558654785156
39	400.8659973144531	12.1151871368					1	DETECTED	400.8660 m/z @12.12 [151020OFc1_NvH-0949-Control-21.raw]	400.8659973144531	12.1151871368	0.0993474026666667	99.7125570653333	99.61320966266663	54927.2890625	5.346726065493284E7	0	8658	6.095997919673536	7.6176899266215585	0.07638202062019903	400.8560791015625	400.8697814941406
40	400.8797912597656	34.4240131514667					1	DETECTED	400.8798 m/z @34.42 [151020OFc1_NvH-0949-Control-21.raw]	400.8797912597656	34.4240131514667	0.0425334264	99.9408839170667	99.8983504906667	136318.234375	6.413063833458058E7	0	8658	0.12259601113193241	0.5131278909021979	0.15955379751528123	400.86981201171875	400.8808898925781
41	400.8908996582031	15.9447188738667					1	DETECTED	400.8909 m/z @15.94 [151020OFc1_NvH-0949-Control-21.raw]	400.8908996582031	15.9447188738667	0.00781086906666667	99.9947061757333	99.98689530666664	377170.0	6.857502119455166E7	3	8658	2.0425033067030665	0.5147994407424692	0.09933472506490422	400.88092041015625	400.89630126953125
42	400.90631103515625	35.4423869722667					1	DETECTED	400.9063 m/z @35.44 [151020OFc1_NvH-0949-Control-21.raw]	400.90631103515625	35.4423869722667	0.00781086906666667	99.9837558082667	99.97594493920003	1.3297308E7	3.184135134248428E8	3	8658	0.2640339125499054	1.0062196691299787	0.9292732006760698	400.8963317871094	400.9162902832031
43	400.9176330566406	39.8560176621333					1	DETECTED	400.9176 m/z @39.86 [151020OFc1_NvH-0949-Control-21.raw]	400.9176330566406	39.8560176621333	0.0310710096	99.9947061757333	99.9636351661333	179358.359375	5.979705812720988E7	0	8658	0.1770884490370861	2.287151884067282	0.020122200918153216	400.91632080078125	400.9271545410156
44	400.94171142578125	18.1376398498667					1	DETECTED	400.9417 m/z @18.14 [151020OFc1_NvH-0949-Control-21.raw]	400.94171142578125	18.1376398498667	0.00781086906666667	99.7993246565333	99.79151378746664	116396.765625	5.928341067003955E7	0	8658	9.008254549942766	5.0827241708707795	0.004661020744428054	400.9320068359375	400.9447937011719
45	400.954833984375	18.1087853688					1	DETECTED	400.9548 m/z @18.11 [151020OFc1_NvH-0949-Control-21.raw]	400.954833984375	18.1087853688	0.0310710096	99.8316848133333	99.8006138037333	126645.9609375	6.089109687043291E7	4	8658	0.0711287391970501	0.771368959557579	0.016045167716673542	400.9448547363281	400.9559020996094
46	400.9659118652344	18.6421834930667					1	DETECTED	400.9659 m/z @18.64 [151020OFc1_NvH-0949-Control-21.raw]	400.9659118652344	18.6421834930667	0.1325967888	99.9625735138667	99.8299767250667	205741.953125	6.569809667913006E7	0	8658	9.192417466975558	0.9567879576990431	0.7091303249795812	400.9559326171875	400.97589111328125
47	400.97808837890625	31.0631597373333					1	DETECTED	400.9781 m/z @31.06 [151020OFc1_NvH-0949-Control-21.raw]	400.97808837890625	31.0631597373333	1.0015581168	99.9514527314667	98.9498946146667	153877.4375	6.192637101359138E7	0	8658	0.07168746617648836	0.5205064931858734	243.33446303475972	400.9759216308594	400.988037109375
48	401.0012512207031	23.5977914946667					1	DETECTED	401.0013 m/z @23.60 [151020OFc1_NvH-0949-Control-21.raw]	401.0012512207031	23.5977914946667	0.00781086906666667	99.6908697890667	99.68305892000004	591496.6875	7.375106800085442E7	0	8658	0.16689703892173569	1.963701589523833	4.990100270180845	400.99127197265625	401.01092529296875
49	401.01898193359375	38.4261300389333					1	DETECTED	401.0190 m/z @38.43 [151020OFc1_NvH-0949-Control-21.raw]	401.01898193359375	38.4261300389333	0.0425334264	99.9299420544	99.887408628	78515.84375	6.267788932752039E7	0	8658	1.5417268950541043	1.145432580072765	2.4493701083568333	401.01129150390625	401.0289001464844
50	401.0449523925781	36.8829788122667					1	DETECTED	401.0450 m/z @36.88 [151020OFc1_NvH-0949-Control-21.raw]	401.0449523925781	36.8829788122667	0.323838342133333	99.9947061757333	99.67086783359997	67422.5546875	5.480505887934111E7	0	8658	8.362561528467669	1.2981755235196009	9.173822982535286	401.03497314453125	401.0545959472656
51	401.05804443359375	62.4466943					1	DETECTED	401.0580 m/z @62.45 [151020OFc1_NvH-0949-Control-21.raw]	401.05804443359375	62.4466943	6.67780547813333	97.3790611226667	90.70125564453338	23482.078125	6.1327854031652726E7	0	8658	0.2752832536226677	0.7935424489842015	0.5884047614625074	401.0550842285156	401.0646057128906
52	401.0945129394531	90.1200511773333					1	DETECTED	401.0945 m/z @90.12 [151020OFc1_NvH-0949-Control-21.raw]	401.0945129394531	90.1200511773333	7.15988138533333	99.2639040064	92.10402262106666	123280.765625	5.669026525504071E7	0	8658	1.592431233973727	0.5073566411638484	0.01786680469708833	401.08453369140625	401.0988464355469
53	401.1088562011719	90.3586354232					1	DETECTED	401.1089 m/z @90.36 [151020OFc1_NvH-0949-Control-21.raw]	401.1088562011719	90.3586354232	0.00781086906666667	98.7710575581333	98.76324668906663	4011874.0	8.539230494955842E7	0	8658	0.07411248554649319	1.1399876239940987	1.0890475937934592	401.0994873046875	401.11798095703125
54	401.1280212402344	91.0444365226667					1	DETECTED	401.1280 m/z @91.04 [151020OFc1_NvH-0949-Control-21.raw]	401.1280212402344	91.0444365226667	11.3662522482667	97.0525586397333	85.6863063914666	77259.6171875	5.9920167559421055E7	0	8658	0.06463009350687798	0.5377024286621261	14.352838497286804	401.1192932128906	401.1374816894531
55	401.14288330078125	91.3677385938667					1	DETECTED	401.1429 m/z @91.37 [151020OFc1_NvH-0949-Control-21.raw]	401.14288330078125	91.3677385938667	14.2983121386667	99.8101141962667	85.5118020576	53092.31640625	4.628161473150453E7	0	8658	1.0257948612257621	0.5547712367322954	0.007983705725684716	401.13922119140625	401.1490478515625
56	401.1591796875	91.0732730829333					1	DETECTED	401.1592 m/z @91.07 [151020OFc1_NvH-0949-Control-21.raw]	401.1591796875	91.0732730829333	6.96857729493333	97.0852749010667	90.11669760613337	1599170.5	7.071295553285034E7	0	8658	0.36119019562474364	0.742464402414092	3.44059589233752	401.1493225097656	401.1688537597656
57	401.17706298828125	20.3059206424					1	DETECTED	401.1771 m/z @20.31 [151020OFc1_NvH-0949-Control-21.raw]	401.17706298828125	20.3059206424	3.5966838704	92.5101214386667	88.9134375682667	53337.58203125	5.299583716796001E7	0	8658	77.31133562348833	2.6606073868454816	19.551386635142517	401.1693420410156	401.1824951171875
58	401.1925048828125	17.4159417376					1	DETECTED	401.1925 m/z @17.42 [151020OFc1_NvH-0949-Control-21.raw]	401.1925048828125	17.4159417376	3.50348031893333	98.7604557792	95.25697546026667	359422.46875	6.852773885227665E7	0	8658	0.09493443229781917	0.7477376511956976	407.6840692476704	401.1825256347656	401.20245361328125
59	401.20550537109375	18.1183684312					1	DETECTED	401.2055 m/z @18.12 [151020OFc1_NvH-0949-Control-21.raw]	401.20550537109375	18.1183684312	4.16836688133333	99.0107985821333	94.84243170079998	99948.671875	6.168761538889791E7	0	8658	7.948227480171266	0.5700132831235393	16.512752968124314	401.2025146484375	401.2064514160156
60	401.2164611816406	10.9605190141333					1	DETECTED	401.2165 m/z @10.96 [151020OFc1_NvH-0949-Control-21.raw]	401.2164611816406	10.9605190141333	2.81857190213333	96.6173680824	93.79879618026668	443972.28125	9.03794225220105E7	3	8658	5.049953273994364	209.69101277999812	5.173817129527248	401.2065124511719	401.2264404296875
61	401.2303771972656	13.6729632544					1	DETECTED	401.2304 m/z @13.67 [151020OFc1_NvH-0949-Control-21.raw]	401.2303771972656	13.6729632544	2.4664152128	95.0707937146667	92.6043785018667	112936.25	7.19062159561244E7	0	8658	5.38488925857912	0.953788161283175	2.973354352230657	401.2264709472656	401.23040771484375
62	401.24041748046875	35.4423869722667					1	DETECTED	401.2404 m/z @35.44 [151020OFc1_NvH-0949-Control-21.raw]	401.24041748046875	35.4423869722667	2.94134080186667	98.2892273912	95.34788658933333	3397659.25	1.589665285483543E8	3	8658	0.2621626602132139	0.6340983520566363	0.2198363313687866	401.2304382324219	401.25030517578125
63	401.2601318359375	76.8517715792					1	DETECTED	401.2601 m/z @76.85 [151020OFc1_NvH-0949-Control-21.raw]	401.2601318359375	76.8517715792	3.54046726373333	96.6534443693333	93.11297710559997	505243.09375	1.0395965369098951E8	2	8658	56.05560728466596	0.683316319011698	0.26415397429041526	401.25042724609375	401.262939453125
64	401.27294921875	21.8240616202667					1	DETECTED	401.2729 m/z @21.82 [151020OFc1_NvH-0949-Control-21.raw]	401.27294921875	21.8240616202667	5.3252105224	94.4329759762667	89.1077654538667	661139.1875	6.821913105608046E7	0	8658	0.7334361646214482	292.2831022490742	680.4255245083649	401.26300048828125	401.2807922363281
65	401.2877502441406	19.4747806664					1	DETECTED	401.2878 m/z @19.47 [151020OFc1_NvH-0949-Control-21.raw]	401.2877502441406	19.4747806664	10.5820444408	92.6203768397333	82.03833239893329	126048.296875	7.33530019229726E7	0	8658	72.3987204071498	0.5272511431483776	13.370148297462416	401.28497314453125	401.2957763671875
66	401.3121643066406	26.5584804426667					1	DETECTED	401.3122 m/z @26.56 [151020OFc1_NvH-0949-Control-21.raw]	401.3121643066406	26.5584804426667	8.215307012	92.6100219770667	84.3947149650667	86340.6953125	5.13250820374436E7	0	8658	64.99423197567967	2.2843303534863777	770.7270279545987	401.30474853515625	401.31280517578125
67	401.3414611816406	92.6203768397333					1	DETECTED	401.3415 m/z @92.62 [151020OFc1_NvH-0949-Control-21.raw]	401.3414611816406	92.6203768397333	5.73518479413333	96.8586881093333	91.12350331519997	99512.03125	7.558124754402123E7	0	8658	4.94220253473307	4.722860065567099	6.475769969351268	401.33465576171875	401.3505859375
68	401.3976745605469	22.8833648032					1	DETECTED	401.3977 m/z @22.88 [151020OFc1_NvH-0949-Control-21.raw]	401.3976745605469	22.8833648032	4.2417555848	99.4941092824	95.2523536976	79807.390625	6.140017873693401E7	0	8658	0.1288194575274133	2.554831843690356	6.240666988418745	401.3887634277344	401.4073181152344
69	401.4256286621094	13.4681218045333					1	DETECTED	401.4256 m/z @13.47 [151020OFc1_NvH-0949-Control-21.raw]	401.4256286621094	13.4681218045333	2.59979302213333	98.3981976202667	95.79840459813337	148314.140625	5.964772594284949E7	0	8658	0.30177111174775995	1.401768787286029	102.71109525185189	401.416015625	401.43560791015625
70	401.4470520019531	27.5760767922667					1	DETECTED	401.4471 m/z @27.58 [151020OFc1_NvH-0949-Control-21.raw]	401.4470520019531	27.5760767922667	4.3724621872	99.1626717333333	94.7902095461333	231892.8125	6.327523891799581E7	2	8658	0.1233944620908467	0.7191221148448081	3.3730279067385136	401.43719482421875	401.45697021484375
71	401.4681091308594	35.142348708					1	DETECTED	401.4681 m/z @35.14 [151020OFc1_NvH-0949-Control-21.raw]	401.4681091308594	35.142348708	2.57117196426667	98.4202910138667	95.84911904960003	52116.28515625	5.710356620423505E7	0	8658	87.59549535689705	1.5460581416922747	2.4340955916713938	401.4581298828125	401.4693298339844
72	401.4793701171875	30.9328196965333					1	DETECTED	401.4794 m/z @30.93 [151020OFc1_NvH-0949-Control-21.raw]	401.4793701171875	30.9328196965333	3.62473498906667	96.8477190896	93.22298410053334	175663.9375	6.511197380044254E7	4	8658	0.04915445594486911	0.5312821127437497	0.3925991571096666	401.46942138671875	401.4892883300781
73	401.5022888183594	23.6320367792					1	DETECTED	401.5023 m/z @23.63 [151020OFc1_NvH-0949-Control-21.raw]	401.5022888183594	23.6320367792	0.750931729066667	96.826086344	96.07515461493334	149240.625	5.01250147809815E7	0	8658	0.11517536032011932	3.2693015950312874	0.10438319036109056	401.4923095703125	401.5120544433594
74	401.52606201171875	27.6579571602667					1	DETECTED	401.5261 m/z @27.66 [151020OFc1_NvH-0949-Control-21.raw]	401.52606201171875	27.6579571602667	3.6529328264	98.4202910138667	94.7673581874667	65408.6796875	5.832494873415296E7	0	8658	18.54396379198507	2.2847862981304163	3.767746403747927	401.51611328125	401.5312805175781
75	401.5414733886719	32.3393703813333					1	DETECTED	401.5415 m/z @32.34 [151020OFc1_NvH-0949-Control-21.raw]	401.5414733886719	32.3393703813333	3.428014316	98.4427237437333	95.0147094277333	155333.90625	5.804173308777891E7	2	8658	19.704566230118804	0.5064974799002286	0.19625432575330382	401.5315246582031	401.55145263671875
76	401.56280517578125	17.4159417376					1	DETECTED	401.5628 m/z @17.42 [151020OFc1_NvH-0949-Control-21.raw]	401.56280517578125	17.4159417376	1.1141212568	99.8101141962667	98.69599293946669	1240014.25	9.096109033032191E7	3	8658	0.17702982904779674	3.825633708925521	46.83516446457514	401.5528564453125	401.5726013183594
77	401.5756530761719	35.4423869722667					1	DETECTED	401.5757 m/z @35.44 [151020OFc1_NvH-0949-Control-21.raw]	401.5756530761719	35.4423869722667	3.90130551546667	98.4536927584	94.55238724293332	611002.3125	7.943481216641748E7	0	8658	0.3141010100432524	0.5155173343525815	0.1341834957020021	401.5730895996094	401.58563232421875
78	401.58880615234375	45.7525023517333					1	DETECTED	401.5888 m/z @45.75 [151020OFc1_NvH-0949-Control-21.raw]	401.58880615234375	45.7525023517333	3.15948867466667	98.4536927584	95.29420408373332	80447.9140625	5.796925553837781E7	0	8658	5.875336966472695	1.1185329819650638	0.0011956019161487776	401.585693359375	401.5986022949219
79	401.6264343261719	13.5285963101333					1	DETECTED	401.6264 m/z @13.53 [151020OFc1_NvH-0949-Control-21.raw]	401.6264343261719	13.5285963101333	2.6284128336	99.5922169050667	96.96380407146671	160762.484375	5.987975593194923E7	0	8658	0.24560248749981994	1.043656252625444	0.5697406371904452	401.61651611328125	401.6362609863281
80	401.6975402832031	27.6204327237333					1	DETECTED	401.6975 m/z @27.62 [151020OFc1_NvH-0949-Control-21.raw]	401.6975402832031	27.6204327237333	1.37693508773333	99.3298672354667	97.95293214773336	185139.625	6.924275190437302E7	2	8658	57.299679002820035	1.4031152311530117	0.05724177423462755	401.6876525878906	401.70745849609375
81	401.7083740234375	12.655772452					1	DETECTED	401.7084 m/z @12.66 [151020OFc1_NvH-0949-Control-21.raw]	401.7083740234375	12.655772452	7.66092355626667	98.7930177090667	91.13209415280004	78531.7265625	8.067634269357333E7	0	8658	0.12364765387562393	239.15862567810768	0.8970858258695302	401.7076416015625	401.7091064453125
82	401.71917724609375	29.7652164464					1	DETECTED	401.7192 m/z @29.77 [151020OFc1_NvH-0949-Control-21.raw]	401.71917724609375	29.7652164464	1.3669500552	99.3408385789333	97.97388852373331	2792029.25	1.48193189617643E8	2	8658	0.2534983059673799	0.7533367809838846	1.1939903335292739	401.709228515625	401.7291564941406
83	401.73016357421875	30.9666794285333					1	DETECTED	401.7302 m/z @30.97 [151020OFc1_NvH-0949-Control-21.raw]	401.73016357421875	30.9666794285333	1.41655559306667	99.3408385789333	97.92428298586663	188211.90625	6.239012144649182E7	2	8658	0.26536381627531824	0.517189757876824	0.044787727180261874	401.72918701171875	401.7346496582031
84	401.7446594238281	31.7034836885333					1	DETECTED	401.7447 m/z @31.70 [151020OFc1_NvH-0949-Control-21.raw]	401.7446594238281	31.7034836885333	1.3669500552	99.3519510005333	97.98500094533331	738889.5625	9.036142297433726E7	2	8658	8.21560335895639	1.5350377767902996	0.9279432587995498	401.73468017578125	401.754638671875
85	401.75518798828125	24.7573904869333					1	DETECTED	401.7552 m/z @24.76 [151020OFc1_NvH-0949-Control-21.raw]	401.75518798828125	24.7573904869333	1.3669500552	99.3519510005333	97.98500094533331	150478.265625	7.727031554687126E7	0	8658	49.37804816299478	6.17809541700813	3.697192219827388	401.7546691894531	401.7646179199219
86	401.7747802734375	21.8565320402667					1	DETECTED	401.7748 m/z @21.86 [151020OFc1_NvH-0949-Control-21.raw]	401.7747802734375	21.8565320402667	1.15473820186667	99.363086052	98.20834785013334	210027.125	6.330960611096291E7	0	8658	0.09096288531315722	6.6423523045287	357.64702050405134	401.76483154296875	401.7847595214844
87	401.79315185546875	47.7505624717333					1	DETECTED	401.7932 m/z @47.75 [151020OFc1_NvH-0949-Control-21.raw]	401.79315185546875	47.7505624717333	1.08351557413333	99.9299420544	98.84642648026667	186792.96875	6.331372894605325E7	0	8658	0.06055370484638445	1.3864112461983762	0.8315838674637277	401.78485107421875	401.8031311035156
88	401.8090515136719	47.7312438656					1	DETECTED	401.8091 m/z @47.73 [151020OFc1_NvH-0949-Control-21.raw]	401.8090515136719	47.7312438656	1.08351557413333	99.9514527314667	98.86793715733337	97049.3515625	6.6468279632701844E7	0	8658	49.73497659679627	1.0435759651321828	0.7823839452087694	401.80322265625	401.81903076171875
89	401.8193359375	47.84581374					1	DETECTED	401.8193 m/z @47.85 [151020OFc1_NvH-0949-Control-21.raw]	401.8193359375	47.84581374	1.06296806586667	99.9514527314667	98.88848466560003	93555.015625	5.9958414747470126E7	0	8658	56.7571242572497	1.2212393773157806	1.0922449414816555	401.81915283203125	401.82928466796875
90	401.8324279785156	47.7810649349333					1	DETECTED	401.8324 m/z @47.78 [151020OFc1_NvH-0949-Control-21.raw]	401.8324279785156	47.7810649349333	1.08351557413333	99.9190572024	98.83554162826667	90487.7734375	7.171536606878729E7	3	8658	49.754091503632175	1.0474083411404713	1.032890647161253	401.829345703125	401.8349304199219
91	401.8450012207031	47.6803260170667					1	DETECTED	401.8450 m/z @47.68 [151020OFc1_NvH-0949-Control-21.raw]	401.8450012207031	47.6803260170667	0.00781086906666667	99.9837558082667	99.97594493920003	164047.203125	6.81787474355201E7	3	8658	10.479030666792283	1.0504076923796912	0.7850562752333459	401.8350524902344	401.8505859375
92	401.860595703125	20.9051101232					1	DETECTED	401.8606 m/z @20.91 [151020OFc1_NvH-0949-Control-21.raw]	401.860595703125	20.9051101232	0.00781086906666667	99.9947061757333	99.98689530666664	1436619.75	1.00992721307987E8	3	8658	0.2527210861178837	1.4304317498592032	176.4583619765299	401.8507080078125	401.8705749511719
93	401.8709411621094	37.0952177493333					1	DETECTED	401.8709 m/z @37.10 [151020OFc1_NvH-0949-Control-21.raw]	401.8709411621094	37.0952177493333	1.46683636986667	99.4721495866667	98.00531321680003	180415.265625	8.990333993291806E7	0	8658	13.853988004948036	2.6388154017315775	0.015748827709639375	401.87060546875	401.872314453125
94	401.88232421875	11.0957596778667					1	DETECTED	401.8823 m/z @11.10 [151020OFc1_NvH-0949-Control-21.raw]	401.88232421875	11.0957596778667	0.0198668450666667	99.9947061757333	99.97483933066663	282354.65625	7.596586034577854E7	3	8658	24.477685023039214	3.918396139559611	7.692965923550058	401.8723449707031	401.8871154785156
95	401.8971252441406	17.4440386701333					1	DETECTED	401.8971 m/z @17.44 [151020OFc1_NvH-0949-Control-21.raw]	401.8971252441406	17.4440386701333	0.00781086906666667	99.9947061757333	99.98689530666664	770738.3125	9.075106962211323E7	3	8658	0.18344421853296922	17.606797607327312	4.818090863840297	401.88714599609375	401.9071044921875
96	401.9118957519531	46.807699252					1	DETECTED	401.9119 m/z @46.81 [151020OFc1_NvH-0949-Control-21.raw]	401.9118957519531	46.807699252	0.00781086906666667	99.9947061757333	99.98689530666664	325198.53125	7.416065697618292E7	3	8658	0.18708501609842187	0.7984239017310953	0.3160964259439912	401.9071350097656	401.9218444824219
97	401.9228820800781	52.6102719077333					1	DETECTED	401.9229 m/z @52.61 [151020OFc1_NvH-0949-Control-21.raw]	401.9228820800781	52.6102719077333	0.2185503408	99.9947061757333	99.7761558349333	180288.453125	1.1435012396558367E8	4	8658	22.00844259708788	6.679451655664548	1.0194211818736876	401.9219055175781	401.9277648925781
98	401.9377746582031	39.6039058325333					1	DETECTED	401.9378 m/z @39.60 [151020OFc1_NvH-0949-Control-21.raw]	401.9377746582031	39.6039058325333	0.00781086906666667	99.9947061757333	99.98689530666664	211385.515625	8.91385928067052E7	4	8658	17.22240978446134	0.624415974141316	3.3533338940263	401.9278259277344	401.9414978027344
99	401.9515075683594	52.9854695397333					1	DETECTED	401.9515 m/z @52.99 [151020OFc1_NvH-0949-Control-21.raw]	401.9515075683594	52.9854695397333	0.00781086906666667	99.9084049610667	99.90059409200003	224079.65625	8.734985490206236E7	4	8658	0.4827400283531773	0.7009899848725129	0.9072258862804243	401.94158935546875	401.96148681640625
100	401.9652404785156	52.9854695397333					1	DETECTED	401.9652 m/z @52.99 [151020OFc1_NvH-0949-Control-21.raw]	401.9652404785156	52.9854695397333	0.0310710096	99.9947061757333	99.9636351661333	143051.34375	9.552989503756376E7	0	8658	30.517559075102184	1.0131521445365135	3.1484299686806687	401.9615173339844	401.96649169921875
101	401.97650146484375	92.519374976					1	DETECTED	401.9765 m/z @92.52 [151020OFc1_NvH-0949-Control-21.raw]	401.97650146484375	92.519374976	0.00781086906666667	99.9837558082667	99.97594493920003	167678.5	8.315323012463868E7	5	8658	24.391140895892065	0.5131751613401755	0.05625276117545336	401.9665222167969	401.98388671875
102	401.993896484375	49.7877954104					1	DETECTED	401.9939 m/z @49.79 [151020OFc1_NvH-0949-Control-21.raw]	401.993896484375	49.7877954104	0.00781086906666667	99.9947061757333	99.98689530666664	196579.5625	7.781860979957697E7	0	8658	13.463942978370767	1.0753513851229135	2.3285745029304135	401.9839172363281	402.0038757324219
103	402.0157775878906	52.9284057688					1	DETECTED	402.0158 m/z @52.93 [151020OFc1_NvH-0949-Control-21.raw]	402.0157775878906	52.9284057688	0.0538293610666667	99.9837558082667	99.92992644720003	228140.078125	8.042205026400635E7	0	8658	13.453619602577604	1.3363116368734438	0.974791717802858	402.0058288574219	402.0257568359375
104	402.0340270996094	48.3924883610667					1	DETECTED	402.0340 m/z @48.39 [151020OFc1_NvH-0949-Control-21.raw]	402.0340270996094	48.3924883610667	0.1325967888	99.8316848133333	99.6990880245333	181239.9375	8.325498600924711E7	7	8658	17.685384521278017	0.8743878522534572	0.029845247646309837	402.02581787109375	402.0426025390625
105	402.0526123046875	22.9553386368					1	DETECTED	402.0526 m/z @22.96 [151020OFc1_NvH-0949-Control-21.raw]	402.0526123046875	22.9553386368	0.1434760912	99.9734228010667	99.8299467098667	465887.78125	1.1682252133035278E8	5	8658	0.22919448408899257	0.7897277020672492	12.698540943755903	402.0426940917969	402.0625915527344
106	402.0658264160156	48.3700511461333					1	DETECTED	402.0658 m/z @48.37 [151020OFc1_NvH-0949-Control-21.raw]	402.0658264160156	48.3700511461333	0.0652982738666667	99.9190572024	99.85375892853332	144184.890625	1.0321481539470413E8	0	8658	18.92557342769431	0.8556268380255826	1.806638829919545	402.0626220703125	402.071533203125
107	402.08154296875	48.3700511461333					1	DETECTED	402.0815 m/z @48.37 [151020OFc1_NvH-0949-Control-21.raw]	402.08154296875	48.3700511461333	0.1434760912	99.8101141962667	99.6666381050667	178877.390625	1.0166142749968655E8	0	8658	6.855960667170223	1.172068025148103	2.6070622196243223	402.0715637207031	402.0844421386719
108	402.0944519042969	49.6271936461333					1	DETECTED	402.0945 m/z @49.63 [151020OFc1_NvH-0949-Control-21.raw]	402.0944519042969	49.6271936461333	0.154444684266667	99.7447647872	99.59032010293333	216312.234375	1.0567684363389456E8	0	8658	44.85609671089315	1.2995336867015626	1.4002513149209206	402.0845031738281	402.10247802734375
109	402.11248779296875	90.3395172898667					1	DETECTED	402.1125 m/z @90.34 [151020OFc1_NvH-0949-Control-21.raw]	402.11248779296875	90.3395172898667	0.0766940485333333	99.6361413397333	99.55944729119997	817676.0	1.1200815034029196E8	0	8658	0.05931048734349531	0.5066341503219053	0.0014928211546739374	402.1025085449219	402.1224670410156
110	402.1338806152344	83.3160057786667					1	DETECTED	402.1339 m/z @83.32 [151020OFc1_NvH-0949-Control-21.raw]	402.1338806152344	83.3160057786667	0.469778515733333	97.606218636	97.13644012026666	213275.390625	1.1719640006426693E8	0	8658	47.35799980151985	0.5923587003249479	0.26720986563073496	402.1239013671875	402.14385986328125
111	402.14910888671875	83.3160057786667					1	DETECTED	402.1491 m/z @83.32 [151020OFc1_NvH-0949-Control-21.raw]	402.14910888671875	83.3160057786667	0.480109782933333	97.606218636	97.12610885306665	203804.890625	1.2336528002681737E8	0	8658	42.73654058116555	0.5827992779296592	2.1200997171324456	402.1438903808594	402.1514587402344
112	402.1614685058594	83.3160057786667					1	DETECTED	402.1615 m/z @83.32 [151020OFc1_NvH-0949-Control-21.raw]	402.1614685058594	83.3160057786667	0.3861483912	97.606218636	97.2200702448	639125.3125	1.2198872106526095E8	0	8658	43.60757859759777	0.5149141693956748	0.8591749600311968	402.1514892578125	402.17144775390625
113	402.1717224121094	52.8380631282667					1	DETECTED	402.1717 m/z @52.84 [151020OFc1_NvH-0949-Control-21.raw]	402.1717224121094	52.8380631282667	0.480109782933333	95.1315262266667	94.65141644373335	149641.734375	1.1137663568492448E8	0	8658	15.93771674285869	0.9036523846248596	0.6346777000944352	402.1714782714844	402.17364501953125
114	402.18365478515625	83.3160057786667					1	DETECTED	402.1837 m/z @83.32 [151020OFc1_NvH-0949-Control-21.raw]	402.18365478515625	83.3160057786667	0.00781086906666667	99.9947061757333	99.98689530666664	626450.5625	5.47512296331428E8	4	8658	59.172454092413766	0.6402019463190433	0.14701898495385907	402.1741943359375	402.190673828125
115	402.2008361816406	83.3160057786667					1	DETECTED	402.2008 m/z @83.32 [151020OFc1_NvH-0949-Control-21.raw]	402.2008361816406	83.3160057786667	1.47685701413333	97.4322292208	95.95537220666667	994698.375	1.3404832120288555E8	0	8658	69.35012193117294	0.5932741667496152	0.2486850786375895	402.19085693359375	402.2108154296875
116	402.220947265625	29.7652164464					1	DETECTED	402.2209 m/z @29.77 [151020OFc1_NvH-0949-Control-21.raw]	402.220947265625	29.7652164464	0.154444684266667	97.4982389648	97.34379428053333	986499.375	1.7263998469659278E8	2	8658	0.34210377290757776	4.128315331655295	0.0578289526074598	402.2109680175781	402.2309265136719
117	402.2367858886719	79.6136585749333					1	DETECTED	402.2368 m/z @79.61 [151020OFc1_NvH-0949-Control-21.raw]	402.2367858886719	79.6136585749333	1.7339375936	97.4322292208	95.69829162719999	244544.3125	1.4981387411505878E8	2	8658	72.98233911113535	0.8022675852900472	0.0419991567420987	402.23095703125	402.2384948730469
118	402.2485046386719	90.9981968453333					1	DETECTED	402.2485 m/z @91.00 [151020OFc1_NvH-0949-Control-21.raw]	402.2485046386719	90.9981968453333	1.47685701413333	99.6799262133333	98.20306919919997	876480.3125	1.819048110705058E8	2	8658	68.81383722277837	0.5115387219874165	0.036604658389142876	402.238525390625	402.25848388671875
119	402.2587585449219	43.9910908256					1	DETECTED	402.2588 m/z @43.99 [151020OFc1_NvH-0949-Control-21.raw]	402.2587585449219	43.9910908256	0.239818828533333	96.6173680824	96.37754925386668	168926.390625	1.5681727929693502E8	0	8658	30.75983818815842	0.9147666502292753	43.56467054849288	402.2585144042969	402.26617431640625
120	402.27618408203125	53.6805720736					1	DETECTED	402.2762 m/z @53.68 [151020OFc1_NvH-0949-Control-21.raw]	402.27618408203125	53.6805720736	0.856214949866667	99.0869457408	98.23073079093334	207538.5625	1.6982125354270807E8	0	8658	67.86267397549173	1.0677538941789622	0.4250249441355862	402.2662048339844	402.2810363769531
121	402.2910461425781	65.3283632949333					1	DETECTED	402.2910 m/z @65.33 [151020OFc1_NvH-0949-Control-21.raw]	402.2910461425781	65.3283632949333	0.0879794858666667	99.0435067272	98.95552724133333	272878.84375	1.7586242665124995E8	0	8658	42.060810763000816	7.144116081016062	2.2638763508925934	402.2810974121094	402.293701171875
122	402.3037109375	91.8328166405333					1	DETECTED	402.3037 m/z @91.83 [151020OFc1_NvH-0949-Control-21.raw]	402.3037109375	91.8328166405333	0.0879794858666667	99.0869457408	98.99896625493334	859930.875	1.9686131281196433E8	0	8658	0.23597555892645516	0.5635974947001383	0.032957362644854375	402.2937316894531	402.311279296875
123	402.3212890625	89.8099897645333					1	DETECTED	402.3213 m/z @89.81 [151020OFc1_NvH-0949-Control-21.raw]	402.3212890625	89.8099897645333	0.0879794858666667	99.0869457408	98.99896625493334	3075668.0	2.2144420158459818E8	0	8658	0.04676144471149257	0.5365871950206174	0.002166627814156645	402.3113098144531	402.3312683105469
124	402.3379211425781	59.2169398248					1	DETECTED	402.3379 m/z @59.22 [151020OFc1_NvH-0949-Control-21.raw]	402.3379211425781	59.2169398248	0.239818828533333	99.0869457408	98.84712691226667	172734.09375	1.8423351696455872E8	0	8658	42.28994874309871	0.8353076291762274	0.2614665110047066	402.331298828125	402.33929443359375
125	402.34930419921875	46.1543789349333					1	DETECTED	402.3493 m/z @46.15 [151020OFc1_NvH-0949-Control-21.raw]	402.34930419921875	46.1543789349333	0.0879794858666667	99.0869457408	98.99896625493334	200051.9375	1.8068169006311744E8	0	8658	29.72678635097999	1.2236752438676595	6.442395801163063	402.3393249511719	402.3592834472656
126	402.3655090332031	46.3540470752					1	DETECTED	402.3655 m/z @46.35 [151020OFc1_NvH-0949-Control-21.raw]	402.3655090332031	46.3540470752	0.0879794858666667	99.0869457408	98.99896625493334	149023.234375	1.8796375306868157E8	0	8658	18.717439653122696	1.1514701933355347	1.7987248053417388	402.35931396484375	402.36639404296875
127	402.37640380859375	51.7421750421333					1	DETECTED	402.3764 m/z @51.74 [151020OFc1_NvH-0949-Control-21.raw]	402.37640380859375	51.7421750421333	0.0879794858666667	99.7016220029333	99.61364251706664	230230.25	1.968081568199011E8	0	8658	10.440158081933149	0.9305086742504619	0.26199519303446184	402.3664245605469	402.3863830566406
128	402.38726806640625	59.1929834306667					1	DETECTED	402.3873 m/z @59.19 [151020OFc1_NvH-0949-Control-21.raw]	402.38726806640625	59.1929834306667	0.856214949866667	94.9966468053333	94.14043185546663	182395.890625	2.3287789603684318E8	0	8658	23.674640540978686	0.710218069577283	0.03740488403096843	402.38641357421875	402.38848876953125
129	402.39849853515625	89.8099897645333					1	DETECTED	402.3985 m/z @89.81 [151020OFc1_NvH-0949-Control-21.raw]	402.39849853515625	89.8099897645333	0.856214949866667	99.7016220029333	98.84540705306664	257676.984375	1.7697934543499604E8	2	8658	62.081555291697306	0.5153827646569178	1.34433375313791	402.3885192871094	402.4017639160156
130	402.4117736816406	89.8099897645333					1	DETECTED	402.4118 m/z @89.81 [151020OFc1_NvH-0949-Control-21.raw]	402.4117736816406	89.8099897645333	0.856214949866667	99.7016220029333	98.84540705306664	266235.53125	1.6893716666269037E8	0	8658	67.88443416341883	0.5521064826141967	0.024824337939160213	402.40179443359375	402.4217529296875
131	402.432373046875	89.8099897645333					1	DETECTED	402.4324 m/z @89.81 [151020OFc1_NvH-0949-Control-21.raw]	402.432373046875	89.8099897645333	1.60596645306667	99.7016220029333	98.09565554986663	784219.3125	1.7736024680146474E8	0	8658	28.268642499743173	0.5113698438850496	0.07258686197310138	402.4223937988281	402.43927001953125
132	402.44927978515625	89.8099897645333					1	DETECTED	402.4493 m/z @89.81 [151020OFc1_NvH-0949-Control-21.raw]	402.44927978515625	89.8099897645333	1.60596645306667	99.7016220029333	98.09565554986663	821415.875	1.7146359482513794E8	0	8658	0.14423874639150824	0.606400274332674	0.05505675415367366	402.4393005371094	402.4592590332031
133	402.4657287597656	89.7705069104					1	DETECTED	402.4657 m/z @89.77 [151020OFc1_NvH-0949-Control-21.raw]	402.4657287597656	89.7705069104	1.60596645306667	99.7016220029333	98.09565554986663	572397.1875	1.826107120765757E8	0	8658	59.27661317786858	0.5326702499329032	0.05706982925598074	402.45928955078125	402.4727783203125
134	402.4827880859375	89.7705069104					1	DETECTED	402.4828 m/z @89.77 [151020OFc1_NvH-0949-Control-21.raw]	402.4827880859375	89.7705069104	1.72405266773333	99.9514527314667	98.22740006373337	692851.6875	1.7587898730120364E8	0	8658	29.70759817598065	0.5182547074080907	0.05962564095380952	402.4728088378906	402.4927673339844
135	402.495361328125	89.7565738357333					1	DETECTED	402.4954 m/z @89.76 [151020OFc1_NvH-0949-Control-21.raw]	402.495361328125	89.7565738357333	2.48552103893333	93.5511801664	91.06565912746667	573219.4375	1.7704624079375508E8	0	8658	29.59109941449396	0.5384853780342103	0.057973876032339236	402.4927978515625	402.50146484375
136	402.511474609375	89.7565738357333					1	DETECTED	402.5115 m/z @89.76 [151020OFc1_NvH-0949-Control-21.raw]	402.511474609375	89.7565738357333	1.72405266773333	96.8586881093333	95.13463544159997	752807.1875	2.0733092654069677E8	0	8658	29.716674104933176	0.5172806158915143	0.057258971311835515	402.50152587890625	402.52142333984375
137	402.52325439453125	60.1768517528					1	DETECTED	402.5233 m/z @60.18 [151020OFc1_NvH-0949-Control-21.raw]	402.52325439453125	60.1768517528	2.48552103893333	95.172303556	92.68678251706667	404302.21875	1.5192156763496923E8	0	8658	68.88519933647618	0.5645023122551045	0.6941623717395009	402.521484375	402.5332336425781
138	402.5361328125	60.1768517528					1	DETECTED	402.5361 m/z @60.18 [151020OFc1_NvH-0949-Control-21.raw]	402.5361328125	60.1768517528	1.72405266773333	97.7807943378667	96.05674167013336	248098.46875	1.5947790709866604E8	0	8658	29.69419855038359	0.7190634662753966	0.041583108399091274	402.53326416015625	402.5372314453125
139	402.5472412109375	23.8060124213333					1	DETECTED	402.5472 m/z @23.81 [151020OFc1_NvH-0949-Control-21.raw]	402.5472412109375	23.8060124213333	1.09380087706667	98.7053457845333	97.61154490746664	712908.0	1.4115451833897775E8	3	8658	0.2314269185771387	2.712442485176355	0.238753775556984	402.53729248046875	402.5571594238281
140	402.5633239746094	16.4849164442667					1	DETECTED	402.5633 m/z @16.48 [151020OFc1_NvH-0949-Control-21.raw]	402.5633239746094	16.4849164442667	1.72405266773333	97.0200711210667	95.29601845333337	703894.8125	1.1955327438175842E8	3	8658	0.16927369440919193	0.8229563856250705	4.199419452566057	402.5572814941406	402.5732421875
141	402.57525634765625	11.5433403368					1	DETECTED	402.5753 m/z @11.54 [151020OFc1_NvH-0949-Control-21.raw]	402.57525634765625	11.5433403368	1.72405266773333	94.724616684	93.00056401626667	265642.84375	1.602935880436161E8	3	8658	0.12025724218943878	3.5958327725397727	8.675835022355868	402.5733642578125	402.585205078125
142	402.5906066894531	60.1163772784					1	DETECTED	402.5906 m/z @60.12 [151020OFc1_NvH-0949-Control-21.raw]	402.5906066894531	60.1163772784	1.72405266773333	94.1578922834667	92.43383961573336	116168.09375	1.394171199323975E8	0	8658	15.61338614484351	0.668865754184652	0.03864022582793798	402.58551025390625	402.5975036621094
143	402.6075134277344	60.1371914824					1	DETECTED	402.6075 m/z @60.14 [151020OFc1_NvH-0949-Control-21.raw]	402.6075134277344	60.1371914824	1.72405266773333	98.9669365277333	97.24288385999996	144905.4375	1.4481201372948557E8	0	8658	47.891123346003745	0.6890521676834883	0.3892685224991209	402.5975341796875	402.60821533203125
144	402.6182861328125	24.6986391210667					1	DETECTED	402.6183 m/z @24.70 [151020OFc1_NvH-0949-Control-21.raw]	402.6182861328125	24.6986391210667	1.75371024373333	95.0459709757333	93.29226073199997	325669.34375	1.050611187924038E8	0	8658	0.12876297240243773	10.350869786671524	0.26314465368859546	402.6084289550781	402.6282653808594
145	402.6338195800781	27.5942809178667					1	DETECTED	402.6338 m/z @27.59 [151020OFc1_NvH-0949-Control-21.raw]	402.6338195800781	27.5942809178667	1.75371024373333	96.5740181562667	94.82030791253338	112012.6171875	1.0220610477324267E8	0	8658	64.47806599108725	1.6537891617420157	2.358335967702242	402.6283264160156	402.6437072753906
146	402.6544189453125	22.9286864218667					1	DETECTED	402.6544 m/z @22.93 [151020OFc1_NvH-0949-Control-21.raw]	402.6544189453125	22.9286864218667	5.7748879552	95.9180320197333	90.1431440645333	143086.265625	8.194668543240088E7	0	8658	0.2923989710494155	103.48400106082414	0.21117778914320676	402.6444396972656	402.6616516113281
147	402.6717529296875	27.6666383088					1	DETECTED	402.6718 m/z @27.67 [151020OFc1_NvH-0949-Control-21.raw]	402.6717529296875	27.6666383088	3.06423135493333	96.5740181562667	93.50978680133338	157522.8125	8.421325794817567E7	0	8658	4.162113397971158	7.489240758235518	12.778471263731412	402.6617736816406	402.6817321777344
148	402.6820983886719	27.8435301344					1	DETECTED	402.6821 m/z @27.84 [151020OFc1_NvH-0949-Control-21.raw]	402.6820983886719	27.8435301344	5.20902992426667	96.9550366429333	91.74600671866662	154706.953125	1.2487453265003945E8	0	8658	0.024142742399067885	5.852206469753091	10.681086732245323	402.681884765625	402.6877746582031
149	402.6978759765625	21.8240616202667					1	DETECTED	402.6979 m/z @21.82 [151020OFc1_NvH-0949-Control-21.raw]	402.6978759765625	21.8240616202667	1.65556790933333	95.4666934272	93.81112551786667	366584.03125	8.791419686220734E7	0	8658	3.927225029355668	2.5638414319993044	1.3534616477268049	402.68792724609375	402.7076721191406
150	402.7177429199219	21.8880460250667					1	DETECTED	402.7177 m/z @21.89 [151020OFc1_NvH-0949-Control-21.raw]	402.7177429199219	21.8880460250667	3.26556263706667	97.9665795066667	94.70101686960004	850967.6875	1.0548128023133487E8	2	8658	0.264357167730207	1.0374234783150196	1.9264180606664192	402.7077941894531	402.72772216796875
151	402.7398681640625	30.1605450242667					1	DETECTED	402.7399 m/z @30.16 [151020OFc1_NvH-0949-Control-21.raw]	402.7398681640625	30.1605450242667	3.62473498906667	94.8498400482667	91.22510505920003	305931.71875	9.818809109703602E7	2	8658	2.415607540685123	0.8330737124834942	0.08166678913687525	402.72991943359375	402.74981689453125
152	402.75177001953125	27.7479981978667					1	DETECTED	402.7518 m/z @27.75 [151020OFc1_NvH-0949-Control-21.raw]	402.75177001953125	27.7479981978667	3.06423135493333	94.8595921570667	91.79536080213337	134306.296875	7.45721904834744E7	0	8658	28.733390630690902	3.7292786851268116	1.3720522260435903	402.7507629394531	402.7616882324219
153	402.7915954589844	90.283127988					1	DETECTED	402.7916 m/z @90.28 [151020OFc1_NvH-0949-Control-21.raw]	402.7915954589844	90.283127988	3.4374454136	98.8908624597333	95.4534170461333	93753.9765625	6.718791588949953E7	0	8658	0.07111606798449088	0.5593387384857976	0.0025524283820118803	402.7821960449219	402.80157470703125
154	402.81927490234375	24.7466719226667					1	DETECTED	402.8193 m/z @24.75 [151020OFc1_NvH-0949-Control-21.raw]	402.81927490234375	24.7466719226667	1.45662229146667	99.8864133738667	98.42979108240003	236710.578125	5.873198096640436E7	0	8658	0.15062483513164793	0.7208442794778422	0.908349345549588	402.80963134765625	402.8291320800781
155	402.85833740234375	11.8744652818667					1	DETECTED	402.8583 m/z @11.87 [151020OFc1_NvH-0949-Control-21.raw]	402.85833740234375	11.8744652818667	0.00781086906666667	99.9947061757333	99.98689530666664	623729.25	7.01356423579661E7	0	8658	0.16247005696734718	29.198311220966623	2.7539611746907555	402.848388671875	402.8683166503906
156	402.8712463378906	22.2969793493333					1	DETECTED	402.8712 m/z @22.30 [151020OFc1_NvH-0949-Control-21.raw]	402.8712463378906	22.2969793493333	4.3724621872	99.7558541944	95.3833920072	79463.5234375	5.805692549754749E7	0	8658	9.045634858825785	2.6759994921762726	1.3120939109014769	402.86834716796875	402.87158203125
157	402.881591796875	23.7113822304					1	DETECTED	402.8816 m/z @23.71 [151020OFc1_NvH-0949-Control-21.raw]	402.881591796875	23.7113822304	0.0198668450666667	99.9190572024	99.89919035733332	425572.75	6.985190567245378E7	3	8658	0.20010884496183934	16.233644850558	2.8592849069048403	402.87164306640625	402.8915710449219
158	402.8974609375	16.5076056706667					1	DETECTED	402.8975 m/z @16.51 [151020OFc1_NvH-0949-Control-21.raw]	402.8974609375	16.5076056706667	0.0198668450666667	99.9947061757333	99.97483933066663	412937.9375	7.29960771303832E7	0	8658	0.16512494844862147	2.859052539039404	0.6805260998493173	402.8916015625	402.9074401855469
159	402.9096984863281	11.5567395362667					1	DETECTED	402.9097 m/z @11.56 [151020OFc1_NvH-0949-Control-21.raw]	402.9096984863281	11.5567395362667	0.00781086906666667	99.9734228010667	99.96561193200004	152724.703125	6.509049617533095E7	0	8658	0.11997151258854544	0.5139444443167046	212.06990056839703	402.907470703125	402.91961669921875
160	402.92388916015625	28.5710906466667					1	DETECTED	402.9239 m/z @28.57 [151020OFc1_NvH-0949-Control-21.raw]	402.92388916015625	28.5710906466667	0.00781086906666667	99.9837558082667	99.97594493920003	49642.09375	5.296523508763626E7	0	8658	28.34355366050515	1.7482897043749124	2.54061962429702	402.9197082519531	402.9338684082031
161	402.947509765625	11.9120816333333					1	DETECTED	402.9475 m/z @11.91 [151020OFc1_NvH-0949-Control-21.raw]	402.947509765625	11.9120816333333	0.00781086906666667	99.8423701376	99.83455926853334	66349.859375	5.745091436970044E7	0	8658	11.66902842326367	0.6488358394646729	0.1884225938424017	402.93768310546875	402.9493103027344
162	402.95941162109375	15.0803326810667					1	DETECTED	402.9594 m/z @15.08 [151020OFc1_NvH-0949-Control-21.raw]	402.95941162109375	15.0803326810667	0.0879794858666667	99.9625735138667	99.87459402800003	526226.9375	7.116359869120306E7	4	8658	0.14305254774490272	27.0007295121086	0.38348707289575396	402.949462890625	402.9693908691406
163	402.97503662109375	33.9305085490667					1	DETECTED	402.9750 m/z @33.93 [151020OFc1_NvH-0949-Control-21.raw]	402.97503662109375	33.9305085490667	0.00781086906666667	99.8316848133333	99.82387394426664	77635.6875	6.2780614889167644E7	0	8658	18.013721487907038	1.4311253571786013	0.002444451074162953	402.96942138671875	402.97589111328125
164	402.98590087890625	33.6339384248					1	DETECTED	402.9859 m/z @33.63 [151020OFc1_NvH-0949-Control-21.raw]	402.98590087890625	33.6339384248	0.0198668450666667	99.9408839170667	99.92101707200003	149230.578125	6.011329400895787E7	0	8658	11.552345570854484	1.7122025584763916	0.0167847018541167	402.9759216308594	402.9957580566406
165	402.9961242675781	48.3800033389333					1	DETECTED	402.9961 m/z @48.38 [151020OFc1_NvH-0949-Control-21.raw]	402.9961242675781	48.3800033389333	0.292640872	96.2735130864	95.9808722144	21968.779296875	6.155952423065877E7	0	8658	92.49792010673437	1.002883237288939	1.006679708477353	402.9959411621094	402.99835205078125
166	403.00836181640625	49.5364360069333					1	DETECTED	403.0084 m/z @49.54 [151020OFc1_NvH-0949-Control-21.raw]	403.00836181640625	49.5364360069333	0.00781086906666667	99.7667186485333	99.75890777946664	352549.25	6.16291149128676E7	0	8658	0.06493116330758397	0.5035989142395992	0.19324102578971805	402.9983825683594	403.0183410644531
167	403.0196838378906	24.7269303834667					1	DETECTED	403.0197 m/z @24.73 [151020OFc1_NvH-0949-Control-21.raw]	403.0196838378906	24.7269303834667	0.0538293610666667	99.6141545128	99.56032515173334	128395.9765625	6.265065492668378E7	0	8658	0.027344619236490786	3.749414111976193	37.99967085711377	403.0184020996094	403.029541015625
168	403.0391845703125	21.4653205213333					1	DETECTED	403.0392 m/z @21.47 [151020OFc1_NvH-0949-Control-21.raw]	403.0391845703125	21.4653205213333	0.282099450133333	99.9837558082667	99.70165635813336	56175.390625	6.213098011109783E7	0	8658	44.78670873132968	3.6092248213937186	5.238797452699998	403.0300598144531	403.0491638183594
169	403.0565490722656	73.2292592549333					1	DETECTED	403.0565 m/z @73.23 [151020OFc1_NvH-0949-Control-21.raw]	403.0565490722656	73.2292592549333	0.0198668450666667	99.6582560242667	99.63838917920003	38103.1484375	6.184276137888856E7	0	8658	0.5666377765144546	0.6494337435408349	0.3005937488898624	403.04925537109375	403.06646728515625
170	403.07733154296875	32.5532307802667					1	DETECTED	403.0773 m/z @32.55 [151020OFc1_NvH-0949-Control-21.raw]	403.07733154296875	32.5532307802667	0.7298719408	99.5158400882667	98.7859681474667	71731.0078125	5.990801333006215E7	0	8658	9.02968366827924	1.3976830271741443	1.7333522701841997	403.0674743652344	403.0873107910156
171	403.08819580078125	64.4660215037333					1	DETECTED	403.0882 m/z @64.47 [151020OFc1_NvH-0949-Control-21.raw]	403.08819580078125	64.4660215037333	0.00781086906666667	99.9299420544	99.92213118533334	27261.953125	5.488191536885591E7	0	8658	64.30252217436478	0.7806600802966762	0.5584616028416023	403.08734130859375	403.09375
172	403.1045837402344	90.3395172898667					1	DETECTED	403.1046 m/z @90.34 [151020OFc1_NvH-0949-Control-21.raw]	403.1045837402344	90.3395172898667	0.814487155466667	98.4755084517333	97.66102129626664	338204.03125	6.743332447855285E7	0	8658	0.05282418357322172	3.123679998717227	36.57947373859811	403.0946044921875	403.11322021484375
173	403.12420654296875	90.5287750314667					1	DETECTED	403.1242 m/z @90.53 [151020OFc1_NvH-0949-Control-21.raw]	403.12420654296875	90.5287750314667	5.02793826293333	96.2628300125333	91.23489174959997	161977.421875	6.0633639769000486E7	0	8658	0.045607119418690445	6.182175007355038	0.45009534007568536	403.1148681640625	403.1316833496094
174	403.1385192871094	92.4004646069333					1	DETECTED	403.1385 m/z @92.40 [151020OFc1_NvH-0949-Control-21.raw]	403.1385192871094	92.4004646069333	15.5667789010667	99.2969948149333	83.7302159138666	95448.0390625	5.571789902324358E7	0	8658	0.06300377579064786	12.689892897437884	127.93513204222715	403.134765625	403.148193359375
175	403.1609802246094	91.5523049834667					1	DETECTED	403.1610 m/z @91.55 [151020OFc1_NvH-0949-Control-21.raw]	403.1609802246094	91.5523049834667	0.250485050666667	97.2152566898667	96.96477163920004	79886.6640625	5.815309520573087E7	0	8658	1.705620175847315	0.8657033319933762	0.035285567851809814	403.1512145996094	403.17083740234375
176	403.17510986328125	91.7636260488					1	DETECTED	403.1751 m/z @91.76 [151020OFc1_NvH-0949-Control-21.raw]	403.17510986328125	91.7636260488	0.176065255733333	94.6385784376	94.46251318186667	40979.05078125	6.954454955954382E7	0	8658	68.74215278601675	0.5177706393734123	0.007466969990932049	403.17120361328125	403.1783752441406
177	403.1883850097656	19.0104880848					1	DETECTED	403.1884 m/z @19.01 [151020OFc1_NvH-0949-Control-21.raw]	403.1883850097656	19.0104880848	0.00781086906666667	99.9947061757333	99.98689530666664	405395.03125	1.124035784176116E8	2	8658	7.34580851900885	6.815019437375322	7.340258088430202	403.17840576171875	403.1944885253906
178	403.2044982910156	30.5995588306667					1	DETECTED	403.2045 m/z @30.60 [151020OFc1_NvH-0949-Control-21.raw]	403.2044982910156	30.5995588306667	3.5873044784	99.2161231549333	95.6288186765333	935358.125	7.939577016311468E7	3	8658	0.1346630773144959	2.129369988718335	3.373913345118995	403.19451904296875	403.20562744140625
179	403.21563720703125	21.5068011549333					1	DETECTED	403.2156 m/z @21.51 [151020OFc1_NvH-0949-Control-21.raw]	403.21563720703125	21.5068011549333	2.81857190213333	99.5703817437333	96.75180984159996	4577633.0	2.1823581362026128E8	4	8658	2.286195628595685	0.7716165300558646	1.0115345601845473	403.2056579589844	403.2256164550781
180	403.2263488769531	33.9193296576					1	DETECTED	403.2263 m/z @33.92 [151020OFc1_NvH-0949-Control-21.raw]	403.2263488769531	33.9193296576	0.00781086906666667	99.9947061757333	99.98689530666664	395059.1875	8.505485468635732E7	4	8658	13.554660854933562	3.0660210503047085	4.288125053310338	403.22564697265625	403.23431396484375
181	403.24432373046875	33.4804300882667					1	DETECTED	403.2443 m/z @33.48 [151020OFc1_NvH-0949-Control-21.raw]	403.24432373046875	33.4804300882667	1.9546663672	99.1733048834667	97.2186385162667	546166.0	8.739263363114974E7	2	8658	0.32725389387354653	0.6818057910687918	11.357155983695362	403.2343444824219	403.25421142578125
182	403.2558898925781	16.7167952477333					1	DETECTED	403.2559 m/z @16.72 [151020OFc1_NvH-0949-Control-21.raw]	403.2558898925781	16.7167952477333	2.76159663253333	90.9769949682667	88.21539833573337	43564.94921875	6.921951095346701E7	0	8658	0.14011245600188715	3.1606643792102447	658.8682598839597	403.2543640136719	403.2593688964844
183	403.26947021484375	91.6935850424					1	DETECTED	403.2695 m/z @91.69 [151020OFc1_NvH-0949-Control-21.raw]	403.26947021484375	91.6935850424	3.208777376	92.6203768397333	89.4115994637333	83093.6328125	5.877376448252721E7	0	8658	0.7897830023013626	0.5056985106552452	0.002693947546290905	403.2595520019531	403.2758483886719
184	403.2880554199219	91.6324395682667					1	DETECTED	403.2881 m/z @91.63 [151020OFc1_NvH-0949-Control-21.raw]	403.2880554199219	91.6324395682667	6.90001324933333	98.7819432717333	91.88193002239997	34681.18359375	5.68010197278339E7	0	8658	0.6125391533927882	0.5421887110641433	0.08768706340694657	403.27960205078125	403.2966003417969
185	403.306884765625	91.9086991930667					1	DETECTED	403.3069 m/z @91.91 [151020OFc1_NvH-0949-Control-21.raw]	403.306884765625	91.9086991930667	6.04225392773333	95.853655548	89.81140162026668	190723.28125	6.522211597001091E7	0	8658	0.260709144712294	1.4100659629127028	0.3920972049720219	403.2984619140625	403.3140563964844
186	403.32568359375	89.8099897645333					1	DETECTED	403.3257 m/z @89.81 [151020OFc1_NvH-0949-Control-21.raw]	403.32568359375	89.8099897645333	0.543129669333333	98.1779641045333	97.63483443519996	962150.5625	1.1583112301564194E8	0	8658	0.030609543423778973	0.5106612519141785	0.7690888987856535	403.31744384765625	403.33477783203125
187	403.45428466796875	10.2596654864					1	DETECTED	403.4543 m/z @10.26 [151020OFc1_NvH-0949-Control-21.raw]	403.45428466796875	10.2596654864	4.0514034104	99.4504641402667	95.3990607298667	671724.375	6.991365801905227E7	3	8658	0.1375653476130303	8.334229477277152	2.301422894835747	403.4443359375	403.4642028808594
188	403.47149658203125	33.2454723770667					1	DETECTED	403.4715 m/z @33.25 [151020OFc1_NvH-0949-Control-21.raw]	403.47149658203125	33.2454723770667	3.7657609888	95.2643414413333	91.4985804525333	185322.578125	6.267980258242694E7	4	8658	12.538715583516506	1.1297005336146189	0.22326478994736976	403.46429443359375	403.4791259765625
189	403.4891357421875	13.1721230282667					1	DETECTED	403.4891 m/z @13.17 [151020OFc1_NvH-0949-Control-21.raw]	403.4891357421875	13.1721230282667	3.045241888	99.5050884504	96.45984656239999	763378.9375	7.479940956679723E7	4	8658	0.40799310302124603	15.429301660782698	3.826844983312061	403.47918701171875	403.4990539550781
190	403.51007080078125	49.7507291570667					1	DETECTED	403.5101 m/z @49.75 [151020OFc1_NvH-0949-Control-21.raw]	403.51007080078125	49.7507291570667	2.3092958544	95.8856637272	93.57636787279999	122336.546875	5.949793218785571E7	0	8658	45.432595237624405	0.6002658233477425	0.15885749473176267	403.5000915527344	403.52001953125
191	403.5262451171875	11.8744652818667					1	DETECTED	403.5262 m/z @11.87 [151020OFc1_NvH-0949-Control-21.raw]	403.5262451171875	11.8744652818667	4.02312486853333	97.2261503912	93.20302552266666	88795.984375	6.6752853179746486E7	0	8658	0.14591096188390296	1.4365872331236473	11.851772572963002	403.52008056640625	403.5262756347656
192	403.5362854003906	12.6773662896					1	DETECTED	403.5363 m/z @12.68 [151020OFc1_NvH-0949-Control-21.raw]	403.5362854003906	12.6773662896	2.29972519706667	99.3298672354667	97.03014203840003	3746909.5	1.2439373389892736E8	0	8658	0.1549228777190894	1.5909260071673568	137.69350173983148	403.52630615234375	403.5462646484375
193	403.5508117675781	26.79649444					1	DETECTED	403.5508 m/z @26.80 [151020OFc1_NvH-0949-Control-21.raw]	403.5508117675781	26.79649444	3.25602476613333	96.5210378074667	93.26501304133336	761349.9375	9.167759708771685E7	3	8658	0.16582521572091125	0.5154444282484231	2.088332828443826	403.5462951660156	403.5605773925781
194	403.5693359375	4.952128904					1	DETECTED	403.5693 m/z @4.95 [151020OFc1_NvH-0949-Control-21.raw]	403.5693359375	4.952128904	3.3620531256	99.559444012	96.1973908864	152153.375	6.69674156968236E7	3	8658	21.49743982598968	44.89674932875305	4.128188511925976	403.5610046386719	403.57330322265625
195	403.5835266113281	35.9967009712					1	DETECTED	403.5835 m/z @36.00 [151020OFc1_NvH-0949-Control-21.raw]	403.5835266113281	35.9967009712	2.97915080213333	95.0707937146667	92.09164291253337	645290.5	6.565766950217583E7	3	8658	0.20245086267319579	85.65456675013758	217.81177643304324	403.5735778808594	403.59283447265625
196	403.6070251464844	89.9175660506667					1	DETECTED	403.6070 m/z @89.92 [151020OFc1_NvH-0949-Control-21.raw]	403.6070251464844	89.9175660506667	3.2749619744	89.9175660506667	86.6426040762667	52999.86328125	7.214159999546477E7	0	8658	74.98486761618386	0.5	null	403.5979919433594	403.61688232421875
197	403.6444091796875	29.6473096592					1	DETECTED	403.6444 m/z @29.65 [151020OFc1_NvH-0949-Control-21.raw]	403.6444091796875	29.6473096592	6.32120314933333	98.7164451541333	92.39524200479997	73406.796875	5.8017380043298505E7	0	8658	0.29738422766220296	1.980511448957799	0.3926075350328851	403.63470458984375	403.6542663574219
198	403.66650390625	47.2192435397333					1	DETECTED	403.6665 m/z @47.22 [151020OFc1_NvH-0949-Control-21.raw]	403.66650390625	47.2192435397333	8.05752305706667	92.1722625165333	84.11473945946662	193221.015625	7.100441397171924E7	0	8658	80.79565356401848	1.319395009470539	1.2565325957011448	403.65802001953125	403.6758728027344
199	403.68994140625	19.0973956613333					1	DETECTED	403.6899 m/z @19.10 [151020OFc1_NvH-0949-Control-21.raw]	403.68994140625	19.0973956613333	2.1657101208	99.8423701376	97.6766600168	146078.96875	5.8033863664225444E7	0	8658	0.2494363905711232	0.5359230283795204	5.802123996712498	403.6799621582031	403.6999206542969
200	403.7002868652344	12.3640384997333					1	DETECTED	403.7003 m/z @12.36 [151020OFc1_NvH-0949-Control-21.raw]	403.7002868652344	12.3640384997333	4.16836688133333	94.4237408712	90.25537398986667	128841.359375	6.074377864603677E7	0	8658	0.2703740883660952	3.4976990460436124	87.1256381446438	403.699951171875	403.7012023925781
201	403.7112121582031	26.202084512					1	DETECTED	403.7112 m/z @26.20 [151020OFc1_NvH-0949-Control-21.raw]	403.7112121582031	26.202084512	3.32374739893333	99.0655501104	95.74180271146666	2637728.0	1.8465556305901903E8	2	8658	4.79809748318543	0.6366198121679718	0.36350405509091915	403.70123291015625	403.7190246582031
202	403.7290344238281	21.5366729957333					1	DETECTED	403.7290 m/z @21.54 [151020OFc1_NvH-0949-Control-21.raw]	403.7290344238281	21.5366729957333	2.80900696586667	95.6701990938667	92.86119212800003	3710098.25	1.5447925370980972E8	2	8658	0.26445339242138743	28.9241866144485	2.1010331925653096	403.7190856933594	403.739013671875
203	403.73980712890625	13.1534380354667					1	DETECTED	403.7398 m/z @13.15 [151020OFc1_NvH-0949-Control-21.raw]	403.73980712890625	13.1534380354667	3.1212601376	96.6849501181333	93.5636899805333	681019.5625	8.85548905951857E7	2	8658	0.2221250038662408	7.377190660865727	10.915486642492256	403.7391052246094	403.7495422363281
204	403.7518615722656	34.5001750994667					1	DETECTED	403.7519 m/z @34.50 [151020OFc1_NvH-0949-Control-21.raw]	403.7518615722656	34.5001750994667	1.60596645306667	97.9994436797333	96.39347722666663	129404.40625	6.377853400705718E7	0	8658	0.12618220327312457	2.286735773933847	7.5583381916906855	403.75	403.7604064941406
205	403.8011779785156	13.0428455250667					1	DETECTED	403.8012 m/z @13.04 [151020OFc1_NvH-0949-Control-21.raw]	403.8011779785156	13.0428455250667	1.54636669413333	95.8750221490667	94.32865545493337	87266.5234375	5.942212543408507E7	0	8658	0.0715143442956716	1.4261628869697707	39.522152653701916	403.79150390625	403.80645751953125
206	403.81658935546875	36.1300932053333					1	DETECTED	403.8166 m/z @36.13 [151020OFc1_NvH-0949-Control-21.raw]	403.81658935546875	36.1300932053333	1.3567544144	99.8974511061333	98.5406966917333	87887.8828125	6.797605968462895E7	0	8658	13.455685967670309	1.3628486059983163	4.470568038768716	403.80712890625	403.8265686035156
207	403.84552001953125	29.5097486048					1	DETECTED	403.8455 m/z @29.51 [151020OFc1_NvH-0949-Control-21.raw]	403.84552001953125	29.5097486048	0.176065255733333	99.9408839170667	99.76481866133336	103919.0	5.667606998783447E7	0	8658	0.15628421472025522	2.03586543584493	0.17072970065167856	403.8355407714844	403.85546875
208	403.8579406738281	11.8744652818667					1	DETECTED	403.8579 m/z @11.87 [151020OFc1_NvH-0949-Control-21.raw]	403.8579406738281	11.8744652818667	0.0652982738666667	99.9947061757333	99.92940790186663	53154.9296875	5.179708597162562E7	0	8658	0.0992687177279521	44.681533844505765	0.8512202739904555	403.85565185546875	403.8603210449219
209	403.8703308105469	12.6773662896					1	DETECTED	403.8703 m/z @12.68 [151020OFc1_NvH-0949-Control-21.raw]	403.8703308105469	12.6773662896	0.00781086906666667	99.8533826229333	99.84557175386664	2369460.0	9.830241392260131E7	3	8658	0.17047096556997055	0.5951611659998528	0.13199890938452394	403.8603515625	403.88031005859375
210	403.8851623535156	26.8078443776					1	DETECTED	403.8852 m/z @26.81 [151020OFc1_NvH-0949-Control-21.raw]	403.8851623535156	26.8078443776	0.0652982738666667	99.9947061757333	99.92940790186663	491303.09375	7.133461436323407E7	3	8658	7.5086117330491255	3.96222860151997	1.7202507796858122	403.8803405761719	403.8951416015625
211	403.897216796875	5.98474676186667					1	DETECTED	403.8972 m/z @5.98 [151020OFc1_NvH-0949-Control-21.raw]	403.897216796875	5.98474676186667	0.00781086906666667	99.9514527314667	99.94364186240004	94466.484375	6.3459307134961E7	0	8658	12.2042425940162	0.5726943205328314	9.076061483741475	403.8951721191406	403.9071960449219
212	403.91802978515625	35.9573208354667					1	DETECTED	403.9180 m/z @35.96 [151020OFc1_NvH-0949-Control-21.raw]	403.91802978515625	35.9573208354667	0.00781086906666667	99.9947061757333	99.98689530666664	380916.15625	6.208018040516478E7	0	8658	0.1657314909995904	0.6703378050548727	0.009856445371613055	403.9081115722656	403.9279479980469
213	403.93646240234375	30.8624688234667					1	DETECTED	403.9365 m/z @30.86 [151020OFc1_NvH-0949-Control-21.raw]	403.93646240234375	30.8624688234667	0.00781086906666667	99.8101141962667	99.80230332720004	18378.04296875	5.459492365555755E7	0	8658	95.27056717998285	1.6448190271820944	2.2889425072941343	403.92803955078125	403.9422302246094
214	403.9522705078125	26.2696776034667					1	DETECTED	403.9523 m/z @26.27 [151020OFc1_NvH-0949-Control-21.raw]	403.9522705078125	26.2696776034667	0.00781086906666667	99.8754054888	99.86759461973334	301821.59375	6.290706644442512E7	0	8658	0.08035691372908005	0.8186267095824892	0.2827859984984503	403.9424133300781	403.9622497558594
215	403.96539306640625	27.0149186565333					1	DETECTED	403.9654 m/z @27.01 [151020OFc1_NvH-0949-Control-21.raw]	403.96539306640625	27.0149186565333	0.0425334264	99.9947061757333	99.9521727493333	97841.2109375	6.70508261738184E7	0	8658	6.2045667304782945	3.2318454571587165	0.002900610566272468	403.9622802734375	403.975341796875
216	403.98046875	31.4808575576					1	DETECTED	403.9805 m/z @31.48 [151020OFc1_NvH-0949-Control-21.raw]	403.98046875	31.4808575576	4.12202950853333	99.8864133738667	95.76438386533337	86617.984375	5.558677296587499E7	0	8658	16.427023424334276	2.5647598192902628	3.8340079537201244	403.9754333496094	403.98370361328125
217	403.9938049316406	10.8175438045333					1	DETECTED	403.9938 m/z @10.82 [151020OFc1_NvH-0949-Control-21.raw]	403.9938049316406	10.8175438045333	0.0198668450666667	99.9734228010667	99.95355595600003	827648.0	7.948737984728247E7	4	8658	0.20365496114395754	9.380218212107533	1.804242409390507	403.98394775390625	404.003662109375
218	404.0059509277344	49.6106874712					1	DETECTED	404.0060 m/z @49.61 [151020OFc1_NvH-0949-Control-21.raw]	404.0059509277344	49.6106874712	0.303067782933333	99.6031186368	99.30005085386667	105345.140625	6.760691698467179E7	0	8658	27.65358445143609	0.9415667154793962	1.6141217530100074	404.0038146972656	404.015869140625
219	404.03216552734375	46.0946438504					1	DETECTED	404.0322 m/z @46.09 [151020OFc1_NvH-0949-Control-21.raw]	404.03216552734375	46.0946438504	0.00781086906666667	99.9190572024	99.91124633333334	586602.0	1.04282219643616E8	0	8658	0.1048912304270857	0.8150615015056804	0.19176622743738284	404.0224609375	404.0416564941406
220	404.04595947265625	29.5896912496					1	DETECTED	404.0460 m/z @29.59 [151020OFc1_NvH-0949-Control-21.raw]	404.04595947265625	29.5896912496	0.427829487466667	99.4396207637333	99.01179127626664	66457.71875	5.828552522727447E7	0	8658	43.293771106325295	2.080594387347379	1.9735789009290878	404.04229736328125	404.0554504394531
221	404.0687561035156	55.0633080493333					1	DETECTED	404.0688 m/z @55.06 [151020OFc1_NvH-0949-Control-21.raw]	404.0687561035156	55.0633080493333	0.282099450133333	99.8974511061333	99.61535165599997	537210.3125	2.08531791409932E8	0	8658	2.3721667482422006	0.8945139956794489	1.5057613390825202	404.0588073730469	404.0783386230469
222	404.0928955078125	51.4622036490667					1	DETECTED	404.0929 m/z @51.46 [151020OFc1_NvH-0949-Control-21.raw]	404.0928955078125	51.4622036490667	0.0310710096	99.2969948149333	99.2659238053333	22975.048828125	6.083848074464921E7	0	8658	98.91741168348752	0.9698020173800721	0.9389103697259819	404.0832214355469	404.09527587890625
223	404.1053161621094	90.0477099656					1	DETECTED	404.1053 m/z @90.05 [151020OFc1_NvH-0949-Control-21.raw]	404.1053161621094	90.0477099656	4.30686741066667	99.395846172	95.08897876133334	132093.46875	5.842549221378135E7	0	8658	2.319136671526266	0.6484743750917192	0.1841203477515712	404.0953369140625	404.10809326171875
224	404.1190185546875	89.7565738357333					1	DETECTED	404.1190 m/z @89.76 [151020OFc1_NvH-0949-Control-21.raw]	404.1190185546875	89.7565738357333	0.459478728266667	99.9734228010667	99.51394407280004	1.4699525E7	7.799595182337807E8	0	8658	0.12695186313446527	0.7010961640616883	0.2330122758677277	404.1092834472656	404.1275939941406
225	404.1395263671875	89.1748137277333					1	DETECTED	404.1395 m/z @89.17 [151020OFc1_NvH-0949-Control-21.raw]	404.1395263671875	89.1748137277333	4.26018636506667	98.9341699042667	94.67398353920002	28308.974609375	4.979115975411951E7	0	8658	87.24145682991102	0.5574656951319567	0.11493139026391322	404.129638671875	404.1448059082031
226	404.1562805175781	90.3395172898667					1	DETECTED	404.1563 m/z @90.34 [151020OFc1_NvH-0949-Control-21.raw]	404.1562805175781	90.3395172898667	1.0015581168	99.9084049610667	98.9068468442667	141308.171875	5.9737175956351325E7	0	8658	0.35661305625657747	0.5612003732947353	0.16602178347685614	404.14697265625	404.1656799316406
227	404.1763916015625	11.3753519610667					1	DETECTED	404.1764 m/z @11.38 [151020OFc1_NvH-0949-Control-21.raw]	404.1763916015625	11.3753519610667	0.00781086906666667	99.9947061757333	99.98689530666664	63194.0546875	9.097430945641236E7	2	8658	0.30296750475925904	5.8053026088950475	23.887892596657913	404.1667175292969	404.1821594238281
228	404.19219970703125	90.0769866888					1	DETECTED	404.1922 m/z @90.08 [151020OFc1_NvH-0949-Control-21.raw]	404.19219970703125	90.0769866888	0.0766940485333333	99.9947061757333	99.91801212719997	3525725.0	1.9775414410971925E8	0	8658	0.301279510608623	0.5797652513839112	0.07344380436743041	404.1822814941406	404.1932373046875
229	404.2033386230469	25.2386434605333					1	DETECTED	404.2033 m/z @25.24 [151020OFc1_NvH-0949-Control-21.raw]	404.2033386230469	25.2386434605333	2.84683355146667	99.3519510005333	96.50511744906663	1.0626506E7	3.520702083804759E8	3	8658	0.2660919151607928	3.193979485047566	0.032321507707726266	404.19342041015625	404.21331787109375
230	404.2194519042969	90.0769866888					1	DETECTED	404.2195 m/z @90.08 [151020OFc1_NvH-0949-Control-21.raw]	404.2194519042969	90.0769866888	3.78486248773333	97.5859960192	93.80113353146666	1035864.25	1.1045070675213017E8	5	8658	0.08878281433099744	0.5019120006247721	0.0012491943134079584	404.2133483886719	404.2206726074219
231	404.2306823730469	21.5366729957333					1	DETECTED	404.2307 m/z @21.54 [151020OFc1_NvH-0949-Control-21.raw]	404.2306823730469	21.5366729957333	0.0198668450666667	99.8754054888	99.85553864373333	1652017.0	1.477783536085569E8	2	8658	0.2982440297476039	0.5948524719038085	0.5953895075491615	404.220703125	404.24066162109375
232	404.24444580078125	10.8175438045333					1	DETECTED	404.2444 m/z @10.82 [151020OFc1_NvH-0949-Control-21.raw]	404.24444580078125	10.8175438045333	3.67164119733333	99.1838444549333	95.51220325759996	745007.625	1.0318653756415895E8	2	8658	79.63005529445772	161.43231598405228	117.73773738729373	404.2406921386719	404.2543029785156
233	404.263427734375	24.4659188602667					1	DETECTED	404.2634 m/z @24.47 [151020OFc1_NvH-0949-Control-21.raw]	404.263427734375	24.4659188602667	3.30488885973333	98.7491491256	95.44426026586667	208731.203125	6.816826982539849E7	0	8658	0.11370336270647385	2.035658673884541	5.4318780537826585	404.2545471191406	404.2734069824219
234	404.2834777832031	91.4550857117333					1	DETECTED	404.2835 m/z @91.46 [151020OFc1_NvH-0949-Control-21.raw]	404.2834777832031	91.4550857117333	3.2749619744	92.519374976	89.2444130016	72342.6953125	6.130605293767711E7	0	8658	0.6601966944489419	0.5060589027966289	0.0038732641532196687	404.27349853515625	404.28985595703125
235	404.30078125	91.5819594186667					1	DETECTED	404.3008 m/z @91.58 [151020OFc1_NvH-0949-Control-21.raw]	404.30078125	91.5819594186667	4.67142542053333	99.9514527314667	95.28002731093338	178793.921875	6.741801424604884E7	0	8658	0.816691923156526	1.5857158222605796	0.8048943792801513	404.2920837402344	404.3043518066406
236	404.31866455078125	92.6203768397333					1	DETECTED	404.3187 m/z @92.62 [151020OFc1_NvH-0949-Control-21.raw]	404.31866455078125	92.6203768397333	42.6760767888	92.6203768397333	49.94430005093329	83123.90625	4.013909855612426E7	0	8658	0.9466855985756979	0.5	null	404.31109619140625	404.3280334472656
237	404.40191650390625	23.1350137901333					1	DETECTED	404.4019 m/z @23.14 [151020OFc1_NvH-0949-Control-21.raw]	404.40191650390625	23.1350137901333	4.98994075546667	94.2131120626667	89.22317130720002	42711.80078125	5.29263050587313E7	0	8658	0.016460075574268984	2.4586060121316913	7.006009201175723	404.39227294921875	404.40673828125
238	404.41680908203125	13.7780853288					1	DETECTED	404.4168 m/z @13.78 [151020OFc1_NvH-0949-Control-21.raw]	404.41680908203125	13.7780853288	4.01355826613333	96.2628300125333	92.24927174639997	51790.08984375	7.329857451159906E7	0	8658	0.7330710930328834	8.858386561233242	2.261457858039047	404.4068908691406	404.4186096191406
239	404.4416198730469	7.72036491466667					1	DETECTED	404.4416 m/z @7.72 [151020OFc1_NvH-0949-Control-21.raw]	404.4416198730469	7.72036491466667	6.1779487952	84.5993265688	78.4213777736	45916.5703125	6.195042938308069E7	0	8658	0.2633624192520223	0.6803337357848951	0.08574073009766806	404.43878173828125	404.4429626464844
240	404.4530944824219	26.2398400965333					1	DETECTED	404.4531 m/z @26.24 [151020OFc1_NvH-0949-Control-21.raw]	404.4530944824219	26.2398400965333	2.18479491546667	98.826146428	96.64135151253333	94591.4296875	6.405354884956675E7	0	8658	0.2755648209471673	3.552058339410095	2.20907950144554	404.4431457519531	404.4629821777344
241	404.4770202636719	30.0437130154667					1	DETECTED	404.4770 m/z @30.04 [151020OFc1_NvH-0949-Control-21.raw]	404.4770202636719	30.0437130154667	3.30488885973333	97.4427518328	94.13786297306667	217536.734375	6.472608069138561E7	0	8658	0.08195469016278523	0.9400043925175732	1.2742338757473213	404.46710205078125	404.4849853515625
242	404.4950866699219	10.8273081461333					1	DETECTED	404.4951 m/z @10.83 [151020OFc1_NvH-0949-Control-21.raw]	404.4950866699219	10.8273081461333	2.47599006586667	99.5922169050667	97.11622683920004	350876.6875	6.5552218941140786E7	0	8658	0.20382039845702415	46.18756349935521	1.645176595768012	404.48516845703125	404.5049743652344
243	404.5204162597656	12.5252723933333					1	DETECTED	404.5204 m/z @12.53 [151020OFc1_NvH-0949-Control-21.raw]	404.5204162597656	12.5252723933333	3.0546833256	95.3694740754667	92.3147907498667	83005.265625	5.5504703121790975E7	0	8658	0.04633995286103598	0.8010582544607946	1.5916356699253842	404.5104675292969	404.52490234375
244	404.5351257324219	17.6854588616					1	DETECTED	404.5351 m/z @17.69 [151020OFc1_NvH-0949-Control-21.raw]	404.5351257324219	17.6854588616	4.852327736	95.5429133685333	90.6905856325333	2438479.25	1.0091444537488687E8	3	8658	0.14760793886560464	0.8256677620123938	0.6356481647900029	404.525146484375	404.54510498046875
245	404.5455627441406	7.8804275016					1	DETECTED	404.5456 m/z @7.88 [151020OFc1_NvH-0949-Control-21.raw]	404.5455627441406	7.8804275016	3.86394343226667	44.3586534224	40.49470999013333	32478.791015625	2.223682479074958E7	0	8658	0.05988522209237335	5.041064434852194	0.012092327714848139	404.5451354980469	404.54559326171875
246	404.55560302734375	40.3781324394667					1	DETECTED	404.5556 m/z @40.38 [151020OFc1_NvH-0949-Control-21.raw]	404.55560302734375	40.3781324394667	2.78041570906667	99.1626717333333	96.38225602426662	738686.625	7.00800920957656E7	3	8658	0.1244194222167252	0.5455253576008985	0.06088235886304415	404.5456237792969	404.5655212402344
247	404.5711669921875	35.0517411824					1	DETECTED	404.5712 m/z @35.05 [151020OFc1_NvH-0949-Control-21.raw]	404.5711669921875	35.0517411824	4.16836688133333	75.5311176922667	71.36275081093338	351251.4375	5.788042646642495E7	3	8658	0.13089649858596175	6.366164612916185	0.09984576011614349	404.56561279296875	404.5732727050781
248	404.58331298828125	27.898327512					1	DETECTED	404.5833 m/z @27.90 [151020OFc1_NvH-0949-Control-21.raw]	404.58331298828125	27.898327512	2.2422616616	94.6100970029333	92.3678353413333	4143725.75	1.1680291272895421E8	3	8658	0.18467728958918528	1.8677193955387055	1.1601002160033553	404.5733337402344	404.5928649902344
249	404.61865234375	46.291368772					1	DETECTED	404.6187 m/z @46.29 [151020OFc1_NvH-0949-Control-21.raw]	404.61865234375	46.291368772	3.10223915946667	87.5176434773333	84.41540431786663	85165.328125	5.251136294544074E7	0	8658	32.486289793178955	1.0948313350486139	3.1724649565552246E-4	404.60870361328125	404.62841796875
250	404.66802978515625	23.8176603877333					1	DETECTED	404.6680 m/z @23.82 [151020OFc1_NvH-0949-Control-21.raw]	404.66802978515625	23.8176603877333	5.54966362053333	94.8888981493333	89.33923452879998	63443.875	5.5311040902315535E7	0	8658	0.1083057056645167	2.5444586009167978	0.003356165685345599	404.6580810546875	404.677978515625
251	404.692626953125	7.73038963573333					1	DETECTED	404.6926 m/z @7.73 [151020OFc1_NvH-0949-Control-21.raw]	404.692626953125	7.73038963573333	4.64321790373333	97.2261503912	92.58293248746666	51564.1640625	5.745211734463858E7	0	8658	4.432974710823527	0.5639108943847333	8.108182596906497	404.6828918457031	404.6946105957031
252	404.70465087890625	25.2386434605333					1	DETECTED	404.7047 m/z @25.24 [151020OFc1_NvH-0949-Control-21.raw]	404.70465087890625	25.2386434605333	4.13126285546667	95.5533441885333	91.42208133306663	4916932.0	1.516217390067833E8	2	8658	0.22134837097674165	0.629473767232002	0.09000424933055173	404.6946716308594	404.7146301269531
253	404.7183837890625	30.2250796362667					1	DETECTED	404.7184 m/z @30.23 [151020OFc1_NvH-0949-Control-21.raw]	404.7183837890625	30.2250796362667	0.250485050666667	92.0435056064	91.79302055573334	294967.625	7.04798223218575E7	2	8658	0.11117909280359228	0.5079767371236517	0.016751843765099646	404.71466064453125	404.72174072265625
254	404.73175048828125	12.3221848997333					1	DETECTED	404.7318 m/z @12.32 [151020OFc1_NvH-0949-Control-21.raw]	404.73175048828125	12.3221848997333	2.88441816	99.0976184421333	96.2132002821333	917747.125	1.133664001057813E8	2	8658	0.19765740128794995	0.9323175541624619	76.27057184171358	404.7217712402344	404.7417297363281
255	404.7459411621094	10.7580754434667					1	DETECTED	404.7459 m/z @10.76 [151020OFc1_NvH-0949-Control-21.raw]	404.7459411621094	10.7580754434667	3.62473498906667	94.6290908122667	91.00435582320003	131242.5625	5.883440016566399E7	2	8658	1.0249558123157474	0.6362445600593059	2.966308659406854	404.7417907714844	404.755859375
256	404.7650146484375	24.4659188602667					1	DETECTED	404.7650 m/z @24.47 [151020OFc1_NvH-0949-Control-21.raw]	404.7650146484375	24.4659188602667	4.54874143333333	96.0469413837333	91.49819995039996	84246.1328125	6.158134067720907E7	0	8658	0.13163722007960388	2.2909338930215846	0.03605639046281678	404.7560119628906	404.7740478515625
257	404.81903076171875	46.3230349429333					1	DETECTED	404.8190 m/z @46.32 [151020OFc1_NvH-0949-Control-21.raw]	404.81903076171875	46.3230349429333	1.7635642152	99.9947061757333	98.2311419605333	33886.3984375	6.346576108064839E7	3	8658	89.24432523669024	1.0706709130364713	1.3307610877041274	404.8090515136719	404.8285217285156
258	404.8344421386719	7.02732842613333					1	DETECTED	404.8344 m/z @7.03 [151020OFc1_NvH-0949-Control-21.raw]	404.8344421386719	7.02732842613333	0.1325967888	98.7053457845333	98.5727489957333	29545.970703125	6.57208918229938E7	3	8658	0.19031903658612137	7.1484108577907035	27.32840102193168	404.82916259765625	404.8381652832031
259	404.8484191894531	22.7144930650667					1	DETECTED	404.8484 m/z @22.71 [151020OFc1_NvH-0949-Control-21.raw]	404.8484191894531	22.7144930650667	0.00781086906666667	99.9837558082667	99.97594493920003	188539.78125	5.924213254213988E7	0	8658	0.4532116712731238	0.5482898343499496	0.04808119877677909	404.83843994140625	404.8583984375
260	404.869140625	17.6972880477333					1	DETECTED	404.8691 m/z @17.70 [151020OFc1_NvH-0949-Control-21.raw]	404.869140625	17.6972880477333	0.00781086906666667	99.9947061757333	99.98689530666664	909471.4375	8.91451273442673E7	3	8658	0.506915029532486	0.5913075400117357	33.9901442724306	404.8591613769531	404.8791198730469
261	404.89013671875	40.3688241336					1	DETECTED	404.8901 m/z @40.37 [151020OFc1_NvH-0949-Control-21.raw]	404.89013671875	40.3688241336	0.00781086906666667	99.9947061757333	99.98689530666664	528019.0	7.815270674689981E7	3	8658	14.144260424857162	0.6620726771581356	0.016333928396284197	404.8801574707031	404.90008544921875
262	404.9028015136719	15.8637950376					1	DETECTED	404.9028 m/z @15.86 [151020OFc1_NvH-0949-Control-21.raw]	404.9028015136719	15.8637950376	0.0198668450666667	99.9408839170667	99.92101707200003	383914.15625	6.506116523240837E7	3	8658	19.271882182657066	20.154477428850974	1.6584624535425863	404.9001770019531	404.9075622558594
263	404.9176025390625	27.9265352474667					1	DETECTED	404.9176 m/z @27.93 [151020OFc1_NvH-0949-Control-21.raw]	404.9176025390625	27.9265352474667	0.00781086906666667	99.9514527314667	99.94364186240004	2617124.75	1.1295281387682746E8	3	8658	0.20445249318532888	1.004377902274548	18.99414837765146	404.9076232910156	404.927490234375
264	404.93377685546875	30.9992856986667					1	DETECTED	404.9338 m/z @31.00 [151020OFc1_NvH-0949-Control-21.raw]	404.93377685546875	30.9992856986667	0.00781086906666667	99.7233878650667	99.71557699600004	60778.203125	5.2545604627388366E7	0	8658	30.91713518237311	1.5879949503937252	0.0013674005702462818	404.9276123046875	404.9367980957031
265	404.94683837890625	21.4323637845333					1	DETECTED	404.9468 m/z @21.43 [151020OFc1_NvH-0949-Control-21.raw]	404.94683837890625	21.4323637845333	0.00781086906666667	99.9837558082667	99.97594493920003	565935.625	7.997651547850876E7	0	8658	0.1670787481467073	0.5258119651722819	2.283081353299997	404.9369812011719	404.9566345214844
266	404.95831298828125	16.4454799890667					1	DETECTED	404.9583 m/z @16.45 [151020OFc1_NvH-0949-Control-21.raw]	404.95831298828125	16.4454799890667	0.334284574933333	98.9448779989333	98.61059342399996	56517.60546875	4.377513468459677E7	0	8658	0.09099131702541285	3.7421913829567566	6.38472748599685	404.95703125	404.95928955078125
267	404.96929931640625	30.215221384					1	DETECTED	404.9693 m/z @30.22 [151020OFc1_NvH-0949-Control-21.raw]	404.96929931640625	30.215221384	0.0198668450666667	99.8754054888	99.85553864373333	277994.21875	6.3818648659431376E7	0	8658	0.08964344748525477	0.5375033892466703	1.3435744728118686	404.9593505859375	404.97918701171875
268	404.9859924316406	71.5676086112					1	DETECTED	404.9860 m/z @71.57 [151020OFc1_NvH-0949-Control-21.raw]	404.9859924316406	71.5676086112	0.406923241333333	99.7667186485333	99.35979540719997	185705.109375	7.193048535947078E7	0	8658	1.1518627804698127	1.5365045591913988	2.8940322748636333	404.9794921875	404.9881591796875
269	404.9981689453125	51.1483717826667					1	DETECTED	404.9982 m/z @51.15 [151020OFc1_NvH-0949-Control-21.raw]	404.9981689453125	51.1483717826667	0.0198668450666667	99.9837558082667	99.96388896320002	528957.125	1.6693382490119955E8	4	8658	2.650692092432763	1.278724792357206	4.631985610546814	404.9884338378906	405.00616455078125
270	405.0162658691406	53.3026765706667					1	DETECTED	405.0163 m/z @53.30 [151020OFc1_NvH-0949-Control-21.raw]	405.0162658691406	53.3026765706667	5.4376756912	99.8754054888	94.4377297976	1014381.0	1.2958472431267405E8	0	8658	0.8149079128638093	1.5678025546644323	0.16705737531384865	405.00640869140625	405.0262451171875
271	405.0340270996094	91.1778513626667					1	DETECTED	405.0340 m/z @91.18 [151020OFc1_NvH-0949-Control-21.raw]	405.0340270996094	91.1778513626667	0.00781086906666667	99.9837558082667	99.97594493920003	82794.8671875	6.268005559978191E7	0	8658	1.2660495964475444	0.8880051374969073	0.03812641198087504	405.0262756347656	405.0428466796875
272	405.0529479980469	66.8251523576					1	DETECTED	405.0529 m/z @66.83 [151020OFc1_NvH-0949-Control-21.raw]	405.0529479980469	66.8251523576	0.0766940485333333	99.9734228010667	99.89672875253338	284763.1875	9.492754270418209E7	3	8658	1.167757264827614	0.9352933244852819	0.44048392467777786	405.04302978515625	405.06268310546875
273	405.0721130371094	57.0003153296					1	DETECTED	405.0721 m/z @57.00 [151020OFc1_NvH-0949-Control-21.raw]	405.0721130371094	57.0003153296	2.92251795813333	99.8207369952	96.89821903706667	102411.3046875	6.371302012879732E7	0	8658	2.3869376485663523	0.8008537693028267	0.3463296499161354	405.06298828125	405.0820617675781
274	405.10369873046875	90.3586354232					1	DETECTED	405.1037 m/z @90.36 [151020OFc1_NvH-0949-Control-21.raw]	405.10369873046875	90.3586354232	7.219361656	98.3439832184	91.1246215624	5614479.0	8.997520240360601E7	0	8658	0.08057180881505133	1.4615490739949963	1.2847388305997487	405.0942687988281	405.11358642578125
275	405.12261962890625	89.2842831232					1	DETECTED	405.1226 m/z @89.28 [151020OFc1_NvH-0949-Control-21.raw]	405.12261962890625	89.2842831232	15.3074401432	99.7993246565333	84.4918845133333	2686803.75	1.9072908331590915E8	0	8658	0.9430078948789458	1.0800773409648259	1.1916208180819658	405.1146545410156	405.13214111328125
276	405.1399841308594	90.176841672					1	DETECTED	405.1400 m/z @90.18 [151020OFc1_NvH-0949-Control-21.raw]	405.1399841308594	90.176841672	0.1434760912	99.6141545128	99.4706784216	46983.7734375	5.5183537172419414E7	0	8658	0.3436355459822238	0.5524100858605054	0.024144305003036978	405.1331481933594	405.14886474609375
277	405.1587829589844	90.7101001514667					1	DETECTED	405.1588 m/z @90.71 [151020OFc1_NvH-0949-Control-21.raw]	405.1587829589844	90.7101001514667	2.03171124906667	99.9084049610667	97.87669371200002	45875.7109375	5.840713815458731E7	0	8658	2.0284700846858925	0.5612023955085812	0.01350973472229934	405.15020751953125	405.1654357910156
278	405.1761169433594	90.0288893216					1	DETECTED	405.1761 m/z @90.03 [151020OFc1_NvH-0949-Control-21.raw]	405.1761169433594	90.0288893216	0.00781086906666667	99.9947061757333	99.98689530666664	485997.53125	8.209042387821135E7	0	8658	0.09913390250476084	0.5153555499912356	10.696594342126648	405.1661376953125	405.17803955078125
279	405.18804931640625	89.9289698461333					1	DETECTED	405.1880 m/z @89.93 [151020OFc1_NvH-0949-Control-21.raw]	405.18804931640625	89.9289698461333	0.0310710096	99.9514527314667	99.9203817218667	1478588.25	1.1248270798837379E8	3	8658	0.16887652112964702	0.5743434084966766	0.15737955705411527	405.1780700683594	405.1980285644531
280	405.2059631347656	25.2386434605333					1	DETECTED	405.2060 m/z @25.24 [151020OFc1_NvH-0949-Control-21.raw]	405.2059631347656	25.2386434605333	2.80900696586667	98.1558747578667	95.34686779200003	1082522.0	1.1333716093966879E8	2	8658	8.583447651047258	4.630777359214527	0.07819108755073173	405.19805908203125	405.2159423828125
281	405.2200622558594	30.2608610592					1	DETECTED	405.2201 m/z @30.26 [151020OFc1_NvH-0949-Control-21.raw]	405.2200622558594	30.2608610592	2.73311659946667	89.7293197661333	86.99620316666663	347050.125	6.872259515924059E7	3	8658	7.1392954794595305	0.5193972604749245	0.032563828423234666	405.2159729003906	405.220947265625
282	405.23095703125	15.97237864					1	DETECTED	405.2310 m/z @15.97 [151020OFc1_NvH-0949-Control-21.raw]	405.23095703125	15.97237864	2.63796102746667	99.1947944013333	96.55683337386662	1061177.375	1.2469915064353935E8	3	8658	6.126750077266173	12.215506206925035	5.075860805379038	405.2209777832031	405.2409362792969
283	405.24542236328125	91.2820831776					1	DETECTED	405.2454 m/z @91.28 [151020OFc1_NvH-0949-Control-21.raw]	405.24542236328125	91.2820831776	2.78995101706667	98.826146428	96.03619541093333	778041.3125	9.285311363643931E7	2	8658	0.9166250978208836	0.5073863622846372	0.2691721719200386	405.240966796875	405.2501525878906
284	405.2601623535156	62.9148956285333					1	DETECTED	405.2602 m/z @62.91 [151020OFc1_NvH-0949-Control-21.raw]	405.2601623535156	62.9148956285333	0.1325967888	99.9084049610667	99.7758081722667	1295373.5	1.0002166417162913E8	2	8658	0.247863699874749	0.5059596326690626	0.007840517775387842	405.25018310546875	405.26953125
285	405.2846374511719	91.4056842437333					1	DETECTED	405.2846 m/z @91.41 [151020OFc1_NvH-0949-Control-21.raw]	405.2846374511719	91.4056842437333	6.94911884986667	97.411633508	90.46251465813333	485318.75	6.503857381369047E7	0	8658	0.8627286144810853	1.2825374406867172	0.2725084597051567	405.274658203125	405.29412841796875
286	405.29888916015625	91.3209143048					1	DETECTED	405.2989 m/z @91.32 [151020OFc1_NvH-0949-Control-21.raw]	405.29888916015625	91.3209143048	0.00781086906666667	99.9947061757333	99.98689530666664	46416.453125	5.055153596188804E7	0	8658	0.3237170023548117	0.5361652005849938	0.06740804881134495	405.29681396484375	405.30743408203125
287	405.336181640625	91.8616889778667					1	DETECTED	405.3362 m/z @91.86 [151020OFc1_NvH-0949-Control-21.raw]	405.336181640625	91.8616889778667	5.39062800986667	92.6203768397333	87.22974882986662	45766.93359375	5.4207872895230554E7	0	8658	1.188761527909719	0.504386946646505	2.7417754336433484	405.3271179199219	405.3455810546875
288	405.3724060058594	92.6203768397333					1	DETECTED	405.3724 m/z @92.62 [151020OFc1_NvH-0949-Control-21.raw]	405.3724060058594	92.6203768397333	3.92942763786667	96.9550366429333	93.02560900506663	89347.625	8.476809054073459E7	0	8658	5.091026554312933	0.5247745363489327	3.12474108480463	405.362548828125	405.3807373046875
289	405.40887451171875	36.05711752					1	DETECTED	405.4089 m/z @36.06 [151020OFc1_NvH-0949-Control-21.raw]	405.40887451171875	36.05711752	5.89199728746667	99.1947944013333	93.30279711386663	95366.1640625	7.188081393210691E7	0	8658	0.27038134400116576	1.6669766007168052	0.5360091154488239	405.39892578125	405.418701171875
290	405.44793701171875	21.4653205213333					1	DETECTED	405.4479 m/z @21.47 [151020OFc1_NvH-0949-Control-21.raw]	405.44793701171875	21.4653205213333	1.38684340293333	98.7381646994667	97.35132129653337	105992.859375	5.642165828724202E7	0	8658	0.17559563940265477	0.507678238516739	0.17380656482934906	405.4382019042969	405.4578552246094
291	405.4649658203125	11.5091230650667					1	DETECTED	405.4650 m/z @11.51 [151020OFc1_NvH-0949-Control-21.raw]	405.4649658203125	11.5091230650667	2.79949229706667	82.449978288	79.65048599093333	92677.3359375	4.7668525680006236E7	0	8658	0.16837757854430535	1.5208085329948977	126.79721698343181	405.4581604003906	405.4656066894531
292	405.4756164550781	24.0127344453333					1	DETECTED	405.4756 m/z @24.01 [151020OFc1_NvH-0949-Control-21.raw]	405.4756164550781	24.0127344453333	3.4093049536	99.1838444549333	95.7745395013333	217764.03125	6.619515599364006E7	0	8658	8.092230207035115	2.4162568402433364	27.976278687913304	405.46563720703125	405.4855041503906
293	405.49200439453125	19.9385106829333					1	DETECTED	405.4920 m/z @19.94 [151020OFc1_NvH-0949-Control-21.raw]	405.49200439453125	19.9385106829333	3.5966838704	98.4865084333333	94.8898245629333	151133.640625	5.3505926229807585E7	0	8658	0.1770821392071973	0.6851476434193119	0.9210398446753141	405.48565673828125	405.50164794921875
294	405.5186767578125	25.1265965029333					1	DETECTED	405.5187 m/z @25.13 [151020OFc1_NvH-0949-Control-21.raw]	405.5186767578125	25.1265965029333	4.1867165024	95.8965367264	91.709820224	58279.5703125	6.712452985149844E7	0	8658	73.24209611177352	2.4959623491338534	3.9986139648985675	405.5086975097656	405.5211486816406
295	405.53143310546875	20.6556707469333					1	DETECTED	405.5314 m/z @20.66 [151020OFc1_NvH-0949-Control-21.raw]	405.53143310546875	20.6556707469333	0.877091108533333	94.4424011813333	93.56531007279996	217709.359375	6.842715112337713E7	3	8658	0.2001994494640087	0.9549889452979092	0.025055369192679172	405.5215759277344	405.5414123535156
296	405.5442810058594	17.3486483408					1	DETECTED	405.5443 m/z @17.35 [151020OFc1_NvH-0949-Control-21.raw]	405.5442810058594	17.3486483408	2.17521577706667	95.0808416781333	92.90562590106663	156710.5	6.710304641171861E7	0	8658	5.190168889279196	2.389405829864582	0.4497400953269478	405.5414733886719	405.55426025390625
297	405.5589294433594	17.7919555914667					1	DETECTED	405.5589 m/z @17.79 [151020OFc1_NvH-0949-Control-21.raw]	405.5589294433594	17.7919555914667	2.7520908336	97.5201158349333	94.76802500133331	139564.1875	6.30353419954574E7	3	8658	25.820374755091287	0.5124529905885156	85.08659567774365	405.5542907714844	405.5647888183594
298	405.5747985839844	24.5006872053333					1	DETECTED	405.5748 m/z @24.50 [151020OFc1_NvH-0949-Control-21.raw]	405.5747985839844	24.5006872053333	3.8040918264	96.3055733778667	92.5014815514667	1139943.0	8.985568408907661E7	3	8658	0.14792106602647692	0.7381881858541313	6.0006128860346655	405.5648193359375	405.58465576171875
299	405.58636474609375	27.898327512					1	DETECTED	405.5864 m/z @27.90 [151020OFc1_NvH-0949-Control-21.raw]	405.58636474609375	27.898327512	2.52366403013333	88.9930427573333	86.46937872719997	346204.25	6.650348658703437E7	0	8658	0.07867842411747006	1.1250899857812424	1.4320481731170176	405.58502197265625	405.59613037109375
300	405.682373046875	27.5760767922667					1	DETECTED	405.6824 m/z @27.58 [151020OFc1_NvH-0949-Control-21.raw]	405.682373046875	27.5760767922667	6.18730463733333	96.826086344	90.63878170666668	70977.5546875	5.51191955724311E7	0	8658	12.09617209619288	2.1188402272488704	1.2573080650350232	405.67254638671875	405.6898498535156
301	405.69989013671875	17.5977268765333					1	DETECTED	405.6999 m/z @17.60 [151020OFc1_NvH-0949-Control-21.raw]	405.69989013671875	17.5977268765333	4.4004162216	99.6470643250667	95.2466481034667	231821.828125	6.203977926961037E7	0	8658	0.33564095352667067	5.405270561100845	7.234271909218654	405.69000244140625	405.702880859375
302	405.712890625	16.778944192					1	DETECTED	405.7129 m/z @16.78 [151020OFc1_NvH-0949-Control-21.raw]	405.712890625	16.778944192	2.82800473546667	90.8063032578667	87.97829852240004	243230.40625	6.304104518455609E7	0	8658	8.559151211906745	0.547850508934027	2.1074168460649205	405.70294189453125	405.71539306640625
303	405.72540283203125	22.0681988786667					1	DETECTED	405.7254 m/z @22.07 [151020OFc1_NvH-0949-Control-21.raw]	405.72540283203125	22.0681988786667	2.90359531786667	97.5090281344	94.60543281653332	299736.9375	7.1308061050955E7	2	8658	2.084014508891414	0.5740968080392541	1.032758757668284	405.7154846191406	405.7297668457031
304	405.7397766113281	18.1506244466667					1	DETECTED	405.7398 m/z @18.15 [151020OFc1_NvH-0949-Control-21.raw]	405.7397766113281	18.1506244466667	2.73311659946667	99.5811983797333	96.84808178026663	943832.875	9.853851911009455E7	2	8658	2.819095213804374	0.5273367668452397	2.5157802094694968	405.72991943359375	405.7496337890625
305	405.76177978515625	62.9290245210667					1	DETECTED	405.7618 m/z @62.93 [151020OFc1_NvH-0949-Control-21.raw]	405.76177978515625	62.9290245210667	3.81363333813333	99.3408385789333	95.52720524079997	495744.53125	7.084505404183847E7	2	8658	27.02340397269913	0.9958625684910889	0.007958830143535595	405.7519836425781	405.7716979980469
306	405.7748107910156	8.62437924826667					1	DETECTED	405.7748 m/z @8.62 [151020OFc1_NvH-0949-Control-21.raw]	405.7748107910156	8.62437924826667	3.62473498906667	92.1722625165333	88.54752752746663	43271.91015625	7.245762640708674E7	0	8658	0.09540411583093267	10.00006702562295	0.016260864356085418	405.7720031738281	405.7833557128906
307	405.80694580078125	54.4285319568					1	DETECTED	405.8069 m/z @54.43 [151020OFc1_NvH-0949-Control-21.raw]	405.80694580078125	54.4285319568	1.3567544144	99.8423701376	98.4856157232	93191.546875	6.374898454424485E7	0	8658	0.1390689835149601	0.9289144152766249	0.0011576313583718859	405.7970275878906	405.8169250488281
308	405.849365234375	35.5535935552					1	DETECTED	405.8494 m/z @35.55 [151020OFc1_NvH-0949-Control-21.raw]	405.849365234375	35.5535935552	0.1107928992	98.6400966981333	98.5293037989333	63067.51171875	5.8004203997124486E7	0	8658	63.468126688806834	1.5932405781352883	2.987976724315908	405.8398132324219	405.8568115234375
309	405.8668212890625	12.7367447749333					1	DETECTED	405.8668 m/z @12.74 [151020OFc1_NvH-0949-Control-21.raw]	405.8668212890625	12.7367447749333	0.292640872	99.9947061757333	99.70206530373329	157909.6875	6.081537679403939E7	3	8658	7.937772399178796	39.07276243136532	2.260373057568149	405.8569030761719	405.8704833984375
310	405.8804931640625	16.7071911578667					1	DETECTED	405.8805 m/z @16.71 [151020OFc1_NvH-0949-Control-21.raw]	405.8804931640625	16.7071911578667	0.00781086906666667	99.9837558082667	99.97594493920003	464717.4375	7.55083303280949E7	3	8658	2.09051932367195	2.4102257010594514	2.477149875748834	405.8705139160156	405.88140869140625
311	405.89141845703125	17.8461322877333					1	DETECTED	405.8914 m/z @17.85 [151020OFc1_NvH-0949-Control-21.raw]	405.89141845703125	17.8461322877333	0.0538293610666667	99.9947061757333	99.94087681466664	648664.6875	7.990639374110502E7	3	8658	0.18580572420788144	3.98702290996504	1.580240903975763	405.8814392089844	405.9013977050781
312	405.9092102050781	24.4659188602667					1	DETECTED	405.9092 m/z @24.47 [151020OFc1_NvH-0949-Control-21.raw]	405.9092102050781	24.4659188602667	0.0198668450666667	99.9947061757333	99.97483933066663	645374.625	8.186195719823942E7	3	8658	12.134312534582374	0.5148796607183662	0.8030907341266992	405.90142822265625	405.9190368652344
313	405.9196472167969	27.907288					1	DETECTED	405.9196 m/z @27.91 [151020OFc1_NvH-0949-Control-21.raw]	405.9196472167969	27.907288	0.00781086906666667	99.9837558082667	99.97594493920003	83171.0390625	6.371326381858681E7	0	8658	0.037857274385622475	1.7355256553171126	4.16622098247458	405.9192810058594	405.92877197265625
314	405.95245361328125	0.250485050666667					1	DETECTED	405.9525 m/z @0.25 [151020OFc1_NvH-0949-Control-21.raw]	405.95245361328125	0.250485050666667	0.00781086906666667	99.9947061757333	99.98689530666664	150297.421875	6.458482083659373E7	0	8658	14.664058177486712	3.354019629411	4.268398592009193	405.9425048828125	405.96240234375
315	405.972412109375	25.8822446869333					1	DETECTED	405.9724 m/z @25.88 [151020OFc1_NvH-0949-Control-21.raw]	405.972412109375	25.8822446869333	0.7298719408	99.7777914629333	99.0479195221333	65836.03125	7.74692202302916E7	0	8658	30.194698828408477	2.369413846579318	0.5214876007789604	405.96246337890625	405.9741516113281
316	405.98419189453125	20.8545101597333					1	DETECTED	405.9842 m/z @20.85 [151020OFc1_NvH-0949-Control-21.raw]	405.98419189453125	20.8545101597333	0.621454391466667	99.7993246565333	99.17787026506663	352843.21875	6.59131612082996E7	5	8658	0.07882257463984388	229.81154774151864	1.4546730201213598	405.9742126464844	405.99407958984375
317	406.0020751953125	48.9274318517333					1	DETECTED	406.0021 m/z @48.93 [151020OFc1_NvH-0949-Control-21.raw]	406.0020751953125	48.9274318517333	0.00781086906666667	99.8974511061333	99.88964023706664	75789.7578125	5.8598453380071275E7	0	8658	1.289826327617284	1.1345117213823188	1.000495772995323	405.99456787109375	406.010009765625
318	406.02001953125	52.9854695397333					1	DETECTED	406.0200 m/z @52.99 [151020OFc1_NvH-0949-Control-21.raw]	406.02001953125	52.9854695397333	0.5644440832	99.73403772	99.1695936368	159382.640625	6.1279032058121204E7	0	8658	0.5300545328629696	1.0532857023553002	190.59108628331163	406.0100402832031	406.02056884765625
319	406.0306091308594	90.4738967370667					1	DETECTED	406.0306 m/z @90.47 [151020OFc1_NvH-0949-Control-21.raw]	406.0306091308594	90.4738967370667	3.09278696106667	99.5377607898667	96.44497382880003	238442.703125	6.783508780432722E7	0	8658	0.2896887696520736	1.0659360908096394	0.2349864632269912	406.0210266113281	406.0405578613281
320	406.04791259765625	36.3008495821333					1	DETECTED	406.0479 m/z @36.30 [151020OFc1_NvH-0949-Control-21.raw]	406.04791259765625	36.3008495821333	5.6238695496	99.3408385789333	93.7169690293333	98606.765625	6.974059004718493E7	0	8658	1.0648830260555897	1.3340306389977994	3.228219319646401	406.0406188964844	406.0542297363281
321	406.0644226074219	55.0633080493333					1	DETECTED	406.0644 m/z @55.06 [151020OFc1_NvH-0949-Control-21.raw]	406.0644226074219	55.0633080493333	0.0310710096	99.7558541944	99.7247831848	126244.96875	7.130317662408148E7	0	8658	0.058146724024283	0.7689965389769019	1.6104789782361777	406.054443359375	406.07373046875
322	406.08465576171875	90.0182164093333					1	DETECTED	406.0847 m/z @90.02 [151020OFc1_NvH-0949-Control-21.raw]	406.08465576171875	90.0182164093333	0.365575769066667	98.7604557792	98.39488001013333	124971.1796875	6.45699222359626E7	0	8658	0.2594189801782534	1.0334076053336887	0.03158256092942635	406.0747375488281	406.0926208496094
323	406.1148986816406	89.7565738357333					1	DETECTED	406.1149 m/z @89.76 [151020OFc1_NvH-0949-Control-21.raw]	406.1148986816406	89.7565738357333	6.04225392773333	99.3298672354667	93.28761330773337	1240602.0	1.2054047309637786E8	0	8658	1.4774473937743835	0.8246841593610297	0.4685040854063686	406.1056823730469	406.1244812011719
324	406.1249084472656	89.6452485098667					1	DETECTED	406.1249 m/z @89.65 [151020OFc1_NvH-0949-Control-21.raw]	406.1249084472656	89.6452485098667	1.8120052624	99.6361413397333	97.82413607733329	179918.015625	8.148132673586598E7	0	8658	1.4163800018229722	3.3946254742637274	6.114636670462893	406.1249084472656	406.134521484375
325	406.138427734375	92.6203768397333					1	DETECTED	406.1384 m/z @92.62 [151020OFc1_NvH-0949-Control-21.raw]	406.138427734375	92.6203768397333	1.8400883824	99.6141545128	97.7740661304	90987.1953125	5.145693764653889E7	0	8658	8.706052361497598	7.481387161646986	14.431666509027146	406.1349182128906	406.14739990234375
326	406.171630859375	90.5745915114667					1	DETECTED	406.1716 m/z @90.57 [151020OFc1_NvH-0949-Control-21.raw]	406.171630859375	90.5745915114667	1.0118224536	99.3848570338667	98.37303458026669	417574.5625	7.663072816249104E7	0	8658	1.3636992305781632	1.1682933978648609	0.5653843623277158	406.16259765625	406.1726989746094
327	406.1827087402344	90.3395172898667					1	DETECTED	406.1827 m/z @90.34 [151020OFc1_NvH-0949-Control-21.raw]	406.1827087402344	90.3395172898667	0.00781086906666667	99.9947061757333	99.98689530666664	865798.5	9.142528806856239E7	2	8658	0.3409655947586856	0.5159038648838239	17.55464606296186	406.1727294921875	406.1926574707031
328	406.1927490234375	48.2297137901333					1	DETECTED	406.1927 m/z @48.23 [151020OFc1_NvH-0949-Control-21.raw]	406.1927490234375	48.2297137901333	3.49390151146667	98.3113379722667	94.81743646080002	197246.0625	9.403021726118541E7	2	8658	80.73854019124066	1.1854573617400181	0.010781214720032937	406.1927185058594	406.1978759765625
329	406.2079162597656	90.3015696882667					1	DETECTED	406.2079 m/z @90.30 [151020OFc1_NvH-0949-Control-21.raw]	406.2079162597656	90.3015696882667	3.15948867466667	98.0775968272	94.91810815253332	1793429.375	1.3761563484675843E8	4	8658	0.4964456356921687	0.5121386821474002	0.00202661066860978	406.19793701171875	406.2110900878906
330	406.2210998535156	39.7725370048					1	DETECTED	406.2211 m/z @39.77 [151020OFc1_NvH-0949-Control-21.raw]	406.2210998535156	39.7725370048	0.2185503408	99.2639040064	99.0453536656	1.0246521E7	3.4699133774564666E8	2	8658	0.35500155435384784	1.3166813403169408	1.41920181383732	406.21112060546875	406.2310485839844
331	406.2347106933594	31.7566476773333					1	DETECTED	406.2347 m/z @31.76 [151020OFc1_NvH-0949-Control-21.raw]	406.2347106933594	31.7566476773333	3.0832018936	92.4821300445333	89.3989281509333	316529.40625	1.0850906566161853E8	3	8658	22.158599401312742	0.6955393255316187	0.13158911341408933	406.2311096191406	406.2383117675781
332	406.2483215332031	72.9863634648					1	DETECTED	406.2483 m/z @72.99 [151020OFc1_NvH-0949-Control-21.raw]	406.2483215332031	72.9863634648	0.687126407733333	99.5377607898667	98.85063438213336	1632471.375	1.222059171996964E8	2	8658	0.2300410165832858	0.6383505305335911	0.35103628683894	406.23834228515625	406.25830078125
333	406.25933837890625	91.3399075184					1	DETECTED	406.2593 m/z @91.34 [151020OFc1_NvH-0949-Control-21.raw]	406.25933837890625	91.3399075184	0.0993474026666667	95.5321194562667	95.43277205360003	582988.0	8.207943551632155E7	2	8658	0.1286202331847477	0.5158664552116501	1.2435440812817498	406.2583312988281	406.2685546875
334	406.2805480957031	89.8099897645333					1	DETECTED	406.2805 m/z @89.81 [151020OFc1_NvH-0949-Control-21.raw]	406.2805480957031	89.8099897645333	4.03263504506667	96.4563551088	92.42372006373333	232644.515625	6.661120163187083E7	2	8658	44.88599195652381	0.530035078277135	0.012653755802221589	406.2716064453125	406.2884521484375
335	406.31622314453125	91.435950148					1	DETECTED	406.3162 m/z @91.44 [151020OFc1_NvH-0949-Control-21.raw]	406.31622314453125	91.435950148	15.0047524925333	97.0093423776	82.00458988506671	44943.6796875	5.7274034567045875E7	0	8658	0.2646434518695884	0.5364601916531748	80.04671015408167	406.3069152832031	406.3243713378906
336	406.3886413574219	16.4849164442667					1	DETECTED	406.3886 m/z @16.48 [151020OFc1_NvH-0949-Control-21.raw]	406.3886413574219	16.4849164442667	3.45633517546667	99.6361413397333	96.17980616426664	34061.51953125	5.556389112580244E7	0	8658	0.5357500713025374	3.6953997690525853	9.898592440843068	406.3790588378906	406.3983459472656
337	406.4477233886719	32.1201647365333					1	DETECTED	406.4477 m/z @32.12 [151020OFc1_NvH-0949-Control-21.raw]	406.4477233886719	32.1201647365333	4.30686741066667	98.8800791661333	94.57321175546663	52675.6640625	5.514740428129524E7	0	8658	31.257290249398807	1.8851879165482153	0.004988257661611397	406.43780517578125	406.45452880859375
338	406.464599609375	26.4882855610667					1	DETECTED	406.4646 m/z @26.49 [151020OFc1_NvH-0949-Control-21.raw]	406.464599609375	26.4882855610667	3.2845367832	99.9625735138667	96.6780367306667	211877.890625	6.542412012031987E7	4	8658	0.10572458372362803	0.736511596138524	13.433569193856105	406.4548034667969	406.47454833984375
339	406.4768981933594	22.2969793493333					1	DETECTED	406.4769 m/z @22.30 [151020OFc1_NvH-0949-Control-21.raw]	406.4768981933594	22.2969793493333	4.17760219253333	96.2948817656	92.11727957306667	105120.78125	5.8095146664641164E7	0	8658	1.4236186458187206	4.228795213430457	0.6890890134693326	406.4746398925781	406.4868469238281
340	406.4895324707031	22.7144930650667					1	DETECTED	406.4895 m/z @22.71 [151020OFc1_NvH-0949-Control-21.raw]	406.4895324707031	22.7144930650667	2.9130473528	96.6316760026667	93.71862864986669	62072.5546875	6.0528901028733E7	0	8658	18.677148600714133	2.572655768935399	0.005414145316619441	406.4869079589844	406.49945068359375
341	406.5351257324219	14.9485155832					1	DETECTED	406.5351 m/z @14.95 [151020OFc1_NvH-0949-Control-21.raw]	406.5351257324219	14.9485155832	3.9944830464	97.5859960192	93.59151297279999	2235448.25	9.439935949086125E7	3	8658	0.14012715632946815	15.837024263000995	51.26422298598877	406.52520751953125	406.5450439453125
342	406.5472412109375	32.2228051101333					1	DETECTED	406.5472 m/z @32.22 [151020OFc1_NvH-0949-Control-21.raw]	406.5472412109375	32.2228051101333	5.14316857866667	95.6062395216	90.46307094293333	142007.390625	5.8013761041304454E7	3	8658	17.71726810405991	0.5046721297842122	0.21591896735205815	406.545166015625	406.5498352050781
343	406.5598449707031	17.8461322877333					1	DETECTED	406.5598 m/z @17.85 [151020OFc1_NvH-0949-Control-21.raw]	406.5598449707031	17.8461322877333	0.5644440832	97.0635728642667	96.4991287810667	187041.578125	6.5099932295077935E7	3	8658	14.129568316332154	0.7395876046224911	24.654358334767508	406.54986572265625	406.56982421875
344	406.57659912109375	36.6087300136					1	DETECTED	406.5766 m/z @36.61 [151020OFc1_NvH-0949-Control-21.raw]	406.57659912109375	36.6087300136	3.98504814186667	99.8533826229333	95.86833448106663	98960.2890625	7.658877768902452E7	0	8658	12.318794179172784	1.5460253428358484	0.01617078097290051	406.5698547363281	406.5865478515625
345	406.58941650390625	16.5076056706667					1	DETECTED	406.5894 m/z @16.51 [151020OFc1_NvH-0949-Control-21.raw]	406.58941650390625	16.5076056706667	3.246543704	99.5487152389333	96.3021715349333	35820.91015625	6.305230545542595E7	0	8658	0.3706645326085507	3.716076042212718	6.710083416678236	406.5867004394531	406.5991516113281
346	406.6825866699219	19.6101496056					1	DETECTED	406.6826 m/z @19.61 [151020OFc1_NvH-0949-Control-21.raw]	406.6825866699219	19.6101496056	4.8899752144	92.1140322786667	87.2240570642667	87775.203125	6.141869421839441E7	0	8658	0.2913244080806514	0.5099216741463555	1.5657768711512803	406.672607421875	406.6839294433594
347	406.6940002441406	48.0766841592					1	DETECTED	406.6940 m/z @48.08 [151020OFc1_NvH-0949-Control-21.raw]	406.6940002441406	48.0766841592	4.4282223784	94.5637350586667	90.1355126802667	391898.34375	7.617464597263606E7	0	8658	0.14316392196930394	0.5061336020816378	0.005158536268875953	406.6841125488281	406.70391845703125
348	406.71075439453125	31.5746599482667					1	DETECTED	406.7108 m/z @31.57 [151020OFc1_NvH-0949-Control-21.raw]	406.71075439453125	31.5746599482667	2.79949229706667	80.8298219301333	78.03032963306664	121997.359375	5.597450302135745E7	2	8658	5.370245152864399	0.5175587155557341	0.012942797795007078	406.7040100097656	406.7123107910156
349	406.7223815917969	39.7306668770667					1	DETECTED	406.7224 m/z @39.73 [151020OFc1_NvH-0949-Control-21.raw]	406.7223815917969	39.7306668770667	2.80900696586667	99.7884916170667	96.97948465120002	4941876.0	1.9788492882522118E8	4	8658	0.3866737963256668	0.5133616553095517	6.31711276054425	406.7124328613281	406.73236083984375
350	406.7346496582031	22.8508294213333					1	DETECTED	406.7346 m/z @22.85 [151020OFc1_NvH-0949-Control-21.raw]	406.7346496582031	22.8508294213333	3.30488885973333	97.4645893872	94.15970052746667	1023710.125	8.124777376029111E7	2	8658	0.24157320639538682	1.0689780214678535	1.2210054713884488	406.732421875	406.74462890625
351	406.7500915527344	72.9962714194667					1	DETECTED	406.7501 m/z @73.00 [151020OFc1_NvH-0949-Control-21.raw]	406.7500915527344	72.9962714194667	4.01355826613333	97.9122902085333	93.89873194239998	753405.8125	8.709222867962071E7	2	8658	0.20079767505258417	0.5053411516494857	0.005779673376618418	406.7446594238281	406.760009765625
352	406.76580810546875	30.8197858037333					1	DETECTED	406.7658 m/z @30.82 [151020OFc1_NvH-0949-Control-21.raw]	406.76580810546875	30.8197858037333	3.0546833256	97.7153343709333	94.66065104533331	141870.453125	6.396471777216727E7	0	8658	0.14261696426624226	1.8641501632592907	2.7333130824746696	406.7608947753906	406.7757568359375
353	406.78369140625	20.7956919482667					1	DETECTED	406.7837 m/z @20.80 [151020OFc1_NvH-0949-Control-21.raw]	406.78369140625	20.7956919482667	1.3064590552	97.2698392416	95.9633801864	72699.1328125	6.257966378788863E7	0	8658	0.08037821276260004	3.150337914224458	0.6627366592938948	406.77593994140625	406.7936706542969
354	406.8272705078125	22.9553386368					1	DETECTED	406.8273 m/z @22.96 [151020OFc1_NvH-0949-Control-21.raw]	406.8272705078125	22.9553386368	0.00781086906666667	99.5158400882667	99.50802921920004	89041.59375	5.884144574497243E7	0	8658	4.283352801757104	0.8936602169071258	0.613889895317547	406.8174133300781	406.8371887207031
355	406.869384765625	14.9485155832					1	DETECTED	406.8694 m/z @14.95 [151020OFc1_NvH-0949-Control-21.raw]	406.869384765625	14.9485155832	0.0538293610666667	99.9947061757333	99.94087681466664	1500190.875	8.334839860858744E7	3	8658	0.14674003548134706	11.375610978532526	13.28621677717595	406.85943603515625	406.8793640136719
356	406.88824462890625	21.6698280024					1	DETECTED	406.8882 m/z @21.67 [151020OFc1_NvH-0949-Control-21.raw]	406.88824462890625	21.6698280024	0.00781086906666667	99.9734228010667	99.96561193200004	163869.046875	6.4148225147447415E7	3	8658	12.359965822911482	0.6612128522653301	5.714059156447456	406.87939453125	406.898193359375
357	406.9090576171875	42.5844507189333					1	DETECTED	406.9091 m/z @42.58 [151020OFc1_NvH-0949-Control-21.raw]	406.9090576171875	42.5844507189333	0.00781086906666667	99.9514527314667	99.94364186240004	532865.125	7.012391328562789E7	3	8658	0.28836680701234485	0.5204955530269427	0.14394014442072534	406.8990783691406	406.9190368652344
358	406.9223327636719	62.4042634994667					1	DETECTED	406.9223 m/z @62.40 [151020OFc1_NvH-0949-Control-21.raw]	406.9223327636719	62.4042634994667	0.7933999008	99.9947061757333	99.2013062749333	22374.078125	6.896522787171967E7	0	8658	82.48957393313673	0.7682886601230464	0.5691545683011959	406.9190673828125	406.9264221191406
359	406.9364929199219	0.427829487466667					1	DETECTED	406.9365 m/z @0.43 [151020OFc1_NvH-0949-Control-21.raw]	406.9364929199219	0.427829487466667	0.00781086906666667	99.9947061757333	99.98689530666664	91801.9453125	5.503609586664172E7	0	8658	0.6022310475727063	12.976875949737254	1.0381467970489888	406.9272155761719	406.9464416503906
360	406.95904541015625	32.7394072842667					1	DETECTED	406.9590 m/z @32.74 [151020OFc1_NvH-0949-Control-21.raw]	406.95904541015625	32.7394072842667	0.00781086906666667	99.9947061757333	99.98689530666664	341534.3125	6.982728269612223E7	4	8658	0.08703921408830695	0.5052267186605305	0.009037493315819855	406.94921875	406.9688415527344
361	406.9797668457031	19.4501283274667					1	DETECTED	406.9798 m/z @19.45 [151020OFc1_NvH-0949-Control-21.raw]	406.9797668457031	19.4501283274667	0.0198668450666667	99.7993246565333	99.77945781146663	465504.59375	7.957392283217748E7	0	8658	0.09641376936084711	0.7089017162333587	8.535428789880726	406.97003173828125	406.98931884765625
362	406.9946594238281	51.3912108114667					1	DETECTED	406.9947 m/z @51.39 [151020OFc1_NvH-0949-Control-21.raw]	406.9946594238281	51.3912108114667	0.0425334264	99.7558541944	99.713320768	94954.0078125	6.647259016264211E7	0	8658	0.96680937535033	0.9380035194643079	26.592679816754128	406.98980712890625	407.00225830078125
363	407.0123291015625	53.0106334586667					1	DETECTED	407.0123 m/z @53.01 [151020OFc1_NvH-0949-Control-21.raw]	407.0123291015625	53.0106334586667	0.282099450133333	99.9734228010667	99.69132335093337	189015.40625	7.376596102882463E7	0	8658	0.13296075710101718	1.9931001066890262	1.3209069547011751	407.0024108886719	407.0221862792969
364	407.0508117675781	90.2364805797333					1	DETECTED	407.0508 m/z @90.24 [151020OFc1_NvH-0949-Control-21.raw]	407.0508117675781	90.2364805797333	0.229258614666667	99.1299033205333	98.90064470586664	315232.15625	6.98276618860082E7	0	8658	0.11183647219408499	0.5149081356045359	0.014436008366167418	407.04083251953125	407.060791015625
365	407.0609436035156	47.2081749272					1	DETECTED	407.0609 m/z @47.21 [151020OFc1_NvH-0949-Control-21.raw]	407.0609436035156	47.2081749272	0.2185503408	99.8423701376	99.6238197968	227073.953125	6.113723762272167E7	0	8658	0.42950242456350907	0.9820697796088604	0.019643055613048518	407.0608215332031	407.0705261230469
366	407.10040283203125	90.3395172898667					1	DETECTED	407.1004 m/z @90.34 [151020OFc1_NvH-0949-Control-21.raw]	407.10040283203125	90.3395172898667	0.0310710096	99.559444012	99.5283730024	812970.625	7.757760316463108E7	0	8658	0.09415211070003693	1.3696662771819452	0.8965440603136897	407.0907287597656	407.1102600097656
367	407.1183776855469	89.1838367093333					1	DETECTED	407.1184 m/z @89.18 [151020OFc1_NvH-0949-Control-21.raw]	407.1183776855469	89.1838367093333	0.355069583733333	99.8316848133333	99.47661522959996	221890.875	6.790180108613853E7	0	8658	0.9802802856574289	3.2816142194939766	2.2977966124565237	407.1104736328125	407.1283264160156
368	407.1302185058594	31.5452276885333					1	DETECTED	407.1302 m/z @31.55 [151020OFc1_NvH-0949-Control-21.raw]	407.1302185058594	31.5452276885333	0.0766940485333333	99.9947061757333	99.91801212719997	20351.732421875	5.9004488322155386E7	0	8658	90.529640183386	1.6416941769027056	2.1798052606616842	407.1290283203125	407.1387939453125
369	407.15557861328125	92.1140322786667					1	DETECTED	407.1556 m/z @92.11 [151020OFc1_NvH-0949-Control-21.raw]	407.15557861328125	92.1140322786667	4.06621200106667	99.3079468461333	95.24173484506663	254374.453125	6.062500330887435E7	0	8658	0.13927964704184603	0.6677191640169583	0.17572216613131034	407.1468811035156	407.1655578613281
370	407.1669616699219	90.6110744456					1	DETECTED	407.1670 m/z @90.61 [151020OFc1_NvH-0949-Control-21.raw]	407.1669616699219	90.6110744456	6.24382468373333	99.9190572024	93.67523251866666	191675.125	5.788010849294795E7	0	8658	0.46075390287522566	0.7915639783674953	2.3259564339936736	407.165771484375	407.1766662597656
371	407.19207763671875	91.0070763618667					1	DETECTED	407.1921 m/z @91.01 [151020OFc1_NvH-0949-Control-21.raw]	407.19207763671875	91.0070763618667	3.30488885973333	99.8974511061333	96.59256224639998	464136.34375	7.731089299122418E7	3	8658	0.30089452499217373	2.1414410252050122	1.8159690364006884	407.18218994140625	407.19342041015625
372	407.2034606933594	90.3205985389333					1	DETECTED	407.2035 m/z @90.32 [151020OFc1_NvH-0949-Control-21.raw]	407.2034606933594	90.3205985389333	2.39946533306667	99.8207369952	97.42127166213332	956509.75	1.1844643882504441E8	3	8658	75.50641612238014	0.5081758730261194	0.011202756229431204	407.1934814453125	407.21337890625
373	407.2240905761719	39.7572582432					1	DETECTED	407.2241 m/z @39.76 [151020OFc1_NvH-0949-Control-21.raw]	407.2240905761719	39.7572582432	0.197431654133333	99.9190572024	99.72162554826666	1306521.0	1.306261459261215E8	3	8658	23.892984183306602	0.5473686376150763	0.36577720880772	407.21417236328125	407.23406982421875
374	407.2345886230469	19.0307670834667					1	DETECTED	407.2346 m/z @19.03 [151020OFc1_NvH-0949-Control-21.raw]	407.2345886230469	19.0307670834667	5.3440974184	70.5761893144	65.232091896	73597.765625	5.429279261933382E7	0	8658	2.3794040260609783	2.3802905218006813	0.3707657198306074	407.2341003417969	407.2349548339844
375	407.2449645996094	20.3852883					1	DETECTED	407.2450 m/z @20.39 [151020OFc1_NvH-0949-Control-21.raw]	407.2449645996094	20.3852883	3.045241888	99.3519510005333	96.3067091125333	576418.3125	9.635915828406571E7	2	8658	2.556464066787079	5.462626824905612	5.762519963608712	407.2349853515625	407.25494384765625
376	407.25726318359375	35.1866249336					1	DETECTED	407.2573 m/z @35.19 [151020OFc1_NvH-0949-Control-21.raw]	407.25726318359375	35.1866249336	3.51268469466667	98.4202910138667	94.90760631920003	310905.375	6.631041016382358E7	2	8658	0.1291328993014318	3.114803300525109	0.010692090623202703	407.2549743652344	407.2672119140625
377	407.2794494628906	90.8156677250667					1	DETECTED	407.2794 m/z @90.82 [151020OFc1_NvH-0949-Control-21.raw]	407.2794494628906	90.8156677250667	4.7467831104	97.8138290946667	93.0670459842667	51326.91015625	5.900795871553923E7	0	8658	86.25178904763479	0.5407429909424321	0.016233954744705893	407.27069091796875	407.2890625
378	407.3010559082031	91.8616889778667					1	DETECTED	407.3011 m/z @91.86 [151020OFc1_NvH-0949-Control-21.raw]	407.3010559082031	91.8616889778667	8.1860192168	93.5228580042667	85.33683878746669	165496.1875	8.580654330155621E7	0	8658	1.3843633724316646	0.8026291693893622	1.3102762559679582	407.29241943359375	407.31103515625
379	407.315185546875	90.5195402653333					1	DETECTED	407.3152 m/z @90.52 [151020OFc1_NvH-0949-Control-21.raw]	407.315185546875	90.5195402653333	52.8267534696	92.6605153746667	39.8337619050667	70434.578125	3.368735659752981E7	0	8658	1.776535344659706	0.5284003292319016	0.04835293653121926	407.31134033203125	407.322998046875
380	407.336181640625	92.0623288026667					1	DETECTED	407.3362 m/z @92.06 [151020OFc1_NvH-0949-Control-21.raw]	407.336181640625	92.0623288026667	17.4024974986667	96.6849501181333	79.2824526194666	102763.390625	5.7634630739528075E7	0	8658	0.9000104720418989	0.5309578874927015	1.5460024400675905	407.32757568359375	407.3406982421875
381	407.3514099121094	92.6203768397333					1	DETECTED	407.3514 m/z @92.62 [151020OFc1_NvH-0949-Control-21.raw]	407.3514099121094	92.6203768397333	7.00657857946667	99.6031186368	92.59654005733333	149869.671875	8.908982134289095E7	0	8658	7.909591206745446	6.4170365245506815	4.598661503559689	407.34405517578125	407.35980224609375
382	407.39544677734375	47.2192435397333					1	DETECTED	407.3954 m/z @47.22 [151020OFc1_NvH-0949-Control-21.raw]	407.39544677734375	47.2192435397333	1.80238255733333	98.8370092506667	97.03462669333337	327814.40625	7.146941751827538E7	0	8658	0.16789485725148268	0.582937244583629	29.276748065294417	407.3855895996094	407.4051513671875
383	407.4123840332031	26.753792748					1	DETECTED	407.4124 m/z @26.75 [151020OFc1_NvH-0949-Control-21.raw]	407.4123840332031	26.753792748	4.56735636853333	95.9290321944	91.36167582586667	46738.72265625	5.545915343520314E7	0	8658	76.68108666279632	2.058953368248472	3.1355086407865715	407.40557861328125	407.4223327636719
384	407.46014404296875	32.7799108978667					1	DETECTED	407.4601 m/z @32.78 [151020OFc1_NvH-0949-Control-21.raw]	407.46014404296875	32.7799108978667	2.17521577706667	99.6799262133333	97.50471043626663	84206.9140625	6.322863481683104E7	0	8658	0.09577336300338857	1.929637465893086	0.00524859382931207	407.4501953125	407.46722412109375
385	407.47723388671875	19.5095486194667					1	DETECTED	407.4772 m/z @19.51 [151020OFc1_NvH-0949-Control-21.raw]	407.47723388671875	19.5095486194667	2.56182460026667	99.4721495866667	96.91032498640003	125648.5703125	6.248857547222734E7	0	8658	0.9767724704904808	0.6023296851862262	0.03679607898147024	407.46728515625	407.4871826171875
386	407.4975280761719	11.1876022298667					1	DETECTED	407.4975 m/z @11.19 [151020OFc1_NvH-0949-Control-21.raw]	407.4975280761719	11.1876022298667	3.5966838704	97.4645893872	93.8679055168	148067.421875	6.306156271831875E7	0	8658	5.264024840803286	12.950811871500916	41.7538880416514	407.487548828125	407.5073547363281
387	407.5306091308594	20.3760078517333					1	DETECTED	407.5306 m/z @20.38 [151020OFc1_NvH-0949-Control-21.raw]	407.5306091308594	20.3760078517333	0.814487155466667	99.1082288296	98.29374167413333	272183.90625	6.809724188282499E7	0	8658	0.16604557922376628	1.0190114574718518	2.033906110057864	407.52069091796875	407.53131103515625
388	407.54132080078125	22.4554486141333					1	DETECTED	407.5413 m/z @22.46 [151020OFc1_NvH-0949-Control-21.raw]	407.54132080078125	22.4554486141333	3.77526060346667	98.3645479093333	94.58928730586663	384290.09375	7.309295938694556E7	3	8658	4.7582499780317065	0.512875822958809	0.2041132111983268	407.5313415527344	407.55126953125
389	407.5534362792969	16.0284468933333					1	DETECTED	407.5534 m/z @16.03 [151020OFc1_NvH-0949-Control-21.raw]	407.5534362792969	16.0284468933333	3.16890509066667	97.69338012	94.52447502933333	350860.40625	6.28147799826161E7	3	8658	6.8847201410286	0.6290108213125047	0.03158678398671068	407.55133056640625	407.55450439453125
390	407.56451416015625	19.5875064138667					1	DETECTED	407.5645 m/z @19.59 [151020OFc1_NvH-0949-Control-21.raw]	407.56451416015625	19.5875064138667	3.1498572448	99.1626717333333	96.0128144885333	422566.34375	7.620615039189209E7	3	8658	0.14480980255973108	0.5875346338586642	0.6325788818539084	407.5545349121094	407.5744934082031
391	407.57769775390625	23.0869412936					1	DETECTED	407.5777 m/z @23.09 [151020OFc1_NvH-0949-Control-21.raw]	407.57769775390625	23.0869412936	3.68100952613333	96.0251603205333	92.34415079439998	203283.5625	5.937254533290864E7	0	8658	19.549853305567495	0.515856278293152	156.94547220549705	407.57452392578125	407.5873107910156
392	407.6871337890625	11.3104775768					1	DETECTED	407.6871 m/z @11.31 [151020OFc1_NvH-0949-Control-21.raw]	407.6871337890625	11.3104775768	2.6284128336	97.7918063666667	95.16339353306671	369155.34375	6.060011274103408E7	0	8658	0.13520989750024803	45.818820938880904	0.8566235978726503	407.67730712890625	407.6971130371094
393	407.7035827636719	44.3906093136					1	DETECTED	407.7036 m/z @44.39 [151020OFc1_NvH-0949-Control-21.raw]	407.7035827636719	44.3906093136	2.31893724426667	92.4358117512	90.11687450693334	164088.46875	6.39049307381132E7	0	8658	0.2258852925588002	1.2306404088936387	0.009767974553777438	407.69720458984375	407.7095642089844
394	407.7196044921875	14.0279842568					1	DETECTED	407.7196 m/z @14.03 [151020OFc1_NvH-0949-Control-21.raw]	407.7196044921875	14.0279842568	0.154444684266667	97.6172831109333	97.46283842666664	809234.5	8.754243449510124E7	2	8658	0.20554625988485142	0.7123749128483318	2.0242451525936946	407.7096252441406	407.7295837402344
395	407.7308044433594	29.1624278381333					1	DETECTED	407.7308 m/z @29.16 [151020OFc1_NvH-0949-Control-21.raw]	407.7308044433594	29.1624278381333	3.70916388533333	98.2334369914667	94.52427310613338	178007.8125	7.028012047572948E7	0	8658	6.777932428975234	0.5378613575080569	0.166168674270633	407.7296142578125	407.7407531738281
396	407.7432556152344	12.3321016552					1	DETECTED	407.7433 m/z @12.33 [151020OFc1_NvH-0949-Control-21.raw]	407.7432556152344	12.3321016552	4.13126285546667	95.5199764165333	91.38871356106662	91265.65625	5.667745251326719E7	0	8658	16.846237034182067	1.2173228558246	32.431552158651236	407.7410583496094	407.7453308105469
397	407.7553405761719	27.6927027098667					1	DETECTED	407.7553 m/z @27.69 [151020OFc1_NvH-0949-Control-21.raw]	407.7553405761719	27.6927027098667	2.69536254986667	98.6511776522667	95.95581510240002	5000844.0	1.5669686274505E8	2	8658	0.18632753227768362	0.5203485707730874	2.336979439756452	407.745361328125	407.76507568359375
398	407.7732849121094	17.2834452632					1	DETECTED	407.7733 m/z @17.28 [151020OFc1_NvH-0949-Control-21.raw]	407.7732849121094	17.2834452632	4.2509176888	98.4755084517333	94.2245907629333	135927.109375	6.210138932848396E7	2	8658	5.192027016443914	26.68115941157176	57.33425422576027	407.76544189453125	407.7830505371094
399	407.8170471191406	25.6950215085333					1	DETECTED	407.8170 m/z @25.70 [151020OFc1_NvH-0949-Control-21.raw]	407.8170471191406	25.6950215085333	4.02312486853333	99.4941092824	95.47098441386667	62944.82421875	5.9932297850708455E7	0	8658	12.387988903488353	2.546807135151667	5.794631866635179	407.80743408203125	407.82696533203125
400	407.8647766113281	20.3852883					1	DETECTED	407.8648 m/z @20.39 [151020OFc1_NvH-0949-Control-21.raw]	407.8647766113281	20.3852883	0.00781086906666667	99.9625735138667	99.95476264480004	124339.0078125	5.604617067888611E7	0	8658	0.1399089905965809	0.767770449887208	1.1897642194563096	407.8548583984375	407.86541748046875
401	407.87542724609375	22.4788820010667					1	DETECTED	407.8754 m/z @22.48 [151020OFc1_NvH-0949-Control-21.raw]	407.87542724609375	22.4788820010667	0.00781086906666667	99.9734228010667	99.96561193200004	140849.34375	5.901881482976651E7	0	8658	0.21022798960079214	0.5658633360488058	1.1120617873712557	407.8654479980469	407.880859375
402	407.890869140625	24.0945569282667					1	DETECTED	407.8909 m/z @24.09 [151020OFc1_NvH-0949-Control-21.raw]	407.890869140625	24.0945569282667	0.00781086906666667	99.9625735138667	99.95476264480004	489257.78125	9.981625309925641E7	3	8658	8.933807883696531	2.2256636967175782	0.11651987374094892	407.8808898925781	407.9007263183594
403	407.90203857421875	36.7325029770667					1	DETECTED	407.9020 m/z @36.73 [151020OFc1_NvH-0949-Control-21.raw]	407.90203857421875	36.7325029770667	0.0310710096	99.9837558082667	99.9526847986667	177408.578125	6.852854598603219E7	3	8658	21.550164025713002	0.5925720154126785	0.09481255610387912	407.90093994140625	407.9120178222656
404	407.9150085449219	33.1255739650667					1	DETECTED	407.9150 m/z @33.13 [151020OFc1_NvH-0949-Control-21.raw]	407.9150085449219	33.1255739650667	0.261064356	99.864490808	99.603426452	126857.8515625	6.865415420198144E7	3	8658	0.04530208587588902	0.8536899810649735	0.6114512143179612	407.91204833984375	407.9249572753906
405	407.93768310546875	11.2537968882667					1	DETECTED	407.9377 m/z @11.25 [151020OFc1_NvH-0949-Control-21.raw]	407.93768310546875	11.2537968882667	0.00781086906666667	99.9947061757333	99.98689530666664	270388.28125	7.547665322907789E7	3	8658	0.1305179231987239	5.02660522116953	12.224773237477923	407.927978515625	407.94744873046875
406	407.9496154785156	17.2510914528					1	DETECTED	407.9496 m/z @17.25 [151020OFc1_NvH-0949-Control-21.raw]	407.9496154785156	17.2510914528	0.00781086906666667	99.9837558082667	99.97594493920003	50212.234375	5.8879185190634705E7	0	8658	0.17724778499841776	2.8363323497011375	0.3663516181068746	407.94781494140625	407.9595642089844
407	407.96075439453125	27.8784211237333					1	DETECTED	407.9608 m/z @27.88 [151020OFc1_NvH-0949-Control-21.raw]	407.96075439453125	27.8784211237333	0.292640872	99.8754054888	99.58276461679999	49394.10546875	6.023051955931124E7	0	8658	29.96221799670155	2.0812217416330823	3.83318113751227	407.9596252441406	407.96795654296875
408	407.97802734375	13.3423110834667					1	DETECTED	407.9780 m/z @13.34 [151020OFc1_NvH-0949-Control-21.raw]	407.97802734375	13.3423110834667	0.0310710096	99.9514527314667	99.9203817218667	254142.0625	6.1359822034059614E7	0	8658	0.0705934523965972	5.8138310785038	17.036393239978885	407.9680480957031	407.9880065917969
409	407.9986267089844	11.1876022298667					1	DETECTED	407.9986 m/z @11.19 [151020OFc1_NvH-0949-Control-21.raw]	407.9986267089844	11.1876022298667	0.00781086906666667	99.3848570338667	99.37704616480003	81136.4296875	6.679495914127408E7	0	8658	0.214915936236018	0.5901582270228768	69.99963176478262	407.9886474609375	408.0083312988281
410	408.0257568359375	90.5195402653333					1	DETECTED	408.0258 m/z @90.52 [151020OFc1_NvH-0949-Control-21.raw]	408.0257568359375	90.5195402653333	0.0993474026666667	99.7884916170667	99.68914421440003	64703.359375	5.9540250822235994E7	0	8658	74.92585193218153	0.5270263296077138	0.06690533530355637	408.0157775878906	408.0356750488281
411	408.0457763671875	90.5195402653333					1	DETECTED	408.0458 m/z @90.52 [151020OFc1_NvH-0949-Control-21.raw]	408.0457763671875	90.5195402653333	2.5901196448	99.8101141962667	97.2199945514667	240537.609375	7.605410208417617E7	0	8658	0.42773111185293544	0.6049754423990472	0.41725167621441994	408.0357971191406	408.0554504394531
412	408.0634460449219	80.4251139397333					1	DETECTED	408.0634 m/z @80.43 [151020OFc1_NvH-0949-Control-21.raw]	408.0634460449219	80.4251139397333	5.93825151253333	98.9888946768	93.05064316426667	119637.6015625	7.275334167936684E7	2	8658	1.4412050491172295	0.5197464472309962	1.5685274066437773	408.056396484375	408.0733642578125
413	408.07464599609375	65.2457541749333					1	DETECTED	408.0746 m/z @65.25 [151020OFc1_NvH-0949-Control-21.raw]	408.07464599609375	65.2457541749333	0.866634812533333	99.9190572024	99.05242238986666	25111.15234375	6.603100966618378E7	0	8658	73.48012396091814	0.7803161006574897	0.3815258134148606	408.074462890625	408.0844421386719
414	408.1043701171875	90.3300819869333					1	DETECTED	408.1044 m/z @90.33 [151020OFc1_NvH-0949-Control-21.raw]	408.1043701171875	90.3300819869333	0.1107928992	99.0215505882667	98.9107576890667	139129.6875	6.80219068710846E7	0	8658	0.09807927671016614	1.1459087013132574	0.005757979306737911	408.0950927734375	408.1138610839844
415	408.12335205078125	92.3466252522667					1	DETECTED	408.1234 m/z @92.35 [151020OFc1_NvH-0949-Control-21.raw]	408.12335205078125	92.3466252522667	0.1217844624	99.2859390405333	99.16415457813329	72772.4609375	5.316313110300727E7	0	8658	3.0434271458817506	1.029845435376622	1.0838745355032668	408.1144714355469	408.1263122558594
416	408.1365661621094	91.2530088992					1	DETECTED	408.1366 m/z @91.25 [151020OFc1_NvH-0949-Control-21.raw]	408.1365661621094	91.2530088992	0.154444684266667	99.9514527314667	99.79700804720004	721270.375	7.175467657893562E7	0	8658	0.1646306007633882	2.5690918246690155	0.6690014054375851	408.1271667480469	408.14068603515625
417	408.15087890625	90.9191333229333					1	DETECTED	408.1509 m/z @90.92 [151020OFc1_NvH-0949-Control-21.raw]	408.15087890625	90.9191333229333	5.13282127386667	99.2318628528	94.09904157893334	1158163.625	6.640422235958404E7	0	8658	0.0913532698107673	3.2167481545943617	2.0120973092946857	408.1412048339844	408.1607666015625
418	408.1683654785156	90.5836766501333					1	DETECTED	408.1684 m/z @90.58 [151020OFc1_NvH-0949-Control-21.raw]	408.1683654785156	90.5836766501333	4.59554748453333	97.5313109685333	92.93576348399998	116552.015625	5.669018471785917E7	0	8658	1.0487109815095863	0.835368480129651	0.025939533591898597	408.1614074707031	408.17706298828125
419	408.1871337890625	91.1408161842667					1	DETECTED	408.1871 m/z @91.14 [151020OFc1_NvH-0949-Control-21.raw]	408.1871337890625	91.1408161842667	4.22332228	98.5197061272	94.29638384719999	868333.5625	7.940564773962478E7	3	8658	0.2002849909791138	0.5346137606502449	0.898113692291454	408.1771545410156	408.1971130371094
420	408.20001220703125	17.1135011469333					1	DETECTED	408.2000 m/z @17.11 [151020OFc1_NvH-0949-Control-21.raw]	408.20001220703125	17.1135011469333	2.48552103893333	98.9888946768	96.50337363786667	176798.15625	7.002445029096644E7	0	8658	77.18495584769505	2.558172925075248	562.5984811126746	408.1971435546875	408.2099914550781
421	408.212158203125	19.2536846768					1	DETECTED	408.2122 m/z @19.25 [151020OFc1_NvH-0949-Control-21.raw]	408.212158203125	19.2536846768	4.1127716064	94.2403489650667	90.1275773586667	92856.9609375	6.528288993184492E7	0	8658	0.5853959558942741	0.5288778292517174	0.09970074674575576	408.21002197265625	408.21337890625
422	408.223388671875	92.0623288026667					1	DETECTED	408.2234 m/z @92.06 [151020OFc1_NvH-0949-Control-21.raw]	408.223388671875	92.0623288026667	1.28619082933333	99.2639040064	97.97771317706666	3525064.75	1.47995971103004E8	2	8658	0.24866872652432903	0.5036804155822995	0.002310551971718839	408.2134094238281	408.2247619628906
423	408.2347717285156	29.2379181370667					1	DETECTED	408.2348 m/z @29.24 [151020OFc1_NvH-0949-Control-21.raw]	408.2347717285156	29.2379181370667	3.0546833256	99.6799262133333	96.62524288773331	6359740.0	2.1060453813648567E8	2	8658	0.2156204117843039	0.6498673226396604	0.2519741074576076	408.22479248046875	408.2447509765625
424	408.2471618652344	29.6133868069333					1	DETECTED	408.2472 m/z @29.61 [151020OFc1_NvH-0949-Control-21.raw]	408.2471618652344	29.6133868069333	2.80900696586667	94.705358664	91.89635169813333	684969.5625	7.709628556169613E7	2	8658	0.17332252999979403	1.1308025110618412	57.43176782036815	408.2447814941406	408.2503356933594
425	408.2603454589844	46.0946438504					1	DETECTED	408.2603 m/z @46.09 [151020OFc1_NvH-0949-Control-21.raw]	408.2603454589844	46.0946438504	3.49390151146667	99.7233878650667	96.22948635360002	3408163.75	1.4019846169440213E8	2	8658	0.163322616396826	0.5969337569739676	0.01562628237605024	408.2503662109375	408.2702331542969
426	408.2775573730469	91.6025171242667					1	DETECTED	408.2776 m/z @91.60 [151020OFc1_NvH-0949-Control-21.raw]	408.2775573730469	91.6025171242667	2.05087363653333	97.8138290946667	95.76295545813338	594734.3125	1.1033186115625235E8	2	8658	0.7050457818817364	0.8677835412469252	0.014967202495285699	408.2703552246094	408.2862243652344
427	408.2955322265625	91.6935850424					1	DETECTED	408.2955 m/z @91.69 [151020OFc1_NvH-0949-Control-21.raw]	408.2955322265625	91.6935850424	16.5172053877333	94.2313473162667	77.71414192853341	51378.37109375	4.8391276442515425E7	0	8658	0.4223752334714135	0.5168787209860616	1.3428326203834207	408.287841796875	408.30145263671875
428	408.3321533203125	90.9486603008					1	DETECTED	408.3322 m/z @90.95 [151020OFc1_NvH-0949-Control-21.raw]	408.3321533203125	90.9486603008	1.4865899952	92.5378671074667	91.05127711226669	28280.169921875	5.8153388920391746E7	0	8658	90.0863828375571	0.5088820144740559	0.017764028948111844	408.32470703125	408.3409118652344
429	408.4166564941406	32.5129018373333					1	DETECTED	408.4167 m/z @32.51 [151020OFc1_NvH-0949-Control-21.raw]	408.4166564941406	32.5129018373333	4.98994075546667	99.73403772	94.74409696453333	103104.546875	6.108303383364878E7	0	8658	0.14744408037446277	0.5055109097645345	0.010875568311257086	408.40704345703125	408.4266052246094
430	408.4437255859375	48.1218936858667					1	DETECTED	408.4437 m/z @48.12 [151020OFc1_NvH-0949-Control-21.raw]	408.4437255859375	48.1218936858667	2.3803845528	98.5634685656	96.18308401280001	152494.859375	5.978711908496486E7	5	8658	36.859261801402084	0.5026853685178682	0.0010389717733102623	408.4337463378906	408.4534912109375
431	408.4649353027344	13.4146703882667					1	DETECTED	408.4649 m/z @13.41 [151020OFc1_NvH-0949-Control-21.raw]	408.4649353027344	13.4146703882667	3.737340116	94.8013012794667	91.0639611634667	46421.70703125	5.61015637414543E7	0	8658	9.78218866083911	5.858413659118006	0.0034033685022965034	408.4549560546875	408.46881103515625
432	408.4788818359375	13.3211903114667					1	DETECTED	408.4789 m/z @13.32 [151020OFc1_NvH-0949-Control-21.raw]	408.4788818359375	13.3211903114667	1.55623756613333	97.977839808	96.42160224186667	164728.515625	6.775481655527472E7	0	8658	0.10132496522073176	4.710454467882401	194.5013852820198	408.4689636230469	408.4888610839844
433	408.5340881347656	17.1135011469333					1	DETECTED	408.5341 m/z @17.11 [151020OFc1_NvH-0949-Control-21.raw]	408.5340881347656	17.1135011469333	3.84329568906667	99.9625735138667	96.11927782480004	118782.4375	5.7597918833844334E7	3	8658	0.7062771721572396	0.5685212352789096	2.818241984295384	408.5241394042969	408.5413513183594
434	408.5513916015625	8.092230956					1	DETECTED	408.5514 m/z @8.09 [151020OFc1_NvH-0949-Control-21.raw]	408.5513916015625	8.092230956	2.60941996933333	99.4504641402667	96.84104417093337	514344.4375	8.741931150382498E7	3	8658	7.690860798561209	5.901673816784192	96.86045818699587	408.5414123535156	408.5613708496094
435	408.5631103515625	6.92908400906667					1	DETECTED	408.5631 m/z @6.93 [151020OFc1_NvH-0949-Control-21.raw]	408.5631103515625	6.92908400906667	3.62473498906667	97.5313109685333	93.90657597946664	305181.25	6.44635076253321E7	0	8658	17.925925522904144	5.381931346009277	36.951966939839075	408.5614013671875	408.5685729980469
436	408.5785827636719	30.8856494952					1	DETECTED	408.5786 m/z @30.89 [151020OFc1_NvH-0949-Control-21.raw]	408.5785827636719	30.8856494952	1.85893412613333	88.1964771018667	86.33754297573337	504814.75	6.219653114810135E7	3	8658	0.17321597370324326	0.5117682037708201	3.0138466920144285	408.56866455078125	408.5882568359375
437	408.6100158691406	8.99593584106667					1	DETECTED	408.6100 m/z @9.00 [151020OFc1_NvH-0949-Control-21.raw]	408.6100158691406	8.99593584106667	0.750931729066667	99.7447647872	98.99383305813333	89069.7421875	5.6458620829015076E7	0	8658	0.07175914029542341	1.1664443451652444	1.0986785670813037	408.6001892089844	408.6191711425781
438	408.64422607421875	48.1218936858667					1	DETECTED	408.6442 m/z @48.12 [151020OFc1_NvH-0949-Control-21.raw]	408.64422607421875	48.1218936858667	3.7280195168	94.3500151410667	90.6219956242667	129780.6875	5.726452661936664E7	0	8658	11.316791520559946	2.503015607469194	0.0027959027036246146	408.63427734375	408.6539611816406
439	408.7015380859375	33.4390267218667					1	DETECTED	408.7015 m/z @33.44 [151020OFc1_NvH-0949-Control-21.raw]	408.7015380859375	33.4390267218667	1.27617013386667	95.9290321944	94.65286206053332	268748.46875	6.390212574700457E7	2	8658	0.24844339789879655	1.8717073083075872	1.7954116233155402	408.6922912597656	408.7114562988281
440	408.7218322753906	22.4045034354667					1	DETECTED	408.7218 m/z @22.40 [151020OFc1_NvH-0949-Control-21.raw]	408.7218322753906	22.4045034354667	2.9697885448	92.4447345464	89.4749460016	207395.734375	6.9300921330219E7	0	8658	0.3444622614575188	0.8503191691236359	0.08557661213675474	408.71185302734375	408.7219543457031
441	408.7319641113281	13.2653784645333					1	DETECTED	408.7320 m/z @13.27 [151020OFc1_NvH-0949-Control-21.raw]	408.7319641113281	13.2653784645333	1.74372063333333	94.5080025256	92.76428189226668	401891.625	8.127730292790979E7	2	8658	0.24574318630387637	0.960912424471185	9.13345553835228	408.72198486328125	408.73504638671875
442	408.74505615234375	29.0062652885333					1	DETECTED	408.7451 m/z @29.01 [151020OFc1_NvH-0949-Control-21.raw]	408.74505615234375	29.0062652885333	1.45662229146667	97.977839808	96.52121751653333	1.5198449E7	3.445473639764787E8	2	8658	0.20854333999927377	24.52474122482009	2.2889567415509657	408.735107421875	408.7550354003906
443	408.7620544433594	46.0946438504					1	DETECTED	408.7621 m/z @46.09 [151020OFc1_NvH-0949-Control-21.raw]	408.7620544433594	46.0946438504	1.96430586506667	97.5532775658667	95.58897170080003	1545168.375	1.0735758373985294E8	2	8658	0.19503556478297668	0.5119404186227298	0.009742744592204509	408.7550964355469	408.7709655761719
444	408.81756591796875	32.4439624781333					1	DETECTED	408.8176 m/z @32.44 [151020OFc1_NvH-0949-Control-21.raw]	408.81756591796875	32.4439624781333	0.406923241333333	99.2969948149333	98.89007157359997	62244.3515625	6.57954558776834E7	0	8658	93.56766508702614	1.9384783158556718	2.887859833551331	408.8076171875	408.82745361328125
445	408.8458251953125	48.0766841592					1	DETECTED	408.8458 m/z @48.08 [151020OFc1_NvH-0949-Control-21.raw]	408.8458251953125	48.0766841592	0.00781086906666667	99.9625735138667	99.95476264480004	133892.875	5.6028285456561826E7	0	8658	11.29041941103214	1.2981707538234075	0.0015551044392761945	408.8359069824219	408.8555603027344
446	408.8609313964844	19.1281386216					1	DETECTED	408.8609 m/z @19.13 [151020OFc1_NvH-0949-Control-21.raw]	408.8609313964844	19.1281386216	0.0310710096	99.9514527314667	99.9203817218667	94237.3828125	5.5496891720572285E7	0	8658	0.15309769706525955	3.6725181142900647	0.025189425929838822	408.8560485839844	408.8627624511719
447	408.8727722167969	18.3212389378667					1	DETECTED	408.8728 m/z @18.32 [151020OFc1_NvH-0949-Control-21.raw]	408.8727722167969	18.3212389378667	0.0198668450666667	99.9299420544	99.91007520933333	274697.75	6.343473977273092E7	3	8658	0.16729594314858431	0.6358659673631284	1.5442465975226878	408.86279296875	408.8753967285156
448	408.8854064941406	8.0812705072					1	DETECTED	408.8854 m/z @8.08 [151020OFc1_NvH-0949-Control-21.raw]	408.8854064941406	8.0812705072	0.00781086906666667	99.9837558082667	99.97594493920003	317608.53125	7.176964379145828E7	3	8658	14.203484691365848	2.1372109134527633	1.5713039590535982	408.8754577636719	408.89532470703125
449	408.8970947265625	6.92908400906667					1	DETECTED	408.8971 m/z @6.93 [151020OFc1_NvH-0949-Control-21.raw]	408.8970947265625	6.92908400906667	0.00781086906666667	99.6582560242667	99.65044515520005	205385.40625	6.097510627685634E7	3	8658	0.1821572696565843	0.7889068340162736	19.99138177374236	408.8954162597656	408.9030456542969
450	408.9130554199219	30.9057930344					1	DETECTED	408.9131 m/z @30.91 [151020OFc1_NvH-0949-Control-21.raw]	408.9130554199219	30.9057930344	0.00781086906666667	99.9837558082667	99.97594493920003	324969.625	7.047435321528383E7	3	8658	0.08258222704852258	0.5088713360354263	1.8963094547358825	408.903076171875	408.92303466796875
451	408.9244689941406	37.2136874264					1	DETECTED	408.9245 m/z @37.21 [151020OFc1_NvH-0949-Control-21.raw]	408.9244689941406	37.2136874264	0.0198668450666667	99.9947061757333	99.97483933066663	21149.900390625	5.396017750946143E7	0	8658	97.3098969440787	1.3241308544656396	1.6379768918804969	408.9244689941406	408.9344177246094
452	408.937744140625	53.9631064674667					1	DETECTED	408.9377 m/z @53.96 [151020OFc1_NvH-0949-Control-21.raw]	408.937744140625	53.9631064674667	0.00781086906666667	97.5642294136	97.55641854453334	20122.38671875	6.1439122502796784E7	0	8658	97.23160605644436	0.9048182518162072	0.8136459489836778	408.9344787597656	408.93853759765625
453	408.9486389160156	41.5285108482667					1	DETECTED	408.9486 m/z @41.53 [151020OFc1_NvH-0949-Control-21.raw]	408.9486389160156	41.5285108482667	0.1217844624	99.9190572024	99.79727274	219858.734375	6.281429606485788E7	4	8658	0.10814343351560751	0.9462162402409526	0.005799553171540359	408.9388122558594	408.9501647949219
454	408.960205078125	9.7707099608					1	DETECTED	408.9602 m/z @9.77 [151020OFc1_NvH-0949-Control-21.raw]	408.960205078125	9.7707099608	0.00781086906666667	99.9625735138667	99.95476264480004	499392.40625	7.174688698979245E7	0	8658	19.681353347735268	64.42028274752305	180.14237862422783	408.95025634765625	408.9701843261719
455	408.9792785644531	24.387532916					1	DETECTED	408.9793 m/z @24.39 [151020OFc1_NvH-0949-Control-21.raw]	408.9792785644531	24.387532916	0.00781086906666667	99.7993246565333	99.79151378746664	284426.1875	6.69446018218972E7	0	8658	0.07815689425209627	19.470391440972776	0.3678887178381368	408.97021484375	408.9891662597656
456	408.9942321777344	37.4256554797333					1	DETECTED	408.9942 m/z @37.43 [151020OFc1_NvH-0949-Control-21.raw]	408.9942321777344	37.4256554797333	1.08351557413333	99.9190572024	98.83554162826667	103304.8828125	5.760697568635778E7	0	8658	7.928099326446006	2.1923778011378863	2.3780690681667274	408.9892883300781	409.004150390625
457	409.0175476074219	61.1670172965333					1	DETECTED	409.0175 m/z @61.17 [151020OFc1_NvH-0949-Control-21.raw]	409.0175476074219	61.1670172965333	0.00781086906666667	99.9947061757333	99.98689530666664	165926.078125	6.488457603813633E7	0	8658	0.7139405408957487	0.5276996777674443	0.04510694123833883	409.0076599121094	409.0274353027344
458	409.0380859375	90.3882940306667					1	DETECTED	409.0381 m/z @90.39 [151020OFc1_NvH-0949-Control-21.raw]	409.0380859375	90.3882940306667	0.292640872	99.2056774496	98.9130365776	127993.4140625	6.066085761173853E7	0	8658	0.09704124272083448	0.7529666000891551	0.0031684247948209573	409.02813720703125	409.0476379394531
459	409.06280517578125	51.7421750421333					1	DETECTED	409.0628 m/z @51.74 [151020OFc1_NvH-0949-Control-21.raw]	409.06280517578125	51.7421750421333	5.05648417493333	99.8864133738667	94.82992919893337	29119.337890625	5.656643366266963E7	0	8658	75.03306451994504	1.015620926213584	1.0312418524271678	409.05908203125	409.072509765625
460	409.0968933105469	90.3395172898667					1	DETECTED	409.0969 m/z @90.34 [151020OFc1_NvH-0949-Control-21.raw]	409.0968933105469	90.3395172898667	9.53537892533333	96.0359351253333	86.50055619999996	69281.0703125	5.9181629872644596E7	0	8658	0.08141208030758662	0.5352483050420526	0.07049661008410514	409.0871887207031	409.099609375
461	409.1100158691406	47.3299900274667					1	DETECTED	409.1100 m/z @47.33 [151020OFc1_NvH-0949-Control-21.raw]	409.1100158691406	47.3299900274667	0.00781086906666667	99.9947061757333	99.98689530666664	95848.359375	8.49707105321614E7	3	8658	88.07464795914726	1.1541754521005632	1.3423128684923753	409.10052490234375	409.1187438964844
462	409.1399230957031	91.3016266370667					1	DETECTED	409.1399 m/z @91.30 [151020OFc1_NvH-0949-Control-21.raw]	409.1399230957031	91.3016266370667	0.375984330133333	99.9299420544	99.55395772426667	106625.4140625	5.900348185883583E7	0	8658	0.16468751046994612	1.8319547554259559	2.293938209071854	409.1300354003906	409.1443176269531
463	409.1543884277344	90.9288746157333					1	DETECTED	409.1544 m/z @90.93 [151020OFc1_NvH-0949-Control-21.raw]	409.1543884277344	90.9288746157333	2.12750592	96.826086344	94.698580424	188607.9375	6.677882352268266E7	0	8658	0.08704986379930801	2.279876942470827	17.327573159852278	409.14471435546875	409.1639099121094
464	409.1709289550781	92.1140322786667					1	DETECTED	409.1709 m/z @92.11 [151020OFc1_NvH-0949-Control-21.raw]	409.1709289550781	92.1140322786667	6.02351537306667	99.4721495866667	93.44863421360003	62324.8828125	5.8465109987990856E7	0	8658	1.4068677521401582	0.5435894046389038	0.002060846218845087	409.1645202636719	409.18072509765625
465	409.191162109375	24.0827669453333					1	DETECTED	409.1912 m/z @24.08 [151020OFc1_NvH-0949-Control-21.raw]	409.191162109375	24.0827669453333	3.3428570472	99.7993246565333	96.4564676093333	618175.1875	7.684443323360375E7	3	8658	70.98041897866716	3.194708566671145	5.974150044731349	409.18121337890625	409.2011413574219
466	409.2109069824219	9.7816885776					1	DETECTED	409.2109 m/z @9.78 [151020OFc1_NvH-0949-Control-21.raw]	409.2109069824219	9.7816885776	3.0546833256	97.0525586397333	93.99787531413331	426288.59375	7.983629064101115E7	3	8658	8.593474488138783	2.6379106439711464	0.4732965228321691	409.201171875	409.2142028808594
467	409.2242126464844	15.0331851922667					1	DETECTED	409.2242 m/z @15.03 [151020OFc1_NvH-0949-Control-21.raw]	409.2242126464844	15.0331851922667	1.24563896106667	99.9625735138667	98.71693455280003	1032448.5625	1.1861881262716506E8	2	8658	0.23334484473988049	5.241203142521816	2.043517811763458	409.2142333984375	409.23419189453125
468	409.2342834472656	29.8591154242667					1	DETECTED	409.2343 m/z @29.86 [151020OFc1_NvH-0949-Control-21.raw]	409.2342834472656	29.8591154242667	5.36287269573333	76.2879487858667	70.92507609013337	118967.8359375	6.165414880817949E7	0	8658	9.179329486503239	0.5572684490806292	0.9126137679150521	409.2342224121094	409.2361145019531
469	409.2461242675781	28.9579697629333					1	DETECTED	409.2461 m/z @28.96 [151020OFc1_NvH-0949-Control-21.raw]	409.2461242675781	28.9579697629333	3.25602476613333	99.8423701376	96.58634537146666	6888539.5	1.9503250926514068E8	3	8658	0.20706763551079987	1.7084694217085359	2.286630049474817	409.23614501953125	409.256103515625
470	409.2637023925781	46.1317664224					1	DETECTED	409.2637 m/z @46.13 [151020OFc1_NvH-0949-Control-21.raw]	409.2637023925781	46.1317664224	3.7657609888	94.6480508952	90.8822899064	331468.5	8.218453184274141E7	0	8658	29.064070367095255	2.573937317229993	279.5004459881539	409.2561340332031	409.2660827636719
471	409.27655029296875	91.5225740698667					1	DETECTED	409.2766 m/z @91.52 [151020OFc1_NvH-0949-Control-21.raw]	409.27655029296875	91.5225740698667	2.7235118936	99.559444012	96.8359321184	1302271.5	7.10556912779283E7	0	8658	0.07702089403160528	1.437217050290247	0.14843978584844178	409.2666015625	409.28619384765625
472	409.29443359375	91.3864760213333					1	DETECTED	409.2944 m/z @91.39 [151020OFc1_NvH-0949-Control-21.raw]	409.29443359375	91.3864760213333	3.9756690568	94.9867073152	91.01103825839999	77874.8046875	3.551954970804824E7	0	8658	0.20511623935918522	0.5205937424609721	5.86272921307813	409.28717041015625	409.297119140625
473	409.3154602050781	89.7801115909333					1	DETECTED	409.3155 m/z @89.78 [151020OFc1_NvH-0949-Control-21.raw]	409.3154602050781	89.7801115909333	0.0310710096	99.9084049610667	99.8773339514667	110211.34375	7.188038720663045E7	0	8658	13.409578827884644	0.6044550333162461	0.17632652900119603	409.3061218261719	409.3205261230469
474	409.3314208984375	92.6203768397333					1	DETECTED	409.3314 m/z @92.62 [151020OFc1_NvH-0949-Control-21.raw]	409.3314208984375	92.6203768397333	4.98053245786667	99.5703817437333	94.58984928586662	120302.8359375	9.96700145726458E7	0	8658	9.004843807089955	0.5396509427476688	4.976440121384916	409.3215026855469	409.33935546875
475	409.3495178222656	91.5424259066667					1	DETECTED	409.3495 m/z @91.54 [151020OFc1_NvH-0949-Control-21.raw]	409.3495178222656	91.5424259066667	7.6510717384	96.0901050221333	88.4390332837333	56009.6171875	7.58010305450162E7	0	8658	0.2974836223960011	0.5271045756773994	44.02641950525806	409.3425598144531	409.3573303222656
476	409.3675231933594	92.6203768397333					1	DETECTED	409.3675 m/z @92.62 [151020OFc1_NvH-0949-Control-21.raw]	409.3675231933594	92.6203768397333	3.1212601376	99.5158400882667	96.3945799506667	225523.25	8.737452350921614E7	0	8658	7.673312124684699	2.7283211051960707	10.391785252624162	409.3585510253906	409.3768005371094
477	409.4040222167969	91.8616889778667					1	DETECTED	409.4040 m/z @91.86 [151020OFc1_NvH-0949-Control-21.raw]	409.4040222167969	91.8616889778667	1.3064590552	99.2859390405333	97.9794799853333	198683.8125	7.190412641204278E7	3	8658	55.08403516347137	0.930117460304963	0.006077271209858397	409.3941955566406	409.4139099121094
478	409.4488525390625	38.3077312749333					1	DETECTED	409.4489 m/z @38.31 [151020OFc1_NvH-0949-Control-21.raw]	409.4488525390625	38.3077312749333	1.90671480186667	99.9625735138667	98.05585871200003	194218.46875	6.897583591300696E7	0	8658	13.703963488905458	0.5499999314310179	0.23814203706884396	409.43896484375	409.4513854980469
479	409.4613952636719	9.7707099608					1	DETECTED	409.4614 m/z @9.77 [151020OFc1_NvH-0949-Control-21.raw]	409.4613952636719	9.7707099608	2.81857190213333	99.7447647872	96.92619288506667	230291.8125	6.029831089390472E7	0	8658	19.61109780156142	11.82536992376656	66.97807608049268	409.45159912109375	409.4713439941406
480	409.4810485839844	24.3341808178667					1	DETECTED	409.4810 m/z @24.33 [151020OFc1_NvH-0949-Control-21.raw]	409.4810485839844	24.3341808178667	3.25602476613333	95.0459709757333	91.78994620959996	71659.2265625	5.4298372877597E7	0	8658	4.898702663179023	3.294869440433212	0.00603266347706422	409.471435546875	409.48358154296875
481	409.4936828613281	25.4420285133333					1	DETECTED	409.4937 m/z @25.44 [151020OFc1_NvH-0949-Control-21.raw]	409.4936828613281	25.4420285133333	1.62563652586667	96.337793616	94.71215709013333	85743.515625	6.186971100889122E7	0	8658	8.210514676907678	2.8795671393325697	0.5845625888892559	409.48370361328125	409.50335693359375
482	409.5190734863281	27.6391470114667					1	DETECTED	409.5191 m/z @27.64 [151020OFc1_NvH-0949-Control-21.raw]	409.5190734863281	27.6391470114667	3.5966838704	81.5563949792	77.9597111088	121024.4765625	4.99021336961231E7	0	8658	1.83570431043254	0.5330533313395982	7.7274834750371575	409.509521484375	409.52276611328125
483	409.53277587890625	11.32124444					1	DETECTED	409.5328 m/z @11.32 [151020OFc1_NvH-0949-Control-21.raw]	409.53277587890625	11.32124444	3.3332093824	97.6717491704	94.338539788	725248.5625	7.075680979426984E7	3	8658	0.3173464475357495	0.612373504828517	13.007044169983738	409.52288818359375	409.5427551269531
484	409.5455627441406	19.3623987488					1	DETECTED	409.5456 m/z @19.36 [151020OFc1_NvH-0949-Control-21.raw]	409.5455627441406	19.3623987488	5.25783577173333	91.8230563498667	86.56522057813338	69464.3359375	5.949710241862409E7	0	8658	4.617574050193344	3.9635834060462627	0.008744063288922611	409.54278564453125	409.5457458496094
485	409.5557556152344	40.1465349213333					1	DETECTED	409.5558 m/z @40.15 [151020OFc1_NvH-0949-Control-21.raw]	409.5557556152344	40.1465349213333	4.21424955786667	97.5859960192	93.37174646133333	772454.5625	7.58925226965979E7	3	8658	0.2786954445577621	0.6897257291004524	0.5482978512471509	409.54583740234375	409.56573486328125
486	409.57318115234375	30.4239171698667					1	DETECTED	409.5732 m/z @30.42 [151020OFc1_NvH-0949-Control-21.raw]	409.57318115234375	30.4239171698667	3.2941514592	89.9857502248	86.6915987656	161457.34375	6.099851803368428E7	6	8658	0.14171302758722604	0.6020605255296728	0.11633175535974137	409.5657653808594	409.5796203613281
487	409.5898132324219	28.8431770045333					1	DETECTED	409.5898 m/z @28.84 [151020OFc1_NvH-0949-Control-21.raw]	409.5898132324219	28.8431770045333	3.02643393493333	97.2261503912	94.19971645626666	308387.375	6.248282522478884E7	3	8658	0.08744455594845135	20.938874720826025	11.713786157696662	409.5799560546875	409.5996398925781
488	409.6005859375	37.8431260005333					1	DETECTED	409.6006 m/z @37.84 [151020OFc1_NvH-0949-Control-21.raw]	409.6005859375	37.8431260005333	2.89399556906667	72.8957851005333	70.00178953146663	66961.1015625	4.75416065010215E7	0	8658	0.06890496231348209	1.2623387886496913	1.5255354060610542	409.599853515625	409.6104431152344
489	409.6825256347656	18.1376398498667					1	DETECTED	409.6825 m/z @18.14 [151020OFc1_NvH-0949-Control-21.raw]	409.6825256347656	18.1376398498667	5.28667530186667	92.8500424101333	87.56336710826663	34337.7109375	5.867787342351983E7	0	8658	6.990456516664057	3.4068791794268054	5.813758358853611	409.6728515625	409.6924133300781
490	409.70721435546875	49.8457346610667					1	DETECTED	409.7072 m/z @49.85 [151020OFc1_NvH-0949-Control-21.raw]	409.70721435546875	49.8457346610667	3.31429294053333	99.7777914629333	96.46349852239996	327733.59375	7.150955358825478E7	2	8658	30.962387457776096	0.5065823418186367	0.0420105830694634	409.69732666015625	409.7138366699219
491	409.7238464355469	26.1661993562667					1	DETECTED	409.7238 m/z @26.17 [151020OFc1_NvH-0949-Control-21.raw]	409.7238464355469	26.1661993562667	3.03583779493333	93.8626617789333	90.82682398399997	4669669.0	1.4912778550701463E8	2	8658	0.22477125569839984	0.5173335493163929	1.4426190238131882	409.7138671875	409.7337646484375
492	409.7347717285156	26.4650394242667					1	DETECTED	409.7348 m/z @26.47 [151020OFc1_NvH-0949-Control-21.raw]	409.7347717285156	26.4650394242667	5.19013661893333	91.9853252861333	86.79518866719997	73205.4140625	6.223347400984801E7	0	8658	0.06734311977287888	2.6363534411344296	8.550295192066981E-4	409.7338562011719	409.7375183105469
493	409.7475280761719	28.9579697629333					1	DETECTED	409.7475 m/z @28.96 [151020OFc1_NvH-0949-Control-21.raw]	409.7475280761719	28.9579697629333	3.81363333813333	95.2542413746667	91.44060803653338	1770090.375	9.843817411136425E7	2	8658	0.19537678338476994	0.5637029916851657	1.0178006463674727	409.737548828125	409.7573547363281
494	409.76568603515625	23.2757453181333					1	DETECTED	409.7657 m/z @23.28 [151020OFc1_NvH-0949-Control-21.raw]	409.76568603515625	23.2757453181333	0.5750983072	88.1047867210667	87.52968841386671	77297.6875	6.408611802412081E7	0	8658	6.276227497721923	3.637555884097283	0.015430084618143155	409.7575378417969	409.7745056152344
495	409.7889404296875	52.7107562077333					1	DETECTED	409.7889 m/z @52.71 [151020OFc1_NvH-0949-Control-21.raw]	409.7889404296875	52.7107562077333	0.1107928992	99.6141545128	99.50336161359999	24569.013671875	5.928550481598481E7	0	8658	94.83934190329333	0.9964400340175374	0.9850306984502563	409.779052734375	409.7909240722656
496	409.8346252441406	16.0471985050667					1	DETECTED	409.8346 m/z @16.05 [151020OFc1_NvH-0949-Control-21.raw]	409.8346252441406	16.0471985050667	0.0198668450666667	99.9190572024	99.89919035733332	42583.328125	5.591384300603236E7	0	8658	28.516167849901116	3.0681983861121496	0.8190788691162858	409.8309326171875	409.8445739746094
497	409.857421875	16.7584298298667					1	DETECTED	409.8574 m/z @16.76 [151020OFc1_NvH-0949-Control-21.raw]	409.857421875	16.7584298298667	0.00781086906666667	99.9947061757333	99.98689530666664	994825.875	8.123004207950835E7	3	8658	5.511229687708102	1.6919983742080202	2.0365975046166365	409.8474426269531	409.8674011230469
498	409.8746643066406	27.3417863056					1	DETECTED	409.8747 m/z @27.34 [151020OFc1_NvH-0949-Control-21.raw]	409.8746643066406	27.3417863056	0.00781086906666667	99.9299420544	99.92213118533334	138491.359375	6.5873715424794E7	0	8658	6.628327593002695	0.7594456593622341	13.711304660242703	409.867431640625	409.8845520019531
499	409.89459228515625	11.9924805018667					1	DETECTED	409.8946 m/z @11.99 [151020OFc1_NvH-0949-Control-21.raw]	409.89459228515625	11.9924805018667	0.1325967888	99.9947061757333	99.8621093869333	1323806.25	8.513884780624355E7	3	8658	0.17759698331562745	0.8492101175680943	4.057545430118557	409.8846130371094	409.9045715332031
500	409.9067077636719	5.52178499706667					1	DETECTED	409.9067 m/z @5.52 [151020OFc1_NvH-0949-Control-21.raw]	409.9067077636719	5.52178499706667	0.0310710096	99.9625735138667	99.9315025042667	392064.84375	7.257644991417927E7	6	8658	0.12519322880278771	171.5788742111602	1.2754834059806257	409.90460205078125	409.9165954589844
501	409.92669677734375	35.3814817216					1	DETECTED	409.9267 m/z @35.38 [151020OFc1_NvH-0949-Control-21.raw]	409.92669677734375	35.3814817216	0.00781086906666667	99.9947061757333	99.98689530666664	473039.0	6.924142507964788E7	3	8658	0.17021460992800286	3.356672422028054	1.966118724743138	409.9167175292969	409.9366760253906
502	409.93951416015625	44.6719484512					1	DETECTED	409.9395 m/z @44.67 [151020OFc1_NvH-0949-Control-21.raw]	409.93951416015625	44.6719484512	0.00781086906666667	99.9947061757333	99.98689530666664	65935.765625	6.4568354978058234E7	0	8658	2.3566749426099705	1.112809437871215	1.224378881871175	409.93670654296875	409.9420471191406
503	409.9521179199219	42.4888228034667					1	DETECTED	409.9521 m/z @42.49 [151020OFc1_NvH-0949-Control-21.raw]	409.9521179199219	42.4888228034667	0.00781086906666667	99.9947061757333	99.98689530666664	101876.640625	5.9883415329552E7	0	8658	0.08254777768370047	1.160223794253593	3.9803743980836167E-4	409.94219970703125	409.9554138183594
504	409.9654541015625	11.1876022298667					1	DETECTED	409.9655 m/z @11.19 [151020OFc1_NvH-0949-Control-21.raw]	409.9654541015625	11.1876022298667	0.00781086906666667	99.6470643250667	99.63925345600003	424637.46875	7.042876779242322E7	0	8658	0.259899718373914	0.5303525720830387	44.66341512680807	409.9554748535156	409.9753723144531
505	409.98419189453125	30.6556519346667					1	DETECTED	409.9842 m/z @30.66 [151020OFc1_NvH-0949-Control-21.raw]	409.98419189453125	30.6556519346667	3.39036495866667	99.9947061757333	96.60434121706663	83669.546875	5.8066424096436106E7	0	8658	19.603311046107308	2.310693222174107	0.03268853972333484	409.9754638671875	409.9856872558594
506	409.9957580566406	0.3861483912					1	DETECTED	409.9958 m/z @0.39 [151020OFc1_NvH-0949-Control-21.raw]	409.9957580566406	0.3861483912	0.00781086906666667	99.9514527314667	99.94364186240004	276160.6875	7.56900912257792E7	0	8658	0.62270586682556	2.4839472350147065	3.329905051025211	409.98577880859375	410.0057067871094
507	410.02130126953125	90.283127988					1	DETECTED	410.0213 m/z @90.28 [151020OFc1_NvH-0949-Control-21.raw]	410.02130126953125	90.283127988	3.4093049536	99.4285751746667	96.0192702210667	85080.640625	5.980751362734686E7	0	8658	0.06728792843308895	0.5533772875660141	0.12547322966235427	410.011474609375	410.0312805175781
508	410.04168701171875	90.445688852					1	DETECTED	410.0417 m/z @90.45 [151020OFc1_NvH-0949-Control-21.raw]	410.04168701171875	90.445688852	0.3861483912	99.7777914629333	99.3916430717333	64201.453125	5.7237200723087765E7	0	8658	0.2481006267021968	2.2428326055785046	0.09921129552493066	410.03173828125	410.05047607421875
509	410.0612487792969	90.4269887901333					1	DETECTED	410.0612 m/z @90.43 [151020OFc1_NvH-0949-Control-21.raw]	410.0612487792969	90.4269887901333	0.543129669333333	99.7993246565333	99.25619498719996	147775.40625	7.391692745100477E7	0	8658	17.765847573384434	0.5130508255162569	0.023135677847094707	410.05133056640625	410.0634765625
510	410.07366943359375	49.2070125773333					1	DETECTED	410.0737 m/z @49.21 [151020OFc1_NvH-0949-Control-21.raw]	410.07366943359375	49.2070125773333	0.00781086906666667	99.9084049610667	99.90059409200003	156918.890625	6.181919341439758E7	6	8658	0.3887322882862918	0.6941606951955739	0.37192103927659903	410.06390380859375	410.0826416015625
511	410.0892639160156	25.814407408					1	DETECTED	410.0893 m/z @25.81 [151020OFc1_NvH-0949-Control-21.raw]	410.0892639160156	25.814407408	4.53935431546667	99.9299420544	95.39058773893333	39107.13671875	6.128358075279882E7	0	8658	4.452946730971657	2.1259307087050328	3.2567307646612877	410.083740234375	410.0989990234375
512	410.11224365234375	91.6935850424					1	DETECTED	410.1122 m/z @91.69 [151020OFc1_NvH-0949-Control-21.raw]	410.11224365234375	91.6935850424	0.00781086906666667	99.9947061757333	99.98689530666664	49049.0859375	7.021299692758675E7	0	8658	0.09360017715137303	0.5283869553625765	0.04074747869876639	410.10321044921875	410.1200866699219
513	410.13214111328125	91.2820831776					1	DETECTED	410.1321 m/z @91.28 [151020OFc1_NvH-0949-Control-21.raw]	410.13214111328125	91.2820831776	11.1055135693333	99.2318628528	88.12634928346671	152916.640625	5.685322437393171E7	0	8658	0.19440762461880468	0.7122799254591099	5.9557110949571035	410.12249755859375	410.1354064941406
514	410.1470947265625	92.3916454997333					1	DETECTED	410.1471 m/z @92.39 [151020OFc1_NvH-0949-Control-21.raw]	410.1470947265625	92.3916454997333	0.1217844624	99.1407327301333	99.0189482677333	290775.21875	5.885687396197742E7	0	8658	1.5834483605042067	0.7358687309262641	0.10729584484163261	410.137939453125	410.15692138671875
515	410.16656494140625	89.9857502248					1	DETECTED	410.1666 m/z @89.99 [151020OFc1_NvH-0949-Control-21.raw]	410.16656494140625	89.9857502248	3.25602476613333	99.6470643250667	96.39103955893336	142185.96875	6.0356180306889884E7	0	8658	70.69057403910212	0.7509743442106752	0.04269962192926453	410.1573181152344	410.1754150390625
516	410.1854553222656	19.2010151562667					1	DETECTED	410.1855 m/z @19.20 [151020OFc1_NvH-0949-Control-21.raw]	410.1854553222656	19.2010151562667	3.91080546266667	94.743862204	90.83305674133332	229462.9375	6.4431755555118784E7	3	8658	0.15669292751957187	0.8064720000579298	425.77561718889376	410.175537109375	410.18707275390625
517	410.19708251953125	20.5055854978667					1	DETECTED	410.1971 m/z @20.51 [151020OFc1_NvH-0949-Control-21.raw]	410.19708251953125	20.5055854978667	0.9496650624	98.4975562632	97.5478912008	919842.875	9.512590240282862E7	2	8658	3.842863270397583	6.590246187078705	18.01000249605223	410.18719482421875	410.2070617675781
518	410.21099853515625	47.2192435397333					1	DETECTED	410.2110 m/z @47.22 [151020OFc1_NvH-0949-Control-21.raw]	410.21099853515625	47.2192435397333	3.19945276613333	95.1214201493333	91.92196738319997	291870.3125	7.338663577946861E7	2	8658	0.35656884368080455	0.5228940319750188	0.07873252004998788	410.20709228515625	410.2115173339844
519	410.2215270996094	37.1222555253333					1	DETECTED	410.2215 m/z @37.12 [151020OFc1_NvH-0949-Control-21.raw]	410.2215270996094	37.1222555253333	0.355069583733333	99.6031186368	99.24804905306667	5198179.0	2.971664192159509E8	3	8658	16.465888818462542	0.5113278834433849	3.205829660035312	410.2115478515625	410.2314758300781
520	410.2397155761719	26.9279281424					1	DETECTED	410.2397 m/z @26.93 [151020OFc1_NvH-0949-Control-21.raw]	410.2397155761719	26.9279281424	0.176065255733333	99.6470643250667	99.47099906933336	955633.25	1.1851980950084275E8	3	8658	16.141652967802628	0.5879293969551639	3.5935920016999794	410.2315979003906	410.24969482421875
521	410.2610168457031	35.3628211213333					1	DETECTED	410.2610 m/z @35.36 [151020OFc1_NvH-0949-Control-21.raw]	410.2610168457031	35.3628211213333	2.48552103893333	94.743862204	92.25834116506667	366028.09375	7.563166929075433E7	2	8658	0.10318197397172924	3.43485023869872	2.9171596740269123	410.25103759765625	410.2704162597656
522	410.2803955078125	91.5225740698667					1	DETECTED	410.2804 m/z @91.52 [151020OFc1_NvH-0949-Control-21.raw]	410.2803955078125	91.5225740698667	3.16890509066667	92.6012268381333	89.43232174746663	322688.09375	8.778888271004547E7	0	8658	0.06780778204361582	1.1178195835682754	0.3807368913891206	410.2710876464844	410.2903137207031
523	410.2911682128906	89.8551996685333					1	DETECTED	410.2912 m/z @89.86 [151020OFc1_NvH-0949-Control-21.raw]	410.2911682128906	89.8551996685333	7.9087473544	94.5822162061333	86.67346885173329	103966.5859375	4.822534569184896E7	0	8658	83.41213090670628	0.5154572095726665	0.025650789568803904	410.2904052734375	410.3007507324219
524	410.3108215332031	91.5225740698667					1	DETECTED	410.3108 m/z @91.52 [151020OFc1_NvH-0949-Control-21.raw]	410.3108215332031	91.5225740698667	7.70072064586667	96.9660508370667	89.26533019120004	308365.15625	8.06146577811085E7	0	8658	0.18643924124458522	1.3804143532573325	0.3844563665783602	410.302001953125	410.31488037109375
525	410.37091064453125	92.6203768397333					1	DETECTED	410.3709 m/z @92.62 [151020OFc1_NvH-0949-Control-21.raw]	410.37091064453125	92.6203768397333	5.3056393312	99.5269611850667	94.2213218538667	45826.90234375	6.5313753892921254E7	0	8658	80.86094843069903	0.5395499347670742	0.09182841680688147	410.3625183105469	410.38043212890625
526	410.44775390625	20.4957688229333					1	DETECTED	410.4478 m/z @20.50 [151020OFc1_NvH-0949-Control-21.raw]	410.44775390625	20.4957688229333	2.9697885448	99.5703817437333	96.6005931989333	809567.875	6.509675991374806E7	0	8658	0.11190775405121656	1.3221591997857556	1.3240912081268257	410.4381103515625	410.45770263671875
527	410.4617614746094	20.7956919482667					1	DETECTED	410.4618 m/z @20.80 [151020OFc1_NvH-0949-Control-21.raw]	410.4617614746094	20.7956919482667	3.2941514592	94.8790757576	91.58492429840001	57222.09375	5.733185375305154E7	0	8658	0.486065970307596	3.1879041746715084	0.015378855430568791	410.45782470703125	410.4619445800781
528	410.4720153808594	37.1222555253333					1	DETECTED	410.4720 m/z @37.12 [151020OFc1_NvH-0949-Control-21.raw]	410.4720153808594	37.1222555253333	2.1370478864	99.9947061757333	97.8576582893333	4324761.0	1.5170683106045818E8	0	8658	0.19954874458176164	4.395970333434245	2.2313435930021934	410.4620666503906	410.48193359375
529	410.49481201171875	17.3286798669333					1	DETECTED	410.4948 m/z @17.33 [151020OFc1_NvH-0949-Control-21.raw]	410.49481201171875	17.3286798669333	2.95085751813333	95.2846622352	92.33380471706667	119602.4296875	5.844653397032398E7	0	8658	15.253700254230132	0.6574622200549028	2.8741736385228696	410.4848327636719	410.50433349609375
530	410.52618408203125	16.7584298298667					1	DETECTED	410.5262 m/z @16.76 [151020OFc1_NvH-0949-Control-21.raw]	410.52618408203125	16.7584298298667	3.4374454136	99.6141545128	96.1767090992	242337.796875	6.458856021308612E7	0	8658	0.1488456513209897	0.5060869231396028	0.6507264915091684	410.5162048339844	410.5361633300781
531	410.54827880859375	20.8166211128					1	DETECTED	410.5483 m/z @20.82 [151020OFc1_NvH-0949-Control-21.raw]	410.54827880859375	20.8166211128	3.7186115464	96.6173680824	92.89875653600001	1755723.25	9.350528069434527E7	0	8658	0.17595362925637303	0.5276445536520241	0.03695752101288126	410.538330078125	410.5582275390625
532	410.5631103515625	11.9731386218667					1	DETECTED	410.5631 m/z @11.97 [151020OFc1_NvH-0949-Control-21.raw]	410.5631103515625	11.9731386218667	2.92251795813333	97.7042907549333	94.78177279679997	282881.9375	8.045038503563796E7	0	8658	14.485955080677648	1.3567615031722857	4.059238241102813	410.55828857421875	410.5683898925781
533	410.57855224609375	13.7247234517333					1	DETECTED	410.5786 m/z @13.72 [151020OFc1_NvH-0949-Control-21.raw]	410.57855224609375	13.7247234517333	2.5332057944	99.3519510005333	96.8187452061333	1501270.375	1.0167863099335457E8	3	8658	0.1318520152902103	2.1443632202693057	112.82779414839976	410.5685729980469	410.5885009765625
534	410.59552001953125	35.3396652373333					1	DETECTED	410.5955 m/z @35.34 [151020OFc1_NvH-0949-Control-21.raw]	410.59552001953125	35.3396652373333	2.960300908	95.1014541050667	92.1411531970667	143207.5625	6.0925541383636184E7	0	8658	0.14067037671062366	1.8106769915376675	107.4860643790027	410.58856201171875	410.6053466796875
535	410.69744873046875	74.850019544					1	DETECTED	410.6974 m/z @74.85 [151020OFc1_NvH-0949-Control-21.raw]	410.69744873046875	74.850019544	4.17760219253333	94.2493969864	90.07179479386667	763295.0625	6.820670645700827E7	2	8658	54.386442215596105	0.9401492630718947	0.005679254962866761	410.6875	410.7019348144531
536	410.7120056152344	23.2008665221333					1	DETECTED	410.7120 m/z @23.20 [151020OFc1_NvH-0949-Control-21.raw]	410.7120056152344	23.2008665221333	2.8656065728	94.7632013434667	91.8975947706667	1799372.75	2.0026911333218893E8	2	8658	0.3206178043849839	3.466315107335717	4.569316723122325	410.7020568847656	410.712890625
537	410.722900390625	37.1064279634667					1	DETECTED	410.7229 m/z @37.11 [151020OFc1_NvH-0949-Control-21.raw]	410.722900390625	37.1064279634667	1.1141212568	94.4053681728	93.29124691599999	2379929.75	1.5838535090533152E8	2	8658	0.186581646716661	0.5126415679381653	0.041569418189753786	410.7129211425781	410.73284912109375
538	410.73712158203125	22.3695635949333					1	DETECTED	410.7371 m/z @22.37 [151020OFc1_NvH-0949-Control-21.raw]	410.73712158203125	22.3695635949333	2.7520908336	97.6825469170667	94.93045608346671	637188.0	7.791181979994003E7	0	8658	0.18836206990190618	1.0886011723197782	1.858456395446021	410.7329406738281	410.7470397949219
539	410.75030517578125	19.1407450189333					1	DETECTED	410.7503 m/z @19.14 [151020OFc1_NvH-0949-Control-21.raw]	410.75030517578125	19.1407450189333	3.8539747232	99.3739799578667	95.5200052346667	85407.1015625	5.943842714328412E7	2	8658	0.19383544011368414	3.4994137942638996	54.1122810451584	410.747314453125	410.75823974609375
540	410.76824951171875	19.8282787650667					1	DETECTED	410.7682 m/z @19.83 [151020OFc1_NvH-0949-Control-21.raw]	410.76824951171875	19.8282787650667	1.06296806586667	97.8570927112	96.79412464533333	277058.71875	5.61001934333122E7	2	8658	0.11440846322182452	3.340998190225111	5.523377263105087	410.7583312988281	410.7779235839844
541	410.8030090332031	90.3015696882667					1	DETECTED	410.8030 m/z @90.30 [151020OFc1_NvH-0949-Control-21.raw]	410.8030090332031	90.3015696882667	1.20526235733333	99.1082288296	97.90296647226667	395596.875	1.122381997733761E8	0	8658	0.04696982556964713	0.5035864165143711	0.6830443897117238	410.7931213378906	410.8128356933594
542	410.8204040527344	28.6657271141333					1	DETECTED	410.8204 m/z @28.67 [151020OFc1_NvH-0949-Control-21.raw]	410.8204040527344	28.6657271141333	1.53639392453333	99.5487152389333	98.01232131439997	31455.83203125	6.010959974844227E7	0	8658	9.110150949035148	1.8063901650183756	3.444309658790336	410.8132019042969	410.83026123046875
543	410.8404846191406	41.6060705194667					1	DETECTED	410.8405 m/z @41.61 [151020OFc1_NvH-0949-Control-21.raw]	410.8404846191406	41.6060705194667	0.00781086906666667	99.8864133738667	99.87860250480004	486143.125	6.392273738619401E7	5	8658	0.17623955056770768	1.4970808454613211	0.0060209648700767174	410.83062744140625	410.8504638671875
544	410.8598937988281	16.7675755130667					1	DETECTED	410.8599 m/z @16.77 [151020OFc1_NvH-0949-Control-21.raw]	410.8598937988281	16.7675755130667	0.00781086906666667	99.9947061757333	99.98689530666664	73537.5	5.7287053695373245E7	0	8658	4.410290623097868	4.869643906234328	0.05804266614814438	410.85052490234375	410.869873046875
545	410.8699035644531	20.3059206424					1	DETECTED	410.8699 m/z @20.31 [151020OFc1_NvH-0949-Control-21.raw]	410.8699035644531	20.3059206424	0.0310710096	97.7479965893333	97.7169255797333	41247.296875	5.254690238200096E7	0	8658	87.32757594659736	4.436517868050041	7.88510230234097	410.8699035644531	410.8724060058594
546	410.8824157714844	20.8166211128					1	DETECTED	410.8824 m/z @20.82 [151020OFc1_NvH-0949-Control-21.raw]	410.8824157714844	20.8166211128	0.323838342133333	99.9837558082667	99.65991746613336	624432.3125	7.2373408138351E7	0	8658	0.28498301386118285	14.01508368453032	0.037740250449623085	410.87249755859375	410.8923034667969
547	410.89361572265625	19.7133090112					1	DETECTED	410.8936 m/z @19.71 [151020OFc1_NvH-0949-Control-21.raw]	410.89361572265625	19.7133090112	0.00781086906666667	99.9947061757333	99.98689530666664	163334.8125	6.928629755590257E7	3	8658	8.604763113229065	0.9547165221293591	0.06776668152107965	410.8924255371094	410.9015197753906
548	410.91156005859375	39.2226850856					1	DETECTED	410.9116 m/z @39.22 [151020OFc1_NvH-0949-Control-21.raw]	410.91156005859375	39.2226850856	0.00781086906666667	99.9947061757333	99.98689530666664	2178092.5	1.1977906389843088E8	3	8658	25.631824248198427	0.5556275771695579	0.049196965801431757	410.901611328125	410.92144775390625
549	410.9347229003906	41.7094795325333					1	DETECTED	410.9347 m/z @41.71 [151020OFc1_NvH-0949-Control-21.raw]	410.9347229003906	41.7094795325333	0.0198668450666667	99.9837558082667	99.96388896320002	22795.416015625	5.07056454625869E7	0	8658	57.083533391429036	1.1794829769397503	1.378578336338703	410.9249267578125	410.9396057128906
550	410.94964599609375	14.1994218792					1	DETECTED	410.9496 m/z @14.20 [151020OFc1_NvH-0949-Control-21.raw]	410.94964599609375	14.1994218792	0.1325967888	99.9837558082667	99.85115901946669	222215.859375	6.320482354345586E7	0	8658	0.15851682017303226	37.925805416667174	40.66186306690324	410.9396667480469	410.959228515625
551	410.9736633300781	37.1715335922667					1	DETECTED	410.9737 m/z @37.17 [151020OFc1_NvH-0949-Control-21.raw]	410.9736633300781	37.1715335922667	0.1434760912	99.9408839170667	99.7974078258667	883920.625	7.088439844953589E7	0	8658	0.15361717031623812	0.5114648889120726	1.1973690737953122	410.96380615234375	410.983642578125
552	410.9941101074219	49.5991790984					1	DETECTED	410.9941 m/z @49.60 [151020OFc1_NvH-0949-Control-21.raw]	410.9941101074219	49.5991790984	0.00781086906666667	99.9734228010667	99.96561193200004	315050.875	6.886248691138057E7	4	8658	0.37690253656565176	0.8298269051240499	0.0013483098362358824	410.9843444824219	411.00390625
553	411.0408020019531	41.6374267328					1	DETECTED	411.0408 m/z @41.64 [151020OFc1_NvH-0949-Control-21.raw]	411.0408020019531	41.6374267328	0.334284574933333	99.2161231549333	98.88183857999996	462962.875	6.629982723485289E7	5	8658	0.17185423018047885	123.85820012995295	16.495917340029333	411.03094482421875	411.050537109375
554	411.0533142089844	65.3764169789333					1	DETECTED	411.0533 m/z @65.38 [151020OFc1_NvH-0949-Control-21.raw]	411.0533142089844	65.3764169789333	0.00781086906666667	99.9514527314667	99.94364186240004	253891.640625	8.257266895804349E7	0	8658	0.47397286694844354	1.2850590309300296	4.3819244514851565	411.05084228515625	411.06243896484375
555	411.0769348144531	89.9289698461333					1	DETECTED	411.0769 m/z @89.93 [151020OFc1_NvH-0949-Control-21.raw]	411.0769348144531	89.9289698461333	0.00781086906666667	99.9408839170667	99.93307304800004	66526.578125	6.289668512292588E7	0	8658	89.90744857557094	0.5326059581684118	0.07476469465586655	411.06695556640625	411.086669921875
556	411.10443115234375	24.52627476					1	DETECTED	411.1044 m/z @24.53 [151020OFc1_NvH-0949-Control-21.raw]	411.10443115234375	24.52627476	0.00781086906666667	99.9947061757333	99.98689530666664	15049.654296875	5.203074086055394E7	0	8658	93.66280624821513	2.020336391177188	3.071620774485415	411.1042785644531	411.1120300292969
557	411.1224060058594	92.4821300445333					1	DETECTED	411.1224 m/z @92.48 [151020OFc1_NvH-0949-Control-21.raw]	411.1224060058594	92.4821300445333	0.0310710096	99.9734228010667	99.9423517914667	689684.375	8.747023240127878E7	0	8658	0.13150137259643202	0.6136473951317567	0.42973673930316136	411.11273193359375	411.1321716308594
558	411.14996337890625	92.4624553197333					1	DETECTED	411.1500 m/z @92.46 [151020OFc1_NvH-0949-Control-21.raw]	411.14996337890625	92.4624553197333	0.1434760912	99.9837558082667	99.8402797170667	72941.578125	5.967720665583695E7	0	8658	1.1938223577560763	3.5588947842210037	6.294520131622254	411.14019775390625	411.1597900390625
559	411.16253662109375	91.4933848442667					1	DETECTED	411.1625 m/z @91.49 [151020OFc1_NvH-0949-Control-21.raw]	411.16253662109375	91.4933848442667	0.0198668450666667	99.9837558082667	99.96388896320002	38701.40625	5.024076367242719E7	0	8658	1.4714320677209827	0.5390641649723709	0.0692175330857886	411.1601257324219	411.1725158691406
560	411.1828308105469	28.3105703605333					1	DETECTED	411.1828 m/z @28.31 [151020OFc1_NvH-0949-Control-21.raw]	411.1828308105469	28.3105703605333	4.26018636506667	99.0215505882667	94.76136422320003	1227295.75	8.997611847065848E7	2	8658	0.245669612481894	0.9286224423611307	1.372538826731352	411.1728820800781	411.19281005859375
561	411.19635009765625	16.0190075837333					1	DETECTED	411.1964 m/z @16.02 [151020OFc1_NvH-0949-Control-21.raw]	411.19635009765625	16.0190075837333	2.1370478864	92.6605153746667	90.5234674882667	93222.8515625	6.227970601008298E7	0	8658	0.09950013466927032	0.5159465522287074	30.929654523700222	411.19287109375	411.1972351074219
562	411.2072448730469	28.3882762909333					1	DETECTED	411.2072 m/z @28.39 [151020OFc1_NvH-0949-Control-21.raw]	411.2072448730469	28.3882762909333	1.70467366026667	97.7696961661333	96.06502250586664	1055239.5	1.3561236410745987E8	3	8658	6.545369984637265	2.6302121888295993	0.24503775282473098	411.197265625	411.21722412109375
563	411.22076416015625	20.2428800424					1	DETECTED	411.2208 m/z @20.24 [151020OFc1_NvH-0949-Control-21.raw]	411.22076416015625	20.2428800424	2.63796102746667	95.5429133685333	92.90495234106663	715053.5625	8.882667901307891E7	2	8658	0.22066229916418933	10.99958878275909	341.7715089938215	411.2172546386719	411.22113037109375
564	411.23114013671875	24.2922213256					1	DETECTED	411.2311 m/z @24.29 [151020OFc1_NvH-0949-Control-21.raw]	411.23114013671875	24.2922213256	1.25570995866667	98.3113379722667	97.05562801360003	892399.5	1.1853170146198057E8	3	8658	12.707130084209421	0.5118665099399259	0.4085941555519443	411.2211608886719	411.23577880859375
565	411.24578857421875	39.2226850856					1	DETECTED	411.2458 m/z @39.22 [151020OFc1_NvH-0949-Control-21.raw]	411.24578857421875	39.2226850856	2.90359531786667	98.0439408557333	95.14034553786662	1627106.5	1.252129205289965E8	3	8658	0.16593064554339776	1.5573892063544246	2.0865881832535167	411.2358093261719	411.2557373046875
566	411.2558288574219	91.3304514890667					1	DETECTED	411.2558 m/z @91.33 [151020OFc1_NvH-0949-Control-21.raw]	411.2558288574219	91.3304514890667	2.57117196426667	99.9625735138667	97.39140154960003	120724.3203125	6.660558085550291E7	0	8658	0.22853183973496982	5.888304051555686	2.6917727418823074	411.25579833984375	411.2598876953125
567	411.2699279785156	19.7978410928					1	DETECTED	411.2699 m/z @19.80 [151020OFc1_NvH-0949-Control-21.raw]	411.2699279785156	19.7978410928	7.68107754133333	98.2223200725333	90.54124253119997	145158.484375	6.173771787083161E7	0	8658	71.75401482333717	417.84457957877856	751.092639716441	411.2599792480469	411.2789306640625
568	411.2928161621094	91.4550857117333					1	DETECTED	411.2928 m/z @91.46 [151020OFc1_NvH-0949-Control-21.raw]	411.2928161621094	91.4550857117333	0.866634812533333	97.5421899813333	96.67555516879996	65232.6015625	6.406556489418922E7	0	8658	9.584695504114976	1.3921381629490892	0.12104279176235871	411.283447265625	411.2942199707031
569	411.30426025390625	90.283127988					1	DETECTED	411.3043 m/z @90.28 [151020OFc1_NvH-0949-Control-21.raw]	411.30426025390625	90.283127988	14.2178238864	95.5088054541333	81.2909815677333	175767.625	4.7187445438695915E7	0	8658	1.2757922373217383	0.5085383337975392	1.2501358068570856	411.29449462890625	411.31402587890625
570	411.3150939941406	91.5819594186667					1	DETECTED	411.3151 m/z @91.58 [151020OFc1_NvH-0949-Control-21.raw]	411.3150939941406	91.5819594186667	4.5767456832	91.5819594186667	87.0052137354667	44566.36328125	5.685232518537637E7	0	8658	0.14612703318455544	0.5	null	411.3145446777344	411.3179016113281
571	411.328857421875	91.4743979378667					1	DETECTED	411.3289 m/z @91.47 [151020OFc1_NvH-0949-Control-21.raw]	411.328857421875	91.4743979378667	23.2855072354667	92.6203768397333	69.3348696042666	59087.6953125	5.0336163977560304E7	0	8658	1.083376812276967	0.5084029736373631	0.36376031251341295	411.32476806640625	411.3337097167969
572	411.346923828125	92.6203768397333					1	DETECTED	411.3469 m/z @92.62 [151020OFc1_NvH-0949-Control-21.raw]	411.346923828125	92.6203768397333	6.75970845653333	96.0251603205333	89.26545186399997	218409.609375	7.880169474037711E7	0	8658	4.792662233325146	10.684037189968011	8.67863236533631	411.3371887207031	411.3566589355469
573	411.3649597167969	92.6203768397333					1	DETECTED	411.3650 m/z @92.62 [151020OFc1_NvH-0949-Control-21.raw]	411.3649597167969	92.6203768397333	4.53935431546667	99.4615121053333	94.92215778986663	126653.09375	7.089072108594327E7	0	8658	7.619393832066493	15.224698453095842	4.93281728173611	411.3570556640625	411.3747863769531
574	411.3830871582031	91.8616889778667					1	DETECTED	411.3831 m/z @91.86 [151020OFc1_NvH-0949-Control-21.raw]	411.3830871582031	91.8616889778667	0.5328363848	98.7604557792	98.2276193944	102584.5078125	6.744657151568621E7	0	8658	0.44332080604003465	1.0799725643523193	1.9914430375075347	411.37506103515625	411.39306640625
575	411.428466796875	11.3390335834667					1	DETECTED	411.4285 m/z @11.34 [151020OFc1_NvH-0949-Control-21.raw]	411.428466796875	11.3390335834667	5.418577644	99.625368724	94.20679108	124151.9921875	6.344759472381451E7	0	8658	0.16759403450957677	2.371737819083808	0.43756907073588125	411.4185485839844	411.4319152832031
576	411.4420471191406	41.6060705194667					1	DETECTED	411.4420 m/z @41.61 [151020OFc1_NvH-0949-Control-21.raw]	411.4420471191406	41.6060705194667	3.11177667893333	99.7125570653333	96.60078038639998	158587.953125	6.354705118210929E7	0	8658	0.14286120964948879	0.6001021871289047	0.007690703542932356	411.43212890625	411.4520263671875
577	411.458984375	15.8963528448					1	DETECTED	411.4590 m/z @15.90 [151020OFc1_NvH-0949-Control-21.raw]	411.458984375	15.8963528448	4.82247407066667	99.8974511061333	95.07497703546663	74921.2890625	6.0010116590130605E7	0	8658	0.12506489922222386	6.470287965918879	0.29188814042618355	411.4521179199219	411.4620056152344
578	411.4720764160156	22.6236775456					1	DETECTED	411.4721 m/z @22.62 [151020OFc1_NvH-0949-Control-21.raw]	411.4720764160156	22.6236775456	3.94787774453333	97.1825950029333	93.23471725839997	125785.6015625	5.957628921857163E7	0	8658	9.293353715860668	0.5643320305643542	3.1811039517393107	411.4621887207031	411.48199462890625
579	411.4945068359375	49.5991790984					1	DETECTED	411.4945 m/z @49.60 [151020OFc1_NvH-0949-Control-21.raw]	411.4945068359375	49.5991790984	3.045241888	95.5847563386667	92.53951445066669	96743.953125	5.944413742479767E7	0	8658	13.86061513539233	1.1334628607291835	0.2002551265319505	411.48468017578125	411.5041809082031
580	411.5227355957031	19.7782767909333					1	DETECTED	411.5227 m/z @19.78 [151020OFc1_NvH-0949-Control-21.raw]	411.5227355957031	19.7782767909333	5.3721243776	94.8205487381333	89.4484243605333	68122.8671875	5.9056965655832514E7	0	8658	0.1976913083170757	3.877464868213009	0.02914951536404547	411.5127868652344	411.53155517578125
581	411.5415954589844	28.3990157501333					1	DETECTED	411.5416 m/z @28.40 [151020OFc1_NvH-0949-Control-21.raw]	411.5415954589844	28.3990157501333	3.11177667893333	85.8224189013333	82.71064222239997	591251.75	7.653002461126655E7	3	8658	7.156106009532781	0.9105213573417741	1.9088309823196983	411.53167724609375	411.5515441894531
582	411.5526428222656	23.9128193728					1	DETECTED	411.5526 m/z @23.91 [151020OFc1_NvH-0949-Control-21.raw]	411.5526428222656	23.9128193728	3.45633517546667	99.2531268330667	95.79679165760004	252073.421875	6.116161761450386E7	0	8658	0.10653799075913994	0.5882754581025031	0.013587338202716839	411.5516052246094	411.55535888671875
583	411.56536865234375	24.2922213256					1	DETECTED	411.5654 m/z @24.29 [151020OFc1_NvH-0949-Control-21.raw]	411.56536865234375	24.2922213256	3.25602476613333	98.7053457845333	95.44932101839997	567279.25	7.652054731631716E7	3	8658	0.6232255585071869	1.1306655411475746	0.4066190209857775	411.55548095703125	411.5700378417969
584	411.5800476074219	39.2525351053333					1	DETECTED	411.5800 m/z @39.25 [151020OFc1_NvH-0949-Control-21.raw]	411.5800476074219	39.2525351053333	3.9756690568	89.4216321306667	85.4459630738667	681200.375	8.112533727668066E7	3	8658	0.16892441053845175	0.5253453637542139	0.30533014244774387	411.570068359375	411.5895080566406
585	411.5918884277344	53.9206445216					1	DETECTED	411.5919 m/z @53.92 [151020OFc1_NvH-0949-Control-21.raw]	411.5918884277344	53.9206445216	4.2417555848	97.6609659752	93.4192103904	211801.484375	5.997919542641243E7	3	8658	25.321924016412694	0.5008434526951431	0.0036272905325530538	411.5904235839844	411.60162353515625
586	411.6423034667969	41.6269599018667					1	DETECTED	411.6423 m/z @41.63 [151020OFc1_NvH-0949-Control-21.raw]	411.6423034667969	41.6269599018667	0.4905116504	95.3492532704	94.85874162	78596.4140625	5.99801087351758E7	0	8658	0.07602145891588208	1.1529768083054894	0.11997318731589808	411.63250732421875	411.6521911621094
587	411.6742248535156	31.7566476773333					1	DETECTED	411.6742 m/z @31.76 [151020OFc1_NvH-0949-Control-21.raw]	411.6742248535156	31.7566476773333	4.84276340853333	91.7139411938667	86.87117778533337	105445.1484375	6.066599257520914E7	0	8658	0.8897644832969043	1.613872916256074	79.90482193839087	411.6650695800781	411.67449951171875
588	411.68450927734375	28.2673482477333					1	DETECTED	411.6845 m/z @28.27 [151020OFc1_NvH-0949-Control-21.raw]	411.68450927734375	28.2673482477333	4.6238302608	94.8987875986667	90.2749573378667	619884.125	7.30159200876848E7	0	8658	0.22320081780020473	0.8514375711548062	0.035034681735699603	411.6745300292969	411.6944274902344
589	411.7064208984375	29.8372158474667					1	DETECTED	411.7064 m/z @29.84 [151020OFc1_NvH-0949-Control-21.raw]	411.7064208984375	29.8372158474667	3.02643393493333	93.5009999226667	90.47456598773337	205137.515625	5.969082961568684E7	0	8658	12.721972474571697	2.005276309650648	2.874929602886317	411.6964416503906	411.7064514160156
590	411.7164611816406	22.10468812					1	DETECTED	411.7165 m/z @22.10 [151020OFc1_NvH-0949-Control-21.raw]	411.7164611816406	22.10468812	3.3428570472	97.237025244	93.8941681968	7682862.0	2.7700510219247144E8	2	8658	3.604910432760782	0.5484884267113771	1.3514205756680655	411.7065124511719	411.7264404296875
591	411.72711181640625	21.2520332349333					1	DETECTED	411.7271 m/z @21.25 [151020OFc1_NvH-0949-Control-21.raw]	411.72711181640625	21.2520332349333	0.334284574933333	78.0814174792	77.74713290426666	733195.6875	6.904893973581658E7	2	8658	0.16329958247616005	0.5189872985603793	85.98238484504115	411.7264709472656	411.7370910644531
592	411.7394714355469	35.15486108					1	DETECTED	411.7395 m/z @35.15 [151020OFc1_NvH-0949-Control-21.raw]	411.7394714355469	35.15486108	1.89707324026667	99.0655501104	97.16847687013333	265742.21875	7.025278660822465E7	2	8658	5.4743425832939145	0.6580649507524663	0.0745843936832596	411.73712158203125	411.7484130859375
593	411.75848388671875	27.6291762949333					1	DETECTED	411.7585 m/z @27.63 [151020OFc1_NvH-0949-Control-21.raw]	411.75848388671875	27.6291762949333	2.5427137008	99.3189782397333	96.7762645389333	1502333.625	8.331568983632885E7	0	8658	0.21851782197386171	1.442634131193313	2.3990598420022105	411.74853515625	411.76837158203125
594	411.7815856933594	15.1401401482667					1	DETECTED	411.7816 m/z @15.14 [151020OFc1_NvH-0949-Control-21.raw]	411.7815856933594	15.1401401482667	1.32667722213333	98.8908624597333	97.56418523759997	182063.734375	5.708655889026826E7	2	8658	0.10211026362000908	0.506086960376904	0.009430813932769202	411.7716369628906	411.7909851074219
595	411.8576354980469	25.0905408293333					1	DETECTED	411.8576 m/z @25.09 [151020OFc1_NvH-0949-Control-21.raw]	411.8576354980469	25.0905408293333	0.00781086906666667	99.9837558082667	99.97594493920003	324954.71875	6.27057370687483E7	3	8658	0.13566564090233513	0.9656852432707534	0.012678067364330506	411.84765625	411.86260986328125
596	411.8726806640625	25.3171053050667					1	DETECTED	411.8727 m/z @25.32 [151020OFc1_NvH-0949-Control-21.raw]	411.8726806640625	25.3171053050667	0.00781086906666667	99.9947061757333	99.98689530666664	3334218.25	1.0481816411224584E8	3	8658	0.16783863901680363	1.1142242304881689	0.6172001395099668	411.8629150390625	411.8826599121094
597	411.8875427246094	27.8348155365333					1	DETECTED	411.8875 m/z @27.83 [151020OFc1_NvH-0949-Control-21.raw]	411.8875427246094	27.8348155365333	0.00781086906666667	99.3739799578667	99.36616908880004	115445.125	6.7033708519078024E7	0	8658	6.515561601554591	0.5714777938818411	0.13784594423180802	411.8826904296875	411.88983154296875
598	411.8998718261719	24.2922213256					1	DETECTED	411.8999 m/z @24.29 [151020OFc1_NvH-0949-Control-21.raw]	411.8998718261719	24.2922213256	0.0310710096	99.9947061757333	99.9636351661333	283745.125	1.5071493912332433E8	3	8658	3.3148569219498505	0.6247220456629075	1.3509749052995434	411.889892578125	411.90985107421875
599	411.9146423339844	39.2525351053333					1	DETECTED	411.9146 m/z @39.25 [151020OFc1_NvH-0949-Control-21.raw]	411.9146423339844	39.2525351053333	0.00781086906666667	99.9625735138667	99.95476264480004	167391.9375	6.877201808728792E7	0	8658	0.14960837590253817	0.5587339840295635	0.007014468184041723	411.909912109375	411.9245910644531
600	411.92626953125	53.9072483194667					1	DETECTED	411.9263 m/z @53.91 [151020OFc1_NvH-0949-Control-21.raw]	411.92626953125	53.9072483194667	0.1107928992	99.9734228010667	99.8626299018667	107922.125	6.333016268896792E7	0	8658	25.206961809187593	1.3723344246790425	0.0025091881187338442	411.92474365234375	411.93609619140625
601	411.9478759765625	17.2510914528					1	DETECTED	411.9479 m/z @17.25 [151020OFc1_NvH-0949-Control-21.raw]	411.9478759765625	17.2510914528	0.00781086906666667	99.9837558082667	99.97594493920003	56984.18359375	5.831850581343682E7	0	8658	16.776947884667642	2.942732865645105	0.08541474811796994	411.9378967285156	411.9497375488281
602	411.95977783203125	21.2312853616					1	DETECTED	411.9598 m/z @21.23 [151020OFc1_NvH-0949-Control-21.raw]	411.95977783203125	21.2312853616	0.00781086906666667	99.9947061757333	99.98689530666664	92572.2734375	6.2784809348617956E7	0	8658	77.36248200153369	2.4929160111136093	3.4371245916807567	411.9499816894531	411.9697570800781
603	411.9710998535156	5.90126209333333					1	DETECTED	411.9711 m/z @5.90 [151020OFc1_NvH-0949-Control-21.raw]	411.9710998535156	5.90126209333333	0.0310710096	99.7447647872	99.7136937776	61236.203125	6.4427344480220236E7	0	8658	0.147292721764134	1.2432488102476589	0.4873604727038828	411.9698486328125	411.9810791015625
604	411.9942321777344	49.5991790984					1	DETECTED	411.9942 m/z @49.60 [151020OFc1_NvH-0949-Control-21.raw]	411.9942321777344	49.5991790984	0.00781086906666667	99.8423701376	99.83455926853334	322784.375	6.2529059319763E7	2	8658	19.255646932942327	0.5042991795171186	0.019082859941315245	411.98431396484375	412.004150390625
605	412.0235900878906	29.5803786656					1	DETECTED	412.0236 m/z @29.58 [151020OFc1_NvH-0949-Control-21.raw]	412.0235900878906	29.5803786656	0.7933999008	99.8754054888	99.082005588	128426.234375	5.919825048597206E7	0	8658	0.13831819731759865	0.5018628547407006	73.94622752946798	412.0164794921875	412.0334777832031
606	412.0513000488281	38.4546647272					1	DETECTED	412.0513 m/z @38.45 [151020OFc1_NvH-0949-Control-21.raw]	412.0513000488281	38.4546647272	0.0198668450666667	99.9947061757333	99.97483933066663	89301.0	5.889533654767058E7	0	8658	34.230312900633685	1.4050827052561723	1.7056439118518412	412.0417785644531	412.0612487792969
607	412.07257080078125	50.6803185136					1	DETECTED	412.0726 m/z @50.68 [151020OFc1_NvH-0949-Control-21.raw]	412.07257080078125	50.6803185136	0.0198668450666667	99.9299420544	99.91007520933333	219942.234375	5.906587260943625E7	0	8658	0.28140173543826563	1.606830638049289	7.979324430526552	412.06292724609375	412.08251953125
608	412.0838623046875	14.9485155832					1	DETECTED	412.0839 m/z @14.95 [151020OFc1_NvH-0949-Control-21.raw]	412.0838623046875	14.9485155832	4.29743615973333	99.1947944013333	94.89735824159996	94603.265625	6.123983412162424E7	0	8658	0.22368961254172604	0.5095583675022095	1.746825895715175	412.08258056640625	412.0938415527344
609	412.110107421875	90.4362892394667					1	DETECTED	412.1101 m/z @90.44 [151020OFc1_NvH-0949-Control-21.raw]	412.110107421875	90.4362892394667	0.0425334264	99.8754054888	99.8328720624	31943.158203125	5.766628616774452E7	0	8658	0.15784035170553068	0.5259910069205832	0.04157199192618779	412.1001892089844	412.113037109375
610	412.1263427734375	92.5378671074667					1	DETECTED	412.1263 m/z @92.54 [151020OFc1_NvH-0949-Control-21.raw]	412.1263427734375	92.5378671074667	0.856214949866667	99.0544547925333	98.19823984266664	167944.421875	9.002828184934475E7	0	8658	0.14390792155941767	1.5633605998376479	0.11851995441159348	412.1171875	412.13421630859375
611	412.1423034667969	92.4269053666667					1	DETECTED	412.1423 m/z @92.43 [151020OFc1_NvH-0949-Control-21.raw]	412.1423034667969	92.4269053666667	14.208577836	98.7710575581333	84.56247972213329	124209.6015625	6.026263942343208E7	0	8658	0.23551645113364827	0.540554128372147	0.001608497359606628	412.13641357421875	412.152099609375
612	412.16058349609375	90.0288893216					1	DETECTED	412.1606 m/z @90.03 [151020OFc1_NvH-0949-Control-21.raw]	412.16058349609375	90.0288893216	7.8615983216	99.9837558082667	92.1221574866667	107190.0390625	5.4932403233100034E7	0	8658	15.585661514959284	0.5144403101592719	0.027397102501762374	412.1533203125	412.1699523925781
613	412.18206787109375	90.0859010666667					1	DETECTED	412.1821 m/z @90.09 [151020OFc1_NvH-0949-Control-21.raw]	412.18206787109375	90.0859010666667	2.1657101208	98.9996966442667	96.8339865234667	386905.59375	7.695390685497944E7	3	8658	42.235069523303785	0.5176615549365817	0.09467159790881279	412.17236328125	412.1835632324219
614	412.1935729980469	25.5638539717333					1	DETECTED	412.1936 m/z @25.56 [151020OFc1_NvH-0949-Control-21.raw]	412.1935729980469	25.5638539717333	3.92942763786667	98.9448779989333	95.01545036106663	752745.0	7.586825561984941E7	0	8658	0.19098319799054053	0.5116362360685904	0.2346470438283393	412.18359375	412.19720458984375
615	412.20721435546875	25.2865571370667					1	DETECTED	412.2072 m/z @25.29 [151020OFc1_NvH-0949-Control-21.raw]	412.20721435546875	25.2865571370667	3.7186115464	98.9448779989333	95.2262664525333	2190245.75	9.144252419763562E7	3	8658	0.15024714352171742	0.5107278527567263	1.7219373388070385	412.1972351074219	412.20758056640625
616	412.21759033203125	22.10468812					1	DETECTED	412.2176 m/z @22.10 [151020OFc1_NvH-0949-Control-21.raw]	412.21759033203125	22.10468812	2.56182460026667	99.1626717333333	96.60084713306662	3370729.5	1.4619122738817775E8	2	8658	0.19291703540728733	0.7172501892444277	10.713042738445274	412.2076110839844	412.221435546875
617	412.2314758300781	26.5332409221333					1	DETECTED	412.2315 m/z @26.53 [151020OFc1_NvH-0949-Control-21.raw]	412.2314758300781	26.5332409221333	0.6434913992	99.6141545128	98.9706631136	5254001.5	2.316405494502401E8	3	8658	0.1492742942210512	130.6165590395935	0.02507732649353595	412.2215270996094	412.241455078125
618	412.2427062988281	17.4724696346667					1	DETECTED	412.2427 m/z @17.47 [151020OFc1_NvH-0949-Control-21.raw]	412.2427062988281	17.4724696346667	3.737340116	92.3646982570667	88.62735814106671	346724.46875	7.82073669045754E7	2	8658	0.23064999415884557	4.488207945509155	0.1456905186523689	412.2414855957031	412.24395751953125
619	412.25396728515625	90.0090960389333					1	DETECTED	412.2540 m/z @90.01 [151020OFc1_NvH-0949-Control-21.raw]	412.25396728515625	90.0090960389333	3.52191577573333	98.1337773901333	94.61186161439997	1348885.0	1.1770164910187072E8	3	8658	64.25480926444993	0.5050020253377984	0.011185060541765868	412.2440185546875	412.2633972167969
620	412.26971435546875	89.8099897645333					1	DETECTED	412.2697 m/z @89.81 [151020OFc1_NvH-0949-Control-21.raw]	412.26971435546875	89.8099897645333	3.62473498906667	98.3981976202667	94.77346263120003	243070.265625	6.73341463861431E7	0	8658	62.30712197860039	0.5483076149706061	0.018301569793523383	412.2640075683594	412.2791748046875
621	412.2903137207031	90.0288893216					1	DETECTED	412.2903 m/z @90.03 [151020OFc1_NvH-0949-Control-21.raw]	412.2903137207031	90.0288893216	5.17128459546667	96.7067209461333	91.53543635066663	178942.3125	6.431460015805093E7	0	8658	75.11265973962466	0.514849088907618	6.060368980058972E-4	412.28143310546875	412.2964782714844
622	412.3065185546875	89.8099897645333					1	DETECTED	412.3065 m/z @89.81 [151020OFc1_NvH-0949-Control-21.raw]	412.3065185546875	89.8099897645333	22.1798556701333	96.8369005021333	74.657044832	594812.75	6.208776930512242E7	0	8658	0.526950165959363	0.5801435180640421	73.93284171415321	412.2969055175781	412.3157653808594
623	412.326904296875	90.9191333229333					1	DETECTED	412.3269 m/z @90.92 [151020OFc1_NvH-0949-Control-21.raw]	412.326904296875	90.9191333229333	1.83068485093333	92.4624553197333	90.63177046879997	54764.15234375	3.1612484632443924E7	0	8658	0.055665433514107576	0.508661740232714	0.017323480465428094	412.31707763671875	412.3316650390625
624	412.34185791015625	90.6322784336					1	DETECTED	412.3419 m/z @90.63 [151020OFc1_NvH-0949-Control-21.raw]	412.34185791015625	90.6322784336	0.239818828533333	95.8220251906667	95.58220636213336	55957.9765625	7.306842102880348E7	0	8658	1.3346231180503025	0.5287067460037108	0.011527909573533624	412.332763671875	412.3511047363281
625	412.37835693359375	92.6203768397333					1	DETECTED	412.3784 m/z @92.62 [151020OFc1_NvH-0949-Control-21.raw]	412.37835693359375	92.6203768397333	3.86394343226667	99.242439448	95.37849601573333	80030.9140625	6.733141343771532E7	0	8658	7.324524941427214	4.564489285595184	5.4100210644192925	412.3687744140625	412.38818359375
626	412.4149169921875	91.8616889778667					1	DETECTED	412.4149 m/z @91.86 [151020OFc1_NvH-0949-Control-21.raw]	412.4149169921875	91.8616889778667	2.49498951306667	99.5269611850667	97.03197167200003	201452.65625	7.625797146547498E7	0	8658	1.387730082345243	0.9863236742697489	0.4835423685860459	412.405029296875	412.4248962402344
627	412.4640808105469	10.3583048648					1	DETECTED	412.4641 m/z @10.36 [151020OFc1_NvH-0949-Control-21.raw]	412.4640808105469	10.3583048648	3.17845683733333	97.3567386170667	94.17828177973337	154732.078125	5.92769651527741E7	0	8658	0.19246057817206896	5.124749721877701	0.034468586923107045	412.4541015625	412.4740295410156
628	412.495361328125	49.5991790984					1	DETECTED	412.4954 m/z @49.60 [151020OFc1_NvH-0949-Control-21.raw]	412.495361328125	49.5991790984	3.68100952613333	99.5269611850667	95.84595165893336	119464.0390625	6.159649961437476E7	0	8658	19.4087052524335	1.0967277415434986	0.35041065391138526	412.4854736328125	412.5051574707031
629	412.5257568359375	25.1515839024					1	DETECTED	412.5258 m/z @25.15 [151020OFc1_NvH-0949-Control-21.raw]	412.5257568359375	25.1515839024	3.67164119733333	98.6511776522667	94.97953645493337	72511.828125	6.125280718694627E7	0	8658	16.989590161850344	2.6066502298035905	8.456197284879996E-4	412.51593017578125	412.5307922363281
630	412.5408020019531	25.3171053050667					1	DETECTED	412.5408 m/z @25.32 [151020OFc1_NvH-0949-Control-21.raw]	412.5408020019531	25.3171053050667	5.25783577173333	98.9231285506667	93.66529277893338	757980.1875	7.467505220847295E7	3	8658	0.15580440083246216	1.0273936093341263	1.1628556844911586	412.53082275390625	412.5445556640625
631	412.5545654296875	13.9739262802667					1	DETECTED	412.5546 m/z @13.97 [151020OFc1_NvH-0949-Control-21.raw]	412.5545654296875	13.9739262802667	4.09401141173333	98.5418019178667	94.44779050613337	2507718.0	1.0243969312133013E8	3	8658	0.18516449339061225	1.046911338837405	122.92665908352237	412.5445861816406	412.5555114746094
632	412.5655212402344	26.5332409221333					1	DETECTED	412.5655 m/z @26.53 [151020OFc1_NvH-0949-Control-21.raw]	412.5655212402344	26.5332409221333	2.90359531786667	97.4322292208	94.52863390293332	3526729.75	1.296537294069377E8	3	8658	0.16350021426855932	0.7001678776329069	142.05839314908206	412.5555419921875	412.5754699707031
633	412.5762939453125	38.3077312749333					1	DETECTED	412.5763 m/z @38.31 [151020OFc1_NvH-0949-Control-21.raw]	412.5762939453125	38.3077312749333	4.47408404746667	92.1140322786667	87.63994823120002	1001031.1875	7.141669243264687E7	3	8658	0.17150564566051685	0.5227134224987714	0.049383440456788316	412.5755310058594	412.58624267578125
634	412.5920715332031	29.8903710445333					1	DETECTED	412.5921 m/z @29.89 [151020OFc1_NvH-0949-Control-21.raw]	412.5920715332031	29.8903710445333	4.26018636506667	96.5528436653333	92.29265730026663	264311.5	6.6704231863862425E7	0	8658	0.1673870602181715	0.8232458429967002	0.018326841048058703	412.58636474609375	412.6016845703125
635	412.6951904296875	25.5131696648					1	DETECTED	412.6952 m/z @25.51 [151020OFc1_NvH-0949-Control-21.raw]	412.6951904296875	25.5131696648	3.88260764133333	89.1838367093333	85.30122906799997	278739.0	6.650170161258376E7	0	8658	19.67989368032963	0.5085612366150143	0.008465859484473596	412.68524169921875	412.69757080078125
636	412.7077331542969	17.7414379856					1	DETECTED	412.7077 m/z @17.74 [151020OFc1_NvH-0949-Control-21.raw]	412.7077331542969	17.7414379856	2.01252211066667	93.6845955632	91.67207345253334	425525.5625	7.952243462772088E7	0	8658	0.3267108593461714	0.977527830302018	1.7620705550786109	412.6979064941406	412.71771240234375
637	412.71783447265625	16.3365100962667					1	DETECTED	412.7178 m/z @16.34 [151020OFc1_NvH-0949-Control-21.raw]	412.71783447265625	16.3365100962667	7.92806863813333	58.6732443866667	50.74517574853337	280479.03125	4.338737206735872E7	0	8658	18.625870047390478	1.8399599521111043	140.32235198949473	412.7177429199219	412.7190246582031
638	412.7290344238281	22.2440715944					1	DETECTED	412.7290 m/z @22.24 [151020OFc1_NvH-0949-Control-21.raw]	412.7290344238281	22.2440715944	0.0425334264	99.0544547925333	99.01192136613331	6304903.0	1.908438030087047E8	2	8658	0.22234229935361327	2.182844340913041	1.4350128799582247	412.71905517578125	412.739013671875
639	412.74053955078125	11.6079993434667					1	DETECTED	412.7405 m/z @11.61 [151020OFc1_NvH-0949-Control-21.raw]	412.74053955078125	11.6079993434667	0.0993474026666667	92.2913343362667	92.19198693360003	384748.96875	6.3599190486227565E7	0	8658	0.16315435246209198	0.5387630473165294	530.0995064535028	412.7390441894531	412.7436218261719
640	412.7536315917969	27.7479981978667					1	DETECTED	412.7536 m/z @27.75 [151020OFc1_NvH-0949-Control-21.raw]	412.7536315917969	27.7479981978667	3.8919821056	99.73403772	95.84205561440001	9098511.0	2.6095159080841196E8	2	8658	0.28374671508920457	0.6004468293769688	0.16001089470839502	412.7437438964844	412.7635803222656
641	412.7711486816406	11.3104775768					1	DETECTED	412.7711 m/z @11.31 [151020OFc1_NvH-0949-Control-21.raw]	412.7711486816406	11.3104775768	3.4093049536	97.5313109685333	94.1220060149333	218031.171875	6.320794174512932E7	2	8658	0.14520144300817428	0.516315452401527	1.2875360326775884	412.7636413574219	412.7804260253906
642	412.783935546875	27.7216755653333					1	DETECTED	412.7839 m/z @27.72 [151020OFc1_NvH-0949-Control-21.raw]	412.783935546875	27.7216755653333	4.13126285546667	99.0976184421333	94.96635558666662	62809.40625	6.943850196679567E7	0	8658	75.0342185193904	3.315041341412911	5.645475967390536	412.7813415527344	412.79376220703125
643	412.8285827636719	30.9885083581333					1	DETECTED	412.8286 m/z @30.99 [151020OFc1_NvH-0949-Control-21.raw]	412.8285827636719	30.9885083581333	0.229258614666667	99.9947061757333	99.76544756106664	695323.5625	6.727874069360925E7	5	8658	0.1686191914289985	0.5149248168351744	0.024300383645747374	412.818603515625	412.83856201171875
644	412.8420715332031	30.6463810056					1	DETECTED	412.8421 m/z @30.65 [151020OFc1_NvH-0949-Control-21.raw]	412.8420715332031	30.6463810056	0.00781086906666667	99.7558541944	99.74804332533334	65493.2578125	6.266602029539508E7	0	8658	10.732734318950826	1.5846786174305367	5.1377714072787635	412.838623046875	412.8518371582031
645	412.8543701171875	13.4883841082667					1	DETECTED	412.8544 m/z @13.49 [151020OFc1_NvH-0949-Control-21.raw]	412.8543701171875	13.4883841082667	0.00781086906666667	99.9947061757333	99.98689530666664	50272.1171875	5.881590828690988E7	0	8658	11.81524529588254	3.974130372834116	6.669513973763428	412.8523254394531	412.86431884765625
646	412.86474609375	5.33482487813333					1	DETECTED	412.8647 m/z @5.33 [151020OFc1_NvH-0949-Control-21.raw]	412.86474609375	5.33482487813333	0.803935031466667	99.6141545128	98.81021948133333	27045.224609375	3.4083675971305355E7	0	8658	0.08236250204002893	147.93026318323209	0.46864312803965513	412.8643798828125	412.86517333984375
647	412.8752746582031	25.3288692261333					1	DETECTED	412.8753 m/z @25.33 [151020OFc1_NvH-0949-Control-21.raw]	412.8752746582031	25.3288692261333	0.0310710096	99.9837558082667	99.9526847986667	207153.25	7.559339491976674E7	3	8658	34.3883166781192	0.5208065462300381	1.5812369997948044	412.86529541015625	412.8787841796875
648	412.8887939453125	13.9838744973333					1	DETECTED	412.8888 m/z @13.98 [151020OFc1_NvH-0949-Control-21.raw]	412.8887939453125	13.9838744973333	0.154444684266667	99.9947061757333	99.84026149146663	1649395.125	1.2317038613709953E8	3	8658	3.8159368812322505	10.887265657102331	19.8431743115517	412.87884521484375	412.89410400390625
649	412.90411376953125	16.4849164442667					1	DETECTED	412.9041 m/z @16.48 [151020OFc1_NvH-0949-Control-21.raw]	412.90411376953125	16.4849164442667	0.00781086906666667	99.9947061757333	99.98689530666664	1.6281958E7	3.10625972046395E8	3	8658	0.16992885320897955	35.20462842871976	1.601497882794892	412.8941345214844	412.9136657714844
650	412.9263916015625	29.9184191165333					1	DETECTED	412.9264 m/z @29.92 [151020OFc1_NvH-0949-Control-21.raw]	412.9263916015625	29.9184191165333	0.501226223466667	99.9625735138667	99.46134729040003	112193.0390625	5.8072758286114655E7	0	8658	0.09963933259583158	2.5434764475333944	0.2539947252715563	412.9164123535156	412.9272766113281
651	412.9375	6.0035274704					1	DETECTED	412.9375 m/z @6.00 [151020OFc1_NvH-0949-Control-21.raw]	412.9375	6.0035274704	0.0198668450666667	99.9947061757333	99.97483933066663	157251.0	6.027411455930298E7	0	8658	1.0676458978341365	4.717794984797151	9.75815319427643	412.9276123046875	412.9473876953125
652	412.9483337402344	35.7144129258667					1	DETECTED	412.9483 m/z @35.71 [151020OFc1_NvH-0949-Control-21.raw]	412.9483337402344	35.7144129258667	0.00781086906666667	99.8974511061333	99.88964023706664	72260.3671875	6.640608982853345E7	0	8658	88.19328758708161	1.7515723178720786	2.0941311094386093	412.947509765625	412.95831298828125
653	412.9586486816406	11.0650888906667					1	DETECTED	412.9586 m/z @11.07 [151020OFc1_NvH-0949-Control-21.raw]	412.9586486816406	11.0650888906667	9.22626192826667	95.4447124765333	86.21845054826663	37382.04296875	5.642607543692956E7	0	8658	0.8614458350564451	23.44387272735402	26.53805167780201	412.9583435058594	412.9615478515625
654	412.97161865234375	24.6710854056					1	DETECTED	412.9716 m/z @24.67 [151020OFc1_NvH-0949-Control-21.raw]	412.97161865234375	24.6710854056	0.3861483912	99.9947061757333	99.6085577845333	705482.5	7.050172740241174E7	4	8658	0.14310576255345708	0.5117077651884452	0.02502707407337944	412.961669921875	412.9814147949219
655	412.9918518066406	49.6106874712					1	DETECTED	412.9919 m/z @49.61 [151020OFc1_NvH-0949-Control-21.raw]	412.9918518066406	49.6106874712	0.00781086906666667	99.6908697890667	99.68305892000004	209104.546875	6.770075926384187E7	0	8658	0.31115700617581865	1.1226104920815547	198.42322893401962	412.98187255859375	413.0018310546875
656	413.0191650390625	79.6136585749333					1	DETECTED	413.0192 m/z @79.61 [151020OFc1_NvH-0949-Control-21.raw]	413.0191650390625	79.6136585749333	3.8919821056	99.5487152389333	95.6567331333333	171096.171875	7.096199368015692E7	0	8658	0.39897905188946936	7.985218163863492	0.02361586837161941	413.0091857910156	413.0191650390625
657	413.0291748046875	31.0388999344					1	DETECTED	413.0292 m/z @31.04 [151020OFc1_NvH-0949-Control-21.raw]	413.0291748046875	31.0388999344	0.0310710096	99.2969948149333	99.2659238053333	942820.8125	7.681556377360705E7	5	8658	0.19948646877465137	5.1819480290746	29.350988045493594	413.0191955566406	413.0384826660156
658	413.0552673339844	83.3160057786667					1	DETECTED	413.0553 m/z @83.32 [151020OFc1_NvH-0949-Control-21.raw]	413.0552673339844	83.3160057786667	0.2185503408	99.8754054888	99.656855148	160018.328125	6.72636464747074E7	0	8658	1.0489187412497216	0.6688320719172147	0.00551146386041551	413.0452880859375	413.0587158203125
659	413.0692443847656	90.1291923586667					1	DETECTED	413.0692 m/z @90.13 [151020OFc1_NvH-0949-Control-21.raw]	413.0692443847656	90.1291923586667	0.00781086906666667	99.9947061757333	99.98689530666664	695531.8125	1.2109427157501327E8	0	8658	17.32968342884854	0.5007354092134341	0.0010908622760369415	413.0594482421875	413.0791320800781
660	413.091796875	91.2334905968					1	DETECTED	413.0918 m/z @91.23 [151020OFc1_NvH-0949-Control-21.raw]	413.091796875	91.2334905968	0.0652982738666667	99.7667186485333	99.70142037466663	98639.9140625	5.8110782720719054E7	0	8658	0.18004682330436594	8.031023676984493	3.506129416788844	413.0818176269531	413.09625244140625
661	413.10638427734375	90.9191333229333					1	DETECTED	413.1064 m/z @90.92 [151020OFc1_NvH-0949-Control-21.raw]	413.10638427734375	90.9191333229333	0.0993474026666667	97.0852749010667	96.98592749840003	100908.9765625	7.049295166421568E7	0	8658	0.08037939889626955	0.5339471268053133	0.004051512768788612	413.0966796875	413.11614990234375
662	413.11810302734375	91.5621512157333					1	DETECTED	413.1181 m/z @91.56 [151020OFc1_NvH-0949-Control-21.raw]	413.11810302734375	91.5621512157333	13.1407711538667	99.6470643250667	86.5062931712	38742.125	7.29370363352618E7	0	8658	0.094936215690538	0.5515478884900725	0.010039051253591917	413.1170654296875	413.1276550292969
663	413.14459228515625	92.3557335850667					1	DETECTED	413.1446 m/z @92.36 [151020OFc1_NvH-0949-Control-21.raw]	413.14459228515625	92.3557335850667	0.375984330133333	99.7016220029333	99.32563767279997	44724.1953125	5.883327071766776E7	0	8658	0.9440166950819275	0.5106397561412029	0.3924775349179225	413.1353454589844	413.150146484375
664	413.1604309082031	89.9857502248					1	DETECTED	413.1604 m/z @89.99 [151020OFc1_NvH-0949-Control-21.raw]	413.1604309082031	89.9857502248	3.568667232	97.1935386909333	93.6248714589333	332639.125	5.771966245739689E7	0	8658	0.07370178234917546	0.5022867088738162	0.0013585986075464913	413.15081787109375	413.1702880859375
665	413.1816101074219	17.7414379856					1	DETECTED	413.1816 m/z @17.74 [151020OFc1_NvH-0949-Control-21.raw]	413.1816101074219	17.7414379856	3.4748515632	99.242439448	95.7675878848	128952.8984375	6.5459563276195616E7	0	8658	11.777747524964969	3.458548723048384	6.284246909867453	413.171875	413.1903381347656
666	413.20037841796875	28.6237026352					1	DETECTED	413.2004 m/z @28.62 [151020OFc1_NvH-0949-Control-21.raw]	413.20037841796875	28.6237026352	4.00441825013333	97.1718175557333	93.16739930559997	233948.203125	7.496718088720852E7	4	8658	23.62359902069212	1.2615142862736752	0.37858855791240503	413.1903991699219	413.2010498046875
667	413.2110595703125	26.79649444					1	DETECTED	413.2111 m/z @26.80 [151020OFc1_NvH-0949-Control-21.raw]	413.2110595703125	26.79649444	2.261462768	99.1082288296	96.8467660616	375483.5625	7.678657427140564E7	3	8658	18.2852172086108	1.9536434952360466	1.1219541175562457	413.2010803222656	413.211669921875
668	413.2216796875	17.7107338952					1	DETECTED	413.2217 m/z @17.71 [151020OFc1_NvH-0949-Control-21.raw]	413.2216796875	17.7107338952	2.94134080186667	99.5269611850667	96.58562038320002	600947.5	1.1245406639237389E8	5	8658	10.702414231254776	0.5741020681951788	3.51830867309594	413.2117004394531	413.2264099121094
669	413.2364196777344	16.4958161616					1	DETECTED	413.2364 m/z @16.50 [151020OFc1_NvH-0949-Control-21.raw]	413.2364196777344	16.4958161616	2.8656065728	99.2639040064	96.39829743359999	1.0871303E7	3.4591272646058303E8	3	8658	0.16658356418313502	0.8682941346428589	0.7230523705729863	413.2264404296875	413.2463684082031
670	413.25341796875	91.7537096792					1	DETECTED	413.2534 m/z @91.75 [151020OFc1_NvH-0949-Control-21.raw]	413.25341796875	91.7537096792	3.0546833256	99.9837558082667	96.9290724826667	9706054.0	2.1117066423200342E8	2	8658	0.08895446039073818	0.5012990495282257	0.0019379660729978152	413.2464294433594	413.2633972167969
671	413.2635803222656	33.7410080149333					1	DETECTED	413.2636 m/z @33.74 [151020OFc1_NvH-0949-Control-21.raw]	413.2635803222656	33.7410080149333	0.00781086906666667	99.9947061757333	99.98689530666664	170457.265625	6.799833800738047E7	0	8658	80.00441356796993	1.4711639403509096	14.300202033486572	413.2634582519531	413.2735595703125
672	413.27532958984375	29.9901115856					1	DETECTED	413.2753 m/z @29.99 [151020OFc1_NvH-0949-Control-21.raw]	413.27532958984375	29.9901115856	3.49390151146667	97.0635728642667	93.56967135280003	73792.484375	6.410774139102425E7	0	8658	54.45452537389845	2.0709915497335647	1.5493524882322094	413.2735900878906	413.27960205078125
673	413.28961181640625	91.6836788885333					1	DETECTED	413.2896 m/z @91.68 [151020OFc1_NvH-0949-Control-21.raw]	413.28961181640625	91.6836788885333	3.78486248773333	94.6194679210667	90.83460543333337	74006.0	5.907253107938417E7	0	8658	86.72294036369911	0.5171173283830051	0.004711513852589074	413.2797546386719	413.2950134277344
674	413.30523681640625	92.6203768397333					1	DETECTED	413.3052 m/z @92.62 [151020OFc1_NvH-0949-Control-21.raw]	413.30523681640625	92.6203768397333	4.76579171786667	94.4424011813333	89.67660946346662	103415.3359375	6.128346805732544E7	0	8658	2.8999698301154666	0.510383539037047	4.241043876871091	413.2953796386719	413.3142395019531
675	413.32647705078125	92.6203768397333					1	DETECTED	413.3265 m/z @92.62 [151020OFc1_NvH-0949-Control-21.raw]	413.32647705078125	92.6203768397333	13.0018814402667	92.6605153746667	79.6586339344	142290.78125	6.372134874557867E7	0	8658	2.306076178541886	0.603531397572906	0.00639783057704546	413.3246154785156	413.3348083496094
676	413.34454345703125	92.6203768397333					1	DETECTED	413.3445 m/z @92.62 [151020OFc1_NvH-0949-Control-21.raw]	413.34454345703125	92.6203768397333	2.261462768	98.1001758306667	95.8387130626667	128203.71875	6.472550661634629E7	0	8658	6.258184576655168	3.3927202276943933	16.65982732089069	413.3368835449219	413.35260009765625
677	413.36236572265625	92.6203768397333					1	DETECTED	413.3624 m/z @92.62 [151020OFc1_NvH-0949-Control-21.raw]	413.36236572265625	92.6203768397333	0.00781086906666667	99.9947061757333	99.98689530666664	80361.265625	6.6097774277801655E7	0	8658	4.342641116238227	0.5190277092870332	0.028289419561997552	413.354736328125	413.37188720703125
678	413.4266357421875	35.5010945138667					1	DETECTED	413.4266 m/z @35.50 [151020OFc1_NvH-0949-Control-21.raw]	413.4266357421875	35.5010945138667	3.1403989688	99.2639040064	96.1235050376	221986.421875	7.254608175332054E7	0	8658	0.01904556236917898	9.633876018791803	12.147505959674454	413.4168701171875	413.4365539550781
679	413.4468688964844	20.2959898064					1	DETECTED	413.4469 m/z @20.30 [151020OFc1_NvH-0949-Control-21.raw]	413.4468688964844	20.2959898064	2.342189448	97.9227485874667	95.5805591394667	38931.796875	6.480001530820317E7	0	8658	15.68560009397287	3.2376428910623423	5.403106979409841	413.4368896484375	413.4515686035156
680	413.461669921875	26.8078443776					1	DETECTED	413.4617 m/z @26.81 [151020OFc1_NvH-0949-Control-21.raw]	413.461669921875	26.8078443776	2.261462768	87.1100666245333	84.8486038565333	315156.84375	6.00687921229904E7	0	8658	0.2349142064172547	0.78897671010467	0.35255435249496603	413.4518127441406	413.4632873535156
681	413.4732971191406	24.7121163066667					1	DETECTED	413.4733 m/z @24.71 [151020OFc1_NvH-0949-Control-21.raw]	413.4732971191406	24.7121163066667	3.78486248773333	99.395846172	95.61098368426667	381886.53125	6.485953448765743E7	0	8658	4.102522192086468	1.939842654997776	1.0790646472512182	413.46331787109375	413.4832763671875
682	413.48919677734375	22.3381641378667					1	DETECTED	413.4892 m/z @22.34 [151020OFc1_NvH-0949-Control-21.raw]	413.48919677734375	22.3381641378667	2.94134080186667	98.4645004938667	95.52315969200002	122061.8828125	6.61526938490628E7	0	8658	29.160140752306543	0.5089800533208817	1.6299694768579363	413.48345947265625	413.4991760253906
683	413.515625	17.7414379856					1	DETECTED	413.5156 m/z @17.74 [151020OFc1_NvH-0949-Control-21.raw]	413.515625	17.7414379856	3.2941514592	96.4563551088	93.1622036496	53309.41015625	6.368936235759878E7	0	8658	0.060179277879246484	6.102942933282457	0.023050061810349534	413.50616455078125	413.52435302734375
684	413.5343933105469	28.6034877909333					1	DETECTED	413.5344 m/z @28.60 [151020OFc1_NvH-0949-Control-21.raw]	413.5343933105469	28.6034877909333	3.6903952816	95.172303556	91.4819082744	181556.671875	6.3079486288242206E7	0	8658	16.977854269082567	0.5695984848008125	1.0879626877972512	413.5245056152344	413.54437255859375
685	413.5454406738281	19.7423796005333					1	DETECTED	413.5454 m/z @19.74 [151020OFc1_NvH-0949-Control-21.raw]	413.5454406738281	19.7423796005333	3.3428570472	54.1930058746667	50.850148827466704	92394.984375	3.529870239555077E7	0	8658	0.11128566168608245	0.5055328219951825	0.03672942755547572	413.5444030761719	413.5454406738281
686	413.5554504394531	17.6972880477333					1	DETECTED	413.5555 m/z @17.70 [151020OFc1_NvH-0949-Control-21.raw]	413.5554504394531	17.6972880477333	3.2749619744	96.5528436653333	93.2778816909333	286679.4375	7.670021591180827E7	3	8658	20.28121244005746	1.8662087351767773	2.102523746004688	413.54547119140625	413.55999755859375
687	413.570068359375	16.4849164442667					1	DETECTED	413.5701 m/z @16.48 [151020OFc1_NvH-0949-Control-21.raw]	413.570068359375	16.4849164442667	0.897872443733333	98.1667474618667	97.26887501813337	4334348.5	1.4098393853117326E8	3	8658	0.24396424094903324	65.5359643405187	16.967472878159178	413.5600891113281	413.58001708984375
688	413.5910339355469	31.4555432077333					1	DETECTED	413.5910 m/z @31.46 [151020OFc1_NvH-0949-Control-21.raw]	413.5910339355469	31.4555432077333	3.39986990586667	99.0763894442667	95.67651953840003	160105.375	6.578512387144253E7	0	8658	4.054699212122728	1.8362100693411019	0.04227554275884342	413.5810852050781	413.6000671386719
689	413.61029052734375	42.9370241306667					1	DETECTED	413.6103 m/z @42.94 [151020OFc1_NvH-0949-Control-21.raw]	413.61029052734375	42.9370241306667	2.59979302213333	97.8792718061333	95.27947878399998	30646.123046875	5.6318241521866724E7	0	8658	90.24789732681101	1.2809546034144808	1.5579477026061557	413.6011047363281	413.62017822265625
690	413.6308288574219	30.9992856986667					1	DETECTED	413.6308 m/z @31.00 [151020OFc1_NvH-0949-Control-21.raw]	413.6308288574219	30.9992856986667	1.38684340293333	60.733499452	59.34665604906667	114030.78125	4.534719867695123E7	0	8658	0.04908029289074278	0.5278383611350953	0.011175610646442733	413.62127685546875	413.640625
691	413.6864929199219	21.946439444					1	DETECTED	413.6865 m/z @21.95 [151020OFc1_NvH-0949-Control-21.raw]	413.6864929199219	21.946439444	5.15252640906667	96.3703060784	91.21777966933334	25677.642578125	5.363897227339602E7	0	8658	23.6244400726326	2.9740981892572824	4.949592933101204	413.6803894042969	413.68804931640625
692	413.6981201171875	29.7946952602667					1	DETECTED	413.6981 m/z @29.79 [151020OFc1_NvH-0949-Control-21.raw]	413.6981201171875	29.7946952602667	4.83191745386667	95.7027926754667	90.87087522160003	185271.15625	6.037302961310655E7	0	8658	0.09909727548892278	0.5187169096091832	0.03164860915152263	413.6882019042969	413.70355224609375
693	413.71356201171875	22.8217816986667					1	DETECTED	413.7136 m/z @22.82 [151020OFc1_NvH-0949-Control-21.raw]	413.71356201171875	22.8217816986667	2.1657101208	96.1982410221333	94.0325309013333	249626.296875	6.4518871830230854E7	4	8658	4.0996045404592145	5.567565366244713	0.6859195912219284	413.70361328125	413.7144775390625
694	413.7244873046875	31.3235606170667					1	DETECTED	413.7245 m/z @31.32 [151020OFc1_NvH-0949-Control-21.raw]	413.7244873046875	31.3235606170667	3.01683176026667	94.7150249165333	91.69819315626663	782433.75	1.0896318055916609E8	4	8658	9.193786831704198	0.776896309348579	2.1969096078875623	413.7145080566406	413.7344665527344
695	413.7453918457031	25.5131696648					1	DETECTED	413.7454 m/z @25.51 [151020OFc1_NvH-0949-Control-21.raw]	413.7453918457031	25.5131696648	3.2749619744	99.9190572024	96.644095228	2663214.0	1.1544180148493119E8	0	8658	17.396199081674894	1.97272990783531	0.010455816434173398	413.73541259765625	413.75537109375
696	413.7563781738281	27.7772411170667					1	DETECTED	413.7564 m/z @27.78 [151020OFc1_NvH-0949-Control-21.raw]	413.7563781738281	27.7772411170667	15.9187748528	53.8771763021333	37.9584014493333	763503.4375	6.085967943811008E7	0	8658	12.48123525266106	0.5454081891915715	0.06755709726159602	413.7554016113281	413.7564697265625
697	413.7664794921875	16.295437728					1	DETECTED	413.7665 m/z @16.30 [151020OFc1_NvH-0949-Control-21.raw]	413.7664794921875	16.295437728	2.8656065728	94.4515971058667	91.58599053306669	1917517.75	1.1791767636731157E8	2	8658	15.702424272797288	9.917822790965625	100.57231407402101	413.7565002441406	413.7750244140625
698	413.779052734375	44.4982683424					1	DETECTED	413.7791 m/z @44.50 [151020OFc1_NvH-0949-Control-21.raw]	413.779052734375	44.4982683424	4.952128904	97.6717491704	92.7196202664	88926.359375	5.411855622918999E7	2	8658	21.261085679908724	1.177159206944258	0.002324776336263254	413.7770080566406	413.7882995605469
699	413.84320068359375	52.9609844733333					1	DETECTED	413.8432 m/z @52.96 [151020OFc1_NvH-0949-Control-21.raw]	413.84320068359375	52.9609844733333	0.00781086906666667	99.9084049610667	99.90059409200003	48206.0078125	8.88010663037547E7	0	8658	81.7646034363177	1.014252976687225	1.2076610129496677	413.8375244140625	413.8528747558594
700	413.8543395996094	31.2631597042667					1	DETECTED	413.8543 m/z @31.26 [151020OFc1_NvH-0949-Control-21.raw]	413.8543395996094	31.2631597042667	0.00781086906666667	99.9734228010667	99.96561193200004	48111.875	5.814887545072519E7	0	8658	1.1781212017132567	1.610703275657416	3.6532820258788443	413.853271484375	413.8605041503906
701	413.8705139160156	9.60105964613333					1	DETECTED	413.8705 m/z @9.60 [151020OFc1_NvH-0949-Control-21.raw]	413.8705139160156	9.60105964613333	0.1107928992	99.9837558082667	99.87296290906669	105113.9375	6.076536022465095E7	0	8658	0.13783413768882902	4.612910640566595	209.53295357884224	413.86065673828125	413.875
702	413.8850402832031	26.5233450882667					1	DETECTED	413.8850 m/z @26.52 [151020OFc1_NvH-0949-Control-21.raw]	413.8850402832031	26.5233450882667	0.00781086906666667	99.9947061757333	99.98689530666664	1.0114576E7	1.7734980212864673E8	3	8658	0.16212671442283977	1.2098639461140424	1.2801555200314294	413.87506103515625	413.89501953125
703	413.9041442871094	16.5277347146667					1	DETECTED	413.9041 m/z @16.53 [151020OFc1_NvH-0949-Control-21.raw]	413.9041442871094	16.5277347146667	0.00781086906666667	99.9837558082667	99.97594493920003	1127365.875	8.615929655965205E7	0	8658	2.2729399969814104	4.27844033106651	7.622026822233721	413.8950500488281	413.91412353515625
704	413.9251403808594	31.4653389456					1	DETECTED	413.9251 m/z @31.47 [151020OFc1_NvH-0949-Control-21.raw]	413.9251403808594	31.4653389456	0.0198668450666667	99.9514527314667	99.93158588640003	105601.140625	6.299451801671967E7	0	8658	20.393982827112584	1.8284068357586767	0.06098881687441623	413.9151611328125	413.93511962890625
705	413.9407653808594	54.5357934053333					1	DETECTED	413.9408 m/z @54.54 [151020OFc1_NvH-0949-Control-21.raw]	413.9407653808594	54.5357934053333	0.186756772	99.9947061757333	99.8079494037333	22042.529296875	6.386073364979074E7	0	8658	99.24066752488713	0.9148144565698019	0.8141084185226058	413.9352722167969	413.9412536621094
706	413.9512634277344	33.6696925437333					1	DETECTED	413.9513 m/z @33.67 [151020OFc1_NvH-0949-Control-21.raw]	413.9512634277344	33.6696925437333	0.00781086906666667	99.9514527314667	99.94364186240004	76780.2578125	5.680198734459711E7	0	8658	18.697194959246417	1.4735004196213277	3.462647966104539	413.9412841796875	413.9514465332031
707	413.9614562988281	26.7434575453333					1	DETECTED	413.9615 m/z @26.74 [151020OFc1_NvH-0949-Control-21.raw]	413.9614562988281	26.7434575453333	0.0310710096	99.9837558082667	99.9526847986667	391609.84375	8.060984026846206E7	0	8658	15.75201678338079	0.6096829589043967	0.029573797463524117	413.9515380859375	413.97137451171875
708	413.9831237792969	43.6621175584					1	DETECTED	413.9831 m/z @43.66 [151020OFc1_NvH-0949-Control-21.raw]	413.9831237792969	43.6621175584	0.1217844624	99.9408839170667	99.8190994546667	234446.171875	6.6613051188559644E7	0	8658	0.1902758899394712	1.787496371818636	0.012869176739355358	413.9731750488281	413.98565673828125
709	413.9957580566406	25.524692084					1	DETECTED	413.9958 m/z @25.52 [151020OFc1_NvH-0949-Control-21.raw]	413.9957580566406	25.524692084	0.00781086906666667	99.9625735138667	99.95476264480004	2417478.5	1.119252332743195E8	4	8658	0.15756732130939	3.424478440816236	22.67674865898517	413.9858703613281	414.0054626464844
710	414.0071105957031	44.2799940130667					1	DETECTED	414.0071 m/z @44.28 [151020OFc1_NvH-0949-Control-21.raw]	414.0071105957031	44.2799940130667	1.46683636986667	99.9947061757333	98.52786980586663	20521.95703125	6.3997303468555205E7	0	8658	98.51047571570386	1.1485159557987636	1.2614936915822508	414.0057678222656	414.01702880859375
711	414.0187683105469	20.0340633909333					1	DETECTED	414.0188 m/z @20.03 [151020OFc1_NvH-0949-Control-21.raw]	414.0187683105469	20.0340633909333	0.00781086906666667	88.2289497749333	88.22113890586664	16522.361328125	4.0046618112101495E7	0	8658	87.83286959542217	2.2455992412349706	3.4894700653343995	414.0171203613281	414.0191345214844
712	414.0295104980469	27.825994744					1	DETECTED	414.0295 m/z @27.83 [151020OFc1_NvH-0949-Control-21.raw]	414.0295104980469	27.825994744	0.0538293610666667	99.9190572024	99.86522784133334	33808.94921875	5.7146205209306985E7	0	8658	33.64757430105075	2.2772424795374433	3.2038437227395122	414.01959228515625	414.0394287109375
713	414.0531005859375	71.7421528512					1	DETECTED	414.0531 m/z @71.74 [151020OFc1_NvH-0949-Control-21.raw]	414.0531005859375	71.7421528512	0.0993474026666667	99.7667186485333	99.66737124586663	192005.890625	9.990567150909148E7	0	8658	2.0412023438123867	1.5506554270866184	0.2062969446000484	414.0432434082031	414.06304931640625
714	414.0725402832031	90.1391089314667					1	DETECTED	414.0725 m/z @90.14 [151020OFc1_NvH-0949-Control-21.raw]	414.0725402832031	90.1391089314667	0.00781086906666667	99.9190572024	99.91124633333334	110052.796875	6.252121245945305E7	0	8658	16.70059875221969	0.5284265256314655	0.3314137552930125	414.0635070800781	414.0794372558594
715	414.0897216796875	89.9675003661333					1	DETECTED	414.0897 m/z @89.97 [151020OFc1_NvH-0949-Control-21.raw]	414.0897216796875	89.9675003661333	1.38684340293333	99.864490808	98.47764740506668	5016717.5	1.2848515388882487E8	2	8658	0.13562414209395968	1.9321819979602926	1.4272581920098204	414.0798034667969	414.0992431640625
716	414.1006774902344	42.0179782122667					1	DETECTED	414.1007 m/z @42.02 [151020OFc1_NvH-0949-Control-21.raw]	414.1006774902344	42.0179782122667	1.85893412613333	99.8754054888	98.01647136266666	17904.455078125	5.939611113102335E7	0	8658	93.57264187497647	1.1632655131635912	1.328699269635352	414.0997314453125	414.1105041503906
717	414.12628173828125	90.3882940306667					1	DETECTED	414.1263 m/z @90.39 [151020OFc1_NvH-0949-Control-21.raw]	414.12628173828125	90.3882940306667	14.7507971672	98.0550470258667	83.3042498586667	83452.78125	5.355446900821522E7	0	8658	0.10792737122029905	0.5506809010948581	0.0028184233749645685	414.1172790527344	414.130126953125
718	414.14013671875	90.3489126890667					1	DETECTED	414.1401 m/z @90.35 [151020OFc1_NvH-0949-Control-21.raw]	414.14013671875	90.3489126890667	7.93741035413333	99.4175294514667	91.48011909733337	116893.5390625	5.661130328729649E7	0	8658	0.06125747837931783	0.7947659314527178	0.8484988786096839	414.1314697265625	414.1496276855469
719	414.1639404296875	90.0090960389333					1	DETECTED	414.1639 m/z @90.01 [151020OFc1_NvH-0949-Control-21.raw]	414.1639404296875	90.0090960389333	8.86560368346667	92.2913343362667	83.42573065280003	70617.2265625	5.1176923793611266E7	0	8658	0.9785324477480941	0.7060116470273666	0.16627023624875528	414.1545715332031	414.1639709472656
720	414.1744079589844	91.5923028872					1	DETECTED	414.1744 m/z @91.59 [151020OFc1_NvH-0949-Control-21.raw]	414.1744079589844	91.5923028872	6.2918596512	99.5811983797333	93.2893387285333	303234.875	6.438602192686237E7	0	8658	0.27746900285197285	0.6237324635411564	0.33751309595179685	414.1646728515625	414.1841125488281
721	414.1935119628906	34.5201079869333					1	DETECTED	414.1935 m/z @34.52 [151020OFc1_NvH-0949-Control-21.raw]	414.1935119628906	34.5201079869333	3.35245928693333	99.8316848133333	96.47922552639997	51265.80859375	5.680094492701657E7	3	8658	82.07613907426142	1.8741113496113602	2.935431846707047	414.18450927734375	414.193603515625
722	414.20361328125	18.2237340816					1	DETECTED	414.2036 m/z @18.22 [151020OFc1_NvH-0949-Control-21.raw]	414.20361328125	18.2237340816	4.07550321733333	95.7246299824	91.64912676506667	2694174.25	1.2513973496230301E8	3	8658	0.24669922842488035	0.8106719968930904	5.539330513118212	414.1936340332031	414.2085876464844
723	414.2186279296875	26.5118872336					1	DETECTED	414.2186 m/z @26.51 [151020OFc1_NvH-0949-Control-21.raw]	414.2186279296875	26.5118872336	2.99793809306667	98.2781566810667	95.28021858800004	6889281.5	1.717787147459983E8	2	8658	0.1590806743648976	0.5077755916574161	1.5698136919207444	414.2086486816406	414.2286071777344
724	414.2301940917969	16.1592852136					1	DETECTED	414.2302 m/z @16.16 [151020OFc1_NvH-0949-Control-21.raw]	414.2301940917969	16.1592852136	2.88441816	99.8533826229333	96.9689644629333	2365025.5	1.1841219675029801E8	2	8658	0.18767245324954374	57.2722489756669	1.7206143424208244	414.2286376953125	414.23876953125
725	414.248779296875	69.4603368184					1	DETECTED	414.2488 m/z @69.46 [151020OFc1_NvH-0949-Control-21.raw]	414.248779296875	69.4603368184	3.25602476613333	99.8533826229333	96.59735785679996	9197743.0	6.003319911392915E8	2	8658	0.37462647460446874	0.508579912246158	0.011655743901017342	414.2388000488281	414.2587585449219
726	414.2679748535156	16.3560036277333					1	DETECTED	414.2680 m/z @16.36 [151020OFc1_NvH-0949-Control-21.raw]	414.2679748535156	16.3560036277333	0.00781086906666667	99.9947061757333	99.98689530666664	809449.5	9.658323801021153E7	2	8658	0.20533531863474508	0.5146681434463423	4.947534071716471	414.2587890625	414.27471923828125
727	414.2848815917969	92.5921368093333					1	DETECTED	414.2849 m/z @92.59 [151020OFc1_NvH-0949-Control-21.raw]	414.2848815917969	92.5921368093333	2.0604780752	99.9947061757333	97.9342281005333	1.092586E7	2.007194049443571E8	2	8658	0.13883229755117554	0.5021301861031812	0.0023851124110576146	414.27490234375	414.29400634765625
728	414.3002014160156	91.2053465378667					1	DETECTED	414.3002 m/z @91.21 [151020OFc1_NvH-0949-Control-21.raw]	414.3002014160156	91.2053465378667	8.89529875386667	92.4358117512	83.54051299733334	60402.19140625	6.3626411490702264E7	0	8658	0.7857587878794305	0.5074745747722217	0.05105582102933498	414.2961730957031	414.3099670410156
729	414.3212585449219	91.6935850424					1	DETECTED	414.3213 m/z @91.69 [151020OFc1_NvH-0949-Control-21.raw]	414.3212585449219	91.6935850424	0.3446551112	98.6291048528	98.2844497416	109232.265625	6.783211245965947E7	0	8658	1.2415249811800066	0.5398330417066736	0.9490407892464953	414.3145751953125	414.3309326171875
730	414.35748291015625	92.6203768397333					1	DETECTED	414.3575 m/z @92.62 [151020OFc1_NvH-0949-Control-21.raw]	414.35748291015625	92.6203768397333	0.0198668450666667	99.9837558082667	99.96388896320002	85330.9140625	7.643107166101275E7	0	8658	5.128588663647179	0.5181376978414706	13.08678187933724	414.34814453125	414.36737060546875
731	414.4508972167969	19.8282787650667					1	DETECTED	414.4509 m/z @19.83 [151020OFc1_NvH-0949-Control-21.raw]	414.4508972167969	19.8282787650667	3.32374739893333	99.5703817437333	96.24663434479996	533651.25	6.659988557546188E7	0	8658	0.14831001060791493	6.03290215794465	0.1502243156444571	414.4409484863281	414.4608154296875
732	414.462890625	26.79649444					1	DETECTED	414.4629 m/z @26.80 [151020OFc1_NvH-0949-Control-21.raw]	414.462890625	26.79649444	4.1127716064	96.7281894112	92.6154178048	184551.328125	7.436605307810494E7	0	8658	15.844916768798651	0.5442380290763146	5.371964494951038E-4	414.4610900878906	414.4728698730469
733	414.4853210449219	22.8508294213333					1	DETECTED	414.4853 m/z @22.85 [151020OFc1_NvH-0949-Control-21.raw]	414.4853210449219	22.8508294213333	3.4374454136	96.0688161384	92.6313707248	151604.640625	5.888558794027039E7	4	8658	20.823709544467356	1.6259693986429007	0.05569381799781869	414.475341796875	414.4871826171875
734	414.4972229003906	25.524692084					1	DETECTED	414.4972 m/z @25.52 [151020OFc1_NvH-0949-Control-21.raw]	414.4972229003906	25.524692084	1.49682385066667	99.9299420544	98.43311820373333	449608.78125	7.895629648172857E7	0	8658	0.18294382467246706	8.580632116180372	31.03904543127973	414.48724365234375	414.5071716308594
735	414.51641845703125	17.5764666669333					1	DETECTED	414.5164 m/z @17.58 [151020OFc1_NvH-0949-Control-21.raw]	414.51641845703125	17.5764666669333	3.2845367832	96.9235658850667	93.6390291018667	204650.46875	6.090996544225666E7	0	8658	0.1687926060140441	0.8112500832786235	48.79970408236571	414.50750732421875	414.5263977050781
736	414.5377502441406	18.2237340816					1	DETECTED	414.5378 m/z @18.22 [151020OFc1_NvH-0949-Control-21.raw]	414.5377502441406	18.2237340816	4.52057524	95.5956146901333	91.0750394501333	1872532.0	8.740410441578874E7	3	8658	0.1690583088974762	0.7583812685644264	0.7673615628565545	414.52777099609375	414.5423583984375
737	414.5523681640625	26.5233450882667					1	DETECTED	414.5524 m/z @26.52 [151020OFc1_NvH-0949-Control-21.raw]	414.5523681640625	26.5233450882667	1.43644945146667	98.4645004938667	97.02805104240002	2945373.25	1.0542706328260674E8	3	8658	0.15881654096828157	53.32220391178408	116.7799411921317	414.54266357421875	414.5570068359375
738	414.5670166015625	19.4501283274667					1	DETECTED	414.5670 m/z @19.45 [151020OFc1_NvH-0949-Control-21.raw]	414.5670166015625	19.4501283274667	1.1951830832	99.4067064541333	98.21152337093329	4158307.25	1.837372488178329E8	3	8658	0.25171126362740637	5.249169623021804	0.03320039257194222	414.5570983886719	414.5769958496094
739	414.586669921875	26.4065693605333					1	DETECTED	414.5867 m/z @26.41 [151020OFc1_NvH-0949-Control-21.raw]	414.586669921875	26.4065693605333	1.92595227573333	92.0340287445333	90.10807646879996	101922.8984375	6.931496549763975E7	3	8658	6.397126134614947	2.095234731431557	0.21903928094764274	414.5770568847656	414.59637451171875
740	414.603271484375	41.8625903661333					1	DETECTED	414.6033 m/z @41.86 [151020OFc1_NvH-0949-Control-21.raw]	414.603271484375	41.8625903661333	3.10223915946667	98.2334369914667	95.13119783200003	80094.3203125	5.65633747387844E7	3	8658	47.66224973758139	1.1226946176445722	1.2321335623837024	414.59674072265625	414.61322021484375
741	414.69061279296875	23.047153596					1	DETECTED	414.6906 m/z @23.05 [151020OFc1_NvH-0949-Control-21.raw]	414.69061279296875	23.047153596	3.6903952816	86.9917531781333	83.30135789653329	183669.3125	6.808895836238724E7	0	8658	0.12359433872341441	1.7628104841716012	0.027888959215057768	414.6809387207031	414.69158935546875
742	414.70159912109375	19.8185989594667					1	DETECTED	414.7016 m/z @19.82 [151020OFc1_NvH-0949-Control-21.raw]	414.70159912109375	19.8185989594667	4.14978785146667	84.8459008936	80.69611304213333	358457.625	6.632877674706307E7	0	8658	12.033444632331307	5.078859080962043	0.06563407073814259	414.69183349609375	414.7115783691406
743	414.71270751953125	16.5962949077333					1	DETECTED	414.7127 m/z @16.60 [151020OFc1_NvH-0949-Control-21.raw]	414.71270751953125	16.5962949077333	4.98053245786667	98.7710575581333	93.79052510026662	133723.796875	5.4778080299566105E7	0	8658	0.05723299521595848	0.703088130876362	0.039303334375210226	414.71173095703125	414.7149353027344
744	414.7249450683594	23.0379107786667					1	DETECTED	414.7249 m/z @23.04 [151020OFc1_NvH-0949-Control-21.raw]	414.7249450683594	23.0379107786667	2.80900696586667	99.9299420544	97.12093508853333	466381.78125	8.586334352609602E7	4	8658	0.13669635302957417	0.6091806753906558	0.5405879416708054	414.7149658203125	414.73492431640625
745	414.73907470703125	30.9328196965333					1	DETECTED	414.7391 m/z @30.93 [151020OFc1_NvH-0949-Control-21.raw]	414.73907470703125	30.9328196965333	3.9944830464	84.4446265168	80.4501434704	198708.6875	6.016599009494233E7	0	8658	0.0804007716831805	1.0936252439147789	7.208533935566516	414.7349548339844	414.7403869628906
746	414.7504577636719	26.8078443776					1	DETECTED	414.7505 m/z @26.81 [151020OFc1_NvH-0949-Control-21.raw]	414.7504577636719	26.8078443776	3.94787774453333	98.1779641045333	94.23008635999997	1058866.875	1.010661241422182E8	2	8658	0.9856837312843929	0.7380068087129477	0.08851792118445317	414.7406005859375	414.751708984375
747	414.76171875	73.0254217477333					1	DETECTED	414.7617 m/z @73.03 [151020OFc1_NvH-0949-Control-21.raw]	414.76171875	73.0254217477333	0.427829487466667	98.5634685656	98.13563907813334	1659507.625	1.4280460706347498E8	2	8658	39.83649240047719	0.5036435772764066	0.006770085842563367	414.75177001953125	414.7716979980469
748	414.7782897949219	15.3448251442667					1	DETECTED	414.7783 m/z @15.34 [151020OFc1_NvH-0949-Control-21.raw]	414.7782897949219	15.3448251442667	2.84683355146667	96.5528436653333	93.70601011386663	639430.25	6.907735700569864E7	0	8658	0.1438520651294013	113.05973649845276	122.77746605520758	414.7718505859375	414.7877197265625
749	414.82305908203125	21.9682827674667					1	DETECTED	414.8231 m/z @21.97 [151020OFc1_NvH-0949-Control-21.raw]	414.82305908203125	21.9682827674667	0.719059190666667	98.8908624597333	98.17180326906663	57022.6640625	5.764370365372936E7	0	8658	7.996177160987777	2.5564674978586526	0.3268509663191619	414.813232421875	414.8330078125
750	414.8511962890625	17.6190683992					1	DETECTED	414.8512 m/z @17.62 [151020OFc1_NvH-0949-Control-21.raw]	414.8511962890625	17.6190683992	0.00781086906666667	99.9299420544	99.92213118533334	166117.765625	6.21397378860823E7	0	8658	0.1572672588071562	0.7041643532584303	1.0392778195672634	414.8415832519531	414.86114501953125
751	414.87213134765625	18.2237340816					1	DETECTED	414.8721 m/z @18.22 [151020OFc1_NvH-0949-Control-21.raw]	414.87213134765625	18.2237340816	0.0198668450666667	99.9947061757333	99.97483933066663	684995.0	8.534773240736572E7	3	8658	0.2119624176892252	0.6656310610488944	22.677518457168603	414.8624267578125	414.8799743652344
752	414.8900146484375	42.5844507189333					1	DETECTED	414.8900 m/z @42.58 [151020OFc1_NvH-0949-Control-21.raw]	414.8900146484375	42.5844507189333	0.1325967888	99.9947061757333	99.8621093869333	820169.9375	7.679985282766414E7	3	8658	0.1354239987745558	0.5046946069914525	0.005293139495705063	414.8800354003906	414.8908996582031
753	414.9009094238281	19.4850720621333					1	DETECTED	414.9009 m/z @19.49 [151020OFc1_NvH-0949-Control-21.raw]	414.9009094238281	19.4850720621333	0.00781086906666667	99.9947061757333	99.98689530666664	2503650.75	1.4277812400703177E8	3	8658	0.22887681272963434	1.1892924441980743	0.11980158993287253	414.89093017578125	414.9108581542969
754	414.91290283203125	37.9457063813333					1	DETECTED	414.9129 m/z @37.95 [151020OFc1_NvH-0949-Control-21.raw]	414.91290283203125	37.9457063813333	0.00781086906666667	99.9837558082667	99.97594493920003	179870.84375	5.9825965225004405E7	3	8658	0.1769842825005412	0.6590790911499618	0.008655075795197007	414.9110412597656	414.9227600097656
755	414.9325256347656	89.4548208597333					1	DETECTED	414.9325 m/z @89.45 [151020OFc1_NvH-0949-Control-21.raw]	414.9325256347656	89.4548208597333	0.0198668450666667	99.9734228010667	99.95355595600003	25172.662109375	6.0838318151314735E7	0	8658	83.74733015186129	0.542092367496338	0.07003366817595034	414.9229736328125	414.93463134765625
756	414.94464111328125	7.7814093552					1	DETECTED	414.9446 m/z @7.78 [151020OFc1_NvH-0949-Control-21.raw]	414.94464111328125	7.7814093552	0.0538293610666667	99.9947061757333	99.94087681466664	120749.8125	6.031014366273435E7	0	8658	0.15529547132326815	5.126293942800022	136.75336827676708	414.9346618652344	414.95452880859375
757	414.97576904296875	23.0564013992					1	DETECTED	414.9758 m/z @23.06 [151020OFc1_NvH-0949-Control-21.raw]	414.97576904296875	23.0564013992	0.00781086906666667	99.864490808	99.85667993893334	508789.625	7.155937177257967E7	0	8658	0.15600086278841374	1.2485465984254338	13.258068634930865	414.9658508300781	414.9857482910156
758	415.020263671875	24.8444435757333					1	DETECTED	415.0203 m/z @24.84 [151020OFc1_NvH-0949-Control-21.raw]	415.020263671875	24.8444435757333	0.5644440832	99.7993246565333	99.2348805733333	158521.296875	6.09645464596497E7	0	8658	23.790064087625993	1.5963936295125092	2.2166182540127286	415.0107421875	415.0206298828125
759	415.0307312011719	69.9587818002667					1	DETECTED	415.0307 m/z @69.96 [151020OFc1_NvH-0949-Control-21.raw]	415.0307312011719	69.9587818002667	0.0198668450666667	99.9947061757333	99.97483933066663	247725.75	7.892944470505333E7	0	8658	0.9229667257343692	3.5782772711607866	5.549945891607022	415.02081298828125	415.0406188964844
760	415.0535888671875	39.6039058325333					1	DETECTED	415.0536 m/z @39.60 [151020OFc1_NvH-0949-Control-21.raw]	415.0535888671875	39.6039058325333	0.0993474026666667	99.864490808	99.76514340533333	45664.359375	6.138356951070305E7	0	8658	82.3700190212361	1.200173458577052	1.1083419264436498	415.0436096191406	415.0550842285156
761	415.0650939941406	90.1291923586667					1	DETECTED	415.0651 m/z @90.13 [151020OFc1_NvH-0949-Control-21.raw]	415.0650939941406	90.1291923586667	0.00781086906666667	99.9514527314667	99.94364186240004	141797.296875	7.033605220541619E7	0	8658	16.777870984621998	0.5238455797908219	0.007573916957801573	415.05517578125	415.0745544433594
762	415.0929870605469	89.9857502248					1	DETECTED	415.0930 m/z @89.99 [151020OFc1_NvH-0949-Control-21.raw]	415.0929870605469	89.9857502248	0.250485050666667	99.9299420544	99.67945700373333	1095341.125	7.015946956729908E7	0	8658	0.05973340123520643	0.8465927152583008	0.4760360519092315	415.08306884765625	415.1029357910156
763	415.112060546875	27.7124503626667					1	DETECTED	415.1121 m/z @27.71 [151020OFc1_NvH-0949-Control-21.raw]	415.112060546875	27.7124503626667	15.9818851341333	99.6582560242667	83.6763708901334	38463.453125	7.742985645545353E7	0	8658	74.8819727710567	3.3750010962716805	5.752195916956244	415.1031799316406	415.1134338378906
764	415.12408447265625	90.245945172					1	DETECTED	415.1241 m/z @90.25 [151020OFc1_NvH-0949-Control-21.raw]	415.12408447265625	90.245945172	0.0652982738666667	98.1337773901333	98.06847911626663	107826.09375	7.41799545052243E7	0	8658	2.2059455322086166	0.5327235080187149	0.008750194650243858	415.11444091796875	415.13128662109375
765	415.1451721191406	61.7629606106667					1	DETECTED	415.1452 m/z @61.76 [151020OFc1_NvH-0949-Control-21.raw]	415.1451721191406	61.7629606106667	2.69536254986667	99.6908697890667	96.99550723920002	32420.181640625	6.4460088014258295E7	0	8658	1.4131593710670742	0.7835851930427815	0.5666309433919643	415.1353454589844	415.15008544921875
766	415.1605529785156	92.2004335448					1	DETECTED	415.1606 m/z @92.20 [151020OFc1_NvH-0949-Control-21.raw]	415.1605529785156	92.2004335448	7.12186718373333	99.2056774496	92.08381026586667	68103.8203125	6.1596301599057734E7	0	8658	0.10933140243744788	0.5437767389317043	0.0012205811780967883	415.15057373046875	415.17047119140625
767	415.1722106933594	90.7006339434667					1	DETECTED	415.1722 m/z @90.70 [151020OFc1_NvH-0949-Control-21.raw]	415.1722106933594	90.7006339434667	6.19676458106667	96.9341390216	90.73737444053333	57144.2734375	4.708463931940135E7	0	8658	0.018496201767007392	0.5368829565152842	0.0193271408759875	415.1708984375	415.1758728027344
768	415.1861572265625	17.6508533082667					1	DETECTED	415.1862 m/z @17.65 [151020OFc1_NvH-0949-Control-21.raw]	415.1861572265625	17.6508533082667	6.20618760773333	99.5050884504	93.29890084266667	83599.2109375	6.131445007449644E7	0	8658	14.22240253776175	5.001275354961058	13.948016062936572	415.1764221191406	415.1936340332031
769	415.2036437988281	27.6391470114667					1	DETECTED	415.2036 m/z @27.64 [151020OFc1_NvH-0949-Control-21.raw]	415.2036437988281	27.6391470114667	3.39036495866667	96.3594996613333	92.96913470266664	148023.390625	7.074298074321635E7	0	8658	13.827352632351731	3.1686516399349305	6.975303362868949	415.19366455078125	415.2037048339844
770	415.2137451171875	32.8966386178667					1	DETECTED	415.2137 m/z @32.90 [151020OFc1_NvH-0949-Control-21.raw]	415.2137451171875	32.8966386178667	3.3620531256	99.8101141962667	96.4480610706667	5712643.0	1.9362321569408786E8	3	8658	0.1976023568878844	0.5095916266646588	0.07073045360169167	415.2037658691406	415.2237243652344
771	415.2316589355469	47.3426505037333					1	DETECTED	415.2317 m/z @47.34 [151020OFc1_NvH-0949-Control-21.raw]	415.2316589355469	47.3426505037333	3.01683176026667	99.5269611850667	96.51012942480003	3165277.75	1.428104182288041E8	2	8658	0.14117041009649256	0.5048184352591691	0.028067969389198318	415.2237548828125	415.24163818359375
772	415.25189208984375	69.3502091					1	DETECTED	415.2519 m/z @69.35 [151020OFc1_NvH-0949-Control-21.raw]	415.25189208984375	69.3502091	1.85893412613333	99.3739799578667	97.51504583173336	1946463.375	2.8946668799823457E8	2	8658	26.439446182903254	0.7739477127449742	0.027914023197932115	415.2419128417969	415.25823974609375
773	415.26824951171875	51.2985426285333					1	DETECTED	415.2682 m/z @51.30 [151020OFc1_NvH-0949-Control-21.raw]	415.26824951171875	51.2985426285333	1.77328139786667	99.0763894442667	97.30310804640003	2428303.75	1.2523583111522235E8	3	8658	0.16899259688180734	2.3997652418615685	0.6696105484788935	415.25830078125	415.27789306640625
774	415.28826904296875	92.5921368093333					1	DETECTED	415.2883 m/z @92.59 [151020OFc1_NvH-0949-Control-21.raw]	415.28826904296875	92.5921368093333	2.87503748986667	99.8207369952	96.94569950533332	2633804.0	1.0495821363222931E8	0	8658	0.17194745214746376	0.582974425756641	0.003240722914266189	415.2783508300781	415.29815673828125
775	415.30303955078125	91.3111441234667					1	DETECTED	415.3030 m/z @91.31 [151020OFc1_NvH-0949-Control-21.raw]	415.30303955078125	91.3111441234667	7.97613884533333	92.6203768397333	84.64423799439997	47733.5390625	6.138698385865778E7	0	8658	0.7675786583711357	0.5078552386952937	0.0033206580535949594	415.2991943359375	415.3128662109375
776	415.3239440917969	91.6025171242667					1	DETECTED	415.3239 m/z @91.60 [151020OFc1_NvH-0949-Control-21.raw]	415.3239440917969	91.6025171242667	3.30488885973333	97.0093423776	93.70445351786668	52528.10546875	6.6350290674398504E7	0	8658	0.9512325907201102	0.5306170469105628	1.0993853381969982	415.3152160644531	415.3312683105469
777	415.3421936035156	91.8616889778667					1	DETECTED	415.3422 m/z @91.86 [151020OFc1_NvH-0949-Control-21.raw]	415.3421936035156	91.8616889778667	6.99693276746667	92.6692505709333	85.67231780346663	70899.484375	6.715268246067582E7	0	8658	0.657772146927698	0.5047579326750462	7.2492757506716226	415.3324890136719	415.3521423339844
778	415.44195556640625	23.7424900298667					1	DETECTED	415.4420 m/z @23.74 [151020OFc1_NvH-0949-Control-21.raw]	415.44195556640625	23.7424900298667	3.208777376	99.5050884504	96.2963110744	33298.55859375	5.607948630450707E7	0	8658	16.076528923428437	2.8468992034014393	5.060968067087118	415.4343566894531	415.44921875
779	415.4593200683594	20.6556707469333					1	DETECTED	415.4593 m/z @20.66 [151020OFc1_NvH-0949-Control-21.raw]	415.4593200683594	20.6556707469333	3.5592925808	97.9337152258667	94.3744226450667	207923.25	6.3340753931609295E7	0	8658	3.7618007069717514	0.9056997619784395	19.789979504875646	415.44940185546875	415.46875
780	415.4787902832031	25.1378050656					1	DETECTED	415.4788 m/z @25.14 [151020OFc1_NvH-0949-Control-21.raw]	415.4787902832031	25.1378050656	0.719059190666667	99.9299420544	99.21088286373333	229905.25	7.140120728606288E7	4	8658	0.137987760007249	0.7337190073752248	0.20927245346659037	415.4689025878906	415.4884033203125
781	415.48968505859375	42.3535014093333					1	DETECTED	415.4897 m/z @42.35 [151020OFc1_NvH-0949-Control-21.raw]	415.48968505859375	42.3535014093333	1.60596645306667	96.3920994418667	94.78613298880003	90606.0234375	5.978407994473696E7	0	8658	null	1.3427570658413959	0.7640671845229133	415.4888000488281	415.49945068359375
782	415.5240783691406	19.275567808					1	DETECTED	415.5241 m/z @19.28 [151020OFc1_NvH-0949-Control-21.raw]	415.5240783691406	19.275567808	0.9496650624	96.5957681221333	95.64610305973329	93102.3125	6.2761247914685965E7	0	8658	0.09032736488934034	0.5247195991440531	1.0423665719361708	415.5146179199219	415.533447265625
783	415.5436706542969	29.7452059296					1	DETECTED	415.5437 m/z @29.75 [151020OFc1_NvH-0949-Control-21.raw]	415.5436706542969	29.7452059296	3.2941514592	99.9299420544	96.6357905952	154658.546875	6.540369025474886E7	0	8658	7.1514427787360475	0.5457957432414534	0.47290775614926217	415.53369140625	415.55364990234375
784	415.56597900390625	47.3426505037333					1	DETECTED	415.5660 m/z @47.34 [151020OFc1_NvH-0949-Control-21.raw]	415.56597900390625	47.3426505037333	0.665461668533333	96.6957773082667	96.03031563973336	2399175.25	1.1135871670385003E8	3	8658	0.05228669641000039	0.5020908223465096	0.12659878802820157	415.5559997558594	415.5759582519531
785	415.5809631347656	45.8490343381333					1	DETECTED	415.5810 m/z @45.85 [151020OFc1_NvH-0949-Control-21.raw]	415.5809631347656	45.8490343381333	1.945031536	96.8151988381333	94.8701673021333	475704.59375	7.04917432933017E7	3	8658	0.13762500324317273	0.5114376271739006	0.010678055901452772	415.57598876953125	415.5908508300781
786	415.593505859375	40.7214347824					1	DETECTED	415.5935 m/z @40.72 [151020OFc1_NvH-0949-Control-21.raw]	415.593505859375	40.7214347824	2.3614033544	89.6974847818667	87.33608142746671	186636.515625	5.552511658603368E7	0	8658	0.136434073727159	0.5049801641635561	1.0630605447982244	415.5911560058594	415.603271484375
787	415.642822265625	23.5656523778667					1	DETECTED	415.6428 m/z @23.57 [151020OFc1_NvH-0949-Control-21.raw]	415.642822265625	23.5656523778667	5.2768547808	96.6644590269333	91.38760424613331	48773.40625	6.082842786799375E7	0	8658	14.843355806668754	2.498458517053925	0.12852743324131266	415.6328430175781	415.65277099609375
788	415.666748046875	24.2602780013333					1	DETECTED	415.6667 m/z @24.26 [151020OFc1_NvH-0949-Control-21.raw]	415.666748046875	24.2602780013333	6.05172076346667	87.3421496893333	81.29042892586662	160773.859375	5.986294579370428E7	0	8658	0.09283215677074708	0.5128372298319628	172.29545499860797	415.65704345703125	415.6767272949219
789	415.6844482421875	24.0636837866667					1	DETECTED	415.6844 m/z @24.06 [151020OFc1_NvH-0949-Control-21.raw]	415.6844482421875	24.0636837866667	5.19943422773333	92.6605153746667	87.46108114693337	57720.5546875	5.8408915162862726E7	0	8658	0.1676929699016263	2.687858319862188	0.030468047986377065	415.6767578125	415.690673828125
790	415.7008056640625	17.5977268765333					1	DETECTED	415.7008 m/z @17.60 [151020OFc1_NvH-0949-Control-21.raw]	415.7008056640625	17.5977268765333	3.9944830464	96.337793616	92.34331056959999	69881.6953125	5.797421937391305E7	2	8658	0.043566073098201485	4.546563829332347	0.04224080700767236	415.6908264160156	415.7052917480469
791	415.7153015136719	32.9102265008					1	DETECTED	415.7153 m/z @32.91 [151020OFc1_NvH-0949-Control-21.raw]	415.7153015136719	32.9102265008	3.246543704	96.1547665549333	92.9082228509333	2648588.0	1.443406804401712E8	2	8658	9.67304525582923	0.5141662047877342	0.5173608527194592	415.705322265625	415.72528076171875
792	415.7345886230469	19.8086658474667					1	DETECTED	415.7346 m/z @19.81 [151020OFc1_NvH-0949-Control-21.raw]	415.7345886230469	19.8086658474667	4.41899117973333	99.3079468461333	94.88895566639998	683011.9375	1.092531350885057E8	2	8658	0.22789941143498993	1.131986825255376	1.8288217686152293	415.725341796875	415.74456787109375
793	415.75244140625	32.8525519274667					1	DETECTED	415.7524 m/z @32.85 [151020OFc1_NvH-0949-Control-21.raw]	415.75244140625	32.8525519274667	4.2881237632	98.7491491256	94.4610253624	421991.84375	7.489455420997243E7	2	8658	0.9730601890638013	0.6686173307799875	0.0713784130490988	415.7445983886719	415.7597351074219
794	415.7697448730469	51.2722492090667					1	DETECTED	415.7697 m/z @51.27 [151020OFc1_NvH-0949-Control-21.raw]	415.7697448730469	51.2722492090667	2.70476230533333	94.079071924	91.37430961866667	1176753.875	8.783183916384861E7	2	8658	0.16546366304042692	0.5119941732871396	163.65498233060356	415.759765625	415.7795715332031
795	415.7810974121094	9.5636765656					1	DETECTED	415.7811 m/z @9.56 [151020OFc1_NvH-0949-Control-21.raw]	415.7810974121094	9.5636765656	3.03583779493333	89.4433777584	86.40753996346668	35977.99609375	6.186887141996455E7	0	8658	0.11872349734215781	0.5054645667320756	0.9234235745163213	415.780029296875	415.7908935546875
796	415.8465270996094	12.0339403101333					1	DETECTED	415.8465 m/z @12.03 [151020OFc1_NvH-0949-Control-21.raw]	415.8465270996094	12.0339403101333	0.0310710096	99.9299420544	99.8988710448	78758.0234375	6.093274603329581E7	3	8658	0.14409047343135306	0.6372360744289935	6.513917325830818	415.83660888671875	415.85650634765625
797	415.8678894042969	24.3982054197333					1	DETECTED	415.8679 m/z @24.40 [151020OFc1_NvH-0949-Control-21.raw]	415.8678894042969	24.3982054197333	0.0198668450666667	99.9947061757333	99.97483933066663	117493.484375	6.140622175427635E7	3	8658	5.124137090304142	0.5026207573538465	2.4794425732138	415.85791015625	415.8688049316406
798	415.8788146972656	18.5894181045333					1	DETECTED	415.8788 m/z @18.59 [151020OFc1_NvH-0949-Control-21.raw]	415.8788146972656	18.5894181045333	0.0425334264	99.9947061757333	99.9521727493333	363668.34375	6.322671360433374E7	3	8658	9.632555790616205	0.7080107080272492	0.02548335078305819	415.86883544921875	415.8887939453125
799	415.8992614746094	47.2720114730667					1	DETECTED	415.8993 m/z @47.27 [151020OFc1_NvH-0949-Control-21.raw]	415.8992614746094	47.2720114730667	0.0425334264	99.9947061757333	99.9521727493333	715898.4375	9.148640192637223E7	3	8658	28.026638659364597	0.5034719803302106	0.15709094528103051	415.8892822265625	415.90924072265625
800	415.9105529785156	8.75281287866667					1	DETECTED	415.9106 m/z @8.75 [151020OFc1_NvH-0949-Control-21.raw]	415.9105529785156	8.75281287866667	0.0198668450666667	99.9837558082667	99.96388896320002	383953.4375	6.962543726401776E7	3	8658	37.096178924776105	5.037773263967513	2.1243963921421907	415.9093322753906	415.92047119140625
801	415.927001953125	40.6489396602667					1	DETECTED	415.9270 m/z @40.65 [151020OFc1_NvH-0949-Control-21.raw]	415.927001953125	40.6489396602667	0.00781086906666667	99.9947061757333	99.98689530666664	71891.4140625	6.343082516195639E7	0	8658	23.049804322627402	1.2048955418684533	1.4095869859250458	415.9205627441406	415.9369812011719
802	415.96087646484375	20.6556707469333					1	DETECTED	415.9609 m/z @20.66 [151020OFc1_NvH-0949-Control-21.raw]	415.96087646484375	20.6556707469333	0.00781086906666667	99.8974511061333	99.88964023706664	122096.4453125	6.1584843890893035E7	0	8658	10.509775985847611	0.6112964902947983	0.5305250534297709	415.950927734375	415.970458984375
803	415.98046875	25.1625252805333					1	DETECTED	415.9805 m/z @25.16 [151020OFc1_NvH-0949-Control-21.raw]	415.98046875	25.1625252805333	0.0538293610666667	99.9408839170667	99.88705455600004	126765.90625	6.73065346263191E7	0	8658	60.22813091561157	3.102839819821892	1.146288981887289	415.9704895019531	415.9903869628906
804	415.99700927734375	43.9409440024					1	DETECTED	415.9970 m/z @43.94 [151020OFc1_NvH-0949-Control-21.raw]	415.99700927734375	43.9409440024	0.00781086906666667	99.9947061757333	99.98689530666664	76566.9765625	6.382739668500782E7	0	8658	21.73064377710179	1.0919966605309532	1.1664844282732754	415.990478515625	416.00439453125
805	416.0146484375	78.1265111824					1	DETECTED	416.0146 m/z @78.13 [151020OFc1_NvH-0949-Control-21.raw]	416.0146484375	78.1265111824	0.00781086906666667	99.9625735138667	99.95476264480004	175624.921875	9.145638057281737E7	5	8658	44.448968235132945	0.5396700828527233	2.086097203263613	416.0049133300781	416.0246276855469
806	416.02972412109375	23.1251905048					1	DETECTED	416.0297 m/z @23.13 [151020OFc1_NvH-0949-Control-21.raw]	416.02972412109375	23.1251905048	0.0310710096	99.9947061757333	99.9636351661333	46616.5703125	6.386672531133629E7	0	8658	1.574087166890596	2.4082488911303757	4.94108541317016	416.024658203125	416.0389404296875
807	416.04901123046875	71.6528827136					1	DETECTED	416.0490 m/z @71.65 [151020OFc1_NvH-0949-Control-21.raw]	416.04901123046875	71.6528827136	1.10396108906667	99.7993246565333	98.69536356746663	46856.953125	6.277146358753677E7	0	8658	0.5325543347494488	0.6689075577245863	0.07273000512315937	416.0390319824219	416.05853271484375
808	416.06878662109375	64.5303102941333					1	DETECTED	416.0688 m/z @64.53 [151020OFc1_NvH-0949-Control-21.raw]	416.06878662109375	64.5303102941333	0.0198668450666667	99.6799262133333	99.66005936826663	164345.65625	8.958717482083595E7	0	8658	1.0515273357520556	1.1386290886631012	0.45770611423960084	416.0588073730469	416.0752258300781
809	416.0852355957031	89.9857502248					1	DETECTED	416.0852 m/z @89.99 [151020OFc1_NvH-0949-Control-21.raw]	416.0852355957031	89.9857502248	0.511673998933333	99.9947061757333	99.48303217679997	1094580.125	7.680878901016241E7	0	8658	0.09327271455600794	6.614098521990723	2.273767853321217	416.07525634765625	416.0931396484375
810	416.11944580078125	90.4080829802667					1	DETECTED	416.1194 m/z @90.41 [151020OFc1_NvH-0949-Control-21.raw]	416.11944580078125	90.4080829802667	0.239818828533333	96.9341390216	96.69432019306667	95045.109375	6.555131536289576E7	0	8658	0.2866298078062073	0.510083685750716	38.95830014933449	416.1111145019531	416.1285705566406
811	416.1556701660156	91.2919018096					1	DETECTED	416.1557 m/z @91.29 [151020OFc1_NvH-0949-Control-21.raw]	416.1556701660156	91.2919018096	9.95369528746667	97.0635728642667	87.10987757680003	197244.890625	5.809371510361077E7	0	8658	0.07668397000871607	1.4366908193817058	0.3986395296229639	416.14794921875	416.1653137207031
812	416.1776123046875	12.6657204018667					1	DETECTED	416.1776 m/z @12.67 [151020OFc1_NvH-0949-Control-21.raw]	416.1776123046875	12.6657204018667	0.0766940485333333	95.4984142450667	95.42172019653337	59103.5078125	5.8291657013838954E7	3	8658	1.4034361189156215	0.8898998903245506	1.4324562639238179	416.1682434082031	416.1823425292969
813	416.1924133300781	91.9180638469333					1	DETECTED	416.1924 m/z @91.92 [151020OFc1_NvH-0949-Control-21.raw]	416.1924133300781	91.9180638469333	0.176065255733333	98.2111243797333	98.03505912399997	355561.03125	7.027025276745448E7	2	8658	0.1386645448823316	0.5471001194252623	1.3795277020374237	416.18255615234375	416.202392578125
814	416.2048645019531	21.022050264					1	DETECTED	416.2049 m/z @21.02 [151020OFc1_NvH-0949-Control-21.raw]	416.2048645019531	21.022050264	4.76579171786667	96.6752817341333	91.90949001626663	83515.0859375	6.5846363661712244E7	3	8658	0.1300373312339005	4.119910694460989	0.0832486558400993	416.2024230957031	416.2065734863281
815	416.2165832519531	32.9231219394667					1	DETECTED	416.2166 m/z @32.92 [151020OFc1_NvH-0949-Control-21.raw]	416.2165832519531	32.9231219394667	1.3669500552	97.9665795066667	96.59962945146671	622441.875	1.031372299189868E8	3	8658	25.013477985870253	0.7170183918680872	0.41728623684387517	416.20660400390625	416.22198486328125
816	416.23199462890625	19.9507503245333					1	DETECTED	416.2320 m/z @19.95 [151020OFc1_NvH-0949-Control-21.raw]	416.23199462890625	19.9507503245333	2.79949229706667	98.2558883050667	95.45639600800004	1362524.875	1.4066367020570785E8	2	8658	0.18792402682224463	2.3139080284886493	1.0712324200845385	416.2220153808594	416.2403869628906
817	416.2503967285156	30.1415955376167					1	DETECTED	416.2504 m/z @30.14 [151020OFc1_NvH-0949-Control-21.raw]	416.2503967285156	30.1415955376167	2.99793809306667	99.4941092824	96.49617118933334	1.324804E7	4.075030670142171E8	2	8658	0.2545607729291426	1.6122965061017518	0.08145757672269369	416.24041748046875	416.2602844238281
818	416.2643127441406	70.4213095589333					1	DETECTED	416.2643 m/z @70.42 [151020OFc1_NvH-0949-Control-21.raw]	416.2643127441406	70.4213095589333	3.92942763786667	99.9625735138667	96.03314587600003	4947604.0	3.251575957724644E8	0	8658	15.811905771311856	0.9224678660966639	2.624623061381386	416.2604064941406	416.2742919921875
819	416.2764892578125	6.95901020426667					1	DETECTED	416.2765 m/z @6.96 [151020OFc1_NvH-0949-Control-21.raw]	416.2764892578125	6.95901020426667	4.26938694266667	98.3327251370667	94.06333819440003	430266.84375	7.595335146089008E7	2	8658	84.30652788081093	432.09664086017534	2.091855645229543	416.2743835449219	416.2864685058594
820	416.2905578613281	92.519374976					1	DETECTED	416.2906 m/z @92.52 [151020OFc1_NvH-0949-Control-21.raw]	416.2905578613281	92.519374976	9.15564188586667	94.86937314	85.71373125413332	209977.6875	6.2481215370407596E7	0	8658	46.46193925365107	0.5182522126473988	0.050973414152283125	416.28656005859375	416.2906494140625
821	416.3006591796875	89.8099897645333					1	DETECTED	416.3007 m/z @89.81 [151020OFc1_NvH-0949-Control-21.raw]	416.3006591796875	89.8099897645333	5.3721243776	96.8694338349333	91.4973094573333	3533236.0	1.047771712028384E8	0	8658	0.0761044403901252	1.4251964371191077	1.4344156956248806	416.290771484375	416.30767822265625
822	416.3365173339844	90.4269887901333					1	DETECTED	416.3365 m/z @90.43 [151020OFc1_NvH-0949-Control-21.raw]	416.3365173339844	90.4269887901333	55.3315901904	97.8138290946667	42.4822389042667	79867.3828125	2.652379645571004E7	0	8658	1.1461080716009917	0.6052394416256829	22.77228196357063	416.3275451660156	416.3459777832031
823	416.3733215332031	91.8616889778667					1	DETECTED	416.3733 m/z @91.86 [151020OFc1_NvH-0949-Control-21.raw]	416.3733215332031	91.8616889778667	0.0310710096	99.9625735138667	99.9315025042667	50149.953125	6.572923441789341E7	0	8658	0.6398202827676158	0.530405115854035	0.0011073396968427334	416.3636169433594	416.38330078125
824	416.4100036621094	30.8624688234667					1	DETECTED	416.4100 m/z @30.86 [151020OFc1_NvH-0949-Control-21.raw]	416.4100036621094	30.8624688234667	4.27874271946667	99.4067064541333	95.12796373466664	70113.2890625	7.522222379167488E7	0	8658	0.08800618753021894	1.8277988006938308	0.20581214003073342	416.4000244140625	416.4151611328125
825	416.42535400390625	34.0084428992					1	DETECTED	416.4254 m/z @34.01 [151020OFc1_NvH-0949-Control-21.raw]	416.42535400390625	34.0084428992	3.737340116	99.9084049610667	96.1710648450667	170015.0625	6.474766089067214E7	0	8658	4.8939600046578065	0.513423898148727	27.131080850064738	416.4155578613281	416.4353332519531
826	416.4493103027344	17.2139332322667					1	DETECTED	416.4493 m/z @17.21 [151020OFc1_NvH-0949-Control-21.raw]	416.4493103027344	17.2139332322667	0.9496650624	98.3219229458667	97.3722578834667	179725.984375	6.485625725857054E7	0	8658	5.8548640841597575	0.6962459077376406	0.026083344730850295	416.439453125	416.4592590332031
827	416.4654235839844	16.464916768					1	DETECTED	416.4654 m/z @16.46 [151020OFc1_NvH-0949-Control-21.raw]	416.4654235839844	16.464916768	3.208777376	99.8754054888	96.6666281128	97555.1953125	6.067206021367383E7	0	8658	6.205975740733905	0.5264387520878815	1.1001473870011673	416.4593505859375	416.4753723144531
828	416.4757385253906	25.0593315122667					1	DETECTED	416.4757 m/z @25.06 [151020OFc1_NvH-0949-Control-21.raw]	416.4757385253906	25.0593315122667	3.67164119733333	87.6640974938667	83.99245629653338	62803.94921875	5.675197681126294E7	0	8658	0.08468315828395134	1.9635700503361024	2.9271401006722053	416.4754333496094	416.48065185546875
829	416.49066162109375	41.564354012					1	DETECTED	416.4907 m/z @41.56 [151020OFc1_NvH-0949-Control-21.raw]	416.49066162109375	41.564354012	3.1212601376	95.3601486834667	92.2388885458667	106876.8046875	5.514232530311902E7	0	8658	0.10291488275611016	2.2830083123362366	4.227426922361364	416.4806823730469	416.4913024902344
830	416.5013732910156	14.9087866957333					1	DETECTED	416.5014 m/z @14.91 [151020OFc1_NvH-0949-Control-21.raw]	416.5013732910156	14.9087866957333	3.67164119733333	99.7884916170667	96.11685041973337	264697.3125	6.105983168108727E7	0	8658	0.1556905727943878	20.468521687267426	76.11499811376203	416.4914245605469	416.51129150390625
831	416.51190185546875	12.6657204018667					1	DETECTED	416.5119 m/z @12.67 [151020OFc1_NvH-0949-Control-21.raw]	416.51190185546875	12.6657204018667	3.57798765893333	95.0066508472	91.42866318826668	32634.306640625	5.0716707771211885E7	0	8658	37.10026537214728	16.542528200708457	0.14789147024874919	416.5114440917969	416.521728515625
832	416.53179931640625	26.7204511178667					1	DETECTED	416.5318 m/z @26.72 [151020OFc1_NvH-0949-Control-21.raw]	416.53179931640625	26.7204511178667	4.89945672	99.363086052	94.463629332	61425.640625	6.174775213944701E7	0	8658	79.31913077086367	2.4126233368590957	4.262767939986278	416.5218200683594	416.5318603515625
833	416.5419006347656	8.7326740976					1	DETECTED	416.5419 m/z @8.73 [151020OFc1_NvH-0949-Control-21.raw]	416.5419006347656	8.7326740976	3.5873044784	97.5313109685333	93.9440064901333	277885.34375	6.348934299312189E7	3	8658	0.18941378954596644	55.922297296463015	132.02204174079813	416.53192138671875	416.5444641113281
834	416.55450439453125	15.829280164					1	DETECTED	416.5545 m/z @15.83 [151020OFc1_NvH-0949-Control-21.raw]	416.55450439453125	15.829280164	3.54046726373333	99.7016220029333	96.16115473919997	897957.5	7.753295737473479E7	3	8658	12.231067951027274	5.31984460821698	26.320241235446414	416.5445251464844	416.5567932128906
835	416.5668640136719	23.7424900298667					1	DETECTED	416.5669 m/z @23.74 [151020OFc1_NvH-0949-Control-21.raw]	416.5668640136719	23.7424900298667	3.38097749653333	98.8370092506667	95.45603175413336	1304941.375	1.0389147804249987E8	3	8658	6.295901840974729	7.48953263321765	12.674780804032146	416.556884765625	416.57684326171875
836	416.5812683105469	42.8042778917333					1	DETECTED	416.5813 m/z @42.80 [151020OFc1_NvH-0949-Control-21.raw]	416.5812683105469	42.8042778917333	3.5966838704	92.2733718453333	88.6766879749333	315195.84375	6.4838578750633076E7	3	8658	3.7347852823775582	12.031927525111264	0.004361731581712357	416.5768737792969	416.5910949707031
837	416.59637451171875	47.8303055912					1	DETECTED	416.5964 m/z @47.83 [151020OFc1_NvH-0949-Control-21.raw]	416.59637451171875	47.8303055912	4.02312486853333	98.1114446269333	94.08831975839998	154404.859375	7.850302014689338E7	0	8658	24.525674878448736	0.6409438215780906	0.36590098339630267	416.59130859375	416.6063537597656
838	416.6258239746094	33.9986492077333					1	DETECTED	416.6258 m/z @34.00 [151020OFc1_NvH-0949-Control-21.raw]	416.6258239746094	33.9986492077333	3.17845683733333	97.4982389648	94.31978212746667	126289.3828125	8.173194164186363E7	0	8658	4.952400970973265	0.517758824711594	0.5521674145870683	416.6162414550781	416.63580322265625
839	416.6453857421875	26.0225028984					1	DETECTED	416.6454 m/z @26.02 [151020OFc1_NvH-0949-Control-21.raw]	416.6453857421875	26.0225028984	3.19945276613333	95.6809468144	92.48149404826667	86516.2109375	6.0632536506197214E7	0	8658	81.0088703933472	0.5209568180409222	0.04020869091160341	416.6358642578125	416.6553649902344
840	416.6866760253906	19.8086658474667					1	DETECTED	416.6867 m/z @19.81 [151020OFc1_NvH-0949-Control-21.raw]	416.6866760253906	19.8086658474667	5.4376756912	96.2735130864	90.8358373952	151162.3125	1.1345704543232371E8	0	8658	0.21443537364468668	0.9933116130631192	0.20681461640402365	416.6767883300781	416.69659423828125
841	416.6998596191406	17.2697489832					1	DETECTED	416.6999 m/z @17.27 [151020OFc1_NvH-0949-Control-21.raw]	416.6998596191406	17.2697489832	2.70476230533333	99.3408385789333	96.63607627359997	145069.71875	6.726043152566318E7	0	8658	0.059475639637650346	1.0572303665202825	4.100470226983081	416.69671630859375	416.7098388671875
842	416.71832275390625	32.8711720738667					1	DETECTED	416.7183 m/z @32.87 [151020OFc1_NvH-0949-Control-21.raw]	416.71832275390625	32.8711720738667	3.84329568906667	97.4535789229333	93.61028323386664	129541.2109375	6.839071911904952E7	0	8658	0.22119729843004166	1.4651365270770935	2.2351849268150326	416.70989990234375	416.7187194824219
843	416.7287292480469	22.6615330872					1	DETECTED	416.7287 m/z @22.66 [151020OFc1_NvH-0949-Control-21.raw]	416.7287292480469	22.6615330872	3.98504814186667	97.1935386909333	93.20849054906662	164136.984375	7.658347169042498E7	2	8658	4.94963535531382	0.943980078646017	7.280500666939865	416.71875	416.72900390625
844	416.739013671875	23.0172754178667					1	DETECTED	416.7390 m/z @23.02 [151020OFc1_NvH-0949-Control-21.raw]	416.739013671875	23.0172754178667	3.53113420266667	98.3113379722667	94.78020376960004	1454740.625	1.091246534768422E8	2	8658	3.233923070203499	0.5260338972268762	66.07793389490433	416.7290344238281	416.739013671875
845	416.7490234375	28.0196784037333					1	DETECTED	416.7490 m/z @28.02 [151020OFc1_NvH-0949-Control-21.raw]	416.7490234375	28.0196784037333	0.824964783466667	97.9449214957333	97.11995671226663	5754001.5	3.013972263955841E8	2	8658	2.047562680601775	0.6610279179714927	1.2057955579254642	416.7390441894531	416.7589111328125
846	416.7596435546875	39.3406654077333					1	DETECTED	416.7596 m/z @39.34 [151020OFc1_NvH-0949-Control-21.raw]	416.7596435546875	39.3406654077333	1.9933553328	94.7632013434667	92.76984601066671	529374.1875	7.687380823338081E7	0	8658	0.37574680221622714	0.532233909336745	1.5884487836340562	416.7590637207031	416.7694396972656
847	416.7781677246094	6.9874746992					1	DETECTED	416.7782 m/z @6.99 [151020OFc1_NvH-0949-Control-21.raw]	416.7781677246094	6.9874746992	3.6529328264	99.8754054888	96.2224726624	210928.828125	6.206378251717604E7	0	8658	0.1093165461743153	1.5523888026769843	243.8248861418062	416.7696838378906	416.78814697265625
848	416.78936767578125	25.9863118717333					1	DETECTED	416.7894 m/z @25.99 [151020OFc1_NvH-0949-Control-21.raw]	416.78936767578125	25.9863118717333	5.7163081016	98.8151031472	93.0987950456	70918.6875	7.753659927182381E7	2	8658	16.8253053484971	2.63934044694991	0.01903502069376058	416.7881774902344	416.79913330078125
849	416.8359069824219	38.0845258058667					1	DETECTED	416.8359 m/z @38.08 [151020OFc1_NvH-0949-Control-21.raw]	416.8359069824219	38.0845258058667	0.0993474026666667	99.9837558082667	99.88440840560003	68977.4921875	6.110569638047245E7	0	8658	55.084244422813605	1.6074160960260535	1.3014959349610875	416.8259582519531	416.84588623046875
850	416.8671569824219	26.3583009762667					1	DETECTED	416.8672 m/z @26.36 [151020OFc1_NvH-0949-Control-21.raw]	416.8671569824219	26.3583009762667	0.292640872	99.9947061757333	99.70206530373329	57616.359375	6.6080337760174796E7	0	8658	17.56321692991716	2.057854468645112	2.8625565677528018	416.857177734375	416.8680114746094
851	416.8780212402344	9.38238708986667					1	DETECTED	416.8780 m/z @9.38 [151020OFc1_NvH-0949-Control-21.raw]	416.8780212402344	9.38238708986667	0.00781086906666667	99.9514527314667	99.94364186240004	387047.03125	8.382520245852683E7	3	8658	18.898090729056108	2.0664718664679147	5.872989875753561	416.86810302734375	416.8838806152344
852	416.8938903808594	30.0546899762667					1	DETECTED	416.8939 m/z @30.05 [151020OFc1_NvH-0949-Control-21.raw]	416.8938903808594	30.0546899762667	0.00781086906666667	99.9837558082667	99.97594493920003	761053.625	8.425879100318104E7	3	8658	14.365320028133597	0.618898113978841	0.013951563043019312	416.8839416503906	416.89678955078125
853	416.90679931640625	22.0170926253333					1	DETECTED	416.9068 m/z @22.02 [151020OFc1_NvH-0949-Control-21.raw]	416.90679931640625	22.0170926253333	0.00781086906666667	99.9947061757333	99.98689530666664	1180219.25	1.0419140186119524E8	3	8658	0.19633506301210346	2.6939767479126626	0.06235350315260321	416.8968200683594	416.9167785644531
854	416.9286193847656	30.0781027056					1	DETECTED	416.9286 m/z @30.08 [151020OFc1_NvH-0949-Control-21.raw]	416.9286193847656	30.0781027056	0.292640872	99.9837558082667	99.69111493626669	135185.359375	6.2321935520720154E7	0	8658	1.0356626141224545	5.3479629136839435	0.42442326091867616	416.9186706542969	416.9385681152344
855	416.9496765136719	17.2266473858667					1	DETECTED	416.9497 m/z @17.23 [151020OFc1_NvH-0949-Control-21.raw]	416.9496765136719	17.2266473858667	0.0310710096	99.9947061757333	99.9636351661333	102105.7109375	5.9394485163899384E7	4	8658	4.602929692147928	0.5325132840655068	68.94409086525393	416.939697265625	416.95965576171875
856	416.9703674316406	23.7668539202667					1	DETECTED	416.9704 m/z @23.77 [151020OFc1_NvH-0949-Control-21.raw]	416.9703674316406	23.7668539202667	0.0879794858666667	99.9625735138667	99.87459402800003	247952.28125	6.514492794077145E7	0	8658	3.1956318507155395	0.7348460215235175	0.9242145300233747	416.96038818359375	416.9803161621094
857	416.9888916015625	33.9305085490667					1	DETECTED	416.9889 m/z @33.93 [151020OFc1_NvH-0949-Control-21.raw]	416.9888916015625	33.9305085490667	0.0198668450666667	99.9947061757333	99.97483933066663	182359.65625	6.96558321508734E7	0	8658	8.352073102868545	1.4113507190043504	205.78189983957802	416.98040771484375	416.9988708496094
858	417.00665283203125	43.6621175584					1	DETECTED	417.0067 m/z @43.66 [151020OFc1_NvH-0949-Control-21.raw]	417.00665283203125	43.6621175584	0.0766940485333333	99.73403772	99.65734367146668	153266.03125	6.441280038597063E7	4	8658	26.762992589441843	0.944365970282363	0.5476181901931205	416.9989013671875	417.0166015625
859	417.0195007324219	51.3912108114667					1	DETECTED	417.0195 m/z @51.39 [151020OFc1_NvH-0949-Control-21.raw]	417.0195007324219	51.3912108114667	0.00781086906666667	99.9625735138667	99.95476264480004	150761.34375	6.480075166541592E7	2	8658	0.45346034694036064	0.9213904662464656	1.4237169064339434	417.0167236328125	417.0294494628906
860	417.0372009277344	55.2465768130667					1	DETECTED	417.0372 m/z @55.25 [151020OFc1_NvH-0949-Control-21.raw]	417.0372009277344	55.2465768130667	0.1325967888	99.8754054888	99.7428087	68239.875	6.490337310035049E7	0	8658	81.76901693471775	0.8457615258795654	0.5483952067360998	417.0295104980469	417.04254150390625
861	417.0527038574219	60.1768517528					1	DETECTED	417.0527 m/z @60.18 [151020OFc1_NvH-0949-Control-21.raw]	417.0527038574219	60.1768517528	0.00781086906666667	99.4721495866667	99.46433871760004	116139.59375	7.109418290468137E7	0	8658	6.628257721661704	0.745295119757356	0.3732836442843192	417.0428161621094	417.0625
862	417.0693054199219	53.9512917794667					1	DETECTED	417.0693 m/z @53.95 [151020OFc1_NvH-0949-Control-21.raw]	417.0693054199219	53.9512917794667	0.00781086906666667	99.9734228010667	99.96561193200004	71584.25	6.1041388242841616E7	0	8658	10.903881368816094	0.8864881314477214	1.4783238207968203	417.0627136230469	417.0790100097656
863	417.0890197753906	89.9675003661333					1	DETECTED	417.0890 m/z @89.97 [151020OFc1_NvH-0949-Control-21.raw]	417.0890197753906	89.9675003661333	1.1848898856	99.9299420544	98.7450521688	214059.015625	6.4292929170274556E7	0	8658	41.534350499665365	0.5630973631234295	0.004493279349705919	417.07904052734375	417.0985107421875
864	417.1155700683594	93.296862184					1	DETECTED	417.1156 m/z @93.30 [151020OFc1_NvH-0949-Control-21.raw]	417.1155700683594	93.296862184	33.4613951610667	96.6065493346667	63.1451541736	20264.509765625	5.7127035900366426E7	0	8658	60.86989230596519	0.5181349285753102	0.02026244715606611	417.11541748046875	417.1161193847656
865	417.1261291503906	91.4743979378667					1	DETECTED	417.1261 m/z @91.47 [151020OFc1_NvH-0949-Control-21.raw]	417.1261291503906	91.4743979378667	0.1217844624	99.7777914629333	99.6560070005333	69720.6328125	5.8770420678849265E7	0	8658	0.12937787766269082	0.5160330201897197	0.4478235440003599	417.1162109375	417.12957763671875
866	417.1396789550781	92.519374976					1	DETECTED	417.1397 m/z @92.52 [151020OFc1_NvH-0949-Control-21.raw]	417.1396789550781	92.519374976	15.6033582437333	99.9947061757333	84.391347932	94879.1953125	5.5384692065692656E7	0	8658	0.06970109338175234	1.5392162739481539	3.095955451112439	417.1303405761719	417.14776611328125
867	417.16815185546875	92.2095392685333					1	DETECTED	417.1682 m/z @92.21 [151020OFc1_NvH-0949-Control-21.raw]	417.16815185546875	92.2095392685333	2.68581870586667	99.1733048834667	96.48748617760003	261183.609375	6.644025761775006E7	0	8658	0.146517996989445	0.7270058350489949	0.14854220347883304	417.1587219238281	417.1781005859375
868	417.1879577636719	19.8492764568					1	DETECTED	417.1880 m/z @19.85 [151020OFc1_NvH-0949-Control-21.raw]	417.1879577636719	19.8492764568	2.447327572	99.0976184421333	96.65029087013329	64396.18359375	6.1170910178565964E7	0	8658	2.2318877351970734	3.9424188092415835	5.751578770156393	417.1781921386719	417.1934814453125
869	417.2034912109375	35.0517411824					1	DETECTED	417.2035 m/z @35.05 [151020OFc1_NvH-0949-Control-21.raw]	417.2034912109375	35.0517411824	2.76159663253333	99.9299420544	97.16834542186668	367767.0	8.877708852140608E7	3	8658	16.936170601863687	0.5093212359704792	2.2564990358489214	417.1935119628906	417.2117004394531
870	417.2217102050781	16.3048475784					1	DETECTED	417.2217 m/z @16.30 [151020OFc1_NvH-0949-Control-21.raw]	417.2217102050781	16.3048475784	2.0604780752	99.1407327301333	97.0802546549333	2482181.75	1.6926029987249437E8	3	8658	0.25769621909172713	1.141108800774186	24.748866025629535	417.21173095703125	417.2316589355469
871	417.24041748046875	23.0266480186667					1	DETECTED	417.2404 m/z @23.03 [151020OFc1_NvH-0949-Control-21.raw]	417.24041748046875	23.0266480186667	3.06423135493333	96.8477190896	93.78348773466668	641298.125	9.331698973267174E7	2	8658	21.712838226254163	1.8883021762022167	1.6831498580967732	417.2317199707031	417.2405090332031
872	417.2505187988281	28.0399132744					1	DETECTED	417.2505 m/z @28.04 [151020OFc1_NvH-0949-Control-21.raw]	417.2505187988281	28.0399132744	2.50454339146667	97.8028376722667	95.29829428080004	2426209.75	1.8194782706781092E8	3	8658	2.1024483386322608	3.068250206863116	29.9135527328404	417.24053955078125	417.260498046875
873	417.267578125	70.4812610770667					1	DETECTED	417.2676 m/z @70.48 [151020OFc1_NvH-0949-Control-21.raw]	417.267578125	70.4812610770667	2.79949229706667	95.5088054541333	92.70931315706663	1158499.375	1.1897766697564967E8	0	8658	0.313786826313887	2.0099374496300326	0.5125268035073877	417.2605285644531	417.2774658203125
874	417.2856140136719	91.1962344194667					1	DETECTED	417.2856 m/z @91.20 [151020OFc1_NvH-0949-Control-21.raw]	417.2856140136719	91.1962344194667	2.80900696586667	93.9603003592	91.15129339333333	52164.88671875	6.203733781694042E7	0	8658	35.645711578579245	0.5162556542617845	0.009984160640918232	417.2776184082031	417.2949523925781
875	417.30499267578125	89.8099897645333					1	DETECTED	417.3050 m/z @89.81 [151020OFc1_NvH-0949-Control-21.raw]	417.30499267578125	89.8099897645333	1.83068485093333	99.9408839170667	98.11019906613338	875405.5625	6.128285636703071E7	0	8658	0.05899535571856518	0.5580741260274714	0.45671021281085844	417.2970886230469	417.3089904785156
876	417.3210144042969	92.6203768397333					1	DETECTED	417.3210 m/z @92.62 [151020OFc1_NvH-0949-Control-21.raw]	417.3210144042969	92.6203768397333	34.4907372925333	92.6203768397333	58.1296395472	84454.46875	4.256102295522138E7	0	8658	0.8564556353784099	0.5	null	417.3199768066406	417.3264465332031
877	417.33575439453125	92.6203768397333					1	DETECTED	417.3358 m/z @92.62 [151020OFc1_NvH-0949-Control-21.raw]	417.33575439453125	92.6203768397333	21.022050264	92.6203768397333	71.5983265757333	37529.765625	5.33265141981019E7	0	8658	1.0684673342574769	0.5	null	417.3339538574219	417.3456726074219
878	417.4288024902344	20.7656636098667					1	DETECTED	417.4288 m/z @20.77 [151020OFc1_NvH-0949-Control-21.raw]	417.4288024902344	20.7656636098667	4.3910395912	96.5317061682667	92.1406665770667	69452.328125	6.392604811506255E7	0	8658	0.18679338845392124	3.186689531055658	5.6922903276958925	417.4189453125	417.4385681152344
879	417.46014404296875	24.77226372					1	DETECTED	417.4601 m/z @24.77 [151020OFc1_NvH-0949-Control-21.raw]	417.46014404296875	24.77226372	3.31429294053333	69.8642657464	66.54997280586666	29378.689453125	5.131534948669195E7	0	8658	60.1055839746701	1.5507051782722376	3.029799528488754	417.4502258300781	417.462646484375
880	417.47271728515625	23.7776956768					1	DETECTED	417.4727 m/z @23.78 [151020OFc1_NvH-0949-Control-21.raw]	417.47271728515625	23.7776956768	3.03583779493333	96.6849501181333	93.64911232319997	124141.015625	7.075179976965992E7	0	8658	18.887126684704846	0.525268114696714	0.5769269895235914	417.4629211425781	417.4826965332031
881	417.48333740234375	21.946439444					1	DETECTED	417.4833 m/z @21.95 [151020OFc1_NvH-0949-Control-21.raw]	417.48333740234375	21.946439444	3.82443311706667	94.4894360445333	90.66500292746663	116578.828125	7.131888357163477E7	0	8658	0.11367075918239067	0.5354309590934395	0.012042049070750507	417.4827880859375	417.4902038574219
882	417.500244140625	25.8253096826667					1	DETECTED	417.5002 m/z @25.83 [151020OFc1_NvH-0949-Control-21.raw]	417.500244140625	25.8253096826667	2.56182460026667	86.6318161717333	84.06999157146663	390846.9375	6.922872191649155E7	0	8658	0.15661273557089217	1.7028571681613554	0.42598205098015923	417.4902648925781	417.51007080078125
883	417.5198059082031	51.1736133381333					1	DETECTED	417.5198 m/z @51.17 [151020OFc1_NvH-0949-Control-21.raw]	417.5198059082031	51.1736133381333	3.8040918264	97.8138290946667	94.0097372682667	55854.3046875	6.570199355820637E7	0	8658	52.663582382019364	1.0584979797325174	1.1264921492096323	417.51025390625	417.52899169921875
884	417.5391540527344	18.065315224					1	DETECTED	417.5392 m/z @18.07 [151020OFc1_NvH-0949-Control-21.raw]	417.5391540527344	18.065315224	3.5966838704	56.9760511392	53.3793672688	228002.453125	5.1669554964855984E7	0	8658	4.3070785675678245	0.5396681284114162	1.6239565468601265	417.5291748046875	417.54449462890625
885	417.55450439453125	12.2186151765333					1	DETECTED	417.5545 m/z @12.22 [151020OFc1_NvH-0949-Control-21.raw]	417.55450439453125	12.2186151765333	3.2941514592	97.6391515650667	94.3450001058667	954095.4375	1.1145060617540428E8	3	8658	0.1206191227943787	1.5830789453345266	5.97162361921358	417.5445251464844	417.5644836425781
886	417.56634521484375	25.6198911269333					1	DETECTED	417.5663 m/z @25.62 [151020OFc1_NvH-0949-Control-21.raw]	417.56634521484375	25.6198911269333	4.26938694266667	94.5916325666667	90.32224562400003	600179.9375	7.735286304860936E7	0	8658	0.1541745055914987	17.7470026594044	0.09852539144994757	417.56451416015625	417.57110595703125
887	417.58111572265625	38.7251097626667					1	DETECTED	417.5811 m/z @38.73 [151020OFc1_NvH-0949-Control-21.raw]	417.58111572265625	38.7251097626667	3.4845518216	88.4019790184	84.91742719679999	638409.5625	7.679629174918537E7	0	8658	16.856927528659337	0.5272294113410197	0.26552509078863357	417.5711364746094	417.5904541015625
888	417.5987548828125	30.1319687552167					1	DETECTED	417.5988 m/z @30.13 [151020OFc1_NvH-0949-Control-21.raw]	417.5987548828125	30.1319687552167	3.1403989688	95.3904318573333	92.2500328885333	108358.109375	6.668849636107986E7	0	8658	0.13440783323049743	2.1802282013666323	0.014634865494891918	417.5918273925781	417.6086120605469
889	417.6151428222656	27.9970220509333					1	DETECTED	417.6151 m/z @28.00 [151020OFc1_NvH-0949-Control-21.raw]	417.6151428222656	27.9970220509333	2.70476230533333	80.2448761714667	77.54011386613337	23678.431640625	6.086818577301373E7	0	8658	71.24719900995508	1.535877411360847	2.079715745650303	417.6089172363281	417.61932373046875
890	417.62945556640625	20.6886224506667					1	DETECTED	417.6295 m/z @20.69 [151020OFc1_NvH-0949-Control-21.raw]	417.62945556640625	20.6886224506667	0.929026126666667	94.1475568168	93.21853069013333	62298.73046875	5.948600882016853E7	0	8658	0.05821338981958846	2.3588166772645547	30.79495370452309	417.6212463378906	417.6385192871094
891	417.6924133300781	23.8593135197333					1	DETECTED	417.6924 m/z @23.86 [151020OFc1_NvH-0949-Control-21.raw]	417.6924133300781	23.8593135197333	5.89199728746667	83.855395596	77.96339830853333	143981.609375	5.166722521679015E7	0	8658	0.20626124069965357	0.5348876675165382	0.059987576383156896	417.6833801269531	417.69366455078125
892	417.7037048339844	20.5322913629333					1	DETECTED	417.7037 m/z @20.53 [151020OFc1_NvH-0949-Control-21.raw]	417.7037048339844	20.5322913629333	3.246543704	93.3535015056	90.10695780159999	203756.25	6.966550898627828E7	2	8658	6.277249404408845	0.6700974411171413	6.292056064016114	417.6938171386719	417.713623046875
893	417.7173767089844	27.2502326096					1	DETECTED	417.7174 m/z @27.25 [151020OFc1_NvH-0949-Control-21.raw]	417.7173767089844	27.2502326096	4.8899752144	95.7572566413333	90.8672814269333	103632.7265625	5.903258281992011E7	0	8658	6.15794653657488	2.6324263211720083	2.6937066409843036	417.7137145996094	417.7187194824219
894	417.7287292480469	23.4293330272					1	DETECTED	417.7287 m/z @23.43 [151020OFc1_NvH-0949-Control-21.raw]	417.7287292480469	23.4293330272	4.68081541146667	94.8013012794667	90.12048586800003	1371092.75	1.1136895519650835E8	2	8658	7.315956267094851	0.5487142588179414	1.4327554827668645	417.71875	417.72943115234375
895	417.73944091796875	35.6562823922667					1	DETECTED	417.7394 m/z @35.66 [151020OFc1_NvH-0949-Control-21.raw]	417.73944091796875	35.6562823922667	3.737340116	92.6605153746667	88.9231752586667	1.0262123E7	2.529090799317228E8	2	8658	0.17898756395347704	0.5188116300388996	1.8574587268764307	417.7294616699219	417.7494201660156
896	417.7522277832031	28.0622987354667					1	DETECTED	417.7522 m/z @28.06 [151020OFc1_NvH-0949-Control-21.raw]	417.7522277832031	28.0622987354667	2.65701275493333	82.9803056053333	80.32329285039997	550682.6875	7.793062077352178E7	0	8658	2.19025096880252	0.6449835822686248	0.36969431411476084	417.7494812011719	417.76220703125
897	417.763427734375	19.6686342402667					1	DETECTED	417.7634 m/z @19.67 [151020OFc1_NvH-0949-Control-21.raw]	417.763427734375	19.6686342402667	8.51226175146667	81.8842724018667	73.37201065040003	216082.75	6.24961026805685E7	2	8658	0.25132544392149825	0.5385297522379409	1.4153338871655428	417.76226806640625	417.7729797363281
898	417.77606201171875	18.3115937162667					1	DETECTED	417.7761 m/z @18.31 [151020OFc1_NvH-0949-Control-21.raw]	417.77606201171875	18.3115937162667	4.1127716064	57.2660640592	53.153292452799995	55189.54296875	3.927423832658258E7	0	8658	11.525956189552277	2.256136064057093	9.357587973198041E-4	417.7735290527344	417.7859802246094
899	417.80487060546875	36.1014271498667					1	DETECTED	417.8049 m/z @36.10 [151020OFc1_NvH-0949-Control-21.raw]	417.80487060546875	36.1014271498667	2.022109436	99.1082288296	97.0861193936	77073.6015625	7.63500009259289E7	0	8658	67.08230510242547	1.3769759743205805	1.6301503411065563	417.795166015625	417.8142395019531
900	417.8539123535156	41.696577844					1	DETECTED	417.8539 m/z @41.70 [151020OFc1_NvH-0949-Control-21.raw]	417.8539123535156	41.696577844	0.0538293610666667	99.9947061757333	99.94087681466664	37179.15234375	6.337452695931936E7	0	8658	76.28855913629104	1.180888621361096	1.764515795691089	417.8439636230469	417.8566589355469
901	417.86676025390625	28.9943192592					1	DETECTED	417.8668 m/z @28.99 [151020OFc1_NvH-0949-Control-21.raw]	417.86676025390625	28.9943192592	0.7615648848	99.9625735138667	99.2010086290667	237911.421875	7.190034056780888E7	3	8658	72.56786042349297	2.359778230629317	3.738463732038254	417.8567810058594	417.8667907714844
902	417.8768005371094	47.5324108458667					1	DETECTED	417.8768 m/z @47.53 [151020OFc1_NvH-0949-Control-21.raw]	417.8768005371094	47.5324108458667	0.0198668450666667	99.6470643250667	99.62719748000002	2826790.0	1.2221435676331541E8	3	8658	0.19196657374228465	0.5165621828759698	0.008082240658049224	417.8668212890625	417.88677978515625
903	417.8887939453125	12.2186151765333					1	DETECTED	417.8888 m/z @12.22 [151020OFc1_NvH-0949-Control-21.raw]	417.8887939453125	12.2186151765333	0.0310710096	99.9947061757333	99.9636351661333	629918.5625	1.0179422994719717E8	3	8658	0.1403909961861327	0.7062286082746072	3.231509681655874	417.8868408203125	417.89874267578125
904	417.9007873535156	25.6198911269333					1	DETECTED	417.9008 m/z @25.62 [151020OFc1_NvH-0949-Control-21.raw]	417.9007873535156	25.6198911269333	0.0198668450666667	99.8864133738667	99.86654652880003	379001.59375	8.060404571818307E7	3	8658	0.6321977248779085	0.6598291659166046	0.7709889988065246	417.89886474609375	417.91058349609375
905	417.9153137207031	38.7151056592					1	DETECTED	417.9153 m/z @38.72 [151020OFc1_NvH-0949-Control-21.raw]	417.9153137207031	38.7151056592	0.00781086906666667	99.9947061757333	99.98689530666664	251651.4375	6.549941453636835E7	0	8658	0.15500493668076842	0.5055256654855409	0.00990125311364345	417.91082763671875	417.92510986328125
906	417.9338684082031	29.9901115856					1	DETECTED	417.9339 m/z @29.99 [151020OFc1_NvH-0949-Control-21.raw]	417.9338684082031	29.9901115856	0.0425334264	99.9514527314667	99.9089193050667	76701.390625	6.93192919796413E7	0	8658	1.4363041690836305	1.8278919245912904	0.009589105957861768	417.92535400390625	417.9437255859375
907	417.95513916015625	20.5055854978667					1	DETECTED	417.9551 m/z @20.51 [151020OFc1_NvH-0949-Control-21.raw]	417.95513916015625	20.5055854978667	0.00781086906666667	99.6688184370667	99.66100756800004	92847.65625	6.040951864653416E7	0	8658	0.4333779882290436	3.8292320127475166	0.24273325175624105	417.9452819824219	417.9577941894531
908	417.9678649902344	28.4546001589333					1	DETECTED	417.9679 m/z @28.45 [151020OFc1_NvH-0949-Control-21.raw]	417.9678649902344	28.4546001589333	0.0198668450666667	99.9190572024	99.89919035733332	342179.0	7.025754932998413E7	4	8658	0.1600285234565817	3.84766625079054	13.627469291989707	417.9579162597656	417.977783203125
909	417.9848327636719	21.9682827674667					1	DETECTED	417.9848 m/z @21.97 [151020OFc1_NvH-0949-Control-21.raw]	417.9848327636719	21.9682827674667	0.00781086906666667	99.9947061757333	99.98689530666664	82478.9296875	7.213700298075852E7	0	8658	32.065580869373484	2.366839760139481	3.5929972364835727	417.9778747558594	417.99176025390625
910	418.00177001953125	25.8253096826667					1	DETECTED	418.0018 m/z @25.83 [151020OFc1_NvH-0949-Control-21.raw]	418.00177001953125	25.8253096826667	0.00781086906666667	99.9837558082667	99.97594493920003	128948.6640625	7.004258355691987E7	4	8658	0.0525067900696925	2.368050124086619	35.76245737162336	417.9918518066406	418.0116882324219
911	418.0304870605469	76.3260713533333					1	DETECTED	418.0305 m/z @76.33 [151020OFc1_NvH-0949-Control-21.raw]	418.0304870605469	76.3260713533333	0.719059190666667	99.6908697890667	98.97181059840003	125157.7265625	8.35080118959496E7	0	8658	1.9888119644612061	1.73453120434001	1.2768402086102628	418.0205078125	418.0396423339844
912	418.0485534667969	64.3840595821333					1	DETECTED	418.0486 m/z @64.38 [151020OFc1_NvH-0949-Control-21.raw]	418.0485534667969	64.3840595821333	0.303067782933333	99.0215505882667	98.71848280533337	77172.328125	6.526809078321394E7	0	8658	0.085812834202045	0.8215840790525356	0.05727481573683889	418.0404968261719	418.0583190917969
913	418.0843200683594	63.3632565149333					1	DETECTED	418.0843 m/z @63.36 [151020OFc1_NvH-0949-Control-21.raw]	418.0843200683594	63.3632565149333	7.10350250506667	99.9837558082667	92.88025330320002	306791.46875	1.3603542751628536E8	0	8658	10.637319822424033	2.622157547662059	0.604146338243882	418.07440185546875	418.0928039550781
914	418.1078186035156	92.3557335850667					1	DETECTED	418.1078 m/z @92.36 [151020OFc1_NvH-0949-Control-21.raw]	418.1078186035156	92.3557335850667	0.229258614666667	95.5429133685333	95.31365475386664	43124.25390625	7.075352184069034E7	0	8658	59.67547193744274	0.5172978494210846	0.03459569884216926	418.097900390625	418.1097717285156
915	418.1208801269531	90.6322784336					1	DETECTED	418.1209 m/z @90.63 [151020OFc1_NvH-0949-Control-21.raw]	418.1208801269531	90.6322784336	10.5920086378667	99.6688184370667	89.0768097992	113047.3203125	7.845785441565277E7	0	8658	0.16639424900547795	0.5029803443480985	0.975560815255968	418.1127014160156	418.12322998046875
916	418.1349792480469	83.3160057786667					1	DETECTED	418.1350 m/z @83.32 [151020OFc1_NvH-0949-Control-21.raw]	418.1349792480469	83.3160057786667	0.282099450133333	98.7930177090667	98.51091825893337	292001.875	1.3265629457920273E8	0	8658	13.312124545444206	0.5877522322068576	3.1109034850701947	418.1252746582031	418.1439514160156
917	418.17156982421875	90.5287750314667					1	DETECTED	418.1716 m/z @90.53 [151020OFc1_NvH-0949-Control-21.raw]	418.17156982421875	90.5287750314667	5.4376756912	95.2439248626667	89.8062491714667	129103.234375	7.296841821433339E7	2	8658	36.79545292370992	0.5076240272022127	0.01747742579669941	418.1623229980469	418.1815490722656
918	418.186767578125	20.4420946202667					1	DETECTED	418.1868 m/z @20.44 [151020OFc1_NvH-0949-Control-21.raw]	418.186767578125	20.4420946202667	4.07550321733333	93.7190242976	89.64352108026667	94815.4375	6.844513309020248E7	0	8658	57.88903166656016	3.6650791413057338	17.39076691485067	418.18157958984375	418.1967468261719
919	418.1991882324219	16.1159837125333					1	DETECTED	418.1992 m/z @16.12 [151020OFc1_NvH-0949-Control-21.raw]	418.1991882324219	16.1159837125333	3.737340116	92.5101214386667	88.7727813226667	78051.6171875	6.5054283795855455E7	0	8658	4.816438690773609	4.356178863114471	50.24180628428451	418.19677734375	418.2005920410156
920	418.21063232421875	47.6268558544					1	DETECTED	418.2106 m/z @47.63 [151020OFc1_NvH-0949-Control-21.raw]	418.21063232421875	47.6268558544	3.10223915946667	95.5088054541333	92.40656629466662	1396727.125	1.061218458176408E8	0	8658	62.39918915345518	1.1441667257943602	2.3810874706265777	418.20068359375	418.210693359375
921	418.220703125	29.3401626797333					1	DETECTED	418.2207 m/z @29.34 [151020OFc1_NvH-0949-Control-21.raw]	418.220703125	29.3401626797333	2.99793809306667	99.7993246565333	96.80138656346664	5556385.0	2.776695871425069E8	2	8658	0.24261634380996355	20.7749685653451	0.07101802681293483	418.2107238769531	418.2306823730469
922	418.2408447265625	35.6700381653333					1	DETECTED	418.2408 m/z @35.67 [151020OFc1_NvH-0949-Control-21.raw]	418.2408447265625	35.6700381653333	3.13090959893333	99.7558541944	96.62494459546667	4655357.5	1.87405400575675E8	2	8658	0.7834378470851817	1.5633747514759342	1.6464800076968362	418.2308654785156	418.2508239746094
923	418.2622985839844	91.6025171242667					1	DETECTED	418.2623 m/z @91.60 [151020OFc1_NvH-0949-Control-21.raw]	418.2622985839844	91.6025171242667	2.12750592	97.1289266696	95.0014207496	169254.90625	8.040767395360574E7	2	8658	79.91271950278833	0.5049090152188822	0.16676316292800739	418.2523193359375	418.26971435546875
924	418.27972412109375	91.3770092850667					1	DETECTED	418.2797 m/z @91.38 [151020OFc1_NvH-0949-Control-21.raw]	418.27972412109375	91.3770092850667	2.78041570906667	94.9966468053333	92.21623109626663	213499.65625	7.065632186621265E7	0	8658	21.14580253477034	0.5051829747930613	1.8561238481937243	418.269775390625	418.28778076171875
925	418.29693603515625	89.8099897645333					1	DETECTED	418.2969 m/z @89.81 [151020OFc1_NvH-0949-Control-21.raw]	418.29693603515625	89.8099897645333	15.7335353712	95.5533441885333	79.8198088173333	130636.6015625	7.382472549160814E7	0	8658	4.122146224206432	0.9675837349322068	1.392640466896946	418.29193115234375	418.3069152832031
926	418.3174743652344	89.8099897645333					1	DETECTED	418.3175 m/z @89.81 [151020OFc1_NvH-0949-Control-21.raw]	418.3174743652344	89.8099897645333	37.1222555253333	94.7632013434667	57.6409458181334	997049.75	6.217486961113961E7	0	8658	0.04363189510900156	1.022240138418117	33.909956148674226	418.3074951171875	418.32421875
927	418.44573974609375	24.2058471149333					1	DETECTED	418.4457 m/z @24.21 [151020OFc1_NvH-0949-Control-21.raw]	418.44573974609375	24.2058471149333	5.6238695496	99.2161231549333	93.5922536053333	121379.734375	7.184026757479599E7	0	8658	8.1644652796139	0.5087123364231049	0.00848849110161952	418.4359130859375	418.4555358886719
928	418.4590759277344	20.064737984					1	DETECTED	418.4591 m/z @20.06 [151020OFc1_NvH-0949-Control-21.raw]	418.4590759277344	20.064737984	4.29743615973333	99.4830783608	95.18564220106666	57468.65234375	6.116552761723663E7	0	8658	0.09143145738241287	3.2356709141216458	0.033160650386572156	418.4558410644531	418.46160888671875
929	418.4717712402344	38.0642508789333					1	DETECTED	418.4718 m/z @38.06 [151020OFc1_NvH-0949-Control-21.raw]	418.4717712402344	38.0642508789333	3.60608374506667	98.1226460845333	94.51656233946663	370170.28125	7.299672120973022E7	4	8658	9.717038838572208	0.5061479099367047	0.014597055004661475	418.4619445800781	418.48175048828125
930	418.48504638671875	20.8954829837333					1	DETECTED	418.4850 m/z @20.90 [151020OFc1_NvH-0949-Control-21.raw]	418.48504638671875	20.8954829837333	4.70926934106667	99.6908697890667	94.98160044800002	67582.6015625	6.567578353188556E7	0	8658	4.695495626197221	2.946263342446454	0.10149662374674982	418.4818115234375	418.49462890625
931	418.5132751464844	33.8951438458667					1	DETECTED	418.5133 m/z @33.90 [151020OFc1_NvH-0949-Control-21.raw]	418.5132751464844	33.8951438458667	3.64355422026667	94.743862204	91.10030798373333	118287.0703125	6.1655979610635675E7	0	8658	0.058248913027625804	1.8822487848525626	0.003947013961343551	418.5032958984375	418.52288818359375
932	418.53521728515625	29.0872577965333					1	DETECTED	418.5352 m/z @29.09 [151020OFc1_NvH-0949-Control-21.raw]	418.53521728515625	29.0872577965333	4.7846724096	80.9381389208	76.1534665112	233772.828125	7.403624620635137E7	0	8658	3.3920005257170587	4.847230491716609	0.08464436657386414	418.52545166015625	418.5352783203125
933	418.5453186035156	47.5898770936					1	DETECTED	418.5453 m/z @47.59 [151020OFc1_NvH-0949-Control-21.raw]	418.5453186035156	47.5898770936	3.03583779493333	97.7372030717333	94.70136527679998	820078.875	8.381555401988138E7	3	8658	0.14146466098254962	0.5460561036634475	0.09511495924185415	418.53533935546875	418.55523681640625
934	418.558837890625	30.4239171698667					1	DETECTED	418.5588 m/z @30.42 [151020OFc1_NvH-0949-Control-21.raw]	418.558837890625	30.4239171698667	3.9944830464	95.7246299824	91.730146936	108106.15625	7.406549385826153E7	0	8658	23.38234024911241	2.1480471434148685	0.7091926718231873	418.5553283691406	418.5614013671875
935	418.5714111328125	23.6418490301333					1	DETECTED	418.5714 m/z @23.64 [151020OFc1_NvH-0949-Control-21.raw]	418.5714111328125	23.6418490301333	3.77526060346667	94.2493969864	90.47413638293332	957370.8125	8.394354858329096E7	3	8658	0.15218776159268543	3.7566476168814678	0.029166239298181934	418.5614318847656	418.5813903808594
936	418.58343505859375	24.3982054197333					1	DETECTED	418.5834 m/z @24.40 [151020OFc1_NvH-0949-Control-21.raw]	418.58343505859375	24.3982054197333	3.16890509066667	85.8472747893333	82.67836969866663	204497.328125	6.311816798090911E7	3	8658	0.13705676910796072	0.5119776252216933	0.02234666618781623	418.5814208984375	418.58404541015625
937	418.5941162109375	34.5707966077333					1	DETECTED	418.5941 m/z @34.57 [151020OFc1_NvH-0949-Control-21.raw]	418.5941162109375	34.5707966077333	3.39986990586667	93.4511581754667	90.05128826960004	223834.828125	6.64361409363418E7	0	8658	0.1710815891854338	0.6575867477925421	0.0075636002199399475	418.58416748046875	418.6038818359375
938	418.60894775390625	4.14978785146667					1	DETECTED	418.6089 m/z @4.15 [151020OFc1_NvH-0949-Control-21.raw]	418.60894775390625	4.14978785146667	3.13090959893333	98.7491491256	95.61823952666667	53150.4296875	6.308909385693457E7	0	8658	0.14998002028890323	0.8630456241339268	55.6990540669724	418.60418701171875	418.6189270019531
939	418.6463317871094	24.1427418082667					1	DETECTED	418.6463 m/z @24.14 [151020OFc1_NvH-0949-Control-21.raw]	418.6463317871094	24.1427418082667	4.13126285546667	92.4714570328	88.34019417733333	75192.78125	7.139383726209317E7	0	8658	0.12470750818681609	2.7843660577196943	0.001446181642475815	418.6365661621094	418.6560974121094
940	418.7038269042969	15.6882259112					1	DETECTED	418.7038 m/z @15.69 [151020OFc1_NvH-0949-Control-21.raw]	418.7038269042969	15.6882259112	2.57117196426667	66.3438106344	63.77263867013333	129356.3984375	5.022880425928167E7	2	8658	3.9533133261859774	0.5258253538818835	5.379454599089009	418.69384765625	418.7064514160156
941	418.71649169921875	21.9020446061333					1	DETECTED	418.7165 m/z @21.90 [151020OFc1_NvH-0949-Control-21.raw]	418.71649169921875	21.9020446061333	3.428014316	99.3848570338667	95.95684271786669	1056004.25	9.623114834699033E7	2	8658	0.2906647460295453	1.2042410730561943	0.06410258358725168	418.70654296875	418.718994140625
942	418.7290954589844	19.8941965216					1	DETECTED	418.7291 m/z @19.89 [151020OFc1_NvH-0949-Control-21.raw]	418.7290954589844	19.8941965216	3.63419579946667	99.2531268330667	95.61893103360003	3692221.25	2.278239695551194E8	2	8658	9.53216541576781	0.7903528245980621	0.5270676339588328	418.71917724609375	418.73907470703125
943	418.742431640625	35.6562823922667					1	DETECTED	418.7424 m/z @35.66 [151020OFc1_NvH-0949-Control-21.raw]	418.742431640625	35.6562823922667	3.662285092	83.9023534408	80.2400683488	1211891.375	8.250367301895063E7	2	8658	0.18108909239036564	0.5094286729413839	0.026842614425179885	418.7391052246094	418.7523498535156
944	418.7530517578125	5.65171869946667					1	DETECTED	418.7531 m/z @5.65 [151020OFc1_NvH-0949-Control-21.raw]	418.7530517578125	5.65171869946667	5.52178499706667	97.4853803824	91.96359538533332	733612.0625	8.329530033888842E7	2	8658	0.18449235389704377	6.618982460319221	67.58888355756497	418.7524719238281	418.7630310058594
945	418.7640686035156	33.8785689618667					1	DETECTED	418.7641 m/z @33.88 [151020OFc1_NvH-0949-Control-21.raw]	418.7640686035156	33.8785689618667	2.39946533306667	94.0076936402667	91.60822830720002	113027.40625	7.716957457025751E7	0	8658	17.995635915890997	2.6274389353858463	3.366612017486101	418.7630615234375	418.7721252441406
946	418.7823791503906	3.94787774453333					1	DETECTED	418.7824 m/z @3.95 [151020OFc1_NvH-0949-Control-21.raw]	418.7823791503906	3.94787774453333	3.7657609888	98.5526976272	94.78693663840001	265516.78125	6.75815117169804E7	2	8658	0.167775679467689	1.4774759205765142	1.4139449799742487	418.7729187011719	418.7921447753906
947	418.8477478027344	13.3944562957333					1	DETECTED	418.8477 m/z @13.39 [151020OFc1_NvH-0949-Control-21.raw]	418.8477478027344	13.3944562957333	0.1107928992	99.9947061757333	99.88391327653329	84355.1484375	6.1435002095522895E7	0	8658	0.13244831881641161	15.1099167755942	44.197278753814956	418.83782958984375	418.8575439453125
948	418.8690490722656	35.9573208354667					1	DETECTED	418.8690 m/z @35.96 [151020OFc1_NvH-0949-Control-21.raw]	418.8690490722656	35.9573208354667	0.00781086906666667	99.8864133738667	99.87860250480004	331910.28125	6.9762549767714E7	0	8658	10.202843023304204	0.5222245571801324	0.04115379581624455	418.8595886230469	418.8790283203125
949	418.8883056640625	13.5415667408					1	DETECTED	418.8883 m/z @13.54 [151020OFc1_NvH-0949-Control-21.raw]	418.8883056640625	13.5415667408	0.00781086906666667	99.8974511061333	99.88964023706664	227279.96875	7.941899082946657E7	3	8658	34.09796449860337	4.2590938336404776	2.3520990246404327	418.8790588378906	418.8979797363281
950	418.9079895019531	26.3204306658667					1	DETECTED	418.9080 m/z @26.32 [151020OFc1_NvH-0949-Control-21.raw]	418.9079895019531	26.3204306658667	0.0310710096	99.8864133738667	99.8553423642667	1302300.875	1.0188104605200817E8	3	8658	2.8485714886067406	26.849913060613687	0.5927403880196573	418.89801025390625	418.91796875
951	418.9180908203125	24.4779022842667					1	DETECTED	418.9181 m/z @24.48 [151020OFc1_NvH-0949-Control-21.raw]	418.9180908203125	24.4779022842667	0.1217844624	99.9625735138667	99.8407890514667	131643.328125	7.472208521312337E7	0	8658	10.10943569703533	2.2155347250077906	41.891834252117306	418.9179992675781	418.92803955078125
952	418.9287414550781	34.6297527112					1	DETECTED	418.9287 m/z @34.63 [151020OFc1_NvH-0949-Control-21.raw]	418.9287414550781	34.6297527112	0.00781086906666667	99.9947061757333	99.98689530666664	127493.6328125	6.04794702003536E7	0	8658	14.500023089992084	1.420028233474379	0.0020588890058635006	418.9281005859375	418.9382629394531
953	418.9427185058594	13.3026320504					1	DETECTED	418.9427 m/z @13.30 [151020OFc1_NvH-0949-Control-21.raw]	418.9427185058594	13.3026320504	0.0198668450666667	99.8864133738667	99.86654652880003	83475.53125	6.312602968221041E7	3	8658	0.08694318186408978	3.0611995297467325	603.3497907359615	418.9387512207031	418.9526672363281
954	418.95562744140625	26.4415732850667					1	DETECTED	418.9556 m/z @26.44 [151020OFc1_NvH-0949-Control-21.raw]	418.95562744140625	26.4415732850667	3.38097749653333	99.9408839170667	96.55990642053337	77172.4296875	6.5500376737846345E7	0	8658	15.115589859451713	3.2128212941124774	6.068374573934198	418.9527893066406	418.9625244140625
955	418.97265625	21.5975229786667					1	DETECTED	418.9727 m/z @21.60 [151020OFc1_NvH-0949-Control-21.raw]	418.97265625	21.5975229786667	0.00781086906666667	99.9408839170667	99.93307304800004	217609.796875	6.536396971977453E7	0	8658	16.40920976267312	0.6939209909627279	0.2216776818181178	418.9626770019531	418.9737243652344
956	418.9837341308594	27.7479981978667					1	DETECTED	418.9837 m/z @27.75 [151020OFc1_NvH-0949-Control-21.raw]	418.9837341308594	27.7479981978667	0.00781086906666667	99.9947061757333	99.98689530666664	657550.875	9.325416389185494E7	0	8658	0.15289286183987727	0.6023311794732268	9.613800775869914	418.9737548828125	418.9934387207031
957	418.9987487792969	24.1930677296					1	DETECTED	418.9987 m/z @24.19 [151020OFc1_NvH-0949-Control-21.raw]	418.9987487792969	24.1930677296	0.600046297866667	99.2318628528	98.63181655493334	51848.22265625	7.136172015979977E7	0	8658	10.408460714697824	2.0339490963201783	3.0741473061056586	418.9938049316406	419.0042419433594
958	419.01434326171875	73.1282956405333					1	DETECTED	419.0143 m/z @73.13 [151020OFc1_NvH-0949-Control-21.raw]	419.01434326171875	73.1282956405333	0.00781086906666667	99.9947061757333	99.98689530666664	95302.046875	8.222471959666333E7	0	8658	0.5773046120825427	0.5713355731413328	0.06559874937900916	419.004638671875	419.0220642089844
959	419.0320739746094	27.0445149541333					1	DETECTED	419.0321 m/z @27.04 [151020OFc1_NvH-0949-Control-21.raw]	419.0320739746094	27.0445149541333	0.7404441376	99.9514527314667	99.21100859386671	108082.0234375	6.665458339797568E7	0	8658	0.18616967448475918	4.213557010835197	7.344274354275379	419.0221252441406	419.0350341796875
960	419.045166015625	89.9981924597333					1	DETECTED	419.0452 m/z @90.00 [151020OFc1_NvH-0949-Control-21.raw]	419.045166015625	89.9981924597333	0.4905116504	99.9514527314667	99.46094108106671	362410.75	6.809223041926584E7	0	8658	0.0617400750611381	0.5026699853562742	0.0028080508282653945	419.0357666015625	419.0546875
961	419.0686340332031	71.1149494072					1	DETECTED	419.0686 m/z @71.11 [151020OFc1_NvH-0949-Control-21.raw]	419.0686340332031	71.1149494072	0.00781086906666667	99.7667186485333	99.75890777946664	103776.4609375	6.849922659740183E7	0	8658	0.6561793451446931	0.5135097526544268	3.721483918965384	419.058837890625	419.07818603515625
962	419.0876770019531	62.9290245210667					1	DETECTED	419.0877 m/z @62.93 [151020OFc1_NvH-0949-Control-21.raw]	419.0876770019531	62.9290245210667	1.90671480186667	95.2542413746667	93.34752657280004	53583.0625	6.5793962674915455E7	0	8658	6.000152264689959	0.7648639243773921	0.17473560841653285	419.07867431640625	419.0971984863281
963	419.1195373535156	90.3395172898667					1	DETECTED	419.1195 m/z @90.34 [151020OFc1_NvH-0949-Control-21.raw]	419.1195373535156	90.3395172898667	0.00781086906666667	99.9947061757333	99.98689530666664	805581.25	6.908618341155906E7	0	8658	0.07666474075453777	1.0392932208778616	1.4254138328730672	419.1102294921875	419.1278381347656
964	419.1385498046875	69.7400509242667					1	DETECTED	419.1385 m/z @69.74 [151020OFc1_NvH-0949-Control-21.raw]	419.1385498046875	69.7400509242667	8.92479026293333	95.7892500853333	86.86445982239997	49684.47265625	6.2179493823442616E7	0	8658	13.103020560611938	0.7000702135850871	21.547132369656612	419.13006591796875	419.1451110839844
965	419.16986083984375	91.0732730829333					1	DETECTED	419.1699 m/z @91.07 [151020OFc1_NvH-0949-Control-21.raw]	419.16986083984375	91.0732730829333	6.6562637232	98.5745580605333	91.91829433733331	1384059.0	7.297041935724181E7	0	8658	0.07665364244986961	1.3408740510240444	1.1280384235874035	419.16015625	419.17950439453125
966	419.1813049316406	13.4046645613333					1	DETECTED	419.1813 m/z @13.40 [151020OFc1_NvH-0949-Control-21.raw]	419.1813049316406	13.4046645613333	13.2231790997333	55.9744484605333	42.7512693608	53666.8671875	4.109614568275669E7	0	8658	0.07139773208131928	117.78152636552605	662.1972468917398	419.1804504394531	419.181884765625
967	419.19189453125	91.8994489522667					1	DETECTED	419.1919 m/z @91.90 [151020OFc1_NvH-0949-Control-21.raw]	419.19189453125	91.8994489522667	5.5870675056	96.9550366429333	91.36796913733329	129890.53125	6.803048450268301E7	0	8658	0.5126594374451372	0.5026054113218288	0.3551903163312494	419.1819152832031	419.1932373046875
968	419.2032470703125	21.8565320402667					1	DETECTED	419.2032 m/z @21.86 [151020OFc1_NvH-0949-Control-21.raw]	419.2032470703125	21.8565320402667	4.65263677466667	99.7993246565333	95.14668788186663	293597.875	7.507930956697276E7	0	8658	68.7879377677673	29.718811536432355	13.882686967906054	419.1933288574219	419.2042541503906
969	419.2142639160156	15.0901867709333					1	DETECTED	419.2143 m/z @15.09 [151020OFc1_NvH-0949-Control-21.raw]	419.2142639160156	15.0901867709333	2.58061120213333	96.6644590269333	94.08384782479997	1340843.375	1.1899075348552808E8	2	8658	0.20577334477489018	1.2462598113359438	0.040594300693540794	419.2043762207031	419.2207336425781
970	419.2307434082031	19.8701782088					1	DETECTED	419.2307 m/z @19.87 [151020OFc1_NvH-0949-Control-21.raw]	419.2307434082031	19.8701782088	1.3567544144	99.6908697890667	98.3341153746667	1759600.0	2.0860230544412386E8	3	8658	6.51545399159091	3.2449586913092774	3.710657992445418	419.22076416015625	419.24072265625
971	419.24169921875	36.2013656597333					1	DETECTED	419.2417 m/z @36.20 [151020OFc1_NvH-0949-Control-21.raw]	419.24169921875	36.2013656597333	2.73311659946667	99.0655501104	96.33243351093333	1290009.875	1.1632923359521623E8	5	8658	0.20769615943021336	1.274720438160601	10.817860938804365	419.2407531738281	419.2516784667969
972	419.254638671875	5.6700353368					1	DETECTED	419.2546 m/z @5.67 [151020OFc1_NvH-0949-Control-21.raw]	419.254638671875	5.6700353368	0.782793690133333	97.237025244	96.45423155386666	296108.09375	8.55846863735123E7	4	8658	20.508821481230903	1.3334161708721652	1.6757186907231874	419.2518310546875	419.2646179199219
973	419.268798828125	13.5750832717333					1	DETECTED	419.2688 m/z @13.58 [151020OFc1_NvH-0949-Control-21.raw]	419.268798828125	13.5750832717333	1.72405266773333	91.9371173058667	90.21306463813337	73111.0390625	7.022003939077815E7	0	8658	77.65117248714743	8.284262623681958	200.47212482619432	419.2646484375	419.2740478515625
974	419.2840881347656	3.9385156264					1	DETECTED	419.2841 m/z @3.94 [151020OFc1_NvH-0949-Control-21.raw]	419.2840881347656	3.9385156264	3.18791723173333	94.2674382965333	91.07952106479996	110644.84375	6.1394683869701475E7	0	8658	9.436362424229026	1.3075232894281112	653.8884056374939	419.2742004394531	419.2938537597656
975	419.3007507324219	91.9275531941333					1	DETECTED	419.3008 m/z @91.93 [151020OFc1_NvH-0949-Control-21.raw]	419.3007507324219	91.9275531941333	51.0430913781333	92.5101214386667	41.4670300605334	30151.392578125	2.7461772149130836E7	0	8658	0.157892419825572	0.507124567851171	0.014249135702342037	419.2983703613281	419.3035888671875
976	419.31549072265625	92.6203768397333					1	DETECTED	419.3155 m/z @92.62 [151020OFc1_NvH-0949-Control-21.raw]	419.31549072265625	92.6203768397333	0.00781086906666667	99.9947061757333	99.98689530666664	738632.9375	2.97923627621264E8	2	8658	7.343013862976591	0.5601801355658996	0.08335843585081744	419.3141174316406	419.3209533691406
977	419.3513488769531	90.5928910874667					1	DETECTED	419.3513 m/z @90.59 [151020OFc1_NvH-0949-Control-21.raw]	419.3513488769531	90.5928910874667	19.275567808	93.4240086717333	74.1484408637333	55374.05078125	7.273739246873705E7	0	8658	0.823595888925766	0.5198487369833868	0.012433260316032084	419.3476257324219	419.35284423828125
978	419.3633728027344	48.5036766605333					1	DETECTED	419.3634 m/z @48.50 [151020OFc1_NvH-0949-Control-21.raw]	419.3633728027344	48.5036766605333	6.85168083813333	97.9449214957333	91.09324065759996	93193.578125	6.1702245235447615E7	0	8658	0.12662298966105112	1.0935039109051656	316.4458269948623	419.3536071777344	419.373291015625
979	419.4172058105469	10.0379318962667					1	DETECTED	419.4172 m/z @10.04 [151020OFc1_NvH-0949-Control-21.raw]	419.4172058105469	10.0379318962667	1.22568466346667	99.3519510005333	98.12626633706664	110265.4609375	6.702929446458711E7	0	8658	0.14951681125569927	15.019332367589948	44.388915741331516	419.4073791503906	419.4270935058594
980	419.44232177734375	36.1161837146667					1	DETECTED	419.4423 m/z @36.12 [151020OFc1_NvH-0949-Control-21.raw]	419.44232177734375	36.1161837146667	3.30488885973333	96.5740181562667	93.26912929653338	1466404.375	7.848215588949242E7	0	8658	0.21470189643417115	1.1686522912030897	14.049972509511305	419.43255615234375	419.4516296386719
981	419.4579772949219	14.7185556666667					1	DETECTED	419.4580 m/z @14.72 [151020OFc1_NvH-0949-Control-21.raw]	419.4579772949219	14.7185556666667	4.69028008746667	95.2744142234667	90.58413413600003	53975.74609375	6.5154812002559304E7	0	8658	0.07823686373712668	5.132356926641288	0.03086958787855979	419.4532165527344	419.4649963378906
982	419.4752197265625	15.4564576584					1	DETECTED	419.4752 m/z @15.46 [151020OFc1_NvH-0949-Control-21.raw]	419.4752197265625	15.4564576584	2.80900696586667	99.3189782397333	96.50997127386663	168430.84375	7.467373100550553E7	0	8658	6.806802425917098	0.6183432578060424	6.5948856241374525	419.46533203125	419.4851989746094
983	419.48565673828125	37.1715335922667					1	DETECTED	419.4857 m/z @37.17 [151020OFc1_NvH-0949-Control-21.raw]	419.48565673828125	37.1715335922667	4.30686741066667	95.0066508472	90.69978343653334	107619.46875	6.468309175703626E7	0	8658	0.061540391716313536	1.3798981394692138	0.007546745948214649	419.4853210449219	419.4945373535156
984	419.50482177734375	26.0981336456					1	DETECTED	419.5048 m/z @26.10 [151020OFc1_NvH-0949-Control-21.raw]	419.50482177734375	26.0981336456	4.84276340853333	95.5088054541333	90.66604204559997	257135.5	7.509019431500529E7	0	8658	24.45331620960595	2.3318568718694626	123.39113602450419	419.4960021972656	419.5140380859375
985	419.5236511230469	16.2158970813333					1	DETECTED	419.5237 m/z @16.22 [151020OFc1_NvH-0949-Control-21.raw]	419.5236511230469	16.2158970813333	4.69961557946667	94.3684122085333	89.66879662906663	30404.63671875	5.460058894098803E7	0	8658	0.0834245054672742	4.86729546532967	8.751592753846412	419.5149230957031	419.5276184082031
986	419.5377197265625	17.6854588616					1	DETECTED	419.5377 m/z @17.69 [151020OFc1_NvH-0949-Control-21.raw]	419.5377197265625	17.6854588616	4.7280834416	97.0093423776	92.281258936	286408.90625	6.1099218520918734E7	3	8658	4.3027954061160045	10.830273698713697	26.130461748601192	419.52789306640625	419.5408935546875
987	419.5509033203125	20.2555629954667					1	DETECTED	419.5509 m/z @20.26 [151020OFc1_NvH-0949-Control-21.raw]	419.5509033203125	20.2555629954667	3.3428570472	96.5317061682667	93.1888491210667	305596.75	7.032265026557767E7	0	8658	0.1691404825879097	0.776261972383865	0.16265003438840994	419.5409851074219	419.5556640625
988	419.565673828125	26.2118051450667					1	DETECTED	419.5657 m/z @26.21 [151020OFc1_NvH-0949-Control-21.raw]	419.565673828125	26.2118051450667	3.3428570472	97.4008466554667	94.0579896082667	1075714.5	9.564788074708349E7	3	8658	0.18478164001395925	1.0679707050474203	0.01254855394036294	419.5556945800781	419.5756530761719
989	419.57647705078125	26.2892103205333					1	DETECTED	419.5765 m/z @26.29 [151020OFc1_NvH-0949-Control-21.raw]	419.57647705078125	26.2892103205333	0.866634812533333	80.6757089741333	79.80907416159997	306679.53125	6.381995097443329E7	0	8658	0.3077182296837293	1.0087491864815061	0.7644387347935415	419.57568359375	419.5864562988281
990	419.58746337890625	35.8756712896					1	DETECTED	419.5875 m/z @35.88 [151020OFc1_NvH-0949-Control-21.raw]	419.58746337890625	35.8756712896	4.83191745386667	92.4821300445333	87.65021259066664	106517.25	7.15086339566148E7	0	8658	16.034987460459604	1.452794862261971	0.010106981846990937	419.5865173339844	419.59735107421875
991	419.6180114746094	9.98157680213333					1	DETECTED	419.6180 m/z @9.98 [151020OFc1_NvH-0949-Control-21.raw]	419.6180114746094	9.98157680213333	3.69977629866667	95.1114726178667	91.41169631920002	59929.203125	6.179911881734156E7	0	8658	3.3397618762194057	0.5157699323012992	1.2056943055597764	419.6084289550781	419.6272277832031
992	419.64263916015625	36.1631680794667					1	DETECTED	419.6426 m/z @36.16 [151020OFc1_NvH-0949-Control-21.raw]	419.64263916015625	36.1631680794667	2.66661470746667	99.8207369952	97.15412228773333	832858.125	7.256042091836584E7	0	8658	0.15100134566483092	0.6093510863308084	1.288772888795163	419.6327209472656	419.6524963378906
993	419.6619567871094	9.81093017626667					1	DETECTED	419.6620 m/z @9.81 [151020OFc1_NvH-0949-Control-21.raw]	419.6619567871094	9.81093017626667	6.15756152533333	96.7610768109333	90.60351528559997	36256.97265625	6.970544061402307E7	0	8658	0.2722636997402148	12.399996269532387	27.743918183995483	419.6527404785156	419.67193603515625
994	419.6903076171875	17.8021909221333					1	DETECTED	419.6903 m/z @17.80 [151020OFc1_NvH-0949-Control-21.raw]	419.6903076171875	17.8021909221333	2.78995101706667	94.724616684	91.93466566693333	69323.578125	5.964558474118116E7	0	8658	0.10628767630418068	3.0619902908661016	0.2246161293592695	419.6806640625	419.7002868652344
995	419.7158508300781	15.0701122413333					1	DETECTED	419.7159 m/z @15.07 [151020OFc1_NvH-0949-Control-21.raw]	419.7158508300781	15.0701122413333	2.47599006586667	94.5358294136	92.05983934773333	511837.5	9.041704176011279E7	2	8658	0.20888922428737366	19.02932539964464	6.112556101176992	419.70587158203125	419.72235107421875
996	419.73236083984375	19.9050960736					1	DETECTED	419.7324 m/z @19.91 [151020OFc1_NvH-0949-Control-21.raw]	419.73236083984375	19.9050960736	3.46564306666667	99.7558541944	96.29021112773333	530021.0	9.318322084347099E7	4	8658	15.415439467883946	0.9792963738631799	3.034508954672632	419.7223815917969	419.7423400878906
997	419.7552185058594	24.8127545818667					1	DETECTED	419.7552 m/z @24.81 [151020OFc1_NvH-0949-Control-21.raw]	419.7552185058594	24.8127545818667	4.0514034104	99.6031186368	95.5517152264	4681086.5	1.421305068104615E8	2	8658	0.19875353251430639	1.2842250127898416	1.2756318581809984	419.745361328125	419.7643127441406
998	419.7723388671875	90.1675189488					1	DETECTED	419.7723 m/z @90.17 [151020OFc1_NvH-0949-Control-21.raw]	419.7723388671875	90.1675189488	6.11845088906667	93.570682116	87.45223122693334	50402.9921875	7.496475544404633E7	0	8658	76.6686486273191	0.5209692654744377	0.041948650966219476	419.76544189453125	419.7803955078125
999	419.7915344238281	40.5995652128					1	DETECTED	419.7915 m/z @40.60 [151020OFc1_NvH-0949-Control-21.raw]	419.7915344238281	40.5995652128	3.79466913866667	97.6717491704	93.87708003173333	89320.7265625	5.783747243080017E7	0	8658	0.12417465354179313	1.2810129588446144	0.004983321095372038	419.78167724609375	419.8013000488281
1000	419.8179626464844	90.1971352552					1	DETECTED	419.8180 m/z @90.20 [151020OFc1_NvH-0949-Control-21.raw]	419.8179626464844	90.1971352552	1.1951830832	99.7558541944	98.5606711112	157454.640625	6.4839425337085046E7	0	8658	0.08625505356793894	0.5407262808958886	0.0037839422620448023	419.8080139160156	419.8277587890625
1001	419.8431091308594	36.1300932053333					1	DETECTED	419.8431 m/z @36.13 [151020OFc1_NvH-0949-Control-21.raw]	419.8431091308594	36.1300932053333	0.197431654133333	99.9947061757333	99.79727452159996	451750.0625	7.227080393825294E7	0	8658	0.13252329274745023	0.5402724817186466	0.07321477607706679	419.83331298828125	419.85308837890625
1002	419.8653564453125	18.9238717968					1	DETECTED	419.8654 m/z @18.92 [151020OFc1_NvH-0949-Control-21.raw]	419.8653564453125	18.9238717968	0.0198668450666667	99.9837558082667	99.96388896320002	45034.3515625	7.513471151545264E7	0	8658	9.941553160375145	2.5492329222025334	8.40144540208826	419.85546875	419.8656005859375
1003	419.8756103515625	33.1049548453333					1	DETECTED	419.8756 m/z @33.10 [151020OFc1_NvH-0949-Control-21.raw]	419.8756103515625	33.1049548453333	0.00781086906666667	99.9947061757333	99.98689530666664	194724.25	6.6155019883936204E7	0	8658	15.450242414430093	0.5887545481416542	0.04385203244144124	419.86566162109375	419.88092041015625
1004	419.89093017578125	36.9788986864					1	DETECTED	419.8909 m/z @36.98 [151020OFc1_NvH-0949-Control-21.raw]	419.89093017578125	36.9788986864	0.00781086906666667	99.9947061757333	99.98689530666664	1535439.75	1.343984488680819E8	3	8658	15.743547897707018	0.9882210716903482	17.271908110210404	419.8809509277344	419.9009094238281
1005	419.90826416015625	22.4139593573333					1	DETECTED	419.9083 m/z @22.41 [151020OFc1_NvH-0949-Control-21.raw]	419.90826416015625	22.4139593573333	0.0310710096	99.9625735138667	99.9315025042667	215026.796875	7.616650228906392E7	0	8658	7.360113655084685	1.0215511440371847	203.73170861555522	419.90093994140625	419.9182434082031
1006	419.9281921386719	20.0340633909333					1	DETECTED	419.9282 m/z @20.03 [151020OFc1_NvH-0949-Control-21.raw]	419.9281921386719	20.0340633909333	0.00781086906666667	99.9514527314667	99.94364186240004	102974.546875	6.730743154343647E7	3	8658	30.45086433287719	4.7948718437050495	1.0637363910186748	419.91827392578125	419.93756103515625
1007	419.95025634765625	20.1192001696					1	DETECTED	419.9503 m/z @20.12 [151020OFc1_NvH-0949-Control-21.raw]	419.95025634765625	20.1192001696	0.00781086906666667	99.9408839170667	99.93307304800004	45266.6640625	6.411009827636981E7	0	8658	0.1942570558742034	2.487395617531926	4.014071656106988	419.9405212402344	419.9582824707031
1008	419.9683532714844	33.4233184584					1	DETECTED	419.9684 m/z @33.42 [151020OFc1_NvH-0949-Control-21.raw]	419.9683532714844	33.4233184584	0.0198668450666667	99.9947061757333	99.97483933066663	117062.359375	7.198521657932147E7	0	8658	0.12277465896303852	2.0725574543618075	4.15600529655526	419.9583740234375	419.97833251953125
1009	419.9786682128906	13.2550221093333					1	DETECTED	419.9787 m/z @13.26 [151020OFc1_NvH-0949-Control-21.raw]	419.9786682128906	13.2550221093333	7.0366889176	99.8101141962667	92.77342527866669	116674.359375	7.0951331891126E7	4	8658	0.3451967668466498	1.0155242513157767	1.1521354702245614	419.9783630371094	419.98138427734375
1010	419.99163818359375	90.5287750314667					1	DETECTED	419.9916 m/z @90.53 [151020OFc1_NvH-0949-Control-21.raw]	419.99163818359375	90.5287750314667	0.0538293610666667	99.9514527314667	99.89762337040004	582240.9375	7.501412330795312E7	0	8658	60.343952033074004	0.5019773952029322	0.006315664828362527	419.9817810058594	420.00152587890625
1011	420.0091552734375	37.9228398301333					1	DETECTED	420.0092 m/z @37.92 [151020OFc1_NvH-0949-Control-21.raw]	420.0091552734375	37.9228398301333	0.00781086906666667	98.9121724272	98.90436155813335	77304.359375	6.698819355047484E7	0	8658	24.638876606035744	1.4226720900352352	1.386888343305095	420.001708984375	420.01904296875
1012	420.02545166015625	75.7487275186667					1	DETECTED	420.0255 m/z @75.75 [151020OFc1_NvH-0949-Control-21.raw]	420.02545166015625	75.7487275186667	2.65701275493333	99.6908697890667	97.03385703413336	22048.052734375	6.710088759229602E7	0	8658	2.5300058878552107	0.6637815062062247	0.33678267819490804	420.0191650390625	420.03265380859375
1013	420.04266357421875	36.2111341725333					1	DETECTED	420.0427 m/z @36.21 [151020OFc1_NvH-0949-Control-21.raw]	420.04266357421875	36.2111341725333	0.355069583733333	97.5532775658667	97.19820798213335	135053.8125	6.914961958721794E7	0	8658	0.2350076653447033	0.9358589891490098	0.8718172304534015	420.03277587890625	420.0509033203125
1014	420.0640563964844	30.5865196802667					1	DETECTED	420.0641 m/z @30.59 [151020OFc1_NvH-0949-Control-21.raw]	420.0640563964844	30.5865196802667	0.5644440832	98.0439408557333	97.4794967725333	90554.484375	7.607986355190843E7	0	8658	55.04628828311423	1.902663237828309	30.736727406178012	420.05413818359375	420.07403564453125
1015	420.0830078125	34.9970503997333					1	DETECTED	420.0830 m/z @35.00 [151020OFc1_NvH-0949-Control-21.raw]	420.0830078125	34.9970503997333	7.10350250506667	99.5811983797333	92.47769587466662	61751.8515625	6.894313694522105E7	0	8658	28.541215720526125	1.6576897321181001	1.921342950384198	420.07452392578125	420.09234619140625
1016	420.09991455078125	71.9429444338667					1	DETECTED	420.0999 m/z @71.94 [151020OFc1_NvH-0949-Control-21.raw]	420.09991455078125	71.9429444338667	14.5314602352	94.7150249165333	80.1835646813333	58670.2109375	6.134066627971922E7	0	8658	1.8253395840263238	0.6983233912213982	1.3824749640782736	420.09332275390625	420.1042175292969
1017	420.1143493652344	63.8885821522667					1	DETECTED	420.1143 m/z @63.89 [151020OFc1_NvH-0949-Control-21.raw]	420.1143493652344	63.8885821522667	5.19943422773333	98.5307291061333	93.33129487839996	262458.25	1.1082824755448085E8	0	8658	1.9561563571754945	8.510961675192842	5.053764717911094	420.1045837402344	420.12371826171875
1018	420.1368103027344	90.6110744456					1	DETECTED	420.1368 m/z @90.61 [151020OFc1_NvH-0949-Control-21.raw]	420.1368103027344	90.6110744456	30.0213634888	96.880256436	66.85889294719999	138050.625	5.4911954833552584E7	0	8658	0.16671240569775136	0.5692351803463668	0.07827529523013381	420.1269226074219	420.1466064453125
1019	420.1536560058594	89.8099897645333					1	DETECTED	420.1537 m/z @89.81 [151020OFc1_NvH-0949-Control-21.raw]	420.1536560058594	89.8099897645333	10.6016837229333	97.5201158349333	86.918432112	125880.1484375	6.464210072714344E7	0	8658	16.063050813452165	2.525966609656847	0.1395275919074246	420.14886474609375	420.1620788574219
1020	420.17364501953125	91.0732730829333					1	DETECTED	420.1736 m/z @91.07 [151020OFc1_NvH-0949-Control-21.raw]	420.17364501953125	91.0732730829333	1.8213011056	99.5050884504	97.6837873448	270063.15625	6.09826690178174E7	0	8658	0.3430533894363208	2.6987908783436505	0.7931124042516571	420.166015625	420.17645263671875
1021	420.1871032714844	90.7969701965333					1	DETECTED	420.1871 m/z @90.80 [151020OFc1_NvH-0949-Control-21.raw]	420.1871032714844	90.7969701965333	3.74675722293333	99.3298672354667	95.58311001253337	788971.8125	9.373617133242998E7	0	8658	0.5069730343699206	0.5094501545092911	1.6165955020712015	420.1775817871094	420.19708251953125
1022	420.2010192871094	25.9201442421333					1	DETECTED	420.2010 m/z @25.92 [151020OFc1_NvH-0949-Control-21.raw]	420.2010192871094	25.9201442421333	2.90359531786667	96.1547665549333	93.25117123706663	246946.65625	8.866782589038071E7	2	8658	4.580396363717526	1.164224388379116	4.0491722396772305	420.1971130371094	420.21014404296875
1023	420.22015380859375	34.5571032773333					1	DETECTED	420.2202 m/z @34.56 [151020OFc1_NvH-0949-Control-21.raw]	420.22015380859375	34.5571032773333	3.18791723173333	95.6809468144	92.49302958266668	6638880.0	2.3718846109822658E8	2	8658	0.20627303727297175	0.6025154500990213	11.016945733984691	420.2101745605469	420.2301330566406
1024	420.23553466796875	91.1962344194667					1	DETECTED	420.2355 m/z @91.20 [151020OFc1_NvH-0949-Control-21.raw]	420.23553466796875	91.1962344194667	2.82800473546667	99.9734228010667	97.14541806560004	1525990.75	1.1173229819302264E8	0	8658	0.09511054419903076	0.6162777754474779	0.0019102878026861234	420.23016357421875	420.2454528808594
1025	420.2568054199219	24.77226372					1	DETECTED	420.2568 m/z @24.77 [151020OFc1_NvH-0949-Control-21.raw]	420.2568054199219	24.77226372	2.88441816	97.9122902085333	95.02787204853331	2334088.0	1.0465257311541998E8	0	8658	0.8249114916622169	180.76910553443437	1.9966412679280514	420.246826171875	420.26629638671875
1026	420.2777099609375	90.0657972312					1	DETECTED	420.2777 m/z @90.07 [151020OFc1_NvH-0949-Control-21.raw]	420.2777099609375	90.0657972312	3.86394343226667	98.3439832184	94.48003978613333	384925.8125	7.261850508220872E7	0	8658	0.04602830513033496	0.509735260160779	0.02043503785469887	420.26776123046875	420.28765869140625
1027	420.2958984375	89.8099897645333					1	DETECTED	420.2959 m/z @89.81 [151020OFc1_NvH-0949-Control-21.raw]	420.2958984375	89.8099897645333	4.08471957466667	99.0107985821333	94.92607900746664	169940.34375	1.0268807805412793E8	0	8658	50.98726746049469	0.5158800557129913	0.04873348518805467	420.2877197265625	420.3014831542969
1028	420.3186950683594	92.6203768397333					1	DETECTED	420.3187 m/z @92.62 [151020OFc1_NvH-0949-Control-21.raw]	420.3186950683594	92.6203768397333	0.00781086906666667	99.9947061757333	99.98689530666664	206908.734375	9.340309065213315E7	0	8658	5.677308675834425	0.5346174088752306	0.055094106044384694	420.3131408691406	420.3221740722656
1029	420.33221435546875	89.8099897645333					1	DETECTED	420.3322 m/z @89.81 [151020OFc1_NvH-0949-Control-21.raw]	420.33221435546875	89.8099897645333	65.5391570344	99.2056774496	33.6665204152	1186019.25	1.8351875466002595E8	0	8658	0.04755352078389308	0.534487882793431	0.0020003407878264826	420.3270568847656	420.34027099609375
1030	420.4800720214844	12.9239302970667					1	DETECTED	420.4801 m/z @12.92 [151020OFc1_NvH-0949-Control-21.raw]	420.4800720214844	12.9239302970667	4.1867165024	95.1825071213333	90.9957906189333	71006.265625	6.141894168488412E7	0	8658	6.986516752407574	1.49352923052743	1.4732493899197168	420.4701232910156	420.4828796386719
1031	420.4928894042969	30.2757899616					1	DETECTED	420.4929 m/z @30.28 [151020OFc1_NvH-0949-Control-21.raw]	420.4928894042969	30.2757899616	2.90359531786667	79.960965124	77.05736980613332	125971.421875	5.779803210096902E7	0	8658	0.08303696730660448	1.8228932901959598	4.616902495327995	420.48291015625	420.5026550292969
1032	420.52630615234375	20.8545101597333					1	DETECTED	420.5263 m/z @20.85 [151020OFc1_NvH-0949-Control-21.raw]	420.52630615234375	20.8545101597333	3.77526060346667	99.6799262133333	95.90466560986664	327857.53125	7.077936082784387E7	3	8658	4.250928199461221	16.164256745058218	0.9258804348110967	420.516357421875	420.5362854003906
1033	420.54248046875	23.8060124213333					1	DETECTED	420.5425 m/z @23.81 [151020OFc1_NvH-0949-Control-21.raw]	420.54248046875	23.8060124213333	3.2941514592	95.0459709757333	91.7518195165333	105338.6796875	6.170100194969989E7	0	8658	14.794666442588753	0.5333038986661534	0.9187983994766894	420.53631591796875	420.54974365234375
1034	420.55975341796875	36.9997333104					1	DETECTED	420.5598 m/z @37.00 [151020OFc1_NvH-0949-Control-21.raw]	420.55975341796875	36.9997333104	2.85622100746667	96.4347112861333	93.57849027866662	376078.09375	9.643742438684273E7	3	8658	12.91353441035902	0.5802245517374234	0.9081841151579961	420.5497741699219	420.5697326660156
1035	420.58209228515625	12.8947763648					1	DETECTED	420.5821 m/z @12.89 [151020OFc1_NvH-0949-Control-21.raw]	420.58209228515625	12.8947763648	3.8040918264	96.2520112410667	92.4479194146667	297199.9375	7.78204012190675E7	3	8658	0.14246234079661235	0.84757242325751	0.7144769286788402	420.5721130371094	420.5919189453125
1036	420.67877197265625	19.1407450189333					1	DETECTED	420.6788 m/z @19.14 [151020OFc1_NvH-0949-Control-21.raw]	420.67877197265625	19.1407450189333	9.05584279813333	93.5601988229333	84.50435602479997	34773.95703125	6.981493661325543E7	0	8658	16.490390441754823	4.189646769728265	7.379293539456528	420.66937255859375	420.68341064453125
1037	420.6936340332031	29.9184191165333					1	DETECTED	420.6936 m/z @29.92 [151020OFc1_NvH-0949-Control-21.raw]	420.6936340332031	29.9184191165333	5.85504968986667	97.9665795066667	92.11152981680003	101298.2578125	6.597054175293145E7	0	8658	0.10478582470110354	2.384694582292624	0.3447229892251026	420.684814453125	420.6999816894531
1038	420.7100830078125	32.4695358672					1	DETECTED	420.7101 m/z @32.47 [151020OFc1_NvH-0949-Control-21.raw]	420.7100830078125	32.4695358672	4.14978785146667	94.6765986808	90.52681082933333	113482.5546875	6.149369288037752E7	0	8658	0.10075320042074054	1.866972173653605	0.14741565429900508	420.7001647949219	420.7115173339844
1039	420.7215576171875	34.5571032773333					1	DETECTED	420.7216 m/z @34.56 [151020OFc1_NvH-0949-Control-21.raw]	420.7215576171875	34.5571032773333	3.7657609888	95.0707937146667	91.30503272586671	2876908.25	1.2673524813848336E8	0	8658	0.2178092811948531	0.7226080083549193	23.948976987770536	420.71197509765625	420.7315368652344
1040	420.7342224121094	42.9273743688					1	DETECTED	420.7342 m/z @42.93 [151020OFc1_NvH-0949-Control-21.raw]	420.7342224121094	42.9273743688	3.90130551546667	97.5859960192	93.68469050373332	209596.0625	6.530780112030948E7	0	8658	0.16808788116889417	0.5052817167598029	0.15661675085010854	420.7315673828125	420.74420166015625
1041	420.75042724609375	24.6232755365333					1	DETECTED	420.7504 m/z @24.62 [151020OFc1_NvH-0949-Control-21.raw]	420.75042724609375	24.6232755365333	2.92251795813333	98.3758221965333	95.45330423839998	126530.109375	6.5551035092150524E7	0	8658	0.1815300691502415	0.7801887731064006	0.27612306493753513	420.7442626953125	420.7535095214844
1042	420.7635803222656	29.7773452941333					1	DETECTED	420.7636 m/z @29.78 [151020OFc1_NvH-0949-Control-21.raw]	420.7635803222656	29.7773452941333	1.4865899952	89.6842639434667	88.1976739482667	1186057.875	9.517462123140356E7	2	8658	0.12018959975618415	0.5160187689957249	0.019626802366373944	420.75360107421875	420.7735595703125
1043	420.7868347167969	37.5669833685333					1	DETECTED	420.7868 m/z @37.57 [151020OFc1_NvH-0949-Control-21.raw]	420.7868347167969	37.5669833685333	4.12202950853333	99.0107985821333	94.88876907359997	175371.140625	7.147759570183332E7	0	8658	0.05517239918265915	0.6276962619576226	1.450519724312658	420.78411865234375	420.7967834472656
1044	420.86053466796875	17.2834452632					1	DETECTED	420.8605 m/z @17.28 [151020OFc1_NvH-0949-Control-21.raw]	420.86053466796875	17.2834452632	0.00781086906666667	99.9734228010667	99.96561193200004	479851.46875	7.872354926249085E7	0	8658	0.23324814160406504	1.7452910328502733	2.3109468049653987	420.8505554199219	420.8705139160156
1045	420.8707580566406	25.9311935357333					1	DETECTED	420.8708 m/z @25.93 [151020OFc1_NvH-0949-Control-21.raw]	420.8707580566406	25.9311935357333	0.00781086906666667	99.9837558082667	99.97594493920003	50518.28515625	6.70093883211374E7	0	8658	3.615751492386341	1.9289720132688364	2.946981497025449	420.8705749511719	420.87591552734375
1046	420.88592529296875	16.9826297037333					1	DETECTED	420.8859 m/z @16.98 [151020OFc1_NvH-0949-Control-21.raw]	420.88592529296875	16.9826297037333	0.250485050666667	99.9408839170667	99.69039886640003	260157.125	6.328772114295773E7	3	8658	0.1393839867456741	4.614860368897055	189.33472857354923	420.8759765625	420.88818359375
1047	420.898193359375	19.9050960736					1	DETECTED	420.8982 m/z @19.91 [151020OFc1_NvH-0949-Control-21.raw]	420.898193359375	19.9050960736	0.00781086906666667	99.9625735138667	99.95476264480004	1002615.1875	9.47920991370935E7	3	8658	6.974295908804187	0.7851904133146324	0.5654241434816085	420.8882141113281	420.90814208984375
1048	420.9107971191406	39.0214107509333					1	DETECTED	420.9108 m/z @39.02 [151020OFc1_NvH-0949-Control-21.raw]	420.9107971191406	39.0214107509333	0.186756772	99.9514527314667	99.7646959594667	83808.4921875	5.5674912419780545E7	0	8658	15.24834652178281	1.4147060195848309	1.4767585434406392	420.90826416015625	420.91229248046875
1049	420.92230224609375	21.1847690461333					1	DETECTED	420.9223 m/z @21.18 [151020OFc1_NvH-0949-Control-21.raw]	420.92230224609375	21.1847690461333	0.00781086906666667	99.9837558082667	99.97594493920003	295720.21875	6.650509947546615E7	0	8658	0.11317781281348616	0.5059777123001582	0.01274759163475206	420.9123229980469	420.93218994140625
1050	420.9417419433594	53.4364559621333					1	DETECTED	420.9417 m/z @53.44 [151020OFc1_NvH-0949-Control-21.raw]	420.9417419433594	53.4364559621333	0.00781086906666667	99.9734228010667	99.96561193200004	34265.75	6.759839991347362E7	0	8658	72.294974690591	0.912009665924566	0.8249785138665867	420.93231201171875	420.95001220703125
1051	420.9605407714844	32.4439624781333					1	DETECTED	420.9605 m/z @32.44 [151020OFc1_NvH-0949-Control-21.raw]	420.9605407714844	32.4439624781333	0.00781086906666667	99.9837558082667	99.97594493920003	91436.3515625	6.328904649036209E7	0	8658	0.06905623206057498	1.8608293698566956	0.14618146944630322	420.95062255859375	420.9624328613281
1052	420.9724426269531	91.3962012424					1	DETECTED	420.9724 m/z @91.40 [151020OFc1_NvH-0949-Control-21.raw]	420.9724426269531	91.3962012424	0.00781086906666667	99.9947061757333	99.98689530666664	662232.5625	6.978286328269905E7	0	8658	0.09365769897264897	0.5012164835173202	1.6774474376904636	420.96246337890625	420.982421875
1053	420.98828125	47.6994901568					1	DETECTED	420.9883 m/z @47.70 [151020OFc1_NvH-0949-Control-21.raw]	420.98828125	47.6994901568	0.00781086906666667	99.4285751746667	99.42076430560004	308858.75	7.027414636777343E7	0	8658	19.700900907119106	0.8947562769459477	0.4237925750323422	420.9825439453125	420.9982604980469
1054	421.01171875	43.9409440024					1	DETECTED	421.0117 m/z @43.94 [151020OFc1_NvH-0949-Control-21.raw]	421.01171875	43.9409440024	0.00781086906666667	99.7125570653333	99.70474619626664	39104.9921875	6.060314275550827E7	0	8658	48.20725848840258	1.1486981681701756	1.287289930853618	421.00177001953125	421.01458740234375
1055	421.0480651855469	38.8334309773333					1	DETECTED	421.0481 m/z @38.83 [151020OFc1_NvH-0949-Control-21.raw]	421.0480651855469	38.8334309773333	4.4374282584	99.0435067272	94.60607846879999	70023.5546875	6.885142833122474E7	0	8658	1.3478060233988813	1.3275949574862953	10.415755882709236	421.03851318359375	421.0491943359375
1056	421.0592041015625	18.2237340816					1	DETECTED	421.0592 m/z @18.22 [151020OFc1_NvH-0949-Control-21.raw]	421.0592041015625	18.2237340816	0.0425334264	99.7667186485333	99.7241852221333	880209.875	4.515228673150941E8	2	8658	1.3744913731805468	22.410104276030353	2.5918015015731153	421.0492248535156	421.0691833496094
1057	421.09857177734375	91.5621512157333					1	DETECTED	421.0986 m/z @91.56 [151020OFc1_NvH-0949-Control-21.raw]	421.09857177734375	91.5621512157333	5.85504968986667	99.4175294514667	93.56247976160003	168706.109375	6.549019122584365E7	0	8658	0.4149973365687316	0.5233814002245979	0.025646440090256514	421.0887756347656	421.1084899902344
1058	421.115478515625	90.3586354232					1	DETECTED	421.1155 m/z @90.36 [151020OFc1_NvH-0949-Control-21.raw]	421.115478515625	90.3586354232	0.271508144533333	99.7884916170667	99.51698347253337	107311.890625	6.448300285905612E7	0	8658	25.04317152610747	0.7427473358084091	0.3487692474558886	421.1092224121094	421.1246337890625
1059	421.13238525390625	73.3371511704					1	DETECTED	421.1324 m/z @73.34 [151020OFc1_NvH-0949-Control-21.raw]	421.13238525390625	73.3371511704	16.5472851776	95.9498174714667	79.4025322938667	66745.2578125	7.632860095902392E7	0	8658	17.02244190290675	0.6990906819883463	1.506350794497915	421.12554931640625	421.1354675292969
1060	421.1455078125	89.7565738357333					1	DETECTED	421.1455 m/z @89.76 [151020OFc1_NvH-0949-Control-21.raw]	421.1455078125	89.7565738357333	1.5165628376	98.5418019178667	97.0252390802667	1776030.375	1.250560481991028E8	0	8658	null	0.5826947445274229	0.05554832886683441	421.13555908203125	421.1552734375
1061	421.1717529296875	90.1487486645333					1	DETECTED	421.1718 m/z @90.15 [151020OFc1_NvH-0949-Control-21.raw]	421.1717529296875	90.1487486645333	0.610650202666667	99.864490808	99.25384060533334	96929.171875	6.079895064387758E7	0	8658	0.49104372209464486	0.5412666465062859	0.027984934446594008	421.1618957519531	421.1722717285156
1062	421.1822814941406	90.0769866888					1	DETECTED	421.1823 m/z @90.08 [151020OFc1_NvH-0949-Control-21.raw]	421.1822814941406	90.0769866888	4.53935431546667	96.4347112861333	91.89535697066663	851362.875	6.964226766850576E7	0	8658	0.06053505451585295	0.5053267529078936	0.012904851750475602	421.17230224609375	421.1922607421875
1063	421.19500732421875	17.2834452632					1	DETECTED	421.1950 m/z @17.28 [151020OFc1_NvH-0949-Control-21.raw]	421.19500732421875	17.2834452632	3.49390151146667	94.908635116	91.41473360453332	344733.65625	8.447852087749723E7	0	8658	5.017875381706986	3.9516959842623547	0.11380764892697708	421.1922912597656	421.2049865722656
1064	421.2062683105469	35.3970021653333					1	DETECTED	421.2063 m/z @35.40 [151020OFc1_NvH-0949-Control-21.raw]	421.2062683105469	35.3970021653333	5.24823640933333	97.5201158349333	92.27187942559998	65934.1953125	7.023186555216853E7	0	8658	72.4769844695334	1.6362657352002423	2.089110990307683	421.20501708984375	421.2087097167969
1065	421.2187194824219	90.7494169821333					1	DETECTED	421.2187 m/z @90.75 [151020OFc1_NvH-0949-Control-21.raw]	421.2187194824219	90.7494169821333	2.66661470746667	99.5377607898667	96.87114608240003	7536249.0	1.9616675172160223E8	3	8658	0.24913356502339923	0.5028256293414471	3.643316094620094	421.208740234375	421.22869873046875
1066	421.2323303222656	19.8492764568					1	DETECTED	421.2323 m/z @19.85 [151020OFc1_NvH-0949-Control-21.raw]	421.2323303222656	19.8492764568	3.2941514592	97.3244616226667	94.03031016346671	699244.0625	1.0337124884225668E8	0	8658	71.41740356819977	1.3348455703934612	2.157719561197545	421.2287292480469	421.2423095703125
1067	421.2431640625	39.4661552706667					1	DETECTED	421.2432 m/z @39.47 [151020OFc1_NvH-0949-Control-21.raw]	421.2431640625	39.4661552706667	2.1178648856	98.8908624597333	96.7729975741333	176525.8125	8.697336139010726E7	0	8658	0.18246720277265638	1.2737410128833517	4.275246949154369	421.2423400878906	421.25042724609375
1068	421.2604675292969	21.4323637845333					1	DETECTED	421.2605 m/z @21.43 [151020OFc1_NvH-0949-Control-21.raw]	421.2604675292969	21.4323637845333	2.80900696586667	98.7710575581333	95.96205059226662	765491.9375	9.794686185091051E7	2	8658	8.505882924285196	2.126268046556324	0.2662995496375839	421.2505187988281	421.27044677734375
1069	421.2789611816406	50.3717680768					1	DETECTED	421.2790 m/z @50.37 [151020OFc1_NvH-0949-Control-21.raw]	421.2789611816406	50.3717680768	3.4374454136	94.705358664	91.2679132504	325598.75	8.75068588341419E7	0	8658	22.57895117075552	2.0780503804773716	0.9418813089086862	421.2704772949219	421.2888488769531
1070	421.29461669921875	90.9486603008					1	DETECTED	421.2946 m/z @90.95 [151020OFc1_NvH-0949-Control-21.raw]	421.29461669921875	90.9486603008	15.2213974096	94.1277213682667	78.9063239586667	64760.7734375	9.666982707340224E7	0	8658	1.570340443493805	0.520990201851308	78.89796802301339	421.2890930175781	421.3025817871094
1071	421.3140563964844	70.9636012768					1	DETECTED	421.3141 m/z @70.96 [151020OFc1_NvH-0949-Control-21.raw]	421.3140563964844	70.9636012768	1.1141212568	97.4224669501333	96.3083456933333	24212.19140625	6.776228506780928E7	0	8658	90.3287836330334	0.6893991599204269	0.3787983198408539	421.30560302734375	421.3209533691406
1072	421.3309631347656	92.6203768397333					1	DETECTED	421.3310 m/z @92.62 [151020OFc1_NvH-0949-Control-21.raw]	421.3309631347656	92.6203768397333	0.00781086906666667	99.9947061757333	99.98689530666664	89366.3046875	5.482211364346484E7	0	8658	6.73617583209095	0.5182222896525366	19.75641015690022	421.3210144042969	421.3405456542969
1073	421.35205078125	92.5101214386667					1	DETECTED	421.3521 m/z @92.51 [151020OFc1_NvH-0949-Control-21.raw]	421.35205078125	92.5101214386667	17.5764666669333	97.3790611226667	79.8025944557334	251898.390625	8.521838138823004E7	0	8658	1.2654080821559575	0.5997738678393598	0.13323088248083417	421.3451843261719	421.3612060546875
1074	421.3675537109375	92.6203768397333					1	DETECTED	421.3676 m/z @92.62 [151020OFc1_NvH-0949-Control-21.raw]	421.3675537109375	92.6203768397333	5.98474676186667	99.4830783608	93.49833159893332	176342.90625	8.70291990124959E7	0	8658	7.940805389489412	7.676177369606347	17.079643822831777	421.362548828125	421.37738037109375
1075	421.47088623046875	18.1603513314667					1	DETECTED	421.4709 m/z @18.16 [151020OFc1_NvH-0949-Control-21.raw]	421.47088623046875	18.1603513314667	3.84329568906667	88.4883326125333	84.64503692346663	2759220.75	1.0882916632553835E8	0	8658	0.19217998549545	0.5145227900704125	1.0475028034775966	421.4609680175781	421.4808654785156
1076	421.4809265136719	30.3862404698667					1	DETECTED	421.4809 m/z @30.39 [151020OFc1_NvH-0949-Control-21.raw]	421.4809265136719	30.3862404698667	3.50348031893333	98.8477483789333	95.34426805999998	188138.25	6.815520292819926E7	0	8658	24.23020382427077	1.0802604927400608	1.6342050147597063	421.48089599609375	421.4908447265625
1077	421.5277404785156	12.4059735914667					1	DETECTED	421.5277 m/z @12.41 [151020OFc1_NvH-0949-Control-21.raw]	421.5277404785156	12.4059735914667	4.15902093093333	94.8888981493333	90.72987721839996	220568.359375	7.80614775494915E7	0	8658	0.26058164042271237	1.9430043884258232	0.23051218075310478	421.5180969238281	421.53350830078125
1078	421.5436096191406	35.27008046					1	DETECTED	421.5436 m/z @35.27 [151020OFc1_NvH-0949-Control-21.raw]	421.5436096191406	35.27008046	4.0514034104	94.3592331357333	90.3078297253333	769247.8125	7.943258916068812E7	0	8658	16.98264673276833	0.6789317108484417	0.09212947337077264	421.53369140625	421.5535583496094
1079	421.55938720703125	39.3052634778667					1	DETECTED	421.5594 m/z @39.31 [151020OFc1_NvH-0949-Control-21.raw]	421.55938720703125	39.3052634778667	3.3428570472	94.8301797565333	91.4873227093333	723690.875	9.099020699148336E7	3	8658	0.5075337791709558	0.5520826708903618	0.12090899590126039	421.5537414550781	421.5693664550781
1080	421.5747375488281	31.4555432077333					1	DETECTED	421.5747 m/z @31.46 [151020OFc1_NvH-0949-Control-21.raw]	421.5747375488281	31.4555432077333	3.045241888	95.0808416781333	92.03559979013329	121953.84375	6.49866339460293E7	0	8658	3.8778853379454787	1.9404128627466795	0.9654389213097228	421.56939697265625	421.5771484375
1081	421.587158203125	47.9204357624					1	DETECTED	421.5872 m/z @47.92 [151020OFc1_NvH-0949-Control-21.raw]	421.587158203125	47.9204357624	2.960300908	96.7610768109333	93.80077590293331	197479.625	6.691382906586883E7	0	8658	11.660207133682924	0.5050924254302814	0.00715236824421418	421.5771789550781	421.5970764160156
1082	421.6399841308594	27.7479981978667					1	DETECTED	421.6400 m/z @27.75 [151020OFc1_NvH-0949-Control-21.raw]	421.6399841308594	27.7479981978667	0.250485050666667	94.8595921570667	94.60910710640003	164484.125	7.248165733584575E7	0	8658	0.18597140447887384	0.7059702536453151	110.01688066026963	421.6300354003906	421.6497802734375
1083	421.6599426269531	27.730468992					1	DETECTED	421.6599 m/z @27.73 [151020OFc1_NvH-0949-Control-21.raw]	421.6599426269531	27.730468992	4.83191745386667	85.8472747893333	81.01535733546663	251137.65625	6.06184297481131E7	0	8658	0.24602073968703664	1.7690061574538993	2.538012314907798	421.65057373046875	421.6600036621094
1084	421.6701965332031	27.8083535077333					1	DETECTED	421.6702 m/z @27.81 [151020OFc1_NvH-0949-Control-21.raw]	421.6701965332031	27.8083535077333	8.17624020106667	97.7153343709333	89.53909416986663	319648.84375	6.4064807825535014E7	0	8658	0.1486032495708649	117.92456151553087	0.6332194455449313	421.6602783203125	421.6800537109375
1085	421.70550537109375	34.9625442570667					1	DETECTED	421.7055 m/z @34.96 [151020OFc1_NvH-0949-Control-21.raw]	421.70550537109375	34.9625442570667	4.64321790373333	94.6100970029333	89.96687909919997	244321.6875	6.916712646502963E7	0	8658	0.6685523054619011	1.9349201638827722	0.1877457893344978	421.69561767578125	421.7113342285156
1086	421.7213439941406	18.1723344792					1	DETECTED	421.7213 m/z @18.17 [151020OFc1_NvH-0949-Control-21.raw]	421.7213439941406	18.1723344792	2.79949229706667	94.6100970029333	91.81060470586664	2602798.0	1.5686731632791787E8	4	8658	11.258117166833006	0.5983740394738178	1.289834316826345	421.71136474609375	421.7313232421875
1087	421.7325439453125	30.4353108546667					1	DETECTED	421.7325 m/z @30.44 [151020OFc1_NvH-0949-Control-21.raw]	421.7325439453125	30.4353108546667	3.81363333813333	88.796943364	84.98331002586667	198931.03125	7.956885420775764E7	0	8658	0.6064699455310532	3.0708851306608556	0.13758673709789582	421.7313537597656	421.7371520996094
1088	421.7471618652344	27.7479981978667					1	DETECTED	421.7472 m/z @27.75 [151020OFc1_NvH-0949-Control-21.raw]	421.7471618652344	27.7479981978667	3.51268469466667	98.2448161741333	94.73213147946663	5663579.0	1.819320425542973E8	0	8658	0.13621195304415679	0.6671662772194964	0.35876804156205777	421.7373962402344	421.7497863769531
1089	421.7597961425781	27.7479981978667					1	DETECTED	421.7598 m/z @27.75 [151020OFc1_NvH-0949-Control-21.raw]	421.7597961425781	27.7479981978667	1.69467531386667	99.9947061757333	98.30003086186663	6.77688192E8	1.441845090556265E10	2	8658	0.2697315808676848	1.3262316838778692	1.4195848776658562	421.74981689453125	421.769775390625
1090	421.7761535644531	30.3327514477333					1	DETECTED	421.7762 m/z @30.33 [151020OFc1_NvH-0949-Control-21.raw]	421.7761535644531	30.3327514477333	3.45633517546667	93.8626617789333	90.40632660346662	559474.5625	1.1113930130556019E8	2	8658	11.046113433850596	0.7129871866868889	0.10256927901056212	421.7698059082031	421.7795715332031
1091	421.7896728515625	27.7772411170667					1	DETECTED	421.7897 m/z @27.78 [151020OFc1_NvH-0949-Control-21.raw]	421.7896728515625	27.7772411170667	4.86170270053333	97.1397368768	92.27803417626667	736968.5	9.336481674274509E7	0	8658	23.148927344246832	2.038556292668301	3.0870404769123048	421.7796936035156	421.7993469238281
1092	421.8197021484375	27.8083535077333					1	DETECTED	421.8197 m/z @27.81 [151020OFc1_NvH-0949-Control-21.raw]	421.8197021484375	27.8083535077333	0.154444684266667	99.7558541944	99.60140951013334	96293.828125	6.965893826120435E7	0	8658	31.03487872501011	1.9102659772076513	0.5626744026386933	421.8187255859375	421.8296203613281
1093	421.8482360839844	27.7895747008					1	DETECTED	421.8482 m/z @27.79 [151020OFc1_NvH-0949-Control-21.raw]	421.8482360839844	27.7895747008	0.845787218666667	99.9947061757333	99.14891895706663	282259.6875	6.716735906121281E7	0	8658	0.3112753956651382	0.5323858706983391	1.747600164097736	421.8385925292969	421.85430908203125
1094	421.8643493652344	49.5364360069333					1	DETECTED	421.8643 m/z @49.54 [151020OFc1_NvH-0949-Control-21.raw]	421.8643493652344	49.5364360069333	0.00781086906666667	99.9625735138667	99.95476264480004	315547.6875	7.298689828293066E7	3	8658	21.91416131943204	0.5084460916252524	0.009383671857015132	421.8544616699219	421.8680725097656
1095	421.8780822753906	35.2474077901333					1	DETECTED	421.8781 m/z @35.25 [151020OFc1_NvH-0949-Control-21.raw]	421.8780822753906	35.2474077901333	0.00781086906666667	99.9947061757333	99.98689530666664	436599.15625	7.181920919090481E7	0	8658	16.95551235959461	0.5780572021261245	0.2568894867248961	421.86810302734375	421.8879699707031
1096	421.8943176269531	25.2976301242667					1	DETECTED	421.8943 m/z @25.30 [151020OFc1_NvH-0949-Control-21.raw]	421.8943176269531	25.2976301242667	0.00781086906666667	99.9837558082667	99.97594493920003	413507.6875	7.718963156886938E7	3	8658	0.088792125241266	3.326347346861472	0.436360206295536	421.8880920410156	421.9042053222656
1097	421.91204833984375	40.7338553765333					1	DETECTED	421.9120 m/z @40.73 [151020OFc1_NvH-0949-Control-21.raw]	421.91204833984375	40.7338553765333	0.00781086906666667	99.9734228010667	99.96561193200004	184741.5625	7.95377824708237E7	0	8658	2.090632630625933	0.9360703292699023	0.14138589840660326	421.9044494628906	421.9220275878906
1098	421.922607421875	27.6491635632					1	DETECTED	421.9226 m/z @27.65 [151020OFc1_NvH-0949-Control-21.raw]	421.922607421875	27.6491635632	0.00781086906666667	99.9837558082667	99.97594493920003	97280.90625	6.318512445873214E7	0	8658	11.402489356375604	1.8129225475450634	0.5261000933878874	421.9220886230469	421.9325866699219
1099	421.94525146484375	27.7993888					1	DETECTED	421.9453 m/z @27.80 [151020OFc1_NvH-0949-Control-21.raw]	421.94525146484375	27.7993888	0.00781086906666667	99.9084049610667	99.90059409200003	67591.6484375	6.2352895070949875E7	0	8658	36.56723967509356	2.1498906778870204	3.2989839387057924	421.93536376953125	421.9459533691406
1100	421.9562072753906	34.9970503997333					1	DETECTED	421.9562 m/z @35.00 [151020OFc1_NvH-0949-Control-21.raw]	421.9562072753906	34.9970503997333	0.00781086906666667	99.8316848133333	99.82387394426664	275206.65625	6.803566485806613E7	0	8658	0.11367093591447741	9.30747702105044	15.539745187130665	421.9463195800781	421.9619140625
1101	421.9719543457031	18.1506244466667					1	DETECTED	421.9720 m/z @18.15 [151020OFc1_NvH-0949-Control-21.raw]	421.9719543457031	18.1506244466667	0.0198668450666667	99.9837558082667	99.96388896320002	1295467.375	1.0605678038615142E8	0	8658	2.893593483095401	0.5864333417791654	3.7704261744988927	421.9620056152344	421.98187255859375
1102	421.9895324707031	25.5540605085333					1	DETECTED	421.9895 m/z @25.55 [151020OFc1_NvH-0949-Control-21.raw]	421.9895324707031	25.5540605085333	0.1434760912	99.8207369952	99.677260904	758410.625	7.870134385935223E7	0	8658	0.1422880939104516	0.6213272272580829	14.505157091806998	421.9819641113281	421.99945068359375
1103	422.0030822753906	37.6486094101333					1	DETECTED	422.0031 m/z @37.65 [151020OFc1_NvH-0949-Control-21.raw]	422.0030822753906	37.6486094101333	0.0652982738666667	99.2859390405333	99.22064076666662	106310.765625	6.23913325297949E7	0	8658	16.100910777762458	1.8126229162295102	2.632338392742454	421.9997253417969	422.0130615234375
1104	422.02484130859375	64.9122181797333					1	DETECTED	422.0248 m/z @64.91 [151020OFc1_NvH-0949-Control-21.raw]	422.02484130859375	64.9122181797333	0.1325967888	99.8974511061333	99.7648543173333	905376.9375	2.555771263617886E8	0	8658	3.805768301659107	0.7775943318029682	0.919979876391334	422.0152893066406	422.0347595214844
1105	422.0428466796875	25.6198911269333					1	DETECTED	422.0428 m/z @25.62 [151020OFc1_NvH-0949-Control-21.raw]	422.0428466796875	25.6198911269333	4.2881237632	99.7558541944	95.4677304312	473153.875	2.2932232923494536E8	0	8658	11.097041238759136	33.83286287041227	87.88651556418475	422.03558349609375	422.0527648925781
1106	422.0577087402344	27.7592748232					1	DETECTED	422.0577 m/z @27.76 [151020OFc1_NvH-0949-Control-21.raw]	422.0577087402344	27.7592748232	0.375984330133333	99.5269611850667	99.15097685493336	157864.796875	7.619820149183431E7	0	8658	72.99143345919065	2.1209750540894414	0.9406315422516158	422.0531311035156	422.0675354003906
1107	422.0792236328125	66.5628723101333					1	DETECTED	422.0792 m/z @66.56 [151020OFc1_NvH-0949-Control-21.raw]	422.0792236328125	66.5628723101333	0.459478728266667	99.2859390405333	98.82646031226663	541282.6875	1.3293633071272136E8	0	8658	2.5980222233016974	1.4931054051053856	0.4777758929335465	422.0699157714844	422.08917236328125
1108	422.100341796875	91.7436613933333					1	DETECTED	422.1003 m/z @91.74 [151020OFc1_NvH-0949-Control-21.raw]	422.100341796875	91.7436613933333	0.282099450133333	95.1418573514667	94.85975790133337	134945.390625	6.658754241919284E7	0	8658	0.0782779386201895	0.5145682783638964	0.6369079090161345	422.0910339355469	422.1101989746094
1109	422.1126403808594	91.3111441234667					1	DETECTED	422.1126 m/z @91.31 [151020OFc1_NvH-0949-Control-21.raw]	422.1126403808594	91.3111441234667	14.5874422981333	95.6384496269333	81.0510073288	91392.484375	7.578730237436676E7	0	8658	63.569674025527284	0.7021712125961321	0.18907722469288768	422.1103820800781	422.1191101074219
1110	422.1302795410156	90.3586354232					1	DETECTED	422.1303 m/z @90.36 [151020OFc1_NvH-0949-Control-21.raw]	422.1302795410156	90.3586354232	6.61792442346667	98.5418019178667	91.92387749440003	1.6267842E7	1.6358758138406473E8	0	8658	0.08055954966766876	1.258286511508356	1.2862134618476004	422.12042236328125	422.1376647949219
1111	422.14886474609375	89.7565738357333					1	DETECTED	422.1489 m/z @89.76 [151020OFc1_NvH-0949-Control-21.raw]	422.14886474609375	89.7565738357333	11.2724325904	99.8101141962667	88.5376816058667	427927.9375	8.502734811125994E7	0	8658	2.7455844640772966	0.5060210117815201	2.4658668050881696	422.14361572265625	422.1585998535156
1112	422.1664733886719	90.8818043874667					1	DETECTED	422.1665 m/z @90.88 [151020OFc1_NvH-0949-Control-21.raw]	422.1664733886719	90.8818043874667	9.29367559946667	94.9673740701333	85.67369847066664	219218.90625	8.588236758246271E7	0	8658	1.0830007684506455	0.5259660302255493	2.1539968920754227	422.1590576171875	422.1763000488281
1113	422.19024658203125	20.5322913629333					1	DETECTED	422.1902 m/z @20.53 [151020OFc1_NvH-0949-Control-21.raw]	422.19024658203125	20.5322913629333	2.94134080186667	98.2334369914667	95.29209618960003	243823.15625	6.6913971075065196E7	0	8658	69.6659863892664	3.350919647736011	5.637331969788628	422.1807861328125	422.19287109375
1114	422.2030944824219	91.8033293962667					1	DETECTED	422.2031 m/z @91.80 [151020OFc1_NvH-0949-Control-21.raw]	422.2030944824219	91.8033293962667	4.2509176888	98.4316556818667	94.1807379930667	8458133.0	2.108658319357398E8	0	8658	0.09242408499591193	2.6578652536352925	0.22491404134244403	422.1932067871094	422.21307373046875
1115	422.2220458984375	90.7396064962667					1	DETECTED	422.2220 m/z @90.74 [151020OFc1_NvH-0949-Control-21.raw]	422.2220458984375	90.7396064962667	0.282099450133333	99.8974511061333	99.61535165599997	1537646.875	1.6392228458723548E8	3	8658	0.17202551731001847	0.5024136200875743	0.003938016173531159	422.2131042480469	422.2320251464844
1116	422.2404479980469	25.5941334733333					1	DETECTED	422.2404 m/z @25.59 [151020OFc1_NvH-0949-Control-21.raw]	422.2404479980469	25.5941334733333	2.92251795813333	97.7918063666667	94.86928840853338	565930.5	1.2330479350694159E8	3	8658	14.1202640295643	0.8201557052729178	0.04354244063901861	422.2320556640625	422.2442932128906
1117	422.25433349609375	27.7479981978667					1	DETECTED	422.2543 m/z @27.75 [151020OFc1_NvH-0949-Control-21.raw]	422.25433349609375	27.7479981978667	3.18791723173333	99.9947061757333	96.80678894399998	2.87778656E8	6.293313408964809E9	2	8658	0.32196841335021986	1.3598451266069609	1.5008875029685005	422.24444580078125	422.2643127441406
1118	422.2710876464844	27.6095099541333					1	DETECTED	422.2711 m/z @27.61 [151020OFc1_NvH-0949-Control-21.raw]	422.2710876464844	27.6095099541333	0.0766940485333333	98.7273371138667	98.65064306533337	1057054.375	1.405269298718768E8	0	8658	17.345354056288592	0.7625582380193798	0.3381415879300821	422.2644348144531	422.28106689453125
1119	422.28411865234375	27.7772411170667					1	DETECTED	422.2841 m/z @27.78 [151020OFc1_NvH-0949-Control-21.raw]	422.28411865234375	27.7772411170667	3.0832018936	96.6173680824	93.5341661888	227384.203125	8.055852318589264E7	0	8658	64.05992597347814	4.841470452737126	8.678635797283931	422.2813720703125	422.2939758300781
1120	422.31121826171875	90.7006339434667					1	DETECTED	422.3112 m/z @90.70 [151020OFc1_NvH-0949-Control-21.raw]	422.31121826171875	90.7006339434667	27.7124503626667	94.4987067744	66.7862564117333	422944.15625	7.364487934831002E7	0	8658	0.18422464189369236	2.002575942725153	3.5779287342972426	422.302734375	422.31964111328125
1121	422.3278503417969	89.8099897645333					1	DETECTED	422.3279 m/z @89.81 [151020OFc1_NvH-0949-Control-21.raw]	422.3278503417969	89.8099897645333	0.7298719408	99.6470643250667	98.9171923842667	132119.015625	5.203547312682839E7	0	8658	90.40933027306708	0.5111644317995492	0.02271314543277175	422.3247985839844	422.33551025390625
1122	422.34613037109375	27.6839798408					1	DETECTED	422.3461 m/z @27.68 [151020OFc1_NvH-0949-Control-21.raw]	422.34613037109375	27.6839798408	6.33074047706667	95.5956146901333	89.26487421306663	149042.875	7.955219625346021E7	0	8658	85.53081634153807	2.01413475766748	2.960067102996974	422.33660888671875	422.3561096191406
1123	422.4215393066406	24.77226372					1	DETECTED	422.4215 m/z @24.77 [151020OFc1_NvH-0949-Control-21.raw]	422.4215393066406	24.77226372	6.45422871093333	95.9290321944	89.47480348346666	280946.5	6.371041516958369E7	0	8658	15.134353426836345	0.97451108625168	0.001757901171176539	422.4118347167969	422.4314880371094
1124	422.4460144042969	36.4702976008					1	DETECTED	422.4460 m/z @36.47 [151020OFc1_NvH-0949-Control-21.raw]	422.4460144042969	36.4702976008	3.26556263706667	96.5637853949333	93.29822275786664	252560.71875	7.733319790936102E7	0	8658	6.351573346485836	0.6149683710584112	0.010462071237429756	422.4360656738281	422.45599365234375
1125	422.4566650390625	34.9625442570667					1	DETECTED	422.4567 m/z @34.96 [151020OFc1_NvH-0949-Control-21.raw]	422.4566650390625	34.9625442570667	3.92942763786667	83.8132061077333	79.88377846986663	70073.9375	5.970004333937357E7	0	8658	0.09591328396363963	1.5794508561157703	2.160304719685486	422.4561767578125	422.4584045410156
1126	422.4684143066406	21.0092356013333					1	DETECTED	422.4684 m/z @21.01 [151020OFc1_NvH-0949-Control-21.raw]	422.4684143066406	21.0092356013333	3.44702307946667	98.0662551538667	94.61923207440003	166459.875	7.347803203489907E7	0	8658	2.01837662113865	0.691780871401378	0.15920670730894437	422.45849609375	422.4783935546875
1127	422.48101806640625	17.8571238370667					1	DETECTED	422.4810 m/z @17.86 [151020OFc1_NvH-0949-Control-21.raw]	422.48101806640625	17.8571238370667	3.11177667893333	96.8151988381333	93.70342215919997	120947.3046875	8.785449566321428E7	0	8658	6.877119459601921	5.490390313227712	55.60864467266544	422.4784240722656	422.48101806640625
1128	422.49102783203125	25.5638539717333					1	DETECTED	422.4910 m/z @25.56 [151020OFc1_NvH-0949-Control-21.raw]	422.49102783203125	25.5638539717333	3.0736832176	99.559444012	96.4857607944	438763.90625	7.495674343791345E7	0	8658	0.06346377829317618	0.7560971155515464	13.05417519434934	422.4810485839844	422.5009765625
1129	422.524658203125	20.470795876					1	DETECTED	422.5247 m/z @20.47 [151020OFc1_NvH-0949-Control-21.raw]	422.524658203125	20.470795876	6.6465955032	99.1407327301333	92.49413722693329	163883.375	6.446343402164221E7	0	8658	0.12166569054018339	0.5127286739274372	1.9590243846946294	422.51483154296875	422.5271911621094
1130	422.5372314453125	24.2177659218667					1	DETECTED	422.5372 m/z @24.22 [151020OFc1_NvH-0949-Control-21.raw]	422.5372314453125	24.2177659218667	4.99948093093333	69.3080369133333	64.30855598239997	451055.28125	6.064530698366397E7	3	8658	0.17976579244351498	0.5146166326828492	0.06857438383938877	422.52777099609375	422.5418701171875
1131	422.5518798828125	26.0012720018667					1	DETECTED	422.5519 m/z @26.00 [151020OFc1_NvH-0949-Control-21.raw]	422.5518798828125	26.0012720018667	3.74675722293333	84.216289608	80.46953238506667	3768013.25	1.309904868007812E8	3	8658	0.16038928625223292	2.2113289386256056	0.9836034761046446	422.54193115234375	422.5618591308594
1132	422.5625305175781	24.9663963186667					1	DETECTED	422.5625 m/z @24.97 [151020OFc1_NvH-0949-Control-21.raw]	422.5625305175781	24.9663963186667	3.3332093824	83.050466868	79.7172574856	585706.0	7.418783623484674E7	3	8658	0.09591396729582158	0.6459340421164593	2.409675326389958	422.5618896484375	422.572509765625
1133	422.575927734375	47.9110941485333					1	DETECTED	422.5759 m/z @47.91 [151020OFc1_NvH-0949-Control-21.raw]	422.575927734375	47.9110941485333	3.09278696106667	95.2029317893333	92.11014482826664	574387.625	8.020366518213268E7	3	8658	0.1558313871514727	0.5456377926534878	0.0261025705394742	422.5726013183594	422.5857238769531
1134	422.6027526855469	41.2036665192					1	DETECTED	422.6028 m/z @41.20 [151020OFc1_NvH-0949-Control-21.raw]	422.6027526855469	41.2036665192	3.02643393493333	96.4888985845333	93.46246464959998	357608.96875	6.829851191443175E7	0	8658	0.1760741449093146	0.511777488310863	0.027761463596967552	422.5931091308594	422.6127014160156
1135	422.6160583496094	9.55430387466667					1	DETECTED	422.6161 m/z @9.55 [151020OFc1_NvH-0949-Control-21.raw]	422.6160583496094	9.55430387466667	2.29972519706667	87.1488555768	84.84913037973334	228923.875	6.126402173884616E7	0	8658	0.17392465585584027	1.1546440911874511	114.88513513035177	422.6128234863281	422.6260070800781
1136	422.64141845703125	30.2757899616					1	DETECTED	422.6414 m/z @30.28 [151020OFc1_NvH-0949-Control-21.raw]	422.64141845703125	30.2757899616	6.253243696	96.3594996613333	90.1062559653333	194964.78125	7.174015223498285E7	0	8658	6.164434153903869	0.6326247670079853	20.86271316167223	422.631591796875	422.65130615234375
1137	422.6759338378906	74.7683701138667					1	DETECTED	422.6759 m/z @74.77 [151020OFc1_NvH-0949-Control-21.raw]	422.6759338378906	74.7683701138667	3.2845367832	88.164310708	84.8797739248	44232.12109375	6.099387255564117E7	0	8658	32.74504825028141	0.5936990922980233	191.20888587476017	422.666015625	422.68572998046875
1138	422.70098876953125	19.7133090112					1	DETECTED	422.7010 m/z @19.71 [151020OFc1_NvH-0949-Control-21.raw]	422.70098876953125	19.7133090112	5.86430815386667	99.7777914629333	93.91348330906662	48459.94140625	5.9035090845807545E7	0	8658	11.123673336144044	3.425995743542508	5.67125005049548	422.6910095214844	422.7049560546875
1139	422.7149658203125	29.3613916234667					1	DETECTED	422.7150 m/z @29.36 [151020OFc1_NvH-0949-Control-21.raw]	422.7149658203125	29.3613916234667	3.30488885973333	95.3796697754667	92.07478091573337	201402.40625	6.834446929423478E7	0	8658	16.088346970210644	0.5375003574559429	0.7893889606768363	422.7049865722656	422.7235412597656
1140	422.7335510253906	29.1624278381333					1	DETECTED	422.7336 m/z @29.16 [151020OFc1_NvH-0949-Control-21.raw]	422.7335510253906	29.1624278381333	2.07014633386667	95.2955726701333	93.22542633626662	2462036.75	2.003092051299836E8	2	8658	5.699090705430006	1.3186941585505245	2.620722689057516	422.72357177734375	422.7393493652344
1141	422.7493591308594	27.7479981978667					1	DETECTED	422.7494 m/z @27.75 [151020OFc1_NvH-0949-Control-21.raw]	422.7493591308594	27.7479981978667	2.59979302213333	94.9574638853333	92.35767086319997	6.1053224E7	1.358599245970555E9	4	8658	0.23849597656749566	0.5189474122281968	1.384862564013865	422.7393798828125	422.75933837890625
1142	422.75946044921875	28.1565535749333					1	DETECTED	422.7595 m/z @28.16 [151020OFc1_NvH-0949-Control-21.raw]	422.75946044921875	28.1565535749333	2.99793809306667	99.6470643250667	96.64912623200003	5552046.0	4.423980765673776E8	2	8658	0.794447369371607	0.5765961166517318	1.325995539598869	422.7593994140625	422.7694396972656
1143	422.77056884765625	36.416696332					1	DETECTED	422.7706 m/z @36.42 [151020OFc1_NvH-0949-Control-21.raw]	422.77056884765625	36.416696332	3.63419579946667	81.7985293509333	78.16433355146663	328917.5	6.115868902748862E7	0	8658	0.11880895229283084	0.507804779505567	0.015336405372883626	422.7695007324219	422.7804870605469
1144	422.8163146972656	9.59193280906667					1	DETECTED	422.8163 m/z @9.59 [151020OFc1_NvH-0949-Control-21.raw]	422.8163146972656	9.59193280906667	0.835441398666667	92.5378671074667	91.70242570880004	208259.921875	6.7010726290070854E7	0	8658	0.08694828200449933	2.8194440584775577	88.46863394581689	422.8065490722656	422.8257141113281
1145	422.8406982421875	95.0561025402667					1	DETECTED	422.8407 m/z @95.06 [151020OFc1_NvH-0949-Control-21.raw]	422.8406982421875	95.0561025402667	0.00781086906666667	99.9947061757333	99.98689530666664	249351.90625	6.302611205250947E8	2	8658	60.8881291827969	0.5556449834935603	0.11279501691651897	422.8348388671875	422.84405517578125
1146	422.8572082519531	20.5158103232					1	DETECTED	422.8572 m/z @20.52 [151020OFc1_NvH-0949-Control-21.raw]	422.8572082519531	20.5158103232	5.36287269573333	96.2413821869333	90.87850949119996	67223.96875	6.531886410603599E7	0	8658	0.05243804699519572	3.0175152406039585	null	422.85089111328125	422.8615417480469
1147	422.87176513671875	24.1930677296					1	DETECTED	422.8718 m/z @24.19 [151020OFc1_NvH-0949-Control-21.raw]	422.87176513671875	24.1930677296	0.0766940485333333	94.9474082125333	94.87071416399998	265744.78125	7.119501290261565E7	0	8658	0.16723793053758484	1.274414503848938	0.024228220548851574	422.8623352050781	422.8761291503906
1148	422.8861389160156	26.0012720018667					1	DETECTED	422.8861 m/z @26.00 [151020OFc1_NvH-0949-Control-21.raw]	422.8861389160156	26.0012720018667	0.00781086906666667	99.9734228010667	99.96561193200004	2793521.25	1.1750599714971456E8	3	8658	0.15218064499253714	0.9703779553318213	0.08464106068753605	422.87615966796875	422.8961181640625
1149	422.8966064453125	24.9486799026667					1	DETECTED	422.8966 m/z @24.95 [151020OFc1_NvH-0949-Control-21.raw]	422.8966064453125	24.9486799026667	0.375984330133333	99.5703817437333	99.19439741359996	377599.65625	7.218049075676568E7	0	8658	7.7848348023392795	0.9731474191156546	1.023700359259623	422.8961486816406	422.9065856933594
1150	422.9104919433594	47.8303055912					1	DETECTED	422.9105 m/z @47.83 [151020OFc1_NvH-0949-Control-21.raw]	422.9104919433594	47.8303055912	0.00781086906666667	99.9299420544	99.92213118533334	377498.59375	8.500056833274439E7	0	8658	0.5103862271862596	0.5077494752193404	0.023112788004888384	422.9066162109375	422.9204406738281
1151	422.9373779296875	41.2398516992					1	DETECTED	422.9374 m/z @41.24 [151020OFc1_NvH-0949-Control-21.raw]	422.9373779296875	41.2398516992	0.00781086906666667	99.9734228010667	99.96561193200004	300651.3125	6.842193285770491E7	0	8658	0.09541741636395074	0.502300235879487	0.0480089044675597	422.9277648925781	422.9472351074219
1152	422.95574951171875	16.2482734858667					1	DETECTED	422.9557 m/z @16.25 [151020OFc1_NvH-0949-Control-21.raw]	422.95574951171875	16.2482734858667	0.621454391466667	99.6908697890667	99.06941539760003	86804.2109375	5.946943609162668E7	0	8658	0.13097247731394646	0.5167022458320293	0.07351464664458539	422.9474792480469	422.9580993652344
1153	422.9681701660156	91.3962012424					1	DETECTED	422.9682 m/z @91.40 [151020OFc1_NvH-0949-Control-21.raw]	422.9681701660156	91.3962012424	0.0198668450666667	99.9837558082667	99.96388896320002	140249.203125	6.831035834148295E7	0	8658	77.95503385972326	0.5463608535426802	0.0011852013169602587	422.95819091796875	422.9781494140625
1154	422.986328125	32.8419499146667					1	DETECTED	422.9863 m/z @32.84 [151020OFc1_NvH-0949-Control-21.raw]	422.986328125	32.8419499146667	0.0879794858666667	99.9947061757333	99.90672668986663	119080.9140625	7.093501345012042E7	0	8658	0.19975855472162607	2.110206482559523	1.6287659277483855	422.9781799316406	422.98638916015625
1155	422.99639892578125	71.5676086112					1	DETECTED	422.9964 m/z @71.57 [151020OFc1_NvH-0949-Control-21.raw]	422.99639892578125	71.5676086112	0.1325967888	99.8101141962667	99.6775174074667	518250.375	1.1574843809210528E8	0	8658	1.429962883273248	10.410777439700167	2.729478591855198	422.9864196777344	422.9984130859375
1156	423.0086364746094	26.5233450882667					1	DETECTED	423.0086 m/z @26.52 [151020OFc1_NvH-0949-Control-21.raw]	423.0086364746094	26.5233450882667	0.1325967888	99.9734228010667	99.8408260122667	2019724.875	9.996730227891934E7	4	8658	0.17981082534964088	1.0769858489229762	94.51090053948249	422.9986572265625	423.018310546875
1157	423.02862548828125	64.9122181797333					1	DETECTED	423.0286 m/z @64.91 [151020OFc1_NvH-0949-Control-21.raw]	423.02862548828125	64.9122181797333	1.9546663672	98.7053457845333	96.7506794173333	121926.7421875	7.264919072058593E7	0	8658	4.90949867473234	2.9789126761949274	6.831156028094203	423.0187072753906	423.037841796875
1158	423.0436706542969	29.8591154242667					1	DETECTED	423.0437 m/z @29.86 [151020OFc1_NvH-0949-Control-21.raw]	423.0436706542969	29.8591154242667	0.553669069333333	98.3758221965333	97.82215312719997	100092.8984375	6.801981819823648E7	0	8658	29.727263457415738	1.669009779657089	1.1456503197325598	423.03863525390625	423.044677734375
1159	423.0546875	18.1087853688					1	DETECTED	423.0547 m/z @18.11 [151020OFc1_NvH-0949-Control-21.raw]	423.0546875	18.1087853688	0.1325967888	99.8423701376	99.7097733488	155670.265625	9.022628201771472E7	0	8658	12.473752022930519	4.2812220851764184	0.6603791890711787	423.04473876953125	423.06463623046875
1160	423.07769775390625	49.6106874712					1	DETECTED	423.0777 m/z @49.61 [151020OFc1_NvH-0949-Control-21.raw]	423.07769775390625	49.6106874712	0.0538293610666667	98.5745580605333	98.52072869946664	155437.90625	8.489038596319261E7	0	8658	57.67331453449006	0.7544786634203741	0.4734413148303683	423.0677490234375	423.0871887207031
1161	423.0994873046875	65.3283632949333					1	DETECTED	423.0995 m/z @65.33 [151020OFc1_NvH-0949-Control-21.raw]	423.0994873046875	65.3283632949333	0.0310710096	99.7233878650667	99.6923168554667	60457.4921875	6.797654014536951E7	0	8658	1.1478439512288219	0.7596365862603284	0.19150582272558883	423.090087890625	423.10931396484375
1162	423.13360595703125	90.3586354232					1	DETECTED	423.1336 m/z @90.36 [151020OFc1_NvH-0949-Control-21.raw]	423.13360595703125	90.3586354232	8.55204486933333	96.880256436	88.32821156666667	3155125.25	9.361301491433637E7	0	8658	0.08046210167630363	0.574334136738111	1.7804734478898554	423.1241149902344	423.1429748535156
1163	423.1485595703125	79.0678940901333					1	DETECTED	423.1486 m/z @79.07 [151020OFc1_NvH-0949-Control-21.raw]	423.1485595703125	79.0678940901333	1.85893412613333	99.9408839170667	98.08194979093336	51524.59765625	6.4142541314580634E7	0	8658	11.871259803317855	0.6085731536276533	37.68408027602893	423.1436462402344	423.15673828125
1164	423.1695861816406	90.9871115125333					1	DETECTED	423.1696 m/z @90.99 [151020OFc1_NvH-0949-Control-21.raw]	423.1695861816406	90.9871115125333	2.4664152128	96.8369005021333	94.3704852893333	201025.078125	6.381040986903307E7	0	8658	0.08233994719309123	0.5036724866549681	0.007636977099197641	423.15997314453125	423.1794738769531
1165	423.1898498535156	18.8606393045333					1	DETECTED	423.1898 m/z @18.86 [151020OFc1_NvH-0949-Control-21.raw]	423.1898498535156	18.8606393045333	4.01355826613333	98.2781566810667	94.26459841493337	211733.328125	7.120562471530455E7	0	8658	71.84406091730008	18.31842766747967	37.85448903754096	423.1799011230469	423.19635009765625
1166	423.2063903808594	91.8033293962667					1	DETECTED	423.2064 m/z @91.80 [151020OFc1_NvH-0949-Control-21.raw]	423.2063903808594	91.8033293962667	3.7657609888	98.4316556818667	94.6658946930667	1652510.25	1.1320840892603204E8	3	8658	0.2710218826393742	0.6775145810830419	0.001969532726611459	423.196533203125	423.21636962890625
1167	423.22052001953125	26.0225028984					1	DETECTED	423.2205 m/z @26.02 [151020OFc1_NvH-0949-Control-21.raw]	423.22052001953125	26.0225028984	2.78041570906667	96.7174624221333	93.93704671306662	994760.5	1.1240571422249888E8	0	8658	2.7813072261481615	0.5714113289224367	0.08572015688256206	423.2164001464844	423.2304992675781
1168	423.23516845703125	29.1624278381333					1	DETECTED	423.2352 m/z @29.16 [151020OFc1_NvH-0949-Control-21.raw]	423.23516845703125	29.1624278381333	3.208777376	99.4067064541333	96.1979290781333	980502.9375	1.1438865057942772E8	2	8658	5.754831946976886	1.0356126154165903	2.8217586892198305	423.23052978515625	423.23919677734375
1169	423.24920654296875	27.7772411170667					1	DETECTED	423.2492 m/z @27.78 [151020OFc1_NvH-0949-Control-21.raw]	423.24920654296875	27.7772411170667	3.01683176026667	98.5086790266667	95.49184726640003	5595122.0	2.625589409104039E8	2	8658	0.3679549295353439	1.9866477826859417	0.35352990388143346	423.2392272949219	423.2591857910156
1170	423.2604064941406	27.6666383088					1	DETECTED	423.2604 m/z @27.67 [151020OFc1_NvH-0949-Control-21.raw]	423.2604064941406	27.6666383088	3.11177667893333	99.5377607898667	96.42598411093337	2240899.0	1.9401751270561078E8	2	8658	27.569715662526473	33.668506233325914	0.9814339962127797	423.25921630859375	423.2703552246094
1171	423.2750244140625	73.0498249856					1	DETECTED	423.2750 m/z @73.05 [151020OFc1_NvH-0949-Control-21.raw]	423.2750244140625	73.0498249856	3.3715006776	95.5088054541333	92.1373047765333	353167.15625	7.306033386034018E7	0	8658	18.469094305006266	0.6265275225884442	0.2847581749117569	423.2704162597656	423.2849426269531
1172	423.29254150390625	91.5127958872					1	DETECTED	423.2925 m/z @91.51 [151020OFc1_NvH-0949-Control-21.raw]	423.29254150390625	91.5127958872	3.09278696106667	92.7720789368	89.67929197573334	43340.81640625	5.8659833576626755E7	0	8658	0.2667261835927519	0.5071842916030883	0.014636738231001875	423.28546142578125	423.2992858886719
1173	423.3147277832031	90.7101001514667					1	DETECTED	423.3147 m/z @90.71 [151020OFc1_NvH-0949-Control-21.raw]	423.3147277832031	90.7101001514667	3.4748515632	92.6516257357333	89.1767741725333	132770.703125	5.909302657592692E7	0	8658	0.6873959783009127	0.5062787162399622	2.4965749599437363	423.3057861328125	423.3206787109375
1174	423.3312683105469	90.0769866888					1	DETECTED	423.3313 m/z @90.08 [151020OFc1_NvH-0949-Control-21.raw]	423.3312683105469	90.0769866888	1.5165628376	95.5088054541333	93.99224261653329	474297.84375	7.13952042080319E7	0	8658	0.09773433007541144	0.5129658084858147	0.014258430846352758	423.3240966796875	423.33270263671875
1175	423.3467102050781	92.6203768397333					1	DETECTED	423.3467 m/z @92.62 [151020OFc1_NvH-0949-Control-21.raw]	423.3467102050781	92.6203768397333	2.29972519706667	95.3384574373333	93.03873224026664	176791.859375	8.437948492097948E7	0	8658	4.085339323307579	2.8911499605890647	2.2376882928467836	423.3414611816406	423.35223388671875
1176	423.365234375	91.3864760213333					1	DETECTED	423.3652 m/z @91.39 [151020OFc1_NvH-0949-Control-21.raw]	423.365234375	91.3864760213333	11.2831576066667	92.6203768397333	81.33721923306659	46795.49609375	6.947032756621987E7	0	8658	0.06981578041089165	0.5077019332208719	0.008676682196906446	423.3598327636719	423.3751525878906
1177	423.3904113769531	18.8938703944					1	DETECTED	423.3904 m/z @18.89 [151020OFc1_NvH-0949-Control-21.raw]	423.3904113769531	18.8938703944	3.9944830464	96.5317061682667	92.53722312186669	235189.34375	1.0258848153129469E8	0	8658	0.14795600581323498	240.57377836864825	765.1439263093785	423.3807678222656	423.40032958984375
1178	423.4195556640625	91.8616889778667					1	DETECTED	423.4196 m/z @91.86 [151020OFc1_NvH-0949-Control-21.raw]	423.4195556640625	91.8616889778667	4.38162057733333	98.6617360192	94.28011544186667	212656.203125	7.42604776699179E7	0	8658	0.477467560978738	0.8592347274486334	0.006306177560856953	423.4107360839844	423.4293518066406
1179	423.45770263671875	37.5312256789333					1	DETECTED	423.4577 m/z @37.53 [151020OFc1_NvH-0949-Control-21.raw]	423.45770263671875	37.5312256789333	0.469778515733333	99.9514527314667	99.48167421573336	113605.375	6.717385912940174E7	0	8658	18.49256769716977	2.8324612369064193	0.03257653039353554	423.4478759765625	423.45794677734375
1180	423.4679870605469	13.3540916282667					1	DETECTED	423.4680 m/z @13.35 [151020OFc1_NvH-0949-Control-21.raw]	423.4679870605469	13.3540916282667	3.70916388533333	98.9341699042667	95.22500601893337	1184168.125	7.916626067227665E7	0	8658	0.12940731945153416	89.15731997266285	1.55007253709727	423.4580078125	423.4777526855469
1181	423.479736328125	36.5659178042667					1	DETECTED	423.4797 m/z @36.57 [151020OFc1_NvH-0949-Control-21.raw]	423.479736328125	36.5659178042667	3.1403989688	86.4953299237333	83.3549309549333	196632.1875	6.2198622856298976E7	0	8658	0.07096035154167879	0.504518631338031	0.04080848592105707	423.47808837890625	423.4896545410156
1182	423.49456787109375	33.8951438458667					1	DETECTED	423.4946 m/z @33.90 [151020OFc1_NvH-0949-Control-21.raw]	423.49456787109375	33.8951438458667	4.03263504506667	99.4285751746667	95.39594012960004	86413.515625	6.46945351215258E7	0	8658	75.04231880355135	2.1861860454947077	3.340459179965905	423.4898986816406	423.4997863769531
1183	423.5098571777344	26.4882855610667					1	DETECTED	423.5099 m/z @26.49 [151020OFc1_NvH-0949-Control-21.raw]	423.5098571777344	26.4882855610667	2.07014633386667	87.5428909482667	85.47274461440003	391245.46875	7.08296881493128E7	0	8658	15.22477150098031	0.5554200361659288	0.022611518809179294	423.4999084472656	423.51971435546875
1184	423.5412292480469	27.7772411170667					1	DETECTED	423.5412 m/z @27.78 [151020OFc1_NvH-0949-Control-21.raw]	423.5412292480469	27.7772411170667	4.1033655536	86.5311131784	82.4277476248	75850.203125	6.4642776071353406E7	0	8658	14.744668766368857	2.1103718187252216	3.1638388867486094	423.53125	423.5419616699219
1185	423.5519714355469	23.3471235578667					1	DETECTED	423.5520 m/z @23.35 [151020OFc1_NvH-0949-Control-21.raw]	423.5519714355469	23.3471235578667	2.95085751813333	98.1558747578667	95.20501723973337	451490.6875	8.357272583767636E7	0	8658	2.739528057974322	0.7790819681037624	0.8264651228216706	423.5419921875	423.56195068359375
1186	423.56317138671875	26.3583009762667					1	DETECTED	423.5632 m/z @26.36 [151020OFc1_NvH-0949-Control-21.raw]	423.56317138671875	26.3583009762667	3.63419579946667	92.4269053666667	88.79270956720003	156227.625	7.672784820892987E7	0	8658	24.56851619789794	1.2727591089493382	0.22147056207825444	423.5619812011719	423.5684509277344
1187	423.5785217285156	46.0509234826667					1	DETECTED	423.5785 m/z @46.05 [151020OFc1_NvH-0949-Control-21.raw]	423.5785217285156	46.0509234826667	3.045241888	98.5526976272	95.5074557392	395739.59375	7.657881834378748E7	3	8658	0.2370584558555322	0.5302739217561416	0.04638405017077249	423.56854248046875	423.5884094238281
1188	423.59320068359375	32.4439624781333					1	DETECTED	423.5932 m/z @32.44 [151020OFc1_NvH-0949-Control-21.raw]	423.59320068359375	32.4439624781333	3.01683176026667	94.9770988994667	91.96026713920003	381573.3125	1.2993450713327739E8	3	8658	0.20098689468331088	0.5783797695090779	0.02797785668653749	423.588623046875	423.6027526855469
1189	423.6217956542969	37.511146168					1	DETECTED	423.6218 m/z @37.51 [151020OFc1_NvH-0949-Control-21.raw]	423.6217956542969	37.511146168	3.32374739893333	89.3443761946667	86.02062879573336	73057.3359375	5.941086971571934E7	0	8658	0.1449494882322213	1.2604052258975444	1.52790230291902	423.61181640625	423.63153076171875
1190	423.6585388183594	37.5773832672					1	DETECTED	423.6585 m/z @37.58 [151020OFc1_NvH-0949-Control-21.raw]	423.6585388183594	37.5773832672	4.96166846666667	97.7587525914667	92.79708412480004	194533.046875	5.977431976510385E7	0	8658	0.1294192394523037	0.8693874374241778	3.7328475432826553	423.6490173339844	423.6679992675781
1191	423.7055969238281	29.8127511130667					1	DETECTED	423.7056 m/z @29.81 [151020OFc1_NvH-0949-Control-21.raw]	423.7055969238281	29.8127511130667	3.2276730072	97.5859960192	94.358323012	87777.0234375	6.195903919182554E7	0	8658	11.022350161671284	2.423708117606939	0.03744402814474332	423.69573974609375	423.7085876464844
1192	423.7186279296875	13.3650812896					1	DETECTED	423.7186 m/z @13.37 [151020OFc1_NvH-0949-Control-21.raw]	423.7186279296875	13.3650812896	3.77526060346667	97.8683093434667	94.09304874000003	1053769.25	8.819048482882187E7	4	8658	0.12220283860823145	0.5286614798192523	6.018871444144866	423.7086486816406	423.72857666015625
1193	423.7322692871094	18.6663915205333					1	DETECTED	423.7323 m/z @18.67 [151020OFc1_NvH-0949-Control-21.raw]	423.7322692871094	18.6663915205333	4.55801476506667	77.5275618181333	72.96954705306662	496885.0625	6.794131722543313E7	2	8658	0.23995160723315223	8.851636040136663	1.1200596509415581	423.7286376953125	423.7349548339844
1194	423.7449951171875	35.4824719061333					1	DETECTED	423.7450 m/z @35.48 [151020OFc1_NvH-0949-Control-21.raw]	423.7449951171875	35.4824719061333	3.03583779493333	99.7993246565333	96.76348686159997	1658580.375	1.5440137453023148E8	2	8658	0.17375358034767174	0.6069217201799614	0.24018249663346392	423.7350158691406	423.7549743652344
1195	423.75579833984375	27.6927027098667					1	DETECTED	423.7558 m/z @27.69 [151020OFc1_NvH-0949-Control-21.raw]	423.75579833984375	27.6927027098667	6.63707480826667	53.2681327261333	46.631057917866634	490334.0	5.557508971399862E7	0	8658	0.291646450472534	1.83000423126162	2.763642568746988	423.7550048828125	423.7572021484375
1196	423.7674560546875	55.2370770304					1	DETECTED	423.7675 m/z @55.24 [151020OFc1_NvH-0949-Control-21.raw]	423.7674560546875	55.2370770304	4.0514034104	94.3037172176	90.2523138072	797581.1875	1.1180670429416305E8	0	8658	40.818301366904535	0.7106527278273448	0.014046306090089803	423.75750732421875	423.7772216796875
1197	423.7911682128906	18.9040517885333					1	DETECTED	423.7912 m/z @18.90 [151020OFc1_NvH-0949-Control-21.raw]	423.7911682128906	18.9040517885333	4.13126285546667	96.1008650621333	91.96960220666662	88993.921875	6.861258272453259E7	0	8658	0.030877100484271836	4.431546769356603	0.7594728457133524	423.78118896484375	423.8011474609375
1198	423.8218994140625	37.5312256789333					1	DETECTED	423.8219 m/z @37.53 [151020OFc1_NvH-0949-Control-21.raw]	423.8218994140625	37.5312256789333	0.7298719408	99.5269611850667	98.7970892442667	90020.2734375	6.179898880658248E7	0	8658	0.09306418987733167	1.3260230054963584	430.8557759867657	423.81207275390625	423.8318786621094
1199	423.8436584472656	16.6287585613333					1	DETECTED	423.8437 m/z @16.63 [151020OFc1_NvH-0949-Control-21.raw]	423.8436584472656	16.6287585613333	0.00781086906666667	99.9947061757333	99.98689530666664	46914.72265625	7.33110589513798E7	0	8658	46.25657974784433	4.668895234097024	9.626892638353308	423.8337707519531	423.8468017578125
1200	423.8588562011719	37.6149055421333					1	DETECTED	423.8589 m/z @37.61 [151020OFc1_NvH-0949-Control-21.raw]	423.8588562011719	37.6149055421333	0.00781086906666667	99.7447647872	99.73695391813334	108747.8359375	6.507841087042186E7	0	8658	0.23844283184737947	1.6173971170963748	0.00951610100712355	423.84906005859375	423.8688049316406
1201	423.8707580566406	18.4097654778667					1	DETECTED	423.8708 m/z @18.41 [151020OFc1_NvH-0949-Control-21.raw]	423.8707580566406	18.4097654778667	0.0198668450666667	99.4504641402667	99.43059729520003	43641.99609375	5.193491666783501E7	0	8658	22.406446676514562	3.0013675613191166	9.245151834410379	423.8688659667969	423.8724670410156
1202	423.8824768066406	29.1400070205333					1	DETECTED	423.8825 m/z @29.14 [151020OFc1_NvH-0949-Control-21.raw]	423.8824768066406	29.1400070205333	0.00781086906666667	99.9837558082667	99.97594493920003	257461.28125	6.954730441239925E7	3	8658	3.232120374266234	0.5278144560548956	0.1432428280375334	423.87261962890625	423.8885803222656
1203	423.8985900878906	13.9838744973333					1	DETECTED	423.8986 m/z @13.98 [151020OFc1_NvH-0949-Control-21.raw]	423.8985900878906	13.9838744973333	0.0425334264	99.8207369952	99.7782035688	1311581.75	1.0361603485791181E8	3	8658	3.935815622626704	1.6107264346765562	1.6675530927563447	423.8887023925781	423.9085693359375
1204	423.9118347167969	38.1365976053333					1	DETECTED	423.9118 m/z @38.14 [151020OFc1_NvH-0949-Control-21.raw]	423.9118347167969	38.1365976053333	0.00781086906666667	99.9947061757333	99.98689530666664	761698.875	1.2461522494724649E8	6	8658	1.2779934753703657	0.5344542108601871	1.430148283670674	423.9085998535156	423.9217224121094
1205	423.9272766113281	32.4695358672					1	DETECTED	423.9273 m/z @32.47 [151020OFc1_NvH-0949-Control-21.raw]	423.9272766113281	32.4695358672	0.00781086906666667	99.9190572024	99.91124633333334	181930.359375	1.311804105001257E8	0	8658	0.07897711603710178	0.9106661894826533	45.870943803991594	423.921875	423.9371337890625
1206	423.9525451660156	19.0766222909333					1	DETECTED	423.9525 m/z @19.08 [151020OFc1_NvH-0949-Control-21.raw]	423.9525451660156	19.0766222909333	0.00781086906666667	99.8864133738667	99.87860250480004	54046.09375	6.882032057888752E7	0	8658	0.06248459017441732	2.549847529577529	4.15852143863	423.9427490234375	423.95928955078125
1207	423.96929931640625	13.3747876749333					1	DETECTED	423.9693 m/z @13.37 [151020OFc1_NvH-0949-Control-21.raw]	423.96929931640625	13.3747876749333	0.00781086906666667	99.9514527314667	99.94364186240004	579765.3125	7.205305264106494E7	0	8658	0.12083033853597946	1.332459513872615	32.14181119429348	423.95941162109375	423.97918701171875
1208	423.9846496582031	44.0907985181333					1	DETECTED	423.9846 m/z @44.09 [151020OFc1_NvH-0949-Control-21.raw]	423.9846496582031	44.0907985181333	0.00781086906666667	99.9947061757333	99.98689530666664	348249.8125	7.105910953290716E7	4	8658	0.14693432735462864	0.5455936934729151	3.62998295746352	423.9794006347656	423.9945373535156
1209	424.0030822753906	26.6472166586667					1	DETECTED	424.0031 m/z @26.65 [151020OFc1_NvH-0949-Control-21.raw]	424.0030822753906	26.6472166586667	1.945031536	99.395846172	97.450814636	95538.546875	7.420377082984419E7	0	8658	50.10859785501022	1.7998970434320543	4.822698279901751	423.99468994140625	424.0108337402344
[truncated: 32,252 more rows]
