# Supplementary material for: MSFC: a new feature construction method for accurate diagnosis of mass spectrometry data
Source: Sci Rep. 2023 Sep 21;13:15694. doi: 10.1038/s41598-023-42395-5 (PMC10514077; doi:10.1038/s41598-023-42395-5)
Supplement: Supplementary file 1 — Supplementary Information. [file 41598_2023_42395_MOESM1_ESM.zip › dataset/CRLM dataset/control/control22.csv]

row ID	row m/z	row retention time	row identity (main ID)	row identity (all IDs)	row identity (main ID + details)	row comment	row number of detected peaks	151020OFc1_NvH-0949-Control-22.raw Peak status	151020OFc1_NvH-0949-Control-22.raw Peak name	151020OFc1_NvH-0949-Control-22.raw Peak m/z	151020OFc1_NvH-0949-Control-22.raw Peak RT	151020OFc1_NvH-0949-Control-22.raw Peak RT start	151020OFc1_NvH-0949-Control-22.raw Peak RT end	151020OFc1_NvH-0949-Control-22.raw Peak duration time	151020OFc1_NvH-0949-Control-22.raw Peak height	151020OFc1_NvH-0949-Control-22.raw Peak area	151020OFc1_NvH-0949-Control-22.raw Peak charge	151020OFc1_NvH-0949-Control-22.raw Peak # data points	151020OFc1_NvH-0949-Control-22.raw Peak FWHM	151020OFc1_NvH-0949-Control-22.raw Peak tailing factor	151020OFc1_NvH-0949-Control-22.raw Peak asymmetry factor	151020OFc1_NvH-0949-Control-22.raw Peak m/z min	151020OFc1_NvH-0949-Control-22.raw Peak m/z max
1	400.0015563964844	67.7003541378667					1	DETECTED	400.0016 m/z @67.70 [151020OFc1_NvH-0949-Control-22.raw]	400.0015563964844	67.7003541378667	0.0542996274666667	99.9507498413333	99.89645021386664	23269.29296875	8.429021390611163E7	0	8056	93.94208936743996	0.7185772101912502	0.46298549483321	399.9954528808594	400.0091857910156
2	400.1247863769531	91.0292744674667					1	DETECTED	400.1248 m/z @91.03 [151020OFc1_NvH-0949-Control-22.raw]	400.1247863769531	91.0292744674667	9.0894732208	95.9147292066667	86.8252559858667	326892.34375	9.819828173160063E7	0	8056	0.9216264032905741	1.88180777559263	0.6618709622665895	400.1175842285156	400.13385009765625
3	400.1592102050781	91.0201749298667					1	DETECTED	400.1592 m/z @91.02 [151020OFc1_NvH-0949-Control-22.raw]	400.1592102050781	91.0201749298667	0.1880145216	99.4556572493333	99.2676427277333	94245.890625	1.0383561896707731E8	0	8056	0.9766547462307358	0.5464344472351605	0.019489838210567042	400.1508483886719	400.1690368652344
4	400.1855163574219	17.5793184258667					1	DETECTED	400.1855 m/z @17.58 [151020OFc1_NvH-0949-Control-22.raw]	400.1855163574219	17.5793184258667	3.2832696536	98.9544671829333	95.6711975293333	228539.53125	1.0470560503732817E8	0	8056	2.805626458698576	0.5824926162647635	0.5111846314675781	400.175537109375	400.1878662109375
5	400.1979675292969	24.6239111093333					1	DETECTED	400.1980 m/z @24.62 [151020OFc1_NvH-0949-Control-22.raw]	400.1979675292969	24.6239111093333	1.00805157493333	97.8676422978667	96.85959072293336	519021.5	1.3681041138807884E8	0	8056	0.05797567854743235	1.3658405383985481	0.22084392798692484	400.18798828125	400.2024230957031
6	400.2124328613281	23.4046794170667					1	DETECTED	400.2124 m/z @23.40 [151020OFc1_NvH-0949-Control-22.raw]	400.2124328613281	23.4046794170667	0.681934021066667	99.4115292034667	98.72959518240003	5889081.5	3.9443088840648735E8	2	8056	0.24491820291920163	11.367386058891654	2.3154104081497504	400.20245361328125	400.222412109375
7	400.22296142578125	20.2306175952					1	DETECTED	400.2230 m/z @20.23 [151020OFc1_NvH-0949-Control-22.raw]	400.22296142578125	20.2306175952	3.12465703253333	99.9288439445333	96.80418691199996	2315280.75	2.1216319750598726E8	2	8056	0.36387688811804253	2.045879634758788	2.137805449142265	400.2224426269531	400.23138427734375
8	400.24139404296875	35.3536973093333					1	DETECTED	400.2414 m/z @35.35 [151020OFc1_NvH-0949-Control-22.raw]	400.24139404296875	35.3536973093333	1.00805157493333	99.9288439445333	98.92079236959997	9.1932336E7	1.934760837373843E9	3	8056	0.27422874109140594	1.363804429242606	1.6790289185692995	400.2314147949219	400.25128173828125
9	400.2591247558594	76.9246768957333					1	DETECTED	400.2591 m/z @76.92 [151020OFc1_NvH-0949-Control-22.raw]	400.2591247558594	76.9246768957333	1.1197726392	96.428127916	95.3083552768	2002597.625	1.8524304655767402E8	2	8056	14.397863926595292	0.509483563923049	0.4601154557232544	400.25140380859375	400.26910400390625
10	400.27728271484375	20.2104741309333					1	DETECTED	400.2773 m/z @20.21 [151020OFc1_NvH-0949-Control-22.raw]	400.27728271484375	20.2104741309333	1.86717311173333	97.3432047952	95.47603168346666	455208.21875	1.0635837878122243E8	0	8056	0.16690102357404157	7.537313851953935	14.158409089643172	400.2691345214844	400.2872314453125
11	400.28790283203125	91.7392268890667					1	DETECTED	400.2879 m/z @91.74 [151020OFc1_NvH-0949-Control-22.raw]	400.28790283203125	91.7392268890667	11.3268372245333	92.0265088117333	80.69967158719999	91919.296875	1.928598547415838E8	0	8056	0.18200522346435832	0.5017863038510922	3.9091345030282767	400.28729248046875	400.2958984375
12	400.305908203125	91.4946297010667					1	DETECTED	400.3059 m/z @91.49 [151020OFc1_NvH-0949-Control-22.raw]	400.305908203125	91.4946297010667	9.9722816152	94.6048631749333	84.6325815597333	133612.34375	1.1092540750897895E8	0	8056	0.2843588368804575	0.5018702039326144	0.3874182410084971	400.2966613769531	400.31524658203125
13	400.3416442871094	91.4143598546667					1	DETECTED	400.3416 m/z @91.41 [151020OFc1_NvH-0949-Control-22.raw]	400.3416442871094	91.4143598546667	0.00837019573333333	99.9948969368	99.98652674106667	72453.5	1.0582413490535296E8	0	8056	1.3133339918713034	0.5359228692631106	0.03852693909066316	400.3345031738281	400.3515319824219
14	400.4137878417969	90.3381473130667					1	DETECTED	400.4138 m/z @90.34 [151020OFc1_NvH-0949-Control-22.raw]	400.4137878417969	90.3381473130667	5.100253532	97.2879243589333	92.1876708269333	50025.0078125	1.0089607340820105E8	0	8056	63.48896926608542	0.5407669449442115	1.5281066862251103	400.4055480957031	400.42279052734375
15	400.44293212890625	36.8156666925333					1	DETECTED	400.4429 m/z @36.82 [151020OFc1_NvH-0949-Control-22.raw]	400.44293212890625	36.8156666925333	2.11860986373333	99.8186219	97.70001203626667	243727.9375	9.810848311539981E7	0	8056	0.1895469094834894	1.8745096439050482	0.011430013703451527	400.43316650390625	400.45013427734375
16	400.46026611328125	13.2300135429333					1	DETECTED	400.4603 m/z @13.23 [151020OFc1_NvH-0949-Control-22.raw]	400.46026611328125	13.2300135429333	3.5561269952	99.8186219	96.2624949048	245118.1875	1.0135983278309563E8	0	8056	1.3761028258197001	3.847579874605468	39.769697705095346	400.45037841796875	400.46282958984375
17	400.4731750488281	20.1452789541333					1	DETECTED	400.4732 m/z @20.15 [151020OFc1_NvH-0949-Control-22.raw]	400.4731750488281	20.1452789541333	2.54078602293333	99.8405673013333	97.29978127839996	877855.75	1.5553770644641483E8	4	8056	1.4150542050558101	2.3288203425528264	10.103458932627005	400.46331787109375	400.483154296875
18	400.49615478515625	10.1759941237333					1	DETECTED	400.4962 m/z @10.18 [151020OFc1_NvH-0949-Control-22.raw]	400.49615478515625	10.1759941237333	2.88381338693333	98.6133272272	95.72951384026668	738126.0625	1.1520942573844673E8	4	8056	0.21418173998647916	1.2064039044989707	96.9336111557166	400.4862365722656	400.5055847167969
19	400.5267333984375	13.1772119336					1	DETECTED	400.5267 m/z @13.18 [151020OFc1_NvH-0949-Control-22.raw]	400.5267333984375	13.1772119336	2.76260648133333	95.848805176	93.08619869466666	266218.59375	1.0911008799795833E8	0	8056	0.08945580480215476	1.7957342968948065	1.063132057491309	400.5167541503906	400.5312805175781
20	400.5412902832031	10.7750063605333					1	DETECTED	400.5413 m/z @10.78 [151020OFc1_NvH-0949-Control-22.raw]	400.5412902832031	10.7750063605333	2.266976724	99.1745024421333	96.9075257181333	319601.53125	1.2143428501207891E8	3	8056	0.08852066441704132	0.9160796276736269	20.049904886372854	400.53131103515625	400.54925537109375
21	400.55926513671875	16.9871211685333					1	DETECTED	400.5593 m/z @16.99 [151020OFc1_NvH-0949-Control-22.raw]	400.55926513671875	16.9871211685333	3.0324370384	96.0137618290667	92.98132479066669	415920.3125	1.0521403502291282E8	0	8056	16.374286787502346	1.6136621185850855	7.3746444875327555	400.54931640625	400.5627746582031
22	400.5727844238281	35.4190756709333					1	DETECTED	400.5728 m/z @35.42 [151020OFc1_NvH-0949-Control-22.raw]	400.5727844238281	35.4190756709333	1.9601883248	99.8846421714667	97.9244538466667	6.4610312E7	1.3707762228078628E9	3	8056	0.2597090005840812	1.10134386936173	1.0358020066430045	400.56280517578125	400.58270263671875
23	400.5832824707031	23.782526984					1	DETECTED	400.5833 m/z @23.78 [151020OFc1_NvH-0949-Control-22.raw]	400.5832824707031	23.782526984	6.17168571173333	86.2428442085333	80.07115849679997	969758.5	9.322750270404954E7	0	8056	0.13471324203515422	0.5149203195425466	1.0344700980318928	400.5827941894531	400.59271240234375
24	400.59747314453125	35.8558607032					1	DETECTED	400.5975 m/z @35.86 [151020OFc1_NvH-0949-Control-22.raw]	400.59747314453125	35.8558607032	3.61176653866667	43.9274377413333	40.31567120266663	41440.09765625	4.2915846902517624E7	0	8056	38.59601854660984	0.6336969036688566	0.2673759769628155	400.5936584472656	400.59820556640625
25	400.6084289550781	31.8045503810667					1	DETECTED	400.6084 m/z @31.80 [151020OFc1_NvH-0949-Control-22.raw]	400.6084289550781	31.8045503810667	1.96950910986667	62.1182358176	60.14872670773333	250264.125	7.085697245256929E7	0	8056	0.0896255246132398	0.5007984896550304	1.0634643089717344	400.5986633300781	400.618408203125
26	400.6438293457031	36.9148113914667					1	DETECTED	400.6438 m/z @36.91 [151020OFc1_NvH-0949-Control-22.raw]	400.6438293457031	36.9148113914667	3.53778970933333	93.9161209338667	90.37833122453337	282904.375	1.0245685943790835E8	0	8056	0.23358053531695333	0.9780344360634037	1.4944839751207308	400.6338806152344	400.6532897949219
27	400.69500732421875	38.2097379349333					1	DETECTED	400.6950 m/z @38.21 [151020OFc1_NvH-0949-Control-22.raw]	400.69500732421875	38.2097379349333	2.8365389856	82.7151797562667	79.8786407706667	524601.9375	1.0181213707474457E8	3	8056	12.223917047659032	0.5069122383054177	0.013275479782154433	400.68560791015625	400.7049865722656
28	400.70501708984375	26.1189382242667					1	DETECTED	400.7050 m/z @26.12 [151020OFc1_NvH-0949-Control-22.raw]	400.70501708984375	26.1189382242667	5.14595506613333	95.3430567125333	90.19710164639997	206686.890625	1.0830068587191124E8	0	8056	12.951896434943516	3.141216022151172	2.860700329545721	400.70501708984375	400.7109375
29	400.720947265625	26.2419071976					1	DETECTED	400.7209 m/z @26.24 [151020OFc1_NvH-0949-Control-22.raw]	400.720947265625	26.2419071976	3.06931355733333	94.7642901306667	91.69497657333336	1580705.75	2.1119408169355193E8	4	8056	2.9572757371638865	0.5592171569208408	0.08405248887763139	400.7109680175781	400.73089599609375
30	400.73486328125	18.4618172256					1	DETECTED	400.7349 m/z @18.46 [151020OFc1_NvH-0949-Control-22.raw]	400.73486328125	18.4618172256	3.0601951088	88.008563624	84.9483685152	901187.75	1.1794966294108191E8	2	8056	17.244206749105373	1.5142167976924088	27.007276913519096	400.73095703125	400.7375183105469
31	400.74755859375	40.3461554573333					1	DETECTED	400.7476 m/z @40.35 [151020OFc1_NvH-0949-Control-22.raw]	400.74755859375	40.3461554573333	2.44820190773333	86.6508638688	84.20266196106667	2890282.25	2.2507917233484071E8	2	8056	19.121735304093487	0.5148852255285019	2.447120452794389	400.7377014160156	400.75750732421875
32	400.77117919921875	21.9463290946667					1	DETECTED	400.7712 m/z @21.95 [151020OFc1_NvH-0949-Control-22.raw]	400.77117919921875	21.9463290946667	3.546989568	94.2053972850667	90.6584077170667	6250501.0	1.564703563949355E8	2	8056	0.15135387096794162	1.1763517200204872	1.3377299713439381	400.7611999511719	400.78082275390625
33	400.783935546875	14.0841454850667					1	DETECTED	400.7839 m/z @14.08 [151020OFc1_NvH-0949-Control-22.raw]	400.783935546875	14.0841454850667	1.8025694216	87.3112709797333	85.5087015581333	144042.75	9.071966421488652E7	0	8056	0.1480320767248564	0.5061432463087976	1.0341345011297955	400.7821044921875	400.79388427734375
34	400.7981872558594	5.07243120373333					1	DETECTED	400.7982 m/z @5.07 [151020OFc1_NvH-0949-Control-22.raw]	400.7981872558594	5.07243120373333	1.67030022693333	96.2861858144	94.61588558746666	46443.6015625	9.949317927890888E7	0	8056	0.3464294405845747	2.0345724778787155	2.884485134965589	400.7939758300781	400.80767822265625
35	400.82623291015625	24.8403506488					1	DETECTED	400.8262 m/z @24.84 [151020OFc1_NvH-0949-Control-22.raw]	400.82623291015625	24.8403506488	1.1803601512	99.9948969368	98.8145367856	192468.203125	9.874752854980977E7	0	8056	0.20570977558487158	3.1626479826077514	1.2622143961215087	400.8162841796875	400.8346252441406
36	400.8446350097656	36.8265453653333					1	DETECTED	400.8446 m/z @36.83 [151020OFc1_NvH-0949-Control-22.raw]	400.8446350097656	36.8265453653333	0.552845430666667	99.9507498413333	99.39790441066664	198987.75	8.640155783647367E7	0	8056	19.29463971530327	2.063687963847922	0.003235171871789233	400.8346862792969	400.8546142578125
37	400.8609313964844	13.1503142306667					1	DETECTED	400.8609 m/z @13.15 [151020OFc1_NvH-0949-Control-22.raw]	400.8609313964844	13.1503142306667	0.1880145216	99.8515946690667	99.6635801474667	140510.53125	9.48126151427915E7	0	8056	1.8488749149730452	0.5632952186588831	1.510634278361403	400.854736328125	400.87005615234375
38	400.8800964355469	34.5371217890667					1	DETECTED	400.8801 m/z @34.54 [151020OFc1_NvH-0949-Control-22.raw]	400.8800964355469	34.5371217890667	0.00837019573333333	99.9948969368	99.98652674106667	324118.9375	1.0937471884512255E8	0	8056	6.933789799598575	0.6425961348167472	1.7531355740733217	400.8701171875	400.8807373046875
39	400.89080810546875	15.9619636893333					1	DETECTED	400.8908 m/z @15.96 [151020OFc1_NvH-0949-Control-22.raw]	400.89080810546875	15.9619636893333	0.00837019573333333	99.9288439445333	99.92047374879996	979900.5	1.3425831455380952E8	3	8056	0.11841190269280055	12.497564569888555	0.27887214218858053	400.8808288574219	400.89556884765625
40	400.9056396484375	35.3660370152					1	DETECTED	400.9056 m/z @35.37 [151020OFc1_NvH-0949-Control-22.raw]	400.9056396484375	35.3660370152	0.0430976501333333	99.9948969368	99.95179928666667	2.3669286E7	5.619643381217768E8	3	8056	0.2783481847800999	1.3079495506546472	1.4200465776565079	400.8956604003906	400.9156188964844
41	400.9165954589844	50.7293985082667					1	DETECTED	400.9166 m/z @50.73 [151020OFc1_NvH-0949-Control-22.raw]	400.9165954589844	50.7293985082667	0.0542996274666667	99.9948969368	99.94059730933334	568410.3125	1.2433612782504815E8	3	8056	10.916528356140716	1.0985905966447571	0.019501974868345748	400.9156494140625	400.9265441894531
42	400.9437255859375	9.0894732208					1	DETECTED	400.9437 m/z @9.09 [151020OFc1_NvH-0949-Control-22.raw]	400.9437255859375	9.0894732208	0.00837019573333333	99.9948969368	99.98652674106667	180111.578125	8.832291471183634E7	0	8056	22.71819532023623	0.6020178983591614	9.337764110419315	400.9338073730469	400.9447937011719
43	400.95489501953125	18.1761677552					1	DETECTED	400.9549 m/z @18.18 [151020OFc1_NvH-0949-Control-22.raw]	400.95489501953125	18.1761677552	0.00837019573333333	99.9620207906667	99.95365059493336	357902.4375	1.031649626053898E8	4	8056	0.06261805901406703	0.507711232413535	0.03621206096738826	400.9449462890625	400.95587158203125
44	400.96588134765625	18.5245744586667					1	DETECTED	400.9659 m/z @18.52 [151020OFc1_NvH-0949-Control-22.raw]	400.96588134765625	18.5245744586667	0.0203626728	99.9288439445333	99.9084812717333	419896.0625	1.1124172891847569E8	0	8056	0.08091475316198071	0.6741575178273206	3.350821599732227	400.9559020996094	400.9681396484375
45	400.9781494140625	31.2822519114667					1	DETECTED	400.9781 m/z @31.28 [151020OFc1_NvH-0949-Control-22.raw]	400.9781494140625	31.2822519114667	0.00837019573333333	99.9948969368	99.98652674106667	433710.9375	9.636151955640408E7	0	8056	0.08407271516765391	0.5758034790909484	0.018715196115970154	400.9681701660156	400.98773193359375
46	401.0010681152344	23.5053950525333					1	DETECTED	401.0011 m/z @23.51 [151020OFc1_NvH-0949-Control-22.raw]	401.0010681152344	23.5053950525333	0.00837019573333333	99.8625944984	99.85422430266667	1084600.875	1.1526363134540881E8	0	8056	0.1166513711160917	0.8682365700874197	0.016588087354965406	400.9910888671875	401.0103759765625
47	401.0260009765625	26.5456121997333					1	DETECTED	401.0260 m/z @26.55 [151020OFc1_NvH-0949-Control-22.raw]	401.0260009765625	26.5456121997333	0.00837019573333333	99.7750561752	99.76668597946667	61480.26171875	9.207982290129709E7	0	8056	1.825960188881318	1.8809219070634453	2.766971049622124	401.01611328125	401.0354309082031
48	401.0455017089844	36.8612261538667					1	DETECTED	401.0455 m/z @36.86 [151020OFc1_NvH-0949-Control-22.raw]	401.0455017089844	36.8612261538667	2.4058606752	99.9507498413333	97.5448891661333	172125.75	9.513311583279935E7	0	8056	34.53744513212537	1.345162227183267	0.0034215535216092765	401.03558349609375	401.05474853515625
49	401.1089172363281	90.3567467082667					1	DETECTED	401.1089 m/z @90.36 [151020OFc1_NvH-0949-Control-22.raw]	401.1089172363281	90.3567467082667	0.00837019573333333	99.8515946690667	99.84322447333336	1070160.625	1.0035997603281653E8	0	8056	0.06197510021816299	0.9547017148365533	1.364703284033419	401.0989685058594	401.1165466308594
50	401.1277770996094	91.0110211397333					1	DETECTED	401.1278 m/z @91.01 [151020OFc1_NvH-0949-Control-22.raw]	401.1277770996094	91.0110211397333	6.92777253786667	99.6974634157333	92.76969087786662	77533.5390625	1.0502813153887796E8	0	8056	0.677753835127092	0.5516538217804251	0.1033076435608502	401.1202087402344	401.1365966796875
51	401.159423828125	91.0696913109333					1	DETECTED	401.1594 m/z @91.07 [151020OFc1_NvH-0949-Control-22.raw]	401.159423828125	91.0696913109333	3.67580103093333	98.6896413885333	95.01384035759997	784775.375	1.1361635676129693E8	0	8056	0.30506690158769345	0.665445061528449	2.1347993286625315	401.149658203125	401.1693420410156
52	401.1801452636719	14.9073153746667					1	DETECTED	401.1801 m/z @14.91 [151020OFc1_NvH-0949-Control-22.raw]	401.1801452636719	14.9073153746667	4.53851824586667	94.5957299474667	90.05721170160002	165818.078125	9.70333435265472E7	0	8056	0.1674254753082849	7.6278295609364575	42.02804237122005	401.17071533203125	401.18243408203125
53	401.1925048828125	17.4763881792					1	DETECTED	401.1925 m/z @17.48 [151020OFc1_NvH-0949-Control-22.raw]	401.1925048828125	17.4763881792	2.89302608506667	99.2624769522667	96.36945086720003	525131.0625	1.1809120863841997E8	0	8056	0.2737303008867471	0.7129407890881704	0.35995296010499384	401.18280029296875	401.20245361328125
54	401.2055969238281	18.2489837034667					1	DETECTED	401.2056 m/z @18.25 [151020OFc1_NvH-0949-Control-22.raw]	401.2055969238281	18.2489837034667	3.88871506453333	99.6974634157333	95.80874835119997	259788.984375	1.1505381303368296E8	0	8056	0.15650154116569226	1.9431893918505583	8.447199717844027	401.2025146484375	401.206298828125
55	401.21630859375	10.8986297946667					1	DETECTED	401.2163 m/z @10.90 [151020OFc1_NvH-0949-Control-22.raw]	401.21630859375	10.8986297946667	0.210062358933333	98.3944944098667	98.18443205093337	1049311.375	1.7801103289548782E8	3	8056	21.654462838625964	11.041529995448212	12.30625882578089	401.2063293457031	401.2262878417969
56	401.22698974609375	17.1642402146667					1	DETECTED	401.2270 m/z @17.16 [151020OFc1_NvH-0949-Control-22.raw]	401.22698974609375	17.1642402146667	5.2480832872	94.4704249773333	89.22234169013329	228684.265625	1.2658628100913498E8	3	8056	10.335469947142492	0.6846283861312505	0.15887139084029223	401.226318359375	401.2292785644531
57	401.2392883300781	35.3801040565333					1	DETECTED	401.2393 m/z @35.38 [151020OFc1_NvH-0949-Control-22.raw]	401.2392883300781	35.3801040565333	2.73486542506667	95.7180666336	92.98320120853333	5708121.0	2.8411887291546345E8	3	8056	0.2684075936097656	0.6440276980799664	0.1825158076467334	401.22930908203125	401.249267578125
58	401.2494201660156	40.3967632016					1	DETECTED	401.2494 m/z @40.40 [151020OFc1_NvH-0949-Control-22.raw]	401.2494201660156	40.3967632016	3.7784765064	94.9874063274667	91.2089298210667	1191868.625	1.5953975214503562E8	3	8056	27.255577977285686	0.5865010975549831	0.16994188465569662	401.2492980957031	401.2592468261719
59	401.2610778808594	76.9782154232					1	DETECTED	401.2611 m/z @76.98 [151020OFc1_NvH-0949-Control-22.raw]	401.2610778808594	76.9782154232	3.5843060728	91.2695550821333	87.68524900933329	208780.890625	8.93039984497004E7	2	8056	14.394204021598554	0.5508981369455312	2.151152192578945	401.2594299316406	401.2627868652344
60	401.2728271484375	21.9463290946667					1	DETECTED	401.2728 m/z @21.95 [151020OFc1_NvH-0949-Control-22.raw]	401.2728271484375	21.9463290946667	3.5099191512	95.4942589898667	91.9843398386667	2512091.75	1.411629714103672E8	0	8056	0.19262244911316273	1.470785770997768	1.1915664494783946	401.2628479003906	401.28057861328125
61	401.2879638671875	19.5681730584					1	DETECTED	401.2880 m/z @19.57 [151020OFc1_NvH-0949-Control-22.raw]	401.2879638671875	19.5681730584	13.9256911645333	99.4115292034667	85.4858380389334	179499.5625	1.0341548826712698E8	0	8056	2.218987277426752	7.12259448775778	13.183504668503648	401.28424072265625	401.2973937988281
62	401.3083190917969	91.4387283810667					1	DETECTED	401.3083 m/z @91.44 [151020OFc1_NvH-0949-Control-22.raw]	401.3083190917969	91.4387283810667	4.32971827573333	96.2426904906667	91.91297221493338	55695.8203125	8.313574955707653E7	0	8056	0.6817127048410185	0.5275744271677005	0.055148854335401044	401.299560546875	401.3165283203125
63	401.42596435546875	12.3287195416					1	DETECTED	401.4260 m/z @12.33 [151020OFc1_NvH-0949-Control-22.raw]	401.42596435546875	12.3287195416	1.15998298773333	99.9729910125333	98.81300802479997	285848.875	1.043126290967822E8	0	8056	0.29479454115575443	13.959948456246117	60.12314765493046	401.4159851074219	401.4355163574219
64	401.447509765625	27.8097707045333					1	DETECTED	401.4475 m/z @27.81 [151020OFc1_NvH-0949-Control-22.raw]	401.447509765625	27.8097707045333	3.4822486016	99.5652315565333	96.0829829549333	254695.078125	1.1597123152358387E8	0	8056	22.14109759102112	0.5064297222417457	0.011972230761567929	401.4376220703125	401.45745849609375
65	401.4661560058594	21.6597762344					1	DETECTED	401.4662 m/z @21.66 [151020OFc1_NvH-0949-Control-22.raw]	401.4661560058594	21.6597762344	2.78101101866667	99.3286525018667	96.54764148320002	87718.4296875	9.849296021988566E7	0	8056	19.247534374775473	2.808204647563455	0.38763122554604673	401.4577941894531	401.4715576171875
66	401.4815673828125	30.2511328221333					1	DETECTED	401.4816 m/z @30.25 [151020OFc1_NvH-0949-Control-22.raw]	401.4815673828125	30.2511328221333	2.266976724	96.2100447925333	93.9430680685333	307879.8125	1.1178259961242563E8	0	8056	0.10640555439485766	0.5196416910053681	0.03771117032776277	401.47161865234375	401.49139404296875
67	401.50250244140625	23.5053950525333					1	DETECTED	401.5025 m/z @23.51 [151020OFc1_NvH-0949-Control-22.raw]	401.50250244140625	23.5053950525333	2.47599115226667	94.5957299474667	92.11973879520002	201656.96875	9.457196041186263E7	0	8056	0.10029441923072469	0.5048452487891	0.05945426303490746	401.4925537109375	401.5124816894531
68	401.5266418457031	9.20374242666667					1	DETECTED	401.5266 m/z @9.20 [151020OFc1_NvH-0949-Control-22.raw]	401.5266418457031	9.20374242666667	3.5006651104	99.1092070514667	95.6085419410667	91933.7109375	9.011120862564184E7	0	8056	0.06579132201614257	0.667236905096129	6.0104607439239	401.51727294921875	401.53118896484375
69	401.54119873046875	32.4797487082667					1	DETECTED	401.5412 m/z @32.48 [151020OFc1_NvH-0949-Control-22.raw]	401.54119873046875	32.4797487082667	1.33030198533333	99.6647403450667	98.33443835973337	537634.9375	1.1061498613107276E8	3	8056	0.10501777869173878	0.5045925842061597	0.12130011390228887	401.5312805175781	401.5511779785156
70	401.5628356933594	17.5170841634667					1	DETECTED	401.5628 m/z @17.52 [151020OFc1_NvH-0949-Control-22.raw]	401.5628356933594	17.5170841634667	4.35773508826667	98.3834300352	94.02569494693334	5404374.0	2.040430258429849E8	3	8056	0.22352555107839223	0.5248335566663048	74.46662395388317	401.5528564453125	401.57275390625
71	401.57440185546875	35.3536973093333					1	DETECTED	401.5744 m/z @35.35 [151020OFc1_NvH-0949-Control-22.raw]	401.57440185546875	35.3536973093333	4.32053352453333	96.2209282098667	91.90039468533337	1012680.9375	1.3960181009162697E8	0	8056	0.29571974647167565	0.5099496007111932	0.15997465672111205	401.5729064941406	401.5843811035156
72	401.5847473144531	50.8265998392					1	DETECTED	401.5847 m/z @50.83 [151020OFc1_NvH-0949-Control-22.raw]	401.5847473144531	50.8265998392	4.9966378288	70.9408400445333	65.9442022157333	186846.90625	8.862440557465887E7	0	8056	5.170396416609272	0.8643108794142027	0.7422136480290485	401.58441162109375	401.5947265625
73	401.6263427734375	12.3672504133333					1	DETECTED	401.6263 m/z @12.37 [151020OFc1_NvH-0949-Control-22.raw]	401.6263427734375	12.3672504133333	1.8303505168	99.8186219	97.9882713832	268861.53125	1.0840910503114353E8	0	8056	0.24636084417218385	1.0231361807595116	82.98471270366417	401.61669921875	401.6363220214844
74	401.681884765625	14.9178737797333					1	DETECTED	401.6819 m/z @14.92 [151020OFc1_NvH-0949-Control-22.raw]	401.681884765625	14.9178737797333	1.51872443626667	83.5616615576	82.04293712133334	74637.1640625	8.829938804601532E7	0	8056	0.1691749989163327	3.0614979734268406	1.9155844239322988	401.67193603515625	401.6877136230469
75	401.69781494140625	27.7245529178667					1	DETECTED	401.6978 m/z @27.72 [151020OFc1_NvH-0949-Control-22.raw]	401.69781494140625	27.7245529178667	3.3806309528	96.7013039533333	93.32067300053329	283994.9375	1.0577201788636132E8	2	8056	10.278825939097317	2.7517312778779797	4.683497106444333	401.6878967285156	401.7043762207031
76	401.7143859863281	39.4075982162667					1	DETECTED	401.7144 m/z @39.41 [151020OFc1_NvH-0949-Control-22.raw]	401.7143859863281	39.4075982162667	4.38578894986667	95.4728883805333	91.08709943066664	628107.0625	1.190476432980849E8	2	8056	0.2540376799032842	0.5150565487078249	0.021482359905118337	401.7044677734375	401.71453857421875
77	401.72454833984375	14.8369055845333					1	DETECTED	401.7245 m/z @14.84 [151020OFc1_NvH-0949-Control-22.raw]	401.72454833984375	14.8369055845333	2.43352888906667	95.374754004	92.94122511493333	1018573.9375	1.5758375258633503E8	2	8056	19.071865517582694	0.6031141656969359	0.06322095930386275	401.7145690917969	401.7345275878906
78	401.7449951171875	31.7502819893333					1	DETECTED	401.7450 m/z @31.75 [151020OFc1_NvH-0949-Control-22.raw]	401.7449951171875	31.7502819893333	2.679284592	98.2510960648	95.5718114728	1686647.125	1.6678691214388764E8	2	8056	8.290685501630556	0.559603141038953	0.012956334227187992	401.7350769042969	401.7549743652344
79	401.7550964355469	24.8493483018667					1	DETECTED	401.7551 m/z @24.85 [151020OFc1_NvH-0949-Control-22.raw]	401.7550964355469	24.8493483018667	5.100253532	88.3487802546667	83.24852672266671	357736.21875	1.0803690418021913E8	0	8056	15.867664963091594	0.5086263659552951	0.01759391812231608	401.7550048828125	401.76409912109375
80	401.7742614746094	21.9463290946667					1	DETECTED	401.7743 m/z @21.95 [151020OFc1_NvH-0949-Control-22.raw]	401.7742614746094	21.9463290946667	2.41519413226667	99.3671376186667	96.95194348640004	555426.4375	9.324154510245167E7	0	8056	0.1704542827204527	1.0257830556184886	1.2913246564267666	401.76434326171875	401.7839660644531
81	401.82647705078125	12.3672504133333					1	DETECTED	401.8265 m/z @12.37 [151020OFc1_NvH-0949-Control-22.raw]	401.82647705078125	12.3672504133333	0.946547457066667	99.9398814832	98.99333402613333	215160.171875	1.0256939455343287E8	0	8056	0.12731254578305062	0.5475840713100338	127.6809966136609	401.8165283203125	401.8360290527344
82	401.8605651855469	21.0379775306667					1	DETECTED	401.8606 m/z @21.04 [151020OFc1_NvH-0949-Control-22.raw]	401.8605651855469	21.0379775306667	0.00837019573333333	99.8515946690667	99.84322447333336	2997747.0	1.3678423190498E8	3	8056	0.14624556798570865	0.5264229024896965	0.9528426970587621	401.8506774902344	401.87054443359375
83	401.87652587890625	11.5362016218667					1	DETECTED	401.8765 m/z @11.54 [151020OFc1_NvH-0949-Control-22.raw]	401.87652587890625	11.5362016218667	0.00837019573333333	99.9948969368	99.98652674106667	793889.0	1.4120796507892925E8	3	8056	0.47350632619285626	2.269144705739357	36.80613511251484	401.8705749511719	401.8865051269531
84	401.89691162109375	17.5170841634667					1	DETECTED	401.8969 m/z @17.52 [151020OFc1_NvH-0949-Control-22.raw]	401.89691162109375	17.5170841634667	0.00837019573333333	99.9948969368	99.98652674106667	3383586.0	1.6002748762321007E8	0	8056	0.18644450836583104	0.5315619493684208	3.494910993268513	401.8869323730469	401.9067687988281
85	401.9115295410156	46.9121374496					1	DETECTED	401.9115 m/z @46.91 [151020OFc1_NvH-0949-Control-22.raw]	401.9115295410156	46.9121374496	0.00837019573333333	99.9838927922667	99.97552259653337	399548.40625	1.0742637181294459E8	3	8056	11.512763481331454	0.5451173189908771	0.002259487035853256	401.9069519042969	401.9214782714844
86	401.9364013671875	23.0205401597333					1	DETECTED	401.9364 m/z @23.02 [151020OFc1_NvH-0949-Control-22.raw]	401.9364013671875	23.0205401597333	0.00837019573333333	99.7640540602667	99.75568386453337	85196.125	1.0272851522873883E8	0	8056	0.12559572366934546	2.9945533071262087	5.4378107946201935	401.9264221191406	401.9463806152344
87	401.9571838378906	13.1772119336					1	DETECTED	401.9572 m/z @13.18 [151020OFc1_NvH-0949-Control-22.raw]	401.9571838378906	13.1772119336	0.00837019573333333	99.9838927922667	99.97552259653337	274180.53125	1.1244024231353582E8	0	8056	14.900029021521194	0.9591064637887187	1.0412686924425705	401.9472351074219	401.9671630859375
88	401.9761962890625	21.5146276466667					1	DETECTED	401.9762 m/z @21.51 [151020OFc1_NvH-0949-Control-22.raw]	401.9761962890625	21.5146276466667	0.154769184266667	99.9948969368	99.84012775253333	161644.125	9.791686221270277E7	0	8056	0.05540306124256844	3.708749502561896	0.3834071215781534	401.96728515625	401.9861755371094
89	401.9990539550781	90.7879961610667					1	DETECTED	401.9991 m/z @90.79 [151020OFc1_NvH-0949-Control-22.raw]	401.9990539550781	90.7879961610667	0.00837019573333333	99.9177673056	99.90939710986666	155973.609375	1.0000064228488745E8	0	8056	66.77315502297941	0.5057743583123799	0.015278108160263306	401.9894104003906	402.0090026855469
90	402.0111389160156	40.8746206061333					1	DETECTED	402.0111 m/z @40.87 [151020OFc1_NvH-0949-Control-22.raw]	402.0111389160156	40.8746206061333	3.84300065386667	99.5545069042667	95.71150625040003	30265.64453125	8.426537511599588E7	0	8056	96.2664300635186	1.2627002468890451	1.56379063093534	402.0090637207031	402.0116882324219
91	402.03363037109375	26.2852488232					1	DETECTED	402.0336 m/z @26.29 [151020OFc1_NvH-0949-Control-22.raw]	402.03363037109375	26.2852488232	0.0654829842666667	99.7529524317333	99.68746944746664	143939.09375	1.0696896147060311E8	0	8056	14.103572002700083	3.205153228589479	0.018000313196689568	402.0240478515625	402.04254150390625
92	402.0527038574219	22.6038905538667					1	DETECTED	402.0527 m/z @22.60 [151020OFc1_NvH-0949-Control-22.raw]	402.0527038574219	22.6038905538667	1.3500973824	99.4225351994667	98.0724378170667	2152798.25	1.3255030356389423E8	0	8056	0.26575454180635205	1.2744191799797173	1.5823594706810786	402.043701171875	402.0624084472656
93	402.1123352050781	90.3472742816					1	DETECTED	402.1123 m/z @90.35 [151020OFc1_NvH-0949-Control-22.raw]	402.1123352050781	90.3472742816	0.199070928266667	99.5986105090667	99.39953958080004	229475.3125	1.2358282188073985E8	0	8056	0.017715781813592457	0.5051913047745792	1.7924430834814191	402.1028137207031	402.1217041015625
94	402.14013671875	91.9297038408					1	DETECTED	402.1401 m/z @91.93 [151020OFc1_NvH-0949-Control-22.raw]	402.14013671875	91.9297038408	7.9684251984	97.998684996	90.0302597976	57767.7890625	8.61979564031287E7	0	8056	1.3087301626302263	0.5361415479452644	0.4945490928786713	402.1311950683594	402.14996337890625
95	402.1632080078125	91.0599140685333					1	DETECTED	402.1632 m/z @91.06 [151020OFc1_NvH-0949-Control-22.raw]	402.1632080078125	91.0599140685333	1.7741527208	99.5216485170667	97.74749579626669	175539.78125	9.487232410854098E7	0	8056	0.32047693672861044	0.5022216210811836	0.0032569498821432923	402.1540222167969	402.169677734375
96	402.17974853515625	97.0781867776					1	DETECTED	402.1797 m/z @97.08 [151020OFc1_NvH-0949-Control-22.raw]	402.17974853515625	97.0781867776	0.00837019573333333	99.9948969368	99.98652674106667	380053.75	4.715998235951252E8	2	8056	50.26361990653575	0.7464378760749167	0.11585675549326938	402.1730651855469	402.1822814941406
97	402.1947937011719	21.0379775306667					1	DETECTED	402.1948 m/z @21.04 [151020OFc1_NvH-0949-Control-22.raw]	402.1947937011719	21.0379775306667	3.2832696536	97.1113365434667	93.8280668898667	1859713.625	1.2763315858772144E8	0	8056	0.0962222681208722	0.5128633509334687	0.8587095544404022	402.18548583984375	402.20477294921875
98	402.2051086425781	37.1468581837333					1	DETECTED	402.2051 m/z @37.15 [151020OFc1_NvH-0949-Control-22.raw]	402.2051086425781	37.1468581837333	3.5843060728	66.9588832597333	63.3745771869333	456344.59375	9.654172064832121E7	0	8056	13.657994771547948	2.7330055525913486	0.003375921768085517	402.2048034667969	402.20654296875
99	402.216552734375	22.4972003941333					1	DETECTED	402.2166 m/z @22.50 [151020OFc1_NvH-0949-Control-22.raw]	402.216552734375	22.4972003941333	2.2949243072	95.5154211096	93.22049680239999	642032.375	1.629136687018996E8	2	8056	18.32191838826263	0.9799383423982715	1.7084852752179087	402.2065734863281	402.2209167480469
100	402.2309265136719	17.4763881792					1	DETECTED	402.2309 m/z @17.48 [151020OFc1_NvH-0949-Control-22.raw]	402.2309265136719	17.4763881792	3.23614927893333	99.9507498413333	96.71460056239998	1183400.25	1.589655409655464E8	2	8056	0.1819566796086427	1.703474388857515	0.6420984556735262	402.220947265625	402.24090576171875
101	402.24188232421875	36.2511037488					1	DETECTED	402.2419 m/z @36.25 [151020OFc1_NvH-0949-Control-22.raw]	402.24188232421875	36.2511037488	5.95404219653333	95.6101428949333	89.65610069839997	146835.078125	1.267738040260888E8	0	8056	3.3340086781494946	1.6514829399244346	0.001425064188740982	402.2409362792969	402.2431640625
102	402.253173828125	22.6338587384					1	DETECTED	402.2532 m/z @22.63 [151020OFc1_NvH-0949-Control-22.raw]	402.253173828125	22.6338587384	3.10628401653333	98.9987714610667	95.89248744453337	2252265.75	1.8027554174163917E8	0	8056	0.30542582776780947	0.5508815175142109	0.7229192257566758	402.24322509765625	402.2626953125
103	402.2723083496094	19.4866219605333					1	DETECTED	402.2723 m/z @19.49 [151020OFc1_NvH-0949-Control-22.raw]	402.2723083496094	19.4866219605333	3.0601951088	98.0537445424	94.9935494336	141290.09375	1.0533296583744842E8	0	8056	0.2725624630406287	0.5130785149234744	6.449780031275229	402.26336669921875	402.28228759765625
104	402.28533935546875	91.5682295562667					1	DETECTED	402.2853 m/z @91.57 [151020OFc1_NvH-0949-Control-22.raw]	402.28533935546875	91.5682295562667	1.89493085813333	92.5105409765333	90.61561011839997	102013.4765625	9.342821453660104E7	0	8056	1.2308858443711586	0.5056468094255746	0.0024152348972999657	402.2823486328125	402.2926330566406
105	402.3033447265625	91.8156223050667					1	DETECTED	402.3033 m/z @91.82 [151020OFc1_NvH-0949-Control-22.raw]	402.3033447265625	91.8156223050667	52.1807948325333	96.1556410309333	43.974846198399995	334441.34375	5.568906900352723E7	0	8056	0.21191833366727053	3.256220338170206	7.871765543314296	402.2936096191406	402.3116149902344
106	402.32232666015625	89.8049161464					1	DETECTED	402.3223 m/z @89.80 [151020OFc1_NvH-0949-Control-22.raw]	402.32232666015625	89.8049161464	16.5307307338667	98.6786061197333	82.1478753858666	1262589.25	1.938019804870839E8	0	8056	1.8032616722109367	0.5098696060762817	45.236739774710244	402.31378173828125	402.33050537109375
107	402.35845947265625	47.2868600024					1	DETECTED	402.3585 m/z @47.29 [151020OFc1_NvH-0949-Control-22.raw]	402.35845947265625	47.2868600024	3.53778970933333	97.4645369565333	93.92674724719997	122909.5859375	1.2600228250710401E8	0	8056	43.75517133334416	1.009171508452425	1.0180203128960659	402.3500061035156	402.3683166503906
108	402.4184265136719	24.2133491858667					1	DETECTED	402.4184 m/z @24.21 [151020OFc1_NvH-0949-Control-22.raw]	402.4184265136719	24.2133491858667	0.595311742133333	98.8219187472	98.22660700506667	749575.0	1.070960808646485E8	0	8056	0.030396140059078647	1.4059924763837512	0.05344182330911847	402.408447265625	402.42828369140625
109	402.4536437988281	22.5818846					1	DETECTED	402.4536 m/z @22.58 [151020OFc1_NvH-0949-Control-22.raw]	402.4536437988281	22.5818846	3.26425773653333	99.8295239669333	96.56526623039997	1603674.0	1.351656377755586E8	4	8056	0.21630353355109477	0.9013977292807672	1.8493826869143528	402.44366455078125	402.463623046875
110	402.47296142578125	17.5887243693333					1	DETECTED	402.4730 m/z @17.59 [151020OFc1_NvH-0949-Control-22.raw]	402.47296142578125	17.5887243693333	2.43352888906667	97.7796121048	95.34608321573333	328280.125	1.1131363349667811E8	0	8056	11.746195339659796	1.512416249105724	0.884568028302032	402.4636535644531	402.474365234375
111	402.48455810546875	33.6322940170667					1	DETECTED	402.4846 m/z @33.63 [151020OFc1_NvH-0949-Control-22.raw]	402.48455810546875	33.6322940170667	3.324594412	98.2731710264	94.9485766144	536768.375	1.1030594656751056E8	0	8056	0.2925195073225737	0.5152108428813814	2.058371106427052	402.4745788574219	402.494384765625
112	402.5290832519531	20.9833593693333					1	DETECTED	402.5291 m/z @20.98 [151020OFc1_NvH-0949-Control-22.raw]	402.5290832519531	20.9833593693333	2.9861145912	97.2547285077333	94.2686139165333	640268.125	1.3390529874082024E8	0	8056	0.1455332547748185	0.843746640440101	1.8252699703472233	402.5191345214844	402.53717041015625
113	402.54718017578125	23.8494031869333					1	DETECTED	402.5472 m/z @23.85 [151020OFc1_NvH-0949-Control-22.raw]	402.54718017578125	23.8494031869333	1.88578078106667	99.8076802565333	97.92189947546663	1554709.5	1.4381577280979457E8	3	8056	0.21376656868070754	0.6092640375862006	5.133411419449812	402.5372009277344	402.55712890625
114	402.5634460449219	16.4929165074667					1	DETECTED	402.5634 m/z @16.49 [151020OFc1_NvH-0949-Control-22.raw]	402.5634460449219	16.4929165074667	4.20009480266667	95.6855232778667	91.48542847520002	1391996.5	1.2443441265084116E8	3	8056	0.19398031994820997	0.8410907906326156	0.828185781670967	402.55743408203125	402.57342529296875
115	402.579833984375	46.9945014501333					1	DETECTED	402.5798 m/z @46.99 [151020OFc1_NvH-0949-Control-22.raw]	402.579833984375	46.9945014501333	3.36213373786667	99.7529524317333	96.39081869386663	195061.96875	9.601677704135549E7	3	8056	0.6230335202138733	1.0586177405476456	9.081172791483065E-4	402.5734558105469	402.589599609375
116	402.6190185546875	24.2133491858667					1	DETECTED	402.6190 m/z @24.21 [151020OFc1_NvH-0949-Control-22.raw]	402.6190185546875	24.2133491858667	2.69778040026667	98.5916316125333	95.89385121226664	721965.375	9.798127477978551E7	0	8056	0.11666777435066678	0.5398164772170002	0.8523528813893029	402.60955810546875	402.6286926269531
117	402.6540222167969	22.5161518368					1	DETECTED	402.6540 m/z @22.52 [151020OFc1_NvH-0949-Control-22.raw]	402.6540222167969	22.5161518368	3.65730287733333	98.6133272272	94.95602434986667	639262.625	1.0321277954835393E8	0	8056	0.20035683994429476	1.556932293150408	5.860037595383666	402.6441345214844	402.6639709472656
118	402.67059326171875	23.5441448877333					1	DETECTED	402.6706 m/z @23.54 [151020OFc1_NvH-0949-Control-22.raw]	402.67059326171875	23.5441448877333	3.4179600768	98.6460417834667	95.2280817066667	204969.046875	9.818505159499288E7	0	8056	0.3081645640980071	5.338664580619788	2.2779342791245694	402.66424560546875	402.680419921875
119	402.68359375	21.8856946653333					1	DETECTED	402.6836 m/z @21.89 [151020OFc1_NvH-0949-Control-22.raw]	402.68359375	21.8856946653333	5.2206250008	98.8881269304	93.66750192960001	75090.6328125	9.285520589468133E7	0	8056	0.039407852619284256	2.79974803814589	4.602941512402073	402.68096923828125	402.6881103515625
120	402.69866943359375	25.8326601442667					1	DETECTED	402.6987 m/z @25.83 [151020OFc1_NvH-0949-Control-22.raw]	402.69866943359375	25.8326601442667	3.31527321786667	98.8991517242667	95.58387850640003	1067299.5	1.248715391355741E8	2	8056	0.3046298362633024	0.947106481026921	0.03727735971021436	402.6888732910156	402.7076721191406
121	402.7176818847656	21.9463290946667					1	DETECTED	402.7177 m/z @21.95 [151020OFc1_NvH-0949-Control-22.raw]	402.7176818847656	21.9463290946667	2.88381338693333	99.3563710429333	96.47255765599998	2349467.75	1.705182730565345E8	2	8056	0.24008599705782174	1.0139499391999645	0.160810758049755	402.70770263671875	402.7276306152344
122	402.7342529296875	33.5853613738667					1	DETECTED	402.7343 m/z @33.59 [151020OFc1_NvH-0949-Control-22.raw]	402.7342529296875	33.5853613738667	3.5934891488	99.1636608528	95.570171704	707564.8125	1.408417117968456E8	4	8056	5.038248530474075	0.6993718193988718	0.03699487227931916	402.7276916503906	402.74420166015625
123	402.7485656738281	31.7198850533333					1	DETECTED	402.7486 m/z @31.72 [151020OFc1_NvH-0949-Control-22.raw]	402.7485656738281	31.7198850533333	1.3800719688	99.1636608528	97.78358888400001	242078.015625	1.0404974888102813E8	0	8056	10.719821957079638	2.054396068941685	0.5164425375104938	402.7442626953125	402.7585144042969
124	402.7585754394531	21.1837480170667					1	DETECTED	402.7586 m/z @21.18 [151020OFc1_NvH-0949-Control-22.raw]	402.7585754394531	21.1837480170667	3.5934891488	99.1745024421333	95.5810132933333	33956.96484375	1.0646497295445067E8	0	8056	88.17534513352626	2.6079841979273075	6.2538121593934255	402.7585754394531	402.7684631347656
125	402.77642822265625	95.3129131770667					1	DETECTED	402.7764 m/z @95.31 [151020OFc1_NvH-0949-Control-22.raw]	402.77642822265625	95.3129131770667	3.161850036	99.1636608528	96.0018108168	29938.73828125	7.774234754973918E7	0	8056	94.79122004397549	0.5208335849582388	0.01044781754120439	402.7685852050781	402.7771301269531
126	402.78717041015625	46.8271533256					1	DETECTED	402.7872 m/z @46.83 [151020OFc1_NvH-0949-Control-22.raw]	402.78717041015625	46.8271533256	3.7784765064	99.3174713656	95.5389948592	46027.00390625	9.936531671991134E7	0	8056	91.74395910475815	1.1060878252903947	1.18717350419005	402.7772216796875	402.7934875488281
127	402.8034973144531	44.1438041488					1	DETECTED	402.8035 m/z @44.14 [151020OFc1_NvH-0949-Control-22.raw]	402.8034973144531	44.1438041488	1.34026436826667	99.1965228482667	97.85625848000002	53753.21875	1.0201047373919564E8	0	8056	91.20887448122494	1.2201617881884483	1.398992806888333	402.7935791015625	402.8092956542969
128	402.8194274902344	24.1775100336					1	DETECTED	402.8194 m/z @24.18 [151020OFc1_NvH-0949-Control-22.raw]	402.8194274902344	24.1775100336	2.93963392293333	99.9838927922667	97.04425886933338	559129.625	1.0527104408157647E8	0	8056	0.06277122400075541	0.5996428268872352	0.1429555435853812	402.8094482421875	402.8292541503906
129	402.837646484375	27.8224684594667					1	DETECTED	402.8376 m/z @27.82 [151020OFc1_NvH-0949-Control-22.raw]	402.837646484375	27.8224684594667	1.0693819576	99.9507498413333	98.8813678837333	36990.34765625	8.863752347631012E7	0	8056	76.10258379853622	2.2410305571145988	3.33188169822868	402.8294677734375	402.8476257324219
130	402.8583679199219	11.8453460384					1	DETECTED	402.8584 m/z @11.85 [151020OFc1_NvH-0949-Control-22.raw]	402.8583679199219	11.8453460384	0.00837019573333333	99.8958092144	99.88743901866667	1895124.0	1.3346234409451236E8	3	8056	0.3039613147347442	6.978300539798701	88.13564765963412	402.8484802246094	402.86834716796875
131	402.8791809082031	32.5595313741333					1	DETECTED	402.8792 m/z @32.56 [151020OFc1_NvH-0949-Control-22.raw]	402.8791809082031	32.5595313741333	0.00837019573333333	99.9398814832	99.93151128746666	165280.96875	1.1125948793830012E8	0	8056	10.325331048108733	2.166157386167945	0.25305664647624226	402.86920166015625	402.8809814453125
132	402.8909912109375	33.1719558285333					1	DETECTED	402.8910 m/z @33.17 [151020OFc1_NvH-0949-Control-22.raw]	402.8909912109375	33.1719558285333	0.00837019573333333	99.9948969368	99.98652674106667	1253830.0	1.4902020615237373E8	3	8056	0.03401026331223278	0.963366915168589	0.027939897619892344	402.8810119628906	402.9009704589844
133	402.9035949707031	25.8697954013333					1	DETECTED	402.9036 m/z @25.87 [151020OFc1_NvH-0949-Control-22.raw]	402.9035949707031	25.8697954013333	0.0316721605333333	99.9948969368	99.96322477626667	80909.890625	1.0325171770370074E8	0	8056	30.45884134982705	2.5178385376422425	4.985017128666464	402.9010314941406	402.9130859375
134	402.92401123046875	90.0229529424					1	DETECTED	402.9240 m/z @90.02 [151020OFc1_NvH-0949-Control-22.raw]	402.92401123046875	90.0229529424	0.00837019573333333	99.9948969368	99.98652674106667	50692.0390625	1.06964030033639E8	0	8056	79.45357545712041	0.5405637762420701	0.08616511574576596	402.9141845703125	402.933837890625
135	402.9480895996094	11.5591892848					1	DETECTED	402.9481 m/z @11.56 [151020OFc1_NvH-0949-Control-22.raw]	402.9480895996094	11.5591892848	0.00837019573333333	99.9620207906667	99.95365059493336	158569.265625	1.153709591400989E8	0	8056	0.09614000466174488	0.5992022200130767	4.101213075452382	402.938720703125	402.9495544433594
136	402.9595642089844	15.106513468					1	DETECTED	402.9596 m/z @15.11 [151020OFc1_NvH-0949-Control-22.raw]	402.9595642089844	15.106513468	0.0203626728	99.9620207906667	99.9416581178667	982526.1875	1.1922806956952512E8	0	8056	0.10994668423885479	0.5074696606936377	101.16123539954668	402.9495849609375	402.96954345703125
137	402.97381591796875	17.6283055192					1	DETECTED	402.9738 m/z @17.63 [151020OFc1_NvH-0949-Control-22.raw]	402.97381591796875	17.6283055192	0.00837019573333333	99.9177673056	99.90939710986666	80513.2265625	1.0890308595168847E8	0	8056	32.91530187091345	2.885838995877671	4.750420903028436	402.9696044921875	402.97491455078125
138	402.98492431640625	45.1214615525333					1	DETECTED	402.9849 m/z @45.12 [151020OFc1_NvH-0949-Control-22.raw]	402.98492431640625	45.1214615525333	0.0316721605333333	99.9838927922667	99.95222063173337	1314537.5	1.1298621594364159E8	0	8056	0.1499306439535033	10.116841200470484	0.009784933801143054	402.9749450683594	402.9949035644531
139	403.00274658203125	44.1438041488					1	DETECTED	403.0027 m/z @44.14 [151020OFc1_NvH-0949-Control-22.raw]	403.00274658203125	44.1438041488	0.00837019573333333	99.9067379757333	99.89836777999996	81755.25	1.2137490184093824E8	0	8056	90.5222997805345	1.1664943762895779	1.3206705275111938	402.99505615234375	403.0094909667969
140	403.02001953125	24.1932537101333					1	DETECTED	403.0200 m/z @24.19 [151020OFc1_NvH-0949-Control-22.raw]	403.02001953125	24.1932537101333	0.00837019573333333	99.9948969368	99.98652674106667	317247.4375	1.0805592154552405E8	0	8056	0.04781638055414561	223.56790290347485	60.9273066187143	403.0101013183594	403.0299377441406
141	403.0433349609375	67.1817035845333					1	DETECTED	403.0433 m/z @67.18 [151020OFc1_NvH-0949-Control-22.raw]	403.0433349609375	67.1817035845333	0.372403785866667	99.9948969368	99.62249315093334	93277.9453125	1.1363775648713419E8	0	8056	72.6193356187091	0.7412698996907298	0.4618431133795695	403.0333557128906	403.0455017089844
142	403.0555114746094	22.5931470202667					1	DETECTED	403.0555 m/z @22.59 [151020OFc1_NvH-0949-Control-22.raw]	403.0555114746094	22.5931470202667	0.5847831016	99.9948969368	99.41011383520001	109142.71875	1.0190862187839358E8	0	8056	71.65770957222637	2.2472716247591595	1143.3290048103395	403.0455322265625	403.0653076171875
143	403.0668640136719	67.2089887096					1	DETECTED	403.0669 m/z @67.21 [151020OFc1_NvH-0949-Control-22.raw]	403.0668640136719	67.2089887096	0.4679571224	99.9838927922667	99.5159356698667	76966.875	1.2424704673638588E8	0	8056	28.86189854701027	0.707861070826665	0.49070588169986323	403.0655212402344	403.07586669921875
144	403.08587646484375	65.4854537722667					1	DETECTED	403.0859 m/z @65.49 [151020OFc1_NvH-0949-Control-22.raw]	403.08587646484375	65.4854537722667	0.00837019573333333	99.9838927922667	99.97552259653337	124402.6953125	1.0312057239388114E8	0	8056	58.81394984428283	0.720564173094287	0.443391562707107	403.075927734375	403.08819580078125
145	403.09820556640625	35.5164623576					1	DETECTED	403.0982 m/z @35.52 [151020OFc1_NvH-0949-Control-22.raw]	403.09820556640625	35.5164623576	0.0430976501333333	99.9838927922667	99.94079514213337	141169.015625	1.1142939387050305E8	0	8056	60.46560920986098	1.24606776519837	1.6750167893857628	403.0882263183594	403.1044006347656
146	403.11444091796875	35.5164623576					1	DETECTED	403.1144 m/z @35.52 [151020OFc1_NvH-0949-Control-22.raw]	403.11444091796875	35.5164623576	0.552845430666667	99.4774193994667	98.92457396880003	142467.609375	1.2907290985355507E8	0	8056	33.454636346312725	1.368135368693833	25.05522466297173	403.1045227050781	403.1198425292969
147	403.1299133300781	33.7211289829333					1	DETECTED	403.1299 m/z @33.72 [151020OFc1_NvH-0949-Control-22.raw]	403.1299133300781	33.7211289829333	0.2760443648	99.9177673056	99.6417229408	192259.84375	1.0946444856256576E8	0	8056	31.666296865718074	1.356091892618721	0.03382669552645063	403.1199645996094	403.1398620605469
148	403.1400146484375	92.4202004962667					1	DETECTED	403.1400 m/z @92.42 [151020OFc1_NvH-0949-Control-22.raw]	403.1400146484375	92.4202004962667	0.265205276	99.7418755930667	99.47667031706669	172573.671875	1.2697471759972444E8	0	8056	26.661474062601286	0.7480728073998602	0.0672952519371164	403.1400146484375	403.1499938964844
149	403.16387939453125	65.3483330824					1	DETECTED	403.1639 m/z @65.35 [151020OFc1_NvH-0949-Control-22.raw]	403.16387939453125	65.3483330824	0.0878197418666667	99.5652315565333	99.47741181466664	221960.234375	1.310228651145888E8	0	8056	57.712416009637714	0.6894820846833298	0.6352049841669107	403.1539611816406	403.17376708984375
150	403.17950439453125	56.12386028					1	DETECTED	403.1795 m/z @56.12 [151020OFc1_NvH-0949-Control-22.raw]	403.17950439453125	56.12386028	0.00837019573333333	99.9948969368	99.98652674106667	163222.765625	1.3959227173609447E8	0	8056	43.593904179894935	0.8135869392374598	0.49628352578308643	403.17388916015625	403.1826171875
151	403.192626953125	11.8611540434667					1	DETECTED	403.1926 m/z @11.86 [151020OFc1_NvH-0949-Control-22.raw]	403.192626953125	11.8611540434667	0.0767742026666667	97.6142394384	97.53746523573334	1113979.0	1.534795957333348E8	3	8056	0.16203232073922358	2.8630863794965014	412.195086845104	403.1826477050781	403.19476318359375
152	403.20477294921875	24.9632718330667					1	DETECTED	403.2048 m/z @24.96 [151020OFc1_NvH-0949-Control-22.raw]	403.20477294921875	24.9632718330667	0.0430976501333333	98.4055817824	98.36248413226667	3159643.5	2.275977334544197E8	2	8056	0.24348060929100512	0.9568768378182468	4.834153197942004	403.1947937011719	403.205322265625
153	403.21533203125	21.5687521946667					1	DETECTED	403.2153 m/z @21.57 [151020OFc1_NvH-0949-Control-22.raw]	403.21533203125	21.5687521946667	0.0767742026666667	99.0983928096	99.02161860693333	7498722.0	3.9710071293765074E8	4	8056	2.3731914076728664	0.6970939070534038	0.08920556604995665	403.2053527832031	403.2253112792969
154	403.2354431152344	45.1214615525333					1	DETECTED	403.2354 m/z @45.12 [151020OFc1_NvH-0949-Control-22.raw]	403.2354431152344	45.1214615525333	0.00837019573333333	99.9948969368	99.98652674106667	1338313.5	2.0116982856681222E8	2	8056	21.398193185067868	1.0159428266160648	3.3151427805638	403.2254638671875	403.24542236328125
155	403.2498474121094	82.1446116536					1	DETECTED	403.2498 m/z @82.14 [151020OFc1_NvH-0949-Control-22.raw]	403.2498474121094	82.1446116536	0.0767742026666667	99.7750561752	99.69828197253334	455564.96875	1.410113338341058E8	2	8056	55.29997687841753	0.7559590837041223	0.23988751011428824	403.2454528808594	403.2597961425781
156	403.2610778808594	82.1446116536					1	DETECTED	403.2611 m/z @82.14 [151020OFc1_NvH-0949-Control-22.raw]	403.2610778808594	82.1446116536	0.0542996274666667	96.1556410309333	96.10134140346663	452760.375	1.7912068620301142E8	0	8056	10.399356457198394	0.9180554762914023	0.003248778897548155	403.2598571777344	403.26824951171875
157	403.27825927734375	89.8457881064					1	DETECTED	403.2783 m/z @89.85 [151020OFc1_NvH-0949-Control-22.raw]	403.27825927734375	89.8457881064	0.0542996274666667	96.1556410309333	96.10134140346663	828252.6875	1.5665298377953693E8	0	8056	8.97968619843141	0.6567259801362969	0.13094774806414763	403.2682800292969	403.2840576171875
158	403.2940673828125	89.8457881064					1	DETECTED	403.2941 m/z @89.85 [151020OFc1_NvH-0949-Control-22.raw]	403.2940673828125	89.8457881064	0.0430976501333333	99.7750561752	99.73195852506667	884790.6875	1.4834853064962396E8	0	8056	0.06168284296870752	0.6854616133214232	0.14945416148349397	403.2840881347656	403.3040466308594
159	403.310791015625	89.8664504122667					1	DETECTED	403.3108 m/z @89.87 [151020OFc1_NvH-0949-Control-22.raw]	403.310791015625	89.8664504122667	0.0430976501333333	99.7750561752	99.73195852506667	798874.0625	1.5007125618007144E8	0	8056	11.699699696166377	0.5344194368279394	0.08956003725974833	403.3041076660156	403.3193664550781
160	403.3293762207031	89.8304615008					1	DETECTED	403.3294 m/z @89.83 [151020OFc1_NvH-0949-Control-22.raw]	403.3293762207031	89.8304615008	0.0316721605333333	99.7750561752	99.74338401466667	1066075.5	1.7582809258354068E8	0	8056	7.966323320519919	0.5081226040534915	0.05878220171617207	403.3194580078125	403.33935546875
161	403.3394470214844	83.6914352602667					1	DETECTED	403.3394 m/z @83.69 [151020OFc1_NvH-0949-Control-22.raw]	403.3394470214844	83.6914352602667	0.977453897866667	99.7750561752	98.79760227733334	697105.6875	2.2167362947411418E8	0	8056	10.628127339024445	0.7366130836539484	0.19189374250202534	403.3393859863281	403.344970703125
162	403.35498046875	81.9311492762667					1	DETECTED	403.3550 m/z @81.93 [151020OFc1_NvH-0949-Control-22.raw]	403.35498046875	81.9311492762667	0.967135227466667	99.7750561752	98.80792094773334	1178678.25	2.084008522003897E8	0	8056	19.62483419263434	0.7695049428625734	0.2614743175129651	403.3450012207031	403.3553466796875
163	403.3653869628906	81.9311492762667					1	DETECTED	403.3654 m/z @81.93 [151020OFc1_NvH-0949-Control-22.raw]	403.3653869628906	81.9311492762667	0.0316721605333333	99.7750561752	99.74338401466667	1349257.625	1.777925891880108E8	2	8056	35.695669097164455	0.5841443867587555	0.33144710888794865	403.3554382324219	403.3694152832031
164	403.3794250488281	83.6914352602667					1	DETECTED	403.3794 m/z @83.69 [151020OFc1_NvH-0949-Control-22.raw]	403.3794250488281	83.6914352602667	0.0316721605333333	97.8786692805333	97.84699711999997	2023283.25	1.8733073765730017E8	2	8056	35.75346633187511	0.6589525579923341	0.2154665232414328	403.36944580078125	403.389404296875
165	403.40020751953125	83.6914352602667					1	DETECTED	403.4002 m/z @83.69 [151020OFc1_NvH-0949-Control-22.raw]	403.40020751953125	83.6914352602667	0.605969733866667	99.7086548538667	99.10268512000003	3079956.25	2.392413705151752E8	0	8056	35.743166103678725	0.6266149030491446	0.2132151756061486	403.3902587890625	403.4101867675781
166	403.4159851074219	83.6914352602667					1	DETECTED	403.4160 m/z @83.69 [151020OFc1_NvH-0949-Control-22.raw]	403.4159851074219	83.6914352602667	0.00837019573333333	98.4386005213333	98.43023032559996	2125029.75	1.9604398698010927E8	0	8056	43.72641342028509	0.7831817613016573	0.1796797002352463	403.4102478027344	403.42596435546875
167	403.42840576171875	83.6914352602667					1	DETECTED	403.4284 m/z @83.69 [151020OFc1_NvH-0949-Control-22.raw]	403.42840576171875	83.6914352602667	0.00837019573333333	99.5874644621333	99.57909426639996	1552756.75	2.127584454534989E8	0	8056	43.9486473075254	0.7408971021270014	0.24065767863183427	403.4259948730469	403.4383850097656
168	403.4409484863281	46.2407743690667					1	DETECTED	403.4409 m/z @46.24 [151020OFc1_NvH-0949-Control-22.raw]	403.4409484863281	46.2407743690667	0.00837019573333333	98.72260576215	98.71423556641666	378259.625	2.4231266464537954E8	0	8056	54.86100161188432	1.3109390293606036	16.430056418462673	403.43841552734375	403.44427490234375
169	403.45428466796875	10.2545785954667					1	DETECTED	403.4543 m/z @10.25 [151020OFc1_NvH-0949-Control-22.raw]	403.45428466796875	10.2545785954667	0.00837019573333333	99.5763689096	99.56799871386667	1329570.625	2.4137510023404032E8	3	8056	0.18750195193101682	57.43307472763625	164.04601889136126	403.4443359375	403.4642639160156
170	403.4715576171875	33.2270340338667					1	DETECTED	403.4716 m/z @33.23 [151020OFc1_NvH-0949-Control-22.raw]	403.4715576171875	33.2270340338667	0.478440136266667	98.6567706376	98.17833050133333	620614.1875	2.3297871648924956E8	4	8056	2.911229882695679	2.4111817072288497	1.9921468300942906	403.46429443359375	403.4793395996094
171	403.4893493652344	12.7696961469333					1	DETECTED	403.4893 m/z @12.77 [151020OFc1_NvH-0949-Control-22.raw]	403.4893493652344	12.7696961469333	0.286703016533333	99.1528964402667	98.86619342373336	1160382.875	2.484849997366419E8	4	8056	0.2517277334970771	211.93442919400073	259.0178923632466	403.4793701171875	403.49932861328125
172	403.5000305175781	92.6781036658667					1	DETECTED	403.5000 m/z @92.68 [151020OFc1_NvH-0949-Control-22.raw]	403.5000305175781	92.6781036658667	0.286703016533333	97.0006109741333	96.71390795759996	257325.203125	2.4364214661416996E8	2	8056	55.01347600345017	0.7143891071085633	0.0143112526031759	403.4993591308594	403.5099792480469
173	403.5104675292969	90.1073976613333					1	DETECTED	403.5105 m/z @90.11 [151020OFc1_NvH-0949-Control-22.raw]	403.5104675292969	90.1073976613333	1.64089846506667	99.3066297936	97.66573132853333	215848.953125	2.4255034396290943E8	0	8056	51.36492815910048	0.6413998689232447	0.06268535362309739	403.5100402832031	403.5159912109375
174	403.5260009765625	11.8701373776					1	DETECTED	403.5260 m/z @11.87 [151020OFc1_NvH-0949-Control-22.raw]	403.5260009765625	11.8701373776	0.286703016533333	95.6208824552	95.33417943866667	311686.125	2.622168888733981E8	2	8056	35.73855010424093	5.965750254695804	27.89572513247103	403.5160217285156	403.52630615234375
175	403.53631591796875	12.6807077496					1	DETECTED	403.5363 m/z @12.68 [151020OFc1_NvH-0949-Control-22.raw]	403.53631591796875	12.6807077496	0.0316721605333333	99.9729910125333	99.94131885199997	6859213.0	3.501339684743815E8	2	8056	0.17139186000697393	0.665701453170371	125.97588947688274	403.5263366699219	403.5462951660156
176	403.5508117675781	26.9183642482667					1	DETECTED	403.5508 m/z @26.92 [151020OFc1_NvH-0949-Control-22.raw]	403.5508117675781	26.9183642482667	0.0654829842666667	99.4225351994667	99.35705221520003	691297.875	2.750718456538848E8	6	8056	1.1770618633177712	0.8214450046649387	2.398805704756171	403.54632568359375	403.5607604980469
177	403.5671691894531	34.3571695048					1	DETECTED	403.5672 m/z @34.36 [151020OFc1_NvH-0949-Control-22.raw]	403.5671691894531	34.3571695048	0.0654829842666667	97.6698610922667	97.60437810800003	236746.171875	2.8012610374545944E8	3	8056	29.919711867616304	1.8117649702896321	6.561934244458501	403.5608215332031	403.57305908203125
178	403.58306884765625	35.9845463962667					1	DETECTED	403.5831 m/z @35.98 [151020OFc1_NvH-0949-Control-22.raw]	403.58306884765625	35.9845463962667	0.0654829842666667	94.9775232770667	94.91204029280003	490757.15625	2.789155004998566E8	3	8056	19.051012759424648	1.3664768518962274	14.139964188153508	403.5730895996094	403.5930480957031
179	403.603271484375	54.4438751330667					1	DETECTED	403.6033 m/z @54.44 [151020OFc1_NvH-0949-Control-22.raw]	403.603271484375	54.4438751330667	0.0654829842666667	99.1199756629333	99.05449267866663	264583.65625	3.178216643900186E8	0	8056	8.496505020995016	0.7311841968109003	0.38642244054439506	403.5932922363281	403.6132507324219
180	403.6236877441406	24.8966974741333					1	DETECTED	403.6237 m/z @24.90 [151020OFc1_NvH-0949-Control-22.raw]	403.6236877441406	24.8966974741333	0.0654829842666667	93.2324850466667	93.16700206240003	306546.53125	3.0157576068315667E8	0	8056	8.71580828728666	2.7060537749898326	6.378554665549158	403.61370849609375	403.6336669921875
181	403.6366271972656	44.0690905917333					1	DETECTED	403.6366 m/z @44.07 [151020OFc1_NvH-0949-Control-22.raw]	403.6366271972656	44.0690905917333	0.0654829842666667	93.1838333205333	93.11835033626663	229241.09375	3.1350520532421976E8	0	8056	6.268456360689477	1.0427834682584705	1.3096596062705048	403.6336975097656	403.638427734375
182	403.6484375	38.3975108565333					1	DETECTED	403.6484 m/z @38.40 [151020OFc1_NvH-0949-Control-22.raw]	403.6484375	38.3975108565333	1.07951089946667	95.4294892874667	94.34997838800003	271138.5625	3.0451786048135453E8	0	8056	12.478514298380667	1.2220614741471523	2.4551061270387535	403.6384582519531	403.6526794433594
183	403.6626892089844	84.4035563578667					1	DETECTED	403.6627 m/z @84.40 [151020OFc1_NvH-0949-Control-22.raw]	403.6626892089844	84.4035563578667	0.605969733866667	93.1946501562667	92.58868042240003	305060.34375	2.8921507929680187E8	2	8056	54.6633169876615	0.919189901585787	0.08066111241681767	403.6527099609375	403.66705322265625
184	403.67706298828125	44.0083494456					1	DETECTED	403.6771 m/z @44.01 [151020OFc1_NvH-0949-Control-22.raw]	403.67706298828125	44.0083494456	1.2703028344	97.9113879141333	96.6410850797333	342324.40625	3.417830746405046E8	2	8056	0.09906578169790947	1.436637608553759	1.207945007777493	403.6670837402344	403.67889404296875
185	403.68890380859375	43.9524250864					1	DETECTED	403.6889 m/z @43.95 [151020OFc1_NvH-0949-Control-22.raw]	403.68890380859375	43.9524250864	1.2703028344	93.96488494	92.6945821056	348510.4375	2.939965702331974E8	2	8056	28.222532560084748	0.936168644632574	2.666422858828687	403.6789245605469	403.6988525390625
186	403.7000732421875	12.4187565994667					1	DETECTED	403.7001 m/z @12.42 [151020OFc1_NvH-0949-Control-22.raw]	403.7000732421875	12.4187565994667	1.2703028344	93.1451112728	91.8748084384	286133.46875	3.0289364218919736E8	3	8056	0.24235512861744724	0.9398823860536097	40.3912683232325	403.69891357421875	403.7012634277344
187	403.7112731933594	26.3636870357333					1	DETECTED	403.7113 m/z @26.36 [151020OFc1_NvH-0949-Control-22.raw]	403.7112731933594	26.3636870357333	1.82128593866667	98.3612204581333	96.53993451946663	4808990.0	4.951188311155107E8	2	8056	4.816104651001531	5.066893634144528	0.49839147404608264	403.7012939453125	403.7192687988281
188	403.7292785644531	21.6878384749333					1	DETECTED	403.7293 m/z @21.69 [151020OFc1_NvH-0949-Control-22.raw]	403.7292785644531	21.6878384749333	0.0203626728	98.2620628125333	98.2417001397333	5399545.5	4.011268580802467E8	2	8056	0.28960094622088306	43.15982504071137	1.8492056363478775	403.71929931640625	403.7392578125
189	403.741943359375	32.3239447850667					1	DETECTED	403.7419 m/z @32.32 [151020OFc1_NvH-0949-Control-22.raw]	403.741943359375	32.3239447850667	1.93225746693333	91.5128692821333	89.58061181519996	1068434.125	3.1374749178725123E8	2	8056	29.77548595808526	2.911924516580929	0.21768646632528355	403.73931884765625	403.7519226074219
190	403.7570495605469	44.1190605752					1	DETECTED	403.7570 m/z @44.12 [151020OFc1_NvH-0949-Control-22.raw]	403.7570495605469	44.1190605752	0.0203626728	91.5038440253333	91.48348135253329	490279.21875	3.097938048187202E8	0	8056	20.509557804057735	0.9637254713229291	0.32422720279154094	403.751953125	403.76702880859375
191	403.77569580078125	42.7878092824					1	DETECTED	403.7757 m/z @42.79 [151020OFc1_NvH-0949-Control-22.raw]	403.77569580078125	42.7878092824	0.0203626728	96.9895442090667	96.96918153626669	462088.65625	3.1347206877496487E8	0	8056	20.024525289113026	0.5377203113210937	1.620853550683307	403.7670593261719	403.78009033203125
192	403.79010009765625	42.7878092824					1	DETECTED	403.7901 m/z @42.79 [151020OFc1_NvH-0949-Control-22.raw]	403.79010009765625	42.7878092824	0.0203626728	98.9655673458667	98.9452046730667	509838.25	3.249551306838865E8	0	8056	2.9842965892016764	0.5180330702202524	8.96758843769064	403.7801208496094	403.8000793457031
193	403.8091125488281	43.6115431970667					1	DETECTED	403.8091 m/z @43.61 [151020OFc1_NvH-0949-Control-22.raw]	403.8091125488281	43.6115431970667	0.0203626728	98.1848829517333	98.1645202789333	214293.59375	3.2101177271640563E8	0	8056	32.529011521089984	1.0032534353106297	0.8787343024231223	403.8001403808594	403.8096618652344
194	403.8196716308594	42.7365221552					1	DETECTED	403.8197 m/z @42.74 [151020OFc1_NvH-0949-Control-22.raw]	403.8196716308594	42.7365221552	1.01823850853333	99.9398814832	98.92164297466667	319915.3125	2.2527602942038843E8	0	8056	16.67062930211979	1.0698320073541683	0.007669983393414491	403.8097229003906	403.82965087890625
195	403.8302001953125	43.2315104474667					1	DETECTED	403.8302 m/z @43.23 [151020OFc1_NvH-0949-Control-22.raw]	403.8302001953125	43.2315104474667	0.00837019573333333	99.6864901101333	99.67811991439997	197233.015625	2.326251870758566E8	0	8056	16.001784843320795	1.2645567976406358	0.06863565525215924	403.8297424316406	403.8341064453125
196	403.8441467285156	76.6834603397333					1	DETECTED	403.8441 m/z @76.68 [151020OFc1_NvH-0949-Control-22.raw]	403.8441467285156	76.6834603397333	0.1435334928	99.9288439445333	99.7853104517333	256062.28125	2.4716749090054697E8	0	8056	33.60997131220438	0.6544852351105399	7.281162681064134E-4	403.834228515625	403.84918212890625
197	403.85919189453125	76.6834603397333					1	DETECTED	403.8592 m/z @76.68 [151020OFc1_NvH-0949-Control-22.raw]	403.85919189453125	76.6834603397333	0.00837019573333333	99.9948969368	99.98652674106667	286862.9375	1.770151376703771E8	0	8056	31.482036214700884	0.6703119684479484	7.903219585603921E-4	403.8492431640625	403.8601989746094
198	403.8702087402344	12.6697866906667					1	DETECTED	403.8702 m/z @12.67 [151020OFc1_NvH-0949-Control-22.raw]	403.8702087402344	12.6697866906667	0.00837019573333333	99.9838927922667	99.97552259653337	4009647.75	1.922951773558187E8	3	8056	0.14619290181687283	6.047943221532616	16.853562477967078	403.8602294921875	403.88018798828125
199	403.8851318359375	26.8754144802667					1	DETECTED	403.8851 m/z @26.88 [151020OFc1_NvH-0949-Control-22.raw]	403.8851318359375	26.8754144802667	0.0542996274666667	99.9729910125333	99.91869138506664	411374.90625	1.9448843402419937E8	3	8056	0.18687158909817825	1.0229207149148234	0.011868600647384878	403.8802185058594	403.8951110839844
200	403.9028625488281	42.7115475762667					1	DETECTED	403.9029 m/z @42.71 [151020OFc1_NvH-0949-Control-22.raw]	403.9028625488281	42.7115475762667	0.1435334928	99.9507498413333	99.8072163485333	325280.15625	1.4935131989560166E8	3	8056	18.33780331430528	0.7374612219620009	0.19311511903546036	403.8951416015625	403.903564453125
201	403.91357421875	42.6729039325333					1	DETECTED	403.9136 m/z @42.67 [151020OFc1_NvH-0949-Control-22.raw]	403.91357421875	42.6729039325333	0.00837019573333333	99.9948969368	99.98652674106667	417882.90625	1.4007463653310212E8	3	8056	7.164601013239292	1.1790464688531201	3.6038273262290805	403.9035949707031	403.92181396484375
202	403.93194580078125	42.6729039325333					1	DETECTED	403.9319 m/z @42.67 [151020OFc1_NvH-0949-Control-22.raw]	403.93194580078125	42.6729039325333	0.00837019573333333	99.9288439445333	99.92047374879996	441837.0625	1.7835060609699935E8	0	8056	17.157112623931685	0.8219715870039827	0.6236340971030102	403.92205810546875	403.94189453125
203	403.9439392089844	45.8321787802667					1	DETECTED	403.9439 m/z @45.83 [151020OFc1_NvH-0949-Control-22.raw]	403.9439392089844	45.8321787802667	0.3935952696	99.7198257712	99.3262305016	155034.78125	1.7583748271576694E8	0	8056	36.606435144644095	1.2909414464570326	0.40831392310113124	403.94195556640625	403.9454650878906
204	403.95550537109375	10.2640743834667					1	DETECTED	403.9555 m/z @10.26 [151020OFc1_NvH-0949-Control-22.raw]	403.95550537109375	10.2640743834667	0.00837019573333333	99.9838927922667	99.97552259653337	620785.4375	1.403771517269212E8	0	8056	0.15968797806169377	0.5137985078809425	1.4357386641835495	403.9455261230469	403.9654846191406
205	403.96563720703125	26.7993029786667					1	DETECTED	403.9656 m/z @26.80 [151020OFc1_NvH-0949-Control-22.raw]	403.96563720703125	26.7993029786667	0.0316721605333333	99.9838927922667	99.95222063173337	378671.84375	1.2461885067865227E8	5	8056	6.5370168021118715	0.6540587421403709	1.3544944431942338	403.96551513671875	403.9755859375
206	403.9800109863281	36.9148113914667					1	DETECTED	403.9800 m/z @36.91 [151020OFc1_NvH-0949-Control-22.raw]	403.9800109863281	36.9148113914667	0.488843987466667	99.6647403450667	99.17589635760004	207004.609375	1.3531644031895775E8	4	8056	5.377142349031796	1.9019185151856588	0.009784691477896765	403.97564697265625	403.98370361328125
207	403.9937438964844	10.7085903717333					1	DETECTED	403.9937 m/z @10.71 [151020OFc1_NvH-0949-Control-22.raw]	403.9937438964844	10.7085903717333	1.07951089946667	99.5105941456	98.43108324613333	1308061.125	1.5629386902972102E8	4	8056	0.21886909835998836	6.2972117737779625	20.6027472377795	403.9837951660156	404.00372314453125
208	404.0039367675781	17.3286380536					1	DETECTED	404.0039 m/z @17.33 [151020OFc1_NvH-0949-Control-22.raw]	404.0039367675781	17.3286380536	0.154769184266667	99.9398814832	99.78511229893333	114546.4375	1.6059955708308324E8	0	8056	0.12166636876577996	4.86428176984584	764.4148371391102	404.0038146972656	404.0074462890625
209	404.0174865722656	36.0827914752					1	DETECTED	404.0175 m/z @36.08 [151020OFc1_NvH-0949-Control-22.raw]	404.0174865722656	36.0827914752	0.121193993333333	99.9948969368	99.87370294346667	167257.921875	1.109003306313814E8	0	8056	36.73689496829115	1.8369091792056451	1.65347886451964	404.007568359375	404.0215759277344
210	404.0316162109375	46.2407743690667					1	DETECTED	404.0316 m/z @46.24 [151020OFc1_NvH-0949-Control-22.raw]	404.0316162109375	46.2407743690667	0.132366962666667	99.7968160085333	99.66444904586663	306598.5	1.2156889571464233E8	0	8056	0.6921523307953592	0.802362913938845	0.6205494173215028	404.0216369628906	404.04156494140625
211	404.0435485839844	60.5886492688					1	DETECTED	404.0435 m/z @60.59 [151020OFc1_NvH-0949-Control-22.raw]	404.0435485839844	60.5886492688	0.176908658666667	99.9398814832	99.76297282453334	99214.75	1.3354264965455528E8	0	8056	87.39191681477845	0.9076897095492233	0.8147570790632079	404.0416259765625	404.0534973144531
212	404.064697265625	13.3945309709333					1	DETECTED	404.0647 m/z @13.39 [151020OFc1_NvH-0949-Control-22.raw]	404.064697265625	13.3945309709333	4.2092762904	99.6647403450667	95.4554640546667	62740.0625	9.599888208567296E7	0	8056	45.451112547328044	5.134999938430391	0.0059643085708758845	404.0552673339844	404.0731506347656
213	404.0835266113281	89.7575186090667					1	DETECTED	404.0835 m/z @89.76 [151020OFc1_NvH-0949-Control-22.raw]	404.0835266113281	89.7575186090667	0.372403785866667	99.2184896221333	98.84608583626664	156956.421875	1.6706734821844444E8	0	8056	87.05849025712162	0.5620228493042109	0.12225306382590752	404.0741271972656	404.0929870605469
214	404.1055603027344	12.5936316304					1	DETECTED	404.1056 m/z @12.59 [151020OFc1_NvH-0949-Control-22.raw]	404.1055603027344	12.5936316304	0.863644329066667	98.3499827906667	97.48633846160003	62320.0546875	9.698651039671557E7	0	8056	79.62736289075434	4.155432395503056	0.08195498973840497	404.09564208984375	404.1092529296875
215	404.11956787109375	89.1723351757333					1	DETECTED	404.1196 m/z @89.17 [151020OFc1_NvH-0949-Control-22.raw]	404.11956787109375	89.1723351757333	0.00837019573333333	99.9838927922667	99.97552259653337	8495051.0	5.43603238957238E8	0	8056	0.9982861942547032	1.2921681286718667	1.4691822272818376	404.109619140625	404.12841796875
216	404.13861083984375	13.5308001173333					1	DETECTED	404.1386 m/z @13.53 [151020OFc1_NvH-0949-Control-22.raw]	404.13861083984375	13.5308001173333	8.99271813386667	98.5916316125333	89.59891347866663	67100.953125	8.878451059404573E7	0	8056	78.0514455650363	9.871892333049287	997.1093231788519	404.1300354003906	404.1456604003906
217	404.15594482421875	90.5793317472					1	DETECTED	404.1559 m/z @90.58 [151020OFc1_NvH-0949-Control-22.raw]	404.15594482421875	90.5793317472	0.0654829842666667	99.9838927922667	99.91840980800004	102370.8671875	1.2188534574189174E8	0	8056	0.5128158396519069	0.5509799837822219	0.011555103204289265	404.1473693847656	404.1658935546875
218	404.1761169433594	11.4082175389333					1	DETECTED	404.1761 m/z @11.41 [151020OFc1_NvH-0949-Control-22.raw]	404.1761169433594	11.4082175389333	0.00837019573333333	99.9948969368	99.98652674106667	78931.796875	1.2143352181244947E8	0	8056	87.64855761660444	4.302865281339435	0.134355420562141	404.1665344238281	404.182861328125
219	404.19287109375	90.0545962290667					1	DETECTED	404.1929 m/z @90.05 [151020OFc1_NvH-0949-Control-22.raw]	404.19287109375	90.0545962290667	0.00837019573333333	99.9948969368	99.98652674106667	2898761.25	1.9334045852549523E8	0	8056	0.2370351531898791	0.5750766278725593	5.846798568333731	404.18292236328125	404.1932678222656
220	404.2032775878906	25.3503923896					1	DETECTED	404.2033 m/z @25.35 [151020OFc1_NvH-0949-Control-22.raw]	404.2032775878906	25.3503923896	2.3782295336	98.6786061197333	96.3003765861333	1.2082427E7	5.455697703937593E8	2	8056	7.669525137414123	0.5332250010034651	0.028423551236905778	404.19329833984375	404.2132568359375
221	404.219970703125	90.0318670336					1	DETECTED	404.2200 m/z @90.03 [151020OFc1_NvH-0949-Control-22.raw]	404.219970703125	90.0318670336	3.27378209733333	99.4774193994667	96.20363730213337	1983466.875	1.9597259357302228E8	0	8056	61.73289467870384	0.5016689343676057	0.0025101115916462634	404.2132873535156	404.2206115722656
222	404.2306213378906	21.6502078728					1	DETECTED	404.2306 m/z @21.65 [151020OFc1_NvH-0949-Control-22.raw]	404.2306213378906	21.6502078728	0.00837019573333333	99.9948969368	99.98652674106667	2266197.25	2.4659875364969724E8	3	8056	4.19869522590519	0.5389987928740939	0.7276482131881754	404.22064208984375	404.2406005859375
223	404.2443542480469	10.7293730725333					1	DETECTED	404.2444 m/z @10.73 [151020OFc1_NvH-0949-Control-22.raw]	404.2443542480469	10.7293730725333	2.54078602293333	99.1308902621333	96.59010423919997	1125216.375	1.5319114822406745E8	2	8056	0.316828950118083	9.268118236038667	424.10897946783626	404.2406311035156	404.2543029785156
224	404.26361083984375	24.6239111093333					1	DETECTED	404.2636 m/z @24.62 [151020OFc1_NvH-0949-Control-22.raw]	404.26361083984375	24.6239111093333	3.31527321786667	94.3437852330667	91.02851201520002	218831.28125	1.0505994859222029E8	0	8056	66.28572177135567	8.639038958220896	15.92227681381238	404.2543640136719	404.27276611328125
225	404.3011779785156	90.3657529178667					1	DETECTED	404.3012 m/z @90.37 [151020OFc1_NvH-0949-Control-22.raw]	404.3011779785156	90.3657529178667	1.93225746693333	95.3956998138667	93.46344234693336	200801.09375	1.0902977889915955E8	0	8056	1.111348007234696	0.5082563355609334	14.496572840622795	404.2947998046875	404.3109436035156
226	404.3186950683594	91.4387283810667					1	DETECTED	404.3187 m/z @91.44 [151020OFc1_NvH-0949-Control-22.raw]	404.3186950683594	91.4387283810667	4.51918972828333	94.7642901306667	90.24510040238336	60725.90234375	9.420715071321379E7	0	8056	1.0656605323813864	0.519130116203703	0.004506489743595345	404.3123779296875	404.32159423828125
227	404.4177551269531	46.2050498069333					1	DETECTED	404.4178 m/z @46.21 [151020OFc1_NvH-0949-Control-22.raw]	404.4177551269531	46.2050498069333	3.42720733093333	99.1856048645333	95.75839753359998	237571.734375	9.855596971744336E7	0	8056	0.04389814859617758	1.2865583765768303	0.021214379546061733	404.4079284667969	404.4276428222656
228	404.4415588378906	7.60832136186667					1	DETECTED	404.4416 m/z @7.61 [151020OFc1_NvH-0949-Control-22.raw]	404.4415588378906	7.60832136186667	3.9798162056	96.7343724232	92.7545562176	78671.0625	1.0822398931950119E8	2	8056	0.07988617487893901	0.6289337845606591	0.13998707262107932	404.4319763183594	404.44281005859375
229	404.45281982421875	26.4376573528					1	DETECTED	404.4528 m/z @26.44 [151020OFc1_NvH-0949-Control-22.raw]	404.45281982421875	26.4376573528	3.3435939216	99.4774193994667	96.1338254778667	243066.046875	1.0803216203013441E8	0	8056	0.1567895601731948	0.6830499160154697	1.1939135535713932	404.44293212890625	404.4627685546875
230	404.4764099121094	30.1976705458667					1	DETECTED	404.4764 m/z @30.20 [151020OFc1_NvH-0949-Control-22.raw]	404.4764099121094	30.1976705458667	2.91170293306667	97.8456029202667	94.93389998720004	219707.125	1.0862105936033814E8	0	8056	0.205848474005915	2.4310776654977397	4.02107904225934	404.4667663574219	404.48480224609375
231	404.4950866699219	10.7506939128					1	DETECTED	404.4951 m/z @10.75 [151020OFc1_NvH-0949-Control-22.raw]	404.4950866699219	10.7506939128	3.39003064613333	98.8441274368	95.45409679066667	555850.8125	1.0411396930887647E8	4	8056	0.1702028364369177	9.519859622533403	107.49739098443963	404.4853820800781	404.50506591796875
232	404.5204162597656	12.5360159589333					1	DETECTED	404.5204 m/z @12.54 [151020OFc1_NvH-0949-Control-22.raw]	404.5204162597656	12.5360159589333	2.95799393733333	94.9676318794667	92.00963794213337	236980.953125	9.502179582459188E7	0	8056	0.15452403855845986	1.1295238598518855	0.15182933492549794	404.51055908203125	404.52532958984375
233	404.53533935546875	17.7796227173333					1	DETECTED	404.5353 m/z @17.78 [151020OFc1_NvH-0949-Control-22.raw]	404.53533935546875	17.7796227173333	4.39530124026667	96.6471292821333	92.25182804186663	4361120.0	1.8704803014168373E8	3	8056	0.15562355588883747	0.8753567986454385	33.655347433103856	404.5253601074219	404.5453186035156
234	404.5556945800781	40.4249297461333					1	DETECTED	404.5557 m/z @40.42 [151020OFc1_NvH-0949-Control-22.raw]	404.5556945800781	40.4249297461333	2.3782295336	97.4978947544	95.11966522079999	1132256.125	1.2705069461551596E8	3	8056	0.1705603174023338	0.5689225790301325	0.1317149785398969	404.54571533203125	404.5656433105469
235	404.5712585449219	35.1609435290667					1	DETECTED	404.5713 m/z @35.16 [151020OFc1_NvH-0949-Control-22.raw]	404.5712585449219	35.1609435290667	2.91170293306667	99.5105941456	96.59889121253333	443145.78125	1.2999253170607206E8	3	8056	0.08762610587846353	0.5441970249304428	0.006303435990560092	404.56573486328125	404.5732421875
236	404.58331298828125	28.0239037725333					1	DETECTED	404.5833 m/z @28.02 [151020OFc1_NvH-0949-Control-22.raw]	404.58331298828125	28.0239037725333	2.04412310266667	98.9877277450667	96.94360464240003	4925981.0	1.8723411904108244E8	3	8056	0.20190143223845425	0.5196761601541363	2.8340378962087756	404.5734558105469	404.5923767089844
237	404.6177673339844	46.216322556					1	DETECTED	404.6178 m/z @46.22 [151020OFc1_NvH-0949-Control-22.raw]	404.6177673339844	46.216322556	1.69000800453333	97.6923715824	96.00236357786667	192736.234375	1.0617865571585283E8	0	8056	0.17962451232183696	1.2672347317591894	0.0032909850461473097	404.6078186035156	404.62750244140625
238	404.6678466796875	23.9456168069333					1	DETECTED	404.6678 m/z @23.95 [151020OFc1_NvH-0949-Control-22.raw]	404.6678466796875	23.9456168069333	4.4061491224	53.5417903965333	49.1356412741333	104290.3828125	6.075650473443704E7	0	8056	0.03472700120493499	1.2573433951076158	0.009287218746344245	404.66253662109375	404.6778259277344
239	404.6875	19.1207967613333					1	DETECTED	404.6875 m/z @19.12 [151020OFc1_NvH-0949-Control-22.raw]	404.6875	19.1207967613333	3.02324536906667	95.4190391944	92.39579382533333	82595.8515625	9.825575211518636E7	0	8056	15.666425052731961	3.587102833518024	0.01632015783678615	404.6781311035156	404.69464111328125
240	404.70477294921875	25.3320493677333					1	DETECTED	404.7048 m/z @25.33 [151020OFc1_NvH-0949-Control-22.raw]	404.70477294921875	25.3320493677333	3.14340467253333	99.499550816	96.35614614346666	4909446.5	2.212052713160518E8	2	8056	0.24527989109924064	3.2590425371503384	0.10196883156566516	404.6949157714844	404.7147521972656
241	404.7192687988281	15.2312532648					1	DETECTED	404.7193 m/z @15.23 [151020OFc1_NvH-0949-Control-22.raw]	404.7192687988281	15.2312532648	2.6885120928	99.0098896106667	96.32137751786671	466206.84375	1.2230703582564962E8	2	8056	13.249725312970583	32.498883829435215	31.331990475225094	404.71478271484375	404.7215270996094
242	404.7315673828125	12.3162788314667					1	DETECTED	404.7316 m/z @12.32 [151020OFc1_NvH-0949-Control-22.raw]	404.7315673828125	12.3162788314667	2.90228028426667	95.9475454514667	93.04526516720003	1263062.875	1.5598632485817814E8	2	8056	0.1923600923962301	9.183252480847774	1.7881156104955545	404.7216491699219	404.7415466308594
243	404.741943359375	41.2240435642667					1	DETECTED	404.7419 m/z @41.22 [151020OFc1_NvH-0949-Control-22.raw]	404.741943359375	41.2240435642667	2.52213628213333	98.1737286408	95.65159235866666	263273.875	1.1006259242981811E8	0	8056	34.16167695010523	1.4533843564937983	0.37801544109754187	404.7415771484375	404.7518615722656
244	404.7543640136719	30.0306141266667					1	DETECTED	404.7544 m/z @30.03 [151020OFc1_NvH-0949-Control-22.raw]	404.7543640136719	30.0306141266667	4.47164626026667	96.6905665818667	92.21892032160004	170265.65625	1.0389105863966408E8	0	8056	0.1817041859504478	2.209181895124473	0.003178594175914853	404.7519836425781	404.7639465332031
245	404.76519775390625	24.6105885778667					1	DETECTED	404.7652 m/z @24.61 [151020OFc1_NvH-0949-Control-22.raw]	404.76519775390625	24.6105885778667	6.36660990666667	95.9914931861333	89.62488327946663	118720.078125	8.484486821869561E7	0	8056	0.11569272899927086	2.4562866712004165	null	404.7646789550781	404.77508544921875
246	404.8175964355469	46.2050498069333					1	DETECTED	404.8176 m/z @46.21 [151020OFc1_NvH-0949-Control-22.raw]	404.8175964355469	46.2050498069333	1.69000800453333	99.9620207906667	98.27201278613337	201002.765625	1.0044275126811051E8	0	8056	54.464147715764675	1.1771303967312174	1.3658580288764142	404.8076477050781	404.82757568359375
247	404.84869384765625	22.8530811709333					1	DETECTED	404.8487 m/z @22.85 [151020OFc1_NvH-0949-Control-22.raw]	404.84869384765625	22.8530811709333	0.0316721605333333	99.4884796965333	99.45680753599997	358889.71875	1.065841036770814E8	0	8056	13.207135667771857	0.5089305203072921	0.013919069565658897	404.8387756347656	404.8533630371094
248	404.8633728027344	20.896018072					1	DETECTED	404.8634 m/z @20.90 [151020OFc1_NvH-0949-Control-22.raw]	404.8633728027344	20.896018072	0.121193993333333	99.9177673056	99.79657331226666	745613.875	1.2372668142091663E8	5	8056	1.6187230825832977	0.6026532187357118	0.1819316814839161	404.8534240722656	404.8653869628906
249	404.8753967285156	17.3607169976					1	DETECTED	404.8754 m/z @17.36 [151020OFc1_NvH-0949-Control-22.raw]	404.8753967285156	17.3607169976	0.00837019573333333	99.9838927922667	99.97552259653337	2373351.5	1.529818296009606E8	3	8056	0.506662406557254	1.46185899889748	6.367188977127783	404.86541748046875	404.8853759765625
250	404.89202880859375	26.4502364285333					1	DETECTED	404.8920 m/z @26.45 [151020OFc1_NvH-0949-Control-22.raw]	404.89202880859375	26.4502364285333	0.00837019573333333	99.5545069042667	99.54613670853337	600753.5625	1.1633114708342236E8	0	8056	9.836864916794863	0.874925613712726	1.8113388889929865	404.8854064941406	404.89288330078125
251	404.90289306640625	15.8855023802667					1	DETECTED	404.9029 m/z @15.89 [151020OFc1_NvH-0949-Control-22.raw]	404.90289306640625	15.8855023802667	0.00837019573333333	99.9948969368	99.98652674106667	793911.0	1.2709793071408655E8	3	8056	1.9612398197279965	1.8537876935567132	0.7966082520170924	404.8929138183594	404.90765380859375
252	404.91766357421875	28.0566663936					1	DETECTED	404.9177 m/z @28.06 [151020OFc1_NvH-0949-Control-22.raw]	404.91766357421875	28.0566663936	0.00837019573333333	99.9620207906667	99.95365059493336	3159092.5	1.5605667166974875E8	3	8056	0.17293905277404065	0.5403109086590444	28.154646472989278	404.90771484375	404.9275817871094
253	404.93310546875	31.0856378813333					1	DETECTED	404.9331 m/z @31.09 [151020OFc1_NvH-0949-Control-22.raw]	404.93310546875	31.0856378813333	0.00837019573333333	99.8186219	99.81025170426666	34071.37109375	9.172047573475678E7	0	8056	99.33117697913262	1.6028713815904032	2.2021423976611816	404.927734375	404.9371032714844
254	404.9471435546875	21.5930499794667					1	DETECTED	404.9471 m/z @21.59 [151020OFc1_NvH-0949-Control-22.raw]	404.9471435546875	21.5930499794667	0.00837019573333333	99.9948969368	99.98652674106667	1049448.75	1.0748386612668541E8	0	8056	0.13144508024758395	0.6663814305201359	0.9070060973869376	404.9371643066406	404.9570007324219
255	404.958984375	16.5688673050667					1	DETECTED	404.9590 m/z @16.57 [151020OFc1_NvH-0949-Control-22.raw]	404.958984375	16.5688673050667	0.109994418133333	99.9288439445333	99.81884952639996	87095.328125	9.063518419229203E7	0	8056	0.13481972496849437	3.496737999810682	0.18971624554197586	404.95721435546875	404.9590759277344
256	404.9691467285156	30.2679053784					1	DETECTED	404.9691 m/z @30.27 [151020OFc1_NvH-0949-Control-22.raw]	404.9691467285156	30.2679053784	0.00837019573333333	99.8625944984	99.85422430266667	307759.65625	1.0005828993217635E8	0	8056	0.06423480086455413	4.85591713653277	0.02056329062276911	404.959228515625	404.9791259765625
257	404.982421875	36.3078996973333					1	DETECTED	404.9824 m/z @36.31 [151020OFc1_NvH-0949-Control-22.raw]	404.982421875	36.3078996973333	0.121193993333333	99.9838927922667	99.86269879893337	148055.203125	9.445085445440383E7	0	8056	2.7912804767388693	0.9909052048285523	12.13399701608808	404.9792175292969	404.9893798828125
258	404.9996643066406	43.5392713794667					1	DETECTED	404.9997 m/z @43.54 [151020OFc1_NvH-0949-Control-22.raw]	404.9996643066406	43.5392713794667	0.00837019573333333	99.8515946690667	99.84322447333336	224580.53125	1.085365829406116E8	4	8056	0.13404127365754448	1.355613497146156	0.04075409820323301	404.9897155761719	405.0066223144531
259	405.0166931152344	53.3164338594667					1	DETECTED	405.0167 m/z @53.32 [151020OFc1_NvH-0949-Control-22.raw]	405.0166931152344	53.3164338594667	0.605969733866667	99.5986105090667	98.99264077520003	684565.1875	1.3928877105414924E8	0	8056	0.8364938763918133	0.5858090760650402	3.446953650522915	405.0067138671875	405.026611328125
260	405.0352478027344	90.1921652773333					1	DETECTED	405.0352 m/z @90.19 [151020OFc1_NvH-0949-Control-22.raw]	405.0352478027344	90.1921652773333	0.0316721605333333	99.9620207906667	99.93034863013337	42636.40234375	9.509403534057266E7	0	8056	61.25117115330433	0.5368950280114186	0.08187657516576675	405.02685546875	405.0450439453125
261	405.0563049316406	22.4881879957333					1	DETECTED	405.0563 m/z @22.49 [151020OFc1_NvH-0949-Control-22.raw]	405.0563049316406	22.4881879957333	0.853248622133333	99.7307420096	98.87749338746666	629840.1875	1.0502710000321248E8	0	8056	0.10883590153056488	0.9299032690095482	1.3040757011144897	405.0464782714844	405.0660095214844
262	405.1038513183594	90.3567467082667					1	DETECTED	405.1039 m/z @90.36 [151020OFc1_NvH-0949-Control-22.raw]	405.1038513183594	90.3567467082667	0.531537550933333	99.6974634157333	99.16592586479996	4735211.0	1.5196485644628993E8	0	8056	0.08503494994164384	1.0944634774267903	1.4464005231106636	405.0941162109375	405.11383056640625
263	405.1229248046875	89.1723351757333					1	DETECTED	405.1229 m/z @89.17 [151020OFc1_NvH-0949-Control-22.raw]	405.1229248046875	89.1723351757333	1.390006916	99.3671376186667	97.9771307026667	1629740.875	1.5413532885697582E8	0	8056	1.0054731668891037	1.2028430422502083	1.1975816965945634	405.1142578125	405.1322937011719
264	405.15771484375	90.2403002504					1	DETECTED	405.1577 m/z @90.24 [151020OFc1_NvH-0949-Control-22.raw]	405.15771484375	90.2403002504	1.64089846506667	99.6974634157333	98.05656495066663	42881.140625	8.818375831165203E7	0	8056	82.95298475760174	0.5533703556387828	0.11482320529303292	405.1510314941406	405.1676025390625
265	405.18084716796875	27.6063294216					1	DETECTED	405.1808 m/z @27.61 [151020OFc1_NvH-0949-Control-22.raw]	405.18084716796875	27.6063294216	0.00837019573333333	99.9948969368	99.98652674106667	1121811.875	1.4194065926538745E8	2	8056	62.37153635053579	1.9229610771417698	480.7358494850323	405.1719055175781	405.1883239746094
266	405.1983337402344	17.6085720530667					1	DETECTED	405.1983 m/z @17.61 [151020OFc1_NvH-0949-Control-22.raw]	405.1983337402344	17.6085720530667	2.6423224968	97.7687021282667	95.12637963146669	1132807.5	1.527031672534529E8	2	8056	0.20650425047058718	7.681105126700178	35.726707695603906	405.1883544921875	405.19964599609375
267	405.2096862792969	17.3814645984					1	DETECTED	405.2097 m/z @17.38 [151020OFc1_NvH-0949-Control-22.raw]	405.2096862792969	17.3814645984	2.79022943813333	99.0541584661333	96.26392902799998	1459334.125	1.917204061426255E8	3	8056	4.243584067666998	0.5819770922965458	42.32797461377858	405.19970703125	405.2196350097656
268	405.220458984375	30.2843924133333					1	DETECTED	405.2205 m/z @30.28 [151020OFc1_NvH-0949-Control-22.raw]	405.220458984375	30.2843924133333	2.19265455146667	90.5412680349333	88.34861348346662	476942.59375	1.2982853600513086E8	2	8056	0.18453489948445423	0.5325671809663123	0.01573108462367	405.2196960449219	405.2210388183594
269	405.2310485839844	16.0126740896					1	DETECTED	405.2310 m/z @16.01 [151020OFc1_NvH-0949-Control-22.raw]	405.2310485839844	16.0126740896	1.15998298773333	99.6426238821333	98.48264089439996	1728370.5	2.1069931902913478E8	3	8056	0.16795501846370442	1.0902061545782669	0.1899707383828456	405.2210693359375	405.240966796875
270	405.24163818359375	32.7209919453333					1	DETECTED	405.2416 m/z @32.72 [151020OFc1_NvH-0949-Control-22.raw]	405.24163818359375	32.7209919453333	2.78101101866667	97.3980143552	94.61700333653333	604831.875	1.3520999630186468E8	2	8056	58.68056173782157	47.20917716276019	0.7693934834766665	405.2410888671875	405.2498779296875
271	405.2598876953125	62.8588899045333					1	DETECTED	405.2599 m/z @62.86 [151020OFc1_NvH-0949-Control-22.raw]	405.2598876953125	62.8588899045333	0.4992312936	99.9288439445333	99.4296126509333	1851695.75	1.6691402207160446E8	2	8056	0.3181404256836302	0.5086005239829862	0.01143587787055459	405.2499084472656	405.2692565917969
272	405.2845764160156	90.5881421608					1	DETECTED	405.2846 m/z @90.59 [151020OFc1_NvH-0949-Control-22.raw]	405.2845764160156	90.5881421608	4.60655048826667	95.7288832464	91.12233275813333	236023.109375	9.367209863819543E7	0	8056	0.05316138174912055	0.5064118439914107	7.860341788229102	405.2748107910156	405.29229736328125
273	405.29888916015625	90.1420538658667					1	DETECTED	405.2989 m/z @90.14 [151020OFc1_NvH-0949-Control-22.raw]	405.29888916015625	90.1420538658667	0.00837019573333333	99.9948969368	99.98652674106667	43925.578125	7.980665583627255E7	0	8056	90.48035794051397	0.551110804811323	0.09277286277765177	405.2970275878906	405.3086853027344
274	405.3358459472656	90.1420538658667					1	DETECTED	405.3358 m/z @90.14 [151020OFc1_NvH-0949-Control-22.raw]	405.3358459472656	90.1420538658667	3.76944970293333	92.4810017778667	88.71155207493337	68232.796875	1.0403242749656114E8	0	8056	88.28372359940657	0.5135398714364788	0.019845453041596014	405.328369140625	405.3416442871094
275	405.38751220703125	11.2651904746667					1	DETECTED	405.3875 m/z @11.27 [151020OFc1_NvH-0949-Control-22.raw]	405.38751220703125	11.2651904746667	2.52213628213333	99.6864901101333	97.16435382799997	54997.62109375	9.607685505017148E7	0	8056	0.09262251495138862	5.556659703137779	0.10542693379331093	405.37847900390625	405.3974609375
276	405.434326171875	25.5173386101333					1	DETECTED	405.4343 m/z @25.52 [151020OFc1_NvH-0949-Control-22.raw]	405.434326171875	25.5173386101333	6.4542633848	98.0647669965333	91.6105036117333	42271.546875	9.896279513519977E7	0	8056	2.612861251206642	2.4028259483021466	3.805651896604293	405.4322509765625	405.436767578125
277	405.4576721191406	22.4881879957333					1	DETECTED	405.4577 m/z @22.49 [151020OFc1_NvH-0949-Control-22.raw]	405.4576721191406	22.4881879957333	2.78101101866667	99.3563710429333	96.57536002426663	226569.53125	1.0440345066853736E8	0	8056	1.0674679982863964	0.6110872679326215	5.819835849519036	405.44769287109375	405.46527099609375
278	405.47528076171875	24.0835027464					1	DETECTED	405.4753 m/z @24.08 [151020OFc1_NvH-0949-Control-22.raw]	405.47528076171875	24.0835027464	2.02548564186667	99.5216485170667	97.49616287520003	716276.625	1.1185012274097651E8	0	8056	0.2589904869542572	1.559783078683539	1.3838860932033754	405.4653015136719	405.4852294921875
279	405.49212646484375	19.6937822181333					1	DETECTED	405.4921 m/z @19.69 [151020OFc1_NvH-0949-Control-22.raw]	405.49212646484375	19.6937822181333	2.22058353493333	99.2294624181333	97.00887888319997	424902.6875	1.3772547300782E8	0	8056	0.1912236576779094	0.5086224897642903	2.1017494037175832	405.4853210449219	405.5020751953125
280	405.5184326171875	25.2718709256					1	DETECTED	405.5184 m/z @25.27 [151020OFc1_NvH-0949-Control-22.raw]	405.5184326171875	25.2718709256	4.24609238053333	98.1410751445333	93.89498276399998	105785.3359375	1.1175638837353861E8	0	8056	10.543895052050527	2.291095574604826	6.296001459403861	405.5088806152344	405.52130126953125
281	405.53131103515625	20.7544788786667					1	DETECTED	405.5313 m/z @20.75 [151020OFc1_NvH-0949-Control-22.raw]	405.53131103515625	20.7544788786667	2.65160206106667	99.4774193994667	96.82581733840003	683934.1875	1.317830061960997E8	3	8056	0.346688091585726	0.830047041142199	0.9822695000658644	405.5213317871094	405.54119873046875
282	405.5441589355469	17.3814645984					1	DETECTED	405.5442 m/z @17.38 [151020OFc1_NvH-0949-Control-22.raw]	405.5441589355469	17.3814645984	4.3391803496	95.5667231181333	91.2275427685333	579655.3125	1.349328136340163E8	0	8056	5.897727610694478	1.4614462539513295	9.225876565794167	405.5413513183594	405.55413818359375
283	405.55419921875	14.7156507384					1	DETECTED	405.5542 m/z @14.72 [151020OFc1_NvH-0949-Control-22.raw]	405.55419921875	14.7156507384	2.34117806186667	95.9365125258667	93.59533446400003	99966.015625	7.998001506689882E7	3	8056	0.13026389003998773	0.5116548707980407	0.03507136457333496	405.5541687011719	405.5551452636719
284	405.565185546875	16.0126740896					1	DETECTED	405.5652 m/z @16.01 [151020OFc1_NvH-0949-Control-22.raw]	405.565185546875	16.0126740896	3.08775113146667	99.9729910125333	96.88523988106662	1273076.125	1.5120439385333616E8	3	8056	8.63438504835016	0.8852421248969158	5.060704145267377	405.5552062988281	405.5751647949219
285	405.5864562988281	28.0566663936					1	DETECTED	405.5865 m/z @28.06 [151020OFc1_NvH-0949-Control-22.raw]	405.5864562988281	28.0566663936	2.55002597333333	98.7447304853333	96.19470451199997	461686.59375	1.0625266685107896E8	3	8056	0.11672037706518879	0.6334919229042537	1.107392584539293	405.57647705078125	405.5962829589844
286	405.68255615234375	27.6247459344					1	DETECTED	405.6826 m/z @27.62 [151020OFc1_NvH-0949-Control-22.raw]	405.68255615234375	27.6247459344	3.79698883093333	79.7176843621333	75.92069553119997	402274.65625	8.795735946704774E7	0	8056	0.16763792044710968	1.0991724665805143	35.68399830990717	405.6725769042969	405.690185546875
287	405.7002258300781	17.6283055192					1	DETECTED	405.7002 m/z @17.63 [151020OFc1_NvH-0949-Control-22.raw]	405.7002258300781	17.6283055192	2.8272581616	97.9113879141333	95.0841297525333	417252.71875	1.1173403550414583E8	2	8056	7.828466800585851	11.342703947461407	9.697859756096134	405.6903076171875	405.7100524902344
288	405.7130432128906	16.8183523962667					1	DETECTED	405.7130 m/z @16.82 [151020OFc1_NvH-0949-Control-22.raw]	405.7130432128906	16.8183523962667	2.8087122584	86.1834406202667	83.37472836186669	293678.6875	1.0436275210446946E8	0	8056	0.26137919560391865	0.6273113640830349	0.22266208174012153	405.7105407714844	405.7158508300781
289	405.7259216308594	24.1306757045333					1	DETECTED	405.7259 m/z @24.13 [151020OFc1_NvH-0949-Control-22.raw]	405.7259216308594	24.1306757045333	2.93963392293333	99.7418755930667	96.80224167013337	497557.90625	1.2461517763825332E8	0	8056	0.08452734992087585	0.5668157745657001	0.504229440335016	405.7159423828125	405.72967529296875
290	405.7397766113281	18.2190322130667					1	DETECTED	405.7398 m/z @18.22 [151020OFc1_NvH-0949-Control-22.raw]	405.7397766113281	18.2190322130667	2.81793323386667	95.1943372045333	92.37640397066663	2238305.5	1.662286330903769E8	2	8056	0.3166530155168843	0.530928833977437	1.8336372243341506	405.72979736328125	405.749755859375
291	405.76202392578125	62.792175968					1	DETECTED	405.7620 m/z @62.79 [151020OFc1_NvH-0949-Control-22.raw]	405.76202392578125	62.792175968	0.210062358933333	98.7776821421333	98.56761978319997	943975.125	1.298378107899631E8	2	8056	0.2577238218751532	0.5110063186889515	0.015213896695446233	405.7522277832031	405.77142333984375
292	405.8067321777344	54.3263910714667					1	DETECTED	405.8067 m/z @54.33 [151020OFc1_NvH-0949-Control-22.raw]	405.8067321777344	54.3263910714667	0.863644329066667	99.4774193994667	98.61377507040002	86381.4453125	1.0443209455207092E8	0	8056	0.056123777527623986	0.9365260360668419	0.8757588291972807	405.7969970703125	405.8164978027344
293	405.8340148925781	44.7574539149333					1	DETECTED	405.8340 m/z @44.76 [151020OFc1_NvH-0949-Control-22.raw]	405.8340148925781	44.7574539149333	0.0430976501333333	99.8295239669333	99.78642631679996	139546.28125	9.538808799668492E7	0	8056	0.21667994589586215	1.1508205305306412	0.008025924167577846	405.82403564453125	405.84381103515625
294	405.8656921386719	20.7544788786667					1	DETECTED	405.8657 m/z @20.75 [151020OFc1_NvH-0949-Control-22.raw]	405.8656921386719	20.7544788786667	0.1435334928	99.9288439445333	99.7853104517333	508125.78125	1.109882112170886E8	3	8056	1.8337581495951447	4.544904323994554	0.13185196253325174	405.85577392578125	405.868408203125
295	405.87841796875	14.5925689914667					1	DETECTED	405.8784 m/z @14.59 [151020OFc1_NvH-0949-Control-22.raw]	405.87841796875	14.5925689914667	0.00837019573333333	99.9838927922667	99.97552259653337	852057.0625	1.3242118111668015E8	3	8056	2.979002176603746	2.046180731306672	0.884460673397756	405.86846923828125	405.8812561035156
296	405.8912658691406	17.9328460512					1	DETECTED	405.8913 m/z @17.93 [151020OFc1_NvH-0949-Control-22.raw]	405.8912658691406	17.9328460512	0.00837019573333333	99.9948969368	99.98652674106667	1654457.75	1.4250886502723274E8	3	8056	0.3914175895252292	1.929201798077517	4.116804850273722	405.88128662109375	405.9012451171875
297	405.90814208984375	36.5999144101333					1	DETECTED	405.9081 m/z @36.60 [151020OFc1_NvH-0949-Control-22.raw]	405.90814208984375	36.5999144101333	0.0203626728	99.9948969368	99.974534264	777515.1875	1.386469992365064E8	3	8056	13.1307952628556	0.5579977471938553	0.4942334277618183	405.9012756347656	405.9181213378906
298	405.91961669921875	27.8993194664					1	DETECTED	405.9196 m/z @27.90 [151020OFc1_NvH-0949-Control-22.raw]	405.91961669921875	27.8993194664	0.00837019573333333	99.9398814832	99.93151128746666	137419.140625	1.0876897492214102E8	0	8056	8.978500057780451	1.7387268687219575	2.5021001852484046	405.9182434082031	405.9293212890625
299	405.94512939453125	89.8304615008					1	DETECTED	405.9451 m/z @89.83 [151020OFc1_NvH-0949-Control-22.raw]	405.94512939453125	89.8304615008	0.00837019573333333	99.8846421714667	99.87627197573336	139926.59375	1.2203125848931047E8	0	8056	89.24098898353411	0.5505201341535617	0.10402602301360321	405.93560791015625	405.95147705078125
300	405.9615173339844	14.615168904					1	DETECTED	405.9615 m/z @14.62 [151020OFc1_NvH-0949-Control-22.raw]	405.9615173339844	14.615168904	0.00837019573333333	99.9948969368	99.98652674106667	167441.578125	1.1747311641184618E8	0	8056	14.652304103909165	18.247169476864357	0.05420908235854385	405.9515686035156	405.97149658203125
301	405.9719543457031	26.1285542501333					1	DETECTED	405.9720 m/z @26.13 [151020OFc1_NvH-0949-Control-22.raw]	405.9719543457031	26.1285542501333	4.12666211733333	99.9507498413333	95.82408772399998	118854.6875	1.0049133586828223E8	0	8056	4.002093578825313	2.378031499206565	0.29360840187068604	405.9715576171875	405.9736328125
302	405.9837951660156	20.9622282933333					1	DETECTED	405.9838 m/z @20.96 [151020OFc1_NvH-0949-Control-22.raw]	405.9837951660156	20.9622282933333	2.44820190773333	99.9729910125333	97.52478910479996	848435.625	1.0816801516664192E8	4	8056	0.13553317758186267	1.729014465135496	19.531410761040483	405.97381591796875	405.9937438964844
303	405.9938049316406	19.630516044					1	DETECTED	405.9938 m/z @19.63 [151020OFc1_NvH-0949-Control-22.raw]	405.9938049316406	19.630516044	3.04188912426667	99.9838927922667	96.94200366800003	140934.484375	1.048421267503842E8	0	8056	83.26057992843938	2.9707766465758136	4.827614573036129	405.9938049316406	406.0037536621094
304	406.01934814453125	53.2477702261333					1	DETECTED	406.0193 m/z @53.25 [151020OFc1_NvH-0949-Control-22.raw]	406.01934814453125	53.2477702261333	0.254145223733333	99.5986105090667	99.34446528533337	108887.21875	9.931636254196498E7	0	8056	0.258181674267405	0.8980657838713367	0.797338201593896	406.0093994140625	406.0238037109375
305	406.0341796875	44.8410650994667					1	DETECTED	406.0342 m/z @44.84 [151020OFc1_NvH-0949-Control-22.raw]	406.0341796875	44.8410650994667	0.905360477066667	99.7307420096	98.82538153253333	151934.71875	9.525417326760843E7	0	8056	45.56200371379483	0.9481844083535266	0.9721011293699169	406.0245056152344	406.04412841796875
306	406.06805419921875	14.9635063672					1	DETECTED	406.0681 m/z @14.96 [151020OFc1_NvH-0949-Control-22.raw]	406.06805419921875	14.9635063672	0.0542996274666667	99.8405673013333	99.78626767386663	48915.12109375	9.151298871916656E7	0	8056	25.249008152641196	3.452030142649399	5.866264114831328	406.0583190917969	406.0776672363281
307	406.1073913574219	90.3472742816					1	DETECTED	406.1074 m/z @90.35 [151020OFc1_NvH-0949-Control-22.raw]	406.1073913574219	90.3472742816	0.0203626728	99.4115292034667	99.3911665306667	888114.0625	1.4399735378152412E8	0	8056	1.4256751630913271	0.5362132442683388	0.0524554334956086	406.09747314453125	406.1168518066406
308	406.125	89.2253202898667					1	DETECTED	406.1250 m/z @89.23 [151020OFc1_NvH-0949-Control-22.raw]	406.125	89.2253202898667	0.4992312936	99.4884796965333	98.9892484029333	168310.296875	1.3013624269578345E8	0	8056	0.5848071496207439	14.880020578473527	47.28640124878415	406.1181945800781	406.1348571777344
309	406.17169189453125	90.5617654768					1	DETECTED	406.1717 m/z @90.56 [151020OFc1_NvH-0949-Control-22.raw]	406.17169189453125	90.5617654768	0.863644329066667	99.9620207906667	99.09837646160003	426343.03125	1.0483354327713923E8	0	8056	0.11512983806046861	0.6710232216246933	0.2867995392474472	406.1617736816406	406.1731872558594
310	406.1831970214844	90.0545962290667					1	DETECTED	406.1832 m/z @90.05 [151020OFc1_NvH-0949-Control-22.raw]	406.1831970214844	90.0545962290667	0.00837019573333333	99.9838927922667	99.97552259653337	626090.9375	1.3416191196734987E8	2	8056	42.25854501850551	0.5163909954117343	0.03584120280604565	406.1732177734375	406.19317626953125
311	406.1958923339844	10.957662496					1	DETECTED	406.1959 m/z @10.96 [151020OFc1_NvH-0949-Control-22.raw]	406.1958923339844	10.957662496	2.81793323386667	91.8619736309333	89.04404039706664	177736.1875	1.0432952107730769E8	2	8056	6.720660242390128	0.5780888304384162	2.8406640845208915	406.1932067871094	406.1978759765625
312	406.2078857421875	90.1532241248					1	DETECTED	406.2079 m/z @90.15 [151020OFc1_NvH-0949-Control-22.raw]	406.2078857421875	90.1532241248	3.0601951088	96.7235017464	93.6633066376	1645470.625	1.764585883413475E8	4	8056	0.14153092849298332	0.5117311266457077	0.01212927149875467	406.1979064941406	406.2107238769531
313	406.2207336425781	39.8167346773333					1	DETECTED	406.2207 m/z @39.82 [151020OFc1_NvH-0949-Control-22.raw]	406.2207336425781	39.8167346773333	2.81793323386667	98.8330665184	96.01513328453333	2.4267792E7	7.785304718427199E8	2	8056	0.6015819939134062	0.513510040293806	1.0955339519850302	406.2107849121094	406.230712890625
314	406.2313232421875	23.1850941128					1	DETECTED	406.2313 m/z @23.19 [151020OFc1_NvH-0949-Control-22.raw]	406.2313232421875	23.1850941128	5.774366624	91.3365982381333	85.56223161413331	588796.4375	1.1538512454354371E8	0	8056	0.10604842824760752	0.6747560533441053	1.598020597866916	406.2307434082031	406.2314147949219
315	406.2414245605469	18.2190322130667					1	DETECTED	406.2414 m/z @18.22 [151020OFc1_NvH-0949-Control-22.raw]	406.2414245605469	18.2190322130667	2.5962480184	99.6536818872	97.05743386879999	987203.0625	1.9814752084057328E8	3	8056	8.653989485113042	2.2126158791694337	21.555349276808002	406.2314453125	406.2513732910156
316	406.25531005859375	17.9018899386667					1	DETECTED	406.2553 m/z @17.90 [151020OFc1_NvH-0949-Control-22.raw]	406.25531005859375	17.9018899386667	0.7264171024	97.8012288928	97.07481179039999	764967.875	1.3784288162354732E8	2	8056	6.578344016737798	2.885167535688895	312.848851753904	406.25177001953125	406.2652893066406
317	406.2680358886719	46.5340521064					1	DETECTED	406.2680 m/z @46.53 [151020OFc1_NvH-0949-Control-22.raw]	406.2680358886719	46.5340521064	3.76023079173333	95.4942589898667	91.73402819813336	572518.6875	1.464252681105522E8	2	8056	0.08907780922080377	0.7156233844942593	0.2987518631745127	406.26531982421875	406.2779541015625
318	406.27984619140625	91.3267253346667					1	DETECTED	406.2798 m/z @91.33 [151020OFc1_NvH-0949-Control-22.raw]	406.27984619140625	91.3267253346667	5.3787798112	95.3216942122667	89.9429144010667	74799.8203125	1.286126809180947E8	0	8056	0.2064109799506184	0.523240630437811	0.0039037892689951304	406.27825927734375	406.2884826660156
319	406.31689453125	91.4946297010667					1	DETECTED	406.3169 m/z @91.49 [151020OFc1_NvH-0949-Control-22.raw]	406.31689453125	91.4946297010667	9.54862462853333	98.9212203456	89.37259571706667	60973.21484375	1.058915788732834E8	0	8056	0.3105060196392202	0.5453139273718088	0.002796496691252044	406.3078308105469	406.3244934082031
320	406.38848876953125	15.5336019922667					1	DETECTED	406.3885 m/z @15.53 [151020OFc1_NvH-0949-Control-22.raw]	406.38848876953125	15.5336019922667	2.016144256	94.8409081216	92.82476386559999	61387.01171875	1.054944159270482E8	0	8056	12.15880377405172	3.7415374884898864	0.010061208907244422	406.3786315917969	406.3984375
321	406.44769287109375	32.0618122704					1	DETECTED	406.4477 m/z @32.06 [151020OFc1_NvH-0949-Control-22.raw]	406.44769287109375	32.0618122704	2.93963392293333	99.7086548538667	96.76902093093338	140842.1875	9.584731308476934E7	0	8056	2.483641071361067	1.889711214707883	0.01943419127117839	406.4378356933594	406.4540100097656
322	406.4640808105469	26.5719221138667					1	DETECTED	406.4641 m/z @26.57 [151020OFc1_NvH-0949-Control-22.raw]	406.4640808105469	26.5719221138667	1.88578078106667	99.4336017256	97.54782094453333	572952.375	1.3196001018910338E8	4	8056	5.234127935249759	0.689921154187138	0.2880974477904311	406.4541015625	406.47406005859375
323	406.4742736816406	23.4046794170667					1	DETECTED	406.4743 m/z @23.40 [151020OFc1_NvH-0949-Control-22.raw]	406.4742736816406	23.4046794170667	2.87442007866667	96.9450949	94.07067482133333	278876.4375	1.0222381186879897E8	0	8056	1.0408575215866556	0.6740573833481948	0.14960552141239453	406.4740905761719	406.484130859375
324	406.4856872558594	21.0046254882667					1	DETECTED	406.4857 m/z @21.00 [151020OFc1_NvH-0949-Control-22.raw]	406.4856872558594	21.0046254882667	1.92296968666667	99.7860806170667	97.86311093040003	164576.4375	9.781765412703991E7	0	8056	6.132301756395835	0.6909473253577298	1.2388143343893179	406.4843444824219	406.49560546875
325	406.4985656738281	24.1425878050667					1	DETECTED	406.4986 m/z @24.14 [151020OFc1_NvH-0949-Control-22.raw]	406.4985656738281	24.1425878050667	3.56609566426667	94.6328335765333	91.06673791226663	32845.140625	1.1100218901577681E8	4	8056	90.10226532214607	2.2930730395032572	3.5834121413981155	406.49603271484375	406.5059509277344
326	406.51617431640625	42.4976686525333					1	DETECTED	406.5162 m/z @42.50 [151020OFc1_NvH-0949-Control-22.raw]	406.51617431640625	42.4976686525333	3.53778970933333	98.9544671829333	95.41667747359998	56612.41015625	1.0752953947209011E8	0	8056	92.6341861234047	1.2692923105458818	1.5617301047915333	406.5063171386719	406.5252685546875
327	406.5354309082031	14.9178737797333					1	DETECTED	406.5354 m/z @14.92 [151020OFc1_NvH-0949-Control-22.raw]	406.5354309082031	14.9178737797333	1.85787284346667	98.4275171413333	96.56964429786663	1.0150344E7	2.2408879188291326E8	3	8056	0.15132809718019757	1.5185809605995082	1.7614437265879432	406.5255432128906	406.54541015625
328	406.54742431640625	32.3057509178667					1	DETECTED	406.5474 m/z @32.31 [151020OFc1_NvH-0949-Control-22.raw]	406.54742431640625	32.3057509178667	3.75104198026667	86.0584355189333	82.30739353866663	248295.5625	1.1259578210313457E8	0	8056	17.868431116098062	0.504039606978551	0.010222481295530198	406.54547119140625	406.550048828125
329	406.56005859375	17.9018899386667					1	DETECTED	406.5601 m/z @17.90 [151020OFc1_NvH-0949-Control-22.raw]	406.56005859375	17.9018899386667	0.7370211384	79.6854472616	78.94842612320001	463224.8125	1.1441437414917195E8	0	8056	7.886770229533143	1.1074699491976423	3.847011854627616	406.5500793457031	406.5700378417969
330	406.57684326171875	36.5999144101333					1	DETECTED	406.5768 m/z @36.60 [151020OFc1_NvH-0949-Control-22.raw]	406.57684326171875	36.5999144101333	3.65730287733333	95.1428069141333	91.48550403679997	226266.9375	1.1491444491046387E8	0	8056	6.629001699288658	0.5178268269792003	0.04462506056915751	406.5701904296875	406.58648681640625
331	406.58905029296875	15.5024400498667					1	DETECTED	406.5891 m/z @15.50 [151020OFc1_NvH-0949-Control-22.raw]	406.58905029296875	15.5024400498667	3.3435939216	75.7535395736	72.40994565199999	93397.25	8.489838372605285E7	0	8056	0.12382642057301041	3.0532443020901714	0.013930432832808582	406.58685302734375	406.59832763671875
332	406.6272277832031	22.8530811709333					1	DETECTED	406.6272 m/z @22.85 [151020OFc1_NvH-0949-Control-22.raw]	406.6272277832031	22.8530811709333	4.6645851752	99.3455584893333	94.6809733141333	78196.0703125	8.753903776064251E7	0	8056	4.29542546579826	2.6027708210822866	564.566595717359	406.6178894042969	406.63677978515625
333	406.6817626953125	19.7138654624					1	DETECTED	406.6818 m/z @19.71 [151020OFc1_NvH-0949-Control-22.raw]	406.6817626953125	19.7138654624	2.8553037544	95.5776747125333	92.7223709581333	167459.703125	9.751923770474859E7	0	8056	0.1929573025414406	0.5074809270281544	31.45278991635934	406.67236328125	406.6843566894531
334	406.6943664550781	48.0397974733333					1	DETECTED	406.6944 m/z @48.04 [151020OFc1_NvH-0949-Control-22.raw]	406.6943664550781	48.0397974733333	4.34857492826667	96.2209282098667	91.87235328160003	243432.125	9.328670241530089E7	0	8056	0.030342457264424638	1.3800957800025941	0.009528507748967525	406.6844482421875	406.7009582519531
335	406.7110900878906	31.642883508					1	DETECTED	406.7111 m/z @31.64 [151020OFc1_NvH-0949-Control-22.raw]	406.7110900878906	31.642883508	4.48091024533333	98.6024774536	94.12156720826667	336465.1875	1.1283823980480206E8	0	8056	8.044316112293018	0.6437663228771989	0.04647734855927398	406.70111083984375	406.7125549316406
336	406.72259521484375	39.8766090264					1	DETECTED	406.7226 m/z @39.88 [151020OFc1_NvH-0949-Control-22.raw]	406.72259521484375	39.8766090264	3.2268224504	96.8902159213333	93.6633934709333	1.1619128E7	4.227137578275194E8	2	8056	0.4144825829890664	1.2026848271119142	4.82867121007928	406.712646484375	406.7325744628906
337	406.7348327636719	22.9066724269333					1	DETECTED	406.7348 m/z @22.91 [151020OFc1_NvH-0949-Control-22.raw]	406.7348327636719	22.9066724269333	2.47599115226667	98.7998210112	96.32382985893332	1475793.125	1.402520241203903E8	2	8056	0.19774984410293683	0.5730086888508426	0.020276961086396015	406.73260498046875	406.7447814941406
338	406.75006103515625	72.9474964378667					1	DETECTED	406.7501 m/z @72.95 [151020OFc1_NvH-0949-Control-22.raw]	406.75006103515625	72.9474964378667	0.925714077333333	88.3949465541333	87.46923247679996	332419.09375	1.0023233020849027E8	2	8056	62.565639806129234	0.5031217718481448	0.004373624420107172	406.7448425292969	406.75457763671875
339	406.765380859375	30.9365166170667					1	DETECTED	406.7654 m/z @30.94 [151020OFc1_NvH-0949-Control-22.raw]	406.765380859375	30.9365166170667	0.0203626728	98.5266702709333	98.50630759813329	477202.65625	1.1745997067302902E8	0	8056	13.150798108315524	0.9838059718735147	0.7625359586582984	406.7554931640625	406.7753601074219
340	406.7839660644531	20.8577538581333					1	DETECTED	406.7840 m/z @20.86 [151020OFc1_NvH-0949-Control-22.raw]	406.7839660644531	20.8577538581333	3.80639700533333	95.3003949826667	91.49399797733338	139779.109375	1.0037766194655214E8	0	8056	0.2067524825256264	3.0248051892355328	0.008861557318829516	406.77545166015625	406.78668212890625
341	406.7974548339844	45.1214615525333					1	DETECTED	406.7975 m/z @45.12 [151020OFc1_NvH-0949-Control-22.raw]	406.7974548339844	45.1214615525333	2.76260648133333	99.8515946690667	97.08898818773336	141732.5625	9.722986769681856E7	0	8056	8.48115020181455	1.1566419622532556	0.005441955445452026	406.7875061035156	406.80743408203125
342	406.82080078125	27.2467795810667					1	DETECTED	406.8208 m/z @27.25 [151020OFc1_NvH-0949-Control-22.raw]	406.82080078125	27.2467795810667	0.0654829842666667	99.6647403450667	99.59925736080004	41260.36328125	9.709918682097025E7	0	8056	75.3843606451307	1.7996158470679535	2.600729143594313	406.8180847167969	406.83074951171875
343	406.8342590332031	25.0120149544					1	DETECTED	406.8343 m/z @25.01 [151020OFc1_NvH-0949-Control-22.raw]	406.8342590332031	25.0120149544	0.00837019573333333	99.5105941456	99.50222394986666	31977.83203125	7.938764581228982E7	0	8056	98.72474151746592	2.011150619820181	2.984169548329192	406.8316955566406	406.83734130859375
344	406.8690185546875	14.9290796714667					1	DETECTED	406.8690 m/z @14.93 [151020OFc1_NvH-0949-Control-22.raw]	406.8690185546875	14.9290796714667	0.0542996274666667	99.9948969368	99.94059730933334	6505188.0	1.968842588486865E8	0	8056	0.19369543948193524	28.254098826529866	18.051682942411443	406.8591003417969	406.87896728515625
345	406.8883972167969	13.2033345536					1	DETECTED	406.8884 m/z @13.20 [151020OFc1_NvH-0949-Control-22.raw]	406.8883972167969	13.2033345536	0.0203626728	99.9507498413333	99.9303871685333	291947.5625	1.1458631621395664E8	3	8056	8.664060780347862	1.8495516812733859	0.714157392793886	406.8791198730469	406.8983459472656
346	406.9092102050781	42.6729039325333					1	DETECTED	406.9092 m/z @42.67 [151020OFc1_NvH-0949-Control-22.raw]	406.9092102050781	42.6729039325333	0.00837019573333333	99.9948969368	99.98652674106667	1358670.625	1.2516764479507455E8	3	8056	0.1275087940899553	0.5071025817915781	0.03128215583459657	406.8992614746094	406.919189453125
347	406.92901611328125	0.3935952696					1	DETECTED	406.9290 m/z @0.39 [151020OFc1_NvH-0949-Control-22.raw]	406.92901611328125	0.3935952696	0.00837019573333333	99.9948969368	99.98652674106667	84476.78125	9.917121812317507E7	0	8056	0.5994494298888783	1.792461035380527	1.80964754993914	406.9194030761719	406.9306945800781
348	406.9407043457031	45.1214615525333					1	DETECTED	406.9407 m/z @45.12 [151020OFc1_NvH-0949-Control-22.raw]	406.9407043457031	45.1214615525333	0.00837019573333333	99.8958092144	99.88743901866667	179714.796875	1.069143638213853E8	0	8056	102.66939563518959	1.088998229030403	1.1837617658249822	406.93072509765625	406.9489440917969
349	406.9591369628906	32.8277050576					1	DETECTED	406.9591 m/z @32.83 [151020OFc1_NvH-0949-Control-22.raw]	406.9591369628906	32.8277050576	0.00837019573333333	99.9948969368	99.98652674106667	577472.3125	1.1958966141721943E8	4	8056	0.1600140456102892	0.7953447578407249	0.06194941222802612	406.9492492675781	406.9689025878906
350	406.9804992675781	19.4974902930667					1	DETECTED	406.9805 m/z @19.50 [151020OFc1_NvH-0949-Control-22.raw]	406.9804992675781	19.4974902930667	0.00837019573333333	99.9948969368	99.98652674106667	765661.625	1.0873070917931393E8	0	8056	0.10476237438339098	1.5168438918596567	25.179613857875527	406.97052001953125	406.9904479980469
351	406.9931945800781	13.3037646890667					1	DETECTED	406.9932 m/z @13.30 [151020OFc1_NvH-0949-Control-22.raw]	406.9931945800781	13.3037646890667	0.297402768533333	99.9838927922667	99.68649002373337	74337.0078125	1.0244589261624429E8	0	8056	2.7035182840882754	4.61221057591161	0.23056129764287783	406.99053955078125	407.0015869140625
352	407.01177978515625	53.2477702261333					1	DETECTED	407.0118 m/z @53.25 [151020OFc1_NvH-0949-Control-22.raw]	407.01177978515625	53.2477702261333	0.1435334928	99.8405673013333	99.69703380853329	192045.640625	1.0684984932672605E8	0	8056	0.4966059073691298	0.6669356786475463	0.015157654781831497	407.0018615722656	407.0217590332031
353	407.0283203125	22.943678104					1	DETECTED	407.0283 m/z @22.94 [151020OFc1_NvH-0949-Control-22.raw]	407.0283203125	22.943678104	0.457240339466667	99.675636156	99.21839581653333	58716.92578125	1.0112593464953658E8	0	8056	0.04013926790433686	2.274684223532395	3.763380643827024	407.02215576171875	407.0338134765625
354	407.04388427734375	29.8082060237333					1	DETECTED	407.0439 m/z @29.81 [151020OFc1_NvH-0949-Control-22.raw]	407.04388427734375	29.8082060237333	0.351120707466667	99.7529524317333	99.40183172426664	214071.4375	9.467648919572175E7	0	8056	0.024316218857137528	0.5223422645023308	212.5515706637082	407.0339050292969	407.0503845214844
355	407.06048583984375	46.6055930016					1	DETECTED	407.0605 m/z @46.61 [151020OFc1_NvH-0949-Control-22.raw]	407.06048583984375	46.6055930016	0.446667588	99.5986105090667	99.1519429210667	373318.53125	1.115098194704909E8	3	8056	0.3417290063926117	1.9933822984466756	0.7928831142543261	407.0506896972656	407.0703125
356	407.0998840332031	90.3657529178667					1	DETECTED	407.0999 m/z @90.37 [151020OFc1_NvH-0949-Control-22.raw]	407.0998840332031	90.3657529178667	0.2211268728	99.6536818872	99.4325550144	484253.71875	1.0703197955677982E8	0	8056	0.0721263778695942	36.544160225665735	0.6123064341957923	407.09075927734375	407.109375
357	407.1186828613281	89.4413032709333					1	DETECTED	407.1187 m/z @89.44 [151020OFc1_NvH-0949-Control-22.raw]	407.1186828613281	89.4413032709333	0.109994418133333	99.9620207906667	99.85202637253336	146686.390625	9.805667016904496E7	0	8056	0.6130962371648252	3.8689188656261866	0.34501583965177013	407.11053466796875	407.1264343261719
358	407.14239501953125	46.9945014501333					1	DETECTED	407.1424 m/z @46.99 [151020OFc1_NvH-0949-Control-22.raw]	407.14239501953125	46.9945014501333	0.00837019573333333	99.9948969368	99.98652674106667	38492.8046875	9.905359097768386E7	0	8056	94.51155916041164	1.0258216003052067	1.180232655173366	407.1334533691406	407.1452331542969
359	407.1560363769531	92.0963205677333					1	DETECTED	407.1560 m/z @92.10 [151020OFc1_NvH-0949-Control-22.raw]	407.1560363769531	92.0963205677333	2.6423224968	99.2405475578667	96.5982250610667	196816.15625	9.541830331005827E7	0	8056	0.14639566706198082	7.644133918708129	0.10902199661987819	407.14678955078125	407.166015625
360	407.16668701171875	90.6337707069333					1	DETECTED	407.1667 m/z @90.63 [151020OFc1_NvH-0949-Control-22.raw]	407.16668701171875	90.6337707069333	3.46375726293333	99.9948969368	96.53113967386668	164890.0625	1.063543437688834E8	0	8056	0.5249072163984891	0.503839142288179	0.006746150262547121	407.1661071777344	407.1766662597656
361	407.1817626953125	35.4598422237333					1	DETECTED	407.1818 m/z @35.46 [151020OFc1_NvH-0949-Control-22.raw]	407.1817626953125	35.4598422237333	3.1989330928	96.7473759216	93.54844282879999	34666.5703125	9.190071747680554E7	0	8056	79.41607041097708	1.449873009609349	2.093719199754881	407.1769104003906	407.182373046875
362	407.1923828125	91.0012852765333					1	DETECTED	407.1924 m/z @91.00 [151020OFc1_NvH-0949-Control-22.raw]	407.1923828125	91.0012852765333	0.210062358933333	95.1943372045333	94.98427484559997	450431.625	1.1214890498556978E8	3	8056	0.8302522386183853	0.5092506545161559	2.197683064944967	407.1826171875	407.193115234375
363	407.203125	14.9635063672					1	DETECTED	407.2031 m/z @14.96 [151020OFc1_NvH-0949-Control-22.raw]	407.203125	14.9635063672	0.3935952696	99.7640540602667	99.3704587906667	2484845.25	2.2247450019762993E8	3	8056	7.737843769992873	2.2892990015765977	111.79517558801454	407.1931457519531	407.2131042480469
364	407.2240295410156	39.8604154738667					1	DETECTED	407.2240 m/z @39.86 [151020OFc1_NvH-0949-Control-22.raw]	407.2240295410156	39.8604154738667	1.47937700506667	98.1957636274667	96.71638662240004	2998612.25	2.5279408535943016E8	3	8056	0.3496148493291642	0.6422834405353756	0.3292685040633636	407.2140808105469	407.2340087890625
365	407.2343444824219	19.1114910224					1	DETECTED	407.2343 m/z @19.11 [151020OFc1_NvH-0949-Control-22.raw]	407.2343444824219	19.1114910224	4.70236633146667	56.1552082984	51.45284196693333	218407.953125	8.381228650631787E7	0	8056	10.365123547579769	0.5163609270436877	0.031794827641367006	407.2340393066406	407.2348327636719
366	407.2448425292969	20.4745645538667					1	DETECTED	407.2448 m/z @20.47 [151020OFc1_NvH-0949-Control-22.raw]	407.2448425292969	20.4745645538667	2.23917059893333	98.3944944098667	96.15532381093337	1277531.75	1.5878018358516696E8	2	8056	22.249356429789035	5.523832208207201	0.04084506921100965	407.23486328125	407.25482177734375
367	407.25738525390625	35.2192995154667					1	DETECTED	407.2574 m/z @35.22 [151020OFc1_NvH-0949-Control-22.raw]	407.25738525390625	35.2192995154667	1.19034083306667	94.8697452354667	93.67940440240002	415840.03125	1.1404869508709052E8	2	8056	0.16480771595026766	6.205326793015364	2.255745728819278	407.2548828125	407.267333984375
368	407.26751708984375	30.9939594992					1	DETECTED	407.2675 m/z @30.99 [151020OFc1_NvH-0949-Control-22.raw]	407.26751708984375	30.9939594992	3.23614927893333	92.1571577394667	88.92100846053337	229084.109375	1.9561171309069672E8	2	8056	0.14196745593631022	1.9784533953383086	0.5930389265989355	407.26739501953125	407.27734375
369	407.2853088378906	20.8269085077333					1	DETECTED	407.2853 m/z @20.83 [151020OFc1_NvH-0949-Control-22.raw]	407.2853088378906	20.8269085077333	3.8521696992	96.1449305128	92.2927608136	79405.03125	1.305723486507712E8	0	8056	70.25296788000259	2.7713715273422936	4.402612164024522	407.2777099609375	407.2861633300781
370	407.3009033203125	90.8078106917333					1	DETECTED	407.3009 m/z @90.81 [151020OFc1_NvH-0949-Control-22.raw]	407.3009033203125	90.8078106917333	8.1406178488	99.6426238821333	91.50200603333329	251407.125	1.0927561858651805E8	0	8056	0.8371973835452735	4.087353555165374	3.4424457211776334	407.2962341308594	407.3105163574219
371	407.3150329589844	90.8172208064					1	DETECTED	407.3150 m/z @90.82 [151020OFc1_NvH-0949-Control-22.raw]	407.3150329589844	90.8172208064	17.0499534336	92.5622993362667	75.51234590266671	89900.328125	7.785383756786403E7	0	8056	1.7061021778744703	0.5118282714814929	0.008737596662964702	407.3111267089844	407.3232727050781
372	407.33673095703125	90.9229421805333					1	DETECTED	407.3367 m/z @90.92 [151020OFc1_NvH-0949-Control-22.raw]	407.33673095703125	90.9229421805333	2.95799393733333	95.4065790512	92.44858511386667	377109.8125	1.2665636665177839E8	0	8056	0.2954776325131405	1.657587637188946	2.293613732638045	407.33001708984375	407.346435546875
373	407.3523254394531	90.1420538658667					1	DETECTED	407.3523 m/z @90.14 [151020OFc1_NvH-0949-Control-22.raw]	407.3523254394531	90.1420538658667	1.44931881146667	94.0967479338667	92.64742912240003	171123.203125	1.565764608492487E8	0	8056	90.20165140689984	0.5091695889081884	0.015678612256031368	407.3470764160156	407.3614501953125
374	407.39483642578125	46.5593915546667					1	DETECTED	407.3948 m/z @46.56 [151020OFc1_NvH-0949-Control-22.raw]	407.39483642578125	46.5593915546667	1.9509217944	99.0098896106667	97.0589678162667	560090.5625	1.2839189922907218E8	0	8056	0.17320748037823108	1.762589451311442	61.50134153074017	407.385009765625	407.40478515625
375	407.444091796875	11.5362016218667					1	DETECTED	407.4441 m/z @11.54 [151020OFc1_NvH-0949-Control-22.raw]	407.444091796875	11.5362016218667	4.27364834933333	96.4726333690667	92.19898501973337	76105.2265625	9.847438165399747E7	0	8056	0.11181698368360315	1854.1184555793734	4015.8042257274533	407.43450927734375	407.450439453125
376	407.46051025390625	32.7949366906667					1	DETECTED	407.4605 m/z @32.79 [151020OFc1_NvH-0949-Control-22.raw]	407.46051025390625	32.7949366906667	3.5843060728	99.8625944984	96.2782884256	346717.75	1.0180400497912332E8	0	8056	0.03021748653532086	0.6219557182633247	0.16645993642828386	407.4505310058594	407.4703674316406
377	407.47479248046875	20.7431665101333					1	DETECTED	407.4748 m/z @20.74 [151020OFc1_NvH-0949-Control-22.raw]	407.47479248046875	20.7431665101333	1.94149281653333	98.2401189186667	96.29862610213337	228304.578125	1.1935987376367512E8	0	8056	0.19051377455202356	1.1723691251630979	0.09597918574496844	407.4705810546875	407.4847717285156
378	407.48699951171875	20.0898605333333					1	DETECTED	407.4870 m/z @20.09 [151020OFc1_NvH-0949-Control-22.raw]	407.48699951171875	20.0898605333333	0.967135227466667	99.5105941456	98.54345891813333	91307.921875	1.0729700066103648E8	0	8056	null	2.5766060365857295	26.003319997401473	407.48486328125	407.48748779296875
379	407.49749755859375	11.1141778266667					1	DETECTED	407.4975 m/z @11.11 [151020OFc1_NvH-0949-Control-22.raw]	407.49749755859375	11.1141778266667	3.3435939216	95.9914931861333	92.6478992645333	266891.5	1.105592067347254E8	0	8056	5.3465856415489625	10.973319232072027	29.356869550691645	407.4875183105469	407.50738525390625
380	407.5150451660156	33.0015948536					1	DETECTED	407.5150 m/z @33.00 [151020OFc1_NvH-0949-Control-22.raw]	407.5150451660156	33.0015948536	3.1989330928	99.9177673056	96.71883421279999	59960.79296875	1.1377461069509207E8	0	8056	3.7923060086692075	1.6226542949263696	3.158630831726856	407.5077819824219	407.5205078125
381	407.5305480957031	20.5385137701333					1	DETECTED	407.5305 m/z @20.54 [151020OFc1_NvH-0949-Control-22.raw]	407.5305480957031	20.5385137701333	2.92106595253333	97.4757118426667	94.55464589013337	542964.75	1.1859936675074981E8	0	8056	0.10020940643974185	1.6101905870803768	0.012230657557206438	407.5210266113281	407.531005859375
382	407.541015625	22.6242839021333					1	DETECTED	407.5410 m/z @22.62 [151020OFc1_NvH-0949-Control-22.raw]	407.541015625	22.6242839021333	2.22980005733333	96.5274367136	94.29763665626666	980292.6875	1.2844460601547213E8	3	8056	7.813103822928008	1.9760371103167327	0.401480149176137	407.5310363769531	407.5509948730469
383	407.5538635253906	16.0721311373333					1	DETECTED	407.5539 m/z @16.07 [151020OFc1_NvH-0949-Control-22.raw]	407.5538635253906	16.0721311373333	3.02324536906667	44.7187855218667	41.69554015280003	665051.0	6.119006473244105E7	3	8056	6.862173207628146	1.2042906651877558	0.030920354939750528	407.551025390625	407.5544738769531
384	407.5644836425781	19.6209221664					1	DETECTED	407.5645 m/z @19.62 [151020OFc1_NvH-0949-Control-22.raw]	407.5644836425781	19.6209221664	2.93041098693333	99.7529524317333	96.82254144479998	1088943.875	1.371407476045086E8	3	8056	0.1715960382878805	1.7534887640398173	7.398749040872687	407.55450439453125	407.574462890625
385	407.5780944824219	42.6729039325333					1	DETECTED	407.5781 m/z @42.67 [151020OFc1_NvH-0949-Control-22.raw]	407.5780944824219	42.6729039325333	3.44540372613333	94.8309226322667	91.38551890613337	510288.4375	9.603118990669659E7	0	8056	3.09400989486042	0.5747247509469882	29.885609189767578	407.5744934082031	407.5871887207031
386	407.5970153808594	20.0580150698667					1	DETECTED	407.5970 m/z @20.06 [151020OFc1_NvH-0949-Control-22.raw]	407.5970153808594	20.0580150698667	2.06273300026667	95.3430567125333	93.28032371226662	169102.5625	9.464920629594988E7	0	8056	0.18964059734128824	0.5150841518737441	0.4346648531074938	407.5882263183594	407.6067199707031
387	407.619140625	30.3847165402667					1	DETECTED	407.6191 m/z @30.38 [151020OFc1_NvH-0949-Control-22.raw]	407.619140625	30.3847165402667	1.69973050053333	94.7264176874667	93.02668718693336	41854.87890625	1.0286830060862596E8	0	8056	71.1457996402966	1.621522267050719	3.4041959995101823	407.60919189453125	407.6290283203125
388	407.68731689453125	11.2440407994667					1	DETECTED	407.6873 m/z @11.24 [151020OFc1_NvH-0949-Control-22.raw]	407.68731689453125	11.2440407994667	1.32045158853333	96.5492174322667	95.22876584373337	2117370.25	1.2041211812494412E8	0	8056	0.21935901782782885	1.3530688258083075	1.3361014573959134	407.6777038574219	407.6971740722656
389	407.7033996582031	44.4981311517333					1	DETECTED	407.7034 m/z @44.50 [151020OFc1_NvH-0949-Control-22.raw]	407.7033996582031	44.4981311517333	2.70706520026667	98.6241688389333	95.91710363866663	369589.28125	1.0302548492303228E8	0	8056	0.2139367218933117	0.5038188049648366	0.0518186852430653	407.6974182128906	407.7095642089844
390	407.7195739746094	14.0400341389333					1	DETECTED	407.7196 m/z @14.04 [151020OFc1_NvH-0949-Control-22.raw]	407.7195739746094	14.0400341389333	2.4058606752	99.9288439445333	97.5229832693333	1970583.25	1.635309241467349E8	2	8056	0.17504233340883957	2.60663404482932	218.928895235267	407.7095947265625	407.72955322265625
391	407.7306823730469	29.3343491693333					1	DETECTED	407.7307 m/z @29.33 [151020OFc1_NvH-0949-Control-22.raw]	407.7306823730469	29.3343491693333	3.66637351813333	95.7288832464	92.06250972826668	441101.1875	1.1764365393046997E8	0	8056	18.87921582366374	0.5244223230427026	0.052869831600660576	407.7295837402344	407.7406311035156
392	407.7445373535156	32.6006184402667					1	DETECTED	407.7445 m/z @32.60 [151020OFc1_NvH-0949-Control-22.raw]	407.7445373535156	32.6006184402667	3.36213373786667	94.6984969997333	91.33636326186662	182038.5	1.0359626736070135E8	0	8056	13.76568334852654	1.850117636810042	0.18478627748479112	407.74072265625	407.745361328125
393	407.75537109375	27.8097707045333					1	DETECTED	407.7554 m/z @27.81 [151020OFc1_NvH-0949-Control-22.raw]	407.75537109375	27.8097707045333	2.424395728	99.5874644621333	97.1630687341333	6.7179912E7	8.954906951953132E8	2	8056	0.13888757662487805	1.4209069735525994	1.6497992219600348	407.74542236328125	407.76507568359375
394	407.77313232421875	17.3607169976					1	DETECTED	407.7731 m/z @17.36 [151020OFc1_NvH-0949-Control-22.raw]	407.77313232421875	17.3607169976	1.30046032053333	93.5900765434667	92.28961622293336	151218.71875	1.0357560992849691E8	0	8056	12.663722492556126	3.3398695913150984	0.028781609684767864	407.7654724121094	407.781494140625
395	407.79730224609375	20.0580150698667					1	DETECTED	407.7973 m/z @20.06 [151020OFc1_NvH-0949-Control-22.raw]	407.79730224609375	20.0580150698667	0.9978599112	99.4774193994667	98.4795594882667	231510.46875	9.0738611593521E7	0	8056	0.071622034022095	0.5155265262697659	3.9303976341311544	407.7890319824219	407.8071594238281
396	407.8348083496094	41.6282889205333					1	DETECTED	407.8348 m/z @41.63 [151020OFc1_NvH-0949-Control-22.raw]	407.8348083496094	41.6282889205333	0.361812686133333	99.499550816	99.13773812986666	70591.3671875	1.0656478595740356E8	0	8056	25.684811587730078	1.210326327930353	1.8568284110782454	407.8248291015625	407.8447570800781
397	407.8651123046875	39.4936857202667					1	DETECTED	407.8651 m/z @39.49 [151020OFc1_NvH-0949-Control-22.raw]	407.8651123046875	39.4936857202667	0.00837019573333333	99.9838927922667	99.97552259653337	324637.375	1.0726732233358541E8	0	8056	0.10222820291838985	1.8104827362375258	0.004599626911295688	407.85516357421875	407.8734130859375
398	407.88348388671875	21.6214513704					1	DETECTED	407.8835 m/z @21.62 [151020OFc1_NvH-0949-Control-22.raw]	407.88348388671875	21.6214513704	0.0203626728	99.9948969368	99.974534264	855259.5	1.521982785328329E8	3	8056	7.59285920711114	0.8243063176013491	1.372865637061775	407.87353515625	407.8934020996094
399	407.8995361328125	19.5794729186667					1	DETECTED	407.8995 m/z @19.58 [151020OFc1_NvH-0949-Control-22.raw]	407.8995361328125	19.5794729186667	0.0203626728	99.9948969368	99.974534264	751602.125	1.1464459800714022E8	3	8056	0.17593038617859236	1.9830550531016264	0.19447617577127255	407.8935241699219	407.9093017578125
400	407.91497802734375	33.1719558285333					1	DETECTED	407.9150 m/z @33.17 [151020OFc1_NvH-0949-Control-22.raw]	407.91497802734375	33.1719558285333	0.0430976501333333	99.9507498413333	99.90765219119997	221069.921875	9.944228812953456E7	0	8056	0.0849323078099431	0.85165900463515	0.7061945031263723	407.9095458984375	407.9248352050781
401	407.937744140625	11.2537797232					1	DETECTED	407.9377 m/z @11.25 [151020OFc1_NvH-0949-Control-22.raw]	407.937744140625	11.2537797232	0.00837019573333333	99.9948969368	99.98652674106667	1770291.875	1.279329877246804E8	0	8056	0.16948657613795248	3.8260511179699424	18.62192155398171	407.92828369140625	407.94744873046875
402	407.949951171875	16.8379395082667					1	DETECTED	407.9500 m/z @16.84 [151020OFc1_NvH-0949-Control-22.raw]	407.949951171875	16.8379395082667	0.00837019573333333	99.9620207906667	99.95365059493336	85676.46875	9.056784133603631E7	0	8056	5.578803788311911	3.063877770849348	0.04693409974555821	407.9478454589844	407.95989990234375
403	407.9779968261719	13.1138231984					1	DETECTED	407.9780 m/z @13.11 [151020OFc1_NvH-0949-Control-22.raw]	407.9779968261719	13.1138231984	0.00837019573333333	99.8625944984	99.85422430266667	380013.75	1.0359269397195686E8	0	8056	33.33864983431694	1.6683723053975956	20.338115310319527	407.96807861328125	407.98797607421875
404	407.9980773925781	20.0776088541333					1	DETECTED	407.9981 m/z @20.08 [151020OFc1_NvH-0949-Control-22.raw]	407.9980773925781	20.0776088541333	0.0430976501333333	99.8958092144	99.85271156426667	206345.78125	9.862787458781545E7	0	8056	9.006842133580218	10.588198414529483	0.028987670830357002	407.9881591796875	408.008056640625
405	408.02593994140625	15.6703861602667					1	DETECTED	408.0259 m/z @15.67 [151020OFc1_NvH-0949-Control-22.raw]	408.02593994140625	15.6703861602667	0.425363469066667	99.9177673056	99.49240383653333	57956.41796875	9.599204166164759E7	0	8056	14.29789306304018	3.9197447256045943	0.05542270862978325	408.0162048339844	408.035888671875
406	408.0547180175781	22.7583864066667					1	DETECTED	408.0547 m/z @22.76 [151020OFc1_NvH-0949-Control-22.raw]	408.0547180175781	22.7583864066667	0.616598858933333	99.8625944984	99.24599563946667	177425.109375	1.0283259976695004E8	0	8056	0.12065321491645165	1071.0387463177913	396.4625722277082	408.0447692871094	408.064697265625
407	408.0826416015625	24.4824776488					1	DETECTED	408.0826 m/z @24.48 [151020OFc1_NvH-0949-Control-22.raw]	408.0826416015625	24.4824776488	0.1880145216	99.7529524317333	99.56493791013331	45326.3359375	1.057445683550525E8	0	8056	59.58766448198508	2.692366342015673	4.119075414641555	408.0733337402344	408.09222412109375
408	408.13641357421875	91.3064088248					1	DETECTED	408.1364 m/z @91.31 [151020OFc1_NvH-0949-Control-22.raw]	408.13641357421875	91.3064088248	0.895027275466667	99.9948969368	99.09986966133334	70999.375	8.895486741194104E7	0	8056	0.1734171884783109	0.5317989208263261	0.06375590720545955	408.1264343261719	408.1398620605469
409	408.15057373046875	90.9138328098667					1	DETECTED	408.1506 m/z @90.91 [151020OFc1_NvH-0949-Control-22.raw]	408.15057373046875	90.9138328098667	2.04412310266667	97.8676422978667	95.82351919520002	322014.1875	1.0420909256284498E8	0	8056	0.0965994165046169	0.5014041118860375	7.016393008669084	408.1407775878906	408.15997314453125
410	408.1684265136719	90.7424070413333					1	DETECTED	408.1684 m/z @90.74 [151020OFc1_NvH-0949-Control-22.raw]	408.1684265136719	90.7424070413333	0.863644329066667	99.4774193994667	98.61377507040002	75037.71875	1.0184970955325982E8	0	8056	0.6577390696541414	0.5525841301710026	0.01222931884654615	408.16058349609375	408.1773376464844
411	408.1873474121094	91.1513251349333					1	DETECTED	408.1873 m/z @91.15 [151020OFc1_NvH-0949-Control-22.raw]	408.1873474121094	91.1513251349333	3.5561269952	96.4502482832	92.894121288	1000577.9375	1.2683260562569356E8	3	8056	80.01398595864269	0.8919165568202405	0.003551132366839136	408.1777038574219	408.19732666015625
412	408.1996765136719	17.1217889250667					1	DETECTED	408.1997 m/z @17.12 [151020OFc1_NvH-0949-Control-22.raw]	408.1996765136719	17.1217889250667	2.58708987226667	99.8736672381333	97.28657736586662	400256.03125	1.2375535543485186E8	3	8056	77.18179427240793	11.750837705648332	223.3782970640544	408.1973571777344	408.20965576171875
413	408.2122802734375	19.3590584042667					1	DETECTED	408.2123 m/z @19.36 [151020OFc1_NvH-0949-Control-22.raw]	408.2122802734375	19.3590584042667	2.77186878453333	90.2959081373333	87.52403935279997	261074.4375	1.1799752902013484E8	0	8056	3.6613547786276825	0.5164727921179338	12.561435203611719	408.2096862792969	408.2137145996094
414	408.2237243652344	92.0569712874667					1	DETECTED	408.2237 m/z @92.06 [151020OFc1_NvH-0949-Control-22.raw]	408.2237243652344	92.0569712874667	2.257722832	97.7796121048	95.5218892728	2511867.75	2.301358224785548E8	3	8056	76.50171447651088	0.502899742107347	0.0032095261255019694	408.2137451171875	408.2247619628906
415	408.2347717285156	29.3343491693333					1	DETECTED	408.2348 m/z @29.33 [151020OFc1_NvH-0949-Control-22.raw]	408.2347717285156	29.3343491693333	1.84866035973333	99.0541584661333	97.20549810639997	9003634.0	3.2713745126425534E8	2	8056	0.23015937078570659	0.5436191094856555	2.388359284586479	408.22479248046875	408.2447204589844
416	408.24603271484375	32.5391727064					1	DETECTED	408.2460 m/z @32.54 [151020OFc1_NvH-0949-Control-22.raw]	408.24603271484375	32.5391727064	2.679284592	74.6743147162667	71.99503012426669	85704.984375	9.439836747717915E7	0	8056	62.63097834133957	1.4222031714494985	2.054344529552916	408.2447814941406	408.24609375
417	408.256103515625	27.8097707045333					1	DETECTED	408.2561 m/z @27.81 [151020OFc1_NvH-0949-Control-22.raw]	408.256103515625	27.8097707045333	3.115519868	99.0652813336	95.9497614656	2.9358326E7	6.653407761975136E8	2	8056	0.12247090193820753	1.404833292414369	130.78812961076298	408.2461242675781	408.2659912109375
418	408.27777099609375	91.5216795442667					1	DETECTED	408.2778 m/z @91.52 [151020OFc1_NvH-0949-Control-22.raw]	408.27777099609375	91.5216795442667	1.99751925893333	97.9222962202667	95.92477696133338	532428.0	1.3263402072425272E8	2	8056	1.3398187385330687	0.5069400498256171	1.0104349554026786	408.2678527832031	408.2872619628906
419	408.3401184082031	90.9416824949333					1	DETECTED	408.3401 m/z @90.94 [151020OFc1_NvH-0949-Control-22.raw]	408.3401184082031	90.9416824949333	14.5410137949333	93.4272643608	78.8862505658667	100847.625	7.824755576277274E7	0	8056	0.08259077341514853	0.5162667546512371	0.011406225261414398	408.3311462402344	408.3500671386719
420	408.4092102050781	8.51560239653333					1	DETECTED	408.4092 m/z @8.52 [151020OFc1_NvH-0949-Control-22.raw]	408.4092102050781	8.51560239653333	3.23614927893333	99.8958092144	96.65965993546668	167065.453125	9.798781527508245E7	0	8056	0.11723086585204356	15.737131486135667	232.2020854066776	408.3993835449219	408.4189758300781
421	408.4343566894531	13.4957610018667					1	DETECTED	408.4344 m/z @13.50 [151020OFc1_NvH-0949-Control-22.raw]	408.4343566894531	13.4957610018667	1.91361415093333	66.6566932549333	64.74307910399997	101085.9296875	7.472102620233399E7	0	8056	0.1338092516665519	0.506062504466843	0.10281078484906273	408.42437744140625	408.4350891113281
422	408.44512939453125	48.0397974733333					1	DETECTED	408.4451 m/z @48.04 [151020OFc1_NvH-0949-Control-22.raw]	408.44512939453125	48.0397974733333	2.3688068336	99.6864901101333	97.3176832765333	710288.3125	1.2866010804451735E8	5	8056	36.86753619332355	0.9116198078131049	0.002136685983909457	408.4351806640625	408.455078125
423	408.46881103515625	20.9718739997333					1	DETECTED	408.4688 m/z @20.97 [151020OFc1_NvH-0949-Control-22.raw]	408.46881103515625	20.9718739997333	4.07206725626667	87.1891015832	83.11703432693334	90540.203125	1.0835057280000547E8	0	8056	0.0834635560096757	2.459111976504285	5.987825913732459	408.4662780761719	408.46923828125
424	408.47930908203125	13.1226356957333					1	DETECTED	408.4793 m/z @13.12 [151020OFc1_NvH-0949-Control-22.raw]	408.47930908203125	13.1226356957333	2.679284592	99.7750561752	97.0957715832	196359.53125	1.0024749204272658E8	0	8056	0.16285969584208004	1.4910740797733193	12.507225773310676	408.4693603515625	408.4892578125
425	408.533935546875	17.1642402146667					1	DETECTED	408.5339 m/z @17.16 [151020OFc1_NvH-0949-Control-22.raw]	408.533935546875	17.1642402146667	0.616598858933333	99.1420943688	98.52549550986667	280977.15625	1.2118351408684814E8	3	8056	0.07083401129016664	0.8031628565708148	3.2410275067943846	408.5239562988281	408.540771484375
426	408.55078125	8.03129762266667					1	DETECTED	408.5508 m/z @8.03 [151020OFc1_NvH-0949-Control-22.raw]	408.55078125	8.03129762266667	0.925714077333333	99.5545069042667	98.62879282693336	1520048.625	1.6068429281231663E8	3	8056	7.699925947820407	5.328567445182594	12.229204177135315	408.5408630371094	408.5607604980469
427	408.5628356933594	6.89940599866667					1	DETECTED	408.5628 m/z @6.90 [151020OFc1_NvH-0949-Control-22.raw]	408.5628356933594	6.89940599866667	3.76944970293333	96.5165951448	92.74714544186666	559780.5	1.1188365217458695E8	3	8056	0.16509157763235827	14.530649494275682	11.37210970521606	408.5608215332031	408.56890869140625
428	408.57891845703125	30.9939594992					1	DETECTED	408.5789 m/z @30.99 [151020OFc1_NvH-0949-Control-22.raw]	408.57891845703125	30.9939594992	2.7995394208	96.1230143437333	93.3234749229333	1051407.375	1.155556313795744E8	3	8056	0.2210179158039125	0.5430326580751903	0.08935244394607009	408.5689392089844	408.5882263183594
429	408.60992431640625	8.54431476346667					1	DETECTED	408.6099 m/z @8.54 [151020OFc1_NvH-0949-Control-22.raw]	408.60992431640625	8.54431476346667	3.5752747928	89.5062443354667	85.9309695426667	132270.5	1.0724813704136804E8	0	8056	0.08969297782691932	0.9311218703295587	0.04414864161149076	408.6006164550781	408.61981201171875
430	408.6454162597656	48.0397974733333					1	DETECTED	408.6454 m/z @48.04 [151020OFc1_NvH-0949-Control-22.raw]	408.6454162597656	48.0397974733333	3.37139608373333	99.3066297936	95.93523370986667	541580.625	1.0542584932550424E8	0	8056	0.1431799959880493	0.5048889902419096	0.5276767866539659	408.63555908203125	408.6549987792969
431	408.6878967285156	11.2856650498667					1	DETECTED	408.6879 m/z @11.29 [151020OFc1_NvH-0949-Control-22.raw]	408.6878967285156	11.2856650498667	5.88875137973333	93.8196844184	87.93093303866667	111446.71875	1.0822040626007375E8	0	8056	0.07360901009962362	1.8061747014260865	20.708002270800346	408.6789855957031	408.6915588378906
432	408.7019348144531	33.5496786992					1	DETECTED	408.7019 m/z @33.55 [151020OFc1_NvH-0949-Control-22.raw]	408.7019348144531	33.5496786992	4.30172061733333	99.4446118202667	95.14289120293337	498384.0	1.1567878073355046E8	2	8056	0.10984489742997283	1.050870046342832	0.05793319188808262	408.6922912597656	408.71185302734375
433	408.7208251953125	30.8586919434667					1	DETECTED	408.7208 m/z @30.86 [151020OFc1_NvH-0949-Control-22.raw]	408.7208251953125	30.8586919434667	2.9488650752	80.83291616	77.88405108479999	391444.59375	1.1101881645469436E8	2	8056	13.07712270481992	2.4860716284321187	3.1155905739865952	408.7119445800781	408.72216796875
434	408.732177734375	13.2208614925333					1	DETECTED	408.7322 m/z @13.22 [151020OFc1_NvH-0949-Control-22.raw]	408.732177734375	13.2208614925333	3.115519868	98.5374617402667	95.4219418722667	594871.0	1.2876303819307697E8	2	8056	17.544329080138315	0.9214089628781623	13.838279926156412	408.7221984863281	408.7348937988281
435	408.7449035644531	29.1157498618667					1	DETECTED	408.7449 m/z @29.12 [151020OFc1_NvH-0949-Control-22.raw]	408.7449035644531	29.1157498618667	2.74400278506667	97.5089835896	94.76498080453334	3.9113908E7	7.756080685300119E8	2	8056	0.22194127325117918	27.081837044864567	1.7612171843446764	408.7349548339844	408.75482177734375
436	408.7572021484375	27.8097707045333					1	DETECTED	408.7572 m/z @27.81 [151020OFc1_NvH-0949-Control-22.raw]	408.7572021484375	27.8097707045333	1.7741527208	91.4946297010667	89.7204769802667	8555657.0	2.5454377111425027E8	2	8056	0.10254807440901459	0.5141254978184933	4.071430979423043	408.7549133300781	408.7668762207031
437	408.7684020996094	12.7449522509333					1	DETECTED	408.7684 m/z @12.74 [151020OFc1_NvH-0949-Control-22.raw]	408.7684020996094	12.7449522509333	7.36689957733333	91.892927204	84.52602762666668	124914.0390625	9.587696165709257E7	0	8056	0.17295904637582993	0.526160931352554	5.888686934832364	408.76788330078125	408.7780456542969
438	408.8103332519531	8.52504843493333					1	DETECTED	408.8103 m/z @8.53 [151020OFc1_NvH-0949-Control-22.raw]	408.8103332519531	8.52504843493333	1.1197726392	99.9398814832	98.820108844	110512.703125	9.561943985113965E7	0	8056	0.13658192054129792	0.5227222505633912	9.263198092697348	408.8004455566406	408.8201599121094
439	408.84625244140625	48.0397974733333					1	DETECTED	408.8463 m/z @48.04 [151020OFc1_NvH-0949-Control-22.raw]	408.84625244140625	48.0397974733333	0.00837019573333333	99.9948969368	99.98652674106667	360727.21875	1.015069170998409E8	3	8056	0.04717734072795565	0.5016042024696895	1.1629848173585622	408.8363342285156	408.8560791015625
440	408.86090087890625	19.2300310434667					1	DETECTED	408.8609 m/z @19.23 [151020OFc1_NvH-0949-Control-22.raw]	408.86090087890625	19.2300310434667	0.0203626728	99.9838927922667	99.9635301194667	129226.6953125	8.219572818516622E7	0	8056	0.06873573805131272	3.2708072223403613	0.15559055935396293	408.8562927246094	408.8627014160156
441	408.8727111816406	18.419552812					1	DETECTED	408.8727 m/z @18.42 [151020OFc1_NvH-0949-Control-22.raw]	408.8727111816406	18.419552812	0.0654829842666667	99.9620207906667	99.89653780640003	700017.375	1.1092582703782801E8	3	8056	0.14622745683800886	0.6243779062742091	13.454971296996243	408.8628234863281	408.8748474121094
442	408.8848876953125	8.0122208528					1	DETECTED	408.8849 m/z @8.01 [151020OFc1_NvH-0949-Control-22.raw]	408.8848876953125	8.0122208528	0.00837019573333333	99.9620207906667	99.95365059493336	900169.9375	1.374581861671723E8	3	8056	13.201017007529408	1.2548079086534472	12.912684185353633	408.8749084472656	408.89483642578125
443	408.8970947265625	6.8814669088					1	DETECTED	408.8971 m/z @6.88 [151020OFc1_NvH-0949-Control-22.raw]	408.8970947265625	6.8814669088	0.00837019573333333	99.9948969368	99.98652674106667	318182.40625	1.073686097969016E8	3	8056	3.7655145121975684	27.736301724912465	100.33419250881492	408.8948974609375	408.9031066894531
444	408.9131164550781	30.9691016573333					1	DETECTED	408.9131 m/z @30.97 [151020OFc1_NvH-0949-Control-22.raw]	408.9131164550781	30.9691016573333	0.00837019573333333	99.9948969368	99.98652674106667	694073.9375	1.2805408227078518E8	3	8056	0.17866604441077882	27.109112688051326	5.065780995549903	408.9031677246094	408.9230651855469
445	408.92425537109375	0.254145223733333					1	DETECTED	408.9243 m/z @0.25 [151020OFc1_NvH-0949-Control-22.raw]	408.92425537109375	0.254145223733333	0.00837019573333333	99.8076802565333	99.79931006079997	26284.947265625	8.465300427120465E7	0	8056	0.4730738339852053	1.8673241293401277	2.2248546568405603	408.92315673828125	408.92657470703125
446	408.93658447265625	22.2910860114667					1	DETECTED	408.9366 m/z @22.29 [151020OFc1_NvH-0949-Control-22.raw]	408.93658447265625	22.2910860114667	0.00837019573333333	99.9948969368	99.98652674106667	64903.875	8.454025291220537E7	0	8056	11.219342517337113	2.200077829574527	3.432968621085906	408.9267578125	408.9381103515625
447	408.94818115234375	41.5134486770667					1	DETECTED	408.9482 m/z @41.51 [151020OFc1_NvH-0949-Control-22.raw]	408.94818115234375	41.5134486770667	0.0203626728	99.8736672381333	99.85330456533329	254857.03125	1.0171637234333429E8	0	8056	0.16719817992947839	1.465939607810197	305.8971715673775	408.938232421875	408.9501037597656
448	408.9601135253906	9.7451639704					1	DETECTED	408.9601 m/z @9.75 [151020OFc1_NvH-0949-Control-22.raw]	408.9601135253906	9.7451639704	0.00837019573333333	99.8295239669333	99.82115377119996	839884.875	1.2220995856437004E8	0	8056	9.096059147153055	1.1799952732504677	75.1697117367317	408.95013427734375	408.9700927734375
449	408.9790344238281	24.4575611757333					1	DETECTED	408.9790 m/z @24.46 [151020OFc1_NvH-0949-Control-22.raw]	408.9790344238281	24.4575611757333	0.00837019573333333	99.9838927922667	99.97552259653337	414555.3125	1.0951027664129207E8	0	8056	5.218032891480291	4.392901843210805	84.7342574406475	408.9701232910156	408.98895263671875
450	409.00933837890625	18.0082180402667					1	DETECTED	409.0093 m/z @18.01 [151020OFc1_NvH-0949-Control-22.raw]	409.00933837890625	18.0082180402667	0.00837019573333333	99.9948969368	99.98652674106667	156320.359375	1.0283550517934866E8	0	8056	0.09874302270384305	4.666938165090904	0.2564832408912982	408.9993591308594	409.0191955566406
451	409.0374450683594	90.2864600205333					1	DETECTED	409.0374 m/z @90.29 [151020OFc1_NvH-0949-Control-22.raw]	409.0374450683594	90.2864600205333	0.0654829842666667	99.8405673013333	99.77508431706663	304412.375	1.0881327108906235E8	0	8056	0.11462840358406368	0.5083858029258841	0.0031027480596370325	409.0274658203125	409.047119140625
452	409.1109619140625	44.4526676085333					1	DETECTED	409.1110 m/z @44.45 [151020OFc1_NvH-0949-Control-22.raw]	409.1109619140625	44.4526676085333	0.00837019573333333	99.9948969368	99.98652674106667	102581.0078125	1.2211817926945548E8	0	8056	77.15970915716117	1.166168134802396	1.2396030395543403	409.10125732421875	409.1161193847656
453	409.1352844238281	90.0229529424					1	DETECTED	409.1353 m/z @90.02 [151020OFc1_NvH-0949-Control-22.raw]	409.1352844238281	90.0229529424	1.99751925893333	99.9507498413333	97.95323058239998	65632.4921875	9.528215142790249E7	0	8056	89.22428479345075	0.5402206895264973	0.08130519620263874	409.12628173828125	409.1451416015625
454	409.15960693359375	92.4810017778667					1	DETECTED	409.1596 m/z @92.48 [151020OFc1_NvH-0949-Control-22.raw]	409.15960693359375	92.4810017778667	5.83154138906667	98.9766980784	93.14515668933333	56543.8203125	9.58438808584564E7	0	8056	7.246856398502317	0.5374826125366899	0.07496522507337991	409.1496276855469	409.16943359375
455	409.1913757324219	24.2024635898667					1	DETECTED	409.1914 m/z @24.20 [151020OFc1_NvH-0949-Control-22.raw]	409.1913757324219	24.2024635898667	0.00837019573333333	99.9398814832	99.93151128746666	952162.5	1.2534007631059375E8	3	8056	0.16556405775990513	4.578129710532193	5.859385220940688	409.1815185546875	409.20135498046875
456	409.210693359375	9.72516790986667					1	DETECTED	409.2107 m/z @9.73 [151020OFc1_NvH-0949-Control-22.raw]	409.210693359375	9.72516790986667	3.0601951088	97.5535856746667	94.4933905658667	626254.375	1.5477913140357307E8	2	8056	23.879476359213566	7.847777367095425	2.892594258963889	409.2013854980469	409.2143249511719
457	409.2243347167969	15.0620342496					1	DETECTED	409.2243 m/z @15.06 [151020OFc1_NvH-0949-Control-22.raw]	409.2243347167969	15.0620342496	2.65160206106667	99.6536818872	97.00207982613333	2252191.5	2.1067966524836412E8	2	8056	0.2123755749096805	1.0962586101600384	1.357846962222278	409.21435546875	409.23431396484375
458	409.2456970214844	29.1157498618667					1	DETECTED	409.2457 m/z @29.12 [151020OFc1_NvH-0949-Control-22.raw]	409.2456970214844	29.1157498618667	2.87442007866667	97.2325722208	94.35815214213332	1.7072028E7	4.054985584918645E8	3	8056	0.21929182169580486	27.263734390724938	1.889410394035459	409.2357177734375	409.25555419921875
459	409.2587585449219	27.8343055792					1	DETECTED	409.2588 m/z @27.83 [151020OFc1_NvH-0949-Control-22.raw]	409.2587585449219	27.8343055792	2.72554087653333	96.0577922650667	93.33225138853336	1273596.25	1.3598564020328787E8	0	8056	4.424111812370072	7.845799233489664	1.6747838541016855	409.2557067871094	409.2685546875
460	409.27642822265625	91.5467541					1	DETECTED	409.2764 m/z @91.55 [151020OFc1_NvH-0949-Control-22.raw]	409.27642822265625	91.5467541	3.2832696536	99.8515946690667	96.5683250154667	528926.0625	9.654267719143131E7	0	8056	0.07414263590581527	0.869359565414823	0.0829686559612854	409.2690124511719	409.2855529785156
461	409.2950134277344	91.2879866010667					1	DETECTED	409.2950 m/z @91.29 [151020OFc1_NvH-0949-Control-22.raw]	409.2950134277344	91.2879866010667	9.49571852346667	95.5557334157333	86.06001489226664	78673.3125	8.827719740330046E7	0	8056	0.54511300799183	0.5260889379581551	7.323016298821742	409.287353515625	409.300048828125
462	409.3312072753906	90.3381473130667					1	DETECTED	409.3312 m/z @90.34 [151020OFc1_NvH-0949-Control-22.raw]	409.3312072753906	90.3381473130667	9.42543416453333	99.5545069042667	90.12907273973337	163880.4375	1.0261300731071869E8	0	8056	82.77045502661413	0.5074151934797496	0.01596408060705363	409.32489013671875	409.3386535644531
463	409.3501892089844	90.1921652773333					1	DETECTED	409.3502 m/z @90.19 [151020OFc1_NvH-0949-Control-22.raw]	409.3501892089844	90.1921652773333	8.19723820666667	96.2752085186667	88.07797031200003	40684.46484375	1.3219240214105105E8	0	8056	83.28865924526579	0.5370940219026646	0.07418804380532933	409.3430480957031	409.3554992675781
464	409.36737060546875	90.1420538658667					1	DETECTED	409.3674 m/z @90.14 [151020OFc1_NvH-0949-Control-22.raw]	409.36737060546875	90.1420538658667	4.59672995413333	98.2401189186667	93.64338896453336	347343.21875	1.086242482279938E8	0	8056	86.57148819098629	0.5053012074301887	0.019888842096965554	409.3575134277344	409.3771057128906
465	409.4040222167969	90.8078106917333					1	DETECTED	409.4040 m/z @90.81 [151020OFc1_NvH-0949-Control-22.raw]	409.4040222167969	90.8078106917333	2.6885120928	99.9507498413333	97.26223774853331	285036.25	1.4745743238366464E8	0	8056	44.49705600904179	0.5060861684902438	0.0014372403508081323	409.3941345214844	409.41387939453125
466	409.4153747558594	20.3103417677333					1	DETECTED	409.4154 m/z @20.31 [151020OFc1_NvH-0949-Control-22.raw]	409.4153747558594	20.3103417677333	2.65160206106667	70.8399685941333	68.18836653306663	140539.359375	8.105403631715554E7	0	8056	1.7900347871652187	0.5254247036311458	0.40005527317108563	409.4140319824219	409.4251708984375
467	409.4617004394531	9.73581785333333					1	DETECTED	409.4617 m/z @9.74 [151020OFc1_NvH-0949-Control-22.raw]	409.4617004394531	9.73581785333333	2.81793323386667	97.8565692250667	95.03863599120004	265724.5625	1.1339144713151677E8	0	8056	9.11722799272452	1.346981575631044	17.392057305122396	409.4517822265625	409.4716491699219
468	409.4881591796875	38.9788459664					1	DETECTED	409.4882 m/z @38.98 [151020OFc1_NvH-0949-Control-22.raw]	409.4881591796875	38.9788459664	2.92106595253333	99.8958092144	96.97474326186668	230487.8125	1.1230155364250243E8	0	8056	14.544195638748594	2.1956233702104337	0.08049587183441999	409.4783630371094	409.4978942871094
469	409.51922607421875	27.6977196930667					1	DETECTED	409.5192 m/z @27.70 [151020OFc1_NvH-0949-Control-22.raw]	409.51922607421875	27.6977196930667	3.75104198026667	94.5957299474667	90.84468796720003	203003.34375	1.600144199932025E8	0	8056	9.71112608490618	0.49094809994190125	0.07629682846635925	409.50946044921875	409.5225830078125
470	409.5325927734375	11.3180914165333					1	DETECTED	409.5326 m/z @11.32 [151020OFc1_NvH-0949-Control-22.raw]	409.5325927734375	11.3180914165333	0.967135227466667	99.9398814832	98.97274625573333	2426739.5	1.3673847060382056E8	3	8056	0.1477545752759628	46.413302510464185	1.1282291047207886	409.5227355957031	409.5425720214844
471	409.5453186035156	19.3844401805333					1	DETECTED	409.5453 m/z @19.38 [151020OFc1_NvH-0949-Control-22.raw]	409.5453186035156	19.3844401805333	3.75104198026667	79.6854472616	75.93440528133334	123134.6015625	8.61285785387275E7	0	8056	0.021782398415101767	2.83859556473378	0.5642709201672853	409.5426025390625	409.54559326171875
472	409.55560302734375	40.2217780906667					1	DETECTED	409.5556 m/z @40.22 [151020OFc1_NvH-0949-Control-22.raw]	409.55560302734375	40.2217780906667	2.6885120928	97.6923715824	95.0038594896	1267878.5	1.3756836075960892E8	3	8056	0.2736724938145514	0.7699605528999606	0.03805889723727379	409.5456237792969	409.5655822753906
473	409.5734558105469	30.6124845008					1	DETECTED	409.5735 m/z @30.61 [151020OFc1_NvH-0949-Control-22.raw]	409.5734558105469	30.6124845008	2.18343383093333	87.2588804496	85.07544661866667	606664.3125	1.1827591228039722E8	6	8056	2.4229923296120113	1.0456110968489134	0.4449588965280759	409.56561279296875	409.5833435058594
474	409.58953857421875	28.9738599130667					1	DETECTED	409.5895 m/z @28.97 [151020OFc1_NvH-0949-Control-22.raw]	409.58953857421875	28.9738599130667	3.4362951344	97.3765270197333	93.9402318853333	529541.875	1.0815653342996591E8	3	8056	0.11800585290557564	2.058210432867586	59.21737521437296	409.58355712890625	409.5993347167969
475	409.6008605957031	37.7644887352					1	DETECTED	409.6009 m/z @37.76 [151020OFc1_NvH-0949-Control-22.raw]	409.6008605957031	37.7644887352	0.4360196352	95.4836612762667	95.0476416410667	255679.21875	9.315307634230797E7	0	8056	0.12173479650572716	1.3451122536142548	0.0032096094177340123	409.5995788574219	409.6107177734375
476	409.61920166015625	18.5705028669333					1	DETECTED	409.6192 m/z @18.57 [151020OFc1_NvH-0949-Control-22.raw]	409.61920166015625	18.5705028669333	3.76023079173333	97.7687021282667	94.00847133653336	65292.13671875	9.887898473383561E7	0	8056	10.0107585315085	3.1737590929862796	0.028414412000594504	409.61090087890625	409.6220397949219
477	409.70770263671875	49.9538528776					1	DETECTED	409.7077 m/z @49.95 [151020OFc1_NvH-0949-Control-22.raw]	409.70770263671875	49.9538528776	2.6885120928	99.7529524317333	97.06444033893331	851487.75	1.4376226865689793E8	2	8056	30.914805140639118	0.5042735990671525	0.008724597492924495	409.69781494140625	409.7138977050781
478	409.7239074707031	26.2522924901333					1	DETECTED	409.7239 m/z @26.25 [151020OFc1_NvH-0949-Control-22.raw]	409.7239074707031	26.2522924901333	2.93041098693333	99.5436128984	96.61320191146667	9367452.0	3.0830604559026295E8	2	8056	0.2376031087721877	0.515833417195002	1.7334613875106368	409.71392822265625	409.73388671875
479	409.73553466796875	13.2790841082667					1	DETECTED	409.7355 m/z @13.28 [151020OFc1_NvH-0949-Control-22.raw]	409.73553466796875	13.2790841082667	7.81133112506667	83.5861763938667	75.77484526880002	85194.1015625	1.0477430614597726E8	0	8056	0.12053415021664371	0.5844024507241138	0.05763031344129297	409.7339172363281	409.7368469238281
480	409.7468566894531	29.1157498618667					1	DETECTED	409.7469 m/z @29.12 [151020OFc1_NvH-0949-Control-22.raw]	409.7468566894531	29.1157498618667	2.24841625146667	92.9140665069333	90.66565025546663	4104297.5	1.8541171658325118E8	2	8056	0.18321083343481703	0.8707485912756701	24.6899017589031	409.7369689941406	409.75677490234375
481	409.7660827636719	23.3941692437333					1	DETECTED	409.7661 m/z @23.39 [151020OFc1_NvH-0949-Control-22.raw]	409.7660827636719	23.3941692437333	0.7901432712	91.0880988653333	90.2979555941333	205910.984375	1.000655751642584E8	0	8056	4.426104052248846	0.5050089274945946	0.026590145082959406	409.75701904296875	409.77532958984375
482	409.80145263671875	37.7825679501333					1	DETECTED	409.8015 m/z @37.78 [151020OFc1_NvH-0949-Control-22.raw]	409.80145263671875	37.7825679501333	1.3800719688	96.8241690952	95.44409712640001	220539.28125	9.877340393267316E7	0	8056	0.11855473525397286	1.503377446167812	0.002138546470564663	409.7934265136719	409.8113708496094
483	409.8535461425781	27.7749502445333					1	DETECTED	409.8535 m/z @27.77 [151020OFc1_NvH-0949-Control-22.raw]	409.8535461425781	27.7749502445333	0.00837019573333333	99.9729910125333	99.96462081679996	139589.1875	1.0667939657973343E8	0	8056	0.4568812506083084	2.776681448587377	0.1375546190673955	409.84356689453125	409.8565368652344
484	409.8666076660156	11.2969006194667					1	DETECTED	409.8666 m/z @11.30 [151020OFc1_NvH-0949-Control-22.raw]	409.8666076660156	11.2969006194667	0.00837019573333333	99.9838927922667	99.97552259653337	1609545.375	1.4177541561061504E8	3	8056	0.1413228375900868	51.78546307382124	56.62843964768703	409.85662841796875	409.8765869140625
485	409.8769836425781	20.9176430722667					1	DETECTED	409.8770 m/z @20.92 [151020OFc1_NvH-0949-Control-22.raw]	409.8769836425781	20.9176430722667	0.00837019573333333	99.5986105090667	99.59024031333337	196668.53125	1.0567069938171734E8	0	8056	12.870994647863332	0.6479951456418637	0.6078967855311114	409.8766174316406	409.88446044921875
486	409.89447021484375	11.9654236450667					1	DETECTED	409.8945 m/z @11.97 [151020OFc1_NvH-0949-Control-22.raw]	409.89447021484375	11.9654236450667	0.0203626728	99.9729910125333	99.9526283397333	2777707.0	1.6355551941475964E8	3	8056	0.16211423311485085	4.464390806876938	157.64569673353773	409.8844909667969	409.90435791015625
487	409.9066467285156	5.45488054826667					1	DETECTED	409.9066 m/z @5.45 [151020OFc1_NvH-0949-Control-22.raw]	409.9066467285156	5.45488054826667	0.361812686133333	99.9620207906667	99.60020810453337	555564.375	1.1172008498676606E8	3	8056	0.13072655489447893	35.76095712006818	339.5861882122431	409.90447998046875	409.91656494140625
488	409.9269714355469	35.3660370152					1	DETECTED	409.9270 m/z @35.37 [151020OFc1_NvH-0949-Control-22.raw]	409.9269714355469	35.3660370152	0.00837019573333333	99.9948969368	99.98652674106667	969898.25	1.0556023658147512E8	3	8056	0.04639534495537134	10.642597132199022	2.0416653417462802	409.9170227050781	409.9369201660156
489	409.9391784667969	44.6693191168					1	DETECTED	409.9392 m/z @44.67 [151020OFc1_NvH-0949-Control-22.raw]	409.9391784667969	44.6693191168	0.0542996274666667	99.9288439445333	99.87454431706664	170953.234375	9.68812504139189E7	3	8056	2.625975091388014	1.2562402662201924	0.0014676830107503188	409.9369812011719	409.94903564453125
490	409.9527282714844	42.5505219512					1	DETECTED	409.9527 m/z @42.55 [151020OFc1_NvH-0949-Control-22.raw]	409.9527282714844	42.5505219512	0.00837019573333333	99.6647403450667	99.65637014933337	155971.09375	9.354656885771596E7	4	8056	27.198658769521092	1.4004206584894583	2.100112812124907	409.9491882324219	409.9549865722656
491	409.96539306640625	11.0943591389333					1	DETECTED	409.9654 m/z @11.09 [151020OFc1_NvH-0949-Control-22.raw]	409.96539306640625	11.0943591389333	0.00837019573333333	99.9288439445333	99.92047374879996	1922967.75	1.3956427934883472E8	0	8056	0.2256387072544701	16.821030052898838	28.640258410116633	409.9554138183594	409.975341796875
492	409.99578857421875	0.3935952696					1	DETECTED	409.9958 m/z @0.39 [151020OFc1_NvH-0949-Control-22.raw]	409.99578857421875	0.3935952696	0.00837019573333333	99.9729910125333	99.96462081679996	158578.578125	1.408232671500716E8	0	8056	0.7619632141301705	2.3653765397776083	41.70813639187775	409.9859924316406	410.0054626464844
493	410.0738525390625	48.1909730914667					1	DETECTED	410.0739 m/z @48.19 [151020OFc1_NvH-0949-Control-22.raw]	410.0738525390625	48.1909730914667	0.00837019573333333	99.8515946690667	99.84322447333336	101535.953125	1.0152917665327705E8	0	8056	45.09796688112634	1.001502801208999	0.989749512201028	410.0638732910156	410.08343505859375
494	410.0884704589844	23.3054615442667					1	DETECTED	410.0885 m/z @23.31 [151020OFc1_NvH-0949-Control-22.raw]	410.0884704589844	23.3054615442667	0.165677314666667	99.9067379757333	99.74106066106663	91478.9921875	1.137799441100562E8	0	8056	1.1060046281253015	2.0560167362241364	3.1129001949145105	410.0842590332031	410.097412109375
495	410.1119079589844	57.3536630277333					1	DETECTED	410.1119 m/z @57.35 [151020OFc1_NvH-0949-Control-22.raw]	410.1119079589844	57.3536630277333	0.00837019573333333	99.9948969368	99.98652674106667	42797.265625	9.345093668685305E7	0	8056	89.95794614767824	0.8875381187439089	0.6666777212529901	410.1038818359375	410.1177978515625
496	410.147216796875	92.3512239389333					1	DETECTED	410.1472 m/z @92.35 [151020OFc1_NvH-0949-Control-22.raw]	410.147216796875	92.3512239389333	4.73210586853333	97.0118087253333	92.27970285679997	204075.328125	8.715350063215274E7	0	8056	1.5575563102402583	5.104989993336045	6.62809109589947	410.13763427734375	410.1566162109375
497	410.18536376953125	19.2598349048					1	DETECTED	410.1854 m/z @19.26 [151020OFc1_NvH-0949-Control-22.raw]	410.18536376953125	19.2598349048	1.82128593866667	97.6698610922667	95.84857515360002	364065.1875	1.0587454566727366E8	0	8056	0.1873910541501722	14.27155877902865	413.2712809288429	410.1753845214844	410.18695068359375
498	410.197021484375	20.6021465165333					1	DETECTED	410.1970 m/z @20.60 [151020OFc1_NvH-0949-Control-22.raw]	410.197021484375	20.6021465165333	2.35958815146667	99.3895816328	97.02999348133334	2230294.25	1.685288055172902E8	2	8056	0.13658106723214658	7.757474906248206	4.145186535324356	410.1871032714844	410.2070007324219
499	410.2076416015625	18.9657218341333					1	DETECTED	410.2076 m/z @18.97 [151020OFc1_NvH-0949-Control-22.raw]	410.2076416015625	18.9657218341333	3.25477849893333	99.466559176	96.21178067706667	386932.75	1.259213042750387E8	0	8056	31.060957361988347	11.782485167453604	2.582594681195541	410.20703125	410.21185302734375
500	410.22186279296875	37.1104421565333					1	DETECTED	410.2219 m/z @37.11 [151020OFc1_NvH-0949-Control-22.raw]	410.22186279296875	37.1104421565333	1.78376548453333	99.8625944984	98.07882901386667	1.6155691E7	6.913217158136045E8	4	8056	0.21985478659828317	0.5782318230822003	0.02034502138860826	410.2118835449219	410.2318420410156
501	410.2383728027344	43.0483643938667					1	DETECTED	410.2384 m/z @43.05 [151020OFc1_NvH-0949-Control-22.raw]	410.2383728027344	43.0483643938667	0.638632092266667	99.3783442586667	98.73971216640004	1898095.0	2.092712024074719E8	3	8056	16.149563164279837	0.5043514427032316	0.02029425184637572	410.2320861816406	410.24835205078125
502	410.2484130859375	29.1393329088					1	DETECTED	410.2484 m/z @29.14 [151020OFc1_NvH-0949-Control-22.raw]	410.2484130859375	29.1393329088	2.93963392293333	95.3323068861333	92.39267296319997	716378.125	1.2431521995870377E8	2	8056	0.25548868686630044	1.9226452279284239	4.7184198131528206	410.2484130859375	410.2583923339844
503	410.2614440917969	35.3660370152					1	DETECTED	410.2614 m/z @35.37 [151020OFc1_NvH-0949-Control-22.raw]	410.2614440917969	35.3660370152	2.71627376293333	91.4485307925333	88.73225702959998	540759.8125	1.0874775899873972E8	0	8056	0.09073790336832843	0.7657991699196536	0.27043805852487246	410.258544921875	410.27069091796875
504	410.2734680175781	42.1064794826667					1	DETECTED	410.2735 m/z @42.11 [151020OFc1_NvH-0949-Control-22.raw]	410.2734680175781	42.1064794826667	3.88871506453333	92.2057739026667	88.31705883813338	151800.6875	1.0716658911056574E8	0	8056	49.46418219472387	1.1712516950476757	1.3507920340360673	410.2724304199219	410.2826843261719
505	410.2928466796875	91.1513251349333					1	DETECTED	410.2928 m/z @91.15 [151020OFc1_NvH-0949-Control-22.raw]	410.2928466796875	91.1513251349333	5.44573973386667	95.54501462	90.09927488613333	44379.97265625	8.767709356984983E7	0	8056	0.41236766703036665	0.5256324571176199	0.05126491423523981	410.2835693359375	410.3002624511719
506	410.3115539550781	91.3957787301333					1	DETECTED	410.3116 m/z @91.40 [151020OFc1_NvH-0949-Control-22.raw]	410.3115539550781	91.3957787301333	6.06318835866667	92.3512239389333	86.28803558026664	65610.828125	1.2113749559129985E8	0	8056	0.7253718848514978	0.5055983605129106	0.005223582178915917	410.3026428222656	410.3214416503906
507	410.3748474121094	17.5699582605333					1	DETECTED	410.3748 m/z @17.57 [151020OFc1_NvH-0949-Control-22.raw]	410.3748474121094	17.5699582605333	4.23682555573333	98.9544671829333	94.71764162719997	253251.0	1.0764506555951065E8	0	8056	0.15736955120142682	1.144942320003141	0.49523692123646934	410.3662109375	410.3837890625
508	410.44757080078125	20.5896867704					1	DETECTED	410.4476 m/z @20.59 [151020OFc1_NvH-0949-Control-22.raw]	410.44757080078125	20.5896867704	0.605969733866667	99.8846421714667	99.27867243760002	2106152.75	1.2122024079332107E8	0	8056	0.17107507516558584	75.48036435399105	1.5720963278202744	410.4375915527344	410.45751953125
509	410.47210693359375	37.1207585730667					1	DETECTED	410.4721 m/z @37.12 [151020OFc1_NvH-0949-Control-22.raw]	410.47210693359375	37.1207585730667	2.92106595253333	96.1122374789333	93.19117152639997	1.4682342E7	3.831047817485454E8	0	8056	1.5819467471949906	0.5106108509714993	1.9761267930548505	410.462158203125	410.48199462890625
510	410.4947814941406	17.3286380536					1	DETECTED	410.4948 m/z @17.33 [151020OFc1_NvH-0949-Control-22.raw]	410.4947814941406	17.3286380536	2.8553037544	99.3174713656	96.4621676112	134287.984375	1.0466234578062631E8	0	8056	0.06557132594701542	0.9005041897961744	0.15734842815574313	410.48486328125	410.5047607421875
511	410.5260314941406	16.7840628592					1	DETECTED	410.5260 m/z @16.78 [151020OFc1_NvH-0949-Control-22.raw]	410.5260314941406	16.7840628592	3.5192688376	98.3722907621333	94.85302192453331	332836.96875	1.1994399937547639E8	3	8056	10.081673696636477	1.1893131103561425	0.3419445404894686	410.5167541503906	410.5360107421875
512	410.5362243652344	10.3764522781333					1	DETECTED	410.5362 m/z @10.38 [151020OFc1_NvH-0949-Control-22.raw]	410.5362243652344	10.3764522781333	4.4061491224	94.7264176874667	90.3202685650667	149792.890625	1.0384097984229207E8	0	8056	0.11052714578923073	1.8223586392973041	306.3449447012947	410.5360412597656	410.5382080078125
513	410.5482177734375	20.9406223728					1	DETECTED	410.5482 m/z @20.94 [151020OFc1_NvH-0949-Control-22.raw]	410.5482177734375	20.9406223728	1.96950910986667	99.4556572493333	97.48614813946664	3450337.75	1.6979127165187913E8	3	8056	0.1636289192831235	0.5292621188118762	0.038058550626737665	410.5382385253906	410.5581970214844
514	410.559326171875	26.4751402253333					1	DETECTED	410.5593 m/z @26.48 [151020OFc1_NvH-0949-Control-22.raw]	410.559326171875	26.4751402253333	4.50031485841667	59.0429498672	54.54263500878333	504261.96875	9.803303302662614E7	0	8056	4.553498449393718	10.740972279890066	20.38239546871223	410.5582275390625	410.56268310546875
515	410.57269287109375	43.0483643938667					1	DETECTED	410.5727 m/z @43.05 [151020OFc1_NvH-0949-Control-22.raw]	410.57269287109375	43.0483643938667	2.485324272	97.5647064194667	95.0793821474667	1380672.125	1.6899779913310456E8	3	8056	16.079476474791694	0.5056043334004541	0.008099890633420485	410.5627136230469	410.5825500488281
516	410.595947265625	35.3660370152					1	DETECTED	410.5959 m/z @35.37 [151020OFc1_NvH-0949-Control-22.raw]	410.595947265625	35.3660370152	2.257722832	99.8186219	97.560899068	191709.296875	1.0142135980648245E8	0	8056	0.05879455814751111	1.8868384532329998	0.014603670955812867	410.5860290527344	410.60577392578125
517	410.6199645996094	28.6441280746667					1	DETECTED	410.6200 m/z @28.64 [151020OFc1_NvH-0949-Control-22.raw]	410.6199645996094	28.6441280746667	4.16365352426667	96.8569480189333	92.69329449466663	146043.140625	9.62140358559415E7	0	8056	0.23871008339797584	2.1457681721732436	0.01942378996517995	410.6104431152344	410.62957763671875
518	410.6972961425781	74.7215664610667					1	DETECTED	410.6973 m/z @74.72 [151020OFc1_NvH-0949-Control-22.raw]	410.6972961425781	74.7215664610667	5.85017651146667	95.6964127701333	89.84623625866664	1379568.125	1.3172414589490837E8	2	8056	54.30666532310946	0.50464004717128	3.0238273786368026	410.6877746582031	410.7020263671875
519	410.7120361328125	23.3447944992					1	DETECTED	410.7120 m/z @23.34 [151020OFc1_NvH-0949-Control-22.raw]	410.7120361328125	23.3447944992	4.3391803496	98.5374617402667	94.19828139066671	2517106.0	1.7583059478425127E8	2	8056	0.34361076863530826	0.6617193606183257	3.3614329789708495	410.7020568847656	410.7126159667969
520	410.7226257324219	37.1468581837333					1	DETECTED	410.7226 m/z @37.15 [151020OFc1_NvH-0949-Control-22.raw]	410.7226257324219	37.1468581837333	3.0601951088	99.0762679458667	96.0160728370667	7242189.5	3.495143297086836E8	2	8056	0.23162495680726636	0.5375588145511976	0.02123673987396765	410.712646484375	410.73260498046875
521	410.7375793457031	22.4469757818667					1	DETECTED	410.7376 m/z @22.45 [151020OFc1_NvH-0949-Control-22.raw]	410.7375793457031	22.4469757818667	3.2943839816	96.7584299026667	93.4640459210667	838544.375	1.1960854507571468E8	2	8056	0.18669565731662985	1.6576653980606058	7.843704352085524	410.732666015625	410.74755859375
522	410.75018310546875	33.2039076696					1	DETECTED	410.7502 m/z @33.20 [151020OFc1_NvH-0949-Control-22.raw]	410.75018310546875	33.2039076696	3.40874345066667	82.3917359053333	78.98299245466663	224620.828125	8.822293946063848E7	2	8056	34.42413735664422	0.5217101129197207	0.17754773242494268	410.74761962890625	410.7582092285156
523	410.76837158203125	19.9404226274667					1	DETECTED	410.7684 m/z @19.94 [151020OFc1_NvH-0949-Control-22.raw]	410.76837158203125	19.9404226274667	2.65160206106667	96.1449305128	93.49332845173333	462007.0	1.0966814859083387E8	2	8056	0.18399554013852892	3.124517692857085	5.245112213501426	410.7587890625	410.7776184082031
524	410.82080078125	28.5961512557333					1	DETECTED	410.8208 m/z @28.60 [151020OFc1_NvH-0949-Control-22.raw]	410.82080078125	28.5961512557333	1.78376548453333	99.9729910125333	98.18922552799997	258032.921875	1.1232404686216146E8	0	8056	0.29050209437462726	0.6345459106730538	6.112514646782454	410.8114013671875	410.8298645019531
525	410.84014892578125	41.5134486770667					1	DETECTED	410.8401 m/z @41.51 [151020OFc1_NvH-0949-Control-22.raw]	410.84014892578125	41.5134486770667	0.00837019573333333	99.9729910125333	99.96462081679996	4134455.75	1.5070364710883132E8	5	8056	0.23242048006841998	2.013224762162338	1.5701806273068268	410.8304748535156	410.8501281738281
526	410.85418701171875	19.2489579258667					1	DETECTED	410.8542 m/z @19.25 [151020OFc1_NvH-0949-Control-22.raw]	410.85418701171875	19.2489579258667	0.3191085992	99.9620207906667	99.64291219146669	121602.453125	9.516739568581149E7	0	8056	2.615284545451839	3.5458993301715416	0.0295964891879002	410.8502197265625	410.859619140625
527	410.86962890625	15.5644809917333					1	DETECTED	410.8696 m/z @15.56 [151020OFc1_NvH-0949-Control-22.raw]	410.86962890625	15.5644809917333	0.00837019573333333	99.9398814832	99.93151128746666	142054.359375	1.1722029911603528E8	3	8056	14.980862605143924	0.6459990482473412	0.31466209747120916	410.8596496582031	410.872314453125
528	410.8823547363281	20.9176430722667					1	DETECTED	410.8824 m/z @20.92 [151020OFc1_NvH-0949-Control-22.raw]	410.8823547363281	20.9176430722667	0.0203626728	99.9729910125333	99.9526283397333	1181862.5	1.2780015751178111E8	3	8056	0.1777019117566887	1.0781261384023175	0.046685523073976644	410.8724365234375	410.8923034667969
529	410.89373779296875	26.5163459552					1	DETECTED	410.8937 m/z @26.52 [151020OFc1_NvH-0949-Control-22.raw]	410.89373779296875	26.5163459552	0.0203626728	99.9838927922667	99.9635301194667	280674.65625	1.088900826872063E8	0	8056	6.864756627740448	0.5345346009400899	0.9276110932158985	410.8923645019531	410.90155029296875
530	410.91156005859375	39.2947781773333					1	DETECTED	410.9116 m/z @39.29 [151020OFc1_NvH-0949-Control-22.raw]	410.91156005859375	39.2947781773333	0.00837019573333333	99.9948969368	99.98652674106667	3290327.5	1.976187800831096E8	3	8056	0.1944611215212504	0.5214363244348719	0.04556966649039186	410.9015808105469	410.9215393066406
531	410.93524169921875	20.6233503112					1	DETECTED	410.9352 m/z @20.62 [151020OFc1_NvH-0949-Control-22.raw]	410.93524169921875	20.6233503112	0.00837019573333333	99.9729910125333	99.96462081679996	83034.78125	8.983033954292941E7	0	8056	14.92660295063595	3.424716094587873	5.902491686175981	410.92547607421875	410.9394226074219
532	410.9498291015625	14.1695362829333					1	DETECTED	410.9498 m/z @14.17 [151020OFc1_NvH-0949-Control-22.raw]	410.9498291015625	14.1695362829333	0.254145223733333	99.9948969368	99.74075171306667	453172.1875	9.744703358078103E7	0	8056	6.484673014570772	3.4681338668962876	0.5469712468041565	410.9400634765625	410.9598083496094
533	410.9730529785156	37.1207585730667					1	DETECTED	410.9731 m/z @37.12 [151020OFc1_NvH-0949-Control-22.raw]	410.9730529785156	37.1207585730667	0.176908658666667	99.9620207906667	99.78511213200004	2596781.25	1.4142814102520314E8	0	8056	0.1474778717571752	0.5238285383142539	2.9028745999963	410.9631042480469	410.9830017089844
534	410.9903564453125	36.1772735882667					1	DETECTED	410.9904 m/z @36.18 [151020OFc1_NvH-0949-Control-22.raw]	410.9903564453125	36.1772735882667	0.00837019573333333	99.9398814832	99.93151128746666	460210.53125	1.0475416287387179E8	4	8056	0.07303200151807943	0.5676643018366222	0.5703326409203685	410.9833679199219	411.0002746582031
535	411.0059509277344	40.6239941408					1	DETECTED	411.0060 m/z @40.62 [151020OFc1_NvH-0949-Control-22.raw]	411.0059509277344	40.6239941408	0.0542996274666667	98.7556330258667	98.70133339840004	50077.64453125	1.0702787348849395E8	0	8056	87.4000048390808	1.2229967396954045	1.9921221770764423	411.0003967285156	411.01123046875
536	411.02130126953125	28.6173702584					1	DETECTED	411.0213 m/z @28.62 [151020OFc1_NvH-0949-Control-22.raw]	411.02130126953125	28.6173702584	1.00805157493333	99.5105941456	98.50254257066666	180407.359375	9.943337907129936E7	0	8056	0.30531717348079823	2.6932709700925153	0.21287855050341986	411.0114440917969	411.0307312011719
537	411.0408020019531	41.5134486770667					1	DETECTED	411.0408 m/z @41.51 [151020OFc1_NvH-0949-Control-22.raw]	411.0408020019531	41.5134486770667	0.109994418133333	99.7086548538667	99.59866043573336	4715547.5	1.6336860718639E8	5	8056	0.1727459566639311	10.541152358024581	1.5905459640811068	411.03082275390625	411.0506591796875
538	411.0534362792969	65.0852604365333					1	DETECTED	411.0534 m/z @65.09 [151020OFc1_NvH-0949-Control-22.raw]	411.0534362792969	65.0852604365333	0.00837019573333333	99.9620207906667	99.95365059493336	182459.578125	1.1361749756169839E8	0	8056	0.4265515865727849	0.6302413414261486	0.41485071520812344	411.0514221191406	411.0632019042969
539	411.0716247558594	38.2311898381333					1	DETECTED	411.0716 m/z @38.23 [151020OFc1_NvH-0949-Control-22.raw]	411.0716247558594	38.2311898381333	0.0203626728	99.9729910125333	99.9526283397333	57138.48828125	1.1213202035811189E8	0	8056	92.52828654667515	1.253385403259894	1.510660723818075	411.0643615722656	411.08160400390625
540	411.0995788574219	55.3670204669333					1	DETECTED	411.0996 m/z @55.37 [151020OFc1_NvH-0949-Control-22.raw]	411.0995788574219	55.3670204669333	0.0203626728	99.9948969368	99.974534264	72537.859375	1.1820651830492842E8	0	8056	94.86274567932062	0.8888780688220772	0.7169497008850579	411.08990478515625	411.1091613769531
541	411.1223449707031	92.4904140008					1	DETECTED	411.1223 m/z @92.49 [151020OFc1_NvH-0949-Control-22.raw]	411.1223449707031	92.4904140008	0.210062358933333	99.9067379757333	99.69667561679996	643936.6875	1.459489572570526E8	0	8056	2.4103818801121975	0.5958665629594431	0.052501805180547076	411.11346435546875	411.1315002441406
542	411.1502685546875	92.3907383133333					1	DETECTED	411.1503 m/z @92.39 [151020OFc1_NvH-0949-Control-22.raw]	411.1502685546875	92.3907383133333	0.3084506016	99.9398814832	99.6314308816	42169.09765625	8.76501629505834E7	0	8056	2.894590598307474	0.5141526435410116	0.030457595967484617	411.14361572265625	411.15948486328125
543	411.1651306152344	92.0128469848					1	DETECTED	411.1651 m/z @92.01 [151020OFc1_NvH-0949-Control-22.raw]	411.1651306152344	92.0128469848	0.0203626728	99.9948969368	99.974534264	34139.8515625	9.495586828381997E7	0	8056	84.14982948335344	0.5365139367257492	0.07429377141356688	411.1606750488281	411.1730041503906
544	411.1832580566406	28.3849665088					1	DETECTED	411.1833 m/z @28.38 [151020OFc1_NvH-0949-Control-22.raw]	411.1832580566406	28.3849665088	0.946547457066667	99.6974634157333	98.75091595866662	1986086.375	1.359541957834795E8	2	8056	0.20818139452324047	0.5256030003312725	0.029212786587585526	411.17352294921875	411.1930847167969
545	411.20428466796875	29.9684729416					1	DETECTED	411.2043 m/z @29.97 [151020OFc1_NvH-0949-Control-22.raw]	411.20428466796875	29.9684729416	2.3504696168	99.5436128984	97.1931432816	1019090.25	1.4473325732068133E8	3	8056	44.87720978902789	1.6015309581805552	3.3614582255698116	411.1944274902344	411.2051086425781
546	411.2151184082031	21.5146276466667					1	DETECTED	411.2151 m/z @21.51 [151020OFc1_NvH-0949-Control-22.raw]	411.2151184082031	21.5146276466667	0.811316169866667	99.6864901101333	98.87517394026663	1792105.625	2.903826815036069E8	3	8056	8.902996139486717	15.491391431582262	0.8901791802141922	411.20513916015625	411.2250671386719
547	411.2309265136719	24.3871020821333					1	DETECTED	411.2309 m/z @24.39 [151020OFc1_NvH-0949-Control-22.raw]	411.2309265136719	24.3871020821333	2.6608704264	98.2067655682667	95.54589514186671	1273936.25	1.7014988327826306E8	3	8056	1.9016927777545298	1.4331574073034243	0.13666791155572927	411.22515869140625	411.2313232421875
548	411.2413330078125	41.535821372					1	DETECTED	411.2413 m/z @41.54 [151020OFc1_NvH-0949-Control-22.raw]	411.2413330078125	41.535821372	1.34026436826667	97.8012288928	96.46096452453332	2978789.25	2.5464349264314553E8	2	8056	2.3477876893143232	2.146702036212223	0.011726002829925506	411.2313537597656	411.2513122558594
549	411.256103515625	91.3476085672					1	DETECTED	411.2561 m/z @91.35 [151020OFc1_NvH-0949-Control-22.raw]	411.256103515625	91.3476085672	2.97676278613333	92.4513166405333	89.47455385439997	81790.5546875	1.0969288737942265E8	0	8056	0.029927317962489042	0.5066052448441912	0.004814891392402579	411.2513732910156	411.2596435546875
550	411.2698669433594	19.9900750437333					1	DETECTED	411.2699 m/z @19.99 [151020OFc1_NvH-0949-Control-22.raw]	411.2698669433594	19.9900750437333	3.64823851013333	97.5424378653333	93.89419935519997	181134.703125	1.1383378841982517E8	0	8056	71.48083085416386	9.308174557907593	17.085038002371977	411.2598876953125	411.2782287597656
551	411.2935485839844	91.3476085672					1	DETECTED	411.2935 m/z @91.35 [151020OFc1_NvH-0949-Control-22.raw]	411.2935485839844	91.3476085672	1.66040653253333	94.3525866541333	92.69218012159997	54704.7734375	1.3197975599881618E8	0	8056	0.1729828580111814	0.516752546733322	0.033505093466644174	411.28363037109375	411.2939147949219
552	411.31036376953125	91.2971464810667					1	DETECTED	411.3104 m/z @91.30 [151020OFc1_NvH-0949-Control-22.raw]	411.31036376953125	91.2971464810667	37.4925380384	95.9692995797333	58.4767615413333	76453.4375	6.836249101077887E7	0	8056	1.2707309596293186	0.5434177780853583	0.37362595486411104	411.30047607421875	411.3200988769531
553	411.3288269042969	91.5897830330667					1	DETECTED	411.3288 m/z @91.59 [151020OFc1_NvH-0949-Control-22.raw]	411.3288269042969	91.5897830330667	20.8686498797333	92.4810017778667	71.6123518981334	73107.4375	9.429748938280281E7	0	8056	0.5101239711779613	0.5063009365451464	0.5822859776880687	411.3215637207031	411.33642578125
554	411.34716796875	90.2295732962667					1	DETECTED	411.3472 m/z @90.23 [151020OFc1_NvH-0949-Control-22.raw]	411.34716796875	90.2295732962667	4.1909676928	99.4005210421333	95.2095533493333	151415.953125	1.4118309496660474E8	0	8056	1.6163818856859393	0.5093565418607926	0.009650365423545498	411.3394775390625	411.3569030761719
555	411.365966796875	92.4810017778667					1	DETECTED	411.3660 m/z @92.48 [151020OFc1_NvH-0949-Control-22.raw]	411.365966796875	92.4810017778667	3.76023079173333	95.163487712	91.40325692026667	130722.4609375	1.3888456162877795E8	0	8056	3.431706659873214	1.7444177614324143	3.1008401827991428	411.3582458496094	411.3726501464844
556	411.4281311035156	11.2856650498667					1	DETECTED	411.4281 m/z @11.29 [151020OFc1_NvH-0949-Control-22.raw]	411.4281311035156	11.2856650498667	2.2020358784	99.1092070514667	96.9071711730667	206766.296875	1.1693333241127832E8	0	8056	0.5230928062650761	0.6982388864912492	214.26634240643645	411.4184265136719	411.4316101074219
557	411.4418640136719	41.5134486770667					1	DETECTED	411.4419 m/z @41.51 [151020OFc1_NvH-0949-Control-22.raw]	411.4418640136719	41.5134486770667	3.2268224504	98.6024774536	95.37565500320001	1217945.375	1.1759710647664289E8	0	8056	0.1942436842618278	0.5038078199268858	24.031356603657894	411.43206787109375	411.45166015625
558	411.4588928222656	15.9619636893333					1	DETECTED	411.4589 m/z @15.96 [151020OFc1_NvH-0949-Control-22.raw]	411.4588928222656	15.9619636893333	1.69000800453333	99.0541584661333	97.36415046159998	98679.59375	1.1615903657290669E8	4	8056	11.182632756202048	4.193094589370298	0.01968923239198176	411.4518737792969	411.46368408203125
559	411.47369384765625	23.108711636					1	DETECTED	411.4737 m/z @23.11 [151020OFc1_NvH-0949-Control-22.raw]	411.47369384765625	23.108711636	2.75335462426667	99.7640540602667	97.01069943600004	316494.84375	9.889407906832688E7	0	8056	0.12754919088402517	0.5171020646756025	0.035746500627651	411.4637145996094	411.4836120605469
560	411.4921569824219	36.1772735882667					1	DETECTED	411.4922 m/z @36.18 [151020OFc1_NvH-0949-Control-22.raw]	411.4921569824219	36.1772735882667	2.92106595253333	99.9507498413333	97.02968388879998	237722.390625	1.0112916556328824E8	0	8056	0.12669489811897705	0.5034074443076287	0.007894174378407866	411.4837951660156	411.5021057128906
561	411.52288818359375	19.8283593522667					1	DETECTED	411.5229 m/z @19.83 [151020OFc1_NvH-0949-Control-22.raw]	411.52288818359375	19.8283593522667	5.33151792426667	94.5194143554667	89.18789643120002	140924.734375	8.430864342943516E7	0	8056	5.175065442568858	0.5087109995529685	0.039112309679632126	411.5129089355469	411.5252685546875
562	411.5352783203125	21.9857040541333					1	DETECTED	411.5353 m/z @21.99 [151020OFc1_NvH-0949-Control-22.raw]	411.5352783203125	21.9857040541333	3.23614927893333	95.3535065992	92.11735732026668	262109.515625	1.0354653993946457E8	0	8056	0.1029211936827501	2.1188106353314375	0.006869199583037176	411.5252990722656	411.53973388671875
563	411.5498352050781	21.4734997818667					1	DETECTED	411.5498 m/z @21.47 [151020OFc1_NvH-0949-Control-22.raw]	411.5498352050781	21.4734997818667	2.75335462426667	95.1943372045333	92.44098258026662	1188776.875	1.5872053625687766E8	3	8056	2.364845233132229	3.7276170736252814	1.6273374771471716	411.53985595703125	411.559814453125
564	411.5657043457031	24.3735849536					1	DETECTED	411.5657 m/z @24.37 [151020OFc1_NvH-0949-Control-22.raw]	411.5657043457031	24.3735849536	4.27364834933333	97.6251912346667	93.35154288533337	978792.4375	1.18320846294885E8	3	8056	0.12239753699456202	1.1398561722335783	1.3945985677285968	411.5598449707031	411.57000732421875
565	411.58001708984375	39.2947781773333					1	DETECTED	411.5800 m/z @39.29 [151020OFc1_NvH-0949-Control-22.raw]	411.58001708984375	39.2947781773333	2.90228028426667	99.8405673013333	96.93828701706663	987919.375	1.3527341687095615E8	3	8056	0.14290700047185823	0.5151992023569552	0.15005527387692957	411.5700378417969	411.58941650390625
566	411.59576416015625	28.7564767010667					1	DETECTED	411.5958 m/z @28.76 [151020OFc1_NvH-0949-Control-22.raw]	411.59576416015625	28.7564767010667	2.9488650752	91.9615265144	89.0126614392	416808.34375	1.2731398342402694E8	3	8056	25.12776153936182	21.868951315021413	0.5824066508598704	411.5901184082031	411.60528564453125
567	411.6424560546875	41.5134486770667					1	DETECTED	411.6425 m/z @41.51 [151020OFc1_NvH-0949-Control-22.raw]	411.6424560546875	41.5134486770667	3.52841877893333	97.7796121048	94.25119332586667	663503.25	1.0430269029822966E8	0	8056	0.10478015880927671	1.3487384318461133	0.5092397765825358	411.63299560546875	411.6521911621094
568	411.67449951171875	31.8370752733333					1	DETECTED	411.6745 m/z @31.84 [151020OFc1_NvH-0949-Control-22.raw]	411.67449951171875	31.8370752733333	4.93937195786667	70.0663938448	65.12702188693333	167201.84375	7.30979702457832E7	0	8056	1.0705477983453946	1.2106428032739174	0.2121658221826563	411.6654968261719	411.67498779296875
569	411.68499755859375	28.3849665088					1	DETECTED	411.6850 m/z @28.38 [151020OFc1_NvH-0949-Control-22.raw]	411.68499755859375	28.3849665088	1.10970837786667	91.0012852765333	89.89157689866663	774526.5	1.152426080641305E8	0	8056	0.1907986692769903	0.5129918562314272	0.02128620850748832	411.6752014160156	411.6949462890625
570	411.705810546875	29.9415254378667					1	DETECTED	411.7058 m/z @29.94 [151020OFc1_NvH-0949-Control-22.raw]	411.705810546875	29.9415254378667	4.099402208	98.73368284375	94.63428063575	378909.96875	1.0828820900558971E8	0	8056	0.24513083734278496	2.17943293371628	9.020704052521765	411.6958312988281	411.706298828125
571	411.71630859375	22.1768723205333					1	DETECTED	411.7163 m/z @22.18 [151020OFc1_NvH-0949-Control-22.raw]	411.71630859375	22.1768723205333	0.925714077333333	98.3281251192	97.40241104186666	1.3003556E7	4.6076527994649625E8	2	8056	3.547201167223651	0.5458732693179109	0.08174025964292385	411.70635986328125	411.7262268066406
572	411.72705078125	21.3412805298667					1	DETECTED	411.7271 m/z @21.34 [151020OFc1_NvH-0949-Control-22.raw]	411.72705078125	21.3412805298667	2.8553037544	97.0560180272	94.2007142728	1355802.125	1.3843075300573197E8	2	8056	0.22123090241434085	2.222843158229887	1.0221712778142458	411.726318359375	411.7370300292969
573	411.7394104003906	35.1893449728					1	DETECTED	411.7394 m/z @35.19 [151020OFc1_NvH-0949-Control-22.raw]	411.7394104003906	35.1893449728	2.8365389856	94.6797561666667	91.8432171810667	1105225.875	1.2043614114331539E8	2	8056	0.14722751202279483	0.5281250475408834	0.19192370678719314	411.7370910644531	411.7474670410156
574	411.7574768066406	27.8224684594667					1	DETECTED	411.7575 m/z @27.82 [151020OFc1_NvH-0949-Control-22.raw]	411.7574768066406	27.8224684594667	2.11860986373333	99.5436128984	97.42500303466667	2979247.5	1.499933347792297E8	2	8056	0.2562788063095667	0.509118504985565	1.0166235364983476	411.7475891113281	411.7674560546875
575	411.7746276855469	3.40874345066667					1	DETECTED	411.7746 m/z @3.41 [151020OFc1_NvH-0949-Control-22.raw]	411.7746276855469	3.40874345066667	1.22030488506667	97.8565692250667	96.63626434000004	192488.40625	1.0448991785803999E8	2	8056	0.09862561305500472	56.175163230343564	131.0274201085697	411.76751708984375	411.7828369140625
576	411.8421936035156	41.5134486770667					1	DETECTED	411.8422 m/z @41.51 [151020OFc1_NvH-0949-Control-22.raw]	411.8421936035156	41.5134486770667	0.0542996274666667	99.9398814832	99.88558185573334	249031.5625	9.313564488397591E7	0	8056	0.35669334732140356	1.6140806416547675	0.15207036926625736	411.83221435546875	411.84747314453125
577	411.8575439453125	25.1216866634667					1	DETECTED	411.8575 m/z @25.12 [151020OFc1_NvH-0949-Control-22.raw]	411.8575439453125	25.1216866634667	0.00837019573333333	99.9948969368	99.98652674106667	973849.0625	1.3172291941724342E8	3	8056	12.758104099872028	0.5238343964932418	0.019282735388107545	411.8475646972656	411.8627014160156
578	411.8727111816406	25.4412832864					1	DETECTED	411.8727 m/z @25.44 [151020OFc1_NvH-0949-Control-22.raw]	411.8727111816406	25.4412832864	0.00837019573333333	99.9729910125333	99.96462081679996	7528669.5	2.036509300901228E8	3	8056	0.1607550668955433	9.707991041510374	1.1645895330865683	411.86273193359375	411.8826904296875
579	411.8843994140625	21.4734997818667					1	DETECTED	411.8844 m/z @21.47 [151020OFc1_NvH-0949-Control-22.raw]	411.8843994140625	21.4734997818667	0.0316721605333333	99.9729910125333	99.94131885199997	518344.25	1.211591757048537E8	3	8056	0.15388574179088366	0.6526551970300394	0.13965099469017833	411.8827209472656	411.8943786621094
580	411.8946838378906	27.7608272514667					1	DETECTED	411.8947 m/z @27.76 [151020OFc1_NvH-0949-Control-22.raw]	411.8946838378906	27.7608272514667	0.00837019573333333	99.9948969368	99.98652674106667	426398.75	1.0732206226600765E8	3	8056	6.497972681956735	0.6712013294692323	0.4579147047903369	411.8944091796875	411.9046325683594
581	411.9084777832031	26.0907672816					1	DETECTED	411.9085 m/z @26.09 [151020OFc1_NvH-0949-Control-22.raw]	411.9084777832031	26.0907672816	0.0542996274666667	99.9288439445333	99.87454431706664	269844.03125	1.6844402477604175E8	0	8056	17.46239837650609	0.508604988081935	2.847348767515615	411.9048767089844	411.9184265136719
582	411.9303894042969	28.6870298701333					1	DETECTED	411.9304 m/z @28.69 [151020OFc1_NvH-0949-Control-22.raw]	411.9303894042969	28.6870298701333	0.0430976501333333	99.9948969368	99.95179928666667	265157.5625	1.0996314761821727E8	0	8056	0.1374755961647125	0.5054553175797822	3.7103068081163495	411.9205017089844	411.9403381347656
583	411.9427795410156	11.8984978664					1	DETECTED	411.9428 m/z @11.90 [151020OFc1_NvH-0949-Control-22.raw]	411.9427795410156	11.8984978664	0.00837019573333333	99.9948969368	99.98652674106667	77254.7734375	9.73600795669575E7	0	8056	11.3717737035303	6.480252514116414	0.01491467999529509	411.9403991699219	411.9527587890625
584	411.96673583984375	42.8852579130667					1	DETECTED	411.9667 m/z @42.89 [151020OFc1_NvH-0949-Control-22.raw]	411.96673583984375	42.8852579130667	0.0542996274666667	99.9729910125333	99.91869138506664	75506.375	1.0965184185566166E8	0	8056	54.2656805174108	1.2034107176525235	1.5362915982023646	411.956787109375	411.97552490234375
585	411.9855651855469	30.4672405008					1	DETECTED	411.9856 m/z @30.47 [151020OFc1_NvH-0949-Control-22.raw]	411.9855651855469	30.4672405008	0.00837019573333333	99.8846421714667	99.87627197573336	417851.03125	1.0331222484240177E8	4	8056	0.20008092906602215	0.5172748981527636	1.0083256611981424	411.9757080078125	411.9954833984375
586	412.02325439453125	29.7132428688					1	DETECTED	412.0233 m/z @29.71 [151020OFc1_NvH-0949-Control-22.raw]	412.02325439453125	29.7132428688	0.884698561066667	99.9398814832	99.05518292213333	236560.8125	1.107916817912368E8	0	8056	0.26229045742195467	0.5765400793430374	0.026695850880368167	412.0133056640625	412.033203125
587	412.0626525878906	46.4145079010667					1	DETECTED	412.0627 m/z @46.41 [151020OFc1_NvH-0949-Control-22.raw]	412.0626525878906	46.4145079010667	0.00837019573333333	99.9948969368	99.98652674106667	45226.265625	9.754810502117284E7	0	8056	23.385640744248505	1.0176254560774338	1.0355824216577687	412.0556335449219	412.07257080078125
588	412.0841369628906	14.9635063672					1	DETECTED	412.0841 m/z @14.96 [151020OFc1_NvH-0949-Control-22.raw]	412.0841369628906	14.9635063672	0.154769184266667	99.2843995317333	99.12963034746663	62947.96484375	1.0676036824713099E8	0	8056	0.12861965876770043	3.2951799963748725	0.012116760255341101	412.0746765136719	412.0940246582031
589	412.1262512207031	92.4599811128					1	DETECTED	412.1263 m/z @92.46 [151020OFc1_NvH-0949-Control-22.raw]	412.1262512207031	92.4599811128	2.92106595253333	98.6896413885333	95.76857543599998	185213.28125	1.3059020445306534E8	0	8056	2.3538202761903335	3.5986514780842342	0.00901923827989006	412.1183776855469	412.135498046875
590	412.1428527832031	92.3787552256					1	DETECTED	412.1429 m/z @92.38 [151020OFc1_NvH-0949-Control-22.raw]	412.1428527832031	92.3787552256	3.18034162213333	99.3066297936	96.12628817146667	109400.59375	1.0097381710696457E8	0	8056	0.08147461290049307	0.5388340682761354	10.333018810564063	412.1378479003906	412.1513366699219
591	412.1614074707031	90.0229529424					1	DETECTED	412.1614 m/z @90.02 [151020OFc1_NvH-0949-Control-22.raw]	412.1614074707031	90.0229529424	5.09098077306667	98.5158020024	93.42482122933332	284121.40625	9.796513042978548E7	0	8056	0.3664243988845186	0.5533514547559719	0.02633376933491233	412.1535949707031	412.1713562011719
592	412.1826477050781	90.0545962290667					1	DETECTED	412.1826 m/z @90.05 [151020OFc1_NvH-0949-Control-22.raw]	412.1826477050781	90.0545962290667	1.88578078106667	99.675636156	97.78985537493332	361462.28125	1.1926045753437434E8	0	8056	0.14514108582635288	0.5361826266585723	0.007132619857058678	412.1732177734375	412.1834411621094
593	412.1935119628906	25.6394062674667					1	DETECTED	412.1935 m/z @25.64 [151020OFc1_NvH-0949-Control-22.raw]	412.1935119628906	25.6394062674667	3.2832696536	98.8219187472	95.5386490936	1036217.1875	1.2785679998814072E8	0	8056	0.485051569392283	0.5948590312024118	0.2320169644804647	412.18353271484375	412.1969909667969
594	412.2070007324219	25.4320441821333					1	DETECTED	412.2070 m/z @25.43 [151020OFc1_NvH-0949-Control-22.raw]	412.2070007324219	25.4320441821333	2.30422237893333	98.3499827906667	96.04576041173337	5302692.5	1.8341757893916336E8	3	8056	0.14108167399354699	0.5219891504843053	0.03377205306024941	412.1970520019531	412.20751953125
595	412.217529296875	22.1768723205333					1	DETECTED	412.2175 m/z @22.18 [151020OFc1_NvH-0949-Control-22.raw]	412.217529296875	22.1768723205333	2.44820190773333	99.1636608528	96.71545894506667	6655749.5	3.7427043916391045E8	2	8056	3.5510644308848853	1.2893644224220666	6.217988614951101	412.2075500488281	412.2275085449219
596	412.2314453125	26.6871583010667					1	DETECTED	412.2314 m/z @26.69 [151020OFc1_NvH-0949-Control-22.raw]	412.2314453125	26.6871583010667	0.6275991048	99.7640540602667	99.1364549554667	2147115.75	2.3242386764308092E8	3	8056	26.73452615755568	7.942675868243366	0.705160377088991	412.2275390625	412.2414245605469
597	412.2427978515625	17.5170841634667					1	DETECTED	412.2428 m/z @17.52 [151020OFc1_NvH-0949-Control-22.raw]	412.2427978515625	17.5170841634667	3.36213373786667	99.1199756629333	95.75784192506663	982138.0	1.3612532464117557E8	0	8056	0.14888629523196073	2.6643302123721364	0.15877039469489151	412.241455078125	412.2491760253906
598	412.2591857910156	27.8224684594667					1	DETECTED	412.2592 m/z @27.82 [151020OFc1_NvH-0949-Control-22.raw]	412.2591857910156	27.8224684594667	2.38749417493333	95.4065790512	93.01908487626667	1437214.125	1.597462228975836E8	2	8056	0.1552212037854872	2.6635790036621776	12.301153300181202	412.24920654296875	412.2691345214844
599	412.2693786621094	91.1513251349333					1	DETECTED	412.2694 m/z @91.15 [151020OFc1_NvH-0949-Control-22.raw]	412.2693786621094	91.1513251349333	3.1989330928	94.2912145930667	91.0922815002667	138982.828125	1.0996691582630496E8	0	8056	0.30563911664796706	0.5179093279739895	0.007177533370729639	412.2691955566406	412.2784423828125
600	412.2915344238281	48.2956298370667					1	DETECTED	412.2915 m/z @48.30 [151020OFc1_NvH-0949-Control-22.raw]	412.2915344238281	48.2956298370667	9.77400293786667	96.1449305128	86.37092757493333	234442.875	1.1117792660798086E8	2	8056	0.13132269125683393	1.2221988739405494	0.009323460936468525	412.28204345703125	412.2970275878906
601	412.3085632324219	91.6515070202667					1	DETECTED	412.3086 m/z @91.65 [151020OFc1_NvH-0949-Control-22.raw]	412.3085632324219	91.6515070202667	1.90423092213333	92.4599811128	90.55575019066666	169412.265625	1.2495657799363516E8	0	8056	1.547982273741198	0.5003864987223565	1.217197226572526	412.3036804199219	412.3152160644531
602	412.32861328125	92.7069617893333					1	DETECTED	412.3286 m/z @92.71 [151020OFc1_NvH-0949-Control-22.raw]	412.32861328125	92.7069617893333	6.86357744346667	95.4728883805333	88.60931093706664	39453.15234375	1.1994312408861585E8	0	8056	4.534859632837566	0.5161103072314575	0.03222061446291497	412.319580078125	412.3378601074219
603	412.3501281738281	90.3381473130667					1	DETECTED	412.3501 m/z @90.34 [151020OFc1_NvH-0949-Control-22.raw]	412.3501281738281	90.3381473130667	0.863644329066667	92.5741844464	91.71054011733332	44205.69140625	9.458247795785359E7	0	8056	90.64085627947514	0.5124953872821911	0.02499077456438232	412.34100341796875	412.3591003417969
604	412.380615234375	24.8787748672					1	DETECTED	412.3806 m/z @24.88 [151020OFc1_NvH-0949-Control-22.raw]	412.380615234375	24.8787748672	3.06931355733333	99.5436128984	96.47429934106667	72791.5390625	1.3388130323339382E8	0	8056	83.53764610636294	2.2117533755274685	4.080718321082809	412.3709411621094	412.39044189453125
605	412.41522216796875	90.1420538658667					1	DETECTED	412.4152 m/z @90.14 [151020OFc1_NvH-0949-Control-22.raw]	412.41522216796875	90.1420538658667	1.46922732853333	99.8076802565333	98.33845292799997	571102.9375	1.344741503385004E8	0	8056	60.8772787350302	0.5033971690912041	0.025804190901221644	412.4053649902344	412.4252014160156
606	412.46405029296875	10.3283030861333					1	DETECTED	412.4641 m/z @10.33 [151020OFc1_NvH-0949-Control-22.raw]	412.46405029296875	10.3283030861333	0.0203626728	98.8991517242667	98.8787890514667	289077.5625	1.0249068314270185E8	0	8056	0.13231493218104085	3.793648208192911	0.08580761180604782	412.4541015625	412.4739990234375
607	412.4867858886719	30.4834257552					1	DETECTED	412.4868 m/z @30.48 [151020OFc1_NvH-0949-Control-22.raw]	412.4867858886719	30.4834257552	3.79698883093333	98.2951831648	94.49819433386666	242987.59375	1.0643929114895292E8	0	8056	0.11463593159759355	0.5811152006614887	1.1701479689728909	412.4768371582031	412.4967346191406
608	412.5038757324219	24.2655195128					1	DETECTED	412.5039 m/z @24.27 [151020OFc1_NvH-0949-Control-22.raw]	412.5038757324219	24.2655195128	3.61176653866667	95.6315799357333	92.01981339706663	101071.9375	9.585690219441944E7	0	8056	0.11972500402578135	2.7659140594392793	5.98921786769697	412.4968566894531	412.5135498046875
609	412.52587890625	25.1907901314667					1	DETECTED	412.5259 m/z @25.19 [151020OFc1_NvH-0949-Control-22.raw]	412.52587890625	25.1907901314667	0.605969733866667	96.9784695229333	96.37249978906662	234630.90625	1.0225478278306712E8	0	8056	11.943671576762366	0.5072375273317739	1.5765142716701221	412.5160217285156	412.53106689453125
610	412.5411071777344	25.4136999304					1	DETECTED	412.5411 m/z @25.41 [151020OFc1_NvH-0949-Control-22.raw]	412.5411071777344	25.4136999304	2.89302608506667	99.8076802565333	96.91465417146664	1840351.875	1.2420200397119787E8	3	8056	0.13224285235913058	0.9385357240494006	2.2773646041695406	412.5311279296875	412.54486083984375
611	412.55487060546875	13.9457427957333					1	DETECTED	412.5549 m/z @13.95 [151020OFc1_NvH-0949-Control-22.raw]	412.55487060546875	13.9457427957333	2.92106595253333	99.3066297936	96.38556384106667	1.26143E7	3.226718810835358E8	3	8056	0.1936626517579505	10.728176270080832	144.1928972337381	412.5448913574219	412.5648498535156
612	412.5657653808594	26.7123587173333					1	DETECTED	412.5658 m/z @26.71 [151020OFc1_NvH-0949-Control-22.raw]	412.5657653808594	26.7123587173333	3.00473331386667	97.7033254818667	94.69859216800003	1480178.25	1.430950782742953E8	3	8056	0.22157993932081865	1.3203229925080566	1.173497450158548	412.56488037109375	412.57574462890625
613	412.5762634277344	38.3862653930667					1	DETECTED	412.5763 m/z @38.39 [151020OFc1_NvH-0949-Control-22.raw]	412.5762634277344	38.3862653930667	3.1526003384	94.7548322074667	91.6022318690667	1307404.625	1.1274146018276915E8	3	8056	0.16057574648558415	0.8586458820430358	0.029929278063779978	412.5757751464844	412.58624267578125
614	412.5907897949219	29.9079658746667					1	DETECTED	412.5908 m/z @29.91 [151020OFc1_NvH-0949-Control-22.raw]	412.5907897949219	29.9079658746667	2.8272581616	94.0025285264	91.1752703648	132052.890625	8.893757678000528E7	0	8056	16.63025792376194	2.054067260648819	3.8639851173536814	412.5867614746094	412.600341796875
615	412.6277160644531	42.6068618616					1	DETECTED	412.6277 m/z @42.61 [151020OFc1_NvH-0949-Control-22.raw]	412.6277160644531	42.6068618616	3.5099191512	93.8500276357333	90.3401084845333	58429.97265625	9.485880677607644E7	0	8056	64.1966494035233	1.155334691432309	1.310669382864618	412.6183166503906	412.6318664550781
616	412.6568298339844	41.3770790674667					1	DETECTED	412.6568 m/z @41.38 [151020OFc1_NvH-0949-Control-22.raw]	412.6568298339844	41.3770790674667	4.22765676746667	98.8330665184	94.60540975093333	112599.4921875	1.0476983412874234E8	0	8056	0.20386255219003147	1.2733092992260777	1.5466185984521554	412.6468505859375	412.6659851074219
617	412.6955261230469	25.5414672634667					1	DETECTED	412.6955 m/z @25.54 [151020OFc1_NvH-0949-Control-22.raw]	412.6955261230469	25.5414672634667	2.3504696168	97.5535856746667	95.20311605786671	405300.40625	1.1076975369154567E8	0	8056	19.767376134637775	0.5577510811516868	6.772217515019233	412.6858825683594	412.6974792480469
618	412.70782470703125	17.7901931992					1	DETECTED	412.7078 m/z @17.79 [151020OFc1_NvH-0949-Control-22.raw]	412.70782470703125	17.7901931992	2.8365389856	97.7254318970667	94.8888929114667	899123.625	1.1917863050758845E8	0	8056	0.2852227668773537	0.8867192471088765	2.0604298585001053	412.6978454589844	412.7090148925781
619	412.71905517578125	22.1670040688					1	DETECTED	412.7191 m/z @22.17 [151020OFc1_NvH-0949-Control-22.raw]	412.71905517578125	22.1670040688	0.895027275466667	76.6738420986667	75.77881482320004	1453925.875	1.1892689003571035E8	3	8056	18.85757038795353	7.5394690029958165	7.881647018522045	412.7091369628906	412.7190856933594
620	412.7291259765625	22.3544124789333					1	DETECTED	412.7291 m/z @22.35 [151020OFc1_NvH-0949-Control-22.raw]	412.7291259765625	22.3544124789333	3.18962702506667	98.7776821421333	95.58805511706663	1.3677584E7	3.831320760296243E8	2	8056	0.264490088252888	0.7302368216422831	1.743049326638834	412.7191467285156	412.7391052246094
621	412.7473449707031	25.6394062674667					1	DETECTED	412.7473 m/z @25.64 [151020OFc1_NvH-0949-Control-22.raw]	412.7473449707031	25.6394062674667	1.56812859013333	99.4336017256	97.86547313546667	3196656.0	2.2644082789124852E8	2	8056	2.2974722666755376	0.5139091536770009	11.714111727406367	412.73919677734375	412.75732421875
622	412.7603759765625	27.8705472101333					1	DETECTED	412.7604 m/z @27.87 [151020OFc1_NvH-0949-Control-22.raw]	412.7603759765625	27.8705472101333	3.14340467253333	96.0468215213333	92.90341684879996	301545.3125	1.1038743959089442E8	0	8056	0.1963031987531707	0.5086721386048272	81.78686746327179	412.7573547363281	412.7610168457031
623	412.7710266113281	11.2767965274667					1	DETECTED	412.7710 m/z @11.28 [151020OFc1_NvH-0949-Control-22.raw]	412.7710266113281	11.2767965274667	1.45921229146667	93.9072147578667	92.44800246640003	345902.625	1.0673466971928184E8	0	8056	0.17918840922841817	1.0670480237586326	0.07411697726662259	412.76123046875	412.7807922363281
624	412.79327392578125	48.3453925458667					1	DETECTED	412.7933 m/z @48.35 [151020OFc1_NvH-0949-Control-22.raw]	412.79327392578125	48.3453925458667	1.43950458106667	98.7776821421333	97.33817756106663	96699.7109375	1.1664222673250796E8	0	8056	0.22897417311074264	1.2005739672653715	1.401559601831673	412.78338623046875	412.8032531738281
625	412.8087463378906	44.2667756189333					1	DETECTED	412.8087 m/z @44.27 [151020OFc1_NvH-0949-Control-22.raw]	412.8087463378906	44.2667756189333	0.616598858933333	99.6314015074667	99.01480264853338	29578.63671875	9.782577883817305E7	0	8056	93.59230222029714	1.1503718419013793	1.3014152728400135	412.8036804199219	412.81817626953125
626	412.82891845703125	30.6499093373333					1	DETECTED	412.8289 m/z @30.65 [151020OFc1_NvH-0949-Control-22.raw]	412.82891845703125	30.6499093373333	0.132366962666667	99.5327256037333	99.40035864106663	1821330.625	1.2006656723886259E8	5	8056	0.15344436340387801	0.5170773989755029	0.026993760571723986	412.8190002441406	412.8386535644531
627	412.8583679199219	54.1467992261333					1	DETECTED	412.8584 m/z @54.15 [151020OFc1_NvH-0949-Control-22.raw]	412.8583679199219	54.1467992261333	0.00837019573333333	99.9948969368	99.98652674106667	127266.890625	1.1285449347756167E8	3	8056	94.20998056930507	0.9228767053719148	1.020754195880754	412.848388671875	412.8648681640625
628	412.8748779296875	25.4505727850667					1	DETECTED	412.8749 m/z @25.45 [151020OFc1_NvH-0949-Control-22.raw]	412.8748779296875	25.4505727850667	0.00837019573333333	99.9948969368	99.98652674106667	529188.9375	1.1678009508364129E8	3	8056	14.980789087287487	0.6730510610308447	1.1735472945478855	412.86492919921875	412.8783874511719
629	412.8883972167969	13.9362639984					1	DETECTED	412.8884 m/z @13.94 [151020OFc1_NvH-0949-Control-22.raw]	412.8883972167969	13.9362639984	0.0878197418666667	99.9948969368	99.90707719493334	7793460.0	2.915309336019514E8	3	8056	0.20036230495974294	0.7967770118313502	31.493182663198866	412.87847900390625	412.8945617675781
630	412.9045715332031	16.5437924629333					1	DETECTED	412.9046 m/z @16.54 [151020OFc1_NvH-0949-Control-22.raw]	412.9045715332031	16.5437924629333	0.00837019573333333	99.9948969368	99.98652674106667	4.342628E7	6.717321077205926E8	3	8056	0.20589415183268756	1.1972834420897318	1.3488464417252992	412.89459228515625	412.91455078125
631	412.9229431152344	26.3536896952					1	DETECTED	412.9229 m/z @26.35 [151020OFc1_NvH-0949-Control-22.raw]	412.9229431152344	26.3536896952	0.0203626728	99.9507498413333	99.9303871685333	115896.359375	1.1309782752842237E8	0	8056	0.154307691166089	3.338628551905458	0.010346224956715888	412.9146728515625	412.92718505859375
632	412.93731689453125	5.80200175546667					1	DETECTED	412.9373 m/z @5.80 [151020OFc1_NvH-0949-Control-22.raw]	412.93731689453125	5.80200175546667	0.00837019573333333	99.9948969368	99.98652674106667	216332.375	1.0765933595841405E8	3	8056	1.208519063637885	0.7394073590884851	1.5717611675028536	412.9276428222656	412.9472961425781
633	412.95855712890625	11.0048121970667					1	DETECTED	412.9586 m/z @11.00 [151020OFc1_NvH-0949-Control-22.raw]	412.95855712890625	11.0048121970667	0.00837019573333333	99.9838927922667	99.97552259653337	91433.7265625	9.557157158300574E7	0	8056	0.13736497372736878	0.5762248799135665	13.844163933096462	412.9486083984375	412.9615783691406
634	412.97161865234375	24.748951856					1	DETECTED	412.9716 m/z @24.75 [151020OFc1_NvH-0949-Control-22.raw]	412.97161865234375	24.748951856	0.0542996274666667	99.9838927922667	99.92959316480004	1675292.875	1.2313556559842418E8	4	8056	0.17373747645125803	0.5208053670601452	1.4181171827833718	412.9617614746094	412.9813537597656
635	412.9898376464844	20.4211713466667					1	DETECTED	412.9898 m/z @20.42 [151020OFc1_NvH-0949-Control-22.raw]	412.9898376464844	20.4211713466667	0.176908658666667	99.9620207906667	99.78511213200004	480999.8125	1.0919789674918121E8	0	8056	0.06479147011977915	46.10437454971087	6.710061820033121	412.9816589355469	412.9996032714844
636	413.0063781738281	24.2756696296					1	DETECTED	413.0064 m/z @24.28 [151020OFc1_NvH-0949-Control-22.raw]	413.0063781738281	24.2756696296	0.4360196352	99.3563710429333	98.9203514077333	90596.8046875	1.1190880684585282E8	0	8056	9.555811774483175	3.622961888608058	6.277489797329641	412.9998779296875	413.00732421875
637	413.017578125	7.04175471733333					1	DETECTED	413.0176 m/z @7.04 [151020OFc1_NvH-0949-Control-22.raw]	413.017578125	7.04175471733333	0.5847831016	99.9948969368	99.41011383520001	142395.625	1.1349387214897114E8	0	8056	0.16371861044209446	1.4955655791505629	2.181969753611083	413.00775146484375	413.0195007324219
638	413.0295104980469	30.6499093373333					1	DETECTED	413.0295 m/z @30.65 [151020OFc1_NvH-0949-Control-22.raw]	413.0295104980469	30.6499093373333	0.0990400688	99.8295239669333	99.7304838981333	2062724.875	1.2884370367333405E8	5	8056	0.16005159243432132	0.5365002620154962	2.3766977739463226	413.0195617675781	413.0391845703125
639	413.0699462890625	90.1314120218667					1	DETECTED	413.0699 m/z @90.13 [151020OFc1_NvH-0949-Control-22.raw]	413.0699462890625	90.1314120218667	0.00837019573333333	99.9948969368	99.98652674106667	199035.65625	1.1655996273763908E8	0	8056	18.099475673340052	0.5261338686548381	0.006336901205443984	413.0601806640625	413.0793762207031
640	413.0939025878906	94.1711135808					1	DETECTED	413.0939 m/z @94.17 [151020OFc1_NvH-0949-Control-22.raw]	413.0939025878906	94.1711135808	0.0316721605333333	99.9838927922667	99.95222063173337	61018.0859375	1.0762866531654586E8	0	8056	0.23585017253398632	1.896366634937898	3.552990392188947	413.0839538574219	413.099609375
641	413.145263671875	92.0569712874667					1	DETECTED	413.1453 m/z @92.06 [151020OFc1_NvH-0949-Control-22.raw]	413.145263671875	92.0569712874667	9.0894732208	99.4336017256	90.3441285048	88636.1328125	1.1787159469958709E8	0	8056	1.0624632051808902	0.5174833471748721	14.97452725100505	413.1353759765625	413.15472412109375
642	413.17010498046875	21.1240717909333					1	DETECTED	413.1701 m/z @21.12 [151020OFc1_NvH-0949-Control-22.raw]	413.17010498046875	21.1240717909333	0.681934021066667	94.8021755845333	94.12024156346664	192091.9375	1.0776741474786021E8	0	8056	0.08968755384947613	7.3383661551124435	0.9122930366649499	413.16021728515625	413.1717834472656
643	413.181884765625	17.7901931992					1	DETECTED	413.1819 m/z @17.79 [151020OFc1_NvH-0949-Control-22.raw]	413.181884765625	17.7901931992	1.34026436826667	99.2515329373333	97.91126856906662	337977.15625	1.0946856264836122E8	0	8056	0.1262556727305011	0.7575345236909153	0.34532932111129616	413.1722106933594	413.1918640136719
644	413.1922607421875	39.5767499432					1	DETECTED	413.1923 m/z @39.58 [151020OFc1_NvH-0949-Control-22.raw]	413.1922607421875	39.5767499432	3.72189194053333	99.8625944984	96.14070255786667	323516.625	1.2445999033314231E8	2	8056	29.414459951487522	1.2084218431536093	0.008500290605403398	413.19189453125	413.1994934082031
645	413.2095031738281	17.8483406498667					1	DETECTED	413.2095 m/z @17.85 [151020OFc1_NvH-0949-Control-22.raw]	413.2095031738281	17.8483406498667	1.93225746693333	97.9222962202667	95.99003875333337	368648.9375	1.2748972571791801E8	0	8056	26.587563898151576	1.251462634001393	2.900098061202538	413.19952392578125	413.2122497558594
646	413.2222595214844	13.9362639984					1	DETECTED	413.2223 m/z @13.94 [151020OFc1_NvH-0949-Control-22.raw]	413.2222595214844	13.9362639984	1.9509217944	99.8515946690667	97.9006728746667	3400664.25	2.3070392515769386E8	4	8056	0.17534469307236478	43.34375470144401	6.559389385969636	413.2122802734375	413.2258605957031
647	413.2358703613281	16.5437924629333					1	DETECTED	413.2359 m/z @16.54 [151020OFc1_NvH-0949-Control-22.raw]	413.2358703613281	16.5437924629333	2.89302608506667	99.5327256037333	96.63969951866663	2.8327836E7	7.353286650300479E8	2	8056	0.16013103999496536	20.259245718116276	0.26066537815166674	413.22589111328125	413.245849609375
648	413.2535400390625	91.7486975314667					1	DETECTED	413.2535 m/z @91.75 [151020OFc1_NvH-0949-Control-22.raw]	413.2535400390625	91.7486975314667	2.9488650752	99.7750561752	96.8261911	2694156.0	1.8916543548820865E8	2	8056	66.18085848871537	0.5017146029495406	0.0023296179926609794	413.2458801269531	413.2635192871094
649	413.2636413574219	33.7211289829333					1	DETECTED	413.2636 m/z @33.72 [151020OFc1_NvH-0949-Control-22.raw]	413.2636413574219	33.7211289829333	0.00837019573333333	99.9948969368	99.98652674106667	708245.125	1.3737654904964122E8	0	8056	79.78164357028152	1.7690588592323078	2.5555926278984766	413.2635803222656	413.2735290527344
650	413.2893981933594	90.7696359917333					1	DETECTED	413.2894 m/z @90.77 [151020OFc1_NvH-0949-Control-22.raw]	413.2893981933594	90.7696359917333	2.70706520026667	98.1520290197333	95.44496381946664	89940.515625	1.0200431209360272E8	0	8056	87.3280815804844	0.5426383427917663	0.011084994906659552	413.2807312011719	413.2991943359375
651	413.3083801269531	91.5128692821333					1	DETECTED	413.3084 m/z @91.51 [151020OFc1_NvH-0949-Control-22.raw]	413.3083801269531	91.5128692821333	1.96950910986667	92.4810017778667	90.51149266800003	70355.765625	8.528954730652696E7	0	8056	1.4933744412383305	0.5055861689049209	0.0019075688176017102	413.2994689941406	413.313720703125
652	413.3260803222656	90.3381473130667					1	DETECTED	413.3261 m/z @90.34 [151020OFc1_NvH-0949-Control-22.raw]	413.3260803222656	90.3381473130667	5.3787798112	97.6587340250667	92.2799542138667	203842.546875	1.1785220775473642E8	0	8056	1.6760799120297918	0.5065194619768328	0.014731596694993897	413.3165283203125	413.33502197265625
653	413.3448181152344	91.7106836394667					1	DETECTED	413.3448 m/z @91.71 [151020OFc1_NvH-0949-Control-22.raw]	413.3448181152344	91.7106836394667	2.81793323386667	96.6796813581333	93.86174812426663	71230.1640625	1.1642371199755795E8	0	8056	0.7963093289708922	0.5279493979879915	0.001735684794221146	413.3372802734375	413.35198974609375
654	413.3623046875	90.3381473130667					1	DETECTED	413.3623 m/z @90.34 [151020OFc1_NvH-0949-Control-22.raw]	413.3623046875	90.3381473130667	0.00837019573333333	99.9948969368	99.98652674106667	156533.8125	1.0621108916712013E8	0	8056	87.57686006997005	0.5257760161305688	0.014922258476684297	413.3528137207031	413.3722839355469
655	413.4266357421875	35.4101300634667					1	DETECTED	413.4266 m/z @35.41 [151020OFc1_NvH-0949-Control-22.raw]	413.4266357421875	35.4101300634667	1.2303298224	99.3066297936	98.0762999712	496408.90625	1.1983595402610113E8	0	8056	4.876193856913808	0.5152571732320316	0.002578234119471065	413.41680908203125	413.4365539550781
656	413.44635009765625	20.2563233896					1	DETECTED	413.4464 m/z @20.26 [151020OFc1_NvH-0949-Control-22.raw]	413.44635009765625	20.2563233896	5.691561824	99.8076802565333	94.1161184325333	73334.2109375	9.108401773365456E7	0	8056	14.516669628932572	3.2759876060413395	5.5397870827416895	413.4366760253906	413.4485778808594
657	413.4585876464844	14.1952566845333					1	DETECTED	413.4586 m/z @14.20 [151020OFc1_NvH-0949-Control-22.raw]	413.4585876464844	14.1952566845333	2.266976724	98.4055817824	96.1386050584	347241.0	1.1171509664461708E8	0	8056	0.44721756723188655	31.11758251007356	30.575494932767544	413.4487609863281	413.46307373046875
658	413.47332763671875	24.748951856					1	DETECTED	413.4733 m/z @24.75 [151020OFc1_NvH-0949-Control-22.raw]	413.47332763671875	24.748951856	2.6423224968	99.9620207906667	97.3196982938667	657067.125	1.1705357556105913E8	0	8056	17.3541619088274	0.5077070617908259	0.013348079942857792	413.4634094238281	413.483154296875
659	413.4915466308594	20.4211713466667					1	DETECTED	413.4915 m/z @20.42 [151020OFc1_NvH-0949-Control-22.raw]	413.4915466308594	20.4211713466667	2.623941656	96.4394484944	93.8155068384	182332.109375	1.1313576090165038E8	0	8056	8.97690018250982	0.6082583135398244	0.21047091971248566	413.4836730957031	413.50103759765625
660	413.51531982421875	17.7429101554667					1	DETECTED	413.5153 m/z @17.74 [151020OFc1_NvH-0949-Control-22.raw]	413.51531982421875	17.7429101554667	2.6423224968	94.0492320661333	91.4069095693333	164916.734375	9.237266950109148E7	0	8056	0.12329554350188232	0.7358673592731484	95.34011179212821	413.50537109375	413.52276611328125
661	413.5329284667969	19.9900750437333					1	DETECTED	413.5329 m/z @19.99 [151020OFc1_NvH-0949-Control-22.raw]	413.5329284667969	19.9900750437333	2.845995128	97.4978947544	94.6518996264	167573.546875	1.081336525699703E8	0	8056	0.09283961993406109	0.5973107611285132	0.30948863380694996	413.52294921875	413.53594970703125
662	413.54595947265625	8.57436660186667					1	DETECTED	413.5460 m/z @8.57 [151020OFc1_NvH-0949-Control-22.raw]	413.54595947265625	8.57436660186667	3.20824361546667	98.5916316125333	95.38338799706663	212470.46875	1.0453476863969603E8	3	8056	35.23312729143919	24.992170369168868	48.66713672121801	413.5359802246094	413.5465087890625
663	413.55657958984375	13.9362639984					1	DETECTED	413.5566 m/z @13.94 [151020OFc1_NvH-0949-Control-22.raw]	413.55657958984375	13.9362639984	3.24542434453333	98.9987714610667	95.75334711653336	793168.25	1.2930202946897024E8	3	8056	0.1625872460600455	2.1506928093660735	0.5438066881326342	413.5466003417969	413.5586853027344
664	413.5686950683594	16.5437924629333					1	DETECTED	413.5687 m/z @16.54 [151020OFc1_NvH-0949-Control-22.raw]	413.5686950683594	16.5437924629333	3.33414647146667	99.5105941456	96.17644767413333	1.0774936E7	3.218828614359138E8	3	8056	0.21439823385738066	1.2145370089494676	15.533821036303161	413.5587158203125	413.57867431640625
665	413.5787658691406	23.8822902821333					1	DETECTED	413.5788 m/z @23.88 [151020OFc1_NvH-0949-Control-22.raw]	413.5787658691406	23.8822902821333	1.14999722026667	95.3535065992	94.20350937893333	529138.75	1.2203031982202475E8	3	8056	19.238094092144255	1.0410111115466882	0.3928963236356944	413.5787048339844	413.5886535644531
666	413.59051513671875	31.4947746016					1	DETECTED	413.5905 m/z @31.49 [151020OFc1_NvH-0949-Control-22.raw]	413.59051513671875	31.4947746016	3.1340064872	96.1230143437333	92.9890078565333	329879.59375	1.2757659210267554E8	0	8056	0.11617547732083722	0.5078861417851371	0.013915061805533148	413.58880615234375	413.6002502441406
667	413.62750244140625	35.4190756709333					1	DETECTED	413.6275 m/z @35.42 [151020OFc1_NvH-0949-Control-22.raw]	413.62750244140625	35.4190756709333	2.73486542506667	92.0360237026667	89.30115827760002	227218.34375	1.0020653269483867E8	0	8056	4.842192737530276	2.021908081608209	0.06494654049917054	413.61767578125	413.6374206542969
668	413.6954040527344	22.3544124789333					1	DETECTED	413.6954 m/z @22.35 [151020OFc1_NvH-0949-Control-22.raw]	413.6954040527344	22.3544124789333	0.210062358933333	96.6905665818667	96.48050422293338	502249.125	1.1949550254850222E8	0	8056	0.16981716785599232	2.3657456895619124	1.1405042628140132	413.6854553222656	413.7053527832031
669	413.7095642089844	14.1695362829333					1	DETECTED	413.7096 m/z @14.17 [151020OFc1_NvH-0949-Control-22.raw]	413.7095642089844	14.1695362829333	3.76023079173333	59.5362089882667	55.77597819653337	240205.828125	7.659458179734793E7	0	8056	0.5944659729306352	4.599364052167036	20.16031420384906	413.7055969238281	413.7099304199219
670	413.7199401855469	11.3971614733333					1	DETECTED	413.7199 m/z @11.40 [151020OFc1_NvH-0949-Control-22.raw]	413.7199401855469	11.3971614733333	2.74400278506667	97.0006109741333	94.25660818906663	449947.3125	1.1489953193944323E8	4	8056	17.449876585858117	6.571986918859094	8.541651549232295	413.7099914550781	413.72198486328125
671	413.7320251464844	22.3232752632					1	DETECTED	413.7320 m/z @22.32 [151020OFc1_NvH-0949-Control-22.raw]	413.7320251464844	22.3232752632	2.93963392293333	97.9222962202667	94.98266229733338	1535290.625	1.9447001398582935E8	2	8056	8.975644230948266	0.5651107340574029	0.3255403293773313	413.72210693359375	413.7352600097656
672	413.74530029296875	25.6004355002667					1	DETECTED	413.7453 m/z @25.60 [151020OFc1_NvH-0949-Control-22.raw]	413.74530029296875	25.6004355002667	2.8272581616	97.9004568016	95.07319864	4985914.5	1.9536441657423893E8	0	8056	0.15821336300693645	0.5077182963411795	1.2352634547853256	413.7353210449219	413.7552795410156
673	413.7559814453125	27.8993194664					1	DETECTED	413.7560 m/z @27.90 [151020OFc1_NvH-0949-Control-22.raw]	413.7559814453125	27.8993194664	6.91885640933333	74.1092794722667	67.19042306293338	273936.84375	9.105855663453205E7	4	8056	3.7330442467581655	0.5987582943820492	0.18911495748406956	413.75531005859375	413.7564697265625
674	413.7665100097656	16.3638531098667					1	DETECTED	413.7665 m/z @16.36 [151020OFc1_NvH-0949-Control-22.raw]	413.7665100097656	16.3638531098667	1.7741527208	98.0537445424	96.2795918216	4291561.5	1.9662868625301677E8	2	8056	0.20214549307043939	11.1198190390592	18.013484426299936	413.756591796875	413.7762451171875
675	413.779052734375	44.5490853874667					1	DETECTED	413.7791 m/z @44.55 [151020OFc1_NvH-0949-Control-22.raw]	413.779052734375	44.5490853874667	3.8521696992	72.4541855834667	68.60201588426669	292370.21875	8.506657852172598E7	0	8056	7.57350072749005	0.5020753692131668	0.01124936575693555	413.7774963378906	413.7886047363281
676	413.84490966796875	41.7216068704					1	DETECTED	413.8449 m/z @41.72 [151020OFc1_NvH-0949-Control-22.raw]	413.84490966796875	41.7216068704	0.0203626728	99.9948969368	99.974534264	98860.4140625	9.172155424149981E7	0	8056	79.21001413896353	1.2194664969014342	2.028505471835975	413.8349304199219	413.8532409667969
677	413.8632507324219	22.9862525325333					1	DETECTED	413.8633 m/z @22.99 [151020OFc1_NvH-0949-Control-22.raw]	413.8632507324219	22.9862525325333	0.121193993333333	99.9948969368	99.87370294346667	317411.90625	1.0336314332130747E8	0	8056	13.446942761151899	0.7672410340213156	1.7031931525843846	413.8534851074219	413.87322998046875
678	413.8737487792969	17.5608560525333					1	DETECTED	413.8737 m/z @17.56 [151020OFc1_NvH-0949-Control-22.raw]	413.8737487792969	17.5608560525333	0.265205276	96.5165951448	96.25138986879999	284216.71875	9.151784229239455E7	0	8056	0.036804795303087445	0.5063968120317239	1.717375459671663	413.8732604980469	413.8751525878906
679	413.8851623535156	26.6871583010667					1	DETECTED	413.8852 m/z @26.69 [151020OFc1_NvH-0949-Control-22.raw]	413.8851623535156	26.6871583010667	0.00837019573333333	99.9838927922667	99.97552259653337	1.5997679E7	2.9523273278500664E8	3	8056	0.16116896363251243	1.2416032793546115	1.0295034840032267	413.8752136230469	413.8951416015625
680	413.90313720703125	16.5212201882667					1	DETECTED	413.9031 m/z @16.52 [151020OFc1_NvH-0949-Control-22.raw]	413.90313720703125	16.5212201882667	0.0203626728	99.9948969368	99.974534264	2530218.0	1.830114380266691E8	3	8056	2.3881481709430155	5.478311367317499	1.2361906354720549	413.8951721191406	413.9131164550781
681	413.91314697265625	23.7585459904					1	DETECTED	413.9131 m/z @23.76 [151020OFc1_NvH-0949-Control-22.raw]	413.91314697265625	23.7585459904	0.0316721605333333	99.8846421714667	99.85297001093336	288369.9375	1.0409244388031684E8	0	8056	10.047389707657288	0.5912316009798707	1.3290247508915634	413.91314697265625	413.9231262207031
682	413.92584228515625	31.5477677589333					1	DETECTED	413.9258 m/z @31.55 [151020OFc1_NvH-0949-Control-22.raw]	413.92584228515625	31.5477677589333	0.0654829842666667	99.9838927922667	99.91840980800004	209349.265625	1.0526467441481282E8	0	8056	0.1643331645035353	2.484575071526154	0.00637748919446551	413.9231872558594	413.935791015625
683	413.9399719238281	40.2928895973333					1	DETECTED	413.9400 m/z @40.29 [151020OFc1_NvH-0949-Control-22.raw]	413.9399719238281	40.2928895973333	0.0542996274666667	99.9838927922667	99.92959316480004	37175.01953125	1.0167956926512618E8	0	8056	98.61610236963564	1.1984948384252676	1.4519197028722892	413.9360656738281	413.9414367675781
684	413.9514465332031	33.6439528106667					1	DETECTED	413.9514 m/z @33.64 [151020OFc1_NvH-0949-Control-22.raw]	413.9514465332031	33.6439528106667	0.00837019573333333	99.9620207906667	99.95365059493336	137506.75	9.923177132126978E7	0	8056	18.75416432311799	1.7375085129430636	0.00323691606582742	413.94146728515625	413.9542541503906
685	413.9642639160156	10.8505663813333					1	DETECTED	413.9643 m/z @10.85 [151020OFc1_NvH-0949-Control-22.raw]	413.9642639160156	10.8505663813333	0.0203626728	99.5874644621333	99.5671017893333	1211695.625	1.4066152873059314E8	0	8056	0.2475129785872081	1.0333087831355416	2.1784848060302044	413.9543762207031	413.9742126464844
686	413.98358154296875	43.6883801189333					1	DETECTED	413.9836 m/z @43.69 [151020OFc1_NvH-0949-Control-22.raw]	413.98358154296875	43.6883801189333	3.66637351813333	99.9177673056	96.25139378746667	1017542.6875	1.2984012675544372E8	4	8056	0.16263166945724095	1.429166838747656	0.01898871635238593	413.974365234375	413.98583984375
687	413.9959716796875	25.6004355002667					1	DETECTED	413.9960 m/z @25.60 [151020OFc1_NvH-0949-Control-22.raw]	413.9959716796875	25.6004355002667	0.00837019573333333	99.9398814832	99.93151128746666	4606683.0	1.9788777022343495E8	4	8056	0.15083247533416255	8.256371356913798	19.178822868520744	413.986083984375	414.00592041015625
688	414.0164794921875	37.6136138781333					1	DETECTED	414.0165 m/z @37.61 [151020OFc1_NvH-0949-Control-22.raw]	414.0164794921875	37.6136138781333	0.232276138933333	99.9838927922667	99.75161665333337	40141.625	9.504514610086167E7	0	8056	82.14853329067256	1.2749328700687983	1.66711152063775	414.0067443847656	414.0201721191406
689	414.05303955078125	75.3783940872					1	DETECTED	414.0530 m/z @75.38 [151020OFc1_NvH-0949-Control-22.raw]	414.05303955078125	75.3783940872	0.165677314666667	99.7968160085333	99.63113869386663	62478.55078125	1.0620677797273362E8	0	8056	4.874543891469926	0.6623290779083424	0.2572066072625443	414.0434875488281	414.06219482421875
690	414.06951904296875	38.7786023709333					1	DETECTED	414.0695 m/z @38.78 [151020OFc1_NvH-0949-Control-22.raw]	414.06951904296875	38.7786023709333	0.00837019573333333	99.8186219	99.81025170426666	40870.98828125	9.793869389188273E7	0	8056	35.813373457195624	1.2323280711212148	1.4747782456802707	414.06329345703125	414.0794677734375
691	414.0901184082031	89.9929094365333					1	DETECTED	414.0901 m/z @89.99 [151020OFc1_NvH-0949-Control-22.raw]	414.0901184082031	89.9929094365333	5.238922816	98.7776821421333	93.5387593261333	571549.875	1.1160689857015637E8	2	8056	0.10676262042623819	null	null	414.080322265625	414.09991455078125
692	414.17413330078125	91.4485307925333					1	DETECTED	414.1741 m/z @91.45 [151020OFc1_NvH-0949-Control-22.raw]	414.17413330078125	91.4485307925333	4.82555850373333	96.4726333690667	91.64707486533337	270552.21875	9.84511676622704E7	0	8056	0.3051465301773817	0.9790060922995605	0.6732475703724329	414.1642761230469	414.18408203125
693	414.188720703125	10.6124078445333					1	DETECTED	414.1887 m/z @10.61 [151020OFc1_NvH-0949-Control-22.raw]	414.188720703125	10.6124078445333	4.67401031653333	98.6567706376	93.98276032106668	106660.6328125	1.1673684237172908E8	3	8056	1.4278945478103768	0.6030091429260546	0.36802078018849993	414.18414306640625	414.19342041015625
694	414.20343017578125	18.2977788978667					1	DETECTED	414.2034 m/z @18.30 [151020OFc1_NvH-0949-Control-22.raw]	414.20343017578125	18.2977788978667	2.88381338693333	99.2077776349333	96.32396424799997	4776490.5	2.160279605955986E8	3	8056	0.25461593127328186	1.003838799853454	6.765790199666149	414.1934509277344	414.208984375
695	414.218994140625	26.6641879981333					1	DETECTED	414.2190 m/z @26.66 [151020OFc1_NvH-0949-Control-22.raw]	414.218994140625	26.6641879981333	0.457240339466667	99.8625944984	99.40535415893333	9857047.0	2.9807648437754893E8	2	8056	0.2054713755692461	0.6461826449820652	0.49709407723121296	414.2090148925781	414.2289733886719
696	414.23028564453125	16.1874424928					1	DETECTED	414.2303 m/z @16.19 [151020OFc1_NvH-0949-Control-22.raw]	414.23028564453125	16.1874424928	3.10628401653333	99.3286525018667	96.22236848533336	7864459.0	2.6057325209305787E8	3	8056	0.1892614186232784	1.2078292693661599	0.7367204321112899	414.22900390625	414.2402648925781
697	414.24847412109375	71.5035821128					1	DETECTED	414.2485 m/z @71.50 [151020OFc1_NvH-0949-Control-22.raw]	414.24847412109375	71.5035821128	0.372403785866667	99.0098896106667	98.63748582480004	4286366.5	5.0834234551313275E8	2	8056	2.3517476031460944	4.601796012744953	13.303545404068219	414.24029541015625	414.2584533691406
698	414.2677917480469	16.3638531098667					1	DETECTED	414.2678 m/z @16.36 [151020OFc1_NvH-0949-Control-22.raw]	414.2677917480469	16.3638531098667	0.00837019573333333	99.9838927922667	99.97552259653337	2106966.5	1.7469706337363797E8	2	8056	1.1566990737970855	6.526993861762888	19.65603005277607	414.2585144042969	414.2776184082031
699	414.284912109375	92.5741844464					1	DETECTED	414.2849 m/z @92.57 [151020OFc1_NvH-0949-Control-22.raw]	414.284912109375	92.5741844464	3.76023079173333	99.5763689096	95.81613811786667	2087308.5	1.2602403674765886E8	0	8056	0.15660427711063107	0.5670929467179475	1.982521069094071	414.2779541015625	414.2906799316406
700	414.2999267578125	91.1697981232					1	DETECTED	414.2999 m/z @91.17 [151020OFc1_NvH-0949-Control-22.raw]	414.2999267578125	91.1697981232	0.703400296266667	94.8697452354667	94.16634493920003	136777.96875	9.184503500325492E7	0	8056	0.10130168077719759	0.5176224301744253	69.68398644032841	414.2950744628906	414.3085021972656
701	414.3213806152344	91.6515070202667					1	DETECTED	414.3214 m/z @91.65 [151020OFc1_NvH-0949-Control-22.raw]	414.3213806152344	91.6515070202667	10.4801633914667	97.6698610922667	87.1896977008	96725.078125	8.469090776013474E7	0	8056	0.7232673861227283	0.5370719135777904	0.7265067359994337	414.31317138671875	414.330078125
702	414.35821533203125	90.8078106917333					1	DETECTED	414.3582 m/z @90.81 [151020OFc1_NvH-0949-Control-22.raw]	414.35821533203125	90.8078106917333	0.0767742026666667	99.9948969368	99.91812273413333	93146.6484375	1.6089969306880474E8	0	8056	0.5728960268442762	0.5366426407455647	0.008969191677012978	414.3482666015625	414.3675842285156
703	414.4510192871094	19.9900750437333					1	DETECTED	414.4510 m/z @19.99 [151020OFc1_NvH-0949-Control-22.raw]	414.4510192871094	19.9900750437333	0.7157380408	99.1420943688	98.426356328	810669.375	1.1422657100149399E8	0	8056	0.11169661437604717	9.285116513760629	0.5406082599785241	414.4410400390625	414.4609680175781
704	414.465576171875	10.8316534650667					1	DETECTED	414.4656 m/z @10.83 [151020OFc1_NvH-0949-Control-22.raw]	414.465576171875	10.8316534650667	0.243230054133333	96.7694172309333	96.52618717679997	570142.9375	1.0940164443454823E8	0	8056	0.19346881993874376	19.52195798809297	0.04279274202967986	414.4610595703125	414.4754333496094
705	414.4828796386719	41.3579008461333					1	DETECTED	414.4829 m/z @41.36 [151020OFc1_NvH-0949-Control-22.raw]	414.4828796386719	41.3579008461333	2.73486542506667	99.7529524317333	97.01808700666663	454795.9375	1.1683174647814618E8	4	8056	2.384159630727808	0.7612309812908234	68.20290089885607	414.4756164550781	414.4877624511719
706	414.4977722167969	25.5414672634667					1	DETECTED	414.4978 m/z @25.54 [151020OFc1_NvH-0949-Control-22.raw]	414.4977722167969	25.5414672634667	3.5099191512	98.2840959168	94.7741767656	717594.8125	1.4054726355208915E8	0	8056	5.443322576860087	0.7399016154750312	0.4575605877596183	414.48779296875	414.5068359375
707	414.5166015625	17.655257448					1	DETECTED	414.5166 m/z @17.66 [151020OFc1_NvH-0949-Control-22.raw]	414.5166015625	17.655257448	2.49450318986667	99.6536818872	97.15917869733332	299362.21875	9.79176181486848E7	3	8056	0.13167139929995386	0.6263420911481894	0.9230254811032027	414.5080871582031	414.5265808105469
708	414.5377197265625	18.3100811058667					1	DETECTED	414.5377 m/z @18.31 [151020OFc1_NvH-0949-Control-22.raw]	414.5377197265625	18.3100811058667	3.74014607706667	96.6361981616	92.89605208453334	3130121.25	1.5383636870919943E8	0	8056	0.2655642764690995	0.7994096589173297	0.3290172064751942	414.5281982421875	414.54241943359375
709	414.5524597167969	26.6641879981333					1	DETECTED	414.5525 m/z @26.66 [151020OFc1_NvH-0949-Control-22.raw]	414.5524597167969	26.6641879981333	1.81188367946667	98.5266702709333	96.71478659146662	4557895.0	1.7633360213547793E8	3	8056	0.13596234099349047	55.37949268933026	134.88793590391063	414.54248046875	414.5572814941406
710	414.5672912597656	19.5681730584					1	DETECTED	414.5673 m/z @19.57 [151020OFc1_NvH-0949-Control-22.raw]	414.5672912597656	19.5681730584	1.46922732853333	99.9398814832	98.47065415466666	8588979.0	3.819010905381646E8	3	8056	3.4142496131364837	0.6167666190900708	0.24432485533527157	414.55731201171875	414.5772399902344
711	414.5865783691406	26.5553805917333					1	DETECTED	414.5866 m/z @26.56 [151020OFc1_NvH-0949-Control-22.raw]	414.5865783691406	26.5553805917333	3.17104773173333	86.5806107728	83.40956304106668	175914.46875	9.461418603680104E7	3	8056	5.441521969209578	1.980402921869515	0.18815859268149268	414.5773010253906	414.59649658203125
712	414.60272216796875	42.2610384565333					1	DETECTED	414.6027 m/z @42.26 [151020OFc1_NvH-0949-Control-22.raw]	414.60272216796875	42.2610384565333	1.55825984346667	90.2864600205333	88.72820017706663	125649.0078125	1.0519426602311113E8	0	8056	0.13317964097898027	1.1038005166767297	1.2017289021779127	414.5967102050781	414.6111145019531
713	414.621337890625	21.6786072002667					1	DETECTED	414.6213 m/z @21.68 [151020OFc1_NvH-0949-Control-22.raw]	414.621337890625	21.6786072002667	3.08775113146667	98.2179448448	95.13019371333333	134137.25	9.340740599712387E7	0	8056	0.06625110809546442	3.409785105902734	2.987688934191917	414.6115417480469	414.6312561035156
714	414.6475524902344	30.2115394882667					1	DETECTED	414.6476 m/z @30.21 [151020OFc1_NvH-0949-Control-22.raw]	414.6475524902344	30.2115394882667	3.00473331386667	98.8772770541333	95.87254374026664	64598.40625	1.00002498366495E8	0	8056	89.2716340851214	2.1505848698995593	3.258987675954926	414.6378479003906	414.65753173828125
715	414.6907043457031	23.2216314050667					1	DETECTED	414.6907 m/z @23.22 [151020OFc1_NvH-0949-Control-22.raw]	414.6907043457031	23.2216314050667	3.7784765064	98.4497231141333	94.67124660773331	426784.875	1.1949931458162387E8	0	8056	15.648929320082388	2.62085343175579	0.4645046525247477	414.6809997558594	414.70068359375
716	414.70172119140625	19.9618455944					1	DETECTED	414.7017 m/z @19.96 [151020OFc1_NvH-0949-Control-22.raw]	414.70172119140625	19.9618455944	4.29209170986667	94.6140751933333	90.32198348346664	387082.90625	1.064075235033589E8	0	8056	1.679593363401171	2.0565590819795134	13.657581618938028	414.7007141113281	414.7117004394531
717	414.71234130859375	16.6324275296					1	DETECTED	414.7123 m/z @16.63 [151020OFc1_NvH-0949-Control-22.raw]	414.71234130859375	16.6324275296	1.84866035973333	51.5777452874667	49.72908492773337	140239.71875	5.8811286358952984E7	0	8056	0.18023232766684671	0.5074118770933794	0.1054634106187161	414.7117614746094	414.7149353027344
718	414.7249450683594	23.0947431650667					1	DETECTED	414.7249 m/z @23.09 [151020OFc1_NvH-0949-Control-22.raw]	414.7249450683594	23.0947431650667	2.27632040186667	99.499550816	97.22323041413333	982967.6875	1.72628659410295E8	4	8056	0.17879501976938883	0.7205568672078129	0.44786209622977985	414.71502685546875	414.7348937988281
719	414.7351989746094	43.7522628216					1	DETECTED	414.7352 m/z @43.75 [151020OFc1_NvH-0949-Control-22.raw]	414.7351989746094	43.7522628216	3.76944970293333	94.8309226322667	91.06147292933338	255977.046875	1.0295377727898909E8	0	8056	9.889368487639395	1.2808285636872985	0.0016039915396810502	414.7349548339844	414.7403869628906
720	414.7503967285156	26.9183642482667					1	DETECTED	414.7504 m/z @26.92 [151020OFc1_NvH-0949-Control-22.raw]	414.7503967285156	26.9183642482667	2.46664708133333	99.1965228482667	96.72987576693336	2612679.25	2.298159988463195E8	2	8056	6.722380256736031	5.430878785242572	0.9422837043112466	414.74041748046875	414.7603454589844
721	414.77008056640625	20.1137546216					1	DETECTED	414.7701 m/z @20.11 [151020OFc1_NvH-0949-Control-22.raw]	414.77008056640625	20.1137546216	1.44931881146667	97.4200955461333	95.97077673466663	1355627.5	1.849805758971431E8	2	8056	57.56506281460716	3.830960647326496	52.71921471431981	414.76043701171875	414.77996826171875
722	414.7807922363281	18.0082180402667					1	DETECTED	414.7808 m/z @18.01 [151020OFc1_NvH-0949-Control-22.raw]	414.7807922363281	18.0082180402667	1.34026436826667	99.7086548538667	98.36839048560003	144739.359375	9.713400561520143E7	0	8056	0.09988608672612997	3.6965740392228392	48.502133701055634	414.7806091308594	414.79022216796875
723	414.82171630859375	21.7343378586667					1	DETECTED	414.8217 m/z @21.73 [151020OFc1_NvH-0949-Control-22.raw]	414.82171630859375	21.7343378586667	0.811316169866667	99.499550816	98.68823464613332	146291.328125	1.0048988986472918E8	0	8056	0.09869665273789607	2.374209906255349	0.11339118139115195	414.8120422363281	414.8311767578125
724	414.85089111328125	17.6178016624					1	DETECTED	414.8509 m/z @17.62 [151020OFc1_NvH-0949-Control-22.raw]	414.85089111328125	17.6178016624	0.00837019573333333	99.9507498413333	99.94237964559997	262481.8125	1.0423527085142273E8	0	8056	0.04669927650321881	1.4742604763655909	0.11356795122196894	414.8409118652344	414.86083984375
725	414.8717956542969	18.2877768568					1	DETECTED	414.8718 m/z @18.29 [151020OFc1_NvH-0949-Control-22.raw]	414.8717956542969	18.2877768568	0.00837019573333333	99.9948969368	99.98652674106667	1321559.75	1.4586907572730452E8	3	8056	11.649959357916977	6.387903681982965	6.412888448991464	414.8619384765625	414.87994384765625
726	414.88995361328125	42.6261652869333					1	DETECTED	414.8900 m/z @42.63 [151020OFc1_NvH-0949-Control-22.raw]	414.88995361328125	42.6261652869333	0.00837019573333333	99.9948969368	99.98652674106667	1428400.25	1.3295108311206748E8	3	8056	15.916116427763964	0.5016650807256482	0.007149279917861989	414.8799743652344	414.8912353515625
727	414.9012451171875	19.542254548					1	DETECTED	414.9012 m/z @19.54 [151020OFc1_NvH-0949-Control-22.raw]	414.9012451171875	19.542254548	0.00837019573333333	99.9948969368	99.98652674106667	5265840.5	2.6406900178577206E8	0	8056	0.35954457187531474	0.8310429375023642	0.12428025007470803	414.89129638671875	414.9112243652344
728	414.9128112792969	37.9527162157333					1	DETECTED	414.9128 m/z @37.95 [151020OFc1_NvH-0949-Control-22.raw]	414.9128112792969	37.9527162157333	0.00837019573333333	99.9838927922667	99.97552259653337	310276.46875	9.799847789676963E7	3	8056	0.07511006459095881	1.4430122199501783	1136.838699907631	414.9112548828125	414.92279052734375
729	414.9322509765625	89.4735888626667					1	DETECTED	414.9323 m/z @89.47 [151020OFc1_NvH-0949-Control-22.raw]	414.9322509765625	89.4735888626667	0.165677314666667	99.9948969368	99.82921962213334	59071.671875	1.0412898431261896E8	0	8056	60.077843913825234	0.5427632670728177	0.08699594074257452	414.9228210449219	414.9340515136719
730	414.9440612792969	7.6573622136					1	DETECTED	414.9441 m/z @7.66 [151020OFc1_NvH-0949-Control-22.raw]	414.9440612792969	7.6573622136	0.00837019573333333	99.9948969368	99.98652674106667	309999.25	1.1994866749777995E8	0	8056	0.20163177115813902	14.548866951007886	125.96694732049542	414.93408203125	414.9540100097656
731	414.9620056152344	23.3941692437333					1	DETECTED	414.9620 m/z @23.39 [151020OFc1_NvH-0949-Control-22.raw]	414.9620056152344	23.3941692437333	0.176908658666667	99.9398814832	99.76297282453334	58516.08984375	1.0123954538464661E8	0	8056	21.043901794296787	2.504593548335704	3.9726096343546136	414.9541320800781	414.9655456542969
732	414.9757080078125	23.108711636					1	DETECTED	414.9757 m/z @23.11 [151020OFc1_NvH-0949-Control-22.raw]	414.9757080078125	23.108711636	0.00837019573333333	99.9838927922667	99.97552259653337	889664.1875	1.1588641886952019E8	0	8056	0.1150017498430671	0.5880976487902637	0.1808467292760038	414.9657897949219	414.98553466796875
733	414.9969482421875	42.6883871213333					1	DETECTED	414.9969 m/z @42.69 [151020OFc1_NvH-0949-Control-22.raw]	414.9969482421875	42.6883871213333	0.0203626728	99.7198257712	99.69946309839999	261767.203125	1.1358149472940865E8	0	8056	0.13406308061824745	0.5647108239620177	0.2767224109652161	414.98699951171875	415.0068359375
734	415.0307922363281	69.7136855973333					1	DETECTED	415.0308 m/z @69.71 [151020OFc1_NvH-0949-Control-22.raw]	415.0307922363281	69.7136855973333	0.00837019573333333	99.9948969368	99.98652674106667	865889.0625	1.5962142982275125E8	0	8056	1.0625916054683984	0.5203702744792096	0.02700807698930918	415.02081298828125	415.04071044921875
735	415.06573486328125	90.1720280890667					1	DETECTED	415.0657 m/z @90.17 [151020OFc1_NvH-0949-Control-22.raw]	415.06573486328125	90.1720280890667	0.00837019573333333	99.9067379757333	99.89836777999996	55728.9921875	1.12136967334754E8	0	8056	22.460814874258247	0.5246437714113276	0.04824339251488565	415.056396484375	415.07568359375
736	415.1109619140625	55.0435559216					1	DETECTED	415.1110 m/z @55.04 [151020OFc1_NvH-0949-Control-22.raw]	415.1109619140625	55.0435559216	8.5340776048	99.9620207906667	91.4279431858667	36430.41015625	1.0162237490848885E8	0	8056	86.83143651415394	0.9292093035425868	0.8657550378574284	415.10394287109375	415.1135559082031
737	415.1728515625	27.4425043669333					1	DETECTED	415.1729 m/z @27.44 [151020OFc1_NvH-0949-Control-22.raw]	415.1728515625	27.4425043669333	5.436522864	98.9655673458667	93.5290444818667	99268.1953125	9.447092296627145E7	0	8056	0.08676555573483924	2.3673377523305876	3.307750946918526	415.1640625	415.1817626953125
738	415.1918029785156	23.1275099928					1	DETECTED	415.1918 m/z @23.13 [151020OFc1_NvH-0949-Control-22.raw]	415.1918029785156	23.1275099928	3.12465703253333	91.8713565989333	88.74669956639997	161869.328125	9.76574213855659E7	0	8056	14.6059635419668	2.857064534774334	0.3468787932001823	415.18182373046875	415.1920166015625
739	415.2020263671875	13.9662119864					1	DETECTED	415.2020 m/z @13.97 [151020OFc1_NvH-0949-Control-22.raw]	415.2020263671875	13.9662119864	3.3806309528	98.1848829517333	94.8042519989333	327953.75	1.1075102917390476E8	3	8056	15.567419391080051	6.210061894597476	12.593119298084403	415.1920471191406	415.2037658691406
740	415.2137756347656	33.0015948536					1	DETECTED	415.2138 m/z @33.00 [151020OFc1_NvH-0949-Control-22.raw]	415.2137756347656	33.0015948536	3.08775113146667	99.8625944984	96.77484336693333	2.437756E7	5.321483519144939E8	2	8056	0.17935286202362732	0.5342182413681571	0.01290066475463844	415.20379638671875	415.2237548828125
741	415.23126220703125	47.2763436936					1	DETECTED	415.2313 m/z @47.28 [151020OFc1_NvH-0949-Control-22.raw]	415.23126220703125	47.2763436936	3.00473331386667	99.5763689096	96.57163559573334	3929204.0	2.610933383002283E8	3	8056	27.843027204821066	0.5060294878004422	0.02195244422968613	415.2237854003906	415.2412414550781
742	415.2422790527344	31.0338446618667					1	DETECTED	415.2423 m/z @31.03 [151020OFc1_NvH-0949-Control-22.raw]	415.2422790527344	31.0338446618667	2.21132506613333	96.0905187112	93.87919364506668	3163296.25	2.788961248488886E8	2	8056	14.866369232016915	3.368768247953235	7.571821504381338	415.2413024902344	415.25225830078125
743	415.2553405761719	33.7211289829333					1	DETECTED	415.2553 m/z @33.72 [151020OFc1_NvH-0949-Control-22.raw]	415.2553405761719	33.7211289829333	1.40984242586667	99.4446118202667	98.03476939440003	1938433.875	2.5945011786333597E8	2	8056	9.33293062359526	0.9334749890153803	0.08487379136396189	415.2522888183594	415.2580871582031
744	415.2680969238281	51.2590069061333					1	DETECTED	415.2681 m/z @51.26 [151020OFc1_NvH-0949-Control-22.raw]	415.2680969238281	51.2590069061333	1.24044210613333	99.9729910125333	98.73254890639997	3304133.5	2.0412073272099343E8	3	8056	0.19773663124394147	0.8043510014843623	0.009057195187621802	415.2582092285156	415.2780456542969
745	415.2795715332031	15.3440103464					1	DETECTED	415.2796 m/z @15.34 [151020OFc1_NvH-0949-Control-22.raw]	415.2795715332031	15.3440103464	2.97676278613333	92.7684569888	89.79169420266666	208278.9375	1.1240147681540623E8	0	8056	0.0462204883789461	6.939541351012901	1.3743880782230218	415.2781066894531	415.2814636230469
746	415.2921447753906	43.9524250864					1	DETECTED	415.2921 m/z @43.95 [151020OFc1_NvH-0949-Control-22.raw]	415.2921447753906	43.9524250864	4.35773508826667	96.9012803954667	92.54354530720003	555564.1875	1.0959492065825848E8	0	8056	0.34521806234304364	52.55678740945236	1.208407630221844	415.2823486328125	415.30157470703125
747	415.3048400878906	91.1205693477333					1	DETECTED	415.3048 m/z @91.12 [151020OFc1_NvH-0949-Control-22.raw]	415.3048400878906	91.1205693477333	18.0876587693333	92.4004505224	74.3127917530667	39066.23046875	5.35744272889455E7	0	8056	0.3508730076849389	0.5087623590825726	0.01752471816514522	415.30303955078125	415.31341552734375
748	415.4209899902344	24.8787748672					1	DETECTED	415.4210 m/z @24.88 [151020OFc1_NvH-0949-Control-22.raw]	415.4209899902344	24.8787748672	3.31527321786667	99.3783442586667	96.06307104080003	77660.9375	9.64814445159634E7	0	8056	0.4433703663632613	2.2274460011871486	3.4548920023742977	415.4113464355469	415.4226989746094
749	415.4327087402344	41.4330080445333					1	DETECTED	415.4327 m/z @41.43 [151020OFc1_NvH-0949-Control-22.raw]	415.4327087402344	41.4330080445333	1.90423092213333	99.6426238821333	97.73839295999996	99872.609375	9.703827741303994E7	0	8056	62.218132217457764	1.3893693828744613	1.7805233653656851	415.4227600097656	415.44268798828125
750	415.44744873046875	23.0822390269333					1	DETECTED	415.4474 m/z @23.08 [151020OFc1_NvH-0949-Control-22.raw]	415.44744873046875	23.0822390269333	3.74014607706667	97.5424378653333	93.80229178826663	96331.5546875	1.0040811639302978E8	0	8056	89.84797495836283	2.9238165022587337	4.800451295977188	415.4427185058594	415.4494934082031
751	415.4595031738281	20.8577538581333					1	DETECTED	415.4595 m/z @20.86 [151020OFc1_NvH-0949-Control-22.raw]	415.4595031738281	20.8577538581333	2.13714272	99.7086548538667	97.5715121338667	724751.0	1.2313113830054118E8	4	8056	0.29316526054350334	11.155631862462714	0.3263586027748363	415.44952392578125	415.469482421875
752	415.4785461425781	25.2036920258667					1	DETECTED	415.4785 m/z @25.20 [151020OFc1_NvH-0949-Control-22.raw]	415.4785461425781	25.2036920258667	2.17424437306667	99.1420943688	96.96784999573333	713668.375	1.1584282571423015E8	4	8056	0.09553533868091435	0.7032901076960626	0.18699898656447175	415.46954345703125	415.4884338378906
753	415.4896240234375	42.4374026397333					1	DETECTED	415.4896 m/z @42.44 [151020OFc1_NvH-0949-Control-22.raw]	415.4896240234375	42.4374026397333	2.8553037544	98.9432570762667	96.0879533218667	181084.796875	1.0237340422116537E8	0	8056	56.64436648700416	1.54941680928034	2.303997380753445	415.4889221191406	415.49957275390625
754	415.52423095703125	19.3590584042667					1	DETECTED	415.5242 m/z @19.36 [151020OFc1_NvH-0949-Control-22.raw]	415.52423095703125	19.3590584042667	3.39003064613333	98.1301392426667	94.74010859653337	193967.21875	1.0422273901959318E8	0	8056	10.083887942890442	0.5302675127150396	0.6352253749966726	415.5146179199219	415.53399658203125
755	415.5440368652344	29.8937802093333					1	DETECTED	415.5440 m/z @29.89 [151020OFc1_NvH-0949-Control-22.raw]	415.5440368652344	29.8937802093333	1.66040653253333	79.4616791893333	77.80127265679997	347619.53125	9.851120778021173E7	3	8056	0.048947379491547593	0.5077734072958593	0.17975942663792696	415.5341491699219	415.55401611328125
756	415.5542297363281	19.2489579258667					1	DETECTED	415.5542 m/z @19.25 [151020OFc1_NvH-0949-Control-22.raw]	415.5542297363281	19.2489579258667	3.65730287733333	95.1015800944	91.44427721706667	113867.40625	9.014764152542944E7	0	8056	7.462287129306736	3.3863176344903367	1.510346904516067	415.5540466308594	415.5555114746094
757	415.5655212402344	47.2959620994667					1	DETECTED	415.5655 m/z @47.30 [151020OFc1_NvH-0949-Control-22.raw]	415.5655212402344	47.2959620994667	2.5593216048	99.4884796965333	96.9291580917333	2646879.75	1.9343634963669232E8	3	8056	0.1546349845467816	0.5143712631237485	0.13173485471121643	415.5555419921875	415.57550048828125
758	415.5817565917969	45.8321787802667					1	DETECTED	415.5818 m/z @45.83 [151020OFc1_NvH-0949-Control-22.raw]	415.5817565917969	45.8321787802667	3.42720733093333	85.7768468762667	82.34963954533337	1294481.625	1.308281339225717E8	3	8056	0.11823444376599923	0.5041524798157029	0.004850211611992642	415.5755310058594	415.5916748046875
759	415.5938720703125	40.7189682186667					1	DETECTED	415.5939 m/z @40.72 [151020OFc1_NvH-0949-Control-22.raw]	415.5938720703125	40.7189682186667	3.3528709016	94.7360199429333	91.3831490413333	249907.078125	9.75072566303313E7	0	8056	15.002684396905096	2.3218748110069405	0.0031813305251138318	415.591796875	415.60308837890625
760	415.6333923339844	16.1465682802667					1	DETECTED	415.6334 m/z @16.15 [151020OFc1_NvH-0949-Control-22.raw]	415.6333923339844	16.1465682802667	3.8155386824	95.8052182181333	91.9896795357333	66880.4375	1.0790756247959039E8	0	8056	0.07747932831512827	3.7300080583557986	568.780586794722	415.62725830078125	415.64337158203125
761	415.6666259765625	23.3840362464					1	DETECTED	415.6666 m/z @23.38 [151020OFc1_NvH-0949-Control-22.raw]	415.6666259765625	23.3840362464	2.73486542506667	98.1737286408	95.43886321573332	328165.5	1.0135405677486432E8	0	8056	0.25181007798496324	0.5095024200514336	2.359635769773903	415.6569519042969	415.676513671875
762	415.6846008300781	24.1425878050667					1	DETECTED	415.6846 m/z @24.14 [151020OFc1_NvH-0949-Control-22.raw]	415.6846008300781	24.1425878050667	4.29209170986667	77.7090988776	73.41700716773333	217262.5	8.789626464144102E7	0	8056	0.16556671425969682	0.5237998373702657	0.3616618418653337	415.6766357421875	415.6945495605469
763	415.6971740722656	51.9830242037333					1	DETECTED	415.6972 m/z @51.98 [151020OFc1_NvH-0949-Control-22.raw]	415.6971740722656	51.9830242037333	3.30350675733333	96.505478544	93.20197178666668	111286.5078125	1.1284878353482506E8	0	8056	22.077531251930374	1.001771368991572	0.26700439531276915	415.6946105957031	415.705078125
764	415.715087890625	33.0015948536					1	DETECTED	415.7151 m/z @33.00 [151020OFc1_NvH-0949-Control-22.raw]	415.715087890625	33.0015948536	1.75505141493333	99.1856048645333	97.43055344959997	1.0948787E7	3.752140054021918E8	2	8056	0.17894691939187624	0.7921543754703226	62.91211319966102	415.7051696777344	415.72503662109375
765	415.7334899902344	15.212159968					1	DETECTED	415.7335 m/z @15.21 [151020OFc1_NvH-0949-Control-22.raw]	415.7334899902344	15.212159968	2.38749417493333	97.6362658389333	95.24877166399997	498506.71875	1.376558084687847E8	2	8056	11.231377310699305	11.790693002325442	34.521339479275134	415.72509765625	415.7337646484375
766	415.7437744140625	31.0338446618667					1	DETECTED	415.7438 m/z @31.03 [151020OFc1_NvH-0949-Control-22.raw]	415.7437744140625	31.0338446618667	2.69778040026667	98.5698885232	95.87210812293334	1763818.875	2.3729095694835728E8	2	8056	11.253680186867747	0.8030744340627258	2.4868683756561754	415.7337951660156	415.75372314453125
767	415.7571105957031	33.7211289829333					1	DETECTED	415.7571 m/z @33.72 [151020OFc1_NvH-0949-Control-22.raw]	415.7571105957031	33.7211289829333	2.19265455146667	95.1739834370667	92.98132888560002	776764.8125	1.4930372891635388E8	2	8056	5.06848857590569	0.5432281493598485	0.05815895375000774	415.7537841796875	415.76080322265625
768	415.7708435058594	26.9532517098667					1	DETECTED	415.7708 m/z @26.95 [151020OFc1_NvH-0949-Control-22.raw]	415.7708435058594	26.9532517098667	2.52213628213333	98.1520290197333	95.62989273759997	2251626.75	1.5900395592238125E8	2	8056	0.15751810203034822	0.5230296490079553	178.944640405327	415.7608642578125	415.78082275390625
769	415.8287353515625	89.8813858626667					1	DETECTED	415.8287 m/z @89.88 [151020OFc1_NvH-0949-Control-22.raw]	415.8287353515625	89.8813858626667	0.0316721605333333	99.7640540602667	99.73238189973337	121404.7578125	2.0377414835083154E8	0	8056	80.57247394803079	0.5494752553323149	0.09930125159361869	415.8188171386719	415.8385314941406
770	415.8466491699219	11.8701373776					1	DETECTED	415.8466 m/z @11.87 [151020OFc1_NvH-0949-Control-22.raw]	415.8466491699219	11.8701373776	0.1435334928	99.3286525018667	99.1851190090667	100534.8671875	1.043242659352169E8	3	8056	0.09117002061198143	2.8112011145741973	4.283621837429101	415.83880615234375	415.8472595214844
771	415.8573913574219	27.8705472101333					1	DETECTED	415.8574 m/z @27.87 [151020OFc1_NvH-0949-Control-22.raw]	415.8573913574219	27.8705472101333	0.0316721605333333	99.9507498413333	99.91907768079997	183357.09375	1.0375528317332403E8	3	8056	12.749700564320213	2.315938987149562	5.284990750414499	415.847412109375	415.86737060546875
772	415.87860107421875	18.6820893053333					1	DETECTED	415.8786 m/z @18.68 [151020OFc1_NvH-0949-Control-22.raw]	415.87860107421875	18.6820893053333	0.0316721605333333	99.9948969368	99.96322477626667	1053604.125	1.145586972904976E8	3	8056	0.1742825531172265	0.5172613216201447	0.2475643362690522	415.8686828613281	415.8885803222656
773	415.88873291015625	21.1539825149333					1	DETECTED	415.8887 m/z @21.15 [151020OFc1_NvH-0949-Control-22.raw]	415.88873291015625	21.1539825149333	3.79698883093333	48.1909730914667	44.39398426053337	70180.84375	6.921943358401172E7	0	8056	39.72376249688178	1.5611837026731012	2.122535338378032	415.88861083984375	415.8895263671875
774	415.8995666503906	47.2868600024					1	DETECTED	415.8996 m/z @47.29 [151020OFc1_NvH-0949-Control-22.raw]	415.8995666503906	47.2868600024	0.0654829842666667	99.9507498413333	99.88526685706664	1397890.25	1.5820665927491245E8	3	8056	20.85406564569332	0.514390057426562	0.19329339735029924	415.88958740234375	415.9095458984375
775	415.91015625	8.70650245706667					1	DETECTED	415.9102 m/z @8.71 [151020OFc1_NvH-0949-Control-22.raw]	415.91015625	8.70650245706667	0.00837019573333333	99.9507498413333	99.94237964559997	621283.5	1.1809810563689622E8	0	8056	26.543691209391266	2.2841276716409986	2.1012242270073296	415.9095764160156	415.92010498046875
776	415.9314270019531	30.4216161645333					1	DETECTED	415.9314 m/z @30.42 [151020OFc1_NvH-0949-Control-22.raw]	415.9314270019531	30.4216161645333	0.00837019573333333	99.9948969368	99.98652674106667	126004.84375	9.782280912948705E7	0	8056	12.915720502392638	1.615361050567599	0.007123112145632662	415.9215393066406	415.941162109375
777	415.9609680175781	20.7325954461333					1	DETECTED	415.9610 m/z @20.73 [151020OFc1_NvH-0949-Control-22.raw]	415.9609680175781	20.7325954461333	0.00837019573333333	99.9067379757333	99.89836777999996	303722.25	1.0450374443923107E8	0	8056	0.2021732079379106	0.684045376344668	0.027600125660677346	415.95098876953125	415.97088623046875
778	415.9798278808594	25.2165563616					1	DETECTED	415.9798 m/z @25.22 [151020OFc1_NvH-0949-Control-22.raw]	415.9798278808594	25.2165563616	0.0203626728	99.9620207906667	99.9416581178667	282464.96875	1.0582697648058689E8	0	8056	0.030647126140099346	4.887032092207288	0.3239322117304328	415.9709777832031	415.98980712890625
779	415.9925842285156	22.1670040688					1	DETECTED	415.9926 m/z @22.17 [151020OFc1_NvH-0949-Control-22.raw]	415.9925842285156	22.1670040688	0.00837019573333333	99.9948969368	99.98652674106667	166191.796875	1.0179506033876187E8	0	8056	21.84895688454115	2.202522080942127	997.0773478602864	415.9898681640625	416.0025329589844
780	416.01470947265625	81.9311492762667					1	DETECTED	416.0147 m/z @81.93 [151020OFc1_NvH-0949-Control-22.raw]	416.01470947265625	81.9311492762667	0.00837019573333333	99.7968160085333	99.78844581279996	1478376.625	1.9538633128419644E8	0	8056	4.5377720274800595	0.8821414888885679	0.3232859057024238	416.0047302246094	416.0246887207031
781	416.0341796875	69.2926921882667					1	DETECTED	416.0342 m/z @69.29 [151020OFc1_NvH-0949-Control-22.raw]	416.0341796875	69.2926921882667	0.0316721605333333	99.9288439445333	99.89717178399997	131982.71875	1.0301697293618232E8	0	8056	0.1974855242817739	0.7766629857433057	0.01803910184457172	416.0247497558594	416.0440979003906
782	416.06854248046875	23.3740613733333					1	DETECTED	416.0685 m/z @23.37 [151020OFc1_NvH-0949-Control-22.raw]	416.06854248046875	23.3740613733333	0.0203626728	99.7968160085333	99.7764533357333	160055.453125	9.747416292235158E7	0	8056	0.08404600463303424	2.1078530877957684	27.192273384092754	416.05859375	416.0784606933594
783	416.0858459472656	90.0545962290667					1	DETECTED	416.0858 m/z @90.05 [151020OFc1_NvH-0949-Control-22.raw]	416.0858459472656	90.0545962290667	3.61176653866667	99.9948969368	96.38313039813333	72959.9375	1.1416572949760748E8	0	8056	62.71701589284783	0.5390910454797111	0.060064117333334256	416.0785827636719	416.0944519042969
784	416.1557312011719	91.2787968864					1	DETECTED	416.1557 m/z @91.28 [151020OFc1_NvH-0949-Control-22.raw]	416.1557312011719	91.2787968864	6.5280393496	97.6474825309333	91.11944318133331	130014.265625	9.221780263550605E7	0	8056	1.0979615336619588	0.5375730307883557	0.3182553810694134	416.145751953125	416.1653137207031
785	416.1782531738281	12.6348848194667					1	DETECTED	416.1783 m/z @12.63 [151020OFc1_NvH-0949-Control-22.raw]	416.1782531738281	12.6348848194667	3.06931355733333	98.4608337474667	95.39152019013336	71562.34375	9.631059133365776E7	3	8056	1.5468468095464	4.9861904519886755	0.0651549846589858	416.1684265136719	416.1788635253906
786	416.1889343261719	45.0620774488					1	DETECTED	416.1889 m/z @45.06 [151020OFc1_NvH-0949-Control-22.raw]	416.1889343261719	45.0620774488	3.27378209733333	99.8076802565333	96.53389815919998	580755.5625	1.0969015758044694E8	2	8056	0.10140000903211188	169.66176934365637	0.003858743922754136	416.178955078125	416.19891357421875
787	416.20513916015625	21.7768374357333					1	DETECTED	416.2051 m/z @21.78 [151020OFc1_NvH-0949-Control-22.raw]	416.20513916015625	21.7768374357333	3.64823851013333	99.8736672381333	96.22542872799997	104523.0390625	1.0254804349797815E8	3	8056	30.142890144248867	3.226842428754623	0.2417161518622304	416.1989440917969	416.2066650390625
788	416.2166748046875	33.0015948536					1	DETECTED	416.2167 m/z @33.00 [151020OFc1_NvH-0949-Control-22.raw]	416.2166748046875	33.0015948536	2.7995394208	99.675636156	96.8760967352	2722547.5	2.3765116616779682E8	3	8056	9.748910537579839	0.5066484023581798	0.03533766620614361	416.2066955566406	416.2266540527344
789	416.2319641113281	20.0452158794667					1	DETECTED	416.2320 m/z @20.05 [151020OFc1_NvH-0949-Control-22.raw]	416.2319641113281	20.0452158794667	0.7157380408	98.72260576215	98.00686772134999	2421700.5	2.3680739337034735E8	2	8056	0.19015187477723217	0.5848559520806655	87.57429846740489	416.2266845703125	416.2406311035156
790	416.2506408691406	30.2679053784					1	DETECTED	416.2506 m/z @30.27 [151020OFc1_NvH-0949-Control-22.raw]	416.2506408691406	30.2679053784	1.45921229146667	98.9544671829333	97.49525489146663	5.1697576E7	1.1376708083107238E9	2	8056	0.22380951700463925	20.127861770634784	1.7166958355265385	416.24066162109375	416.2605895996094
791	416.2641906738281	70.3791406226667					1	DETECTED	416.2642 m/z @70.38 [151020OFc1_NvH-0949-Control-22.raw]	416.2641906738281	70.3791406226667	3.5752747928	99.6202846557333	96.0450098629333	1983925.75	2.2256346194893208E8	3	8056	59.063295003841354	34.19550908399043	0.5080434963638691	416.2606506347656	416.2740478515625
792	416.2857360839844	46.2407743690667					1	DETECTED	416.2857 m/z @46.24 [151020OFc1_NvH-0949-Control-22.raw]	416.2857360839844	46.2407743690667	2.81793323386667	99.8186219	97.00068866613333	515694.4375	1.1471788001338038E8	2	8056	0.09432532731722887	0.503371285985544	2.3826271314306533	416.2757568359375	416.29156494140625
793	416.3017578125	89.8049161464					1	DETECTED	416.3018 m/z @89.80 [151020OFc1_NvH-0949-Control-22.raw]	416.3017578125	89.8049161464	3.9706662928	99.3563710429333	95.3857047501333	1151722.75	1.2293286257440236E8	0	8056	0.04407179791320459	0.9321872563782624	0.5002574514945953	416.2928466796875	416.3086242675781
794	416.33740234375	91.5216795442667					1	DETECTED	416.3374 m/z @91.52 [151020OFc1_NvH-0949-Control-22.raw]	416.33740234375	91.5216795442667	2.60545005093333	99.0541584661333	96.44870841519997	79416.1484375	1.3244650907984634E8	0	8056	1.0598228287388451	0.5423571656422485	0.006057948633188587	416.3304748535156	416.34710693359375
795	416.37298583984375	90.5705193061333					1	DETECTED	416.3730 m/z @90.57 [151020OFc1_NvH-0949-Control-22.raw]	416.37298583984375	90.5705193061333	0.265205276	99.9288439445333	99.6636386685333	51647.5859375	9.01965177179601E7	0	8056	1.0394854804027887	0.5278557617669304	0.05661656932448223	416.3636169433594	416.3775329589844
796	416.4095458984375	30.9691016573333					1	DETECTED	416.4095 m/z @30.97 [151020OFc1_NvH-0949-Control-22.raw]	416.4095458984375	30.9691016573333	2.95799393733333	99.9729910125333	97.01499707519997	89183.578125	9.694950168130717E7	0	8056	0.1311362635160478	1.836051498676427	2.662712354070659	416.39959716796875	416.4148864746094
797	416.4249572753906	33.5496786992					1	DETECTED	416.4250 m/z @33.55 [151020OFc1_NvH-0949-Control-22.raw]	416.4249572753906	33.5496786992	2.91170293306667	98.5049000504	95.59319711733333	269957.0625	1.1251339647659723E8	0	8056	0.20487015685948506	0.5104966661635219	0.9067619087071284	416.41510009765625	416.434814453125
798	416.44891357421875	17.3388919384					1	DETECTED	416.4489 m/z @17.34 [151020OFc1_NvH-0949-Control-22.raw]	416.44891357421875	17.3388919384	2.53150060426667	99.1856048645333	96.65410426026664	281616.46875	1.2798907687508224E8	2	8056	0.03951948181786591	0.6456018354556792	2.927167280224108	416.43902587890625	416.458740234375
799	416.4642639160156	16.5117408453333					1	DETECTED	416.4643 m/z @16.51 [151020OFc1_NvH-0949-Control-22.raw]	416.4642639160156	16.5117408453333	2.97676278613333	99.3455584893333	96.36879570319996	256690.421875	1.5246014080067235E8	0	8056	0.1244218953059999	0.8081102697942316	18.863457926124997	416.45892333984375	416.4742431640625
800	416.4755554199219	25.1574173634667					1	DETECTED	416.4756 m/z @25.16 [151020OFc1_NvH-0949-Control-22.raw]	416.4755554199219	25.1574173634667	4.06139643413333	83.7716758925333	79.71027945839997	229569.234375	9.197449766189326E7	0	8056	0.05517608982377453	0.5951414290313376	0.10788775680970787	416.4742736816406	416.4832763671875
801	416.4932861328125	43.9524250864					1	DETECTED	416.4933 m/z @43.95 [151020OFc1_NvH-0949-Control-22.raw]	416.4932861328125	43.9524250864	3.3528709016	98.3834300352	95.03055913360001	561075.375	1.0879686199378024E8	3	8056	29.22029094208883	0.5978380014353768	0.0025517578392202965	416.4833679199219	416.50299072265625
802	416.5221862792969	20.2197659922667					1	DETECTED	416.5222 m/z @20.22 [151020OFc1_NvH-0949-Control-22.raw]	416.5221862792969	20.2197659922667	3.8155386824	99.6426238821333	95.82708519973329	181626.375	1.0051390881901942E8	0	8056	0.02168062973152729	0.5147564330906478	2.2281924119657237	416.5122375488281	416.53216552734375
803	416.53265380859375	26.835230264					1	DETECTED	416.5327 m/z @26.84 [151020OFc1_NvH-0949-Control-22.raw]	416.53265380859375	26.835230264	3.46375726293333	98.7556330258667	95.29187576293337	164866.625	1.0287449568780702E8	0	8056	0.08206987247904252	2.8001913813809285	0.11107309922473564	416.5321960449219	416.537841796875
804	416.5478515625	28.1115856429333					1	DETECTED	416.5479 m/z @28.11 [151020OFc1_NvH-0949-Control-22.raw]	416.5478515625	28.1115856429333	3.63906587413333	94.8697452354667	91.23067936133336	937587.1875	1.2385342658791271E8	3	8056	23.02270253507433	0.516078571821134	0.4599169348505996	416.53790283203125	416.5489807128906
805	416.5589904785156	30.1354629008					1	DETECTED	416.5590 m/z @30.14 [151020OFc1_NvH-0949-Control-22.raw]	416.5589904785156	30.1354629008	3.0970735056	99.8958092144	96.79873570880001	2401610.0	1.919612235129812E8	3	8056	0.1743310565579499	1.4082734205501835	1.2145502871748095	416.54901123046875	416.5689392089844
806	416.5713195800781	26.7881451936					1	DETECTED	416.5713 m/z @26.79 [151020OFc1_NvH-0949-Control-22.raw]	416.5713195800781	26.7881451936	1.8025694216	94.0877879056	92.285218484	299952.6875	1.2714569680720723E8	0	8056	0.056823017443527135	0.9325989004098294	2.3390302625237327	416.5690002441406	416.5713195800781
807	416.5813293457031	42.8007024738667					1	DETECTED	416.5813 m/z @42.80 [151020OFc1_NvH-0949-Control-22.raw]	416.5813293457031	42.8007024738667	3.25477849893333	99.3783442586667	96.12356575973337	627819.5625	1.2348663150061202E8	3	8056	17.518008571629423	0.5288486213001313	0.10696782412808989	416.57135009765625	416.59075927734375
808	416.6256408691406	33.8656524952					1	DETECTED	416.6256 m/z @33.87 [151020OFc1_NvH-0949-Control-22.raw]	416.6256408691406	33.8656524952	3.73091881786667	99.7086548538667	95.97773603600004	137387.359375	1.0483038044553474E8	0	8056	5.6519731703756335	1.8019870356388006	5.99770346916779E-4	416.6156921386719	416.635009765625
809	416.64508056640625	24.9632718330667					1	DETECTED	416.6451 m/z @24.96 [151020OFc1_NvH-0949-Control-22.raw]	416.64508056640625	24.9632718330667	4.70236633146667	88.9175987733333	84.21523244186663	168038.84375	9.453504008020926E7	0	8056	14.062599433699605	0.5576629129743362	0.11664075942936517	416.6351013183594	416.65447998046875
810	416.6865234375	19.9175022834667					1	DETECTED	416.6865 m/z @19.92 [151020OFc1_NvH-0949-Control-22.raw]	416.6865234375	19.9175022834667	5.02621072613333	98.5808112464	93.55460052026667	477609.84375	1.1915972004715371E8	0	8056	0.3060159101673321	7.406258639756047	126.69575118643334	416.6770935058594	416.6965026855469
811	416.6998596191406	17.3388919384					1	DETECTED	416.6999 m/z @17.34 [151020OFc1_NvH-0949-Control-22.raw]	416.6998596191406	17.3388919384	1.81188367946667	99.1965228482667	97.38463916880002	202277.921875	1.1131213257229178E8	0	8056	14.534757333770667	1.4915263115759352	38.40489954895205	416.696533203125	416.70831298828125
812	416.7184143066406	32.9749540944					1	DETECTED	416.7184 m/z @32.97 [151020OFc1_NvH-0949-Control-22.raw]	416.7184143066406	32.9749540944	3.00473331386667	99.6202846557333	96.61555134186663	521697.96875	1.2074513923536183E8	2	8056	9.72758602064738	1.7256861082713117	0.5971089379744833	416.7086486816406	416.7283935546875
813	416.7289123535156	22.6798605576					1	DETECTED	416.7289 m/z @22.68 [151020OFc1_NvH-0949-Control-22.raw]	416.7289123535156	22.6798605576	4.08114636346667	89.1198504152	85.03870405173333	226273.6875	9.95343691620647E7	0	8056	2.705092249368672	0.5084088818875283	0.016314050825181538	416.7284240722656	416.7289733886719
814	416.7389831542969	23.1179204792					1	DETECTED	416.7390 m/z @23.12 [151020OFc1_NvH-0949-Control-22.raw]	416.7389831542969	23.1179204792	1.52858460933333	98.2510960648	96.72251145546666	3734440.5	2.2205838800313434E8	2	8056	0.18194147997577303	2.110677403870091	3.673747975933244	416.72900390625	416.7412414550781
815	416.7512512207031	30.2115394882667					1	DETECTED	416.7513 m/z @30.21 [151020OFc1_NvH-0949-Control-22.raw]	416.7512512207031	30.2115394882667	2.30422237893333	96.9561944706667	94.65197209173337	2.3727424E7	5.995884655882298E8	2	8056	0.3347438169866557	1.7232291302154172	0.16797518334020972	416.74127197265625	416.7610778808594
816	416.7738037109375	26.9766113461333					1	DETECTED	416.7738 m/z @26.98 [151020OFc1_NvH-0949-Control-22.raw]	416.7738037109375	26.9766113461333	2.34117806186667	99.6647403450667	97.32356228320003	248794.171875	9.696162019809562E7	0	8056	0.18174107925557337	0.5039567287260354	0.011911261981683264	416.7638854980469	416.783447265625
817	416.78643798828125	26.1189382242667					1	DETECTED	416.7864 m/z @26.12 [151020OFc1_NvH-0949-Control-22.raw]	416.78643798828125	26.1189382242667	2.02548564186667	99.8625944984	97.83710885653333	104362.4453125	1.0558436321440142E8	2	8056	1.0978537920173324	2.4804419123419934	0.011152440613624054	416.7838134765625	416.79632568359375
818	416.84332275390625	41.7725953621333					1	DETECTED	416.8433 m/z @41.77 [151020OFc1_NvH-0949-Control-22.raw]	416.84332275390625	41.7725953621333	0.0316721605333333	99.9620207906667	99.93034863013337	174900.109375	9.180342522815247E7	0	8056	0.1900245363452271	1.4493172493640678	0.008703191993162664	416.83343505859375	416.8531188964844
819	416.8668518066406	8.90121273306667					1	DETECTED	416.8669 m/z @8.90 [151020OFc1_NvH-0949-Control-22.raw]	416.8668518066406	8.90121273306667	0.0203626728	99.9948969368	99.974534264	121847.0703125	1.0658117514952028E8	0	8056	8.778338618232796	409.6216363741925	75.04345887190014	416.85687255859375	416.8678283691406
820	416.8778381347656	9.23532977093333					1	DETECTED	416.8778 m/z @9.24 [151020OFc1_NvH-0949-Control-22.raw]	416.8778381347656	9.23532977093333	0.00837019573333333	99.9948969368	99.98652674106667	597120.8125	1.412645324265551E8	3	8056	0.7972395499417697	8.555017181560325	0.4411084485387019	416.86785888671875	416.8827819824219
821	416.8927917480469	30.1518089466667					1	DETECTED	416.8928 m/z @30.15 [151020OFc1_NvH-0949-Control-22.raw]	416.8927917480469	30.1518089466667	0.00837019573333333	99.9838927922667	99.97552259653337	1910157.875	1.5368603787469462E8	3	8056	0.19363985180859444	0.6250141934052217	0.16038817180477827	416.8828125	416.8968505859375
822	416.9068603515625	22.0515553944					1	DETECTED	416.9069 m/z @22.05 [151020OFc1_NvH-0949-Control-22.raw]	416.9068603515625	22.0515553944	0.00837019573333333	99.9507498413333	99.94237964559997	2679027.5	1.9160876863422948E8	3	8056	1.8735168728574116	1.4224960463241718	0.3595971044569207	416.89691162109375	416.9168395996094
823	416.9279479980469	30.1354629008					1	DETECTED	416.9279 m/z @30.14 [151020OFc1_NvH-0949-Control-22.raw]	416.9279479980469	30.1354629008	0.1435334928	99.9948969368	99.851363444	186877.25	1.148496953436087E8	0	8056	21.018927286103665	2.447936894792447	0.15097479895605848	416.91796875	416.9376220703125
824	416.9477844238281	7.4532207752					1	DETECTED	416.9478 m/z @7.45 [151020OFc1_NvH-0949-Control-22.raw]	416.9477844238281	7.4532207752	0.0430976501333333	99.9948969368	99.95179928666667	134267.46875	1.0684678659775674E8	0	8056	9.85595337549887	0.6557884639208211	87.00526341264639	416.938232421875	416.95758056640625
825	416.95819091796875	16.5117408453333					1	DETECTED	416.9582 m/z @16.51 [151020OFc1_NvH-0949-Control-22.raw]	416.95819091796875	16.5117408453333	0.649631878133333	99.2843995317333	98.63476765359997	56789.05078125	9.46336452890995E7	0	8056	88.03350744195114	3.0297371594425426	11.841346115716293	416.9577941894531	416.9601135253906
826	416.9701843261719	23.8822902821333					1	DETECTED	416.9702 m/z @23.88 [151020OFc1_NvH-0949-Control-22.raw]	416.9701843261719	23.8822902821333	0.0767742026666667	99.9620207906667	99.88524658800003	418364.8125	1.0779241975745651E8	0	8056	3.2518810430406333	0.8398709324174747	1.2902983513230861	416.9602355957031	416.9801330566406
827	416.9891357421875	33.9662343413333					1	DETECTED	416.9891 m/z @33.97 [151020OFc1_NvH-0949-Control-22.raw]	416.9891357421875	33.9662343413333	0.0316721605333333	99.9948969368	99.96322477626667	388820.875	1.0285047051641448E8	0	8056	0.15393465502378234	0.5183764643866623	0.10832004321962459	416.9802551269531	416.9983825683594
828	417.0074462890625	43.7217152618667					1	DETECTED	417.0074 m/z @43.72 [151020OFc1_NvH-0949-Control-22.raw]	417.0074462890625	43.7217152618667	0.00837019573333333	99.9948969368	99.98652674106667	179350.0625	1.084692961640887E8	0	8056	19.49031232410933	1.5080646767721606	2.082103580008419	416.9992980957031	417.0166015625
829	417.026611328125	70.1465094210667					1	DETECTED	417.0266 m/z @70.15 [151020OFc1_NvH-0949-Control-22.raw]	417.026611328125	70.1465094210667	0.0654829842666667	99.8405673013333	99.77508431706663	192749.046875	1.1763388945905475E8	0	8056	7.864792561705599	0.6644765848418093	7.902268314187045	417.0167541503906	417.0365905761719
830	417.03704833984375	53.8437983933333					1	DETECTED	417.0370 m/z @53.84 [151020OFc1_NvH-0949-Control-22.raw]	417.03704833984375	53.8437983933333	0.132366962666667	99.7529524317333	99.62058546906664	120753.125	1.1215022267603993E8	5	8056	12.298103014171808	0.9978189376120068	0.9925283534767452	417.0367736816406	417.0470275878906
831	417.0689392089844	43.8209014488					1	DETECTED	417.0689 m/z @43.82 [151020OFc1_NvH-0949-Control-22.raw]	417.0689392089844	43.8209014488	0.00837019573333333	99.9948969368	99.98652674106667	185827.796875	1.1213394654144518E8	0	8056	18.84201179519095	1.0875401115339351	2.609640473051504	417.0597229003906	417.07818603515625
832	417.11566162109375	94.1257273362667					1	DETECTED	417.1157 m/z @94.13 [151020OFc1_NvH-0949-Control-22.raw]	417.11566162109375	94.1257273362667	1.86717311173333	99.8736672381333	98.00649412639996	88232.671875	9.596624427455527E7	0	8056	0.24411445157258527	1.9704482981929388	1.1871928580668851	417.1066589355469	417.1251220703125
833	417.16864013671875	92.2146673453333					1	DETECTED	417.1686 m/z @92.21 [151020OFc1_NvH-0949-Control-22.raw]	417.16864013671875	92.2146673453333	3.5752747928	99.6647403450667	96.0894655522667	295025.1875	1.0600837209276238E8	0	8056	0.17039573732623126	0.5682035498957174	0.18706916569247758	417.1594543457031	417.1785888671875
834	417.1881408691406	19.9270397069333					1	DETECTED	417.1881 m/z @19.93 [151020OFc1_NvH-0949-Control-22.raw]	417.1881408691406	19.9270397069333	3.2832696536	97.6810922898667	94.3978226362667	197832.6875	1.138951832150747E8	3	8056	2.1086518018881755	0.6307518629737866	0.11851839913700334	417.1786804199219	417.19366455078125
835	417.20367431640625	35.0487118066667					1	DETECTED	417.2037 m/z @35.05 [151020OFc1_NvH-0949-Control-22.raw]	417.20367431640625	35.0487118066667	1.7741527208	99.9067379757333	98.13258525493329	1188592.75	1.7094179695183513E8	3	8056	16.644361186090887	2.267805993552248	0.13195068373931856	417.1936950683594	417.2114562988281
836	417.2214660644531	16.3638531098667					1	DETECTED	417.2215 m/z @16.36 [151020OFc1_NvH-0949-Control-22.raw]	417.2214660644531	16.3638531098667	2.88381338693333	99.3286525018667	96.44483911493337	4697956.5	3.2685415973698986E8	3	8056	0.3401412834252113	1.4704504000517495	61.18306724901599	417.21148681640625	417.2314453125
837	417.240966796875	22.0710198293333					1	DETECTED	417.2410 m/z @22.07 [151020OFc1_NvH-0949-Control-22.raw]	417.240966796875	22.0710198293333	1.1398661536	99.6426238821333	98.5027577285333	1628522.625	2.2830064969463763E8	2	8056	11.24039810298801	1.0503112027847614	4.014463972204067	417.2314758300781	417.24237060546875
838	417.25238037109375	30.2843924133333					1	DETECTED	417.2524 m/z @30.28 [151020OFc1_NvH-0949-Control-22.raw]	417.25238037109375	30.2843924133333	0.660390261866667	99.2843995317333	98.62400926986663	5709002.0	2.9508937740189254E8	3	8056	0.23320129201974282	1.1496798173944867	5.0448428499996	417.242431640625	417.2622375488281
839	417.26739501953125	70.3791406226667					1	DETECTED	417.2674 m/z @70.38 [151020OFc1_NvH-0949-Control-22.raw]	417.26739501953125	70.3791406226667	3.05107893333333	92.8094754469333	89.75839651359998	447046.6875	1.2526670050237468E8	3	8056	0.28749056985517996	0.7022410941650885	0.01270496862492896	417.2626647949219	417.2766418457031
840	417.278564453125	56.9280805258667					1	DETECTED	417.2786 m/z @56.93 [151020OFc1_NvH-0949-Control-22.raw]	417.278564453125	56.9280805258667	2.67006369173333	99.1092070514667	96.43914335973336	89270.0625	1.0900059450332865E8	0	8056	0.02849059389981079	0.9211902898268916	0.6229063272129464	417.2779846191406	417.2882080078125
841	417.2900695800781	46.1377253469333					1	DETECTED	417.2901 m/z @46.14 [151020OFc1_NvH-0949-Control-22.raw]	417.2900695800781	46.1377253469333	5.11857403866667	87.7175667456	82.59899270693333	55329.04296875	1.0426320111600956E8	0	8056	39.6846214614534	1.0254680709245922	1.046040765598021	417.2887268066406	417.2916564941406
842	417.30389404296875	89.9929094365333					1	DETECTED	417.3039 m/z @89.99 [151020OFc1_NvH-0949-Control-22.raw]	417.30389404296875	89.9929094365333	0.210062358933333	99.7640540602667	99.55399170133337	57886.578125	1.1079623408820933E8	0	8056	3.6012479395336072	0.5363573008471478	3.825797340765444	417.2964172363281	417.30621337890625
843	417.3211669921875	91.6613595085333					1	DETECTED	417.3212 m/z @91.66 [151020OFc1_NvH-0949-Control-22.raw]	417.3211669921875	91.6613595085333	52.2694475874667	94.773731624	42.504284036533306	66902.03125	8.500405460409074E7	0	8056	1.2261888862552581	0.5395052177424553	0.07901043548491059	417.3202209472656	417.3220520019531
844	417.4241638183594	21.8237182157333					1	DETECTED	417.4242 m/z @21.82 [151020OFc1_NvH-0949-Control-22.raw]	417.4241638183594	21.8237182157333	2.09998675573333	97.8456029202667	95.74561616453337	116399.953125	1.2483773145543446E8	0	8056	19.731818324395324	2.4271679108668396	0.0033784069893878143	417.4142761230469	417.42926025390625
845	417.4393005371094	53.7642080736					1	DETECTED	417.4393 m/z @53.76 [151020OFc1_NvH-0949-Control-22.raw]	417.4393005371094	53.7642080736	2.96728788426667	96.4835481568	93.51626027253333	154084.96875	1.1138805375679004E8	0	8056	0.4229620982611735	0.9755845865850313	1.0832247950741898	417.4293518066406	417.44927978515625
846	417.44952392578125	7.43412704773333					1	DETECTED	417.4495 m/z @7.43 [151020OFc1_NvH-0949-Control-22.raw]	417.44952392578125	7.43412704773333	2.679284592	96.0685919394667	93.3893073474667	53821.28515625	1.0227474199844834E8	0	8056	5.119703548290083	9.820441814518905	1.4817194703880177	417.4493408203125	417.4578857421875
847	417.4678955078125	11.0943591389333					1	DETECTED	417.4679 m/z @11.09 [151020OFc1_NvH-0949-Control-22.raw]	417.4678955078125	11.0943591389333	2.69778040026667	94.4203441794667	91.72256377920003	281088.125	2.404164164059294E8	0	8056	0.15221226906362162	3.8460120297555718	5.707016551540821	417.4579162597656	417.4687805175781
848	417.4787902832031	37.3719931405333					1	DETECTED	417.4788 m/z @37.37 [151020OFc1_NvH-0949-Control-22.raw]	417.4787902832031	37.3719931405333	3.44540372613333	98.8881269304	95.44272320426667	354748.5625	1.1301228643706305E8	0	8056	0.15115888224390517	0.5027758090719451	1.4277258448628467	417.468994140625	417.48876953125
849	417.4999694824219	25.8697954013333					1	DETECTED	417.5000 m/z @25.87 [151020OFc1_NvH-0949-Control-22.raw]	417.4999694824219	25.8697954013333	2.44820190773333	95.6208824552	93.17268054746667	1069136.0	1.2825966653752819E8	0	8056	0.027646273850599812	0.5708467145480381	0.322986598443532	417.489990234375	417.5093994140625
850	417.52325439453125	17.8123760805333					1	DETECTED	417.5233 m/z @17.81 [151020OFc1_NvH-0949-Control-22.raw]	417.52325439453125	17.8123760805333	3.67580103093333	97.8456029202667	94.16980188933337	128285.875	1.1404126915440726E8	0	8056	0.07935105390142994	3.4059507051878244	0.14440595606624174	417.51373291015625	417.5277404785156
851	417.5377502441406	35.0754093357333					1	DETECTED	417.5378 m/z @35.08 [151020OFc1_NvH-0949-Control-22.raw]	417.5377502441406	35.0754093357333	3.08775113146667	93.9936700704	90.90591893893333	811218.6875	1.424042922670345E8	0	8056	17.025628334747946	0.5385972113191332	0.09086529259140584	417.52777099609375	417.54443359375
852	417.554443359375	12.1648943416					1	DETECTED	417.5544 m/z @12.16 [151020OFc1_NvH-0949-Control-22.raw]	417.554443359375	12.1648943416	3.0970735056	94.2352026645333	91.13812915893331	2403708.5	2.1475569415975925E8	3	8056	24.822508378871614	0.5962912393808608	5.6582141350066735	417.5445861816406	417.5644226074219
853	417.5664978027344	25.6666454773333					1	DETECTED	417.5665 m/z @25.67 [151020OFc1_NvH-0949-Control-22.raw]	417.5664978027344	25.6666454773333	2.93963392293333	55.4777242050667	52.53809028213337	898719.9375	9.583607873361261E7	0	8056	0.23078979156553103	7.658005416288479	0.8335069823473038	417.564453125	417.5712585449219
854	417.5812683105469	38.7561968717333					1	DETECTED	417.5813 m/z @38.76 [151020OFc1_NvH-0949-Control-22.raw]	417.5812683105469	38.7561968717333	3.2943839816	86.2537809781333	82.9593969965333	1373355.5	1.4129828049240285E8	3	8056	0.20333438729248599	0.5762224832381423	0.12482774791137713	417.5712890625	417.5909729003906
855	417.599609375	29.8199002328					1	DETECTED	417.5996 m/z @29.82 [151020OFc1_NvH-0949-Control-22.raw]	417.599609375	29.8199002328	2.78101101866667	99.3066297936	96.52561877493332	206984.21875	1.1626958513465498E8	0	8056	0.11753859229387231	1.815832805411966	2.045649238371915	417.591552734375	417.6087646484375
856	417.6110534667969	8.42671005573333					1	DETECTED	417.6111 m/z @8.43 [151020OFc1_NvH-0949-Control-22.raw]	417.6110534667969	8.42671005573333	2.41519413226667	84.7935371328	82.37834300053333	63169.37109375	9.301120735467277E7	0	8056	0.11075304543258824	6.946652635714001	0.018592244999097715	417.61004638671875	417.6151428222656
857	417.6982727050781	38.2931453264					1	DETECTED	417.6983 m/z @38.29 [151020OFc1_NvH-0949-Control-22.raw]	417.6982727050781	38.2931453264	3.620951356	95.6964127701333	92.0754614141333	232073.578125	1.0275869594050874E8	2	8056	14.427257406803903	1.4583330311477334	0.014621265135802747	417.688720703125	417.6988830566406
858	417.7088928222656	14.3579069453333					1	DETECTED	417.7089 m/z @14.36 [151020OFc1_NvH-0949-Control-22.raw]	417.7088928222656	14.3579069453333	3.21755187733333	97.1444448306667	93.92689295333336	473839.8125	1.3423341357773072E8	2	8056	6.287360823534515	8.976765821702358	4.5303065646485585	417.69891357421875	417.7187194824219
859	417.7287292480469	23.4833407557333					1	DETECTED	417.7287 m/z @23.48 [151020OFc1_NvH-0949-Control-22.raw]	417.7287292480469	23.4833407557333	3.17104773173333	70.2893332882667	67.11828555653338	2310097.25	1.8143686215585786E8	2	8056	7.35186555119741	2.2484444185656924	0.07457018381000065	417.71875	417.7295837402344
860	417.73974609375	35.7351370333333					1	DETECTED	417.7397 m/z @35.74 [151020OFc1_NvH-0949-Control-22.raw]	417.73974609375	35.7351370333333	3.64823851013333	97.2105621586667	93.56232364853338	1.3212357E7	3.6067815850629616E8	2	8056	0.20729299606328055	1.262697290881645	1.7445770982731772	417.7297668457031	417.7497253417969
861	417.7539978027344	30.2115394882667					1	DETECTED	417.7540 m/z @30.21 [151020OFc1_NvH-0949-Control-22.raw]	417.7539978027344	30.2115394882667	2.485324272	97.9004568016	95.4151325296	1077513.875	1.3300476969378024E8	2	8056	0.11382735676135525	0.5902185735408333	2.599017274914634	417.749755859375	417.76397705078125
862	417.77581787109375	18.4411399141333					1	DETECTED	417.7758 m/z @18.44 [151020OFc1_NvH-0949-Control-22.raw]	417.77581787109375	18.4411399141333	1.66040653253333	97.6362658389333	95.97585930639997	93651.5390625	1.1636353860640524E8	0	8056	0.1542423538025801	3.931905221570387	6.892998308761523	417.7659912109375	417.7830810546875
863	417.82647705078125	21.7612146429333					1	DETECTED	417.8265 m/z @21.76 [151020OFc1_NvH-0949-Control-22.raw]	417.82647705078125	21.7612146429333	1.05931476	99.9177673056	98.85845254559999	66333.515625	1.2504409445474312E8	0	8056	1.6424138037891645	2.3248605321340867	3.654152086971561	417.81707763671875	417.83612060546875
864	417.85906982421875	24.9066807144					1	DETECTED	417.8591 m/z @24.91 [151020OFc1_NvH-0949-Control-22.raw]	417.85906982421875	24.9066807144	0.00837019573333333	99.9838927922667	99.97552259653337	48086.85546875	1.0331078619337915E8	0	8056	44.34168250463998	2.6644204642423555	4.000249131758426	417.8492431640625	417.865966796875
865	417.8760070800781	47.6124730768					1	DETECTED	417.8760 m/z @47.61 [151020OFc1_NvH-0949-Control-22.raw]	417.8760070800781	47.6124730768	0.00837019573333333	99.9948969368	99.98652674106667	1727646.125	1.835629454125545E8	3	8056	0.1562301696417805	0.5484339825395094	0.020863267313268947	417.86602783203125	417.885986328125
866	417.8887023925781	12.1648943416					1	DETECTED	417.8887 m/z @12.16 [151020OFc1_NvH-0949-Control-22.raw]	417.8887023925781	12.1648943416	0.00837019573333333	99.9729910125333	99.96462081679996	1629438.75	1.5127652832492384E8	3	8056	0.13533773528166826	42.90456597816473	3.4000216077058663	417.8860168457031	417.898681640625
867	417.9005126953125	25.6786994928					1	DETECTED	417.9005 m/z @25.68 [151020OFc1_NvH-0949-Control-22.raw]	417.9005126953125	25.6786994928	0.00837019573333333	99.8846421714667	99.87627197573336	618705.0625	1.3678885561288425E8	3	8056	8.183257587278316	1.415922534514791	1.877622303250218	417.89874267578125	417.9104919433594
868	417.91552734375	38.7880213656					1	DETECTED	417.9155 m/z @38.79 [151020OFc1_NvH-0949-Control-22.raw]	417.91552734375	38.7880213656	0.00837019573333333	99.9948969368	99.98652674106667	538691.25	1.4784081838369286E8	0	8056	0.16339024162630977	0.5082896698060736	0.012004568634181707	417.91058349609375	417.9251708984375
869	417.9336242675781	29.7786316821333					1	DETECTED	417.9336 m/z @29.78 [151020OFc1_NvH-0949-Control-22.raw]	417.9336242675781	29.7786316821333	0.0316721605333333	99.9177673056	99.88609514506666	169978.75	1.0128483981796801E8	0	8056	0.31653644415369087	1.8047594578177815	0.006737905479700056	417.9259033203125	417.943603515625
870	417.95428466796875	20.3103417677333					1	DETECTED	417.9543 m/z @20.31 [151020OFc1_NvH-0949-Control-22.raw]	417.95428466796875	20.3103417677333	0.00837019573333333	99.9398814832	99.93151128746666	165894.3125	1.1158224121127209E8	0	8056	0.3563152604712876	0.6062019471056925	1.4904225886032914	417.94439697265625	417.9575500488281
871	417.9677734375	28.4908568976					1	DETECTED	417.9678 m/z @28.49 [151020OFc1_NvH-0949-Control-22.raw]	417.9677734375	28.4908568976	0.00837019573333333	99.9948969368	99.98652674106667	356162.25	1.1776659911890738E8	0	8056	0.08601134923184972	3.9833449222780244	10.170175077035411	417.95794677734375	417.9777526855469
872	417.9790344238281	27.4651917213333					1	DETECTED	417.9790 m/z @27.47 [151020OFc1_NvH-0949-Control-22.raw]	417.9790344238281	27.4651917213333	0.00837019573333333	99.9948969368	99.98652674106667	222163.265625	1.1835542138992393E8	0	8056	5.4872311198336945	2.8451653473476286	2.631093192197697	417.9779052734375	417.989013671875
873	417.9967041015625	29.9289759954667					1	DETECTED	417.9967 m/z @29.93 [151020OFc1_NvH-0949-Control-22.raw]	417.9967041015625	29.9289759954667	0.1435334928	99.9948969368	99.851363444	177510.78125	1.1565290770638001E8	0	8056	1.508743938762695	3.193110459275308	1.0199719184319647	417.9890441894531	418.0010070800781
874	418.0110778808594	81.9626151373333					1	DETECTED	418.0111 m/z @81.96 [151020OFc1_NvH-0949-Control-22.raw]	418.0110778808594	81.9626151373333	0.154769184266667	99.2515329373333	99.09676375306663	213939.0	1.1950073219670236E8	0	8056	4.998761133246674	0.9095171822310096	1.7200198116459657	418.00115966796875	418.02081298828125
875	418.04815673828125	64.0781157722667					1	DETECTED	418.0482 m/z @64.08 [151020OFc1_NvH-0949-Control-22.raw]	418.04815673828125	64.0781157722667	0.0203626728	99.5652315565333	99.5448688837333	107783.3203125	1.0813571344459121E8	0	8056	0.1933394653811007	0.7664386665218734	1.3814035586062476	418.038330078125	418.0581359863281
876	418.0846252441406	62.0200621157333					1	DETECTED	418.0846 m/z @62.02 [151020OFc1_NvH-0949-Control-22.raw]	418.0846252441406	62.0200621157333	8.3251838656	97.9766808429333	89.65149697733331	92482.34375	1.0541118941051671E8	0	8056	0.9361232653715632	0.834823542756713	0.2072918201189851	418.0837097167969	418.09393310546875
877	418.1353759765625	69.7468516181333					1	DETECTED	418.1354 m/z @69.75 [151020OFc1_NvH-0949-Control-22.raw]	418.1353759765625	69.7468516181333	7.12852001173333	98.4608337474667	91.33231373573336	140268.75	1.392981647181214E8	0	8056	13.75466720997484	0.6426769515768646	14.45214959098572	418.1260986328125	418.14111328125
878	418.17144775390625	90.2101153714667					1	DETECTED	418.1714 m/z @90.21 [151020OFc1_NvH-0949-Control-22.raw]	418.17144775390625	90.2101153714667	9.57033841893333	92.2500460506667	82.67970763173336	75146.9609375	1.0348337700136222E8	0	8056	0.501625757560447	0.5126484146924213	0.02529682938484258	418.16192626953125	418.1715393066406
879	418.1815490722656	55.2261871450667					1	DETECTED	418.1815 m/z @55.23 [151020OFc1_NvH-0949-Control-22.raw]	418.1815490722656	55.2261871450667	5.17372374133333	96.4947498970667	91.32102615573336	154377.3125	1.0847598999183273E8	2	8056	36.39973997153011	0.9666579002106156	1.0393387518719321	418.17156982421875	418.1914978027344
880	418.19873046875	16.2066546066667					1	DETECTED	418.1987 m/z @16.21 [151020OFc1_NvH-0949-Control-22.raw]	418.19873046875	16.2066546066667	3.37139608373333	95.7506584733333	92.37926238959997	110176.0078125	9.773997113598919E7	3	8056	0.03736751191988574	5.316855589098285	0.6206802195679384	418.191650390625	418.2002258300781
881	418.2102355957031	47.6124730768					1	DETECTED	418.2102 m/z @47.61 [151020OFc1_NvH-0949-Control-22.raw]	418.2102355957031	47.6124730768	2.97676278613333	97.998684996	95.02192220986666	1000350.0	1.7896850129537597E8	0	8056	18.53444621268219	1.1368022484718532	1.3244231546112488	418.20025634765625	418.2108459472656
882	418.2208557128906	29.429404128					1	DETECTED	418.2209 m/z @29.43 [151020OFc1_NvH-0949-Control-22.raw]	418.2208557128906	29.429404128	2.00683986373333	96.2426904906667	94.23585062693337	1.2945812E7	5.375244941873544E8	2	8056	0.28308726661145656	1.169443705752383	1.7774798612098168	418.21087646484375	418.2308349609375
883	418.24102783203125	35.7351370333333					1	DETECTED	418.2410 m/z @35.74 [151020OFc1_NvH-0949-Control-22.raw]	418.24102783203125	35.7351370333333	2.78101101866667	98.4386005213333	95.65758950266662	6002355.0	2.6200721805626783E8	2	8056	0.19761804134871142	0.7528744636903721	0.0194723663434384	418.2310485839844	418.2510070800781
884	418.2554016113281	30.2843924133333					1	DETECTED	418.2554 m/z @30.28 [151020OFc1_NvH-0949-Control-22.raw]	418.2554016113281	30.2843924133333	2.4058606752	95.5557334157333	93.1498727405333	185311.28125	1.2612716865393259E8	2	8056	14.261889554929052	1.9699696838847174	3.2143681483608253	418.25103759765625	418.265380859375
885	418.2654724121094	19.8174244322667					1	DETECTED	418.2655 m/z @19.82 [151020OFc1_NvH-0949-Control-22.raw]	418.2654724121094	19.8174244322667	2.8553037544	91.3567106002667	88.5014068458667	106530.484375	1.1739286640705633E8	0	8056	69.05148731767137	2.608795460385717	24.21271809656499	418.2654113769531	418.2703552246094
886	418.2803955078125	91.4143598546667					1	DETECTED	418.2804 m/z @91.41 [151020OFc1_NvH-0949-Control-22.raw]	418.2803955078125	91.4143598546667	0.638632092266667	97.5758709693333	96.93723887706663	126782.53125	1.2528577972833249E8	3	8056	87.51291089898882	0.5021547950671212	0.005098206592099836	418.27044677734375	418.28875732421875
887	418.3161315917969	89.79297644					1	DETECTED	418.3161 m/z @89.79 [151020OFc1_NvH-0949-Control-22.raw]	418.3161315917969	89.79297644	62.0080186912	93.7453790338667	31.737360342666697	381899.75	4.680178660628044E7	0	8056	3.3343263120849684	1.2596398881116535	1.0069654297034474	418.3150329589844	418.3255920410156
888	418.4459533691406	23.7337149517333					1	DETECTED	418.4460 m/z @23.73 [151020OFc1_NvH-0949-Control-22.raw]	418.4459533691406	23.7337149517333	3.25477849893333	96.6034338448	93.34865534586666	296309.125	1.0879228827608316E8	4	8056	0.05796104922424661	0.5404527975298575	0.05747146369071672	418.43597412109375	418.4559020996094
889	418.45849609375	20.1903637589333					1	DETECTED	418.4585 m/z @20.19 [151020OFc1_NvH-0949-Control-22.raw]	418.45849609375	20.1903637589333	5.09098077306667	97.0670533978667	91.97607262480003	174327.5	1.0126304455240683E8	0	8056	0.02360187124784119	3.126039419230091	1.3158650263977427	418.4560241699219	418.46173095703125
890	418.47174072265625	37.9709163109333					1	DETECTED	418.4717 m/z @37.97 [151020OFc1_NvH-0949-Control-22.raw]	418.47174072265625	37.9709163109333	3.60252432853333	98.9655673458667	95.36304301733337	600105.0625	1.2414447854434608E8	0	8056	0.19467691226061135	1.546579674029136	0.04555795041075617	418.4621276855469	418.4817199707031
891	418.485107421875	21.0379775306667					1	DETECTED	418.4851 m/z @21.04 [151020OFc1_NvH-0949-Control-22.raw]	418.485107421875	21.0379775306667	3.324594412	98.5158020024	95.1912075904	110743.390625	1.0389090695809889E8	0	8056	0.07749951724231963	2.845318012773637	0.0325536339542783	418.48175048828125	418.4949645996094
892	418.51287841796875	33.8750894210667					1	DETECTED	418.5129 m/z @33.88 [151020OFc1_NvH-0949-Control-22.raw]	418.51287841796875	33.8750894210667	2.92106595253333	98.4386005213333	95.51753456879997	189102.109375	9.741169921425873E7	0	8056	0.06785556273658955	1.8686564407644095	0.002008173778905476	418.5032958984375	418.52252197265625
893	418.5350646972656	29.1863866389333					1	DETECTED	418.5351 m/z @29.19 [151020OFc1_NvH-0949-Control-22.raw]	418.5350646972656	29.1863866389333	3.73091881786667	99.0762679458667	95.34534912800004	220851.234375	1.069005569837603E8	0	8056	23.321827778682234	2.0119903948181	3.0135427181999463	418.525634765625	418.5351257324219
894	418.5451354980469	47.6340790165333					1	DETECTED	418.5451 m/z @47.63 [151020OFc1_NvH-0949-Control-22.raw]	418.5451354980469	47.6340790165333	2.04412310266667	97.0006109741333	94.95648787146662	725235.8125	1.3256562224531034E8	3	8056	1.4587999729646768	0.5023595809622798	0.003603053863884634	418.53515625	418.5535583496094
895	418.5635681152344	28.2570736997333					1	DETECTED	418.5636 m/z @28.26 [151020OFc1_NvH-0949-Control-22.raw]	418.5635681152344	28.2570736997333	2.35958815146667	99.4115292034667	97.05194105200003	773006.25	1.6649200460298753E8	3	8056	32.141750640903425	1.0222985091548382	0.02843664138305234	418.5536193847656	418.57305908203125
896	418.58349609375	24.4575611757333					1	DETECTED	418.5835 m/z @24.46 [151020OFc1_NvH-0949-Control-22.raw]	418.58349609375	24.4575611757333	2.81793323386667	95.3956998138667	92.57776658000003	506580.84375	1.22182190504789E8	3	8056	0.18628118142501648	0.6763259540564927	0.67948856107908	418.5735778808594	418.5934753417969
897	418.59466552734375	34.5784291672					1	DETECTED	418.5947 m/z @34.58 [151020OFc1_NvH-0949-Control-22.raw]	418.59466552734375	34.5784291672	3.26425773653333	86.6414750309333	83.37721729439997	342701.15625	1.0069299655368066E8	0	8056	0.3370823909169829	0.5100874501722937	0.007606967422422675	418.5935363769531	418.6033935546875
898	418.6091613769531	4.0340173752					1	DETECTED	418.6092 m/z @4.03 [151020OFc1_NvH-0949-Control-22.raw]	418.6091613769531	4.0340173752	2.845995128	88.008563624	85.162568496	62078.28125	9.688016932267629E7	0	8056	0.0909009734017241	35.84216065680424	89.87210563382094	418.6058654785156	418.6190490722656
899	418.6463928222656	23.8675344258667					1	DETECTED	418.6464 m/z @23.87 [151020OFc1_NvH-0949-Control-22.raw]	418.6463928222656	23.8675344258667	2.97676278613333	93.1225114397333	90.14574865359997	181664.921875	1.0274507912104806E8	0	8056	0.16071922822204598	690.2334202039398	1.0135957075067432	418.6366882324219	418.65618896484375
900	418.6983642578125	16.9342738309333					1	DETECTED	418.6984 m/z @16.93 [151020OFc1_NvH-0949-Control-22.raw]	418.6983642578125	16.9342738309333	2.6608704264	92.6218632946667	89.9609928682667	282740.28125	1.1376719063687195E8	2	8056	1.3459577507271376	0.7965951941923958	2.2534516336077903	418.68853759765625	418.7064208984375
901	418.7165832519531	21.9985101512					1	DETECTED	418.7166 m/z @22.00 [151020OFc1_NvH-0949-Control-22.raw]	418.7165832519531	21.9985101512	3.5561269952	98.4275171413333	94.8713901461333	2036200.0	1.565483436153758E8	2	8056	0.20488680687698846	0.5223669964083951	0.3237163679108232	418.70660400390625	418.718994140625
902	418.7290344238281	19.9781200893333					1	DETECTED	418.7290 m/z @19.98 [151020OFc1_NvH-0949-Control-22.raw]	418.7290344238281	19.9781200893333	3.53778970933333	96.2861858144	92.74839610506667	6965736.0	4.300446071846851E8	2	8056	0.26126640141206536	0.5564564711441711	3.786689195034259	418.7191467285156	418.739013671875
903	418.7428894042969	35.7351370333333					1	DETECTED	418.7429 m/z @35.74 [151020OFc1_NvH-0949-Control-22.raw]	418.7428894042969	35.7351370333333	2.57794630586667	97.4311705594667	94.85322425360002	1353325.25	1.5471070952999046E8	2	8056	0.23398783619643382	0.5175168522755892	0.027103902485000348	418.7390441894531	418.75286865234375
904	418.75299072265625	5.63496401626667					1	DETECTED	418.7530 m/z @5.63 [151020OFc1_NvH-0949-Control-22.raw]	418.75299072265625	5.63496401626667	3.1340064872	86.8166063093333	83.6825998221333	1048021.625	1.181838586525725E8	2	8056	12.97587453551893	19.920871838082046	122.55313563062175	418.7528991699219	418.76287841796875
905	418.763671875	33.8933137746667					1	DETECTED	418.7637 m/z @33.89 [151020OFc1_NvH-0949-Control-22.raw]	418.763671875	33.8933137746667	9.9070554912	94.6610808253333	84.7540253341333	194348.71875	9.524367526543102E7	0	8056	0.08114626025200522	2.1881000588079504	0.04492380615167839	418.7630615234375	418.772216796875
906	418.782470703125	3.5006651104					1	DETECTED	418.7825 m/z @3.50 [151020OFc1_NvH-0949-Control-22.raw]	418.782470703125	3.5006651104	1.32045158853333	99.1528964402667	97.83244485173337	1166882.625	1.1929847356118001E8	2	8056	0.18246511221573458	2.1068789768895626	2.5866995493972778	418.77264404296875	418.7923889160156
907	418.8472595214844	13.3803012984					1	DETECTED	418.8473 m/z @13.38 [151020OFc1_NvH-0949-Control-22.raw]	418.8472595214844	13.3803012984	0.109994418133333	99.9729910125333	99.86299659439996	228263.75	1.1649527488972346E8	3	8056	0.154362880864932	0.7309190157268595	0.9848805506339541	418.8373107910156	418.8567810058594
908	418.8692321777344	36.0540768221333					1	DETECTED	418.8692 m/z @36.05 [151020OFc1_NvH-0949-Control-22.raw]	418.8692321777344	36.0540768221333	0.00837019573333333	99.8736672381333	99.86529704239996	624175.625	2.0550744624363223E8	0	8056	10.137214888466492	0.5185632628507014	0.03675752112452414	418.8594665527344	418.87921142578125
909	418.887451171875	49.0442551306667					1	DETECTED	418.8875 m/z @49.04 [151020OFc1_NvH-0949-Control-22.raw]	418.887451171875	49.0442551306667	0.0203626728	99.9948969368	99.974534264	295675.625	1.0549903031993021E8	0	8056	53.28267172580084	1.1930746296899508	1.5706771176891872	418.8792419433594	418.8874816894531
910	418.8974914550781	28.3132757242667					1	DETECTED	418.8975 m/z @28.31 [151020OFc1_NvH-0949-Control-22.raw]	418.8974914550781	28.3132757242667	0.0203626728	99.9067379757333	99.88637530293329	414130.21875	1.2959171025565544E8	3	8056	35.605217148690656	1.8088768811561926	0.23681188814280404	418.88751220703125	418.8978271484375
911	418.9078369140625	26.3636870357333					1	DETECTED	418.9078 m/z @26.36 [151020OFc1_NvH-0949-Control-22.raw]	418.9078369140625	26.3636870357333	0.0990400688	99.9398814832	99.8408414144	2555931.75	1.724937102446624E8	3	8056	0.301022900541728	2.027055153548714	98.2949705668548	418.8978576660156	418.91778564453125
912	418.91796875	24.4712736888					1	DETECTED	418.9180 m/z @24.47 [151020OFc1_NvH-0949-Control-22.raw]	418.91796875	24.4712736888	0.4360196352	99.9948969368	99.5588773016	382616.34375	1.1277519473243472E8	0	8056	0.07603668341900871	4.059015923315947	1.690424653310656	418.9178466796875	418.9279479980469
913	418.9288635253906	34.6556511421333					1	DETECTED	418.9289 m/z @34.66 [151020OFc1_NvH-0949-Control-22.raw]	418.9288635253906	34.6556511421333	0.00837019573333333	99.9948969368	99.98652674106667	191546.1875	1.0879832041623831E8	0	8056	0.11043431698820427	1.4471360009907988	0.003975132608423506	418.9280090332031	418.93255615234375
914	418.94268798828125	13.1681808821333					1	DETECTED	418.9427 m/z @13.17 [151020OFc1_NvH-0949-Control-22.raw]	418.94268798828125	13.1681808821333	0.00837019573333333	99.9948969368	99.98652674106667	225337.796875	1.071150308466735E8	3	8056	0.09458752348046318	0.6604884750997299	408.69446613444387	418.9332580566406	418.9523010253906
915	418.96197509765625	22.3737263984					1	DETECTED	418.9620 m/z @22.37 [151020OFc1_NvH-0949-Control-22.raw]	418.96197509765625	22.3737263984	0.1435334928	99.3286525018667	99.1851190090667	212147.609375	9.720097363838097E7	0	8056	9.404034040822443	0.5090098452871343	0.23626792550051223	418.9530029296875	418.96453857421875
916	418.9745788574219	15.4780088138667					1	DETECTED	418.9746 m/z @15.48 [151020OFc1_NvH-0949-Control-22.raw]	418.9745788574219	15.4780088138667	0.00837019573333333	99.9948969368	99.98652674106667	661526.5625	1.3342851057299682E8	0	8056	12.606662463188671	0.9254881683280156	0.7813219001871153	418.964599609375	418.98455810546875
917	418.9869079589844	31.0338446618667					1	DETECTED	418.9869 m/z @31.03 [151020OFc1_NvH-0949-Control-22.raw]	418.9869079589844	31.0338446618667	0.0316721605333333	99.5763689096	99.54469674906667	338532.71875	1.2516791914241984E8	4	8056	0.10815014654254185	1.613545586032179	0.6208534239312011	418.9847106933594	418.99688720703125
918	419.0128479003906	33.9336679058667					1	DETECTED	419.0128 m/z @33.93 [151020OFc1_NvH-0949-Control-22.raw]	419.0128479003906	33.9336679058667	0.00837019573333333	99.9067379757333	99.89836777999996	88463.359375	1.011528660770553E8	0	8056	2.7440747898179367	1.6832610537354575	1.8763050320876253	419.00726318359375	419.022216796875
919	419.0322570800781	27.0107174541333					1	DETECTED	419.0323 m/z @27.01 [151020OFc1_NvH-0949-Control-22.raw]	419.0322570800781	27.0107174541333	0.7264171024	99.8625944984	99.136177396	202609.421875	1.134649959759229E8	0	8056	6.685972072843029	1.5147129520104043	0.23190601680924003	419.0223388671875	419.0419921875
920	419.06829833984375	71.1707169096					1	DETECTED	419.0683 m/z @71.17 [151020OFc1_NvH-0949-Control-22.raw]	419.06829833984375	71.1707169096	0.0203626728	99.6974634157333	99.67710074293329	102554.953125	1.1023167696111962E8	0	8056	0.8046155753533242	0.7020487612875438	4.2504177526340365	419.0585021972656	419.07672119140625
921	419.11981201171875	90.3381473130667					1	DETECTED	419.1198 m/z @90.34 [151020OFc1_NvH-0949-Control-22.raw]	419.11981201171875	90.3381473130667	0.372403785866667	99.9948969368	99.62249315093334	256347.796875	1.1404966330056536E8	0	8056	0.23159617269610067	0.8468610435032041	0.0030769730432948722	419.11053466796875	419.1288146972656
922	419.1702575683594	91.0599140685333					1	DETECTED	419.1703 m/z @91.06 [151020OFc1_NvH-0949-Control-22.raw]	419.1702575683594	91.0599140685333	8.00102524213333	98.6676604664	90.66663522426666	546476.875	1.0557054111052072E8	0	8056	0.4044373158409229	0.5022259042428532	3.4065253210852555	419.16204833984375	419.18023681640625
923	419.18157958984375	13.3354524216					1	DETECTED	419.1816 m/z @13.34 [151020OFc1_NvH-0949-Control-22.raw]	419.18157958984375	13.3354524216	4.61641497066667	99.1965228482667	94.58010787760003	165528.84375	1.0517333021471794E8	0	8056	0.1015562524259348	0.762081485728065	10.237989275295883	419.180419921875	419.1915588378906
924	419.2029724121094	21.9577811330667					1	DETECTED	419.2030 m/z @21.96 [151020OFc1_NvH-0949-Control-22.raw]	419.2029724121094	21.9577811330667	3.18034162213333	96.3405702429333	93.16022862079997	754879.875	1.2918591308021274E8	0	8056	0.16234057931378842	0.6842858552923387	0.05444589247191753	419.1929931640625	419.2042541503906
925	419.21429443359375	15.0620342496					1	DETECTED	419.2143 m/z @15.06 [151020OFc1_NvH-0949-Control-22.raw]	419.21429443359375	15.0620342496	2.8365389856	99.0098896106667	96.1733506250667	2140291.0	2.2279300819225731E8	2	8056	5.4334960878706955	2.0375828921170576	2.7850790429819225	419.2043151855469	419.2204895019531
926	419.2304992675781	19.9618455944					1	DETECTED	419.2305 m/z @19.96 [151020OFc1_NvH-0949-Control-22.raw]	419.2304992675781	19.9618455944	1.82128593866667	99.1092070514667	97.28792111280002	3450729.5	3.650846634678485E8	2	8056	6.434284849521887	0.7639076912273247	0.8645780582785785	419.22052001953125	419.240478515625
927	419.2420654296875	36.0650309864					1	DETECTED	419.2421 m/z @36.07 [151020OFc1_NvH-0949-Control-22.raw]	419.2420654296875	36.0650309864	2.9488650752	96.7235017464	93.7746366712	2284173.5	2.1612061439992186E8	3	8056	11.526167353861105	0.7542819342546673	1.3420447720394506	419.2405090332031	419.25201416015625
928	419.254638671875	5.62590824773333					1	DETECTED	419.2546 m/z @5.63 [151020OFc1_NvH-0949-Control-22.raw]	419.254638671875	5.62590824773333	2.09075366693333	92.2412380653333	90.15048439839998	473834.59375	1.2807716121088646E8	0	8056	20.634608796510655	49.27640515761508	252.04873686642472	419.2521057128906	419.26458740234375
929	419.2689208984375	13.5308001173333					1	DETECTED	419.2689 m/z @13.53 [151020OFc1_NvH-0949-Control-22.raw]	419.2689208984375	13.5308001173333	2.88381338693333	92.4599811128	89.57616772586667	175910.015625	1.1663623260616349E8	0	8056	0.3910803715205553	0.7679547580067098	3.9158909510288025	419.2646789550781	419.27386474609375
930	419.2839050292969	3.5099191512					1	DETECTED	419.2839 m/z @3.51 [151020OFc1_NvH-0949-Control-22.raw]	419.2839050292969	3.5099191512	3.2832696536	96.7124472325333	93.42917757893329	590477.0	1.215560104998658E8	0	8056	0.16973057819331006	1.6967991413132821	89.69045485685119	419.27410888671875	419.2928466796875
931	419.31549072265625	90.1420538658667					1	DETECTED	419.3155 m/z @90.14 [151020OFc1_NvH-0949-Control-22.raw]	419.31549072265625	90.1420538658667	0.00837019573333333	99.9948969368	99.98652674106667	1103531.375	2.5985248153477457E8	2	8056	0.7435205697883873	0.874186737073016	0.02070906036860106	419.31378173828125	419.3179626464844
932	419.35076904296875	90.3381473130667					1	DETECTED	419.3508 m/z @90.34 [151020OFc1_NvH-0949-Control-22.raw]	419.35076904296875	90.3381473130667	18.5800943170667	92.3422933634667	73.7621990464	44616.98828125	1.3218757280509824E8	0	8056	72.69487163729708	0.5139646072233295	0.027929214446658863	419.34716796875	419.3600158691406
933	419.4168395996094	9.81866062133333					1	DETECTED	419.4168 m/z @9.82 [151020OFc1_NvH-0949-Control-22.raw]	419.4168395996094	9.81866062133333	2.6146813632	98.9212203456	96.3065389824	322110.40625	1.0997336976975289E8	0	8056	0.1766400303457889	0.6789299137149096	60.94464232437834	419.4068603515625	419.4267883300781
934	419.44219970703125	36.0109192525333					1	DETECTED	419.4422 m/z @36.01 [151020OFc1_NvH-0949-Control-22.raw]	419.44219970703125	36.0109192525333	3.66637351813333	98.3170478714667	94.65067435333337	2433694.75	1.3765093891279194E8	0	8056	5.149400191297417	0.530266960169339	9.136750256119635	419.4322509765625	419.4521179199219
935	419.458251953125	14.615168904					1	DETECTED	419.4583 m/z @14.62 [151020OFc1_NvH-0949-Control-22.raw]	419.458251953125	14.615168904	3.05107893333333	99.1092070514667	96.05812811813337	229046.890625	1.1731842071933003E8	0	8056	0.23549402223534166	1.3358656888135878	51.76145413568166	419.45269775390625	419.4682312011719
936	419.469482421875	13.1138231984					1	DETECTED	419.4695 m/z @13.11 [151020OFc1_NvH-0949-Control-22.raw]	419.469482421875	13.1138231984	3.79698883093333	86.5605089301333	82.76352009919997	175854.71875	1.0508133716637704E8	0	8056	0.14490202627756155	0.8279493968838195	28.60598799821532	419.46826171875	419.47509765625
937	419.485107421875	37.1207585730667					1	DETECTED	419.4851 m/z @37.12 [151020OFc1_NvH-0949-Control-22.raw]	419.485107421875	37.1207585730667	2.41519413226667	96.8241690952	94.40897496293334	182080.1875	1.0735596449673453E8	0	8056	6.183220435531538	1.53936799803298	0.0438516508210546	419.4751281738281	419.4945983886719
938	419.5049133300781	26.1857024970667					1	DETECTED	419.5049 m/z @26.19 [151020OFc1_NvH-0949-Control-22.raw]	419.5049133300781	26.1857024970667	5.55311303253333	94.6048631749333	89.05175014239997	518135.84375	1.147739873563131E8	0	8056	0.19645017827170363	95.91122637445282	1.8352096213957008	419.4954833984375	419.51470947265625
939	419.5373840332031	22.0080389050667					1	DETECTED	419.5374 m/z @22.01 [151020OFc1_NvH-0949-Control-22.raw]	419.5373840332031	22.0080389050667	4.34857492826667	78.4383618213333	74.08978689306663	508546.34375	1.0033759600159654E8	3	8056	4.406883666616675	1.687415870227136	0.037831232638846815	419.5279541015625	419.5408935546875
940	419.5509033203125	20.3750891565333					1	DETECTED	419.5509 m/z @20.38 [151020OFc1_NvH-0949-Control-22.raw]	419.5509033203125	20.3750891565333	3.44540372613333	94.8505958992	91.40519217306667	752658.375	1.2154455104844648E8	6	8056	0.3320709261830608	0.5548803170097596	0.04181132930264894	419.5409240722656	419.55548095703125
941	419.5655212402344	26.3636870357333					1	DETECTED	419.5655 m/z @26.36 [151020OFc1_NvH-0949-Control-22.raw]	419.5655212402344	26.3636870357333	3.23614927893333	99.3066297936	96.07048051466667	1972477.75	1.6972154023143914E8	3	8056	21.212930303024336	0.5586654436504057	0.12941808885615774	419.55560302734375	419.5754699707031
942	419.5755310058594	47.5090934109333					1	DETECTED	419.5755 m/z @47.51 [151020OFc1_NvH-0949-Control-22.raw]	419.5755310058594	47.5090934109333	3.33414647146667	73.5381314589333	70.20398498746663	816465.375	1.1956782202793925E8	3	8056	21.16086082363407	2.9893317296230917	1.243984822915875	419.5755310058594	419.58551025390625
943	419.58734130859375	35.9137415450667					1	DETECTED	419.5873 m/z @35.91 [151020OFc1_NvH-0949-Control-22.raw]	419.58734130859375	35.9137415450667	3.33414647146667	96.7124472325333	93.37830076106663	257973.484375	1.1893799833149679E8	0	8056	17.63224083549267	1.444414087728255	0.0138514236306443	419.5855712890625	419.5972900390625
944	419.6175231933594	9.79735673973333					1	DETECTED	419.6175 m/z @9.80 [151020OFc1_NvH-0949-Control-22.raw]	419.6175231933594	9.79735673973333	2.88381338693333	91.1024717912	88.21865840426668	196073.046875	1.0653758790479946E8	0	8056	0.17079406563209965	4.0081079884756265	22.608784891387575	419.6076354980469	419.627197265625
945	419.64276123046875	36.0320105053333					1	DETECTED	419.6428 m/z @36.03 [151020OFc1_NvH-0949-Control-22.raw]	419.64276123046875	36.0320105053333	6.43610724426667	77.9481086808	71.51200143653334	1464146.125	1.1205147882516694E8	0	8056	0.19710273356764674	6.332734955303472	9.549938065868469	419.63299560546875	419.65142822265625
946	419.6609191894531	41.4493038381333					1	DETECTED	419.6609 m/z @41.45 [151020OFc1_NvH-0949-Control-22.raw]	419.6609191894531	41.4493038381333	3.72189194053333	96.7235017464	93.00160980586668	31443.486328125	9.230324405871385E7	0	8056	87.54747626789498	1.232546908575287	1.6946323355466477	419.6531982421875	419.66448974609375
947	419.69036865234375	17.9018899386667					1	DETECTED	419.6904 m/z @17.90 [151020OFc1_NvH-0949-Control-22.raw]	419.69036865234375	17.9018899386667	4.8922125984	96.8130588450667	91.92084624666671	248952.6875	1.0949200418487921E8	0	8056	0.22001137509092317	0.7222681570782976	0.16084643725076414	419.6805114746094	419.70001220703125
948	419.7100524902344	25.5414672634667					1	DETECTED	419.7101 m/z @25.54 [151020OFc1_NvH-0949-Control-22.raw]	419.7100524902344	25.5414672634667	2.9488650752	94.6140751933333	91.6652101181333	1571427.625	1.4941229733785516E8	4	8056	10.61280473598966	0.5187846673051665	71.48210029864447	419.7000732421875	419.72003173828125
949	419.728271484375	24.680613168					1	DETECTED	419.7283 m/z @24.68 [151020OFc1_NvH-0949-Control-22.raw]	419.728271484375	24.680613168	3.161850036	94.0593650384	90.8975150024	1285444.5	1.746860394110514E8	2	8056	4.811928697664367	5.607349291678045	2.5868466530124916	419.7200927734375	419.7382507324219
950	419.7414245605469	26.7766639066667					1	DETECTED	419.7414 m/z @26.78 [151020OFc1_NvH-0949-Control-22.raw]	419.7414245605469	26.7766639066667	3.66637351813333	97.6698610922667	94.00348757413337	225304.625	1.2408452017021775E8	0	8056	0.18942406928960054	0.5041353538051572	0.006036685534478675	419.73828125	419.744873046875
951	419.7548828125	24.8966974741333					1	DETECTED	419.7549 m/z @24.90 [151020OFc1_NvH-0949-Control-22.raw]	419.7548828125	24.8966974741333	3.8612194808	81.8701332349333	78.0089137541333	9057290.0	2.4732615119214597E8	2	8056	0.22803401513220223	0.9045783330450567	1.2449507328557272	419.7449035644531	419.76446533203125
952	419.77081298828125	13.5832533018667					1	DETECTED	419.7708 m/z @13.58 [151020OFc1_NvH-0949-Control-22.raw]	419.77081298828125	13.5832533018667	2.91170293306667	92.1056562349333	89.19395330186664	69520.671875	1.219302583342812E8	0	8056	0.6462008422325898	4.179053193743962	0.2847720078872273	419.7650451660156	419.77899169921875
953	419.7922058105469	40.6910913832					1	DETECTED	419.7922 m/z @40.69 [151020OFc1_NvH-0949-Control-22.raw]	419.7922058105469	40.6910913832	3.37139608373333	98.2179448448	94.84654876106667	241750.953125	1.1513980996204306E8	0	8056	0.03496422769542562	1.257871913733289	0.24958880364013214	419.7823181152344	419.8013916015625
954	419.814453125	10.7750063605333					1	DETECTED	419.8145 m/z @10.78 [151020OFc1_NvH-0949-Control-22.raw]	419.814453125	10.7750063605333	1.20040759093333	98.5374617402667	97.33705414933338	91776.140625	9.958765964032255E7	0	8056	0.982852958725779	3997.134627611937	1.9013226135966173	419.80517578125	419.8244323730469
955	419.84307861328125	36.0109192525333					1	DETECTED	419.8431 m/z @36.01 [151020OFc1_NvH-0949-Control-22.raw]	419.84307861328125	36.0109192525333	0.0316721605333333	99.9398814832	99.90820932266666	698273.25	1.3871750394309416E8	0	8056	1.9455383558052404	0.5097831730479457	0.07606993713189375	419.83343505859375	419.8526916503906
956	419.86224365234375	9.0599565808					1	DETECTED	419.8622 m/z @9.06 [151020OFc1_NvH-0949-Control-22.raw]	419.86224365234375	9.0599565808	0.00837019573333333	98.6896413885333	98.68127119279997	72324.4609375	9.486454584832269E7	0	8056	13.433888273594066	0.5060302814144103	23.04067911704966	419.853271484375	419.8651123046875
957	419.8751220703125	33.1719558285333					1	DETECTED	419.8751 m/z @33.17 [151020OFc1_NvH-0949-Control-22.raw]	419.8751220703125	33.1719558285333	0.00837019573333333	99.9838927922667	99.97552259653337	737596.0	1.2222439944854942E8	3	8056	9.2868957217745	0.5110945071761968	0.8735382835917799	419.8651428222656	419.8809509277344
958	419.8909912109375	37.058190888					1	DETECTED	419.8910 m/z @37.06 [151020OFc1_NvH-0949-Control-22.raw]	419.8909912109375	37.058190888	0.00837019573333333	99.9620207906667	99.95365059493336	5995905.5	3.208877146706063E8	3	8056	0.3347502452539217	0.9490552942425708	0.04154565458227148	419.8810119628906	419.9009704589844
959	419.9094543457031	47.347087056					1	DETECTED	419.9095 m/z @47.35 [151020OFc1_NvH-0949-Control-22.raw]	419.9094543457031	47.347087056	0.00837019573333333	99.9067379757333	99.89836777999996	492392.84375	1.2501812421544981E8	3	8056	0.122456831280644	0.5253535958256976	0.3477681038554547	419.9010009765625	419.91943359375
960	419.9276123046875	15.6221613016					1	DETECTED	419.9276 m/z @15.62 [151020OFc1_NvH-0949-Control-22.raw]	419.9276123046875	15.6221613016	0.0203626728	99.9729910125333	99.9526283397333	199862.65625	1.1810853966216482E8	3	8056	2.7980232263813463	0.51665703392743	0.02931046180707693	419.9194641113281	419.9375915527344
961	419.94854736328125	13.1681808821333					1	DETECTED	419.9485 m/z @13.17 [151020OFc1_NvH-0949-Control-22.raw]	419.94854736328125	13.1681808821333	0.00837019573333333	99.9620207906667	99.95365059493336	99934.7734375	1.0681458622762524E8	0	8056	4.531231345071593	3.855846089227072	35.62457471630271	419.9385986328125	419.95794677734375
962	419.96795654296875	33.4842747053333					1	DETECTED	419.9680 m/z @33.48 [151020OFc1_NvH-0949-Control-22.raw]	419.96795654296875	33.4842747053333	0.00837019573333333	99.9948969368	99.98652674106667	350655.59375	1.1947005321366245E8	0	8056	0.16684121291631726	1.9416930826110959	3.087725232189284	419.9581604003906	419.9779357910156
963	419.9789733886719	12.0533582776					1	DETECTED	419.9790 m/z @12.05 [151020OFc1_NvH-0949-Control-22.raw]	419.9789733886719	12.0533582776	2.99549344666667	99.9729910125333	96.97749756586663	201414.9375	1.0524987253004174E8	4	8056	0.6860204183421317	2.079420104769013	1.2141255412512553	419.97796630859375	419.98077392578125
964	419.99078369140625	30.3642874282667					1	DETECTED	419.9908 m/z @30.36 [151020OFc1_NvH-0949-Control-22.raw]	419.99078369140625	30.3642874282667	0.0542996274666667	99.9948969368	99.94059730933334	330138.9375	1.5719786662334692E8	0	8056	0.27790540684057774	0.516056163700276	48.12590549323808	419.9809875488281	420.0003967285156
965	420.00506591796875	34.3464130805333					1	DETECTED	420.0051 m/z @34.35 [151020OFc1_NvH-0949-Control-22.raw]	420.00506591796875	34.3464130805333	1.20040759093333	99.5545069042667	98.35409931333338	209114.875	1.090983638976968E8	0	8056	0.11794875941797045	1.630450294175389	6.516493448673732	420.0009460449219	420.0150451660156
966	420.01824951171875	9.80940084426667					1	DETECTED	420.0182 m/z @9.81 [151020OFc1_NvH-0949-Control-22.raw]	420.01824951171875	9.80940084426667	0.232276138933333	99.3671376186667	99.13486147973337	46533.22265625	1.0161155953821403E8	0	8056	0.026912601461166474	5.175606694592108	0.0026154218571401064	420.0151062011719	420.02056884765625
967	420.0442199707031	36.0320105053333					1	DETECTED	420.0442 m/z @36.03 [151020OFc1_NvH-0949-Control-22.raw]	420.0442199707031	36.0320105053333	1.55825984346667	99.3066297936	97.74836995013332	200210.640625	1.0734604417571487E8	0	8056	13.80129506249791	2.1133762944192784	1.2162379492375126	420.0342712402344	420.0539855957031
968	420.0586242675781	48.7707786429333					1	DETECTED	420.0586 m/z @48.77 [151020OFc1_NvH-0949-Control-22.raw]	420.0586242675781	48.7707786429333	2.3133572488	97.0006109741333	94.68725372533329	42962.15625	1.0225379866447423E8	0	8056	72.12808689465835	1.0190756490984507	0.9292153970060355	420.0542297363281	420.0672607421875
969	420.1145324707031	64.0504513189333					1	DETECTED	420.1145 m/z @64.05 [151020OFc1_NvH-0949-Control-22.raw]	420.1145324707031	64.0504513189333	2.6608704264	99.9398814832	97.2790110568	163962.90625	1.2732920452126592E8	0	8056	1.332836062078627	0.676753706470064	16.59718005500552	420.1053466796875	420.1243591308594
970	420.173583984375	91.0880988653333					1	DETECTED	420.1736 m/z @91.09 [151020OFc1_NvH-0949-Control-22.raw]	420.173583984375	91.0880988653333	5.49613448826667	95.2675329424	89.77139845413332	150537.34375	1.0017764502170394E8	0	8056	0.15424970104508873	0.5244148741501867	3.2630066224696654	420.16387939453125	420.1768798828125
971	420.187255859375	90.8172208064					1	DETECTED	420.1873 m/z @90.82 [151020OFc1_NvH-0949-Control-22.raw]	420.187255859375	90.8172208064	3.47313215493333	97.3100261437333	93.83689398879997	650656.625	1.2421965677994888E8	0	8056	0.28633197495821605	0.5039903447309417	0.0066664656008841045	420.1789855957031	420.1972351074219
972	420.197265625	24.8493483018667					1	DETECTED	420.1973 m/z @24.85 [151020OFc1_NvH-0949-Control-22.raw]	420.197265625	24.8493483018667	4.920524	98.4828603128	93.5623363128	276584.15625	1.5914253826344427E8	0	8056	4.273294971259773	3.272563634878209	18.92758489379406	420.197265625	420.199462890625
973	420.20947265625	33.1719558285333					1	DETECTED	420.2095 m/z @33.17 [151020OFc1_NvH-0949-Control-22.raw]	420.20947265625	33.1719558285333	3.0324370384	99.4005210421333	96.3680840037333	450288.1875	1.2573707323540375E8	3	8056	0.1553115769392761	0.9652467205647276	0.1228362280835784	420.1994934082031	420.2099609375
974	420.219970703125	34.5902229677333					1	DETECTED	420.2200 m/z @34.59 [151020OFc1_NvH-0949-Control-22.raw]	420.219970703125	34.5902229677333	2.52213628213333	98.5158020024	95.99366572026666	1.6422108E7	5.233903208723074E8	2	8056	0.18804881865315082	0.6040209530971103	15.035921468584197	420.2099914550781	420.2299499511719
975	420.2352600097656	91.1882668528					1	DETECTED	420.2353 m/z @91.19 [151020OFc1_NvH-0949-Control-22.raw]	420.2352600097656	91.1882668528	2.8272581616	98.4275171413333	95.6002589797333	650382.3125	1.6992228987040868E8	3	8056	66.58571262478567	0.5018035055318737	0.020085992229728667	420.22998046875	420.2452392578125
976	420.2566833496094	24.8787748672					1	DETECTED	420.2567 m/z @24.88 [151020OFc1_NvH-0949-Control-22.raw]	420.2566833496094	24.8787748672	2.4058606752	99.2077776349333	96.80191695973329	4439354.5	1.8508092673092088E8	0	8056	0.18324439314058338	1.4088942144978	1.6821630055505825	420.2467041015625	420.26629638671875
977	420.27056884765625	29.6320059917333					1	DETECTED	420.2706 m/z @29.63 [151020OFc1_NvH-0949-Control-22.raw]	420.27056884765625	29.6320059917333	3.24542434453333	92.1571577394667	88.91173339493336	143986.375	1.2444930375507069E8	0	8056	61.25711415878126	1.8653673473941734	5.940306353901995	420.26702880859375	420.2796630859375
978	420.2822265625	9.4453440456					1	DETECTED	420.2822 m/z @9.45 [151020OFc1_NvH-0949-Control-22.raw]	420.2822265625	9.4453440456	5.436522864	92.3103412504	86.8738183864	42465.4609375	5.045302810096182E7	0	8056	5.118022921422588	10.835332190063777	20.92013784136934	420.28179931640625	420.2832946777344
979	420.29400634765625	40.7189682186667					1	DETECTED	420.2940 m/z @40.72 [151020OFc1_NvH-0949-Control-22.raw]	420.29400634765625	40.7189682186667	3.4362951344	92.5207576517333	89.08446251733331	118609.75	1.1170218724191E8	0	8056	0.09291521062861818	1.1964368801593066	1.3756548283362535	420.2842712402344	420.3030090332031
980	420.3190612792969	90.1420538658667					1	DETECTED	420.3191 m/z @90.14 [151020OFc1_NvH-0949-Control-22.raw]	420.3190612792969	90.1420538658667	0.00837019573333333	99.9948969368	99.98652674106667	250397.359375	1.2420685315499234E8	0	8056	75.08161756630071	1.3946624801892642	0.06524533015413189	420.3124084472656	420.3215637207031
981	420.3321533203125	89.79297644					1	DETECTED	420.3322 m/z @89.79 [151020OFc1_NvH-0949-Control-22.raw]	420.3321533203125	89.79297644	26.5456121997333	99.8405673013333	73.2949551016	348748.75	1.2239110813081774E8	0	8056	1.492265522156032	0.5157619407073227	0.02348353883881361	420.32586669921875	420.3360290527344
982	420.47344970703125	19.8887798128					1	DETECTED	420.4734 m/z @19.89 [151020OFc1_NvH-0949-Control-22.raw]	420.47344970703125	19.8887798128	2.67006369173333	98.5808112464	95.91074755466667	199003.015625	1.2199474504338907E8	0	8056	7.837568510359821	0.6211433964327263	10.156103591428803	420.4635314941406	420.4833984375
983	420.4934387207031	30.3642874282667					1	DETECTED	420.4934 m/z @30.36 [151020OFc1_NvH-0949-Control-22.raw]	420.4934387207031	30.3642874282667	2.623941656	78.3074231552	75.6834814992	182426.421875	1.0146227701089785E8	0	8056	16.858746957497292	1.6854330414094565	0.022367344499780097	420.4837951660156	420.5030822753906
984	420.51483154296875	24.2133491858667					1	DETECTED	420.5148 m/z @24.21 [151020OFc1_NvH-0949-Control-22.raw]	420.51483154296875	24.2133491858667	5.83154138906667	86.9213047453333	81.08976335626663	78618.2734375	1.1180030883852191E8	0	8056	74.58292421049364	3.1295795954793384	5.2595671112525775	420.5137023925781	420.51611328125
985	420.526123046875	20.9176430722667					1	DETECTED	420.5261 m/z @20.92 [151020OFc1_NvH-0949-Control-22.raw]	420.526123046875	20.9176430722667	3.37139608373333	96.101333288	92.72993720426668	813089.25	1.2597056398423928E8	3	8056	0.1630564805337933	0.6075970707999409	0.4105009893107041	420.5162353515625	420.5361022949219
986	420.5432434082031	23.9165779298667					1	DETECTED	420.5432 m/z @23.92 [151020OFc1_NvH-0949-Control-22.raw]	420.5432434082031	23.9165779298667	3.53778970933333	60.5137311173333	56.97594140799997	231801.78125	8.096313905354178E7	0	8056	0.08429749774776951	2.0935487671861135	0.010166025609850736	420.5361328125	420.5492858886719
987	420.5592956542969	37.0745571669333					1	DETECTED	420.5593 m/z @37.07 [151020OFc1_NvH-0949-Control-22.raw]	420.5592956542969	37.0745571669333	3.2943839816	95.6315799357333	92.33719595413329	1522466.875	1.9032176513817948E8	0	8056	0.35956791188471016	0.8098614766405955	0.9815208596487085	420.54931640625	420.56927490234375
988	420.5693054199219	30.103755564					1	DETECTED	420.5693 m/z @30.10 [151020OFc1_NvH-0949-Control-22.raw]	420.5693054199219	30.103755564	4.86282061573333	51.5319662370667	46.66914562133337	115639.921875	6.225879441356353E7	0	8056	0.7800824574636351	0.9766869892452388	0.955499182807779	420.5693054199219	420.5722351074219
989	420.5822448730469	12.8676571181333					1	DETECTED	420.5822 m/z @12.87 [151020OFc1_NvH-0949-Control-22.raw]	420.5822448730469	12.8676571181333	3.07849745786667	92.6218632946667	89.54336583680002	626239.4375	1.1888721463012774E8	3	8056	0.14150790036553573	2.072452913896428	1.69248442786127	420.5722961425781	420.59197998046875
990	420.5962219238281	15.6612443909333					1	DETECTED	420.5962 m/z @15.66 [151020OFc1_NvH-0949-Control-22.raw]	420.5962219238281	15.6612443909333	10.3000242293333	81.1069167069333	70.8068924776	59221.625	9.27410754351069E7	0	8056	0.07575500188365325	6.603617305698226	12.207234611396451	420.5925598144531	420.5977478027344
991	420.6785888671875	19.0643914178667					1	DETECTED	420.6786 m/z @19.06 [151020OFc1_NvH-0949-Control-22.raw]	420.6785888671875	19.0643914178667	5.7835606344	92.880782908	87.0972222736	139054.625	1.1002604259923035E8	0	8056	0.09777660094086471	3.2790577522464663	0.14862094153236904	420.6687316894531	420.6883239746094
992	420.6983947753906	24.9159870445333					1	DETECTED	420.6984 m/z @24.92 [151020OFc1_NvH-0949-Control-22.raw]	420.6983947753906	24.9159870445333	2.86491238826667	97.0892177658667	94.22430537760003	214512.078125	1.0862376776104896E8	0	8056	13.122474944980299	3.2322092747587265	0.11285446607377542	420.6891174316406	420.6993103027344
993	420.7093200683594	32.5235668064					1	DETECTED	420.7093 m/z @32.52 [151020OFc1_NvH-0949-Control-22.raw]	420.7093200683594	32.5235668064	4.5868862552	98.5374617402667	93.95057548506671	226052.03125	1.09993786127369E8	0	8056	0.08817056722324423	0.5584600451996649	0.18172696011476142	420.6993408203125	420.7117004394531
994	420.72174072265625	34.5784291672					1	DETECTED	420.7217 m/z @34.58 [151020OFc1_NvH-0949-Control-22.raw]	420.72174072265625	34.5784291672	2.97676278613333	97.9656767634667	94.98891397733337	7527920.5	2.370001570876227E8	3	8056	0.19920735743263407	1.1920853958760205	24.497889151234684	420.7120666503906	420.731689453125
995	420.7337341308594	43.0258270354667					1	DETECTED	420.7337 m/z @43.03 [151020OFc1_NvH-0949-Control-22.raw]	420.7337341308594	43.0258270354667	3.67580103093333	97.4311705594667	93.75536952853336	612186.0625	1.2315083997436479E8	0	8056	0.15367476732490104	0.6436803590323029	0.14991604351080767	420.73175048828125	420.74371337890625
996	420.74517822265625	21.0256275944					1	DETECTED	420.7452 m/z @21.03 [151020OFc1_NvH-0949-Control-22.raw]	420.74517822265625	21.0256275944	3.3435939216	82.3532592461333	79.0096653245333	104374.640625	1.1298745340449314E8	0	8056	11.297494103416383	3.257877128907746	0.011165027142512317	420.7437438964844	420.748291015625
997	420.7584228515625	24.8403506488					1	DETECTED	420.7584 m/z @24.84 [151020OFc1_NvH-0949-Control-22.raw]	420.7584228515625	24.8403506488	2.69778040026667	94.9477482877333	92.24996788746664	1031869.6875	1.3219639030462326E8	0	8056	0.2146339798049013	0.5631058410172778	0.5911056531019764	420.7484436035156	420.7684020996094
998	420.77215576171875	28.0368740552					1	DETECTED	420.7722 m/z @28.04 [151020OFc1_NvH-0949-Control-22.raw]	420.77215576171875	28.0368740552	2.74400278506667	99.0762679458667	96.33226516080003	963561.375	1.2094297813683371E8	2	8056	0.16797206691619948	0.767449044565007	0.0094848831940898	420.7684326171875	420.7821350097656
999	420.787109375	37.5601577074667					1	DETECTED	420.7871 m/z @37.56 [151020OFc1_NvH-0949-Control-22.raw]	420.787109375	37.5601577074667	3.45466786266667	97.9222962202667	94.46762835760003	327670.96875	1.2606105876698147E8	0	8056	0.19354689993503627	0.6327189713039882	104.97609208582799	420.7823486328125	420.79705810546875
1000	420.86065673828125	20.9622282933333					1	DETECTED	420.8607 m/z @20.96 [151020OFc1_NvH-0949-Control-22.raw]	420.86065673828125	20.9622282933333	0.0316721605333333	99.9507498413333	99.91907768079997	670478.625	1.181723820370396E8	3	8056	3.7153744077302306	0.7860140558955069	0.014972992283343412	420.8506774902344	420.870361328125
1001	420.8859558105469	17.0499534336					1	DETECTED	420.8860 m/z @17.05 [151020OFc1_NvH-0949-Control-22.raw]	420.8859558105469	17.0499534336	0.00837019573333333	99.9838927922667	99.97552259653337	593571.375	1.1836689928063345E8	3	8056	0.09701372001319086	1.834616048643296	0.042688718289361265	420.8760070800781	420.88818359375
1002	420.89825439453125	19.9404226274667					1	DETECTED	420.8983 m/z @19.94 [151020OFc1_NvH-0949-Control-22.raw]	420.89825439453125	19.9404226274667	0.00837019573333333	99.9398814832	99.93151128746666	2226714.25	1.8902591725756544E8	3	8056	7.022109235736078	8.947340559270241	1.3334248421851247	420.8882751464844	420.908203125
1003	420.9165344238281	12.9182317514667					1	DETECTED	420.9165 m/z @12.92 [151020OFc1_NvH-0949-Control-22.raw]	420.9165344238281	12.9182317514667	0.00837019573333333	99.9729910125333	99.96462081679996	496273.4375	1.360494116206402E8	3	8056	8.381459749568025	4.806669705860946	1.0248012554008883	420.9083557128906	420.926513671875
1004	420.9273681640625	40.6804416805333					1	DETECTED	420.9274 m/z @40.68 [151020OFc1_NvH-0949-Control-22.raw]	420.9273681640625	40.6804416805333	0.00837019573333333	99.9067379757333	99.89836777999996	55306.7265625	9.517718661024056E7	0	8056	64.19900641019005	1.192035500935377	1.3827080958137565	420.9265441894531	420.9300231933594
1005	420.9400939941406	47.2868600024					1	DETECTED	420.9401 m/z @47.29 [151020OFc1_NvH-0949-Control-22.raw]	420.9400939941406	47.2868600024	0.00837019573333333	99.9948969368	99.98652674106667	114412.3515625	1.2014209607159723E8	0	8056	95.33855122785661	1.0547655755772285	1.1147903761301337	420.9301452636719	420.9500732421875
1006	420.96038818359375	32.4896175312					1	DETECTED	420.9604 m/z @32.49 [151020OFc1_NvH-0949-Control-22.raw]	420.96038818359375	32.4896175312	0.0316721605333333	99.9620207906667	99.93034863013337	134171.328125	1.2094741647425994E8	0	8056	12.413552640907636	1.8132829758511195	0.009589240500131225	420.95050048828125	420.9623718261719
1007	420.9723815917969	91.3858307882667					1	DETECTED	420.9724 m/z @91.39 [151020OFc1_NvH-0949-Control-22.raw]	420.9723815917969	91.3858307882667	0.00837019573333333	99.9948969368	99.98652674106667	313479.53125	1.1355683413829464E8	0	8056	67.3778145219782	0.5008233255235712	0.0017656435097518298	420.9624328613281	420.97796630859375
1008	420.9884033203125	47.6232440986667					1	DETECTED	420.9884 m/z @47.62 [151020OFc1_NvH-0949-Control-22.raw]	420.9884033203125	47.6232440986667	0.0542996274666667	99.9177673056	99.86346767813333	405256.59375	1.14193009905837E8	0	8056	0.17831814852848282	0.607890376945266	0.006602215638058487	420.9785461425781	420.9982604980469
1009	421.00555419921875	24.9254789685333					1	DETECTED	421.0056 m/z @24.93 [151020OFc1_NvH-0949-Control-22.raw]	421.00555419921875	24.9254789685333	0.00837019573333333	99.8076802565333	99.79931006079997	46000.66015625	1.094603152615306E8	0	8056	8.385161941624627	2.058125234003473	3.1011882201136083	420.9984436035156	421.0150451660156
1010	421.05914306640625	18.1627665821333					1	DETECTED	421.0591 m/z @18.16 [151020OFc1_NvH-0949-Control-22.raw]	421.05914306640625	18.1627665821333	0.0990400688	99.9177673056	99.8187272368	815668.125	5.616863564972241E8	5	8056	24.927921146627707	4.02066976718143	4.4783557496124775	421.0491943359375	421.06829833984375
1011	421.09869384765625	90.3381473130667					1	DETECTED	421.0987 m/z @90.34 [151020OFc1_NvH-0949-Control-22.raw]	421.09869384765625	90.3381473130667	7.94921736586667	98.9212203456	90.97200297973333	144909.046875	1.0904707303555158E8	0	8056	0.06565017697144526	0.7782814615284009	0.06773777743048985	421.08892822265625	421.1085205078125
1012	421.1353759765625	42.841138164					1	DETECTED	421.1354 m/z @42.84 [151020OFc1_NvH-0949-Control-22.raw]	421.1353759765625	42.841138164	25.4990364042667	94.8890954125333	69.39005900826659	51095.70703125	1.1538232950980784E8	0	8056	47.55500786594099	2.0006242602434634	3.001248520486927	421.1255187988281	421.1356506347656
1013	421.14617919921875	89.0152958786667					1	DETECTED	421.1462 m/z @89.02 [151020OFc1_NvH-0949-Control-22.raw]	421.14617919921875	89.0152958786667	0.692864766666667	99.9288439445333	99.23597917786662	735150.625	1.4991479123479685E8	0	8056	0.5120104555236935	2.2657857737222247	7.595295117736442	421.1387634277344	421.15521240234375
1014	421.1716613769531	91.6515070202667					1	DETECTED	421.1717 m/z @91.65 [151020OFc1_NvH-0949-Control-22.raw]	421.1716613769531	91.6515070202667	0.616598858933333	99.9177673056	99.30116844666667	54511.24609375	9.663189430083774E7	0	8056	68.36082558961436	0.5457131251111684	0.09229728266211655	421.1618347167969	421.1720275878906
1015	421.1820983886719	90.0970645653333					1	DETECTED	421.1821 m/z @90.10 [151020OFc1_NvH-0949-Control-22.raw]	421.1820983886719	90.0970645653333	4.20009480266667	97.0670533978667	92.86695859520003	357170.71875	1.1665543043118154E8	3	8056	75.84923367412794	0.5079727004914895	0.011764598705326703	421.17218017578125	421.1919860839844
1016	421.1934509277344	12.4942092789333					1	DETECTED	421.1935 m/z @12.49 [151020OFc1_NvH-0949-Control-22.raw]	421.1934509277344	12.4942092789333	3.39003064613333	95.7721662138667	92.38213556773337	312572.625	1.2183687051403227E8	3	8056	8.588971225986366	0.8453163691563638	37.95747684773808	421.1921081542969	421.2033996582031
1017	421.2089538574219	22.0080389050667					1	DETECTED	421.2090 m/z @22.01 [151020OFc1_NvH-0949-Control-22.raw]	421.2089538574219	22.0080389050667	4.282906472	92.3907383133333	88.10783184133331	146848.359375	1.0893561244462858E8	0	8056	7.226666306705633	2.5962794596340872	12.340492232352737	421.2034912109375	421.20904541015625
1018	421.21905517578125	90.7333240413333					1	DETECTED	421.2191 m/z @90.73 [151020OFc1_NvH-0949-Control-22.raw]	421.21905517578125	90.7333240413333	3.20824361546667	98.1084856058667	94.90024199040003	9494823.0	3.1214719675093466E8	3	8056	0.16569643728117	0.5025288752320748	0.004555543457043922	421.2091369628906	421.2290344238281
1019	421.2324523925781	19.9404226274667					1	DETECTED	421.2325 m/z @19.94 [151020OFc1_NvH-0949-Control-22.raw]	421.2324523925781	19.9404226274667	3.12465703253333	95.4190391944	92.29438216186666	1458808.5	1.8737478489374733E8	2	8056	13.677382642510429	2.6444982722458135	0.6020225157033311	421.22906494140625	421.242431640625
1020	421.24298095703125	39.5447482202667					1	DETECTED	421.2430 m/z @39.54 [151020OFc1_NvH-0949-Control-22.raw]	421.24298095703125	39.5447482202667	2.56852728133333	91.9113900517333	89.34286277039998	330331.21875	1.3316473751729976E8	0	8056	31.26471212009026	1.6238446045427408	0.5166501127992627	421.2424621582031	421.2505187988281
1021	421.2605285644531	21.5146276466667					1	DETECTED	421.2605 m/z @21.51 [151020OFc1_NvH-0949-Control-22.raw]	421.2605285644531	21.5146276466667	2.67006369173333	94.6140751933333	91.94401150159997	1016411.5625	1.4647527904906026E8	2	8056	0.16712535438154674	0.9996303986306825	8.636999927037273	421.25054931640625	421.2705078125
1022	421.2790222167969	50.3801624864					1	DETECTED	421.2790 m/z @50.38 [151020OFc1_NvH-0949-Control-22.raw]	421.2790222167969	50.3801624864	2.8553037544	94.397700968	91.5423972136	697384.625	1.359721919887824E8	2	8056	0.10045604550022347	0.5088522826736822	0.016988586029334115	421.2705383300781	421.2889709472656
1023	421.2891845703125	37.6423234874667					1	DETECTED	421.2892 m/z @37.64 [151020OFc1_NvH-0949-Control-22.raw]	421.2891845703125	37.6423234874667	3.5934891488	92.3907383133333	88.7972491645333	127794.8984375	1.1689033101619323E8	0	8056	17.400462888638447	1.3039690034805826	3.1029562159130575	421.2890625	421.2978515625
1024	421.3302917480469	91.1972417832					1	DETECTED	421.3303 m/z @91.20 [151020OFc1_NvH-0949-Control-22.raw]	421.3302917480469	91.1972417832	0.00837019573333333	99.9948969368	99.98652674106667	79329.515625	9.456853268377523E7	0	8056	1.081261466230643	0.5421054397336253	0.04759339678455653	421.3204040527344	421.33612060546875
1025	421.352294921875	90.6055834933333					1	DETECTED	421.3523 m/z @90.61 [151020OFc1_NvH-0949-Control-22.raw]	421.352294921875	90.6055834933333	5.96480666586667	96.8241690952	90.85936242933333	238059.5625	1.6074187794817114E8	0	8056	0.2552744400807967	0.5080284504735619	57.309569451981986	421.3426208496094	421.36163330078125
1026	421.3675231933594	90.3381473130667					1	DETECTED	421.3675 m/z @90.34 [151020OFc1_NvH-0949-Control-22.raw]	421.3675231933594	90.3381473130667	6.0341975368	96.3844485085333	90.3502509717333	89563.4140625	1.7666731560894197E8	0	8056	85.03578719806006	0.5358601299910194	0.01735820859443285	421.36376953125	421.37689208984375
1027	421.4446716308594	50.8911944738667					1	DETECTED	421.4447 m/z @50.89 [151020OFc1_NvH-0949-Control-22.raw]	421.4446716308594	50.8911944738667	4.97815696453333	98.9212203456	93.94306338106668	188977.703125	1.2483174704896751E8	0	8056	0.07976448568980032	1.0602598989124659	0.004417504979041723	421.4347839355469	421.45465087890625
1028	421.45697021484375	15.3440103464					1	DETECTED	421.4570 m/z @15.34 [151020OFc1_NvH-0949-Control-22.raw]	421.45697021484375	15.3440103464	3.5006651104	65.0274781122667	61.52681300186671	65730.984375	8.11746208019939E7	0	8056	19.83672721448628	2.6395019987668644	4.288375913994503	421.4546813964844	421.46087646484375
1029	421.47088623046875	18.1366726922667					1	DETECTED	421.4709 m/z @18.14 [151020OFc1_NvH-0949-Control-22.raw]	421.47088623046875	18.1366726922667	3.49152336693333	99.8736672381333	96.38214387119996	4950203.5	1.9741889002080113E8	4	8056	0.1979639896542693	1.5285010765541827	1.8444630241407818	421.4610290527344	421.4808349609375
1030	421.4869689941406	52.0099404370667					1	DETECTED	421.4870 m/z @52.01 [151020OFc1_NvH-0949-Control-22.raw]	421.4869689941406	52.0099404370667	3.42720733093333	97.1554759112	93.72826858026667	214120.03125	1.0820878045781444E8	0	8056	35.173282378883734	1.054841093645863	5.369604068455629E-4	421.48089599609375	421.4969177246094
1031	421.4989013671875	26.0391760973333					1	DETECTED	421.4989 m/z @26.04 [151020OFc1_NvH-0949-Control-22.raw]	421.4989013671875	26.0391760973333	5.28472213333333	87.3325522144	82.04783008106666	101337.6796875	1.0450672988364334E8	0	8056	29.834176631917817	1.976631864740558	4.121154906925456	421.4969787597656	421.5087890625
1032	421.5198974609375	14.3270517709333					1	DETECTED	421.5199 m/z @14.33 [151020OFc1_NvH-0949-Control-22.raw]	421.5198974609375	14.3270517709333	3.74014607706667	99.7750561752	96.03491009813334	212528.59375	1.1305580861108032E8	0	8056	1.8646472187487149	0.5594015855849083	2.2895733403375464	421.5103759765625	421.52984619140625
1033	421.5435791015625	35.2942585917333					1	DETECTED	421.5436 m/z @35.29 [151020OFc1_NvH-0949-Control-22.raw]	421.5435791015625	35.2942585917333	5.11857403866667	98.5374617402667	93.41888770160004	875350.9375	1.427639709391871E8	3	8056	16.922847078373486	1.9067962054182643	0.46881181295230223	421.53363037109375	421.5496826171875
1034	421.5597839355469	39.4075982162667					1	DETECTED	421.5598 m/z @39.41 [151020OFc1_NvH-0949-Control-22.raw]	421.5597839355469	39.4075982162667	2.9488650752	95.9365125258667	92.9876474506667	2416394.25	1.6311501239701647E8	3	8056	0.09530754551767728	0.5595268663120662	0.08197595909109069	421.5498352050781	421.5697021484375
1035	421.5780029296875	39.5767499432					1	DETECTED	421.5780 m/z @39.58 [151020OFc1_NvH-0949-Control-22.raw]	421.5780029296875	39.5767499432	1.5484536296	97.4421973762667	95.8937437466667	332921.75	1.1526484487198518E8	0	8056	11.715376856721427	0.5039420223168347	1.7482908038080782	421.5697937011719	421.5879211425781
1036	421.5881652832031	48.0397974733333					1	DETECTED	421.5882 m/z @48.04 [151020OFc1_NvH-0949-Control-22.raw]	421.5881652832031	48.0397974733333	5.17372374133333	70.7845300802667	65.61080633893337	270204.59375	9.852041653250688E7	0	8056	49.47776421684236	0.8273661828729683	0.8523099755241332	421.5880126953125	421.5975341796875
1037	421.5991516113281	30.2511328221333					1	DETECTED	421.5992 m/z @30.25 [151020OFc1_NvH-0949-Control-22.raw]	421.5991516113281	30.2511328221333	2.13714272	75.5501567181333	73.4130139981333	46218.546875	8.968342328721464E7	0	8056	0.7793452181408789	1.3056313552689678	1.8275150715311461	421.5982971191406	421.6033935546875
1038	421.644287109375	48.0397974733333					1	DETECTED	421.6443 m/z @48.04 [151020OFc1_NvH-0949-Control-22.raw]	421.644287109375	48.0397974733333	5.80200175546667	87.7265102701333	81.92450851466663	244699.921875	1.4437968317604533E8	0	8056	11.020369301912353	0.5360860335286228	0.34638835542182367	421.634521484375	421.6531066894531
1039	421.7111511230469	29.4564602765333					1	DETECTED	421.7112 m/z @29.46 [151020OFc1_NvH-0949-Control-22.raw]	421.7111511230469	29.4564602765333	3.56609566426667	79.1557530509333	75.58965738666663	2185022.75	1.4642098071840358E8	2	8056	13.544236848121429	0.8522247819249068	0.7207975467830743	421.70135498046875	421.7112731933594
1040	421.7212829589844	18.1467041445333					1	DETECTED	421.7213 m/z @18.15 [151020OFc1_NvH-0949-Control-22.raw]	421.7212829589844	18.1467041445333	2.90228028426667	99.4005210421333	96.49824075786664	4476882.0	2.7201983521748495E8	4	8056	0.1815557225417983	1.9622537882357627	1.3459795902591525	421.7113037109375	421.73126220703125
1041	421.7402648925781	29.6320059917333					1	DETECTED	421.7403 m/z @29.63 [151020OFc1_NvH-0949-Control-22.raw]	421.7402648925781	29.6320059917333	2.6885120928	99.1856048645333	96.4970927717333	1279131.25	1.6832789806551397E8	2	8056	0.8340648832047002	1.5738785139571851	3.245313209992048	421.7312927246094	421.749755859375
1042	421.7597961425781	27.8993194664					1	DETECTED	421.7598 m/z @27.90 [151020OFc1_NvH-0949-Control-22.raw]	421.7597961425781	27.8993194664	1.32045158853333	99.9398814832	98.61942989466667	2.62437728E8	4.845819624784936E9	2	8056	0.2565217019621926	1.3380741538955763	1.6134698723620773	421.74981689453125	421.7696533203125
1043	421.7763977050781	30.4672405008					1	DETECTED	421.7764 m/z @30.47 [151020OFc1_NvH-0949-Control-22.raw]	421.7763977050781	30.4672405008	6.01462012906667	97.4757118426667	91.46109171360003	636491.25	1.4767934612521356E8	2	8056	31.00210215666989	0.7067122014638372	0.8456664694678633	421.7698669433594	421.7862243652344
1044	421.8296813964844	48.1909730914667					1	DETECTED	421.8297 m/z @48.19 [151020OFc1_NvH-0949-Control-22.raw]	421.8296813964844	48.1909730914667	0.0316721605333333	99.9729910125333	99.94131885199997	54583.609375	9.490471391642334E7	0	8056	97.82462173620125	1.0432945724687193	1.1041215335383865	421.822265625	421.834716796875
1045	421.8450622558594	48.0397974733333					1	DETECTED	421.8451 m/z @48.04 [151020OFc1_NvH-0949-Control-22.raw]	421.8450622558594	48.0397974733333	0.0990400688	99.9838927922667	99.88485272346671	229486.046875	1.1408722337381013E8	0	8056	22.993131841225726	1.1966351551467171	0.10483399943051296	421.83551025390625	421.8544006347656
1046	421.8644104003906	49.5271429626667					1	DETECTED	421.8644 m/z @49.53 [151020OFc1_NvH-0949-Control-22.raw]	421.8644104003906	49.5271429626667	0.00837019573333333	99.7307420096	99.72237181386666	495802.625	1.1861914466005594E8	3	8056	0.1951891135486008	0.5065596295391684	0.005848576229127393	421.85455322265625	421.8680725097656
1047	421.8780822753906	35.3285976272					1	DETECTED	421.8781 m/z @35.33 [151020OFc1_NvH-0949-Control-22.raw]	421.8780822753906	35.3285976272	0.00837019573333333	99.9948969368	99.98652674106667	563628.0	1.2220870898696496E8	0	8056	19.630922466616934	0.606283190284619	0.15326684010069058	421.86810302734375	421.8837585449219
1048	421.8937683105469	39.4075982162667					1	DETECTED	421.8938 m/z @39.41 [151020OFc1_NvH-0949-Control-22.raw]	421.8937683105469	39.4075982162667	0.00837019573333333	99.9838927922667	99.97552259653337	836298.1875	1.438935452325124E8	3	8056	16.810599213350372	0.5535293991421962	0.007199034467073768	421.8837890625	421.9037170410156
1049	421.906005859375	29.8582851474667					1	DETECTED	421.9060 m/z @29.86 [151020OFc1_NvH-0949-Control-22.raw]	421.906005859375	29.8582851474667	0.00837019573333333	99.9948969368	99.98652674106667	326506.5	1.3123995175336659E8	0	8056	19.986870827604797	1.072487043230096	0.7125544034348532	421.90380859375	421.91595458984375
1050	421.9219665527344	47.9170182152					1	DETECTED	421.9220 m/z @47.92 [151020OFc1_NvH-0949-Control-22.raw]	421.9219665527344	47.9170182152	0.0203626728	99.9948969368	99.974534264	193203.75	1.2693970223591262E8	0	8056	34.79533462382478	1.1955717214022556	0.010679118242867791	421.9160461425781	421.9318542480469
1051	421.95623779296875	34.9930743088					1	DETECTED	421.9562 m/z @34.99 [151020OFc1_NvH-0949-Control-22.raw]	421.95623779296875	34.9930743088	0.00837019573333333	99.9620207906667	99.95365059493336	325297.46875	1.0203521910716766E8	0	8056	0.10731981899076715	1.6810139977535883	0.8892456264717543	421.9462585449219	421.961669921875
1052	421.9717102050781	18.1627665821333					1	DETECTED	421.9717 m/z @18.16 [151020OFc1_NvH-0949-Control-22.raw]	421.9717102050781	18.1627665821333	0.0203626728	99.9507498413333	99.9303871685333	2159101.25	1.8359342710224283E8	0	8056	3.022640475496548	1.4498018759667295	3.3848630975252267	421.96185302734375	421.981689453125
1053	421.9898986816406	25.6666454773333					1	DETECTED	421.9899 m/z @25.67 [151020OFc1_NvH-0949-Control-22.raw]	421.9898986816406	25.6666454773333	0.0430976501333333	99.7860806170667	99.74298296693337	715368.5	1.2286930354389553E8	4	8056	0.15345050230280677	6.277102018853943	2.8159453536325896	421.9817199707031	421.9998474121094
1054	422.00286865234375	37.4114723682667					1	DETECTED	422.0029 m/z @37.41 [151020OFc1_NvH-0949-Control-22.raw]	422.00286865234375	37.4114723682667	3.67580103093333	99.5545069042667	95.87870587333337	194946.59375	1.0369685549261874E8	0	8056	0.21223064575476513	2.080902323684417	2.707157655981826	422.0003662109375	422.00909423828125
1055	422.0199279785156	24.3210877728					1	DETECTED	422.0199 m/z @24.32 [151020OFc1_NvH-0949-Control-22.raw]	422.0199279785156	24.3210877728	0.7264171024	99.8625944984	99.136177396	664835.1875	1.3514845749282032E8	0	8056	0.14153665923489456	1.9882318298334776	3.0136320005395896	422.01007080078125	422.02960205078125
1056	422.0448913574219	36.2645853904					1	DETECTED	422.0449 m/z @36.26 [151020OFc1_NvH-0949-Control-22.raw]	422.0448913574219	36.2645853904	3.87032311466667	99.9067379757333	96.03641486106662	803215.0	3.0922151038972E8	3	8056	10.768068474100009	1.4774279823857657	1.483958614666273	422.03521728515625	422.0541687011719
1057	422.0623474121094	18.1761677552					1	DETECTED	422.0623 m/z @18.18 [151020OFc1_NvH-0949-Control-22.raw]	422.0623474121094	18.1761677552	0.0316721605333333	99.2734847506667	99.24181259013336	115829.890625	1.0961378301467137E8	0	8056	1.614039190613184	4.32741844856296	7.118539873462024	422.055419921875	422.0693359375
1058	422.07952880859375	66.1432655589333					1	DETECTED	422.0795 m/z @66.14 [151020OFc1_NvH-0949-Control-22.raw]	422.07952880859375	66.1432655589333	0.520841718133333	99.5545069042667	99.03366518613338	136508.5	1.2084598035954762E8	0	8056	0.35362045225072336	0.6041768201976557	7.001576745033265	422.0699462890625	422.0893249511719
1059	422.1007080078125	91.7677582669333					1	DETECTED	422.1007 m/z @91.77 [151020OFc1_NvH-0949-Control-22.raw]	422.1007080078125	91.7677582669333	0.0203626728	98.8881269304	98.8677642576	164379.8125	1.2326810884197439E8	0	8056	0.08245126275546966	1.438382386599862	0.8901507799879003	422.0915222167969	422.11016845703125
1060	422.1304626464844	90.3472742816					1	DETECTED	422.1305 m/z @90.35 [151020OFc1_NvH-0949-Control-22.raw]	422.1304626464844	90.3472742816	1.78376548453333	98.4055817824	96.62181629786667	1.4026425E7	2.015846939553914E8	0	8056	0.08398872771159915	1.368064434909864	1.434978533164764	422.1227111816406	422.1402893066406
1061	422.1493835449219	89.2253202898667					1	DETECTED	422.1494 m/z @89.23 [151020OFc1_NvH-0949-Control-22.raw]	422.1493835449219	89.2253202898667	4.1909676928	95.4294892874667	91.2385215946667	154345.171875	1.1504320257384251E8	0	8056	0.3155480576406404	4.987167060328594	0.05385517690094376	422.1424255371094	422.1559753417969
1062	422.1671142578125	90.8354351098667					1	DETECTED	422.1671 m/z @90.84 [151020OFc1_NvH-0949-Control-22.raw]	422.1671142578125	90.8354351098667	3.3528709016	97.823430468	94.4705595664	166418.03125	1.126111131600214E8	0	8056	0.09792066296479618	0.5037948688743171	11.172801958332753	422.15802001953125	422.17706298828125
1063	422.1901550292969	20.6454959090667					1	DETECTED	422.1902 m/z @20.65 [151020OFc1_NvH-0949-Control-22.raw]	422.1901550292969	20.6454959090667	4.49031084426667	94.9183426365333	90.42803179226662	540441.125	1.0985962203958721E8	3	8056	0.13519541110592215	3.285721836642303	595.1771751022193	422.1802062988281	422.19281005859375
1064	422.20281982421875	91.8156223050667					1	DETECTED	422.2028 m/z @91.82 [151020OFc1_NvH-0949-Control-22.raw]	422.20281982421875	91.8156223050667	2.95799393733333	95.9475454514667	92.98955151413337	6192854.5	2.191152609785736E8	3	8056	0.07878130817157114	0.6376409683598813	0.08701184374530888	422.19287109375	422.2127990722656
1065	422.213134765625	29.429404128					1	DETECTED	422.2131 m/z @29.43 [151020OFc1_NvH-0949-Control-22.raw]	422.213134765625	29.429404128	0.00837019573333333	97.0670533978667	97.05868320213337	1235935.625	1.7108486726704717E8	0	8056	8.584950998044512	0.8235429456836547	0.03378092243707328	422.2128601074219	422.2183837890625
1066	422.2283935546875	27.6977196930667					1	DETECTED	422.2284 m/z @27.70 [151020OFc1_NvH-0949-Control-22.raw]	422.2283935546875	27.6977196930667	2.53150060426667	99.8515946690667	97.32009406480003	2817748.0	3.063962276987833E8	2	8056	75.16073946775788	0.7426900992720057	0.6130834769617839	422.2184143066406	422.2383728027344
1067	422.2414855957031	68.5860044365333					1	DETECTED	422.2415 m/z @68.59 [151020OFc1_NvH-0949-Control-22.raw]	422.2414855957031	68.5860044365333	0.9978599112	95.1530169882667	94.1551570770667	1067688.875	1.9254469556717226E8	2	8056	0.2885662529157855	0.8612105817413894	0.009958185405849904	422.2384033203125	422.24615478515625
1068	422.25616455078125	27.8993194664					1	DETECTED	422.2562 m/z @27.90 [151020OFc1_NvH-0949-Control-22.raw]	422.25616455078125	27.8993194664	1.94149281653333	99.5763689096	97.63487609306668	1.1941292E8	2.23764204914011E9	0	8056	0.2566583714093653	1.321273011563966	1.567404010698003	422.2461853027344	422.26611328125
1069	422.2684326171875	36.4933785165333					1	DETECTED	422.2684 m/z @36.49 [151020OFc1_NvH-0949-Control-22.raw]	422.2684326171875	36.4933785165333	2.87442007866667	94.8021755845333	91.92775550586663	2711006.5	1.739752328515943E8	2	8056	0.2140304452686621	0.5072680414991149	1.6491455242258923	422.2662048339844	422.2784118652344
1070	422.2788391113281	19.4126474141333					1	DETECTED	422.2788 m/z @19.41 [151020OFc1_NvH-0949-Control-22.raw]	422.2788391113281	19.4126474141333	2.65160206106667	51.0793961893333	48.42779412826663	220136.265625	1.0576004940513179E8	0	8056	1.5605369192774141	0.5846590159556732	0.11536923590767303	422.2784423828125	422.2874755859375
1071	422.2940673828125	91.7486975314667					1	DETECTED	422.2941 m/z @91.75 [151020OFc1_NvH-0949-Control-22.raw]	422.2940673828125	91.7486975314667	5.48540359653333	92.3512239389333	86.86582034239997	71138.109375	1.0719365386672899E8	0	8056	0.3829000329275516	0.5035072484121172	0.007016454306016819	422.28936767578125	422.3006591796875
1072	422.310791015625	90.6843726592					1	DETECTED	422.3108 m/z @90.68 [151020OFc1_NvH-0949-Control-22.raw]	422.310791015625	90.6843726592	5.54402334186667	92.1386495077333	86.59462616586663	211640.046875	1.0583935382277024E8	0	8056	0.13745018551699673	0.5066913669424992	4.872473665781753	422.3092041015625	422.31756591796875
1073	422.4152526855469	9.33578901546667					1	DETECTED	422.4153 m/z @9.34 [151020OFc1_NvH-0949-Control-22.raw]	422.4152526855469	9.33578901546667	3.91598353146667	96.6796813581333	92.76369782666663	717112.625	1.2237913037806465E8	0	8056	0.1782690482372118	44.061624170335435	1.936847313047007	422.4054260253906	422.4250793457031
1074	422.4456481933594	36.3078996973333					1	DETECTED	422.4456 m/z @36.31 [151020OFc1_NvH-0949-Control-22.raw]	422.4456481933594	36.3078996973333	3.98877861813333	99.7198257712	95.73104715306667	523830.875	1.11686041846004E8	0	8056	0.28568264662028753	0.6427843676733518	0.025050759593100852	422.43609619140625	422.4550476074219
1075	422.469482421875	21.0746250472					1	DETECTED	422.4695 m/z @21.07 [151020OFc1_NvH-0949-Control-22.raw]	422.469482421875	21.0746250472	3.5192688376	99.3286525018667	95.8093836642667	254180.734375	1.1596701276819427E8	0	8056	3.9102432934395885	0.7083485032908149	0.07655623923645204	422.4595642089844	422.4794616699219
1076	422.4803771972656	37.3425002176					1	DETECTED	422.4804 m/z @37.34 [151020OFc1_NvH-0949-Control-22.raw]	422.4803771972656	37.3425002176	3.4822486016	91.0599140685333	87.5776654669333	254085.375	1.2021381541689411E8	0	8056	19.427530607507233	1.8767042934424973	0.014769619439381675	422.4795227050781	422.4813537597656
1077	422.4913635253906	25.7118986112					1	DETECTED	422.4914 m/z @25.71 [151020OFc1_NvH-0949-Control-22.raw]	422.4913635253906	25.7118986112	2.96728788426667	98.3499827906667	95.38269490640003	394826.6875	1.0414241860415825E8	0	8056	0.1726581070265425	0.5309943609812463	0.02906139480031207	422.4814147949219	422.5013122558594
1078	422.52459716796875	20.6233503112					1	DETECTED	422.5246 m/z @20.62 [151020OFc1_NvH-0949-Control-22.raw]	422.52459716796875	20.6233503112	1.81188367946667	94.4515999946667	92.63971631520002	325762.96875	1.0391829181245153E8	0	8056	10.240740405777053	0.6549625955407459	2.346794544176144	422.5146484375	422.52716064453125
1079	422.5372009277344	24.3092583594667					1	DETECTED	422.5372 m/z @24.31 [151020OFc1_NvH-0949-Control-22.raw]	422.5372009277344	24.3092583594667	3.8155386824	99.8076802565333	95.9921415741333	1133768.375	1.2487792404934044E8	3	8056	0.13936953556924436	3.0904781716286744	0.050604305750518365	422.5272216796875	422.5422058105469
1080	422.5522155761719	26.1189382242667					1	DETECTED	422.5522 m/z @26.12 [151020OFc1_NvH-0949-Control-22.raw]	422.5522155761719	26.1189382242667	2.23917059893333	97.5424378653333	95.30326726639997	1.3809114E7	3.101254897223268E8	3	8056	0.15480156362734832	1.2158991352389923	10.302048786100093	422.542236328125	422.56219482421875
1081	422.5629577636719	25.0711686474667					1	DETECTED	422.5630 m/z @25.07 [151020OFc1_NvH-0949-Control-22.raw]	422.5629577636719	25.0711686474667	3.73091881786667	78.4023349824	74.67141616453334	1116660.375	1.0622977628749111E8	3	8056	0.12391057533687189	0.5136307591380841	0.03367856076861675	422.562255859375	422.566162109375
1082	422.576171875	47.8174086778667					1	DETECTED	422.5762 m/z @47.82 [151020OFc1_NvH-0949-Control-22.raw]	422.576171875	47.8174086778667	2.485324272	83.0382759370667	80.5529516650667	1767106.5	1.780073399850246E8	3	8056	0.21676597057206237	0.5139690656890709	0.026802413415918543	422.5662536621094	422.5852355957031
1083	422.60272216796875	41.2619076741333					1	DETECTED	422.6027 m/z @41.26 [151020OFc1_NvH-0949-Control-22.raw]	422.60272216796875	41.2619076741333	3.08775113146667	76.5630304885333	73.47527935706663	442011.5625	9.59199050695008E7	0	8056	0.19018459930423148	0.5034945691792097	0.012511922306983758	422.5934143066406	422.6058044433594
1084	422.61590576171875	9.3861280568					1	DETECTED	422.6159 m/z @9.39 [151020OFc1_NvH-0949-Control-22.raw]	422.61590576171875	9.3861280568	2.67006369173333	87.3204814664	84.65041777466666	735145.5625	1.1959065605939461E8	0	8056	0.22303026860938502	2.9536350254926194	4.8761517861634704	422.6060791015625	422.6256103515625
1085	422.64630126953125	36.3078996973333					1	DETECTED	422.6463 m/z @36.31 [151020OFc1_NvH-0949-Control-22.raw]	422.64630126953125	36.3078996973333	4.82555850373333	95.8162453149333	90.99068681119996	299630.90625	1.0787277476291847E8	0	8056	0.1767243224374866	0.6410678214975501	1.253824996088651	422.6368408203125	422.6562805175781
1086	422.6765441894531	74.7725687885333					1	DETECTED	422.6765 m/z @74.77 [151020OFc1_NvH-0949-Control-22.raw]	422.6765441894531	74.7725687885333	11.2121807226667	75.0043067045333	63.792125981866604	58159.97265625	8.12875920700478E7	0	8056	33.08276887389916	0.5018229743638432	0.0036459487276863994	422.66693115234375	422.6775817871094
1087	422.6877136230469	17.0387996042667					1	DETECTED	422.6877 m/z @17.04 [151020OFc1_NvH-0949-Control-22.raw]	422.6877136230469	17.0387996042667	2.05341423866667	95.3216942122667	93.26827997360003	59395.4140625	1.1582113928973202E8	0	8056	0.14070933002030372	3.1119746906110173	49.46887346692632	422.6778564453125	422.69500732421875
1088	422.70501708984375	32.9237790018667					1	DETECTED	422.7050 m/z @32.92 [151020OFc1_NvH-0949-Control-22.raw]	422.70501708984375	32.9237790018667	3.61176653866667	97.823430468	94.21166392933333	117303.5859375	1.1160485827375507E8	0	8056	3.122597410124442	1.882681260264839	2.746604776266473	422.69573974609375	422.71240234375
1089	422.7224426269531	13.3803012984					1	DETECTED	422.7224 m/z @13.38 [151020OFc1_NvH-0949-Control-22.raw]	422.7224426269531	13.3803012984	4.00698668986667	98.2840959168	94.27710922693333	1124228.625	1.3796069915666518E8	4	8056	0.28395939226494527	1.2389622832340448	1.1782783997906086	422.71246337890625	422.7234802246094
1090	422.7334899902344	29.3343491693333					1	DETECTED	422.7335 m/z @29.33 [151020OFc1_NvH-0949-Control-22.raw]	422.7334899902344	29.3343491693333	2.1464571336	85.42449456	83.2780374264	5623700.0	2.9176958472026455E8	2	8056	0.22765446827041558	0.5216178937142824	0.3314472069993081	422.7235107421875	422.74346923828125
1091	422.7562255859375	27.9236944133333					1	DETECTED	422.7562 m/z @27.92 [151020OFc1_NvH-0949-Control-22.raw]	422.7562255859375	27.9236944133333	2.9861145912	97.5535856746667	94.5674710834667	2.748291E7	8.338423014681056E8	4	8056	0.2913620755074433	0.7106513589062741	0.35812635715238006	422.7462463378906	422.7662048339844
1092	422.7662658691406	32.6238827384					1	DETECTED	422.7663 m/z @32.62 [151020OFc1_NvH-0949-Control-22.raw]	422.7662658691406	32.6238827384	6.00507902746667	83.7186684354667	77.71358940800003	2660846.75	1.5202717253265315E8	2	8056	4.137816074596024	0.585679941486443	2.1666213874842146	422.7662353515625	422.7750549316406
1093	422.7796630859375	30.4046849442667					1	DETECTED	422.7797 m/z @30.40 [151020OFc1_NvH-0949-Control-22.raw]	422.7796630859375	30.4046849442667	1.71934535786667	98.9655673458667	97.24622198800003	101685.6796875	9.498178737100914E7	0	8056	0.12615654929766507	2.2514295809782325	3.5386592844352496	422.7773742675781	422.78887939453125
1094	422.8163146972656	9.3861280568					1	DETECTED	422.8163 m/z @9.39 [151020OFc1_NvH-0949-Control-22.raw]	422.8163146972656	9.3861280568	4.76004050186667	94.6610808253333	89.90104032346663	519998.375	1.1816442518634441E8	0	8056	0.12749323599780382	2.081666703227869	1.123556380713293	422.80682373046875	422.8258972167969
1095	422.84075927734375	95.5262129610667					1	DETECTED	422.8408 m/z @95.53 [151020OFc1_NvH-0949-Control-22.raw]	422.84075927734375	95.5262129610667	0.00837019573333333	99.9948969368	99.98652674106667	343456.21875	5.308350648965466E8	2	8056	67.54020820274357	0.5011578182615127	0.00656497484442818	422.83349609375	422.84771728515625
1096	422.8583068847656	20.6454959090667					1	DETECTED	422.8583 m/z @20.65 [151020OFc1_NvH-0949-Control-22.raw]	422.8583068847656	20.6454959090667	3.53778970933333	95.3956998138667	91.85791010453337	150291.171875	1.0202406695583883E8	0	8056	0.07444050903594146	2.9622232471694914	0.06286862126905297	422.85107421875	422.86175537109375
1097	422.87176513671875	24.3358206064					1	DETECTED	422.8718 m/z @24.34 [151020OFc1_NvH-0949-Control-22.raw]	422.87176513671875	24.3358206064	0.0430976501333333	97.3869872328	97.34388958266666	692987.375	1.0794714231365864E8	0	8056	0.3552967733437029	0.5168269051559916	0.032927464356067325	422.8619079589844	422.87615966796875
1098	422.88616943359375	26.1189382242667					1	DETECTED	422.8862 m/z @26.12 [151020OFc1_NvH-0949-Control-22.raw]	422.88616943359375	26.1189382242667	0.00837019573333333	99.9620207906667	99.95365059493336	1.0318053E7	2.8654484903437597E8	3	8056	0.1494265899715721	0.6640634684228388	0.9017434550504	422.876220703125	422.8961486816406
1099	422.8967590332031	25.1091220701333					1	DETECTED	422.8968 m/z @25.11 [151020OFc1_NvH-0949-Control-22.raw]	422.8967590332031	25.1091220701333	0.165677314666667	99.9838927922667	99.81821547760003	767442.6875	1.233757963537453E8	0	8056	2.618959602919766	0.5073182244849014	0.037104429707541325	422.89617919921875	422.9013366699219
1100	422.9113464355469	48.0397974733333					1	DETECTED	422.9113 m/z @48.04 [151020OFc1_NvH-0949-Control-22.raw]	422.9113464355469	48.0397974733333	0.00837019573333333	99.9948969368	99.98652674106667	1139777.0	1.718713574824129E8	3	8056	0.4602932520845755	0.5245980216535002	0.018257755696546245	422.9013671875	422.92132568359375
1101	422.9372253417969	41.3191547770667					1	DETECTED	422.9372 m/z @41.32 [151020OFc1_NvH-0949-Control-22.raw]	422.9372253417969	41.3191547770667	0.00837019573333333	99.9948969368	99.98652674106667	418684.25	1.1446999652579528E8	0	8056	0.08358719720765606	0.5254884152581073	0.047814923125589125	422.9275207519531	422.94720458984375
1102	422.9556579589844	16.4386314472					1	DETECTED	422.9557 m/z @16.44 [151020OFc1_NvH-0949-Control-22.raw]	422.9556579589844	16.4386314472	0.00837019573333333	99.9067379757333	99.89836777999996	169806.125	1.2168174929878205E8	0	8056	0.07351853990848056	3.6016484755652622	0.6588998909908529	422.947265625	422.963134765625
1103	422.97314453125	13.3594703549333					1	DETECTED	422.9731 m/z @13.36 [151020OFc1_NvH-0949-Control-22.raw]	422.97314453125	13.3594703549333	0.00837019573333333	99.8295239669333	99.82115377119996	898883.5	1.4365115638415316E8	0	8056	0.26906334395848397	0.6183369326507968	1.596652368354648	422.96319580078125	422.9831237792969
1104	422.99371337890625	33.9089972064					1	DETECTED	422.9937 m/z @33.91 [151020OFc1_NvH-0949-Control-22.raw]	422.99371337890625	33.9089972064	3.8612194808	99.8186219	95.9574024192	428057.84375	1.1301849848250234E8	0	8056	0.11110960586974272	2.778405076034444	0.0049537451299394835	422.9840087890625	422.9984436035156
1105	423.0085144042969	26.6250653677333					1	DETECTED	423.0085 m/z @26.63 [151020OFc1_NvH-0949-Control-22.raw]	423.0085144042969	26.6250653677333	0.243230054133333	98.8108084194667	98.56757836533336	2494102.5	1.4862115547665662E8	4	8056	0.17294496532959158	0.9935495351648153	0.08942539428635382	422.99853515625	423.0184020996094
1106	423.0548400878906	18.419552812					1	DETECTED	423.0548 m/z @18.42 [151020OFc1_NvH-0949-Control-22.raw]	423.0548400878906	18.419552812	0.0654829842666667	99.6974634157333	99.63198043146663	153868.28125	1.2007134633233482E8	0	8056	0.9233815269386128	3.0481525769889073	5.431298321639295	423.0448913574219	423.0645446777344
1107	423.06561279296875	42.7365221552					1	DETECTED	423.0656 m/z @42.74 [151020OFc1_NvH-0949-Control-22.raw]	423.06561279296875	42.7365221552	1.81188367946667	99.675636156	97.86375247653332	54871.08984375	1.0998950809336534E8	0	8056	91.83710964006941	1.3018227108282179	1.6063707127401947	423.0649108886719	423.0754699707031
1108	423.1337890625	90.3290804994667					1	DETECTED	423.1338 m/z @90.33 [151020OFc1_NvH-0949-Control-22.raw]	423.1337890625	90.3290804994667	1.81188367946667	98.9432570762667	97.13137339680003	2595502.5	1.2006769185103947E8	0	8056	0.07182115707607295	0.5593601829073231	2.571217956497426	423.12640380859375	423.143310546875
1109	423.169677734375	91.0012852765333					1	DETECTED	423.1697 m/z @91.00 [151020OFc1_NvH-0949-Control-22.raw]	423.169677734375	91.0012852765333	2.46664708133333	95.0517950674667	92.58514798613336	291393.5	1.031565096394144E8	3	8056	0.08680478648534518	0.5256028093374068	0.0013894134773690975	423.16058349609375	423.1795654296875
1110	423.1899108886719	19.0033126458667					1	DETECTED	423.1899 m/z @19.00 [151020OFc1_NvH-0949-Control-22.raw]	423.1899108886719	19.0033126458667	4.07206725626667	98.4828603128	94.41079305653334	426661.5625	1.1837721938103561E8	5	8056	71.51273219637957	3.151684370509456	35.45284009098246	423.179931640625	423.1965026855469
1111	423.20654296875	91.7961554645333					1	DETECTED	423.2065 m/z @91.80 [151020OFc1_NvH-0949-Control-22.raw]	423.20654296875	91.7961554645333	1.81188367946667	96.7235017464	94.91161806693333	1282676.25	1.3024755069062395E8	0	8056	0.09877977834283058	0.501065552561795	0.0015822042541784355	423.19671630859375	423.210205078125
1112	423.2203063964844	26.1189382242667					1	DETECTED	423.2203 m/z @26.12 [151020OFc1_NvH-0949-Control-22.raw]	423.2203063964844	26.1189382242667	1.85787284346667	99.1528964402667	97.29502359680004	4155797.0	2.4898696692018875E8	3	8056	0.18510048585305228	0.6517672282448068	3.926550057924383	423.2103576660156	423.23028564453125
1113	423.2349853515625	29.3343491693333					1	DETECTED	423.2350 m/z @29.33 [151020OFc1_NvH-0949-Control-22.raw]	423.2349853515625	29.3343491693333	2.8365389856	95.5154211096	92.678882124	2422582.0	2.2373749698265922E8	2	8056	0.19882129938903859	1.189750082540643	0.3268294393043245	423.2303161621094	423.2449645996094
1114	423.2554626464844	27.8903846688					1	DETECTED	423.2555 m/z @27.89 [151020OFc1_NvH-0949-Control-22.raw]	423.2554626464844	27.8903846688	2.93963392293333	92.2918644288	89.35223050586667	2659488.5	1.8514873323698327E8	0	8056	19.31572714050636	2.2713597615096295	0.5578354273910558	423.2454833984375	423.2554931640625
1115	423.265625	55.2261871450667					1	DETECTED	423.2656 m/z @55.23 [151020OFc1_NvH-0949-Control-22.raw]	423.265625	55.2261871450667	0.109994418133333	94.5476948477333	94.43770042959996	4309353.5	3.726732704458548E8	2	8056	27.56825781211391	1.2757713670609971	0.015891918097995287	423.2556457519531	423.2756042480469
1116	423.27593994140625	19.1315280114667					1	DETECTED	423.2759 m/z @19.13 [151020OFc1_NvH-0949-Control-22.raw]	423.27593994140625	19.1315280114667	4.31104974693333	92.3103412504	87.99929150346667	111213.8125	1.3028087582567717E8	2	8056	47.96830300228812	2.9766521746213486	6.134324275369078	423.275634765625	423.2847595214844
1117	423.2922058105469	90.9831753826667					1	DETECTED	423.2922 m/z @90.98 [151020OFc1_NvH-0949-Control-22.raw]	423.2922058105469	90.9831753826667	2.78101101866667	93.4774402104	90.69642919173333	34824.62109375	6.67659801108879E7	0	8056	88.6830527884561	0.514142334133773	0.02833885888338036	423.28594970703125	423.295654296875
1118	423.31036376953125	91.4946297010667					1	DETECTED	423.3104 m/z @91.49 [151020OFc1_NvH-0949-Control-22.raw]	423.31036376953125	91.4946297010667	2.05341423866667	99.0320439021333	96.97862966346662	71052.71875	1.2030185588679442E8	0	8056	0.20385001194109975	0.5421361346785097	0.002209677316453598	423.3008728027344	423.31512451171875
1119	423.3290100097656	91.3174966810667					1	DETECTED	423.3290 m/z @91.32 [151020OFc1_NvH-0949-Control-22.raw]	423.3290100097656	91.3174966810667	1.91361415093333	98.4275171413333	96.51390299039997	71360.1484375	9.174445715449026E7	0	8056	0.18550839487468807	0.5397634882236249	0.004201839758253582	423.3205261230469	423.3341369628906
1120	423.3470153808594	90.3381473130667					1	DETECTED	423.3470 m/z @90.34 [151020OFc1_NvH-0949-Control-22.raw]	423.3470153808594	90.3381473130667	11.9654236450667	99.6974634157333	87.7320397706666	154706.421875	1.5170738929028952E8	0	8056	0.9504966057584738	0.5067775895289998	0.011545534324463444	423.3427734375	423.3569030761719
1121	423.3712463378906	47.5707944338667					1	DETECTED	423.3712 m/z @47.57 [151020OFc1_NvH-0949-Control-22.raw]	423.3712463378906	47.5707944338667	6.64018020186667	99.8625944984	93.22241429653333	51613.33984375	1.3608634192780843E8	0	8056	84.78703622957394	1.1387859191183474	1.2775718382366947	423.3617248535156	423.3794860839844
1122	423.390625	18.9657218341333					1	DETECTED	423.3906 m/z @18.97 [151020OFc1_NvH-0949-Control-22.raw]	423.390625	18.9657218341333	3.5752747928	97.4091224778667	93.8338476850667	435908.28125	1.5793034862375003E8	0	8056	0.1391355439967974	288.60591451867936	36.87340578395786	423.3807067871094	423.40057373046875
1123	423.4200439453125	90.1420538658667					1	DETECTED	423.4200 m/z @90.14 [151020OFc1_NvH-0949-Control-22.raw]	423.4200439453125	90.1420538658667	3.44540372613333	97.5535856746667	94.10818194853337	388908.03125	1.1932948354653908E8	0	8056	55.007014050474574	0.5089318565161927	0.04452775636873092	423.4101257324219	423.429931640625
1124	423.4575500488281	37.1805578933333					1	DETECTED	423.4576 m/z @37.18 [151020OFc1_NvH-0949-Control-22.raw]	423.4575500488281	37.1805578933333	0.0654829842666667	99.9067379757333	99.84125499146663	285295.34375	1.0353439259235051E8	4	8056	18.014400482775535	2.0320346420122934	0.004075339829161229	423.44775390625	423.4575500488281
1125	423.4675598144531	13.3261437608					1	DETECTED	423.4676 m/z @13.33 [151020OFc1_NvH-0949-Control-22.raw]	423.4675598144531	13.3261437608	2.6423224968	97.4200955461333	94.77777304933329	1241970.875	1.2239037366054125E8	0	8056	0.10738568305270668	1.2466326978745692	100.56675372989781	423.45758056640625	423.47747802734375
1126	423.480712890625	36.5866899509333					1	DETECTED	423.4807 m/z @36.59 [151020OFc1_NvH-0949-Control-22.raw]	423.480712890625	36.5866899509333	2.8553037544	97.1999976525333	94.3446938981333	316843.625	1.0224329681767143E8	0	8056	3.8561477444321213	0.5019603361277202	4.790295489135799	423.4776611328125	423.4903259277344
1127	423.5097351074219	26.6250653677333					1	DETECTED	423.5097 m/z @26.63 [151020OFc1_NvH-0949-Control-22.raw]	423.5097351074219	26.6250653677333	2.96728788426667	99.1092070514667	96.14191916720003	603947.0625	1.1779707676316756E8	0	8056	0.06596465023396192	0.5108625570280116	0.014097736237276141	423.5	423.51947021484375
1128	423.540283203125	24.3871020821333					1	DETECTED	423.5403 m/z @24.39 [151020OFc1_NvH-0949-Control-22.raw]	423.540283203125	24.3871020821333	3.0324370384	93.6617597773333	90.6293227389333	120141.46875	1.1647647198493366E8	0	8056	23.47276943300979	2.618836308147242	0.0012223828841083821	423.5306701660156	423.54437255859375
1129	423.5545349121094	26.1382062173333					1	DETECTED	423.5545 m/z @26.14 [151020OFc1_NvH-0949-Control-22.raw]	423.5545349121094	26.1382062173333	3.39946856053333	98.9432570762667	95.54378851573337	1034740.0625	1.7434721758722514E8	3	8056	5.957346210682655	1.1989367815076644	0.14050563026357696	423.5445556640625	423.56451416015625
1130	423.56536865234375	6.75376019626667					1	DETECTED	423.5654 m/z @6.75 [151020OFc1_NvH-0949-Control-22.raw]	423.56536865234375	6.75376019626667	3.82463056986667	95.4942589898667	91.66962842000002	751233.5625	1.3199682827162652E8	3	8056	18.363131273297917	2.0550317545562753	2.146511376147415	423.5645446777344	423.5675354003906
1131	423.5781555175781	46.0122806288					1	DETECTED	423.5782 m/z @46.01 [151020OFc1_NvH-0949-Control-22.raw]	423.5781555175781	46.0122806288	2.9861145912	88.3581820042667	85.3720674130667	873310.5625	1.3353984110156958E8	3	8056	0.13241246728183853	0.547553595560281	0.10887967835303938	423.5682067871094	423.587646484375
1132	423.5910949707031	18.9657218341333					1	DETECTED	423.5911 m/z @18.97 [151020OFc1_NvH-0949-Control-22.raw]	423.5910949707031	18.9657218341333	3.12465703253333	89.8664504122667	86.74179337973337	363250.75	1.3847184463225845E8	3	8056	13.157334751315457	20.601226890922824	1.9982380915779325	423.5882568359375	423.6009521484375
1133	423.6214904785156	37.4925380384					1	DETECTED	423.6215 m/z @37.49 [151020OFc1_NvH-0949-Control-22.raw]	423.6214904785156	37.4925380384	2.89302608506667	94.6140751933333	91.72104910826664	143262.4375	9.646962803468701E7	0	8056	0.09723276792544766	1.3626663250734499	1.7259410019784118	423.61163330078125	423.6304931640625
1134	423.6589050292969	37.2087165901333					1	DETECTED	423.6589 m/z @37.21 [151020OFc1_NvH-0949-Control-22.raw]	423.6589050292969	37.2087165901333	3.5934891488	91.7582377352	88.1647485864	239335.8125	1.2010603838729617E8	0	8056	0.10540931197397185	1.3113811105438569	0.4969595277163394	423.64923095703125	423.6679992675781
1135	423.7031555175781	27.2467795810667					1	DETECTED	423.7032 m/z @27.25 [151020OFc1_NvH-0949-Control-22.raw]	423.7031555175781	27.2467795810667	4.282906472	88.8201392002667	84.5372327282667	294877.25	9.900232949425663E7	0	8056	8.110876201566484	0.6071264103882074	0.07406607749013924	423.6934814453125	423.7082824707031
1136	423.7182922363281	13.3261437608					1	DETECTED	423.7183 m/z @13.33 [151020OFc1_NvH-0949-Control-22.raw]	423.7182922363281	13.3261437608	3.72189194053333	94.9676318794667	91.24573993893337	938558.1875	1.2689057672087651E8	0	8056	12.709704380760924	3.0461365790440422	3.5468738667915396	423.7083435058594	423.7221984863281
1137	423.7322692871094	18.7053390405333					1	DETECTED	423.7323 m/z @18.71 [151020OFc1_NvH-0949-Control-22.raw]	423.7322692871094	18.7053390405333	1.66040653253333	92.0360237026667	90.37561717013337	1350853.875	1.4926589245917195E8	2	8056	0.22938856158782528	20.38994033636242	23.48403796338639	423.7222900390625	423.7350158691406
1138	423.7450256347656	35.5164623576					1	DETECTED	423.7450 m/z @35.52 [151020OFc1_NvH-0949-Control-22.raw]	423.7450256347656	35.5164623576	2.52213628213333	96.0577922650667	93.53565598293336	1357475.75	2.014073116576765E8	3	8056	11.581622886854806	0.534654596912465	0.12884876353576175	423.73504638671875	423.7547607421875
1139	423.7679443359375	55.2110726864					1	DETECTED	423.7679 m/z @55.21 [151020OFc1_NvH-0949-Control-22.raw]	423.7679443359375	55.2110726864	3.45466786266667	97.8896314618667	94.43496359920003	1707825.875	1.6966589816346905E8	0	8056	0.20372142492452383	0.5085582204096263	0.01363140326015129	423.7579650878906	423.7775573730469
1140	423.7906188964844	19.0033126458667					1	DETECTED	423.7906 m/z @19.00 [151020OFc1_NvH-0949-Control-22.raw]	423.7906188964844	19.0033126458667	3.47313215493333	97.9876537813333	94.51452162639997	146974.71875	1.0040542378059457E8	0	8056	0.1220134159731181	3.8937889715828593	0.007412577676173404	423.781494140625	423.80023193359375
1141	423.8439025878906	16.7291409053333					1	DETECTED	423.8439 m/z @16.73 [151020OFc1_NvH-0949-Control-22.raw]	423.8439025878906	16.7291409053333	0.00837019573333333	99.9948969368	99.98652674106667	131958.765625	1.118745220693492E8	0	8056	0.03659327110000277	4.79143568231282	6.025725992371052	423.8340759277344	423.84722900390625
1142	423.8585205078125	37.058190888					1	DETECTED	423.8585 m/z @37.06 [151020OFc1_NvH-0949-Control-22.raw]	423.8585205078125	37.058190888	0.00837019573333333	99.9838927922667	99.97552259653337	173235.671875	1.207845204747487E8	0	8056	0.03787936220086863	1.3299895906782828	0.014427827246403506	423.8493347167969	423.86846923828125
1143	423.8699645996094	11.1834327658667					1	DETECTED	423.8700 m/z @11.18 [151020OFc1_NvH-0949-Control-22.raw]	423.8699645996094	11.1834327658667	0.0878197418666667	99.0983928096	99.01057306773333	71528.125	1.0247880019359031E8	0	8056	0.05829943993454201	5.65159469671386	50.85829192472982	423.8686218261719	423.8724670410156
1144	423.88250732421875	29.2370978765333					1	DETECTED	423.8825 m/z @29.24 [151020OFc1_NvH-0949-Control-22.raw]	423.88250732421875	29.2370978765333	0.00837019573333333	99.9838927922667	99.97552259653337	559099.4375	1.3438353190694213E8	0	8056	0.11573385902774191	0.7632506753928833	0.8011883192004314	423.8725891113281	423.8885803222656
1145	423.8985900878906	13.781909736					1	DETECTED	423.8986 m/z @13.78 [151020OFc1_NvH-0949-Control-22.raw]	423.8985900878906	13.781909736	0.0654829842666667	99.9507498413333	99.88526685706664	2428282.5	1.8822211946614116E8	3	8056	0.222865071130963	1.511138915530977	34.19832454083211	423.8886413574219	423.9085693359375
1146	423.9120788574219	36.2203958786667					1	DETECTED	423.9121 m/z @36.22 [151020OFc1_NvH-0949-Control-22.raw]	423.9120788574219	36.2203958786667	0.0203626728	99.9948969368	99.974534264	1241717.25	1.6991633892781764E8	0	8056	0.2878592967207183	0.7928090851518855	0.5838443574457944	423.9085998535156	423.92193603515625
1147	423.9261169433594	15.8122152482667					1	DETECTED	423.9261 m/z @15.81 [151020OFc1_NvH-0949-Control-22.raw]	423.9261169433594	15.8122152482667	0.00837019573333333	99.9729910125333	99.96462081679996	168665.765625	1.2320908908192566E8	0	8056	0.08811343461715637	0.5102334199250906	0.4462889754900204	423.9220886230469	423.93609619140625
1148	423.9534606933594	42.6729039325333					1	DETECTED	423.9535 m/z @42.67 [151020OFc1_NvH-0949-Control-22.raw]	423.9534606933594	42.6729039325333	0.00837019573333333	99.8515946690667	99.84322447333336	92038.75	1.147867876500655E8	0	8056	68.69556089457689	1.1637751955874454	1.732521015073676	423.9434814453125	423.95904541015625
1149	423.9691162109375	13.3261437608					1	DETECTED	423.9691 m/z @13.33 [151020OFc1_NvH-0949-Control-22.raw]	423.9691162109375	13.3261437608	0.00837019573333333	99.9398814832	99.93151128746666	382098.59375	1.2309476390090853E8	0	8056	0.13643539724321485	13.91330212892772	1367.043356792025	423.959228515625	423.9759826660156
1150	423.98602294921875	44.2807134152					1	DETECTED	423.9860 m/z @44.28 [151020OFc1_NvH-0949-Control-22.raw]	423.98602294921875	44.2807134152	0.121193993333333	99.6974634157333	99.57626942239996	1200922.0	1.2768551328912748E8	4	8056	0.3012583065654866	0.500752605055888	0.018995172709216458	423.9760437011719	423.9960021972656
1151	423.99871826171875	31.7198850533333					1	DETECTED	423.9987 m/z @31.72 [151020OFc1_NvH-0949-Control-22.raw]	423.99871826171875	31.7198850533333	3.14340467253333	99.9507498413333	96.80734516879997	122384.796875	1.0877941551463398E8	0	8056	11.134191079413114	1.6938290489028016	2.29290389306761	423.99603271484375	424.0086975097656
1152	424.0209045410156	90.1532241248					1	DETECTED	424.0209 m/z @90.15 [151020OFc1_NvH-0949-Control-22.raw]	424.0209045410156	90.1532241248	2.57794630586667	99.8405673013333	97.26262099546662	52039.421875	1.1181766460744993E8	0	8056	35.11841673290556	0.5559436224117111	0.11617192564069916	424.0109558105469	424.02911376953125
1153	424.0392150878906	25.9062010896					1	DETECTED	424.0392 m/z @25.91 [151020OFc1_NvH-0949-Control-22.raw]	424.0392150878906	25.9062010896	0.372403785866667	99.9288439445333	99.55644015866663	143786.40625	1.0695309111649421E8	0	8056	0.18947871838519603	1.9060243225215652	341.3321616383876	424.03021240234375	424.0487365722656
1154	424.07891845703125	36.2967601261333					1	DETECTED	424.0789 m/z @36.30 [151020OFc1_NvH-0949-Control-22.raw]	424.07891845703125	36.2967601261333	3.3806309528	98.3722907621333	94.9916598093333	772405.6875	1.5520248257839674E8	0	8056	0.916619450920237	1.6341918388009358	2.536978642546654	424.0697021484375	424.0885925292969
1155	424.0965881347656	39.6641324314667					1	DETECTED	424.0966 m/z @39.66 [151020OFc1_NvH-0949-Control-22.raw]	424.0965881347656	39.6641324314667	7.03238388613333	96.8791430997333	89.84675921359997	50015.17578125	1.2827574834981336E8	0	8056	84.69706239426974	1.3766770586746395	1.753354117349279	424.0894775390625	424.1011657714844
1156	424.1263427734375	90.3657529178667					1	DETECTED	424.1263 m/z @90.37 [151020OFc1_NvH-0949-Control-22.raw]	424.1263427734375	90.3657529178667	12.5035677725333	98.3281251192	85.8245573466667	1279799.875	1.115811965782521E8	0	8056	0.07081602078709182	0.8300777772504225	0.9314343658179445	424.1165771484375	424.13629150390625
1157	424.14080810546875	40.2217780906667					1	DETECTED	424.1408 m/z @40.22 [151020OFc1_NvH-0949-Control-22.raw]	424.14080810546875	40.2217780906667	40.2217780906667	99.7307420096	59.50896391893329	23977.291015625	4.5537633886898406E7	0	8056	54.87298361152294	null	null	424.1386413574219	424.1411437988281
1158	424.1514892578125	90.2403002504					1	DETECTED	424.1515 m/z @90.24 [151020OFc1_NvH-0949-Control-22.raw]	424.1514892578125	90.2403002504	61.3648010213333	91.6807962536	30.315995232266694	66901.671875	2.4474345343777668E7	0	8056	0.02924529182607216	0.5249432224837512	1.3229342881662784	424.142333984375	424.1517639160156
1159	424.16192626953125	90.3290804994667					1	DETECTED	424.1619 m/z @90.33 [151020OFc1_NvH-0949-Control-22.raw]	424.16192626953125	90.3290804994667	6.78963016533333	96.5599965616	89.77036639626667	127761.4765625	9.486459417316122E7	0	8056	0.26630491940065326	0.5372932550861387	0.019723098190942073	424.1536560058594	424.1719055175781
1160	424.181884765625	90.7022907842667					1	DETECTED	424.1819 m/z @90.70 [151020OFc1_NvH-0949-Control-22.raw]	424.181884765625	90.7022907842667	2.99549344666667	96.1340895138667	93.13859606720003	104374.2421875	1.1057818452387422E8	0	8056	0.6573925993749725	0.5309656656866171	0.004440557871466881	424.1720275878906	424.18865966796875
1161	424.19891357421875	91.7961554645333					1	DETECTED	424.1989 m/z @91.80 [151020OFc1_NvH-0949-Control-22.raw]	424.19891357421875	91.7961554645333	2.95799393733333	97.8676422978667	94.90964836053337	547183.625	1.2421068149404167E8	0	8056	0.10447744798426584	0.5008643384275743	0.047987049055046305	424.18896484375	424.2082824707031
1162	424.2182922363281	90.2959081373333					1	DETECTED	424.2183 m/z @90.30 [151020OFc1_NvH-0949-Control-22.raw]	424.2182922363281	90.2959081373333	3.01403950053333	99.8186219	96.80458239946667	4044527.0	2.503292684974392E8	2	8056	63.916286374447665	0.5039653308094673	0.0012858860088503688	424.20831298828125	424.228271484375
1163	424.2373352050781	32.8277050576					1	DETECTED	424.2373 m/z @32.83 [151020OFc1_NvH-0949-Control-22.raw]	424.2373352050781	32.8277050576	2.19265455146667	98.3722907621333	96.17963621066663	2790648.5	2.9823872983458346E8	2	8056	19.22766086865478	4.055268545990684	0.38896494617973315	424.2283020019531	424.247314453125
1164	424.2495422363281	12.3880480562667					1	DETECTED	424.2495 m/z @12.39 [151020OFc1_NvH-0949-Control-22.raw]	424.2495422363281	12.3880480562667	3.07849745786667	98.8881269304	95.80962947253333	841096.1875	1.435550277789525E8	2	8056	0.2349817938519525	71.39757462497003	1.4039861683513661	424.2473449707031	424.259521484375
1165	424.2690124511719	55.2261871450667					1	DETECTED	424.2690 m/z @55.23 [151020OFc1_NvH-0949-Control-22.raw]	424.2690124511719	55.2261871450667	2.77186878453333	99.7307420096	96.95887322506667	521667.53125	1.2482741991206166E8	0	8056	0.18056796198919045	1.0720888024698032	0.8594564777526477	424.25958251953125	424.278564453125
1166	424.3273010253906	90.8078106917333					1	DETECTED	424.3273 m/z @90.81 [151020OFc1_NvH-0949-Control-22.raw]	424.3273010253906	90.8078106917333	29.2370978765333	97.0006109741333	67.7635130976	212939.484375	1.2315655298102908E8	0	8056	1.0645548397523896	13.846900755661066	33.16436375246729	424.3179016113281	424.3369140625
1167	424.3633728027344	90.8761199949333					1	DETECTED	424.3634 m/z @90.88 [151020OFc1_NvH-0949-Control-22.raw]	424.3633728027344	90.8761199949333	2.424395728	95.4065790512	92.9821833232	1586283.625	1.4854642114752996E8	0	8056	0.3106362936066631	1.1387112669159718	1.0321525959486637	424.35467529296875	424.372314453125
1168	424.41339111328125	35.9568202378667					1	DETECTED	424.4134 m/z @35.96 [151020OFc1_NvH-0949-Control-22.raw]	424.41339111328125	35.9568202378667	6.5553561104	98.2067655682667	91.6514094578667	242858.84375	1.3540842128148383E8	0	8056	0.7272776927745994	0.516809052656724	2.7989278982093397	424.4034118652344	424.42333984375
1169	424.459228515625	37.1468581837333					1	DETECTED	424.4592 m/z @37.15 [151020OFc1_NvH-0949-Control-22.raw]	424.459228515625	37.1468581837333	3.60252432853333	97.8565692250667	94.25404489653337	207579.953125	1.0308748742942776E8	0	8056	19.113436957030718	1.6170289801269186	0.0016967658963344475	424.4495849609375	424.46307373046875
1170	424.47308349609375	14.97321922					1	DETECTED	424.4731 m/z @14.97 [151020OFc1_NvH-0949-Control-22.raw]	424.47308349609375	14.97321922	3.88871506453333	99.2843995317333	95.39568446719997	669642.125	1.1324406903154908E8	4	8056	0.11386446788845461	1.4055576905890583	1.776723558853108	424.4631042480469	424.4830627441406
1171	424.4938659667969	30.3122652333333					1	DETECTED	424.4939 m/z @30.31 [151020OFc1_NvH-0949-Control-22.raw]	424.4938659667969	30.3122652333333	3.161850036	98.2951831648	95.13333312879999	1765131.875	1.3714413675796983E8	0	8056	0.15607215455900914	1.288172080967314	106.806516159146	424.4839172363281	424.5037841796875
1172	424.50518798828125	31.7502819893333					1	DETECTED	424.5052 m/z @31.75 [151020OFc1_NvH-0949-Control-22.raw]	424.50518798828125	31.7502819893333	3.0601951088	98.8108084194667	95.7506133106667	234861.46875	1.2642522166366886E8	0	8056	1.8448102586624415	2.502668969178747	0.013914131386811895	424.5040588378906	424.5151062011719
1173	424.529296875	44.2221138685333					1	DETECTED	424.5293 m/z @44.22 [151020OFc1_NvH-0949-Control-22.raw]	424.529296875	44.2221138685333	2.8365389856	96.2535070256	93.41696804	58825.625	1.0318112926033697E8	0	8056	79.74220116326188	1.1286174990228728	1.2572349980457456	424.5209045410156	424.53521728515625
1174	424.5453186035156	20.4519190434667					1	DETECTED	424.5453 m/z @20.45 [151020OFc1_NvH-0949-Control-22.raw]	424.5453186035156	20.4519190434667	4.50962889735	94.5957299474667	90.0861010501167	131776.09375	9.979461690069093E7	0	8056	12.852867797951465	3.5810966893120053	0.4094045592084862	424.53533935546875	424.5487060546875
1175	424.5587158203125	22.0189621858667					1	DETECTED	424.5587 m/z @22.02 [151020OFc1_NvH-0949-Control-22.raw]	424.5587158203125	22.0189621858667	3.98877861813333	98.6786061197333	94.68982750159998	1613271.125	1.60780686511864E8	3	8056	0.12110301836985471	0.7743168134406128	0.22754617647711214	424.548828125	424.5685729980469
1176	424.5810852050781	44.3896742245333					1	DETECTED	424.5811 m/z @44.39 [151020OFc1_NvH-0949-Control-22.raw]	424.5810852050781	44.3896742245333	3.42720733093333	99.499550816	96.07234348506667	914254.4375	1.3942168130647647E8	3	8056	32.0243836514692	0.52750511861804	0.006767643892821375	424.57110595703125	424.59063720703125
1177	424.5958557128906	47.5953735458667					1	DETECTED	424.5959 m/z @47.60 [151020OFc1_NvH-0949-Control-22.raw]	424.5958557128906	47.5953735458667	5.04487939226667	97.7254318970667	92.68055250480003	165349.0625	9.604360818328975E7	3	8056	0.18189396145785963	1.176524835641283	1.5811511292770593	424.5914306640625	424.6058349609375
1178	424.68670654296875	26.4751402253333					1	DETECTED	424.6867 m/z @26.48 [151020OFc1_NvH-0949-Control-22.raw]	424.68670654296875	26.4751402253333	1.94149281653333	97.8565692250667	95.91507640853338	153698.25	1.1541504390295899E8	0	8056	0.13612140263805728	1.9547659345208006	0.32760419304117827	424.677734375	424.6902160644531
1179	424.7002258300781	29.7786316821333					1	DETECTED	424.7002 m/z @29.78 [151020OFc1_NvH-0949-Control-22.raw]	424.7002258300781	29.7786316821333	3.161850036	99.5436128984	96.3817628624	201113.96875	1.2460118740790562E8	0	8056	83.30259408183265	2.480799390542611	5.159789283077012	424.69122314453125	424.7002868652344
1180	424.7103576660156	27.7513984949333					1	DETECTED	424.7104 m/z @27.75 [151020OFc1_NvH-0949-Control-22.raw]	424.7103576660156	27.7513984949333	3.4179600768	98.8330665184	95.4151064416	2186550.0	2.1179159324574742E8	2	8056	12.386193330440632	2.8257643997481368	0.07380116546040391	424.70050048828125	424.7203369140625
1181	424.7306213378906	41.1830859573333					1	DETECTED	424.7306 m/z @41.18 [151020OFc1_NvH-0949-Control-22.raw]	424.7306213378906	41.1830859573333	3.18034162213333	98.8108084194667	95.63046679733337	1.4827706E7	5.921477796586272E8	2	8056	9.539636919989118	0.5178340105977338	0.03020537811564	424.72064208984375	424.7406005859375
1182	424.7445983886719	30.3122652333333					1	DETECTED	424.7446 m/z @30.31 [151020OFc1_NvH-0949-Control-22.raw]	424.7445983886719	30.3122652333333	3.9431350112	91.9883579373333	88.0452229261333	1643275.75	1.3798535456904432E8	2	8056	0.14049598422789344	1.0486582918964156	15.913309109807834	424.7406311035156	424.75457763671875
1183	424.75628662109375	31.7198850533333					1	DETECTED	424.7563 m/z @31.72 [151020OFc1_NvH-0949-Control-22.raw]	424.75628662109375	31.7198850533333	3.20824361546667	65.8850618088	62.67681819333333	143970.109375	8.265574141019349E7	0	8056	18.30146216648092	1.495015611461501	2.2327519399092983	424.7546081542969	424.7613830566406
1184	424.7713928222656	17.8223496653333					1	DETECTED	424.7714 m/z @17.82 [151020OFc1_NvH-0949-Control-22.raw]	424.7713928222656	17.8223496653333	3.06931355733333	96.8680294565333	93.79871589919998	635160.4375	1.1217712303064251E8	2	8056	32.4535409158808	1.0744839293840989	16.557950114579725	424.7615661621094	424.77960205078125
1185	424.82818603515625	32.8277050576					1	DETECTED	424.8282 m/z @32.83 [151020OFc1_NvH-0949-Control-22.raw]	424.82818603515625	32.8277050576	0.00837019573333333	99.9948969368	99.98652674106667	46291.484375	1.076735243455875E8	0	8056	4.640952901715952	1.5419486957007966	2.111822075956855	424.8220520019531	424.838134765625
1186	424.8533935546875	26.4628073802667					1	DETECTED	424.8534 m/z @26.46 [151020OFc1_NvH-0949-Control-22.raw]	424.8533935546875	26.4628073802667	0.00837019573333333	99.9838927922667	99.97552259653337	165507.4375	1.1225024048136272E8	0	8056	0.07512312627056872	1.9340444457946797	0.006202283162431295	424.84344482421875	424.85858154296875
1187	424.86883544921875	29.0082359837333					1	DETECTED	424.8688 m/z @29.01 [151020OFc1_NvH-0949-Control-22.raw]	424.86883544921875	29.0082359837333	0.00837019573333333	99.9948969368	99.98652674106667	266420.4375	1.081054347923491E8	3	8056	0.13717579216339715	4.092324507873788	0.014650588294002833	424.85888671875	424.8788146972656
1188	424.88616943359375	5.99424803253333					1	DETECTED	424.8862 m/z @5.99 [151020OFc1_NvH-0949-Control-22.raw]	424.88616943359375	5.99424803253333	0.605969733866667	99.8958092144	99.28983948053333	224959.34375	9.402100186593029E7	3	8056	0.10944404136122099	1.4032729165234807	231.15370292612965	424.87884521484375	424.8880920410156
1189	424.8981628417969	38.2097379349333					1	DETECTED	424.8982 m/z @38.21 [151020OFc1_NvH-0949-Control-22.raw]	424.8981628417969	38.2097379349333	0.00837019573333333	99.9948969368	99.98652674106667	2003714.625	1.7507100541870704E8	3	8056	0.1640373954435006	0.5106310833872817	0.008375916846958879	424.88818359375	424.90814208984375
1190	424.91558837890625	44.4168383264					1	DETECTED	424.9156 m/z @44.42 [151020OFc1_NvH-0949-Control-22.raw]	424.91558837890625	44.4168383264	0.0654829842666667	99.9398814832	99.87439849893333	639560.0	1.2266234095531325E8	3	8056	0.14538204765079854	1.2050026595203815	1.129064339324342	424.9081726074219	424.9252014160156
1191	424.9357604980469	51.1552454528					1	DETECTED	424.9358 m/z @51.16 [151020OFc1_NvH-0949-Control-22.raw]	424.9357604980469	51.1552454528	0.00837019573333333	99.9948969368	99.98652674106667	295445.25	1.0699524185961293E8	0	8056	3.6733668812689118	1.1829333486392992	0.05085611317238973	424.92620849609375	424.9455261230469
1192	424.9594421386719	28.4122639882667					1	DETECTED	424.9594 m/z @28.41 [151020OFc1_NvH-0949-Control-22.raw]	424.9594421386719	28.4122639882667	0.0316721605333333	99.9948969368	99.96322477626667	257244.453125	1.1029591156912962E8	0	8056	14.403945506747679	3.256792264064699	0.24569950996303608	424.9495849609375	424.9645690917969
1193	424.9747619628906	18.7053390405333					1	DETECTED	424.9748 m/z @18.71 [151020OFc1_NvH-0949-Control-22.raw]	424.9747619628906	18.7053390405333	0.00837019573333333	99.9507498413333	99.94237964559997	592788.1875	1.2753380565490122E8	0	8056	0.11893443596571984	0.5068082535549175	4.599432403763692	424.96478271484375	424.9847106933594
1194	424.99578857421875	30.3642874282667					1	DETECTED	424.9958 m/z @30.36 [151020OFc1_NvH-0949-Control-22.raw]	424.99578857421875	30.3642874282667	0.0203626728	99.8186219	99.79825922719999	645611.0625	1.2137455216392013E8	4	8056	0.14773045974152765	2.6914661539260107	4.334697881845042	424.9858093261719	425.0054016113281
1195	425.0206604003906	26.4864522824					1	DETECTED	425.0207 m/z @26.49 [151020OFc1_NvH-0949-Control-22.raw]	425.0206604003906	26.4864522824	3.27378209733333	98.7776821421333	95.50390004479998	321197.8125	1.0777576768655244E8	0	8056	0.03894216209494061	236.60419897579996	0.7795691019500647	425.0109558105469	425.02984619140625
1196	425.0370788574219	38.3515828784					1	DETECTED	425.0371 m/z @38.35 [151020OFc1_NvH-0949-Control-22.raw]	425.0370788574219	38.3515828784	6.10399020666667	97.6923715824	91.58838137573333	38373.640625	1.0768226939818561E8	0	8056	67.10372697002923	1.4200809081791592	1.8401618163583182	425.0315246582031	425.0393981933594
1197	425.0650634765625	92.5401510885333					1	DETECTED	425.0651 m/z @92.54 [151020OFc1_NvH-0949-Control-22.raw]	425.0650634765625	92.5401510885333	0.0767742026666667	99.9507498413333	99.87397563866664	37840.53515625	1.1488571438499022E8	0	8056	99.43574038054994	0.5402759408223432	0.08060334380313337	425.0605163574219	425.0723876953125
1198	425.1292724609375	90.3567467082667					1	DETECTED	425.1293 m/z @90.36 [151020OFc1_NvH-0949-Control-22.raw]	425.1292724609375	90.3567467082667	28.7104688842667	98.6133272272	69.9028583429333	229708.75	1.5026524896265686E8	0	8056	0.07475497132419662	0.5669673888706291	0.1339347777412584	425.119384765625	425.13848876953125
1199	425.1662902832031	90.9922065290667					1	DETECTED	425.1663 m/z @90.99 [151020OFc1_NvH-0949-Control-22.raw]	425.1662902832031	90.9922065290667	1.399882008	99.9948969368	98.5950149288	91406.09375	9.437266304436089E7	0	8056	76.1358253719527	0.5502425316892878	0.008329552162688282	425.15673828125	425.1758728027344
1200	425.1815185546875	13.9362639984					1	DETECTED	425.1815 m/z @13.94 [151020OFc1_NvH-0949-Control-22.raw]	425.1815185546875	13.9362639984	4.1177626672	95.3129131770667	91.1951505098667	87021.6015625	1.1040532578551741E8	0	8056	19.64902041458427	5.948155987638798	0.06420062299184703	425.17669677734375	425.1897277832031
1201	425.1998291015625	39.6814965533333					1	DETECTED	425.1998 m/z @39.68 [151020OFc1_NvH-0949-Control-22.raw]	425.1998291015625	39.6814965533333	2.3688068336	95.8597466957333	93.4909398621333	239469.03125	1.1101735158876255E8	0	8056	9.911803451515198	1.447840192178958	2.877386596752268	425.18988037109375	425.2022399902344
1202	425.2122497558594	27.7365199112					1	DETECTED	425.2122 m/z @27.74 [151020OFc1_NvH-0949-Control-22.raw]	425.2122497558594	27.7365199112	3.56609566426667	99.8625944984	96.29649883413333	997344.5	2.04215508547803E8	2	8056	9.563510205080746	0.5653566221316797	0.04284446313034171	425.2022705078125	425.221923828125
1203	425.23193359375	41.1830859573333					1	DETECTED	425.2319 m/z @41.18 [151020OFc1_NvH-0949-Control-22.raw]	425.23193359375	41.1830859573333	2.13714272	97.6810922898667	95.5439495698667	6418310.5	4.94439075289238E8	2	8056	9.577902000962531	0.514836011295451	0.021162716960672567	425.2219543457031	425.2419128417969
1204	425.2449645996094	32.0169000864					1	DETECTED	425.2450 m/z @32.02 [151020OFc1_NvH-0949-Control-22.raw]	425.2449645996094	32.0169000864	0.0542996274666667	99.3066297936	99.25233016613333	3573224.75	2.3687668579923308E8	2	8056	3.275305522863121	0.5948665264613243	0.6419360184592923	425.241943359375	425.25494384765625
1205	425.2576599121094	50.8801115965333					1	DETECTED	425.2577 m/z @50.88 [151020OFc1_NvH-0949-Control-22.raw]	425.2576599121094	50.8801115965333	3.5099191512	86.7528444029333	83.24292525173331	336642.46875	1.221242726223282E8	3	8056	7.795229241993454	0.5042455160328876	0.007660818990449821	425.2549743652344	425.26763916015625
1206	425.2727966308594	17.8354634450667					1	DETECTED	425.2728 m/z @17.84 [151020OFc1_NvH-0949-Control-22.raw]	425.2727966308594	17.8354634450667	3.88871506453333	92.3907383133333	88.50202324879997	272034.84375	1.57110394764142E8	2	8056	33.528291491696535	6.443183240296167	12.154313348837405	425.26788330078125	425.2825622558594
1207	425.2897644042969	91.3858307882667					1	DETECTED	425.2898 m/z @91.39 [151020OFc1_NvH-0949-Control-22.raw]	425.2897644042969	91.3858307882667	23.1758465325333	92.5017974792	69.3259509466667	76814.6484375	6.718985067243764E7	0	8056	1.5583247119683534	0.5081803764002444	1.619907912721728	425.28399658203125	425.29150390625
1208	425.3110046386719	90.4298292632					1	DETECTED	425.3110 m/z @90.43 [151020OFc1_NvH-0949-Control-22.raw]	425.3110046386719	90.4298292632	2.32261756693333	99.9838927922667	97.66127522533337	387308.71875	1.1476775787742949E8	0	8056	0.10785538579125387	5.573508055135321	9.086991034381878	425.3016052246094	425.3202819824219
[truncated: 32,016 more rows]
