# Supplementary material for: MSFC: a new feature construction method for accurate diagnosis of mass spectrometry data
Source: Sci Rep. 2023 Sep 21;13:15694. doi: 10.1038/s41598-023-42395-5 (PMC10514077; doi:10.1038/s41598-023-42395-5)
Supplement: Supplementary file 1 — Supplementary Information. [file 41598_2023_42395_MOESM1_ESM.zip › dataset/CRLM dataset/control/control23.csv]

row ID	row m/z	row retention time	row identity (main ID)	row identity (all IDs)	row identity (main ID + details)	row comment	row number of detected peaks	151020OFc1_NvH-0949-Control-23.raw Peak status	151020OFc1_NvH-0949-Control-23.raw Peak name	151020OFc1_NvH-0949-Control-23.raw Peak m/z	151020OFc1_NvH-0949-Control-23.raw Peak RT	151020OFc1_NvH-0949-Control-23.raw Peak RT start	151020OFc1_NvH-0949-Control-23.raw Peak RT end	151020OFc1_NvH-0949-Control-23.raw Peak duration time	151020OFc1_NvH-0949-Control-23.raw Peak height	151020OFc1_NvH-0949-Control-23.raw Peak area	151020OFc1_NvH-0949-Control-23.raw Peak charge	151020OFc1_NvH-0949-Control-23.raw Peak # data points	151020OFc1_NvH-0949-Control-23.raw Peak FWHM	151020OFc1_NvH-0949-Control-23.raw Peak tailing factor	151020OFc1_NvH-0949-Control-23.raw Peak asymmetry factor	151020OFc1_NvH-0949-Control-23.raw Peak m/z min	151020OFc1_NvH-0949-Control-23.raw Peak m/z max
1	399.9976806640625	25.8602897930667					1	DETECTED	399.9977 m/z @25.86 [151020OFc1_NvH-0949-Control-23.raw]	399.9976806640625	25.8602897930667	1.04720449893333	99.1988074512	98.15160295226667	33426.81640625	8.196723542238057E7	0	8095	95.69163250119678	2.1453206966163765	3.24818485324214	399.9964599609375	399.99853515625
2	400.0339050292969	47.4064147621333					1	DETECTED	400.0339 m/z @47.41 [151020OFc1_NvH-0949-Control-23.raw]	400.0339050292969	47.4064147621333	0.00470147786666667	99.8358246368	99.83112315893334	331548.75	1.3648045534821907E8	0	8095	0.12548473872618615	7.242487171391012	0.0180128103823037	400.0239562988281	400.0436096191406
3	400.12469482421875	91.0257992928					1	DETECTED	400.1247 m/z @91.03 [151020OFc1_NvH-0949-Control-23.raw]	400.12469482421875	91.0257992928	3.5144000328	98.0274018597333	94.5130018269333	153462.09375	8.037873184240854E7	0	8095	0.4354037255347549	0.5400039459209837	7.06733131459129	400.1155090332031	400.1314697265625
4	400.1585388183594	91.0377307226667					1	DETECTED	400.1585 m/z @91.04 [151020OFc1_NvH-0949-Control-23.raw]	400.1585388183594	91.0377307226667	4.4445522528	97.7628024178667	93.3182501650667	106062.984375	1.3329249016278884E8	0	8095	0.9738737606410695	0.5388314172896439	1.5905324029358763	400.1572265625	400.1683654785156
5	400.1853332519531	17.699632172					1	DETECTED	400.1853 m/z @17.70 [151020OFc1_NvH-0949-Control-23.raw]	400.1853332519531	17.699632172	2.66250763893333	99.9566442258667	97.29413658693336	351517.3125	1.3570479034274876E8	0	8095	0.13236552876942298	0.6027227503764675	114.10813131315506	400.1754455566406	400.187255859375
6	400.197265625	24.6126205237333					1	DETECTED	400.1973 m/z @24.61 [151020OFc1_NvH-0949-Control-23.raw]	400.197265625	24.6126205237333	3.4477594592	99.6495618168	96.2018023576	775593.9375	1.6522925789302376E8	0	8095	4.144012041839417	0.5757042395499619	0.25933516307682825	400.1872863769531	400.2023010253906
7	400.2123107910156	23.4390818104					1	DETECTED	400.2123 m/z @23.44 [151020OFc1_NvH-0949-Control-23.raw]	400.2123107910156	23.4390818104	3.34615257466667	98.4622734077333	95.11612083306663	6840813.5	5.380148687345428E8	2	8095	2.9105805148736827	0.525107981777758	0.27414735408252805	400.20233154296875	400.2222595214844
8	400.2224426269531	20.1123609309333					1	DETECTED	400.2224 m/z @20.11 [151020OFc1_NvH-0949-Control-23.raw]	400.2224426269531	20.1123609309333	1.47705802133333	98.9421993418667	97.46514132053336	4786284.5	3.443286498289886E8	2	8095	0.3694853797953641	23.827134566141016	2.187857239951042	400.2223205566406	400.2315368652344
9	400.2415466308594	35.5428944429333					1	DETECTED	400.2415 m/z @35.54 [151020OFc1_NvH-0949-Control-23.raw]	400.2415466308594	35.5428944429333	0.660852564	99.8140438176	99.1531912536	1.04831344E8	2.34300292721517E9	3	8095	0.31453341305152804	1.1580968555743885	1.0001037735555054	400.2315673828125	400.2508544921875
10	400.25531005859375	23.1332102370667					1	DETECTED	400.2553 m/z @23.13 [151020OFc1_NvH-0949-Control-23.raw]	400.25531005859375	23.1332102370667	3.5338504664	92.498509988	88.9646595216	420925.78125	1.3229279463996542E8	2	8095	0.11896596945371485	0.8031165163526097	5.830405711519065	400.25164794921875	400.255859375
11	400.265869140625	40.4559323282667					1	DETECTED	400.2659 m/z @40.46 [151020OFc1_NvH-0949-Control-23.raw]	400.265869140625	40.4559323282667	0.8569819192	95.4887222034667	94.6317402842667	1285039.75	1.778243871507795E8	2	8095	0.12346101527707276	0.5875049440109105	1.2226263870084961	400.2558898925781	400.2752380371094
12	400.27679443359375	20.1812352853333					1	DETECTED	400.2768 m/z @20.18 [151020OFc1_NvH-0949-Control-23.raw]	400.27679443359375	20.1812352853333	10.3109757410667	96.3039545762667	85.9929788352	405474.625	1.1609830484458199E8	0	8095	0.11085046882441318	0.5171358953317255	2.2017618130936882	400.2760314941406	400.2862243652344
13	400.3060607910156	91.5002357042667					1	DETECTED	400.3061 m/z @91.50 [151020OFc1_NvH-0949-Control-23.raw]	400.3060607910156	91.5002357042667	5.58584167093333	98.6055425402667	93.01970086933336	153929.234375	1.4258401463691184E8	0	8095	0.09067603723035234	0.5020061360580973	0.5492737454296054	400.2965393066406	400.3153991699219
14	400.3502197265625	9.8179813376					1	DETECTED	400.3502 m/z @9.82 [151020OFc1_NvH-0949-Control-23.raw]	400.3502197265625	9.8179813376	0.00470147786666667	100.0007856752	99.99608419733335	70544.765625	1.3578729034336016E8	0	8095	90.81053132010265	7.185626417082057	9.471999765282371	400.3411560058594	400.35931396484375
15	400.4185485839844	24.7738750069333					1	DETECTED	400.4185 m/z @24.77 [151020OFc1_NvH-0949-Control-23.raw]	400.4185485839844	24.7738750069333	2.226787732	99.9456135285333	97.7188257965333	73785.40625	1.2708523666587012E8	0	8095	7.845402620644485	2.6823186182502488	5.550460650964409	400.4088439941406	400.428466796875
16	400.42962646484375	24.9657642344					1	DETECTED	400.4296 m/z @24.97 [151020OFc1_NvH-0949-Control-23.raw]	400.42962646484375	24.9657642344	3.54298952666667	92.9169473789333	89.37395785226663	52900.6953125	1.5288463624466375E8	0	8095	81.18313895496026	2.085956629605124	5.0062561836364425	400.42901611328125	400.43292236328125
17	400.4430236816406	36.9562493997333					1	DETECTED	400.4430 m/z @36.96 [151020OFc1_NvH-0949-Control-23.raw]	400.4430236816406	36.9562493997333	1.18511782186667	96.8125984850667	95.62748066320003	240037.796875	1.2222012333529678E8	0	8095	0.1485494170566497	1.813080905958382	0.011877436461024826	400.43310546875	400.4468688964844
18	400.45703125	24.7836249608					1	DETECTED	400.4570 m/z @24.78 [151020OFc1_NvH-0949-Control-23.raw]	400.45703125	24.7836249608	3.4772860496	99.2760456058667	95.7987595562667	304888.03125	1.2841763688273446E8	0	8095	17.126871949030807	0.9798465307612173	1.3385639455224252	400.44708251953125	400.45880126953125
19	400.46881103515625	21.5771008917333					1	DETECTED	400.4688 m/z @21.58 [151020OFc1_NvH-0949-Control-23.raw]	400.46881103515625	21.5771008917333	3.34615257466667	97.2840369458667	93.93788437120003	1760091.5	2.0948986941722336E8	4	8095	0.242298042891683	0.6615719761656075	6.385016323927043	400.4588928222656	400.478759765625
20	400.4815673828125	45.1079820464					1	DETECTED	400.4816 m/z @45.11 [151020OFc1_NvH-0949-Control-23.raw]	400.4815673828125	45.1079820464	3.49594020933333	99.7809089941333	96.28496878479997	381700.0	1.3295626189176999E8	0	8095	0.07324413373782335	1.4872206843043307	0.4515388412182586	400.47894287109375	400.48602294921875
21	400.4960632324219	10.3640981050667					1	DETECTED	400.4961 m/z @10.36 [151020OFc1_NvH-0949-Control-23.raw]	400.4960632324219	10.3640981050667	3.02046407706667	99.4183444394667	96.39788036240003	794515.0	1.3437042562816435E8	0	8095	0.18338181774641527	4.573854776416191	1.1874537872947555	400.486083984375	400.5050048828125
22	400.5167541503906	33.0702454034667					1	DETECTED	400.5168 m/z @33.07 [151020OFc1_NvH-0949-Control-23.raw]	400.5167541503906	33.0702454034667	3.20827475173333	71.6090061053333	68.40073135359997	51779.0	1.102480500108623E8	0	8095	15.181680722867824	1.1452816050107124	1.2905632100214248	400.50677490234375	400.5171203613281
23	400.5271301269531	13.2911399541333					1	DETECTED	400.5271 m/z @13.29 [151020OFc1_NvH-0949-Control-23.raw]	400.5271301269531	13.2911399541333	3.38302676266667	95.1271488736	91.74412211093333	242804.359375	1.3036409941124211E8	0	8095	11.302883188985248	2.1763843555126945	6.419397732671355	400.51715087890625	400.53143310546875
24	400.54144287109375	10.9095529592					1	DETECTED	400.5414 m/z @10.91 [151020OFc1_NvH-0949-Control-23.raw]	400.54144287109375	10.9095529592	4.7482386136	97.2101819509333	92.46194333733331	754494.5	1.5619660558893594E8	3	8095	0.16046381544472332	0.5251651857305832	0.268592820950117	400.5314636230469	400.5514221191406
25	400.55963134765625	14.1538954514667					1	DETECTED	400.5596 m/z @14.15 [151020OFc1_NvH-0949-Control-23.raw]	400.55963134765625	14.1538954514667	3.25443015653333	97.9722335256	94.71780336906667	539101.3125	1.548349623643112E8	3	8095	2.967488167141722	1.0619887706609188	1.9635731452330152	400.5514831542969	400.56329345703125
26	400.57330322265625	35.5428944429333					1	DETECTED	400.5733 m/z @35.54 [151020OFc1_NvH-0949-Control-23.raw]	400.57330322265625	35.5428944429333	1.0867044192	99.9677714885333	98.8810670693333	7.145476E7	1.640902178324406E9	3	8095	0.2962296819633181	1.0732686820137396	1.015117325907913	400.5633239746094	400.5832824707031
27	400.5836181640625	23.7638887384					1	DETECTED	400.5836 m/z @23.76 [151020OFc1_NvH-0949-Control-23.raw]	400.5836181640625	23.7638887384	5.10966155173333	48.0337618496	42.924100297866666	686246.8125	8.220756463407692E7	0	8095	0.07160439430036902	0.5158587663851649	0.030295564150328576	400.58331298828125	400.5935974121094
28	400.60791015625	31.8318590269333					1	DETECTED	400.6079 m/z @31.83 [151020OFc1_NvH-0949-Control-23.raw]	400.60791015625	31.8318590269333	2.95571134746667	99.6279146208	96.67220327333332	434155.78125	1.180213853991422E8	0	8095	0.13959650578030747	0.5037621884505414	0.974020273692119	400.59796142578125	400.614990234375
29	400.6250305175781	24.7648558184					1	DETECTED	400.6250 m/z @24.76 [151020OFc1_NvH-0949-Control-23.raw]	400.6250305175781	24.7648558184	2.9835191912	99.9018347282667	96.9183155370667	500481.90625	1.2864500081050289E8	0	8095	0.16061706447174018	4.819525710770759	4.814095005475272	400.61505126953125	400.6348571777344
30	400.6439514160156	37.0572399597333					1	DETECTED	400.6440 m/z @37.06 [151020OFc1_NvH-0949-Control-23.raw]	400.6439514160156	37.0572399597333	4.71058058826667	97.7407505141333	93.03016992586663	258663.75	1.4320714385746792E8	0	8095	0.1992746253754305	1.4380182023978902	0.08405339146144365	400.63507080078125	400.6528015136719
31	400.69482421875	38.3204319453333					1	DETECTED	400.6948 m/z @38.32 [151020OFc1_NvH-0949-Control-23.raw]	400.69482421875	38.3204319453333	3.81952638613333	88.2816747648	84.46214837866667	1606903.0	1.5523378047262675E8	2	8095	0.21559155127076934	0.514604451648069	0.017528134041446753	400.6849060058594	400.7048034667969
32	400.7073669433594	24.7648558184					1	DETECTED	400.7074 m/z @24.76 [151020OFc1_NvH-0949-Control-23.raw]	400.7073669433594	24.7648558184	3.70830442933333	89.1794765224	85.47117209306667	436103.625	1.3046125879533632E8	0	8095	1.559655467608426	14.137619444203265	0.1510015424675023	400.704833984375	400.7109375
33	400.720947265625	26.3212735834667					1	DETECTED	400.7209 m/z @26.32 [151020OFc1_NvH-0949-Control-23.raw]	400.720947265625	26.3212735834667	3.00194587466667	99.9677714885333	96.96582561386663	1715524.125	2.6165861836082473E8	4	8095	5.590417766298589	0.6021794375169556	1.239617808787095	400.71099853515625	400.7308654785156
34	400.7351989746094	35.8408557677333					1	DETECTED	400.7352 m/z @35.84 [151020OFc1_NvH-0949-Control-23.raw]	400.7351989746094	35.8408557677333	3.24518045653333	79.4651946912	76.22001423466666	731623.125	1.437786219254246E8	0	8095	13.266129707640076	0.638545395212221	0.1703579674519542	400.7310791015625	400.7379455566406
35	400.7479553222656	40.4559323282667					1	DETECTED	400.7480 m/z @40.46 [151020OFc1_NvH-0949-Control-23.raw]	400.7479553222656	40.4559323282667	2.5795251896	96.5523431912	93.97281800159999	6458356.5	3.496123052658567E8	2	8095	0.16579388365383352	0.5136659725200997	0.010721534673970103	400.73797607421875	400.7579040527344
36	400.7712097167969	21.9166094373333					1	DETECTED	400.7712 m/z @21.92 [151020OFc1_NvH-0949-Control-23.raw]	400.7712097167969	21.9166094373333	2.99281047893333	97.6071205629333	94.61431008399997	1.8472514E7	3.287259115801687E8	2	8095	0.16845921213726456	1.3233064122258607	1.6970392013736206	400.7613830566406	400.7803955078125
37	400.78411865234375	14.1413244882667					1	DETECTED	400.7841 m/z @14.14 [151020OFc1_NvH-0949-Control-23.raw]	400.78411865234375	14.1413244882667	2.7450337728	95.1861439632	92.4411101904	227308.5625	1.2149220449464126E8	0	8095	0.16814529544220846	0.5113940307086278	97.81431221315842	400.781494140625	400.7940979003906
38	400.7996520996094	19.7546569312					1	DETECTED	400.7997 m/z @19.75 [151020OFc1_NvH-0949-Control-23.raw]	400.7996520996094	19.7546569312	0.866829764	99.0857413061333	98.2189115421333	62358.21484375	1.5505640517033985E8	0	8095	79.37849410353618	3.180671060531538	5.556325590131375	400.794189453125	400.8094482421875
39	400.8256530761719	24.7504813813333					1	DETECTED	400.8257 m/z @24.75 [151020OFc1_NvH-0949-Control-23.raw]	400.8256530761719	24.7504813813333	1.29206454506667	100.0007856752	98.70872113013334	388641.25	1.2074150234789266E8	0	8095	0.12458189282762433	0.5967032594399175	10.699453734291358	400.815673828125	400.8356018066406
40	400.844970703125	37.0861640848					1	DETECTED	400.8450 m/z @37.09 [151020OFc1_NvH-0949-Control-23.raw]	400.844970703125	37.0861640848	0.103144190133333	99.8464723682667	99.74332817813337	226001.3125	1.1567662526261948E8	0	8095	19.16120453594014	1.6353646918862437	0.004849958345387195	400.8356628417969	400.8549499511719
41	400.8595886230469	15.53681022					1	DETECTED	400.8596 m/z @15.54 [151020OFc1_NvH-0949-Control-23.raw]	400.8595886230469	15.53681022	0.3792245792	99.9126299501333	99.5334053709333	203266.125	1.491102066000445E8	0	8095	10.142638610190168	0.5967879234869428	3.3198062142533162	400.85498046875	400.8655090332031
42	400.8755187988281	10.9362048730667					1	DETECTED	400.8755 m/z @10.94 [151020OFc1_NvH-0949-Control-23.raw]	400.8755187988281	10.9362048730667	0.0271137792	99.9456135285333	99.91849974933331	279185.6875	1.3839750251590857E8	0	8095	12.76811283774765	12.277045019382651	2.724172290841739	400.86553955078125	400.8774719238281
43	400.88751220703125	26.5797481994667					1	DETECTED	400.8875 m/z @26.58 [151020OFc1_NvH-0949-Control-23.raw]	400.88751220703125	26.5797481994667	0.00470147786666667	99.9677714885333	99.96307001066664	1703631.75	1.8139816082841545E8	3	8095	0.15015365187152696	1.3990346891291057	0.07492139440265672	400.8775329589844	400.8963317871094
44	400.9063415527344	35.5428944429333					1	DETECTED	400.9063 m/z @35.54 [151020OFc1_NvH-0949-Control-23.raw]	400.9063415527344	35.5428944429333	0.0160079885333333	100.0007856752	99.98477768666667	2.6232392E7	7.072142986741486E8	0	8095	0.4562111666729294	0.508271284789222	0.9843510247256768	400.8963623046875	400.91632080078125
45	400.9164733886719	50.8444697317333					1	DETECTED	400.9165 m/z @50.84 [151020OFc1_NvH-0949-Control-23.raw]	400.9164733886719	50.8444697317333	0.103144190133333	100.0007856752	99.89764148506667	1369993.625	2.2578160398565936E8	3	8095	10.854042278810333	0.508000058313769	0.008399428788481034	400.9163513183594	400.9260559082031
46	400.94244384765625	31.8057177144					1	DETECTED	400.9424 m/z @31.81 [151020OFc1_NvH-0949-Control-23.raw]	400.94244384765625	31.8057177144	0.00470147786666667	99.9018347282667	99.89713325040005	235514.875	1.2071464612293921E8	0	8095	22.604545092790715	1.9503364664708298	0.003331864057782216	400.9325256347656	400.944580078125
47	400.9547119140625	18.2522482733333					1	DETECTED	400.9547 m/z @18.25 [151020OFc1_NvH-0949-Control-23.raw]	400.9547119140625	18.2522482733333	0.0160079885333333	99.9897522328	99.97374424426667	696435.5625	1.371121411074787E8	0	8095	0.09816029860267861	0.7175070699057081	0.0581805155201639	400.9447326660156	400.9646911621094
48	400.9659423828125	18.5125083112					1	DETECTED	400.9659 m/z @18.51 [151020OFc1_NvH-0949-Control-23.raw]	400.9659423828125	18.5125083112	0.2642014064	99.8686243165333	99.6044229101333	302033.53125	1.2670292916994116E8	0	8095	12.025868825599783	0.5246740877215651	0.20095382798032121	400.9647216796875	400.9758605957031
49	400.97857666015625	31.2587473666667					1	DETECTED	400.9786 m/z @31.26 [151020OFc1_NvH-0949-Control-23.raw]	400.97857666015625	31.2587473666667	0.534656252	99.7922089402667	99.2575526882667	287280.625	1.1749434609413807E8	0	8095	0.12039681437214611	2.651053579562598	0.001898063632714801	400.97601318359375	400.9885559082031
50	401.0008544921875	23.5132039925333					1	DETECTED	401.0009 m/z @23.51 [151020OFc1_NvH-0949-Control-23.raw]	401.0008544921875	23.5132039925333	0.00470147786666667	100.0007856752	99.99608419733335	1928114.375	1.4995515556620783E8	0	8095	0.1729336068977041	0.5791957700526461	0.2803792921840559	400.99090576171875	401.01080322265625
51	401.0262451171875	24.8227908					1	DETECTED	401.0262 m/z @24.82 [151020OFc1_NvH-0949-Control-23.raw]	401.0262451171875	24.8227908	0.00470147786666667	99.9566442258667	99.95194274800004	273646.59375	1.2525120005244264E8	0	8095	0.9381970663932222	0.5790464754408028	3.5795736887888765	401.0164489746094	401.0362243652344
52	401.1087951660156	90.3567469202667					1	DETECTED	401.1088 m/z @90.36 [151020OFc1_NvH-0949-Control-23.raw]	401.1087951660156	90.3567469202667	0.0160079885333333	99.1078454762667	99.09183748773337	342314.15625	1.2812469907489881E8	0	8095	0.05375110406986039	0.5486857393702177	1.4509907502996802	401.0990295410156	401.1177673339844
53	401.1596984863281	91.0666593592					1	DETECTED	401.1597 m/z @91.07 [151020OFc1_NvH-0949-Control-23.raw]	401.1596984863281	91.0666593592	7.15264477973333	96.0877066218667	88.93506184213336	377395.6875	1.4628533064304975E8	0	8095	0.04994200107347524	0.5024021243279605	4.387261787932865	401.1497802734375	401.1691589355469
54	401.1802062988281	15.0761282618667					1	DETECTED	401.1802 m/z @15.08 [151020OFc1_NvH-0949-Control-23.raw]	401.1802062988281	15.0761282618667	2.12514536026667	99.8796489666667	97.75450360640002	476921.40625	1.249181779818725E8	0	8095	0.083563104936486	9.192339857849678	0.7968909043742045	401.17022705078125	401.1863098144531
55	401.19635009765625	38.3351044088					1	DETECTED	401.1964 m/z @38.34 [151020OFc1_NvH-0949-Control-23.raw]	401.19635009765625	38.3351044088	1.80140904586667	99.8686243165333	98.06721527066662	814319.3125	1.588383976440592E8	0	8095	20.77829697183575	0.5187455019615316	0.01200620461866173	401.1864013671875	401.1973571777344
56	401.2073669433594	32.5179891917333					1	DETECTED	401.2074 m/z @32.52 [151020OFc1_NvH-0949-Control-23.raw]	401.2073669433594	32.5179891917333	2.72672989626667	99.2872785930667	96.56054869680003	4299110.5	2.5192222716068074E8	2	8095	21.569644502761477	0.7230323967543406	0.01784896979242391	401.1973876953125	401.21734619140625
57	401.2216796875	26.5797481994667					1	DETECTED	401.2217 m/z @26.58 [151020OFc1_NvH-0949-Control-23.raw]	401.2216796875	26.5797481994667	2.94652572453333	97.6747829752	94.72825725066667	1273768.5	2.2097859213663253E8	3	8095	4.95802499227009	1.3242602793562408	0.19031016661270578	401.2173767089844	401.23016357421875
58	401.24017333984375	35.5851274952					1	DETECTED	401.2402 m/z @35.59 [151020OFc1_NvH-0949-Control-23.raw]	401.24017333984375	35.5851274952	2.005071232	99.0194421621333	97.0143709301333	7627137.5	4.25906245877844E8	3	8095	0.26714580851432856	0.6900919410609906	0.1924242320081241	401.2301940917969	401.2501525878906
59	401.2545166015625	9.22040509146667					1	DETECTED	401.2545 m/z @9.22 [151020OFc1_NvH-0949-Control-23.raw]	401.2545166015625	9.22040509146667	2.88270976346667	99.3743966568	96.49168689333334	1867130.5	2.0729059898025927E8	3	8095	12.064544413249514	54.425060267034894	273.1189388951624	401.2502746582031	401.2624816894531
60	401.2724914550781	21.9166094373333					1	DETECTED	401.2725 m/z @21.92 [151020OFc1_NvH-0949-Control-23.raw]	401.2724914550781	21.9166094373333	3.81022054666667	97.5621798362667	93.75195928960002	8838466.0	2.2613230615922976E8	0	8095	0.17145983828918077	1.313478113202573	1.5085827642240772	401.2625732421875	401.2821350097656
61	401.2873840332031	17.5787292813333					1	DETECTED	401.2874 m/z @17.58 [151020OFc1_NvH-0949-Control-23.raw]	401.2873840332031	17.5787292813333	12.9768018648	94.3398809602667	81.3630790954667	446299.46875	1.3073258506588632E8	0	8095	0.26965657596660364	2.49895452722763	4.077186537352407	401.28436279296875	401.29559326171875
62	401.3091735839844	91.5268020549333					1	DETECTED	401.3092 m/z @91.53 [151020OFc1_NvH-0949-Control-23.raw]	401.3091735839844	91.5268020549333	6.5740624984	92.2310255298667	85.6569630314667	80966.4765625	1.0691122031248373E8	0	8095	0.2930567594091684	0.5041447955569741	4.91787306438556	401.29949951171875	401.3158264160156
63	401.39849853515625	22.9622514114667					1	DETECTED	401.3985 m/z @22.96 [151020OFc1_NvH-0949-Control-23.raw]	401.39849853515625	22.9622514114667	4.00000949786667	99.2760456058667	95.27603610800003	189597.171875	1.4016165478227857E8	0	8095	4.219542758002092	2.677170187863898	0.11481167269586903	401.38861083984375	401.408447265625
64	401.4103698730469	27.2450089410667					1	DETECTED	401.4104 m/z @27.25 [151020OFc1_NvH-0949-Control-23.raw]	401.4103698730469	27.2450089410667	5.26309974693333	95.4686762306667	90.20557648373337	165491.734375	1.5361863510212532E8	0	8095	0.17702265061160105	2.14366083539997	1187.303923633408	401.40850830078125	401.4159240722656
65	401.4259338378906	12.4904180882667					1	DETECTED	401.4259 m/z @12.49 [151020OFc1_NvH-0949-Control-23.raw]	401.4259338378906	12.4904180882667	3.72688975786667	96.7575705266667	93.03068076880002	466888.5	1.322886810979624E8	3	8095	0.2333007997566252	23.348404746481528	1.5387185843458	401.416015625	401.4358825683594
66	401.4472961425781	27.7460470602667					1	DETECTED	401.4473 m/z @27.75 [151020OFc1_NvH-0949-Control-23.raw]	401.4472961425781	27.7460470602667	1.80140904586667	99.6057483208	97.80433927493334	421856.53125	1.4413821271477938E8	0	8095	9.60595842460912	0.5123669055649311	0.034058046584963746	401.43731689453125	401.45721435546875
67	401.4659729003906	21.7658966168					1	DETECTED	401.4660 m/z @21.77 [151020OFc1_NvH-0949-Control-23.raw]	401.4659729003906	21.7658966168	2.6992694656	97.6071205629333	94.9078510973333	181133.09375	1.2379966884678829E8	0	8095	4.795581825911832	3.19420999185012	0.15281597951254397	401.4573059082031	401.4713439941406
68	401.48150634765625	30.2403067565333					1	DETECTED	401.4815 m/z @30.24 [151020OFc1_NvH-0949-Control-23.raw]	401.48150634765625	30.2403067565333	0.8569819192	99.55024888	98.6932669608	364119.90625	1.2274637328886953E8	0	8095	0.1618426850185557	0.5180082482008459	2.3018097871123593	401.4716796875	401.4914855957031
69	401.5022888183594	23.47075242					1	DETECTED	401.5023 m/z @23.47 [151020OFc1_NvH-0949-Control-23.raw]	401.5022888183594	23.47075242	2.4781157512	99.7809089941333	97.3027932429333	323065.40625	1.3880393573275486E8	0	8095	0.1938418161040687	0.5075687469204159	156.5772675745511	401.4923400878906	401.51220703125
70	401.52667236328125	9.320749872					1	DETECTED	401.5267 m/z @9.32 [151020OFc1_NvH-0949-Control-23.raw]	401.52667236328125	9.320749872	5.04386281653333	96.7575705266667	91.71370771013336	106062.5234375	1.3697978091509917E8	0	8095	0.9911959548881182	0.5628042682562081	1.6567162601964598	401.5167541503906	401.5317077636719
71	401.5417175292969	32.5179891917333					1	DETECTED	401.5417 m/z @32.52 [151020OFc1_NvH-0949-Control-23.raw]	401.5417175292969	32.5179891917333	4.3803411712	99.9677714885333	95.5874303173333	2694618.5	1.6778455643678784E8	3	8095	0.14213569628420686	0.5200484748037956	0.01459337577644199	401.5317687988281	401.5514221191406
72	401.5628356933594	17.5492628077333					1	DETECTED	401.5628 m/z @17.55 [151020OFc1_NvH-0949-Control-23.raw]	401.5628356933594	17.5492628077333	3.2267388344	97.6859682218667	94.4592293874667	1.1957085E7	3.4073844346281296E8	3	8095	0.19824558705576223	0.5251055407365746	0.8197633318950823	401.5528564453125	401.57281494140625
73	401.57757568359375	43.1832393370667					1	DETECTED	401.5776 m/z @43.18 [151020OFc1_NvH-0949-Control-23.raw]	401.57757568359375	43.1832393370667	2.588729516	95.330867456	92.74213793999999	1497771.625	1.645061344796353E8	0	8095	7.632508112559876	0.5049259273184953	2.109165380330046	401.5728759765625	401.58740234375
74	401.588623046875	45.8047432176					1	DETECTED	401.5886 m/z @45.80 [151020OFc1_NvH-0949-Control-23.raw]	401.588623046875	45.8047432176	3.90397919253333	84.0066617034667	80.10268251093338	250480.5625	1.109064272202903E8	0	8095	0.12368993167155651	1.2744645477487222	0.0030971635173535662	401.5877380371094	401.5985107421875
75	401.6263427734375	12.4904180882667					1	DETECTED	401.6263 m/z @12.49 [151020OFc1_NvH-0949-Control-23.raw]	401.6263427734375	12.4904180882667	4.16652633253333	94.1423101293333	89.97578379679996	459213.375	1.2916655338192517E8	0	8095	0.2046499779560751	1.2958970465773751	1.054387588945331	401.616455078125	401.63629150390625
76	401.671875	17.2121164818667					1	DETECTED	401.6719 m/z @17.21 [151020OFc1_NvH-0949-Control-23.raw]	401.671875	17.2121164818667	4.14812459093333	60.1143980722667	55.966273481333374	98435.3671875	7.202921347204295E7	0	8095	13.090051972127627	2.1420050604966656	7.408546446257943E-4	401.6639709472656	401.6721496582031
77	401.6822204589844	14.9998312096					1	DETECTED	401.6822 m/z @15.00 [151020OFc1_NvH-0949-Control-23.raw]	401.6822204589844	14.9998312096	0.430915921333333	97.0936459232	96.66273000186666	187750.640625	1.2053020087881611E8	0	8095	0.07571356463249046	0.7801155194744209	111.63869065688971	401.67230224609375	401.6871643066406
78	401.6974182128906	27.7323728069333					1	DETECTED	401.6974 m/z @27.73 [151020OFc1_NvH-0949-Control-23.raw]	401.6974182128906	27.7323728069333	3.5144000328	97.2840369458667	93.7696369130667	402409.0	1.5289263649672514E8	2	8095	10.068706037287619	7.82525482011256	1.282293914415463	401.68756103515625	401.70428466796875
79	401.71429443359375	39.5951157402667					1	DETECTED	401.7143 m/z @39.60 [151020OFc1_NvH-0949-Control-23.raw]	401.71429443359375	39.5951157402667	0.6816361584	87.7210390029333	87.0394028445333	665134.0	1.3924342065882918E8	2	8095	0.31046654819364505	0.5190544902223951	1.3125778454558226	401.7043151855469	401.7147521972656
80	401.7247619628906	14.9766232093333					1	DETECTED	401.7248 m/z @14.98 [151020OFc1_NvH-0949-Control-23.raw]	401.7247619628906	14.9766232093333	2.95571134746667	99.2319133845333	96.27620203706662	1438243.0	2.172839530989254E8	2	8095	15.016150280346157	0.8520595451289344	2.941655675458638	401.71478271484375	401.7347106933594
81	401.74530029296875	31.784467964					1	DETECTED	401.7453 m/z @31.78 [151020OFc1_NvH-0949-Control-23.raw]	401.74530029296875	31.784467964	2.16220515946667	99.1296203149333	96.96741515546664	2227911.75	2.3616825994416058E8	2	8095	8.256878699964062	0.5088634832223886	0.7612555657801808	401.7353820800781	401.7552795410156
82	401.7559814453125	9.22040509146667					1	DETECTED	401.7560 m/z @9.22 [151020OFc1_NvH-0949-Control-23.raw]	401.7559814453125	9.22040509146667	4.88787102266667	90.1465426986667	85.25867167600003	489048.53125	1.5222984788676172E8	0	8095	12.231347524479025	65.30723443627343	77.76905001322683	401.75531005859375	401.763916015625
83	401.7739562988281	21.9166094373333					1	DETECTED	401.7740 m/z @21.92 [151020OFc1_NvH-0949-Control-23.raw]	401.7739562988281	21.9166094373333	1.75453825946667	98.3300487450667	96.57551048560003	1993577.875	1.428562427806533E8	0	8095	0.17516638394618056	1.3653301208060937	1.2353690637324521	401.76397705078125	401.7831726074219
84	401.82720947265625	12.5140117341333					1	DETECTED	401.8272 m/z @12.51 [151020OFc1_NvH-0949-Control-23.raw]	401.82720947265625	12.5140117341333	0.997373950933333	99.7922089402667	98.79483498933337	264592.84375	1.3179360401925828E8	0	8095	0.22744064188894697	5.690884473219062	1.0153830747615	401.8172302246094	401.8371887207031
85	401.86065673828125	21.0285715749333					1	DETECTED	401.8607 m/z @21.03 [151020OFc1_NvH-0949-Control-23.raw]	401.86065673828125	21.0285715749333	0.00470147786666667	99.9788443581333	99.97414288026664	3167875.25	1.8824168180160755E8	3	8095	0.15601008651229265	0.5359681545786757	0.5629848231285285	401.8506774902344	401.8706359863281
86	401.87652587890625	11.6886918845333					1	DETECTED	401.8765 m/z @11.69 [151020OFc1_NvH-0949-Control-23.raw]	401.87652587890625	11.6886918845333	0.0160079885333333	100.0007856752	99.98477768666667	1511554.875	1.654449996607545E8	3	8095	20.96589942622618	10.936328461671794	0.15760977850683014	401.8706970214844	401.8865051269531
87	401.89678955078125	17.5376272976					1	DETECTED	401.8968 m/z @17.54 [151020OFc1_NvH-0949-Control-23.raw]	401.89678955078125	17.5376272976	0.00470147786666667	99.9788443581333	99.97414288026664	8362078.5	2.6525897249411103E8	0	8095	0.16805137276786652	0.9060728020791587	0.9863109669038874	401.8868103027344	401.9066467285156
88	401.91241455078125	47.0081276914667					1	DETECTED	401.9124 m/z @47.01 [151020OFc1_NvH-0949-Control-23.raw]	401.91241455078125	47.0081276914667	0.0380472101333333	100.0007856752	99.96273846506668	795072.0625	1.4224558574293074E8	3	8095	3.776948715304009	0.5024890997468079	0.01718971742727228	401.9068603515625	401.9223937988281
89	401.94903564453125	27.7585266256					1	DETECTED	401.9490 m/z @27.76 [151020OFc1_NvH-0949-Control-23.raw]	401.94903564453125	27.7585266256	0.124619667466667	99.9345673141333	99.80994764666664	177333.6875	1.2223592244225349E8	0	8095	0.06738875560217394	3.133799646070665	0.2446114647283549	401.9390869140625	401.950927734375
90	401.9609375	43.2968133213333					1	DETECTED	401.9609 m/z @43.30 [151020OFc1_NvH-0949-Control-23.raw]	401.9609375	43.2968133213333	0.00470147786666667	99.9566442258667	99.95194274800004	535647.375	1.3682400528552935E8	0	8095	0.08669857157232741	0.5101493686077341	0.0018881444283543297	401.9509582519531	401.9709167480469
91	401.98309326171875	30.3129807965333					1	DETECTED	401.9831 m/z @30.31 [151020OFc1_NvH-0949-Control-23.raw]	401.98309326171875	30.3129807965333	0.00470147786666667	100.0007856752	99.99608419733335	150648.609375	1.3787272047367182E8	0	8095	14.569304658682437	2.0756172197977834	4.3933059352856825	401.9731140136719	401.9930419921875
92	401.9988708496094	90.8505846682667					1	DETECTED	401.9989 m/z @90.85 [151020OFc1_NvH-0949-Control-23.raw]	401.9988708496094	90.8505846682667	0.00470147786666667	99.3965067413333	99.39180526346664	109756.5625	1.3291498301341069E8	0	8095	67.46032336168018	0.5308264180002533	0.0544799567875511	401.9931335449219	402.0085144042969
93	402.0274658203125	12.5282549661333					1	DETECTED	402.0275 m/z @12.53 [151020OFc1_NvH-0949-Control-23.raw]	402.0274658203125	12.5282549661333	0.167958678933333	99.7586506514667	99.59069197253336	109196.1875	1.467877734375618E8	0	8095	0.15537167933484852	3.974409887263458	16.240704554316217	402.0178527832031	402.0374450683594
94	402.0527648925781	22.7073587717333					1	DETECTED	402.0528 m/z @22.71 [151020OFc1_NvH-0949-Control-23.raw]	402.0527648925781	22.7073587717333	3.56163495146667	99.9126299501333	96.35099499866662	601604.3125	1.4326853754026496E8	0	8095	0.13198479059915513	53.06955077038524	30.764415637004902	402.04315185546875	402.0627136230469
95	402.1673889160156	14.1413244882667					1	DETECTED	402.1674 m/z @14.14 [151020OFc1_NvH-0949-Control-23.raw]	402.1673889160156	14.1413244882667	0.8569819192	92.9169473789333	92.0599654597333	75876.8984375	1.2823888812213993E8	0	8095	77.00859245783481	3.4649801065089907	0.059597134167693445	402.15740966796875	402.1693115234375
96	402.1793518066406	82.9214913877333					1	DETECTED	402.1794 m/z @82.92 [151020OFc1_NvH-0949-Control-23.raw]	402.1793518066406	82.9214913877333	0.00470147786666667	100.0007856752	99.99608419733335	352201.78125	5.498553654348117E8	3	8095	75.90827184064364	0.8791063986684275	0.09496423452391053	402.1694030761719	402.1827697753906
97	402.1949157714844	20.9993235722667					1	DETECTED	402.1949 m/z @21.00 [151020OFc1_NvH-0949-Control-23.raw]	402.1949157714844	20.9993235722667	3.38302676266667	96.9400660661333	93.55703930346662	1975701.625	1.584850875733788E8	0	8095	0.1661250070533633	0.8911944034872445	2.1081828984871893	402.1854553222656	402.20489501953125
98	402.20556640625	29.1931080770667					1	DETECTED	402.2056 m/z @29.19 [151020OFc1_NvH-0949-Control-23.raw]	402.20556640625	29.1931080770667	5.9480754504	91.5362749568	85.5881995064	403869.4375	1.7424230612265697E8	2	8095	2.712065651544247	0.5129138881231865	0.04517240885417476	402.2049255371094	402.2065124511719
99	402.2165222167969	22.520252488					1	DETECTED	402.2165 m/z @22.52 [151020OFc1_NvH-0949-Control-23.raw]	402.2165222167969	22.520252488	2.76358158346667	94.3223207976	91.55873921413333	1549064.875	2.3694366193131906E8	2	8095	11.030238387216764	1.1823677702006754	0.3155349494361175	402.20654296875	402.2207336425781
100	402.2307434082031	17.5376272976					1	DETECTED	402.2307 m/z @17.54 [151020OFc1_NvH-0949-Control-23.raw]	402.2307434082031	17.5376272976	3.50509401546667	99.5836240464	96.07853003093334	3173633.0	2.292412486992353E8	0	8095	0.19440335024883026	7.441129793496452	4.536164466268028	402.22076416015625	402.24072265625
101	402.2470397949219	31.784467964					1	DETECTED	402.2470 m/z @31.78 [151020OFc1_NvH-0949-Control-23.raw]	402.2470397949219	31.784467964	1.99584245813333	99.0968166077333	97.10097414959998	1009927.25	1.8799630013664076E8	0	8095	24.351806585989852	1.374171067524885	0.7064346255612521	402.2407531738281	402.25701904296875
102	402.25787353515625	9.22040509146667					1	DETECTED	402.2579 m/z @9.22 [151020OFc1_NvH-0949-Control-23.raw]	402.25787353515625	9.22040509146667	3.45884895333333	98.8864462432	95.42759728986667	74064.5078125	1.3281614229989767E8	0	8095	0.16104240733328012	11.068673708335162	0.021234613621304917	402.2570495605469	402.26568603515625
103	402.2757263183594	21.9166094373333					1	DETECTED	402.2757 m/z @21.92 [151020OFc1_NvH-0949-Control-23.raw]	402.2757263183594	21.9166094373333	3.05750133946667	94.4941832357333	91.43668189626663	333428.65625	1.2797962773444338E8	0	8095	0.16183481227527707	3.0567327587634248	30.47712525486696	402.26678466796875	402.28564453125
104	402.2898254394531	17.5376272976					1	DETECTED	402.2898 m/z @17.54 [151020OFc1_NvH-0949-Control-23.raw]	402.2898254394531	17.5376272976	3.2267388344	92.1801345309333	88.9533956965333	94397.734375	1.3636891098722598E8	0	8095	12.168182090097222	3.107892145385458	1.2185615943150927	402.2857360839844	402.2935791015625
105	402.30364990234375	91.9255164413333					1	DETECTED	402.3036 m/z @91.93 [151020OFc1_NvH-0949-Control-23.raw]	402.30364990234375	91.9255164413333	1.1456997144	96.2180262045333	95.0723264901333	242284.21875	1.1755001360797973E8	0	8095	0.17308280597892178	1.0612772524748726	1.1360881424086364	402.29400634765625	402.3056945800781
106	402.3220520019531	89.8118052498667					1	DETECTED	402.3221 m/z @89.81 [151020OFc1_NvH-0949-Control-23.raw]	402.3220520019531	89.8118052498667	9.59822606693333	92.5196743504	82.92144828346666	404543.3125	2.1611260990435717E8	0	8095	1.7032063307502483	0.5077646015676477	0.020824939114715474	402.3172607421875	402.3316345214844
107	402.357666015625	55.3610248789333					1	DETECTED	402.3577 m/z @55.36 [151020OFc1_NvH-0949-Control-23.raw]	402.357666015625	55.3610248789333	3.94965425066667	99.2319133845333	95.28225913386663	59419.98046875	1.637618646715645E8	0	8095	87.60324330877131	0.9266652295929961	0.8533304591859923	402.3476867675781	402.3675537109375
108	402.4181213378906	24.1855693018667					1	DETECTED	402.4181 m/z @24.19 [151020OFc1_NvH-0949-Control-23.raw]	402.4181213378906	24.1855693018667	2.96506250026667	98.8755208829333	95.91045838266663	1275635.125	1.512100439621322E8	5	8095	0.1925118423943104	0.6767052545370328	0.14518245003724356	402.4084777832031	402.4281005859375
109	402.4537048339844	22.6077056413333					1	DETECTED	402.4537 m/z @22.61 [151020OFc1_NvH-0949-Control-23.raw]	402.4537048339844	22.6077056413333	3.50509401546667	98.8864462432	95.38135222773333	474584.5625	1.567981369097621E8	0	8095	0.8518855106015337	0.656725539682174	83.04185899220091	402.44378662109375	402.46368408203125
110	402.47344970703125	17.7337318338667					1	DETECTED	402.4734 m/z @17.73 [151020OFc1_NvH-0949-Control-23.raw]	402.47344970703125	17.7337318338667	2.9835191912	94.9925463522667	92.0090271610667	327774.65625	1.4578709803984916E8	0	8095	10.301687089051416	0.6377303335971154	34.712473704682004	402.4637451171875	402.4747009277344
111	402.4847106933594	33.77608128455					1	DETECTED	402.4847 m/z @33.78 [151020OFc1_NvH-0949-Control-23.raw]	402.4847106933594	33.77608128455	2.01426058586667	95.6702931437333	93.65603255786664	448607.09375	1.443562960084259E8	4	8095	17.872447282503522	0.5177905993749293	0.02462332370937577	402.4747314453125	402.4943542480469
112	402.5292053222656	21.0285715749333					1	DETECTED	402.5292 m/z @21.03 [151020OFc1_NvH-0949-Control-23.raw]	402.5292053222656	21.0285715749333	3.5338504664	97.6971720538667	94.1633215874667	725089.4375	1.2976108502466734E8	0	8095	0.1026394935448458	0.685597285604403	1.1399556416166634	402.51922607421875	402.5371398925781
113	402.54718017578125	23.8564059202667					1	DETECTED	402.5472 m/z @23.86 [151020OFc1_NvH-0949-Control-23.raw]	402.54718017578125	23.8564059202667	1.59272194133333	97.4752971589333	95.88257521759998	2901484.25	1.954743667273494E8	3	8095	0.1902920099661003	1.6885901387292854	0.1397476411325057	402.5372009277344	402.5570373535156
114	402.5633544921875	16.5053354562667					1	DETECTED	402.5634 m/z @16.51 [151020OFc1_NvH-0949-Control-23.raw]	402.5633544921875	16.5053354562667	3.3552333016	99.5724883794667	96.21725507786671	1788835.5	1.722581317985595E8	3	8095	0.1856979576072142	0.9442992351103255	20.90368521189971	402.5572204589844	402.5733337402344
115	402.5810852050781	47.0081276914667					1	DETECTED	402.5811 m/z @47.01 [151020OFc1_NvH-0949-Control-23.raw]	402.5810852050781	47.0081276914667	3.5818209384	99.8796489666667	96.2978280282667	274739.21875	1.4128707328548548E8	3	8095	21.730894730863934	1.1263996735483064	0.9022589232670362	402.5733642578125	402.5907287597656
116	402.6186218261719	24.1472755472					1	DETECTED	402.6186 m/z @24.15 [151020OFc1_NvH-0949-Control-23.raw]	402.6186218261719	24.1472755472	4.45443790666667	97.3172328805333	92.86279497386663	1448546.125	1.6403960566735935E8	0	8095	0.13967375160267892	0.6108998722924438	0.13378054228657568	402.60870361328125	402.6285705566406
117	402.65509033203125	22.6175702541333					1	DETECTED	402.6551 m/z @22.62 [151020OFc1_NvH-0949-Control-23.raw]	402.65509033203125	22.6175702541333	2.03277095173333	98.6274322432	96.59466129146668	250635.3125	1.4226707073372397E8	0	8095	0.09975973170486796	4.264475462078171	14.455715005646324	402.64520263671875	402.6607971191406
118	402.6709289550781	23.7021640962667					1	DETECTED	402.6709 m/z @23.70 [151020OFc1_NvH-0949-Control-23.raw]	402.6709289550781	23.7021640962667	4.64458772453333	99.9126299501333	95.26804222559997	654548.0625	1.3545064612359983E8	0	8095	0.34564750869236605	0.8754247826963811	1.5559069203624398	402.6611633300781	402.68084716796875
119	402.6834716796875	21.7658966168					1	DETECTED	402.6835 m/z @21.77 [151020OFc1_NvH-0949-Control-23.raw]	402.6834716796875	21.7658966168	3.8948772672	61.9258315696	58.0309543024	123245.8359375	8.287784368604669E7	0	8095	0.2840134096066116	3.501379369189757	0.019598620982619823	402.6809997558594	402.6883544921875
120	402.6986999511719	25.8202980322667					1	DETECTED	402.6987 m/z @25.82 [151020OFc1_NvH-0949-Control-23.raw]	402.6986999511719	25.8202980322667	3.11352767333333	96.6403697309333	93.52684205759996	2378003.0	1.877849331065931E8	2	8095	0.25203624417513026	0.5732882636329691	34.076513228271466	402.6887512207031	402.70867919921875
121	402.7175598144531	21.9969853141333					1	DETECTED	402.7176 m/z @22.00 [151020OFc1_NvH-0949-Control-23.raw]	402.7175598144531	21.9969853141333	2.90090487413333	98.9088392210667	96.00793434693337	2229678.0	2.1585636228843257E8	2	8095	0.25305500283044324	1.4551055301047697	0.05372777791011614	402.7087097167969	402.7275390625
122	402.73486328125	33.7539252752167					1	DETECTED	402.7349 m/z @33.75 [151020OFc1_NvH-0949-Control-23.raw]	402.73486328125	33.7539252752167	3.29111301653333	99.6495618168	96.35844880026667	614068.125	1.6343343725886956E8	2	8095	5.202572549019639	0.7192795152749766	5.639681790658235	402.7275695800781	402.7448425292969
123	402.747802734375	31.7555749064					1	DETECTED	402.7478 m/z @31.76 [151020OFc1_NvH-0949-Control-23.raw]	402.747802734375	31.7555749064	3.41996391946667	66.2469644986667	62.82700057920003	226508.1875	9.758576837824377E7	0	8095	0.2043480836242999	1.3098379735617987	0.012029653601753254	402.744873046875	402.74822998046875
124	402.75823974609375	23.2932189122667					1	DETECTED	402.7582 m/z @23.29 [151020OFc1_NvH-0949-Control-23.raw]	402.75823974609375	23.2932189122667	3.03897678773333	92.297978784	89.25900199626666	614311.0625	1.4569855993989137E8	2	8095	10.725002977505184	2.1406950770758866	198.16629695290084	402.748291015625	402.76690673828125
125	402.8192138671875	24.1855693018667					1	DETECTED	402.8192 m/z @24.19 [151020OFc1_NvH-0949-Control-23.raw]	402.8192138671875	24.1855693018667	0.368995819466667	99.9235613645333	99.55456554506664	959719.125	1.3787303616731474E8	0	8095	0.18433835941678112	6.034519793447596	0.1601124616855964	402.8094177246094	402.82891845703125
126	402.8583068847656	12.0280313493333					1	DETECTED	402.8583 m/z @12.03 [151020OFc1_NvH-0949-Control-23.raw]	402.8583068847656	12.0280313493333	0.00470147786666667	99.9566442258667	99.95194274800004	2717767.0	1.5255206828973654E8	3	8095	0.19621550063230053	53.06911518254498	1.8374276096591746	402.8483581542969	402.8682861328125
127	402.8713073730469	22.3458297424					1	DETECTED	402.8713 m/z @22.35 [151020OFc1_NvH-0949-Control-23.raw]	402.8713073730469	22.3458297424	4.6351500904	99.8906094957333	95.2554594053333	244026.5	1.1334053950078009E8	0	8095	12.051808062683893	0.5364988081043885	0.6105879555495023	402.8683166503906	402.8713684082031
128	402.8813781738281	23.8433374549333					1	DETECTED	402.8814 m/z @23.84 [151020OFc1_NvH-0949-Control-23.raw]	402.8813781738281	23.8433374549333	0.00470147786666667	100.0007856752	99.99608419733335	1908727.25	1.688737692361589E8	3	8095	0.21523770645115903	0.7521876326776061	2.167357615900544	402.87139892578125	402.8855285644531
129	402.8955383300781	26.5797481994667					1	DETECTED	402.8955 m/z @26.58 [151020OFc1_NvH-0949-Control-23.raw]	402.8955383300781	26.5797481994667	0.00470147786666667	100.0007856752	99.99608419733335	3364646.75	2.2718367666679695E8	3	8095	6.637616336516604	21.187619727148594	0.6168848981147117	402.88555908203125	402.905517578125
130	402.9057312011719	19.911042116					1	DETECTED	402.9057 m/z @19.91 [151020OFc1_NvH-0949-Control-23.raw]	402.9057312011719	19.911042116	0.0160079885333333	99.9897522328	99.97374424426667	136773.03125	1.3086496948666944E8	0	8095	8.65449115005619	3.014142524422199	9.149551358556243	402.9055480957031	402.91571044921875
131	402.92413330078125	28.1374369245333					1	DETECTED	402.9241 m/z @28.14 [151020OFc1_NvH-0949-Control-23.raw]	402.92413330078125	28.1374369245333	0.00470147786666667	100.0007856752	99.99608419733335	89196.7734375	1.2420015371825354E8	0	8095	4.457136542148358	1.7161425404766688	2.468230436754588	402.9157409667969	402.9341125488281
132	402.94775390625	11.7658177496					1	DETECTED	402.9478 m/z @11.77 [151020OFc1_NvH-0949-Control-23.raw]	402.94775390625	11.7658177496	0.00470147786666667	99.9897522328	99.98505075493334	219621.734375	1.3319623978508265E8	0	8095	0.06538751752669647	1.3733204773709884	0.023618515961677092	402.9378662109375	402.9496765136719
133	402.9596862792969	15.1584772765333					1	DETECTED	402.9597 m/z @15.16 [151020OFc1_NvH-0949-Control-23.raw]	402.9596862792969	15.1584772765333	0.253515998666667	99.9345673141333	99.68105131546663	921701.625	1.607391349661667E8	0	8095	6.940432571237439	1.7927109067261686	0.38736770875074733	402.94970703125	402.9696350097656
134	402.97265625	20.9020208429333					1	DETECTED	402.9727 m/z @20.90 [151020OFc1_NvH-0949-Control-23.raw]	402.97265625	20.9020208429333	0.00470147786666667	99.6821536034667	99.67745212560004	143022.03125	1.2331995837077418E8	0	8095	11.240760121954246	2.464719725435602	0.15789725364279827	402.9697570800781	402.9747009277344
135	402.9847106933594	45.1432673106667					1	DETECTED	402.9847 m/z @45.14 [151020OFc1_NvH-0949-Control-23.raw]	402.9847106933594	45.1432673106667	0.060024032	99.8906094957333	99.8305854637333	650716.625	1.573219854219776E8	0	8095	11.527910448875197	0.5132424585338773	5.346191884856208	402.9747619628906	402.99468994140625
136	402.99810791015625	24.8227908					1	DETECTED	402.9981 m/z @24.82 [151020OFc1_NvH-0949-Control-23.raw]	402.99810791015625	24.8227908	0.178683773066667	99.8686243165333	99.68994054346663	191494.84375	1.4074085536237875E8	0	8095	40.586101515543426	2.969816753036919	3.571826740622064	402.994873046875	403.0080871582031
137	403.0197448730469	24.158148024					1	DETECTED	403.0197 m/z @24.16 [151020OFc1_NvH-0949-Control-23.raw]	403.0197448730469	24.158148024	0.00470147786666667	99.4406024634667	99.43590098560004	345668.125	1.3552598351584402E8	0	8095	0.16312153105671712	0.5258659179992751	0.12831804915913803	403.01031494140625	403.02972412109375
138	403.039306640625	21.4431981053333					1	DETECTED	403.0393 m/z @21.44 [151020OFc1_NvH-0949-Control-23.raw]	403.039306640625	21.4431981053333	3.15148950186667	99.9566442258667	96.80515472400003	71831.4375	1.27684108573471E8	0	8095	0.19522141495270873	3.682682467692948	6.397348974225827	403.030029296875	403.0492248535156
139	403.090087890625	42.7621505349333					1	DETECTED	403.0901 m/z @42.76 [151020OFc1_NvH-0949-Control-23.raw]	403.090087890625	42.7621505349333	0.00470147786666667	99.3088304016	99.30412892373334	48400.50390625	1.2788205967025578E8	0	8095	98.89960369081027	1.1732103945191301	1.3299042303411381	403.0825500488281	403.1000671386719
140	403.1728820800781	23.7969338853333					1	DETECTED	403.1729 m/z @23.80 [151020OFc1_NvH-0949-Control-23.raw]	403.1728820800781	23.7969338853333	0.00470147786666667	100.0007856752	99.99608419733335	282424.1875	1.65494524664985E8	0	8095	0.18345469927632507	2.8697295749645777	3.564317120251031	403.1630554199219	403.182373046875
141	403.19244384765625	12.0053692768					1	DETECTED	403.1924 m/z @12.01 [151020OFc1_NvH-0949-Control-23.raw]	403.19244384765625	12.0053692768	0.00470147786666667	99.9897522328	99.98505075493334	1555533.625	1.7012711192212456E8	2	8095	7.227818965632913	15.667525933170927	19.57284993415597	403.1824645996094	403.1943359375
142	403.204345703125	25.0243968378667					1	DETECTED	403.2043 m/z @25.02 [151020OFc1_NvH-0949-Control-23.raw]	403.204345703125	25.0243968378667	3.6789258416	99.4074090930667	95.7284832514667	6975982.0	3.090072696017415E8	2	8095	0.31463403873747	0.9274322871602436	3.831681459480372	403.1943664550781	403.2055358886719
143	403.2155456542969	21.6175957205333					1	DETECTED	403.2155 m/z @21.62 [151020OFc1_NvH-0949-Control-23.raw]	403.2155456542969	21.6175957205333	3.12271987813333	99.2207425968	96.09802271866667	1.4667397E7	6.696656604304627E8	4	8095	0.2648106776639274	12.857148196225364	11.853846799713109	403.2055969238281	403.22552490234375
144	403.2262878417969	34.0868981453333					1	DETECTED	403.2263 m/z @34.09 [151020OFc1_NvH-0949-Control-23.raw]	403.2262878417969	34.0868981453333	0.00470147786666667	100.0007856752	99.99608419733335	4755285.5	3.0402568241599286E8	2	8095	0.24172798221447778	0.5219269291701656	0.04566395642951275	403.2255554199219	403.23626708984375
145	403.2379455566406	27.5289849352					1	DETECTED	403.2379 m/z @27.53 [151020OFc1_NvH-0949-Control-23.raw]	403.2379455566406	27.5289849352	3.14239807653333	90.3217989792	87.17940090266667	167348.84375	1.5086755629868412E8	0	8095	25.975714374339717	2.0936151611928984	0.029120522995997607	403.2362976074219	403.24017333984375
146	403.2502136230469	34.6782355197333					1	DETECTED	403.2502 m/z @34.68 [151020OFc1_NvH-0949-Control-23.raw]	403.2502136230469	34.6782355197333	2.9835191912	99.7809089941333	96.7973898029333	1152371.0	1.7623447788896555E8	2	8095	0.9633312428778567	0.7384252078290123	4.7860286083692944	403.240234375	403.26019287109375
147	403.2602844238281	23.2584588944					1	DETECTED	403.2603 m/z @23.26 [151020OFc1_NvH-0949-Control-23.raw]	403.2602844238281	23.2584588944	2.80009765786667	92.6578976901333	89.85780003226662	175723.6875	1.9144650051204175E8	0	8095	76.62909058941713	4.618422206207737	8.344788806755359	403.2602233886719	403.270263671875
148	403.3059997558594	91.8890041397333					1	DETECTED	403.3060 m/z @91.89 [151020OFc1_NvH-0949-Control-23.raw]	403.3059997558594	91.8890041397333	13.9578870445333	99.7698255770667	85.8119385325334	39980.76171875	1.2548777788405079E8	0	8095	0.17238875388849806	0.5505627388075693	0.10112547761513863	403.297607421875	403.3116455078125
149	403.4297180175781	24.9243000061333					1	DETECTED	403.4297 m/z @24.92 [151020OFc1_NvH-0949-Control-23.raw]	403.4297180175781	24.9243000061333	4.3803411712	99.8031357378667	95.4227945666667	104466.453125	1.4168452496635732E8	0	8095	0.9859443206173282	2.3683950972059393	0.17263143100508838	403.41986083984375	403.4396667480469
150	403.4541320800781	10.4085147869333					1	DETECTED	403.4541 m/z @10.41 [151020OFc1_NvH-0949-Control-23.raw]	403.4541320800781	10.4085147869333	3.5338504664	99.9235613645333	96.3897108981333	928879.4375	1.5430364152226266E8	0	8095	0.13847219159744384	1.8656813066954974	69.15280051181179	403.44415283203125	403.46405029296875
151	403.4758605957031	20.7437267072					1	DETECTED	403.4759 m/z @20.74 [151020OFc1_NvH-0949-Control-23.raw]	403.4758605957031	20.7437267072	2.9835191912	99.9235613645333	96.9400421733333	956768.625	1.8551336886439484E8	0	8095	12.802108703066025	1.1322183620398178	0.17294707095420964	403.46588134765625	403.4794616699219
152	403.4894714355469	12.8775412986667					1	DETECTED	403.4895 m/z @12.88 [151020OFc1_NvH-0949-Control-23.raw]	403.4894714355469	12.8775412986667	3.28203018106667	98.9754202810667	95.69339010000003	2064066.375	1.8787861396069053E8	0	8095	0.23686112024556927	2.526308507543219	167.32814989727342	403.47955322265625	403.49945068359375
153	403.52606201171875	11.9956275744					1	DETECTED	403.5261 m/z @12.00 [151020OFc1_NvH-0949-Control-23.raw]	403.52606201171875	11.9956275744	3.2267388344	97.3172328805333	94.0904940461333	578200.9375	1.4470816947397232E8	0	8095	4.045152605140828	4.130112706109865	3.4208112488059377	403.5160827636719	403.5260925292969
154	403.5361022949219	12.8071581925333					1	DETECTED	403.5361 m/z @12.81 [151020OFc1_NvH-0949-Control-23.raw]	403.5361022949219	12.8071581925333	2.90090487413333	99.2429148888	96.34201001466667	5188513.0	2.0906240712585157E8	3	8095	0.14569387448709925	6.087253281237237	0.24640947563214866	403.526123046875	403.54608154296875
155	403.5507507324219	26.8277120664					1	DETECTED	403.5508 m/z @26.83 [151020OFc1_NvH-0949-Control-23.raw]	403.5507507324219	26.8277120664	3.25443015653333	99.5947341130667	96.34030395653338	1695522.5	1.7217107315095335E8	3	8095	6.397807823012997	0.5353088388622701	0.7494509044033804	403.5461120605469	403.56072998046875
156	403.56402587890625	26.5797481994667					1	DETECTED	403.5640 m/z @26.58 [151020OFc1_NvH-0949-Control-23.raw]	403.56402587890625	26.5797481994667	3.17927719413333	95.0984119296	91.91913473546667	799266.1875	1.5264909505954856E8	3	8095	11.1052076827449	0.9673930152318018	1.107872893118612	403.56085205078125	403.5736083984375
157	403.5836181640625	36.0895692048					1	DETECTED	403.5836 m/z @36.09 [151020OFc1_NvH-0949-Control-23.raw]	403.5836181640625	36.0895692048	2.9375358016	98.9754202810667	96.0378844794667	1483666.375	1.4987730395260295E8	3	8095	0.2654694371151294	1.1411313818611108	1.8582683363197614	403.5738525390625	403.5933532714844
158	403.60205078125	14.9483152877333					1	DETECTED	403.6021 m/z @14.95 [151020OFc1_NvH-0949-Control-23.raw]	403.60205078125	14.9483152877333	1.9588365224	95.3731505018667	93.4143139794667	77290.3984375	1.2764495323893408E8	0	8095	0.13340325640576722	6.318553258124471	0.0033694881910419114	403.5937805175781	403.60601806640625
159	403.61602783203125	22.3120069842667					1	DETECTED	403.6160 m/z @22.31 [151020OFc1_NvH-0949-Control-23.raw]	403.61602783203125	22.3120069842667	4.07454394373333	99.3743966568	95.29985271306667	290893.59375	1.4125730603266543E8	0	8095	0.14552290985104577	0.5542542809560501	1.7713812102552675	403.6063232421875	403.62591552734375
160	403.6752624511719	11.5338163285333					1	DETECTED	403.6753 m/z @11.53 [151020OFc1_NvH-0949-Control-23.raw]	403.6752624511719	11.5338163285333	5.27385383786667	97.0492899690667	91.77543613120004	161119.640625	1.3031447291667694E8	0	8095	12.15726197154483	0.5155331300851189	1.9315065643173552	403.6660461425781	403.67999267578125
161	403.69036865234375	19.1677198773333					1	DETECTED	403.6904 m/z @19.17 [151020OFc1_NvH-0949-Control-23.raw]	403.69036865234375	19.1677198773333	3.28203018106667	98.2365739088	94.95454372773332	378017.625	1.31107450864639E8	0	8095	0.07051018452192892	0.5281525873892818	0.028305992232607224	403.6803894042969	403.7003479003906
162	403.7111511230469	26.3858061690667					1	DETECTED	403.7112 m/z @26.39 [151020OFc1_NvH-0949-Control-23.raw]	403.7111511230469	26.3858061690667	3.28203018106667	99.4516686536	96.16963847253332	1.4705138E7	7.659057750699255E8	2	8095	0.35445205879438646	1.1864167259678282	0.3148894974320693	403.7012023925781	403.72113037109375
163	403.72894287109375	21.6531937402667					1	DETECTED	403.7289 m/z @21.65 [151020OFc1_NvH-0949-Control-23.raw]	403.72894287109375	21.6531937402667	3.15148950186667	95.2364315648	92.08494206293334	9042673.0	4.1363522678368896E8	2	8095	0.2868048494427775	1.3779854337228075	14.500276438542357	403.7211608886719	403.7389221191406
164	403.7397155761719	12.8775412986667					1	DETECTED	403.7397 m/z @12.88 [151020OFc1_NvH-0949-Control-23.raw]	403.7397155761719	12.8775412986667	3.34615257466667	61.8873047744	58.54115219973333	2012111.125	1.5508710756592E8	2	8095	19.517728272285424	1.4762571004906064	14.701971118441712	403.7389831542969	403.7496032714844
165	403.751708984375	34.6267398293333					1	DETECTED	403.7517 m/z @34.63 [151020OFc1_NvH-0949-Control-23.raw]	403.751708984375	34.6267398293333	3.62030944906667	94.85880414	91.23849469093334	485892.125	1.515983013513799E8	0	8095	0.15348298515484515	0.5095733001212756	0.012688147228863751	403.7497253417969	403.76165771484375
166	403.80352783203125	17.3377467605333					1	DETECTED	403.8035 m/z @17.34 [151020OFc1_NvH-0949-Control-23.raw]	403.80352783203125	17.3377467605333	2.6072770272	98.3189003445333	95.7116233173333	162672.015625	1.1483816763708995E8	0	8095	0.055246257934207676	5.389444204280751	0.020458534371973498	403.7943420410156	403.8055725097656
167	403.8157958984375	22.3010276290667					1	DETECTED	403.8158 m/z @22.30 [151020OFc1_NvH-0949-Control-23.raw]	403.8157958984375	22.3010276290667	2.18987976506667	99.9897522328	97.79987246773334	283214.28125	1.1836787713199963E8	0	8095	0.1462341153970641	0.59906908292104	1.1411072639164097	403.8060302734375	403.8257751464844
168	403.8451232910156	25.8104148421333					1	DETECTED	403.8451 m/z @25.81 [151020OFc1_NvH-0949-Control-23.raw]	403.8451232910156	25.8104148421333	0.135584108266667	99.9456135285333	99.81002942026663	54632.96484375	1.3143602723514469E8	0	8095	24.309514953605298	2.404695101642055	4.486927323189371	403.839111328125	403.8479919433594
169	403.85845947265625	12.0182797397333					1	DETECTED	403.8585 m/z @12.02 [151020OFc1_NvH-0949-Control-23.raw]	403.85845947265625	12.0182797397333	0.0160079885333333	100.0007856752	99.98477768666667	173741.65625	1.2779567815669487E8	0	8095	5.513830843172096	0.5254488806697142	1.390020371909562	403.84857177734375	403.8601989746094
170	403.8702697753906	12.7928357752					1	DETECTED	403.8703 m/z @12.79 [151020OFc1_NvH-0949-Control-23.raw]	403.8702697753906	12.7928357752	0.00470147786666667	99.9897522328	99.98505075493334	3264660.5	1.8291568202874008E8	3	8095	0.15530090324474344	3.5755514317393366	146.68834935269814	403.8603210449219	403.8802490234375
171	403.88507080078125	26.7972414488					1	DETECTED	403.8851 m/z @26.80 [151020OFc1_NvH-0949-Control-23.raw]	403.88507080078125	26.7972414488	0.1139487936	100.0007856752	99.8868368816	988913.375	1.5561840484933898E8	3	8095	0.13206655346548146	0.7280681085843075	0.08684154503410084	403.8802795410156	403.8948669433594
172	403.8988037109375	26.5223696162667					1	DETECTED	403.8988 m/z @26.52 [151020OFc1_NvH-0949-Control-23.raw]	403.8988037109375	26.5223696162667	0.409996887466667	99.7922089402667	99.38221205280004	199365.25	1.4640256837490577E8	0	8095	20.535673652113235	3.2019906244745684	0.24139409958227695	403.8951416015625	403.9017333984375
173	403.9117431640625	29.3160043384					1	DETECTED	403.9117 m/z @29.32 [151020OFc1_NvH-0949-Control-23.raw]	403.9117431640625	29.3160043384	0.00470147786666667	99.9566442258667	99.95194274800004	897485.4375	1.5153839345037672E8	3	8095	6.90083422674164	0.5080707010945359	42.31578921063037	403.9017639160156	403.92138671875
174	403.9259338378906	11.503747992					1	DETECTED	403.9259 m/z @11.50 [151020OFc1_NvH-0949-Control-23.raw]	403.9259338378906	11.503747992	0.00470147786666667	99.9788443581333	99.97414288026664	144942.25	1.0873432913428041E8	0	8095	0.13512420605009012	0.7259804961892107	0.013110222131726279	403.9217529296875	403.9358825683594
175	403.95220947265625	26.3386797861333					1	DETECTED	403.9522 m/z @26.34 [151020OFc1_NvH-0949-Control-23.raw]	403.95220947265625	26.3386797861333	0.00470147786666667	99.8796489666667	99.87494748880003	1768238.75	1.496770874671355E8	0	8095	0.14183256852544446	0.5104973219844822	0.017501054073128085	403.9422607421875	403.9621887207031
176	403.96551513671875	26.8277120664					1	DETECTED	403.9655 m/z @26.83 [151020OFc1_NvH-0949-Control-23.raw]	403.96551513671875	26.8277120664	0.00470147786666667	100.0007856752	99.99608419733335	548626.0625	1.3395337090960401E8	0	8095	0.29499942487118247	1.4455731988500038	0.02262065255423503	403.9622497558594	403.9754638671875
177	403.977783203125	20.6075764346667					1	DETECTED	403.9778 m/z @20.61 [151020OFc1_NvH-0949-Control-23.raw]	403.977783203125	20.6075764346667	0.124619667466667	99.4406024634667	99.31598279600004	225793.921875	1.4007244872660485E8	0	8095	5.543312493600837	0.7526857987203662	50.24455784147667	403.97552490234375	403.9837951660156
178	403.99383544921875	10.8654239466667					1	DETECTED	403.9938 m/z @10.87 [151020OFc1_NvH-0949-Control-23.raw]	403.99383544921875	10.8654239466667	0.575918214666667	99.6057483208	99.02983010613333	1465740.25	1.664856054663755E8	4	8095	2.0577057066762556	8.327452698732507	17.592216679209915	403.9839782714844	404.0037841796875
179	404.0169982910156	22.3363654181333					1	DETECTED	404.0170 m/z @22.34 [151020OFc1_NvH-0949-Control-23.raw]	404.0169982910156	22.3363654181333	0.00470147786666667	99.9566442258667	99.95194274800004	224708.609375	1.2617310533883497E8	0	8095	0.06425770497206429	9.139367868971286	0.7670721735398301	404.00701904296875	404.02154541015625
180	404.03155517578125	46.3413992968					1	DETECTED	404.0316 m/z @46.34 [151020OFc1_NvH-0949-Control-23.raw]	404.03155517578125	46.3413992968	0.3792245792	99.4183444394667	99.0391198602667	719958.3125	1.5900617261726275E8	0	8095	0.2915948767416836	1.5905537724617167	0.2542643229595179	404.0216979980469	404.0414123535156
181	404.118408203125	89.7003650688					1	DETECTED	404.1184 m/z @89.70 [151020OFc1_NvH-0949-Control-23.raw]	404.118408203125	89.7003650688	0.253515998666667	99.9018347282667	99.64831872960004	5913614.0	3.1734715662209386E8	3	8095	0.6066973491436443	0.5354926063636491	0.29474271351903975	404.10931396484375	404.1277160644531
182	404.1761779785156	11.5148351546667					1	DETECTED	404.1762 m/z @11.51 [151020OFc1_NvH-0949-Control-23.raw]	404.1761779785156	11.5148351546667	0.00470147786666667	100.0007856752	99.99608419733335	88871.3359375	1.5422532062255403E8	2	8095	3.7184501356130024	6.421625474649243	0.6204172608820379	404.1675720214844	404.18255615234375
183	404.1925964355469	90.0868473485333					1	DETECTED	404.1926 m/z @90.09 [151020OFc1_NvH-0949-Control-23.raw]	404.1925964355469	90.0868473485333	0.0160079885333333	99.8906094957333	99.87460150719997	3986898.75	2.0244046023664334E8	0	8095	0.10743506744223907	0.5116559721812717	9.350076068103228	404.1826171875	404.1932373046875
184	404.2032775878906	25.3760560904					1	DETECTED	404.2033 m/z @25.38 [151020OFc1_NvH-0949-Control-23.raw]	404.2032775878906	25.3760560904	2.82775167466667	99.9677714885333	97.14001981386663	1.4868002E7	7.124294605022882E8	2	8095	0.28651519870616227	0.6552184211646094	0.11484186028160538	404.19329833984375	404.2132568359375
185	404.21441650390625	28.4465498197333					1	DETECTED	404.2144 m/z @28.45 [151020OFc1_NvH-0949-Control-23.raw]	404.21441650390625	28.4465498197333	3.27292179066667	94.4311842693333	91.15826247866663	2441815.25	3.1659059198598784E8	0	8095	6.957418157639488	21.84975633719697	175.6042702515691	404.2132873535156	404.2205810546875
186	404.2305908203125	21.6313688408					1	DETECTED	404.2306 m/z @21.63 [151020OFc1_NvH-0949-Control-23.raw]	404.2305908203125	21.6313688408	0.0380472101333333	99.9897522328	99.95170502266667	3753886.5	4.460751896677574E8	2	8095	0.29679621215235485	0.8095453944898193	0.9477396068664191	404.2206115722656	404.2405700683594
187	404.2442321777344	10.8901178048					1	DETECTED	404.2442 m/z @10.89 [151020OFc1_NvH-0949-Control-23.raw]	404.2442321777344	10.8901178048	2.9100985784	97.663501932	94.7534033536	1275639.25	2.2472934407759306E8	3	8095	21.575948628624893	2.38431810357529	448.365518748197	404.2406005859375	404.2541809082031
188	404.263427734375	24.568439588					1	DETECTED	404.2634 m/z @24.57 [151020OFc1_NvH-0949-Control-23.raw]	404.263427734375	24.568439588	0.274924150133333	96.002130596	95.72720644586667	553616.0	1.578197925567152E8	0	8095	0.17062928294177482	1.4159468477645785	16.30899988583233	404.2543029785156	404.2733154296875
189	404.3011169433594	91.7062650138667					1	DETECTED	404.3011 m/z @91.71 [151020OFc1_NvH-0949-Control-23.raw]	404.3011169433594	91.7062650138667	4.85402275573333	93.9350481186667	89.08102536293337	74200.8203125	1.2904589357305394E8	0	8095	0.9628481520243213	0.5128308898357272	0.0016668408801107269	404.2958068847656	404.3092346191406
190	404.4053649902344	17.401400016					1	DETECTED	404.4054 m/z @17.40 [151020OFc1_NvH-0949-Control-23.raw]	404.4053649902344	17.401400016	0.00470147786666667	99.9788443581333	99.97414288026664	137393.8125	1.2336406124975011E8	0	8095	6.771736296818892	2.9297562976449267	12.33306675070383	404.3955383300781	404.4070129394531
191	404.4170227050781	46.3413992968					1	DETECTED	404.4170 m/z @46.34 [151020OFc1_NvH-0949-Control-23.raw]	404.4170227050781	46.3413992968	0.00470147786666667	99.4183444394667	99.41364296160003	1256708.125	1.287533040337701E8	0	8095	0.06102278757338553	0.5810152846394264	0.0032542998757135564	404.4071960449219	404.4269714355469
192	404.438232421875	46.3413992968					1	DETECTED	404.4382 m/z @46.34 [151020OFc1_NvH-0949-Control-23.raw]	404.438232421875	46.3413992968	0.00470147786666667	99.7922089402667	99.78750746240004	88639.3671875	1.3404630471024469E8	0	8095	48.43063154164965	1.0830352114078987	1.3982214486441427	404.4285888671875	404.4432678222656
193	404.4535827636719	26.3696002218667					1	DETECTED	404.4536 m/z @26.37 [151020OFc1_NvH-0949-Control-23.raw]	404.4535827636719	26.3696002218667	0.00470147786666667	99.1187432317333	99.11404175386664	718313.0	1.4242684350721145E8	0	8095	8.515709699932398	0.6080088170905223	0.03149429980198697	404.4437561035156	404.4635314941406
194	404.4760437011719	30.2403067565333					1	DETECTED	404.4760 m/z @30.24 [151020OFc1_NvH-0949-Control-23.raw]	404.4760437011719	30.2403067565333	0.0271137792	99.0968166077333	99.06970282853331	157508.953125	1.2350072973231088E8	0	8095	12.493258072735614	2.1817075837844873	0.18883752480639834	404.466064453125	404.485107421875
195	404.4951171875	10.8755881133333					1	DETECTED	404.4951 m/z @10.88 [151020OFc1_NvH-0949-Control-23.raw]	404.4951171875	10.8755881133333	0.0490847472	98.8864462432	98.837361496	687595.4375	1.455298146004187E8	0	8095	0.16606815192300672	20.4658432930475	12.426243918874809	404.4852600097656	404.5050048828125
196	404.5208435058594	12.6931992349333					1	DETECTED	404.5208 m/z @12.69 [151020OFc1_NvH-0949-Control-23.raw]	404.5208435058594	12.6931992349333	0.060024032	54.9685978266667	54.9085737946667	194992.484375	8.501918523118484E7	0	8095	0.6103479813863313	0.5706434758442541	7.969519853391453	404.5108947753906	404.5251770019531
197	404.5352478027344	17.8110539234667					1	DETECTED	404.5352 m/z @17.81 [151020OFc1_NvH-0949-Control-23.raw]	404.5352478027344	17.8110539234667	0.0707950885333333	99.9345673141333	99.86377222559997	4374490.0	2.4152084158257014E8	3	8095	0.15385978808584255	2.4463927970817436	3.8730964893708606	404.5252685546875	404.545166015625
198	404.5561218261719	40.5336132898667					1	DETECTED	404.5561 m/z @40.53 [151020OFc1_NvH-0949-Control-23.raw]	404.5561218261719	40.5336132898667	0.0924277645333333	98.2365739088	98.14414614426667	907347.25	1.5480907895614213E8	3	8095	0.0769493893998785	0.6936726736303993	0.4005322717099591	404.5462951660156	404.5613098144531
199	404.5713806152344	35.2617368893333					1	DETECTED	404.5714 m/z @35.26 [151020OFc1_NvH-0949-Control-23.raw]	404.5713806152344	35.2617368893333	0.103144190133333	89.4038739850667	89.30072979493336	1170874.875	1.6115772833875275E8	3	8095	0.17247802136770218	0.7367761699373961	0.5115159849127227	404.5614013671875	404.57330322265625
200	404.58331298828125	28.005907					1	DETECTED	404.5833 m/z @28.01 [151020OFc1_NvH-0949-Control-23.raw]	404.58331298828125	28.005907	0.103144190133333	96.9294511832	96.82630699306667	4143225.25	2.342717269230763E8	3	8095	5.612372642613483	0.6082948937380659	2.8900264118532646	404.5733642578125	404.59320068359375
201	404.6006774902344	48.731143676					1	DETECTED	404.6007 m/z @48.73 [151020OFc1_NvH-0949-Control-23.raw]	404.6006774902344	48.731143676	0.1139487936	96.6296277237333	96.51567893013329	54638.69921875	1.4097547183098075E8	0	8095	65.4997787981645	0.9939254230702863	0.989349155310376	404.59375	404.6070251464844
202	404.61724853515625	46.3413992968					1	DETECTED	404.6172 m/z @46.34 [151020OFc1_NvH-0949-Control-23.raw]	404.61724853515625	46.3413992968	0.124619667466667	99.1514475557333	99.02682788826664	967852.75	1.2556273259464726E8	0	8095	3.786599098882405	1.5502551104151803	0.22430096702747682	404.6072692871094	404.627197265625
203	404.677734375	15.4130414776					1	DETECTED	404.6777 m/z @15.41 [151020OFc1_NvH-0949-Control-23.raw]	404.677734375	15.4130414776	0.157179568	97.6185247626667	97.46134519466669	679037.25	1.4406447775289577E8	2	8095	0.25747858907015875	1.8626375232881298	0.9665701606588907	404.6677551269531	404.6877136230469
204	404.6935729980469	23.3063104904					1	DETECTED	404.6936 m/z @23.31 [151020OFc1_NvH-0949-Control-23.raw]	404.6935729980469	23.3063104904	0.157179568	80.1007539413333	79.94357437333329	109505.8203125	1.238256309139637E8	0	8095	12.589775005858241	2.329684504746949	3.6737254531431063	404.68780517578125	404.6944885253906
205	404.70452880859375	25.3760560904					1	DETECTED	404.7045 m/z @25.38 [151020OFc1_NvH-0949-Control-23.raw]	404.70452880859375	25.3760560904	0.124619667466667	99.4954845573333	99.37086488986664	6523194.5	2.992821303189832E8	0	8095	0.2833052186355829	0.5893049177937192	4.358313262486769	404.694580078125	404.7145080566406
206	404.7147216796875	26.3212735834667					1	DETECTED	404.7147 m/z @26.32 [151020OFc1_NvH-0949-Control-23.raw]	404.7147216796875	26.3212735834667	0.866829764	98.2477157666667	97.3808860026667	830670.125	1.5660299481680164E8	2	8095	12.997818342922198	0.5223829307208656	0.2848198222423439	404.71453857421875	404.7217102050781
207	404.7317199707031	12.4285435338667					1	DETECTED	404.7317 m/z @12.43 [151020OFc1_NvH-0949-Control-23.raw]	404.7317199707031	12.4285435338667	0.441253814133333	98.6489963816	98.20774256746667	1584775.0	2.1872748951983464E8	2	8095	0.17309191371113108	4.210921336113263	0.2202897217284544	404.72174072265625	404.74169921875
208	404.74188232421875	41.2981355309333					1	DETECTED	404.7419 m/z @41.30 [151020OFc1_NvH-0949-Control-23.raw]	404.74188232421875	41.2981355309333	0.0160079885333333	99.8574039442667	99.84139595573336	838444.9375	1.582142938690608E8	0	8095	34.031224713788355	0.5618884747581573	0.12242248703603595	404.7417297363281	404.7517395019531
209	404.75433349609375	29.9685391338667					1	DETECTED	404.7543 m/z @29.97 [151020OFc1_NvH-0949-Control-23.raw]	404.75433349609375	29.9685391338667	0.997373950933333	91.3127233826667	90.31534943173337	219834.09375	1.301700163658809E8	0	8095	0.136547726680341	1.5878374450282724	0.025332102943093363	404.75189208984375	404.755859375
210	404.765869140625	24.5805290186667					1	DETECTED	404.7659 m/z @24.58 [151020OFc1_NvH-0949-Control-23.raw]	404.765869140625	24.5805290186667	0.0160079885333333	90.2732160696	90.25720808106666	262443.34375	1.2159906683050092E8	0	8095	0.08869361243179341	1.9463300709310576	1.5915989620796291	404.7559814453125	404.7751159667969
211	404.7977600097656	29.6415989442667					1	DETECTED	404.7978 m/z @29.64 [151020OFc1_NvH-0949-Control-23.raw]	404.7977600097656	29.6415989442667	0.0160079885333333	99.1407307669333	99.12472277839997	212792.34375	1.1357835593242972E8	0	8095	0.18457290473852694	0.5018025972759784	0.003147664242168046	404.787841796875	404.80767822265625
212	404.81842041015625	46.3413992968					1	DETECTED	404.8184 m/z @46.34 [151020OFc1_NvH-0949-Control-23.raw]	404.81842041015625	46.3413992968	0.0160079885333333	99.9566442258667	99.94063623733336	504141.125	1.2861221048819797E8	2	8095	0.13993305818201662	2.701448903844471	0.0033012557972559526	404.80853271484375	404.8283996582031
213	404.8292541503906	14.1093561906667					1	DETECTED	404.8293 m/z @14.11 [151020OFc1_NvH-0949-Control-23.raw]	404.8292541503906	14.1093561906667	0.0160079885333333	99.5391381712	99.52313018266666	74328.890625	1.2901828834630743E8	0	8095	0.05911258783381079	6.284088873645933	0.0030482119435787506	404.8285217285156	404.8385314941406
214	404.84857177734375	22.9131623832					1	DETECTED	404.8486 m/z @22.91 [151020OFc1_NvH-0949-Control-23.raw]	404.84857177734375	22.9131623832	0.00470147786666667	99.7809089941333	99.77620751626664	379307.40625	1.2807341334581669E8	3	8095	0.12191507537115243	0.508101209780453	1.227078114662549	404.8385925292969	404.8585510253906
215	404.86932373046875	17.8339080528					1	DETECTED	404.8693 m/z @17.83 [151020OFc1_NvH-0949-Control-23.raw]	404.86932373046875	17.8339080528	0.0271137792	100.0007856752	99.97367189600001	1664611.0	2.223864402635958E8	3	8095	0.5643923256372751	1.0169380510509707	18.018311007742913	404.8593444824219	404.8793029785156
216	404.8924255371094	26.4520999165333					1	DETECTED	404.8924 m/z @26.45 [151020OFc1_NvH-0949-Control-23.raw]	404.8924255371094	26.4520999165333	0.00470147786666667	99.6385914330667	99.63388995520003	1031365.125	1.589863352093559E8	3	8095	14.152755288636719	0.5057615944323111	2.0945838810522077	404.8824462890625	404.8929443359375
217	404.9029541015625	15.9609851229333					1	DETECTED	404.9030 m/z @15.96 [151020OFc1_NvH-0949-Control-23.raw]	404.9029541015625	15.9609851229333	0.00470147786666667	100.0007856752	99.99608419733335	1169533.0	1.804304132757692E8	3	8095	19.340060137846535	0.5413584508354857	0.6528171272054124	404.8929748535156	404.907470703125
218	404.91748046875	28.005907					1	DETECTED	404.9175 m/z @28.01 [151020OFc1_NvH-0949-Control-23.raw]	404.91748046875	28.005907	0.0160079885333333	99.9897522328	99.97374424426667	2717660.5	1.8657755106391135E8	3	8095	103.71009936758136	0.735531581709561	1.0473177554832935	404.9075012207031	404.9273986816406
219	404.9336853027344	31.0885580349333					1	DETECTED	404.9337 m/z @31.09 [151020OFc1_NvH-0949-Control-23.raw]	404.9336853027344	31.0885580349333	0.00470147786666667	99.9897522328	99.98505075493334	107943.34375	1.177450730615428E8	0	8095	63.5798428315305	1.5684161050936798	2.1792152610752167	404.927490234375	404.93670654296875
220	404.94677734375	21.5771008917333					1	DETECTED	404.9468 m/z @21.58 [151020OFc1_NvH-0949-Control-23.raw]	404.94677734375	21.5771008917333	0.00470147786666667	99.9566442258667	99.95194274800004	952277.5625	1.3797092178195408E8	0	8095	0.1586828871779815	0.5111722671929241	0.07686001161850516	404.9367980957031	404.95672607421875
221	404.9582214355469	16.6321880392					1	DETECTED	404.9582 m/z @16.63 [151020OFc1_NvH-0949-Control-23.raw]	404.9582214355469	16.6321880392	0.210687602933333	99.8796489666667	99.66896136373336	160537.03125	1.1768469816151954E8	0	8095	0.1393348213954475	0.5061878516470008	0.8559971920266484	404.956787109375	404.9596252441406
222	404.9696350097656	30.3250013704					1	DETECTED	404.9696 m/z @30.33 [151020OFc1_NvH-0949-Control-23.raw]	404.9696350097656	30.3250013704	0.00470147786666667	100.0007856752	99.99608419733335	269470.0625	1.3957229735068887E8	0	8095	0.15640610936366883	0.5090297171594167	0.023236324208696906	404.95965576171875	404.9795837402344
223	404.98162841796875	38.0557781608					1	DETECTED	404.9816 m/z @38.06 [151020OFc1_NvH-0949-Control-23.raw]	404.98162841796875	38.0557781608	0.146463339466667	99.8906094957333	99.74414615626664	170743.921875	1.2693618468594919E8	0	8095	1.6479425935870253	1.4227363355128324	0.047098954145235024	404.9797058105469	404.98846435546875
224	404.99859619140625	29.7660307602667					1	DETECTED	404.9986 m/z @29.77 [151020OFc1_NvH-0949-Control-23.raw]	404.99859619140625	29.7660307602667	0.0160079885333333	99.8464723682667	99.83046437973337	226269.078125	1.2602304723691127E8	4	8095	1.9410535770071142	1.8387410553107817	5.786727043067291E-4	404.98883056640625	405.0059509277344
225	405.0162658691406	53.2011158354667					1	DETECTED	405.0163 m/z @53.20 [151020OFc1_NvH-0949-Control-23.raw]	405.0162658691406	53.2011158354667	0.146463339466667	99.8574039442667	99.71094060480003	897754.8125	1.8344284269362068E8	2	8095	0.8621345798837581	0.6170661263483183	0.15390304974741684	405.0065612792969	405.0261535644531
226	405.036376953125	46.5803487010667					1	DETECTED	405.0364 m/z @46.58 [151020OFc1_NvH-0949-Control-23.raw]	405.036376953125	46.5803487010667	0.060024032	99.9566442258667	99.8966201938667	60203.046875	1.3759101145023927E8	0	8095	40.79008661429873	1.1387310949711251	1.1955731645320113	405.02655029296875	405.0462646484375
227	405.056640625	22.5763059061333					1	DETECTED	405.0566 m/z @22.58 [151020OFc1_NvH-0949-Control-23.raw]	405.056640625	22.5763059061333	0.146463339466667	99.8464723682667	99.70000902880004	190181.15625	1.269284521334996E8	0	8095	0.08252444695012784	2.54240188936498	0.018402923341998854	405.0466613769531	405.06658935546875
228	405.07220458984375	47.8999009424					1	DETECTED	405.0722 m/z @47.90 [151020OFc1_NvH-0949-Control-23.raw]	405.07220458984375	47.8999009424	0.146463339466667	99.9897522328	99.84328889333334	50321.11328125	1.3672306361618063E8	0	8095	94.19747058893887	1.0724765714890399	1.153042743081079	405.0668029785156	405.0821533203125
229	405.08843994140625	44.1997527064					1	DETECTED	405.0884 m/z @44.20 [151020OFc1_NvH-0949-Control-23.raw]	405.08843994140625	44.1997527064	0.887062897333333	99.6710886981333	98.78402580079997	42252.82421875	1.3062346418612427E8	0	8095	93.89608285402919	1.1668430264784686	1.4435273206624253	405.0822448730469	405.0933837890625
230	405.10357666015625	90.3705778373333					1	DETECTED	405.1036 m/z @90.37 [151020OFc1_NvH-0949-Control-23.raw]	405.10357666015625	90.3705778373333	1.583013596	99.7154636592	98.1324500632	1992596.5	1.3356745045358223E8	0	8095	0.07205562925089737	1.2215479877276143	1.3866416805515995	405.09405517578125	405.1135559082031
231	405.1224670410156	89.5182644146667					1	DETECTED	405.1225 m/z @89.52 [151020OFc1_NvH-0949-Control-23.raw]	405.1224670410156	89.5182644146667	1.5443598872	99.9126299501333	98.36827006293329	1036366.625	1.519385356003259E8	2	8095	0.24207934323708002	0.6871188144971697	0.7085954101874853	405.1136474609375	405.1324462890625
232	405.1399230957031	82.9214913877333					1	DETECTED	405.1399 m/z @82.92 [151020OFc1_NvH-0949-Control-23.raw]	405.1399230957031	82.9214913877333	0.8569819192	98.5614721341333	97.7044902149333	56266.015625	1.6116218600191638E8	0	8095	92.25452300156645	0.6002872940087236	0.203459213405709	405.13250732421875	405.14886474609375
233	405.1590270996094	91.0377307226667					1	DETECTED	405.1590 m/z @91.04 [151020OFc1_NvH-0949-Control-23.raw]	405.1590270996094	91.0377307226667	1.0867044192	99.7922089402667	98.7055045210667	133943.390625	1.1839124462785254E8	0	8095	65.39813429494546	0.5506889039587701	0.10129879300443428	405.1490783691406	405.1661376953125
234	405.1761474609375	90.6452202984					1	DETECTED	405.1761 m/z @90.65 [151020OFc1_NvH-0949-Control-23.raw]	405.1761474609375	90.6452202984	0.00470147786666667	100.0007856752	99.99608419733335	905399.625	1.644286112006745E8	2	8095	63.08725994305926	0.5031326138416559	3.395361375762868	405.16619873046875	405.1861267089844
235	405.1962585449219	90.0868473485333					1	DETECTED	405.1963 m/z @90.09 [151020OFc1_NvH-0949-Control-23.raw]	405.1962585449219	90.0868473485333	1.0867044192	99.8906094957333	98.8039050765333	889287.9375	2.1990535254075605E8	3	8095	0.2109659199079772	0.5033776441346175	0.002641565486510328	405.186279296875	405.1963806152344
236	405.2063903808594	25.3361329413333					1	DETECTED	405.2064 m/z @25.34 [151020OFc1_NvH-0949-Control-23.raw]	405.2063903808594	25.3361329413333	1.01746580826667	98.9421993418667	97.92473353360003	1609717.375	3.403458298586921E8	3	8095	7.785600435855425	6.184968456970222	0.4696906781622097	405.1964111328125	405.21636962890625
237	405.2165832519531	23.2457919728					1	DETECTED	405.2166 m/z @23.25 [151020OFc1_NvH-0949-Control-23.raw]	405.2165832519531	23.2457919728	1.19483043253333	87.0360025405333	85.84117210799997	697472.9375	1.555611101906247E8	2	8095	7.1021341244083835	1.5485147239642596	2.4745530482083145	405.2164001464844	405.2210388183594
238	405.2310485839844	16.1206500794667					1	DETECTED	405.2310 m/z @16.12 [151020OFc1_NvH-0949-Control-23.raw]	405.2310485839844	16.1206500794667	1.01746580826667	99.2872785930667	98.26981278480004	3328154.5	3.098115434908536E8	3	8095	14.087721002536384	1.5925156372416556	61.6412524836153	405.2210693359375	405.24102783203125
239	405.2417907714844	32.7479615776					1	DETECTED	405.2418 m/z @32.75 [151020OFc1_NvH-0949-Control-23.raw]	405.2417907714844	32.7479615776	1.01746580826667	94.9266264402667	93.90916063200004	1136101.375	1.695706545748513E8	2	8095	0.1312370456482128	1.6714059384539997	387.5471765250417	405.2410583496094	405.2502136230469
240	405.2602233886719	62.9001664168					1	DETECTED	405.2602 m/z @62.90 [151020OFc1_NvH-0949-Control-23.raw]	405.2602233886719	62.9001664168	1.01746580826667	98.9754202810667	97.95795447280004	3017094.0	2.19832625754733E8	2	8095	0.26302991914224805	0.5183592355008593	0.018663594282265748	405.250244140625	405.2701721191406
241	405.2748107910156	25.7002288432					1	DETECTED	405.2748 m/z @25.70 [151020OFc1_NvH-0949-Control-23.raw]	405.2748107910156	25.7002288432	0.0380472101333333	91.6330072648	91.59496005466667	103959.3125	1.4126431234012392E8	0	8095	18.353978853983538	2.130707660294437	3.668949230572402	405.2702331542969	405.283935546875
242	405.2939758300781	25.6404294272					1	DETECTED	405.2940 m/z @25.64 [151020OFc1_NvH-0949-Control-23.raw]	405.2939758300781	25.6404294272	0.00470147786666667	100.0007856752	99.99608419733335	169387.765625	1.4257828233291385E8	0	8095	84.6597211837325	2.493719130105545	3.5190178598297206	405.28399658203125	405.3039245605469
243	405.3175354003906	25.76509098					1	DETECTED	405.3175 m/z @25.77 [151020OFc1_NvH-0949-Control-23.raw]	405.3175354003906	25.76509098	1.272542436	94.3398809602667	93.0673385242667	158314.390625	2.0260000498178604E8	0	8095	18.56336144498008	2.383011960419508	0.0018410561830004468	405.30755615234375	405.327392578125
244	405.3389587402344	25.7308786605333					1	DETECTED	405.3390 m/z @25.73 [151020OFc1_NvH-0949-Control-23.raw]	405.3389587402344	25.7308786605333	2.060578928	95.3835500674667	93.3229711394667	186223.546875	1.354692348343982E8	0	8095	0.1057425515544459	2.1312159928589325	3.017598278583984	405.3293151855469	405.3467102050781
245	405.35675048828125	25.5339037712					1	DETECTED	405.3568 m/z @25.53 [151020OFc1_NvH-0949-Control-23.raw]	405.35675048828125	25.5339037712	2.060578928	98.2477157666667	96.1871368386667	209689.703125	1.4267110616262084E8	0	8095	5.013789386881765	2.175713541723365	0.010378583113452619	405.346923828125	405.36663818359375
246	405.37335205078125	25.6207507410667					1	DETECTED	405.3734 m/z @25.62 [151020OFc1_NvH-0949-Control-23.raw]	405.37335205078125	25.6207507410667	1.55397009626667	98.6707654493333	97.11679535306664	111789.484375	1.5896430486846715E8	0	8095	0.25847838149619307	2.0520082927041523	4.13476039625916	405.3668212890625	405.37335205078125
247	405.38336181640625	25.7908113802667					1	DETECTED	405.3834 m/z @25.79 [151020OFc1_NvH-0949-Control-23.raw]	405.38336181640625	25.7908113802667	2.08829195093333	99.5171658594667	97.42887390853338	173408.359375	1.4550890575948852E8	0	8095	5.024982459640718	0.5034187953710915	0.004282092123099465	405.3734436035156	405.390380859375
248	405.4005126953125	25.7908113802667					1	DETECTED	405.4005 m/z @25.79 [151020OFc1_NvH-0949-Control-23.raw]	405.4005126953125	25.7908113802667	2.76358158346667	100.0007856752	97.23720409173333	252399.453125	1.675712255306223E8	0	8095	0.22380727827759017	0.5523747079987323	0.005990095177981783	405.3905944824219	405.41046142578125
249	405.41412353515625	25.8104148421333					1	DETECTED	405.4141 m/z @25.81 [151020OFc1_NvH-0949-Control-23.raw]	405.41412353515625	25.8104148421333	3.88578403813333	99.8906094957333	96.00482545759998	203514.59375	1.2631465396270472E8	0	8095	1.2242904732872475	0.5490901472718147	0.07720938358518349	405.4105529785156	405.424072265625
250	405.435791015625	25.8298522530667					1	DETECTED	405.4358 m/z @25.83 [151020OFc1_NvH-0949-Control-23.raw]	405.435791015625	25.8298522530667	3.8948772672	95.5118362141333	91.6169589469333	175832.765625	1.297518070286102E8	0	8095	27.57396310497899	2.316130665942607	0.020085623499366507	405.42584228515625	405.4384460449219
251	405.4484558105469	21.55642002					1	DETECTED	405.4485 m/z @21.56 [151020OFc1_NvH-0949-Control-23.raw]	405.4484558105469	21.55642002	3.1330549536	99.8574039442667	96.7243489906667	200414.03125	1.417059348517894E8	0	8095	9.99713619538442	0.7935916743301946	68.04911570870419	405.43865966796875	405.4542541503906
252	405.4642639160156	24.9832284634667					1	DETECTED	405.4643 m/z @24.98 [151020OFc1_NvH-0949-Control-23.raw]	405.4642639160156	24.9832284634667	2.94652572453333	98.4072241096	95.46069838506666	230556.296875	1.257387042357151E8	0	8095	4.619930235141524	0.6320612778636331	0.76512438470149	405.45428466796875	405.4653625488281
253	405.4753723144531	24.0629622725333					1	DETECTED	405.4754 m/z @24.06 [151020OFc1_NvH-0949-Control-23.raw]	405.4753723144531	24.0629622725333	2.226787732	98.5502100914667	96.32342235946669	1120328.625	1.7059186999991515E8	2	8095	0.1647074883534536	0.9053643294322344	32.68319347740511	405.46539306640625	405.4853210449219
254	405.4921875	19.703127952					1	DETECTED	405.4922 m/z @19.70 [151020OFc1_NvH-0949-Control-23.raw]	405.4921875	19.703127952	3.38302676266667	99.6385914330667	96.25556467040002	537802.375	1.419257508676542E8	0	8095	0.24883986431942873	0.5637636749100562	2.140538821104763	405.4853820800781	405.5021057128906
255	405.5126037597656	24.8116450968					1	DETECTED	405.5126 m/z @24.81 [151020OFc1_NvH-0949-Control-23.raw]	405.5126037597656	24.8116450968	2.25459526853333	99.9897522328	97.73515696426666	400086.84375	1.5358419358884263E8	0	8095	8.928524975027862	0.8177561114484025	0.9711192221248756	405.50262451171875	405.5213317871094
256	405.5313415527344	20.7925802066667					1	DETECTED	405.5313 m/z @20.79 [151020OFc1_NvH-0949-Control-23.raw]	405.5313415527344	20.7925802066667	2.80009765786667	99.7922089402667	96.99211128240003	1036924.9375	1.7565522426819527E8	4	8095	1.0906534136057964	1.1475987001594314	1.6526305186696664	405.5213623046875	405.5412902832031
257	405.55133056640625	23.2584588944					1	DETECTED	405.5513 m/z @23.26 [151020OFc1_NvH-0949-Control-23.raw]	405.55133056640625	23.2584588944	2.7450337728	99.0968166077333	96.3517828349333	485337.6875	1.627355545561709E8	3	8095	1.8052840033396969	3.8253816884031115	0.9174051555544769	405.5413513183594	405.55535888671875
258	405.56536865234375	16.1018789253333					1	DETECTED	405.5654 m/z @16.10 [151020OFc1_NvH-0949-Control-23.raw]	405.56536865234375	16.1018789253333	1.73562245706667	97.1562596176	95.42063716053333	2529375.5	2.4222237386678964E8	4	8095	0.13424755729013071	1.0952857343112963	1.8368095930374395	405.5553894042969	405.5753479003906
259	405.5782470703125	46.2890149314667					1	DETECTED	405.5782 m/z @46.29 [151020OFc1_NvH-0949-Control-23.raw]	405.5782470703125	46.2890149314667	3.3184982248	95.4477137552	92.1292155304	330147.34375	1.6868278918064418E8	3	8095	3.21967720509069	1.3250507688020576	0.159537640666235	405.57537841796875	405.5882263183594
260	405.5941467285156	24.9523288874667					1	DETECTED	405.5941 m/z @24.95 [151020OFc1_NvH-0949-Control-23.raw]	405.5941467285156	24.9523288874667	2.7542338128	95.1666006898667	92.4123668770667	318699.34375	2.0668731465004173E8	0	8095	22.046218779303004	0.8007921365752764	1.8469909459470675	405.5882568359375	405.6041259765625
261	405.6073913574219	46.3413992968					1	DETECTED	405.6074 m/z @46.34 [151020OFc1_NvH-0949-Control-23.raw]	405.6073913574219	46.3413992968	3.4772860496	95.1960728717333	91.71878682213331	254133.671875	1.981670024151896E8	0	8095	8.464075772335356	1.2187057659196605	0.24049720149991183	405.6041564941406	405.6075744628906
262	405.6175842285156	46.3413992968					1	DETECTED	405.6176 m/z @46.34 [151020OFc1_NvH-0949-Control-23.raw]	405.6175842285156	46.3413992968	3.98693299146667	98.4402488154667	94.45331582400003	402434.71875	1.7561361762574106E8	0	8095	12.766678168277181	0.5020006524603607	0.26878987588465736	405.60760498046875	405.62567138671875
263	405.6357116699219	46.3413992968					1	DETECTED	405.6357 m/z @46.34 [151020OFc1_NvH-0949-Control-23.raw]	405.6357116699219	46.3413992968	2.25459526853333	99.0085157706667	96.75392050213337	465504.0625	1.760682814256678E8	3	8095	6.486060823624186	0.5051541476040098	0.011712826197723103	405.625732421875	405.6456604003906
264	405.6473693847656	24.9432770626667					1	DETECTED	405.6474 m/z @24.94 [151020OFc1_NvH-0949-Control-23.raw]	405.6473693847656	24.9432770626667	5.6540078608	84.8765416056	79.22253374479999	243029.828125	1.901432631903665E8	0	8095	17.76126606263729	0.5904451439717537	3.7148210937438715	405.6457214355469	405.6513977050781
265	405.6614074707031	43.5928324421333					1	DETECTED	405.6614 m/z @43.59 [151020OFc1_NvH-0949-Control-23.raw]	405.6614074707031	43.5928324421333	6.06966115786667	97.1783740152	91.10871285733333	365435.625	1.793237994592047E8	0	8095	4.5701581570973175	0.5192296407989033	0.0868552116691157	405.6514587402344	405.67138671875
266	405.67645263671875	37.7180783749333					1	DETECTED	405.6765 m/z @37.72 [151020OFc1_NvH-0949-Control-23.raw]	405.67645263671875	37.7180783749333	7.40479229493333	95.2465041053333	87.84171181039997	298110.125	2.1106413208785477E8	0	8095	23.79724991594973	0.6765280989277196	0.4254498762797578	405.6714172363281	405.6765441894531
267	405.6865539550781	37.7180783749333					1	DETECTED	405.6866 m/z @37.72 [151020OFc1_NvH-0949-Control-23.raw]	405.6865539550781	37.7180783749333	6.0028288384	96.9721339458667	90.9693051074667	325910.5	2.2982738637107977E8	0	8095	11.703687692419091	0.6533072174529454	0.22770372814442155	405.67657470703125	405.6925964355469
268	405.7026062011719	37.7180783749333					1	DETECTED	405.7026 m/z @37.72 [151020OFc1_NvH-0949-Control-23.raw]	405.7026062011719	37.7180783749333	3.81952638613333	99.1988074512	95.37928106506666	411871.9375	1.9918910942511505E8	2	8095	13.779042985535195	1.354020054751431	0.7269392060136105	405.692626953125	405.702880859375
269	405.712890625	16.8726711786667					1	DETECTED	405.7129 m/z @16.87 [151020OFc1_NvH-0949-Control-23.raw]	405.712890625	16.8726711786667	2.99281047893333	99.6168319322667	96.62402145333337	459192.625	1.9885803686997068E8	2	8095	1.6545374405183395	1.7404394949814233	10.006256002280287	405.7029113769531	405.7159118652344
270	405.7259216308594	24.0735016176					1	DETECTED	405.7259 m/z @24.07 [151020OFc1_NvH-0949-Control-23.raw]	405.7259216308594	24.0735016176	3.43853833333333	99.55024888	96.11171054666667	1137435.75	2.117276878104775E8	3	8095	0.16060006779198943	0.6445193856123346	0.40581162185872344	405.7159423828125	405.72967529296875
271	405.73968505859375	18.2624651837333					1	DETECTED	405.7397 m/z @18.26 [151020OFc1_NvH-0949-Control-23.raw]	405.73968505859375	18.2624651837333	2.69008679573333	99.2207425968	96.53065580106666	2834148.25	3.2994006256030697E8	2	8095	0.214509016091192	2.9223295905431965	1.8860555141723043	405.7297058105469	405.7496337890625
272	405.7615966796875	62.9365847794667					1	DETECTED	405.7616 m/z @62.94 [151020OFc1_NvH-0949-Control-23.raw]	405.7615966796875	62.9365847794667	2.41346897253333	99.1078454762667	96.69437650373338	1393228.125	2.457120692424654E8	2	8095	0.20432641945546948	0.5111484692909369	0.01090029869452423	405.7516174316406	405.77154541015625
273	405.7828369140625	52.1497027850667					1	DETECTED	405.7828 m/z @52.15 [151020OFc1_NvH-0949-Control-23.raw]	405.7828369140625	52.1497027850667	0.795484617066667	99.1078454762667	98.31236085920004	344561.90625	1.9692383432564893E8	2	8095	16.236689056543113	0.7363615197108103	0.0037864182782605064	405.7729187011719	405.79278564453125
274	405.7937927246094	42.4553640658667					1	DETECTED	405.7938 m/z @42.46 [151020OFc1_NvH-0949-Control-23.raw]	405.7937927246094	42.4553640658667	0.0271137792	99.8574039442667	99.8302901650667	298881.09375	2.2121886147359297E8	0	8095	4.736790621897299	1.272321612615272	1.919319802046798	405.7928466796875	405.80377197265625
275	405.8144836425781	69.7116479013333					1	DETECTED	405.8145 m/z @69.71 [151020OFc1_NvH-0949-Control-23.raw]	405.8144836425781	69.7116479013333	2.71748214773333	99.9235613645333	97.20607921679996	462880.75	2.169300218103125E8	0	8095	28.612882309326643	0.543416789116094	0.10614160256405436	405.8045654296875	405.8244323730469
276	405.83770751953125	42.9162088776					1	DETECTED	405.8377 m/z @42.92 [151020OFc1_NvH-0949-Control-23.raw]	405.83770751953125	42.9162088776	0.157179568	100.0007856752	99.8436061072	314517.1875	2.1499784653010958E8	0	8095	12.861559626219119	0.912705627418074	9.191414627347289	405.8277587890625	405.8476867675781
277	405.8543701171875	54.4902909848					1	DETECTED	405.8544 m/z @54.49 [151020OFc1_NvH-0949-Control-23.raw]	405.8543701171875	54.4902909848	0.00470147786666667	99.5724883794667	99.56778690160004	303021.375	2.2412226969905016E8	3	8095	19.268729773963727	0.7009839370817481	2.275583924631353	405.8477783203125	405.85565185546875
278	405.86566162109375	20.7798928834667					1	DETECTED	405.8657 m/z @20.78 [151020OFc1_NvH-0949-Control-23.raw]	405.86566162109375	20.7798928834667	0.253515998666667	99.9456135285333	99.69209752986663	717339.8125	2.3387241037390938E8	3	8095	8.043413718623034	1.080319628981293	2.6797912981995315	405.8556823730469	405.86871337890625
279	405.87872314453125	14.7046054261333					1	DETECTED	405.8787 m/z @14.70 [151020OFc1_NvH-0949-Control-23.raw]	405.87872314453125	14.7046054261333	0.00470147786666667	100.0007856752	99.99608419733335	2339142.75	2.636176445694531E8	2	8095	0.12703275772444655	1.1131648624488037	17.21926805117014	405.8687438964844	405.88134765625
280	405.891357421875	17.8866593933333					1	DETECTED	405.8914 m/z @17.89 [151020OFc1_NvH-0949-Control-23.raw]	405.891357421875	17.8866593933333	0.00470147786666667	99.9897522328	99.98505075493334	3076912.5	2.9282008395843554E8	3	8095	0.20297063332736442	1.8512499276160874	18.369278726210776	405.8813781738281	405.9013366699219
281	405.9078369140625	36.6344948165333					1	DETECTED	405.9078 m/z @36.63 [151020OFc1_NvH-0949-Control-23.raw]	405.9078369140625	36.6344948165333	0.00470147786666667	99.9897522328	99.98505075493334	1030104.125	2.6454257280800733E8	3	8095	19.502208713131058	0.7430178636326392	1.5077274848724285	405.9013671875	405.9178161621094
282	405.9212951660156	42.6247999565333					1	DETECTED	405.9213 m/z @42.62 [151020OFc1_NvH-0949-Control-23.raw]	405.9212951660156	42.6247999565333	0.00470147786666667	100.0007856752	99.99608419733335	435813.96875	2.6207949383331904E8	4	8095	5.067634352576853	0.9403153159457506	1.0480860784648625	405.9179382324219	405.9312438964844
283	405.934814453125	44.2609645330667					1	DETECTED	405.9348 m/z @44.26 [151020OFc1_NvH-0949-Control-23.raw]	405.934814453125	44.2609645330667	0.178683773066667	100.0007856752	99.82210190213334	408297.53125	2.214284722092465E8	0	8095	15.48436888297315	0.9438312278380174	0.2480595669884922	405.9313049316406	405.9447937011719
284	405.95001220703125	48.7656447178667					1	DETECTED	405.9500 m/z @48.77 [151020OFc1_NvH-0949-Control-23.raw]	405.95001220703125	48.7656447178667	0.00470147786666667	100.0007856752	99.99608419733335	298723.96875	2.438862306349771E8	4	8095	23.303532088589442	1.044485071019836	0.09124008600557211	405.94482421875	405.9588623046875
285	405.9688720703125	54.1362529848					1	DETECTED	405.9689 m/z @54.14 [151020OFc1_NvH-0949-Control-23.raw]	405.9688720703125	54.1362529848	0.0271137792	99.9788443581333	99.95173057893331	439069.0625	2.3451523417449534E8	2	8095	1.2630562302937491	0.821214854468887	0.6958025935426817	405.9588928222656	405.9739990234375
286	405.9840087890625	20.9358287829333					1	DETECTED	405.9840 m/z @20.94 [151020OFc1_NvH-0949-Control-23.raw]	405.9840087890625	20.9358287829333	0.876994434933333	99.9897522328	99.11275779786666	1181170.875	2.273066163166154E8	2	8095	0.13061492051321366	1.4264179766611047	116.42472271870484	405.97406005859375	405.9939880371094
287	406.0023498535156	48.8877921336					1	DETECTED	406.0023 m/z @48.89 [151020OFc1_NvH-0949-Control-23.raw]	406.0023498535156	48.8877921336	0.4722657616	100.0007856752	99.52851991360001	385691.53125	2.351788271449057E8	0	8095	3.7666173312981	1.2364737139793558	0.32595129683195073	405.9940185546875	406.0123291015625
288	406.0150146484375	50.2152496752					1	DETECTED	406.0150 m/z @50.22 [151020OFc1_NvH-0949-Control-23.raw]	406.0150146484375	50.2152496752	3.62030944906667	100.0007856752	96.38047622613334	256986.03125	2.65749386247285E8	0	8095	29.01846294499785	1.0539429913662668	1.142007297754996	406.0123596191406	406.017822265625
289	406.0278625488281	68.3166808162667					1	DETECTED	406.0279 m/z @68.32 [151020OFc1_NvH-0949-Control-23.raw]	406.0278625488281	68.3166808162667	0.744139570666667	100.0007856752	99.25664610453335	302307.90625	2.2261021384846556E8	0	8095	35.02070155208706	0.5841821111934434	0.16729143715784442	406.01788330078125	406.0356750488281
290	406.0456848144531	68.3166808162667					1	DETECTED	406.0457 m/z @68.32 [151020OFc1_NvH-0949-Control-23.raw]	406.0456848144531	68.3166808162667	0.4722657616	100.0007856752	99.52851991360001	424395.625	2.2524727181840312E8	2	8095	37.76349709920331	0.5073886652864046	0.5148358288590327	406.03570556640625	406.0556640625
291	406.0570983886719	69.4923380904					1	DETECTED	406.0571 m/z @69.49 [151020OFc1_NvH-0949-Control-23.raw]	406.0570983886719	69.4923380904	0.0271137792	100.0007856752	99.97367189600001	335509.40625	2.996381206535695E8	0	8095	40.344564533528136	1.5528239921729563	0.015508490901083562	406.0556945800781	406.06707763671875
292	406.067626953125	53.1344307448					1	DETECTED	406.0676 m/z @53.13 [151020OFc1_NvH-0949-Control-23.raw]	406.067626953125	53.1344307448	3.0760844712	99.9788443581333	96.9027598869333	291423.78125	2.9870478153833336E8	0	8095	15.486886174368038	1.0091254244567383	3.7078714577983205	406.0671081542969	406.07354736328125
293	406.08355712890625	53.1344307448					1	DETECTED	406.0836 m/z @53.13 [151020OFc1_NvH-0949-Control-23.raw]	406.08355712890625	53.1344307448	0.6711508536	99.9788443581333	99.3076935045333	388358.34375	2.5556732805867213E8	0	8095	5.900134935416723	0.8813183041719622	0.42303424417151986	406.0736083984375	406.0935363769531
294	406.09619140625	61.0572499010667					1	DETECTED	406.0962 m/z @61.06 [151020OFc1_NvH-0949-Control-23.raw]	406.09619140625	61.0572499010667	7.75773862746667	99.8140438176	92.05630519013333	374209.40625	3.1997276659880525E8	0	8095	19.26831841646588	0.6294053368492009	1.031993845495231	406.09356689453125	406.105224609375
295	406.1152648925781	89.5466765928					1	DETECTED	406.1153 m/z @89.55 [151020OFc1_NvH-0949-Control-23.raw]	406.1152648925781	89.5466765928	3.59243105253333	99.9677714885333	96.37534043599997	422278.28125	3.9100852561036515E8	2	8095	4.133207161750278	0.6584770959853778	0.00477415383101338	406.1053161621094	406.125244140625
296	406.1304626464844	73.1760882472					1	DETECTED	406.1305 m/z @73.18 [151020OFc1_NvH-0949-Control-23.raw]	406.1304626464844	73.1760882472	14.661866056	99.8248249106667	85.16295885466671	344096.4375	3.5087827922848725E8	0	8095	37.29524702752448	1.4710683891537817	2.5961834621392548	406.1252746582031	406.1304931640625
297	406.1405029296875	73.1760882472					1	DETECTED	406.1405 m/z @73.18 [151020OFc1_NvH-0949-Control-23.raw]	406.1405029296875	73.1760882472	0.5239441464	99.9677714885333	99.4438273421333	391021.28125	3.148795984718043E8	0	8095	36.78293903615386	6.589976109545074	0.2837498288782401	406.13055419921875	406.1465148925781
298	406.1565856933594	73.1760882472					1	DETECTED	406.1566 m/z @73.18 [151020OFc1_NvH-0949-Control-23.raw]	406.1565856933594	73.1760882472	2.66250763893333	99.8574039442667	97.19489630533336	503327.46875	2.79976239532831E8	0	8095	28.345343330364493	0.8761619187999266	0.2876837529906852	406.1466064453125	406.16656494140625
299	406.1776123046875	68.7239194992					1	DETECTED	406.1776 m/z @68.72 [151020OFc1_NvH-0949-Control-23.raw]	406.1776123046875	68.7239194992	0.805744764533333	100.0007856752	99.19504091066668	346236.1875	2.6962754709748966E8	2	8095	24.560999540212237	0.7272897322050667	4.927586730219409	406.1676330566406	406.18212890625
300	406.192138671875	48.1900220818667					1	DETECTED	406.1921 m/z @48.19 [151020OFc1_NvH-0949-Control-23.raw]	406.192138671875	48.1900220818667	0.0707950885333333	99.9566442258667	99.88584913733337	4634464.0	3.7241327750134844E8	2	8095	0.19119641584605773	1.1012905729272395	122.23526151560854	406.1821594238281	406.2021179199219
301	406.2101135253906	17.8452325656					1	DETECTED	406.2101 m/z @17.85 [151020OFc1_NvH-0949-Control-23.raw]	406.2101135253906	17.8452325656	1.85700619493333	99.9566442258667	98.09963803093336	1246136.75	3.362290696795751E8	2	8095	0.3159532093503685	0.5514439834387104	34.302351562133246	406.2021484375	406.21148681640625
302	406.22149658203125	39.9087053309333					1	DETECTED	406.2215 m/z @39.91 [151020OFc1_NvH-0949-Control-23.raw]	406.22149658203125	39.9087053309333	2.78173383306667	99.9566442258667	97.17491039280003	4.2422984E7	9.71023244246526E8	3	8095	0.06237465670128728	0.5110172307713279	1.5883003545196173	406.2115173339844	406.2314758300781
303	406.23907470703125	35.3011184672					1	DETECTED	406.2391 m/z @35.30 [151020OFc1_NvH-0949-Control-23.raw]	406.23907470703125	35.3011184672	2.79085200693333	99.9456135285333	97.15476152159997	1239243.375	3.570886437758947E8	2	8095	26.79392154578389	0.6078444806245658	1.8677712636089274	406.23150634765625	406.2452697753906
304	406.2552795410156	24.3930022584					1	DETECTED	406.2553 m/z @24.39 [151020OFc1_NvH-0949-Control-23.raw]	406.2552795410156	24.3930022584	3.01126226826667	99.9456135285333	96.93435126026662	1763862.0	3.219390887661247E8	2	8095	0.18318416362200196	3.5450965585876006	2.7538257800871495	406.24530029296875	406.2652587890625
305	406.26788330078125	46.6898312885333					1	DETECTED	406.2679 m/z @46.69 [151020OFc1_NvH-0949-Control-23.raw]	406.26788330078125	46.6898312885333	3.5338504664	99.9126299501333	96.3787794837333	711959.375	3.3591165368384796E8	2	8095	0.17721680387918326	0.7509318733576228	1.3675514770123505	406.2652893066406	406.2778625488281
306	406.28167724609375	92.5642241402667					1	DETECTED	406.2817 m/z @92.56 [151020OFc1_NvH-0949-Control-23.raw]	406.28167724609375	92.5642241402667	4.72918507386667	99.9018347282667	95.17264965440003	326705.0625	3.634438837307748E8	0	8095	31.421169251974923	0.6762599269346088	0.07317061857029025	406.27789306640625	406.2886657714844
307	406.2986755371094	63.6455313189333					1	DETECTED	406.2987 m/z @63.65 [151020OFc1_NvH-0949-Control-23.raw]	406.2986755371094	63.6455313189333	0.2642014064	99.9677714885333	99.7035700821333	401279.09375	3.113740778209982E8	0	8095	47.10030000974651	0.9231155265516434	0.8373420083049098	406.2887268066406	406.3086242675781
308	406.3111267089844	57.2606990056					1	DETECTED	406.3111 m/z @57.26 [151020OFc1_NvH-0949-Control-23.raw]	406.3111267089844	57.2606990056	15.1385733466667	99.8906094957333	84.7520361490666	399323.46875	2.889406405381126E8	0	8095	2.884311022408319	1.1635634174881944	10.753951539209071	406.3087158203125	406.32110595703125
309	406.3252258300781	60.2775794112					1	DETECTED	406.3252 m/z @60.28 [151020OFc1_NvH-0949-Control-23.raw]	406.3252258300781	60.2775794112	30.1197305413333	99.8906094957333	69.7708789544	316665.25	2.824938220992708E8	0	8095	30.091742557164117	0.9826682035202484	20.78116368052212	406.3211364746094	406.32537841796875
310	406.3354187011719	63.6455313189333					1	DETECTED	406.3354 m/z @63.65 [151020OFc1_NvH-0949-Control-23.raw]	406.3354187011719	63.6455313189333	1.359709312	99.2982972762667	97.93858796426669	408771.0625	2.651022839485462E8	2	8095	33.299636331542644	0.8416012339553319	0.02993742747098223	406.3255920410156	406.3453063964844
311	406.3455505371094	54.9218294005333					1	DETECTED	406.3456 m/z @54.92 [151020OFc1_NvH-0949-Control-23.raw]	406.3455505371094	54.9218294005333	5.79123572266667	99.2872785930667	93.49604287040003	319365.59375	4.743272594835092E8	2	8095	35.520249319617506	1.176486015644198	0.9437706925024923	406.3454284667969	406.3497314453125
312	406.3597412109375	61.6385161448					1	DETECTED	406.3597 m/z @61.64 [151020OFc1_NvH-0949-Control-23.raw]	406.3597412109375	61.6385161448	7.366269456	99.6168319322667	92.25056247626671	710535.1875	2.6372531465157458E8	0	8095	19.548281793568805	0.7771023269227537	7.629246694431222	406.3497619628906	406.36053466796875
313	406.37054443359375	89.9358080946667					1	DETECTED	406.3705 m/z @89.94 [151020OFc1_NvH-0949-Control-23.raw]	406.37054443359375	89.9358080946667	4.79634011813333	99.9456135285333	95.14927341039997	741948.0625	2.91648633419689E8	3	8095	28.27418390506668	1.9569074049368826	0.017619753967461182	406.3606262207031	406.3804931640625
314	406.3847351074219	60.3074144216					1	DETECTED	406.3847 m/z @60.31 [151020OFc1_NvH-0949-Control-23.raw]	406.3847351074219	60.3074144216	6.59848442533333	99.7154636592	93.11697923386667	453780.46875	3.024053838631672E8	0	8095	31.03128162939891	0.6882777046876002	2.005091165271517	406.38055419921875	406.38494873046875
315	406.39495849609375	89.9241373493333					1	DETECTED	406.3950 m/z @89.92 [151020OFc1_NvH-0949-Control-23.raw]	406.39495849609375	89.9241373493333	2.66250763893333	99.484601524	96.82209388506666	676740.5	2.6801657254408234E8	3	8095	28.481063105246648	0.5322753576047994	0.002621600043835131	406.3849792480469	406.4049377441406
316	406.41693115234375	78.8151042189333					1	DETECTED	406.4169 m/z @78.82 [151020OFc1_NvH-0949-Control-23.raw]	406.41693115234375	78.8151042189333	5.42613944293333	99.0417980610667	93.61565861813337	486264.53125	2.5178845751256105E8	0	8095	34.44314513673622	0.6365895403887933	0.564086792327957	406.406982421875	406.41912841796875
317	406.42913818359375	89.9146994677333					1	DETECTED	406.4291 m/z @89.91 [151020OFc1_NvH-0949-Control-23.raw]	406.42913818359375	89.9146994677333	3.09500488373333	99.484601524	96.38959664026667	791477.3125	2.964109087387406E8	2	8095	9.488123148985508	0.5226890609552417	0.019749056355415642	406.4191589355469	406.4391174316406
318	406.4460754394531	89.9586633653333					1	DETECTED	406.4461 m/z @89.96 [151020OFc1_NvH-0949-Control-23.raw]	406.4460754394531	89.9586633653333	3.3552333016	99.484601524	96.1293682224	477256.40625	2.517669919267171E8	0	8095	28.317314085841012	0.5647494067743077	0.01794173201634849	406.43914794921875	406.4541320800781
319	406.4641418457031	26.5797481994667					1	DETECTED	406.4641 m/z @26.58 [151020OFc1_NvH-0949-Control-23.raw]	406.4641418457031	26.5797481994667	2.84605156053333	99.484601524	96.63854996346667	1532393.375	3.207940300935327E8	2	8095	0.28940358996228	0.8305046537610978	49.27179084537496	406.45416259765625	406.47412109375
320	406.48712158203125	82.2338031034667					1	DETECTED	406.4871 m/z @82.23 [151020OFc1_NvH-0949-Control-23.raw]	406.48712158203125	82.2338031034667	2.8552142032	99.484601524	96.62938732079999	582918.5625	2.9207913104545313E8	4	8095	67.45295750660215	0.5958070698580665	7.6979304129698045	406.4771423339844	406.4930725097656
321	406.5032043457031	82.2870213866667					1	DETECTED	406.5032 m/z @82.29 [151020OFc1_NvH-0949-Control-23.raw]	406.5032043457031	82.2870213866667	2.84605156053333	99.484601524	96.63854996346667	643400.4375	2.7552892546815085E8	2	8095	23.89768234415334	0.5996705056484488	12.671919477973724	406.49322509765625	406.5131530761719
322	406.5235595703125	89.8921123264					1	DETECTED	406.5236 m/z @89.89 [151020OFc1_NvH-0949-Control-23.raw]	406.5235595703125	89.8921123264	5.35061957653333	98.4184156341333	93.06779605759996	696952.6875	2.5006930478537425E8	0	8095	6.312442845253614	0.7258538376972662	0.18274845431516273	406.5135803222656	406.5259094238281
323	406.53594970703125	15.0556473853333					1	DETECTED	406.5359 m/z @15.06 [151020OFc1_NvH-0949-Control-23.raw]	406.53594970703125	15.0556473853333	2.30280134826667	98.811798976	96.50899762773334	1.955688E7	5.5407382937586E8	3	8095	0.20010253757034846	24.64416420506202	54.67354161961422	406.5259704589844	406.5459289550781
324	406.5498046875	82.2338031034667					1	DETECTED	406.5498 m/z @82.23 [151020OFc1_NvH-0949-Control-23.raw]	406.5498046875	82.2338031034667	5.34145085653333	97.1456622328	91.80421137626668	863508.75	2.5313897972307423E8	2	8095	75.06105772430172	0.5017102737660811	0.1409695743519517	406.54595947265625	406.5508117675781
325	406.5608215332031	82.2338031034667					1	DETECTED	406.5608 m/z @82.23 [151020OFc1_NvH-0949-Control-23.raw]	406.5608215332031	82.2338031034667	2.0790580264	99.7374675722667	97.65840954586669	1998142.375	2.749761151840305E8	0	8095	66.60896165604174	65.05599229528819	0.11882390787189502	406.55084228515625	406.57080078125
326	406.58154296875	82.2338031034667					1	DETECTED	406.5815 m/z @82.23 [151020OFc1_NvH-0949-Control-23.raw]	406.58154296875	82.2338031034667	2.9835191912	99.2872785930667	96.3037594018667	2018937.5	2.5509016870275918E8	0	8095	53.268158351123375	7.423776373920521	0.04555997242311198	406.5715637207031	406.5879821777344
327	406.5979919433594	82.2338031034667					1	DETECTED	406.5980 m/z @82.23 [151020OFc1_NvH-0949-Control-23.raw]	406.5979919433594	82.2338031034667	3.61101803653333	98.6807420338667	95.06972399733337	3178321.5	2.815815804023895E8	0	8095	28.332758298776845	0.5829332830888135	0.10075553052918934	406.58807373046875	406.60772705078125
328	406.6114196777344	89.8118052498667					1	DETECTED	406.6114 m/z @89.81 [151020OFc1_NvH-0949-Control-23.raw]	406.6114196777344	89.8118052498667	2.2360686184	99.2760456058667	97.0399769874667	1360278.25	2.726405847215913E8	0	8095	9.033869704796516	0.620153857961919	0.04775753693865041	406.6080627441406	406.6213684082031
329	406.6256103515625	89.7847783402667					1	DETECTED	406.6256 m/z @89.78 [151020OFc1_NvH-0949-Control-23.raw]	406.6256103515625	89.7847783402667	3.28203018106667	99.2760456058667	95.99401542480003	950154.6875	2.178511765470681E8	0	8095	7.009753510864002	0.6261814998849634	0.24008899961391414	406.6214904785156	406.6355895996094
330	406.6394348144531	84.2637006365333					1	DETECTED	406.6394 m/z @84.26 [151020OFc1_NvH-0949-Control-23.raw]	406.6394348144531	84.2637006365333	3.50509401546667	99.2760456058667	95.77095159040003	284173.03125	1.854554881796045E8	0	8095	0.991876422334883	0.7358999390045806	4.073050403495071	406.6357421875	406.6493225097656
331	406.6635437011719	83.8808823696					1	DETECTED	406.6635 m/z @83.88 [151020OFc1_NvH-0949-Control-23.raw]	406.6635437011719	83.8808823696	3.14239807653333	99.2760456058667	96.13364752933337	275279.78125	1.8063966004527593E8	0	8095	0.21471262009126235	1.8900601081335267	3.051242534216261	406.653564453125	406.6638488769531
332	406.6739196777344	83.8808823696					1	DETECTED	406.6739 m/z @83.88 [151020OFc1_NvH-0949-Control-23.raw]	406.6739196777344	83.8808823696	1.62131696693333	99.2760456058667	97.65472863893336	488762.53125	1.829258364780651E8	3	8095	2.1046518131928593	0.5052685607345621	0.1253325177802674	406.66400146484375	406.6838073730469
333	406.6938171386719	48.1629994413333					1	DETECTED	406.6938 m/z @48.16 [151020OFc1_NvH-0949-Control-23.raw]	406.6938171386719	48.1629994413333	3.94050617413333	99.9897522328	96.04924605866667	2077785.0	1.9307695487561628E8	3	8095	0.2140766580443767	1.3879403037490907	0.016033640296528026	406.68389892578125	406.70379638671875
334	406.7095642089844	83.8808823696					1	DETECTED	406.7096 m/z @83.88 [151020OFc1_NvH-0949-Control-23.raw]	406.7095642089844	83.8808823696	1.81084234746667	98.1597797866667	96.34893743920003	650305.4375	1.8079948355717015E8	2	8095	66.65597314702659	0.507429132478806	0.012041868826241345	406.703857421875	406.71270751953125
335	406.72271728515625	39.9087053309333					1	DETECTED	406.7227 m/z @39.91 [151020OFc1_NvH-0949-Control-23.raw]	406.72271728515625	39.9087053309333	2.52406522613333	99.9235613645333	97.39949613839997	1.9367056E7	5.531926278855635E8	2	8095	0.17992652128375397	3.20333854959597	6.419889821623141	406.7127380371094	406.7326965332031
336	406.73480224609375	23.0090757770667					1	DETECTED	406.7348 m/z @23.01 [151020OFc1_NvH-0949-Control-23.raw]	406.73480224609375	23.0090757770667	2.34890548373333	98.1597797866667	95.81087430293337	3663538.25	2.4282170892854115E8	2	8095	0.23082586153067552	0.8307573217815091	54.68290323464291	406.73272705078125	406.7447814941406
337	406.74749755859375	19.9491881725333					1	DETECTED	406.7475 m/z @19.95 [151020OFc1_NvH-0949-Control-23.raw]	406.74749755859375	19.9491881725333	2.88270976346667	98.1597797866667	95.27707002320004	337654.34375	1.8780966922219825E8	0	8095	12.961425599254007	2.250570837203871	0.34118284615056027	406.74481201171875	406.7556457519531
338	406.7656555175781	30.9976687298667					1	DETECTED	406.7657 m/z @31.00 [151020OFc1_NvH-0949-Control-23.raw]	406.7656555175781	30.9976687298667	3.1330549536	97.939652828	94.80659787440001	1014214.9375	1.681014811092295E8	0	8095	0.155422192983675	1.074423843304355	0.01608956120414551	406.7557067871094	406.77557373046875
339	406.7867126464844	82.8110292597333					1	DETECTED	406.7867 m/z @82.81 [151020OFc1_NvH-0949-Control-23.raw]	406.7867126464844	82.8110292597333	3.6789258416	82.8110292597333	79.1321034181333	212470.203125	1.9192643160709578E8	0	8095	61.96227794553161	0.5	null	406.7768249511719	406.7868347167969
340	406.79736328125	82.8110292597333					1	DETECTED	406.7974 m/z @82.81 [151020OFc1_NvH-0949-Control-23.raw]	406.79736328125	82.8110292597333	2.87358239173333	99.8140438176	96.94046142586666	253458.015625	2.321882615849712E8	0	8095	54.443442382951766	525.0747695246386	0.27414282616981017	406.78753662109375	406.8045959472656
341	406.8149108886719	82.8110292597333					1	DETECTED	406.8149 m/z @82.81 [151020OFc1_NvH-0949-Control-23.raw]	406.8149108886719	82.8110292597333	1.18511782186667	99.8031357378667	98.61801791600003	343858.875	2.6232369726659867E8	0	8095	75.07163780102967	0.6134998678759197	114.72114026864523	406.804931640625	406.8248291015625
342	406.83648681640625	41.0189869658667					1	DETECTED	406.8365 m/z @41.02 [151020OFc1_NvH-0949-Control-23.raw]	406.83648681640625	41.0189869658667	0.00470147786666667	99.8686243165333	99.86392283866664	120062.6015625	1.5324652897765383E8	0	8095	57.113973512066444	1.2427112536796225	1.6185950442492045	406.8265075683594	406.8464050292969
343	406.84796142578125	42.6247999565333					1	DETECTED	406.8480 m/z @42.62 [151020OFc1_NvH-0949-Control-23.raw]	406.84796142578125	42.6247999565333	0.0160079885333333	99.9566442258667	99.94063623733336	99218.859375	1.4566824302280295E8	0	8095	0.16454916383855078	1.2420497456523987	1.3251433067448886	406.84649658203125	406.8579406738281
344	406.86907958984375	15.0761282618667					1	DETECTED	406.8691 m/z @15.08 [151020OFc1_NvH-0949-Control-23.raw]	406.86907958984375	15.0761282618667	0.00470147786666667	100.0007856752	99.99608419733335	1.2834028E7	3.44082574274734E8	0	8095	0.28816751428016296	4.820210039863777	46.96396999377762	406.8591003417969	406.8790283203125
345	406.8845520019531	15.3474461725333					1	DETECTED	406.8846 m/z @15.35 [151020OFc1_NvH-0949-Control-23.raw]	406.8845520019531	15.3474461725333	0.00470147786666667	99.9897522328	99.98505075493334	193848.765625	1.542335712634808E8	0	8095	3.362987663981185	0.5260987788604996	89.20408164239346	406.87908935546875	406.88665771484375
346	406.89666748046875	41.2140988314667					1	DETECTED	406.8967 m/z @41.21 [151020OFc1_NvH-0949-Control-23.raw]	406.89666748046875	41.2140988314667	0.00470147786666667	99.9897522328	99.98505075493334	446387.1875	1.5740655486414385E8	3	8095	33.033908160115104	0.5801257100225308	0.2928787262353413	406.8866882324219	406.8985595703125
347	406.9085693359375	42.7234067368					1	DETECTED	406.9086 m/z @42.72 [151020OFc1_NvH-0949-Control-23.raw]	406.9085693359375	42.7234067368	0.00470147786666667	99.9788443581333	99.97414288026664	1454683.25	1.5025752111224344E8	3	8095	0.15386141104531248	0.5637536371679089	0.018577183356183878	406.8985900878906	406.9185485839844
348	406.92919921875	0.441253814133333					1	DETECTED	406.9292 m/z @0.44 [151020OFc1_NvH-0949-Control-23.raw]	406.92919921875	0.441253814133333	0.00470147786666667	100.0007856752	99.99608419733335	82178.171875	1.293777045376809E8	0	8095	0.586300240469884	1.3296440147687965	1.0359181379950686	406.9192810058594	406.93011474609375
349	406.94012451171875	45.2171707741333					1	DETECTED	406.9401 m/z @45.22 [151020OFc1_NvH-0949-Control-23.raw]	406.94012451171875	45.2171707741333	0.00470147786666667	100.0007856752	99.99608419733335	195768.5625	1.279460823877224E8	0	8095	44.890466804551544	1.075967720001623	1.155080393672629	406.9303283691406	406.94921875
350	406.9592590332031	32.8473041229333					1	DETECTED	406.9593 m/z @32.85 [151020OFc1_NvH-0949-Control-23.raw]	406.9592590332031	32.8473041229333	0.00470147786666667	99.9456135285333	99.94091205066664	652415.5625	1.4780361751233852E8	4	8095	0.13139514431441057	0.6282747695237123	0.11195931793932597	406.9493103027344	406.9691162109375
351	406.9809265136719	19.5008219424					1	DETECTED	406.9809 m/z @19.50 [151020OFc1_NvH-0949-Control-23.raw]	406.9809265136719	19.5008219424	0.0271137792	99.9566442258667	99.9295304466667	541014.25	1.3192455621042113E8	0	8095	0.10284814943829801	0.8745393874155276	0.08902595207749793	406.9709777832031	406.99090576171875
352	406.9932556152344	13.3516772418667					1	DETECTED	406.9933 m/z @13.35 [151020OFc1_NvH-0949-Control-23.raw]	406.9932556152344	13.3516772418667	0.575918214666667	99.9345673141333	99.35864909946663	90390.9765625	1.2422813888375366E8	0	8095	0.09357870462700646	4.961994197604037	0.21074867570852274	406.99102783203125	407.0018615722656
353	407.0119323730469	53.5698969181333					1	DETECTED	407.0119 m/z @53.57 [151020OFc1_NvH-0949-Control-23.raw]	407.0119323730469	53.5698969181333	0.00470147786666667	99.9677714885333	99.96307001066664	195884.015625	1.3858987417654094E8	0	8095	0.380555526581567	1.078529059543963	0.012217367684623524	407.0019836425781	407.02191162109375
354	407.04400634765625	29.9167370042667					1	DETECTED	407.0440 m/z @29.92 [151020OFc1_NvH-0949-Control-23.raw]	407.04400634765625	29.9167370042667	0.389465937866667	99.8906094957333	99.50114355786664	156671.25	1.2623278134061581E8	0	8095	6.967002360941773	2.3992847355410394	353.7630957462454	407.0341491699219	407.0517272949219
355	407.06182861328125	46.7764630608					1	DETECTED	407.0618 m/z @46.78 [151020OFc1_NvH-0949-Control-23.raw]	407.06182861328125	46.7764630608	0.534656252	100.0007856752	99.4661294232	503812.8125	1.4319333271373042E8	0	8095	0.29346390272762335	0.9490587849534655	1.1890863396241511	407.0518798828125	407.0717468261719
356	407.099365234375	90.3705778373333					1	DETECTED	407.0994 m/z @90.37 [151020OFc1_NvH-0949-Control-23.raw]	407.099365234375	90.3705778373333	0.5239441464	99.5947341130667	99.07078996666671	142158.75	1.636281856069321E8	0	8095	0.06395359309009052	0.5514980612666541	0.1033494897205083	407.09466552734375	407.1084899902344
357	407.1189880371094	89.5694077706667					1	DETECTED	407.1190 m/z @89.57 [151020OFc1_NvH-0949-Control-23.raw]	407.1189880371094	89.5694077706667	0.167958678933333	99.8574039442667	99.68944526533336	79729.0234375	1.37308760003242E8	0	8095	0.47142958265547463	0.5578653993665769	0.12545907095095254	407.110595703125	407.1263732910156
358	407.1426086425781	47.7919059637333					1	DETECTED	407.1426 m/z @47.79 [151020OFc1_NvH-0949-Control-23.raw]	407.1426086425781	47.7919059637333	0.0160079885333333	100.0007856752	99.98477768666667	48129.4609375	1.3269610168046227E8	0	8095	86.73590903617882	0.9981405779448022	1.17639358038713	407.13336181640625	407.1448974609375
359	407.1554260253906	92.1035185498667					1	DETECTED	407.1554 m/z @92.10 [151020OFc1_NvH-0949-Control-23.raw]	407.1554260253906	92.1035185498667	0.5863680384	99.7809089941333	99.1945409557333	193100.40625	1.4668249343887544E8	0	8095	0.06308286785102268	36.44792667553473	0.001360964328071844	407.14569091796875	407.1647033691406
360	407.1660461425781	90.6116335186667					1	DETECTED	407.1660 m/z @90.61 [151020OFc1_NvH-0949-Control-23.raw]	407.1660461425781	90.6116335186667	4.89909781653333	99.9566442258667	95.05754640933337	112264.7265625	1.2426218973844588E8	0	8095	0.05285966353430638	0.554513675453936	0.006106455334149347	407.1660461425781	407.176025390625
361	407.1764831542969	42.6470955456					1	DETECTED	407.1765 m/z @42.65 [151020OFc1_NvH-0949-Control-23.raw]	407.1764831542969	42.6470955456	4.62597131253333	99.4183444394667	94.79237312693337	68402.7734375	1.2421075289043011E8	0	8095	73.783978246323	1.2826052989114505	1.5643788221126549	407.1762390136719	407.181884765625
362	407.19195556640625	13.7651124333333					1	DETECTED	407.1920 m/z @13.77 [151020OFc1_NvH-0949-Control-23.raw]	407.19195556640625	13.7651124333333	2.91925452693333	98.5060587485333	95.58680422159998	327206.625	1.4897715075927347E8	3	8095	0.12269455626685577	9.603613807149364	7.1861555332132845	407.1819763183594	407.1927185058594
363	407.2027282714844	15.0556473853333					1	DETECTED	407.2027 m/z @15.06 [151020OFc1_NvH-0949-Control-23.raw]	407.2027282714844	15.0556473853333	0.368995819466667	99.8464723682667	99.47747654880004	4669327.5	3.5059922511288726E8	3	8095	7.654300899129682	2.4999327222471375	208.8501437467708	407.1927490234375	407.21270751953125
364	407.2132263183594	23.9862043226667					1	DETECTED	407.2132 m/z @23.99 [151020OFc1_NvH-0949-Control-23.raw]	407.2132263183594	23.9862043226667	3.11352767333333	62.3887741693333	59.27524649599997	199821.8125	1.1155596910715084E8	0	8095	6.746584112436093	3.7564656142280612	0.039415678770190386	407.2127380371094	407.2142028808594
365	407.2242431640625	39.9087053309333					1	DETECTED	407.2242 m/z @39.91 [151020OFc1_NvH-0949-Control-23.raw]	407.2242431640625	39.9087053309333	0.482815555466667	99.6057483208	99.12293276533333	4601507.0	3.1734263613170576E8	3	8095	0.14671850777569517	0.5130543973091112	0.019703626715195748	407.2142639160156	407.2342224121094
366	407.23638916015625	23.0198696368					1	DETECTED	407.2364 m/z @23.02 [151020OFc1_NvH-0949-Control-23.raw]	407.23638916015625	23.0198696368	3.14239807653333	98.1158962834667	94.97349820693337	1641576.625	2.1359809690324736E8	3	8095	22.30463650707059	1.3074229021595982	2.848835529015749	407.2342529296875	407.2463684082031
367	407.2570495605469	35.4019669573333					1	DETECTED	407.2570 m/z @35.40 [151020OFc1_NvH-0949-Control-23.raw]	407.2570495605469	35.4019669573333	2.79085200693333	95.4055250042667	92.61467299733337	298491.46875	1.4308249289775908E8	0	8095	27.90184375499658	1.2536501303230805	4.556617515315845	407.2470703125	407.2570495605469
368	407.2670593261719	30.9976687298667					1	DETECTED	407.2671 m/z @31.00 [151020OFc1_NvH-0949-Control-23.raw]	407.2670593261719	30.9976687298667	3.61101803653333	96.5310497909333	92.92003175439997	576186.9375	1.5342786300404754E8	2	8095	4.428937831258878	0.8001313181846792	0.6896607350461268	407.2571105957031	407.27703857421875
369	407.2855529785156	20.8376134706667					1	DETECTED	407.2856 m/z @20.84 [151020OFc1_NvH-0949-Control-23.raw]	407.2855529785156	20.8376134706667	1.8383319016	92.4299568496	90.591624948	85927.859375	1.663191103234517E8	0	8095	33.15227019458723	2.384080277422041	3.7268697279710414	407.2771301269531	407.29052734375
370	407.3007507324219	91.6423446362667					1	DETECTED	407.3008 m/z @91.64 [151020OFc1_NvH-0949-Control-23.raw]	407.3007507324219	91.6423446362667	19.3961862765333	92.6578976901333	73.2617114136	252283.03125	1.1980394187986284E8	0	8095	0.6292926478072616	1.1032443682209212	0.05988671773933189	407.2915954589844	407.30975341796875
371	407.31640625	92.6578976901333					1	DETECTED	407.3164 m/z @92.66 [151020OFc1_NvH-0949-Control-23.raw]	407.31640625	92.6578976901333	37.5945173141333	92.6578976901333	55.063380376	56554.13671875	8.037215234473431E7	0	8095	1.3487310739661922	0.5	null	407.31298828125	407.3213806152344
372	407.3369445800781	90.9512459368					1	DETECTED	407.3369 m/z @90.95 [151020OFc1_NvH-0949-Control-23.raw]	407.3369445800781	90.9512459368	3.24518045653333	94.3029291557333	91.05774869919996	261710.171875	1.43292989074096E8	0	8095	0.37062828821778737	0.5042594853310699	1.4367571299314639	407.32916259765625	407.3408203125
373	407.3520202636719	92.6578976901333					1	DETECTED	407.3520 m/z @92.66 [151020OFc1_NvH-0949-Control-23.raw]	407.3520202636719	92.6578976901333	0.389465937866667	99.0639123864	98.67444644853335	267937.03125	2.4616099851915562E8	0	8095	7.421694881932268	3.531344606593826	5.710934238418792	407.3427429199219	407.36090087890625
374	407.4344482421875	43.7202538498667					1	DETECTED	407.4344 m/z @43.72 [151020OFc1_NvH-0949-Control-23.raw]	407.4344482421875	43.7202538498667	1.60240324213333	99.6385914330667	98.03618819093336	131872.046875	1.4245599807858998E8	0	8095	87.94908451509603	1.4842261758271116	1.7467739218533431	407.424560546875	407.4444274902344
375	407.4606018066406	32.8640686381333					1	DETECTED	407.4606 m/z @32.86 [151020OFc1_NvH-0949-Control-23.raw]	407.4606018066406	32.8640686381333	2.6809114336	98.4622734077333	95.7813619741333	335816.875	1.298849488915434E8	0	8095	0.18239081093306453	0.502034945296161	0.01662950652199268	407.45062255859375	407.46490478515625
376	407.4749450683594	20.7149939858667					1	DETECTED	407.4749 m/z @20.71 [151020OFc1_NvH-0949-Control-23.raw]	407.4749450683594	20.7149939858667	2.3211989088	98.1158962834667	95.7946973746667	551635.3125	1.414936759213051E8	0	8095	0.42791645366419573	3.094156150874929	0.1020712510071606	407.4651184082031	407.48480224609375
377	407.4874267578125	16.3790328205333					1	DETECTED	407.4874 m/z @16.38 [151020OFc1_NvH-0949-Control-23.raw]	407.4874267578125	16.3790328205333	3.82878638133333	98.7468499773333	94.91806359599997	146740.46875	1.5783611513760546E8	0	8095	3.7322583784605037	3.8422417733133662	0.2965692510953907	407.4849853515625	407.4876708984375
378	407.4976806640625	11.2182614984					1	DETECTED	407.4977 m/z @11.22 [151020OFc1_NvH-0949-Control-23.raw]	407.4976806640625	11.2182614984	3.5818209384	96.8961063570667	93.3142854186667	336883.90625	1.1893935631816065E8	0	8095	8.631332535401228	5.163941298773981	0.19462587799027117	407.4877014160156	407.5076599121094
379	407.51654052734375	17.3234880533333					1	DETECTED	407.5165 m/z @17.32 [151020OFc1_NvH-0949-Control-23.raw]	407.51654052734375	17.3234880533333	6.03045591413333	95.1369407493333	89.10648483519998	84125.5859375	1.1829828670712644E8	0	8095	16.34677783448167	3.9451975225456386	0.7550148812439462	407.5076904296875	407.5201110839844
380	407.5301513671875	20.5554619034667					1	DETECTED	407.5302 m/z @20.56 [151020OFc1_NvH-0949-Control-23.raw]	407.5301513671875	20.5554619034667	2.9100985784	99.8031357378667	96.8930371594667	1270308.875	1.451820387846987E8	3	8095	0.13223721394992083	0.6417290388385828	0.025432478984468727	407.5203552246094	407.5312194824219
381	407.5412292480469	22.6077056413333					1	DETECTED	407.5412 m/z @22.61 [151020OFc1_NvH-0949-Control-23.raw]	407.5412292480469	22.6077056413333	3.1330549536	97.5086427941333	94.3755878405333	1722010.875	1.8432832741109478E8	3	8095	0.22820979866864022	0.5321898240888577	1.4296712095417492	407.53125	407.55120849609375
382	407.5530090332031	16.1301850786667					1	DETECTED	407.5530 m/z @16.13 [151020OFc1_NvH-0949-Control-23.raw]	407.5530090332031	16.1301850786667	3.1330549536	47.8743177058667	44.7412627522667	769882.5625	8.539139652928676E7	3	8095	6.88491882906564	2.7092067368655406	1.8604253849627364	407.5512390136719	407.55511474609375
383	407.56512451171875	19.5896274106667					1	DETECTED	407.5651 m/z @19.59 [151020OFc1_NvH-0949-Control-23.raw]	407.56512451171875	19.5896274106667	3.49594020933333	97.1046082042667	93.60866799493337	2809476.5	1.9687708221846163E8	3	8095	0.2125001284139998	0.5519141592544644	4.052847083231312	407.5551452636719	407.5751037597656
384	407.5802001953125	45.792220548					1	DETECTED	407.5802 m/z @45.79 [151020OFc1_NvH-0949-Control-23.raw]	407.5802001953125	45.792220548	3.69758777386667	96.4334380266667	92.73585025280003	306078.75	1.1454440481835723E8	0	8095	3.1820854603727753	0.5044028401323999	6.335762758540756	407.57513427734375	407.5901184082031
385	407.5968322753906	20.0646618029333					1	DETECTED	407.5968 m/z @20.06 [151020OFc1_NvH-0949-Control-23.raw]	407.5968322753906	20.0646618029333	2.29366761253333	91.9073709402667	89.61370332773338	145285.84375	1.3591252497228318E8	0	8095	0.13110784734970693	4.4573195906195275	0.017149615149642524	407.5903015136719	407.6061706542969
386	407.6162414550781	25.7460842949333					1	DETECTED	407.6162 m/z @25.75 [151020OFc1_NvH-0949-Control-23.raw]	407.6162414550781	25.7460842949333	1.977275632	94.9548967061333	92.9776210741333	146745.46875	1.1777081395128436E8	0	8095	10.255612451945328	3.341022058915611	0.38801629878600796	407.6063232421875	407.6258239746094
387	407.63531494140625	41.6187525114667					1	DETECTED	407.6353 m/z @41.62 [151020OFc1_NvH-0949-Control-23.raw]	407.63531494140625	41.6187525114667	3.86785883066667	97.0053503976	93.13749156693332	73263.640625	1.1726926227365045E8	0	8095	2.1652922691044623	1.282612406549075	1.56452805643905	407.62664794921875	407.6450500488281
388	407.6873779296875	11.4004094874667					1	DETECTED	407.6874 m/z @11.40 [151020OFc1_NvH-0949-Control-23.raw]	407.6873779296875	11.4004094874667	1.457725384	98.26952574	96.811800356	2145610.0	1.5617910042966756E8	0	8095	0.22470519629476549	1.2130261155449353	1.6546048667875521	407.67755126953125	407.69732666015625
389	407.7032775878906	44.6378852296					1	DETECTED	407.7033 m/z @44.64 [151020OFc1_NvH-0949-Control-23.raw]	407.7032775878906	44.6378852296	2.87358239173333	98.1381986717333	95.26461627999997	544678.9375	1.344997043495105E8	0	8095	0.17503559960890414	1.3769534201515365	0.011408663410382866	407.6974182128906	407.7096252441406
390	407.7196350097656	14.1538954514667					1	DETECTED	407.7196 m/z @14.15 [151020OFc1_NvH-0949-Control-23.raw]	407.7196350097656	14.1538954514667	2.70840928693333	98.127052864	95.41864357706667	2757819.5	2.1975399953637186E8	2	8095	0.19768570429931387	0.9086377603373607	50.036621538801874	407.70965576171875	407.7296142578125
391	407.7310485839844	29.3537773658667					1	DETECTED	407.7310 m/z @29.35 [151020OFc1_NvH-0949-Control-23.raw]	407.7310485839844	29.3537773658667	2.80929966373333	98.26952574	95.46022607626668	477820.78125	1.4847125517871934E8	0	8095	19.145100460993103	0.5100962150977854	1.7829990285977306	407.7296447753906	407.74102783203125
392	407.7438659667969	32.7072721266667					1	DETECTED	407.7439 m/z @32.71 [151020OFc1_NvH-0949-Control-23.raw]	407.7438659667969	32.7072721266667	3.05750133946667	49.3551825656	46.297681226133335	278774.09375	7.631377591474831E7	0	8095	13.533467472707297	0.5599841689555519	0.1624553419644296	407.7411193847656	407.7452697753906
393	407.75531005859375	27.8247361336					1	DETECTED	407.7553 m/z @27.82 [151020OFc1_NvH-0949-Control-23.raw]	407.75531005859375	27.8247361336	1.12600798346667	98.1929977917333	97.06698980826664	3.9513088E7	6.721221374826522E8	2	8095	0.18839838260194952	1.3200537312796434	1.5106620527179593	407.74542236328125	407.7652587890625
394	407.7728271484375	17.3774165557333					1	DETECTED	407.7728 m/z @17.38 [151020OFc1_NvH-0949-Control-23.raw]	407.7728271484375	17.3774165557333	2.97422700106667	99.5724883794667	96.59826137840004	237695.734375	1.2647022720849054E8	0	8095	12.413368053656944	3.5928691998254587	126.1865141670948	407.7653503417969	407.7825927734375
395	407.79693603515625	20.0328844264					1	DETECTED	407.7969 m/z @20.03 [151020OFc1_NvH-0949-Control-23.raw]	407.79693603515625	20.0328844264	1.62131696693333	99.8686243165333	98.24730734959996	176993.34375	1.0515130360540673E8	0	8095	0.04556899848159901	0.6703698874105654	13.187311420493868	407.787109375	407.8061828613281
396	407.8164978027344	25.7094912682667					1	DETECTED	407.8165 m/z @25.71 [151020OFc1_NvH-0949-Control-23.raw]	407.8164978027344	25.7094912682667	1.1456997144	99.8906094957333	98.7449097813333	196326.5625	1.2831423997886738E8	0	8095	4.856776941584489	3.2165407651772373	0.1870180314631274	407.8065185546875	407.8262939453125
397	407.8274230957031	19.8384831221333					1	DETECTED	407.8274 m/z @19.84 [151020OFc1_NvH-0949-Control-23.raw]	407.8274230957031	19.8384831221333	0.285574129066667	98.9645475237333	98.67897339466664	159580.53125	1.231704823190686E8	0	8095	0.04010925000910248	2.4471107995321306	0.005701100390411467	407.8267517089844	407.8370666503906
398	407.8504333496094	17.3774165557333					1	DETECTED	407.8504 m/z @17.38 [151020OFc1_NvH-0949-Control-23.raw]	407.8504333496094	17.3774165557333	3.61101803653333	99.9677714885333	96.35675345199998	62704.80078125	1.2913420810059153E8	0	8095	0.23031647572782887	3.381822703391603	5.773210391764938	407.8499755859375	407.8548278808594
399	407.8648681640625	39.6489522722667					1	DETECTED	407.8649 m/z @39.65 [151020OFc1_NvH-0949-Control-23.raw]	407.8648681640625	39.6489522722667	0.00470147786666667	100.0007856752	99.99608419733335	628301.5625	1.352013405224724E8	3	8095	19.15221481322034	0.5042750856822288	0.003935650572341531	407.8550720214844	407.8736267089844
400	407.8836669921875	21.6642250186667					1	DETECTED	407.8837 m/z @21.66 [151020OFc1_NvH-0949-Control-23.raw]	407.8836669921875	21.6642250186667	0.430915921333333	100.0007856752	99.56986975386667	1746786.75	2.2401662175962326E8	3	8095	5.151251097639481	1.9851026227260786	0.14172453393230602	407.8737487792969	407.8895568847656
401	407.89959716796875	19.6088379474667					1	DETECTED	407.8996 m/z @19.61 [151020OFc1_NvH-0949-Control-23.raw]	407.89959716796875	19.6088379474667	0.0380472101333333	100.0007856752	99.96273846506668	1990785.0	1.9954733587022248E8	3	8095	22.968827967981206	1.758071767044107	3.0183152652943095	407.8896179199219	407.9095764160156
402	407.9150390625	33.1646876586667					1	DETECTED	407.9150 m/z @33.16 [151020OFc1_NvH-0949-Control-23.raw]	407.9150390625	33.1646876586667	0.210687602933333	99.9345673141333	99.72387971119997	321311.40625	1.410790805279047E8	3	8095	0.0762853654606559	0.8508373675215345	126.15403656034208	407.90960693359375	407.9249267578125
403	407.93798828125	11.4093217874667					1	DETECTED	407.9380 m/z @11.41 [151020OFc1_NvH-0949-Control-23.raw]	407.93798828125	11.4093217874667	0.00470147786666667	100.0007856752	99.99608419733335	1675905.0	1.550337826339993E8	0	8095	0.1394520983162817	1.526660402011488	20.103576187023087	407.9280700683594	407.9478759765625
404	407.95050048828125	16.9509380850667					1	DETECTED	407.9505 m/z @16.95 [151020OFc1_NvH-0949-Control-23.raw]	407.95050048828125	16.9509380850667	0.0160079885333333	99.9566442258667	99.94063623733336	109723.7734375	1.2066895500082467E8	0	8095	0.13028416656018393	2.904495863902193	3.4950723361509666	407.947998046875	407.9510192871094
405	407.9610290527344	18.5561429034667					1	DETECTED	407.9610 m/z @18.56 [151020OFc1_NvH-0949-Control-23.raw]	407.9610290527344	18.5561429034667	0.00470147786666667	99.9456135285333	99.94091205066664	187237.515625	1.355186004557667E8	0	8095	13.504845901355901	0.5314850875985251	0.1083449886093263	407.9510498046875	407.96795654296875
406	407.97796630859375	13.2045290362667					1	DETECTED	407.9780 m/z @13.20 [151020OFc1_NvH-0949-Control-23.raw]	407.97796630859375	13.2045290362667	0.00470147786666667	99.9235613645333	99.91885988666664	401840.0	1.3026963869617511E8	4	8095	0.1710073467659523	0.6988831348128551	1.550827661588093	407.9679870605469	407.9876708984375
407	407.999267578125	11.1954618413333					1	DETECTED	407.9993 m/z @11.20 [151020OFc1_NvH-0949-Control-23.raw]	407.999267578125	11.1954618413333	0.189491703466667	99.4735263874667	99.28403468400003	160299.34375	1.2957988323512086E8	0	8095	3.857602735978425	1.0091146323980829	73.81289751546126	407.9892883300781	408.0087585449219
408	408.01934814453125	29.3743182973333					1	DETECTED	408.0193 m/z @29.37 [151020OFc1_NvH-0949-Control-23.raw]	408.01934814453125	29.3743182973333	0.482815555466667	99.7586506514667	99.27583509600002	150670.828125	1.2201817784139471E8	0	8095	14.91526917986673	2.1558029982557034	0.12174137581186793	408.00946044921875	408.029296875
409	408.03741455078125	41.6075672954667					1	DETECTED	408.0374 m/z @41.61 [151020OFc1_NvH-0949-Control-23.raw]	408.03741455078125	41.6075672954667	0.8160175504	99.8906094957333	99.0745919453333	73532.1640625	1.0320659886445475E8	2	8095	66.15746348151873	1.2697942724300475	1.538938637182854	408.0294189453125	408.0446472167969
410	408.0549621582031	22.8484446981333					1	DETECTED	408.0550 m/z @22.85 [151020OFc1_NvH-0949-Control-23.raw]	408.0549621582031	22.8484446981333	0.713008775733333	99.3633259544	98.65031717866667	74665.8515625	1.3377567662834547E8	0	8095	0.14789064469250235	2.7032732663659127	4.378412306303079	408.04510498046875	408.0647888183594
411	408.1331481933594	34.3605449504					1	DETECTED	408.1331 m/z @34.36 [151020OFc1_NvH-0949-Control-23.raw]	408.1331481933594	34.3605449504	1.80140904586667	100.0007856752	98.19937662933333	44421.40625	1.3570738065878052E8	0	8095	99.95587069066113	1.491180578157195	1.8405029197429963	408.1331481933594	408.1399841308594
412	408.1507568359375	90.9705731738667					1	DETECTED	408.1508 m/z @90.97 [151020OFc1_NvH-0949-Control-23.raw]	408.1507568359375	90.9705731738667	3.11352767333333	99.2760456058667	96.16251793253338	104956.375	1.4006548739190677E8	0	8095	1.7826165993474348	0.5472669686573378	1.1493774256426703	408.14093017578125	408.1520690917969
413	408.1622314453125	19.857444828					1	DETECTED	408.1622 m/z @19.86 [151020OFc1_NvH-0949-Control-23.raw]	408.1622314453125	19.857444828	0.937360159466667	99.9897522328	99.05239207333334	128627.40625	1.2173454065480153E8	0	8095	0.07493122114306416	4.9685125681603965	1.927037713414333	408.15228271484375	408.1721496582031
414	408.1750793457031	10.2335752298667					1	DETECTED	408.1751 m/z @10.23 [151020OFc1_NvH-0949-Control-23.raw]	408.1750793457031	10.2335752298667	4.407684012	99.5171658594667	95.1094818474667	42090.0859375	1.4762322261065772E8	0	8095	0.05290745277362774	8.162655145000585	0.00416152901147928	408.17266845703125	408.1783142089844
415	408.1883544921875	11.3878843133333					1	DETECTED	408.1884 m/z @11.39 [151020OFc1_NvH-0949-Control-23.raw]	408.1883544921875	11.3878843133333	3.29111301653333	97.939652828	94.64853981146668	999262.6875	1.5377350659151536E8	3	8095	0.12018901408178806	8.433953776872189	0.028491651996673795	408.17840576171875	408.1983337402344
416	408.1997375488281	17.1923689626667					1	DETECTED	408.1997 m/z @17.19 [151020OFc1_NvH-0949-Control-23.raw]	408.1997375488281	17.1923689626667	3.56163495146667	96.3904140082667	92.82877905680003	375041.375	1.4286897761114752E8	0	8095	0.1534137774234594	7.751502588782104	23.95952932424027	408.1983642578125	408.202392578125
417	408.21240234375	19.3662794328					1	DETECTED	408.2124 m/z @19.37 [151020OFc1_NvH-0949-Control-23.raw]	408.21240234375	19.3662794328	3.19898933573333	98.0274018597333	94.82841252399997	532691.4375	1.6003620399491146E8	3	8095	3.660677134959357	0.5367100387139414	1.0734515794415422	408.2024230957031	408.2135009765625
418	408.2235107421875	92.0906314746667					1	DETECTED	408.2235 m/z @92.09 [151020OFc1_NvH-0949-Control-23.raw]	408.2235107421875	92.0906314746667	3.02979122986667	98.2365739088	95.20678267893332	2825775.5	3.341644652497994E8	4	8095	64.54085153157321	0.5020312378236332	0.0027393335187783766	408.2135314941406	408.22491455078125
419	408.23492431640625	29.3643314178667					1	DETECTED	408.2349 m/z @29.36 [151020OFc1_NvH-0949-Control-23.raw]	408.23492431640625	29.3643314178667	1.82913767466667	98.6274322432	96.79829456853334	1.2802732E7	4.527337892890338E8	2	8095	0.24760888407852377	0.5256541030508965	0.295276733238978	408.2249450683594	408.2449035644531
420	408.25628662109375	27.8247361336					1	DETECTED	408.2563 m/z @27.82 [151020OFc1_NvH-0949-Control-23.raw]	408.25628662109375	27.8247361336	1.8755373968	96.401338228	94.5258008312	1.7358806E7	5.542367476113629E8	2	8095	0.18931347652361552	0.5924608706902103	6.234639283859697	408.2463073730469	408.2662658691406
421	408.2774963378906	91.6330072648					1	DETECTED	408.2775 m/z @91.63 [151020OFc1_NvH-0949-Control-23.raw]	408.2774963378906	91.6330072648	3.45884895333333	96.7686866394667	93.30983768613336	477265.84375	1.6856494541300708E8	0	8095	0.5764654275346572	0.5059167239699566	0.009264791016284154	408.26751708984375	408.2867431640625
422	408.3112487792969	89.8300026149333					1	DETECTED	408.3112 m/z @89.83 [151020OFc1_NvH-0949-Control-23.raw]	408.3112487792969	89.8300026149333	0.081617832	99.5836240464	99.5020062144	1872962.875	1.2320574038258182E8	0	8095	0.46900992796511787	0.5052580397749301	4.513468393628456E-4	408.30364990234375	408.3205871582031
423	408.3394775390625	90.9705731738667					1	DETECTED	408.3395 m/z @90.97 [151020OFc1_NvH-0949-Control-23.raw]	408.3394775390625	90.9705731738667	15.8660175976	96.1959497773333	80.32993217973329	58644.1484375	1.122606039213557E8	0	8095	0.2511756463851924	0.5347873478737276	0.06957469574745527	408.3305969238281	408.3489074707031
424	408.4092712402344	8.70640072533333					1	DETECTED	408.4093 m/z @8.71 [151020OFc1_NvH-0949-Control-23.raw]	408.4092712402344	8.70640072533333	3.12271987813333	99.9566442258667	96.83392434773337	144984.859375	1.1631955657371575E8	0	8095	0.1120800378845388	1.1564002008504695	1.154113165755777	408.3996276855469	408.419189453125
425	408.4389953613281	11.4004094874667					1	DETECTED	408.4390 m/z @11.40 [151020OFc1_NvH-0949-Control-23.raw]	408.4389953613281	11.4004094874667	3.33701677626667	99.4295231909333	96.09250641466663	297928.75	1.3273412586352003E8	5	8095	36.85672897205187	2.5226462417637663	7.640553582157911	408.4290771484375	408.448974609375
426	408.4503479003906	19.6088379474667					1	DETECTED	408.4503 m/z @19.61 [151020OFc1_NvH-0949-Control-23.raw]	408.4503479003906	19.6088379474667	4.53903236133333	97.4155519912	92.87651962986668	67319.3046875	1.2008312986257492E8	0	8095	9.805001762393342	3.4083557026707996	7.614854305097192	408.4490661621094	408.45867919921875
427	408.46875	24.6898068133333					1	DETECTED	408.4688 m/z @24.69 [151020OFc1_NvH-0949-Control-23.raw]	408.46875	24.6898068133333	3.46801117866667	99.4183444394667	95.95033326080002	162126.171875	1.2953604981605165E8	4	8095	3.774474857060728	3.063520550898053	0.2490820726724752	408.4589538574219	408.4703674316406
428	408.4804382324219	89.7847783402667					1	DETECTED	408.4804 m/z @89.78 [151020OFc1_NvH-0949-Control-23.raw]	408.4804382324219	89.7847783402667	1.33096029173333	99.5061658288	98.17520553706666	193267.109375	1.6599367003254187E8	0	8095	86.21509530304881	0.5655236755465958	0.1287992982140193	408.47052001953125	408.4903869628906
429	408.520751953125	82.1300163602667					1	DETECTED	408.5208 m/z @82.13 [151020OFc1_NvH-0949-Control-23.raw]	408.520751953125	82.1300163602667	3.97763879653333	98.6597653429333	94.68212654639997	47313.68359375	1.599774711147871E8	0	8095	89.9428514265541	0.6057533340504361	0.22139169737945463	408.5135192871094	408.52362060546875
430	408.53363037109375	17.1923689626667					1	DETECTED	408.5336 m/z @17.19 [151020OFc1_NvH-0949-Control-23.raw]	408.53363037109375	17.1923689626667	3.62030944906667	99.6279146208	96.00760517173333	249929.921875	1.3133900401225135E8	3	8095	0.5174268522314343	0.5242589449352689	9.460039021827914	408.5236511230469	408.5409240722656
431	408.5509338378906	8.22714143306667					1	DETECTED	408.5509 m/z @8.23 [151020OFc1_NvH-0949-Control-23.raw]	408.5509338378906	8.22714143306667	3.263736752	99.6710886981333	96.4073519461333	2506242.25	2.7363514859211814E8	3	8095	0.14056301659217318	4.70511226295019	12.31795865603595	408.541015625	408.5609130859375
432	408.5628967285156	7.0660541232					1	DETECTED	408.5629 m/z @7.07 [151020OFc1_NvH-0949-Control-23.raw]	408.5628967285156	7.0660541232	2.87358239173333	95.5426418304	92.66905943866666	806412.5	1.5045637399660268E8	0	8095	0.19216422042006087	40.63994356609732	86.20512217353973	408.5609436035156	408.568603515625
433	408.57861328125	31.0306162021333					1	DETECTED	408.5786 m/z @31.03 [151020OFc1_NvH-0949-Control-23.raw]	408.57861328125	31.0306162021333	3.12271987813333	96.0447568277333	92.92203694959997	1486460.25	1.5660893544632703E8	3	8095	0.16035805456392893	0.5416427002538585	0.035647867003852966	408.5686340332031	408.5885314941406
434	408.6098327636719	8.73452111466667					1	DETECTED	408.6098 m/z @8.73 [151020OFc1_NvH-0949-Control-23.raw]	408.6098327636719	8.73452111466667	2.08829195093333	99.8574039442667	97.76911199333337	135284.328125	1.159926125196017E8	0	8095	0.13911533066713844	0.8186553683707887	0.6794534853412563	408.59991455078125	408.6193542480469
435	408.6447448730469	48.0337618496					1	DETECTED	408.6447 m/z @48.03 [151020OFc1_NvH-0949-Control-23.raw]	408.6447448730469	48.0337618496	3.55230454586667	92.9169473789333	89.36464283306663	295790.9375	1.3950464341868874E8	0	8095	11.860112325742158	1.8391386409020705	0.013477033908036467	408.6351318359375	408.6546936035156
436	408.68597412109375	22.383866268					1	DETECTED	408.6860 m/z @22.38 [151020OFc1_NvH-0949-Control-23.raw]	408.68597412109375	22.383866268	3.94050617413333	96.0877066218667	92.14720044773337	138662.078125	1.277173298366989E8	0	8095	11.235982212066592	3.2557231838136147	0.2090784234362475	408.6761474609375	408.6913757324219
437	408.7015686035156	33.6007896386667					1	DETECTED	408.7016 m/z @33.60 [151020OFc1_NvH-0949-Control-23.raw]	408.7015686035156	33.6007896386667	3.10428817226667	99.0968166077333	95.99252843546664	516416.5625	1.4339038373311356E8	2	8095	14.047942104613032	0.6936677617305745	0.010439281713742367	408.69158935546875	408.71136474609375
438	408.72137451171875	30.8168185312					1	DETECTED	408.7214 m/z @30.82 [151020OFc1_NvH-0949-Control-23.raw]	408.72137451171875	30.8168185312	3.169960172	99.7374675722667	96.56750740026669	1015563.625	1.8110656622307342E8	0	8095	8.466693243135122	0.5322695362084744	0.09489160683910512	408.7113952636719	408.722412109375
439	408.732421875	18.5027206410667					1	DETECTED	408.7324 m/z @18.50 [151020OFc1_NvH-0949-Control-23.raw]	408.732421875	18.5027206410667	3.373768932	84.0176681290667	80.6438991970667	1307037.875	1.7228029605225387E8	2	8095	5.146668194592756	0.7264330777913246	0.7334932086024696	408.7224426269531	408.7349548339844
440	408.7449951171875	29.1523212981333					1	DETECTED	408.7450 m/z @29.15 [151020OFc1_NvH-0949-Control-23.raw]	408.7449951171875	29.1523212981333	2.5795251896	98.8755208829333	96.2959956933333	5.2143312E7	1.1399875662016432E9	2	8095	0.22100161683366792	23.572042833404055	1.5882873952378456	408.7350158691406	408.75494384765625
441	408.762939453125	23.4490919642667					1	DETECTED	408.7629 m/z @23.45 [151020OFc1_NvH-0949-Control-23.raw]	408.762939453125	23.4490919642667	3.05750133946667	97.5959001736	94.53839883413333	4841231.5	3.178828567316992E8	2	8095	22.991134558705987	0.6214799758677322	3.370698836515846	408.7550354003906	408.77288818359375
442	408.810302734375	8.66820933253333					1	DETECTED	408.8103 m/z @8.67 [151020OFc1_NvH-0949-Control-23.raw]	408.810302734375	8.66820933253333	2.3304988376	99.9126299501333	97.58213111253329	112932.9375	1.3010010574593341E8	0	8095	0.09783528741274772	1.759698072064698	5.57759824189623	408.800537109375	408.8202209472656
443	408.8454284667969	48.0771401864					1	DETECTED	408.8454 m/z @48.08 [151020OFc1_NvH-0949-Control-23.raw]	408.8454284667969	48.0771401864	0.00470147786666667	99.9345673141333	99.92986583626664	318797.5	1.413491654196662E8	0	8095	19.72298851166275	1.2642537911993381	0.0031089569653331064	408.8356018066406	408.8553466796875
444	408.86248779296875	13.0092766133333					1	DETECTED	408.8625 m/z @13.01 [151020OFc1_NvH-0949-Control-23.raw]	408.86248779296875	13.0092766133333	0.00470147786666667	99.9788443581333	99.97414288026664	85115.140625	1.41841259976826E8	0	8095	14.46548860481968	4.178325156174101	0.4347336422234263	408.85546875	408.8628845214844
445	408.8728942871094	18.4472905912					1	DETECTED	408.8729 m/z @18.45 [151020OFc1_NvH-0949-Control-23.raw]	408.8728942871094	18.4472905912	0.00470147786666667	99.9677714885333	99.96307001066664	1848854.625	1.480802436809735E8	3	8095	0.15378218418644707	0.9240459917776602	0.8430175153588527	408.8629150390625	408.8828430175781
446	408.8849182128906	8.22714143306667					1	DETECTED	408.8849 m/z @8.23 [151020OFc1_NvH-0949-Control-23.raw]	408.8849182128906	8.22714143306667	0.0160079885333333	99.9345673141333	99.91855932559997	1518626.25	1.703265965293267E8	3	8095	0.14702439841298975	0.9431806818589085	0.09158693939353274	408.8829040527344	408.8948974609375
447	408.8970642089844	7.07518179493333					1	DETECTED	408.8971 m/z @7.08 [151020OFc1_NvH-0949-Control-23.raw]	408.8970642089844	7.07518179493333	0.00470147786666667	99.9126299501333	99.90792847226663	607922.8125	1.5945526457145208E8	3	8095	0.20261321163451562	22.589636409552423	21.308313291680243	408.89495849609375	408.9029541015625
448	408.9129943847656	31.0306162021333					1	DETECTED	408.9130 m/z @31.03 [151020OFc1_NvH-0949-Control-23.raw]	408.9129943847656	31.0306162021333	0.00470147786666667	99.9897522328	99.98505075493334	906728.25	1.6830226894494933E8	3	8095	5.780263414585313	0.6230867979401173	15.770176858109986	408.90301513671875	408.92279052734375
449	408.9230041503906	24.9116793706667					1	DETECTED	408.9230 m/z @24.91 [151020OFc1_NvH-0949-Control-23.raw]	408.9230041503906	24.9116793706667	0.00470147786666667	99.5947341130667	99.59003263520005	65097.86328125	1.3130033473199673E8	0	8095	null	1.7092866471550616	1.8008381730912486	408.9230041503906	408.9266052246094
450	408.9366455078125	22.383866268					1	DETECTED	408.9366 m/z @22.38 [151020OFc1_NvH-0949-Control-23.raw]	408.9366455078125	22.383866268	0.00470147786666667	100.0007856752	99.99608419733335	132386.40625	1.4285603428080198E8	0	8095	0.24921304476610473	2.218545808765469	3.4237643089576357	408.9266662597656	408.94476318359375
451	408.9548645019531	18.7610326192					1	DETECTED	408.9549 m/z @18.76 [151020OFc1_NvH-0949-Control-23.raw]	408.9548645019531	18.7610326192	0.00470147786666667	99.9897522328	99.98505075493334	949129.1875	1.7007959785883373E8	0	8095	23.23121255313638	5.121709449457108	1.2123969579171372	408.9449157714844	408.96478271484375
452	408.97906494140625	24.3833710096					1	DETECTED	408.9791 m/z @24.38 [151020OFc1_NvH-0949-Control-23.raw]	408.97906494140625	24.3833710096	0.0160079885333333	100.0007856752	99.98477768666667	480779.03125	1.3063097399718526E8	0	8095	0.21515244910424158	14.028827658016032	28.38471405261771	408.9690856933594	408.989013671875
453	409.0147705078125	20.3463125285333					1	DETECTED	409.0148 m/z @20.35 [151020OFc1_NvH-0949-Control-23.raw]	409.0147705078125	20.3463125285333	0.0271137792	99.9677714885333	99.94065770933331	336458.84375	1.817196501115382E8	0	8095	0.197029377693557	1.4051638913922175	60.13041620035278	409.0047912597656	409.0244140625
454	409.0379943847656	90.4060983024					1	DETECTED	409.0380 m/z @90.41 [151020OFc1_NvH-0949-Control-23.raw]	409.0379943847656	90.4060983024	1.89395141306667	99.6932530845333	97.79930167146662	236818.890625	1.399211139871048E8	0	8095	62.20653499939647	0.9681145219103373	0.14969927842408823	409.02850341796875	409.0477600097656
455	409.1103515625	12.2880081522667					1	DETECTED	409.1104 m/z @12.29 [151020OFc1_NvH-0949-Control-23.raw]	409.1103515625	12.2880081522667	0.00470147786666667	100.0007856752	99.99608419733335	106850.15625	1.443335303033685E8	0	8095	95.39160573915306	5.486813865171081	18.887213050158916	409.1009216308594	409.1186218261719
456	409.1318359375	9.09353530853334					1	DETECTED	409.1318 m/z @9.09 [151020OFc1_NvH-0949-Control-23.raw]	409.1318359375	9.09353530853334	9.09353530853334	99.9897522328	90.89621692426667	5575.51611328125	1.953231975490598E7	0	8095	90.8441602400543	null	null	409.1318359375	409.1341247558594
457	409.1612243652344	90.8773093597333					1	DETECTED	409.1612 m/z @90.88 [151020OFc1_NvH-0949-Control-23.raw]	409.1612243652344	90.8773093597333	7.68189314586667	99.5613634032	91.87947025733334	281453.5625	1.3975855044340363E8	0	8095	0.08974099976566663	0.5044836488258055	0.7953647770993514	409.1512451171875	409.17120361328125
458	409.1914367675781	24.1738878349333					1	DETECTED	409.1914 m/z @24.17 [151020OFc1_NvH-0949-Control-23.raw]	409.1914367675781	24.1738878349333	1.0867044192	99.5947341130667	98.5080296938667	1771029.375	1.7683122909407657E8	3	8095	0.23069009416136055	3.2841117978701466	0.10572926689099846	409.18145751953125	409.201416015625
459	409.20672607421875	18.4271822618667					1	DETECTED	409.2067 m/z @18.43 [151020OFc1_NvH-0949-Control-23.raw]	409.20672607421875	18.4271822618667	2.41346897253333	99.9566442258667	97.54317525333337	1473307.0	2.2966686142344344E8	3	8095	20.07058873793903	0.6026907455506634	0.337729166162016	409.2014465332031	409.21429443359375
460	409.22430419921875	15.1483420328					1	DETECTED	409.2243 m/z @15.15 [151020OFc1_NvH-0949-Control-23.raw]	409.22430419921875	15.1483420328	1.47705802133333	99.5061658288	98.02910780746666	2741446.25	2.983533287473115E8	2	8095	0.21371393308505304	1.025872126719567	0.15184544642058184	409.2143249511719	409.2342834472656
461	409.24560546875	29.1230817312					1	DETECTED	409.2456 m/z @29.12 [151020OFc1_NvH-0949-Control-23.raw]	409.24560546875	29.1230817312	3.12271987813333	97.3278243426667	94.20510446453338	2.3154684E7	6.215863173544282E8	3	8095	0.21378159216869008	1.596094361533381	0.05670607386222016	409.2356262207031	409.2555847167969
462	409.2646179199219	23.4490919642667					1	DETECTED	409.2646 m/z @23.45 [151020OFc1_NvH-0949-Control-23.raw]	409.2646179199219	23.4490919642667	3.12271987813333	98.9754202810667	95.85270040293338	2070876.875	2.0038304416613442E8	3	8095	0.18117138323322024	1.1676477806471917	3.625754528783652	409.255615234375	409.27459716796875
463	409.27655029296875	91.5628394112					1	DETECTED	409.2766 m/z @91.56 [151020OFc1_NvH-0949-Control-23.raw]	409.27655029296875	91.5628394112	0.618048853066667	99.4954845573333	98.87743570426663	336100.09375	1.2305621279527873E8	0	8095	0.0827809292138113	0.7637041544786791	5.051391606941957	409.2751770019531	409.2831726074219
464	409.2972717285156	90.7778860602667					1	DETECTED	409.2973 m/z @90.78 [151020OFc1_NvH-0949-Control-23.raw]	409.2972717285156	90.7778860602667	0.451780384533333	94.5419099528	94.09012956826666	54196.15625	1.2704963841986367E8	0	8095	0.39304637321356495	0.5208357476743544	0.0416714953487088	409.29290771484375	409.2998046875
465	409.30987548828125	91.5733892778667					1	DETECTED	409.3099 m/z @91.57 [151020OFc1_NvH-0949-Control-23.raw]	409.30987548828125	91.5733892778667	8.46780946613333	99.1988074512	90.73099798506667	72778.65625	1.2802338710358511E8	0	8095	0.35884702601616425	0.5458778952665264	0.09175579053305272	409.3017883300781	409.3164367675781
466	409.3314208984375	91.9073709402667					1	DETECTED	409.3314 m/z @91.91 [151020OFc1_NvH-0949-Control-23.raw]	409.3314208984375	91.9073709402667	3.01126226826667	99.6495618168	96.63829954853333	101534.6171875	1.666687198903673E8	0	8095	0.889066937407847	0.5435462867396124	0.0843810603314009	409.3241271972656	409.3403625488281
467	409.3674011230469	92.6578976901333					1	DETECTED	409.3674 m/z @92.66 [151020OFc1_NvH-0949-Control-23.raw]	409.3674011230469	92.6578976901333	4.6351500904	99.9788443581333	95.3436942677333	295503.0	1.7037471719595572E8	0	8095	8.418374031726557	0.5484320931152548	6.0879602989121375	409.35772705078125	409.3773498535156
468	409.37994384765625	30.0252400872					1	DETECTED	409.3799 m/z @30.03 [151020OFc1_NvH-0949-Control-23.raw]	409.37994384765625	30.0252400872	5.2536598376	99.6168319322667	94.36317209466671	97518.796875	1.2823479927977192E8	0	8095	92.99758347398206	1.9857252860292929	2.973106468792628	409.3774108886719	409.3896484375
469	409.40380859375	91.4090886002667					1	DETECTED	409.4038 m/z @91.41 [151020OFc1_NvH-0949-Control-23.raw]	409.40380859375	91.4090886002667	2.35817330293333	99.7809089941333	97.42273569119997	336185.25	1.6352073197657195E8	0	8095	54.17382333620948	0.6039298154308628	0.006675171810909181	409.39410400390625	409.4136962890625
470	409.416015625	20.2604220056					1	DETECTED	409.4160 m/z @20.26 [151020OFc1_NvH-0949-Control-23.raw]	409.416015625	20.2604220056	3.42928664826667	99.6495618168	96.22027516853333	242050.015625	1.370374106721475E8	0	8095	0.12972119916122793	0.5577825840044275	4.842751752757359	409.41387939453125	409.425537109375
471	409.44989013671875	41.6187525114667					1	DETECTED	409.4499 m/z @41.62 [151020OFc1_NvH-0949-Control-23.raw]	409.44989013671875	41.6187525114667	0.167958678933333	99.9897522328	99.82179355386667	205480.796875	1.4536676540030262E8	0	8095	0.21165078511113222	1.5573730458965942	0.005069352877618253	409.4399108886719	409.45526123046875
472	409.4653015136719	31.1549982306667					1	DETECTED	409.4653 m/z @31.15 [151020OFc1_NvH-0949-Control-23.raw]	409.4653015136719	31.1549982306667	3.39239323573333	99.7586506514667	96.36625741573337	498289.71875	1.8646446292852226E8	0	8095	1.828099317887574	0.6071797805044218	0.2580319801041778	409.4553527832031	409.4752502441406
473	409.4773254394531	14.1311456765333					1	DETECTED	409.4773 m/z @14.13 [151020OFc1_NvH-0949-Control-23.raw]	409.4773254394531	14.1311456765333	5.40718742426667	93.6828882709333	88.27570084666664	55449.078125	1.4451249720767698E8	0	8095	7.644811111661917	6.106476189683848	11.202913184410129	409.475341796875	409.47760009765625
474	409.48760986328125	39.0093845458667					1	DETECTED	409.4876 m/z @39.01 [151020OFc1_NvH-0949-Control-23.raw]	409.48760986328125	39.0093845458667	2.9835191912	99.2872785930667	96.3037594018667	205646.15625	1.5014307854935277E8	0	8095	14.83131606667985	1.6833573035976008	0.08233376714947856	409.4776916503906	409.4972839355469
475	409.5191955566406	27.7585266256					1	DETECTED	409.5192 m/z @27.76 [151020OFc1_NvH-0949-Control-23.raw]	409.5191955566406	27.7585266256	3.29111301653333	99.2760456058667	95.98493258933337	347716.65625	1.3421676167981581E8	0	8095	1.8863626666315412	0.6397444368978848	8.765564514246616	409.5092468261719	409.5227355957031
476	409.5327453613281	11.4815608752					1	DETECTED	409.5327 m/z @11.48 [151020OFc1_NvH-0949-Control-23.raw]	409.5327453613281	11.4815608752	3.3552333016	98.9310307704	95.5757974688	3352910.25	1.9974379282231247E8	3	8095	0.17861795785666423	1.231010839816846	1.3806034641326086	409.5227966308594	409.542724609375
477	409.5434265136719	26.5938248093333					1	DETECTED	409.5434 m/z @26.59 [151020OFc1_NvH-0949-Control-23.raw]	409.5434265136719	26.5938248093333	5.92049411973333	96.6824858576	90.76199173786667	182086.453125	1.2701961905395073E8	3	8095	7.205508930309925	2.2663965666993757	0.009792953722580953	409.5427551269531	409.5462341308594
478	409.5562438964844	40.4559323282667					1	DETECTED	409.5562 m/z @40.46 [151020OFc1_NvH-0949-Control-23.raw]	409.5562438964844	40.4559323282667	2.80009765786667	99.2760456058667	96.47594794800003	5407756.0	2.3502765685120958E8	3	8095	0.2333827810076059	13.30600103539458	30.735545755737785	409.5462646484375	409.56622314453125
479	409.57373046875	23.2788358514667					1	DETECTED	409.5737 m/z @23.28 [151020OFc1_NvH-0949-Control-23.raw]	409.57373046875	23.2788358514667	2.53340671413333	99.5724883794667	97.03908166533337	1727271.875	1.5635684880535913E8	6	8095	0.1548184003216555	1.4284040575494668	0.031729509249890514	409.5662536621094	409.58367919921875
480	409.5893859863281	28.99895168					1	DETECTED	409.5894 m/z @29.00 [151020OFc1_NvH-0949-Control-23.raw]	409.5893859863281	28.99895168	3.59243105253333	99.4406024634667	95.84817141093338	608374.5625	1.5839686735383496E8	3	8095	0.19406336454689566	16.661782056943363	1.4080541324756946	409.583740234375	409.5993347167969
481	409.6164855957031	20.3157229130667					1	DETECTED	409.6165 m/z @20.32 [151020OFc1_NvH-0949-Control-23.raw]	409.6164855957031	20.3157229130667	3.16083564053333	97.9829774213333	94.82214178079997	162285.40625	1.2621507894547404E8	0	8095	7.826285311606121	7.366080434644378	0.03563775372269137	409.60650634765625	409.62646484375
482	409.6826477050781	18.2183433514667					1	DETECTED	409.6826 m/z @18.22 [151020OFc1_NvH-0949-Control-23.raw]	409.6826477050781	18.2183433514667	4.9084762448	95.2061754786667	90.2976992338667	68918.7890625	1.1905791529038368E8	0	8095	12.300988145795282	3.392133764755548	29.084390495558505	409.6729431152344	409.69256591796875
483	409.7058410644531	18.9524760834667					1	DETECTED	409.7058 m/z @18.95 [151020OFc1_NvH-0949-Control-23.raw]	409.7058410644531	18.9524760834667	2.5795251896	98.7359603032	96.1564351136	662619.625	1.6718303914596513E8	2	8095	19.765338099101875	1.7519885176114216	0.6780004395010766	409.69622802734375	409.7141418457031
484	409.7241516113281	26.2640138821333					1	DETECTED	409.7242 m/z @26.26 [151020OFc1_NvH-0949-Control-23.raw]	409.7241516113281	26.2640138821333	3.24518045653333	99.2760456058667	96.03086514933337	3.1583278E7	7.880992003676037E8	2	8095	0.269760996002109	1.3996426810306575	1.827312831530946	409.71417236328125	409.734130859375
485	409.7346496582031	21.7495448354667					1	DETECTED	409.7346 m/z @21.75 [151020OFc1_NvH-0949-Control-23.raw]	409.7346496582031	21.7495448354667	3.41084951333333	96.2070266530667	92.79617713973337	165900.78125	1.2921163772829187E8	0	8095	3.194688621587318	3.9208855387787622	1.4381220015720517	409.7341613769531	409.73675537109375
486	409.74676513671875	29.1230817312					1	DETECTED	409.7468 m/z @29.12 [151020OFc1_NvH-0949-Control-23.raw]	409.74676513671875	29.1230817312	2.89185935333333	98.0051144066667	95.11325505333338	6652489.0	2.5780757422496182E8	2	8095	0.18591213591979283	0.9505084583642057	0.07445127782647526	409.7367858886719	409.7567138671875
487	409.7664794921875	23.47075242					1	DETECTED	409.7665 m/z @23.47 [151020OFc1_NvH-0949-Control-23.raw]	409.7664794921875	23.47075242	2.4781157512	97.5621798362667	95.0840640850667	469646.96875	1.425099440926702E8	0	8095	0.18032564973886167	0.7886736950059556	0.703948742613517	409.7568054199219	409.7764587402344
488	409.78460693359375	44.8717993712					1	DETECTED	409.7846 m/z @44.87 [151020OFc1_NvH-0949-Control-23.raw]	409.78460693359375	44.8717993712	1.19483043253333	97.9177942928	96.72296386026666	57008.453125	1.5729789656410605E8	0	8095	84.13606515693851	1.107253619133802	1.3893740603139448	409.7765808105469	409.79034423828125
489	409.8326110839844	44.0690875712					1	DETECTED	409.8326 m/z @44.07 [151020OFc1_NvH-0949-Control-23.raw]	409.8326110839844	44.0690875712	0.00470147786666667	99.9126299501333	99.90792847226663	71823.390625	1.2529724122515942E8	0	8095	70.30071814802366	1.1200015493011226	1.716940746792118	409.8268737792969	409.8425598144531
490	409.8534240722656	27.7710412250667					1	DETECTED	409.8534 m/z @27.77 [151020OFc1_NvH-0949-Control-23.raw]	409.8534240722656	27.7710412250667	0.0380472101333333	99.9897522328	99.95170502266667	218548.171875	1.196516170902928E8	0	8095	1.7519567355318841	2.725220246723196	0.12123843140699285	409.84344482421875	409.8568115234375
491	409.8668212890625	11.4815608752					1	DETECTED	409.8668 m/z @11.48 [151020OFc1_NvH-0949-Control-23.raw]	409.8668212890625	11.4815608752	0.00470147786666667	100.0007856752	99.99608419733335	2289631.75	1.980189454021656E8	3	8095	0.16334223576175155	55.70064175816049	38.869190620828356	409.8568420410156	409.8768005371094
492	409.8793640136719	50.8984774592					1	DETECTED	409.8794 m/z @50.90 [151020OFc1_NvH-0949-Control-23.raw]	409.8793640136719	50.8984774592	0.544845914933333	99.6168319322667	99.07198601733337	150106.765625	1.1848163157723536E8	0	8095	0.04717740957513428	1.1025526322258727	1.3703811441881069	409.8768615722656	409.8804016113281
493	409.8904113769531	40.4559323282667					1	DETECTED	409.8904 m/z @40.46 [151020OFc1_NvH-0949-Control-23.raw]	409.8904113769531	40.4559323282667	0.00470147786666667	99.9897522328	99.98505075493334	2702971.0	2.3241926851923788E8	3	8095	0.052294888233817005	0.5178371131118378	0.010764589624926492	409.88043212890625	409.900390625
494	409.90826416015625	23.2684835186667					1	DETECTED	409.9083 m/z @23.27 [151020OFc1_NvH-0949-Control-23.raw]	409.90826416015625	23.2684835186667	0.0490847472	99.9897522328	99.9406674856	670338.4375	1.5148951569659308E8	3	8095	6.310173718892322	0.5128762454498411	1.2072378848110106	409.9004211425781	409.91668701171875
495	409.9268493652344	35.5721562189333					1	DETECTED	409.9268 m/z @35.57 [151020OFc1_NvH-0949-Control-23.raw]	409.9268493652344	35.5721562189333	0.00470147786666667	100.0007856752	99.99608419733335	1338420.625	1.5409177224412954E8	3	8095	0.204769249989873	0.9459035104387876	0.11890695286882148	409.9168701171875	409.93682861328125
496	409.93914794921875	42.2535557626667					1	DETECTED	409.9391 m/z @42.25 [151020OFc1_NvH-0949-Control-23.raw]	409.93914794921875	42.2535557626667	0.0490847472	100.0007856752	99.95170092800001	192074.71875	1.2398958946675637E8	0	8095	2.5733184572614434	1.1625884574632481	26.495777520207046	409.9368896484375	409.9418640136719
497	409.9519348144531	42.6380160013333					1	DETECTED	409.9519 m/z @42.64 [151020OFc1_NvH-0949-Control-23.raw]	409.9519348144531	42.6380160013333	0.00470147786666667	99.9235613645333	99.91885988666664	453381.5625	1.2641474580261603E8	0	8095	0.10726750144230124	0.5021284951647605	0.003984930951650959	409.94268798828125	409.9554443359375
498	409.9654541015625	11.2742654389333					1	DETECTED	409.9655 m/z @11.27 [151020OFc1_NvH-0949-Control-23.raw]	409.9654541015625	11.2742654389333	0.00470147786666667	99.8574039442667	99.85270246640003	757416.1875	1.4193554657826284E8	0	8095	0.1888094861553924	1.4354239655897323	34.509932167746285	409.95550537109375	409.9742126464844
499	409.9842224121094	30.7919375138667					1	DETECTED	409.9842 m/z @30.79 [151020OFc1_NvH-0949-Control-23.raw]	409.9842224121094	30.7919375138667	1.60240324213333	99.8031357378667	98.20073249573336	1533175.875	1.4495556163401654E8	4	8095	0.14874310068722707	1.1691615330566536	2.0931019010157894	409.9742736816406	409.9941711425781
500	409.9957275390625	0.430915921333333					1	DETECTED	409.9957 m/z @0.43 [151020OFc1_NvH-0949-Control-23.raw]	409.9957275390625	0.430915921333333	0.00470147786666667	99.8906094957333	99.88590801786664	202003.625	1.2966156636562291E8	0	8095	0.6462175359516021	1.849124459065469	1.9723645354900616	409.99432373046875	410.0057067871094
501	410.07342529296875	48.2290051570667					1	DETECTED	410.0734 m/z @48.23 [151020OFc1_NvH-0949-Control-23.raw]	410.07342529296875	48.2290051570667	0.00470147786666667	99.7922089402667	99.78750746240004	205566.4375	1.3810619750887734E8	0	8095	112.25037341905809	1.046571882704028	1.1068997137588366	410.0635986328125	410.0832824707031
502	410.11663818359375	44.8010046770667					1	DETECTED	410.1166 m/z @44.80 [151020OFc1_NvH-0949-Control-23.raw]	410.11663818359375	44.8010046770667	0.00470147786666667	100.0007856752	99.99608419733335	88190.0546875	1.3369979439247733E8	0	8095	96.2847807770044	1.0630470098190268	1.236018549673074	410.107177734375	410.1254577636719
503	410.1469421386719	92.3889323784					1	DETECTED	410.1469 m/z @92.39 [151020OFc1_NvH-0949-Control-23.raw]	410.1469421386719	92.3889323784	3.94050617413333	97.5522611626667	93.61175498853336	230360.203125	1.2174573530410375E8	0	8095	0.25072604426770795	2.8048051921779407	12.723965994404226	410.136962890625	410.15673828125
504	410.1662902832031	26.8177867672					1	DETECTED	410.1663 m/z @26.82 [151020OFc1_NvH-0949-Control-23.raw]	410.1662902832031	26.8177867672	4.14812459093333	99.1407307669333	94.99260617599997	53431.26171875	1.2232165477384424E8	0	8095	64.11290818276666	2.425891472463454	3.8530980347476036	410.1574401855469	410.17596435546875
505	410.1916809082031	16.8726711786667					1	DETECTED	410.1917 m/z @16.87 [151020OFc1_NvH-0949-Control-23.raw]	410.1916809082031	16.8726711786667	4.70120575573333	96.9072521456	92.20604638986667	1596300.75	1.5393508896592057E8	3	8095	0.13058528712317496	11.55716072951651	19.54992422367676	410.18182373046875	410.1932373046875
506	410.2032470703125	36.1712750493333					1	DETECTED	410.2032 m/z @36.17 [151020OFc1_NvH-0949-Control-23.raw]	410.2032470703125	36.1712750493333	3.27292179066667	99.7264134837333	96.45349169306662	2026145.5	2.6342729930431554E8	2	8095	15.831500711858638	0.8118406758949812	0.670445191129109	410.1932678222656	410.2122802734375
507	410.2222900390625	37.2281209232					1	DETECTED	410.2223 m/z @37.23 [151020OFc1_NvH-0949-Control-23.raw]	410.2222900390625	37.2281209232	2.6072770272	99.8140438176	97.2067667904	2.269578E7	1.1890769698719594E9	3	8095	11.194799889436503	0.5161921350265274	0.022115451855486384	410.2123107910156	410.2322692871094
508	410.23876953125	43.1739730581333					1	DETECTED	410.2388 m/z @43.17 [151020OFc1_NvH-0949-Control-23.raw]	410.23876953125	43.1739730581333	2.4321080128	97.5959001736	95.1637921608	2660114.5	2.7415676939408845E8	3	8095	0.20248347094334918	0.5104834680705563	0.02492574115133919	410.2322998046875	410.2487487792969
509	410.248779296875	29.1652936722667					1	DETECTED	410.2488 m/z @29.17 [151020OFc1_NvH-0949-Control-23.raw]	410.248779296875	29.1652936722667	3.5818209384	86.7987222069333	83.2169012685333	919858.5625	1.3212459840691088E8	0	8095	0.25037880169903204	0.5065068863448691	0.010639513166779017	410.248779296875	410.25140380859375
510	410.26141357421875	35.4905216597333					1	DETECTED	410.2614 m/z @35.49 [151020OFc1_NvH-0949-Control-23.raw]	410.26141357421875	35.4905216597333	0.358549679466667	97.7628024178667	97.40425273840003	1085025.25	1.5462846317188063E8	2	8095	5.585331855600238	0.6571244554074017	1.5924438675489163	410.25146484375	410.27130126953125
511	410.27392578125	44.8010046770667					1	DETECTED	410.2739 m/z @44.80 [151020OFc1_NvH-0949-Control-23.raw]	410.27392578125	44.8010046770667	3.5238713616	91.9992659165333	88.4753945549333	163400.3125	1.2488909687187286E8	0	8095	49.282446394377956	1.0199677507394629	0.9158700879236458	410.2716979980469	410.2838134765625
512	410.28631591796875	91.6239761781333					1	DETECTED	410.2863 m/z @91.62 [151020OFc1_NvH-0949-Control-23.raw]	410.28631591796875	91.6239761781333	10.7052861554667	92.3687135413333	81.66342738586661	34842.78125	1.1887919843435942E8	0	8095	1.0172037624991646	0.5046017635912753	0.009203527182550651	410.283935546875	410.2945861816406
513	410.31097412109375	91.4275682618667					1	DETECTED	410.3110 m/z @91.43 [151020OFc1_NvH-0949-Control-23.raw]	410.31097412109375	91.4275682618667	21.9166094373333	96.0550902624	74.1384808250667	105933.1953125	8.884867461765388E7	0	8095	0.09158744312082945	0.5332862765726952	1.2166876850294768	410.3035888671875	410.3199157714844
514	410.3750305175781	17.7337318338667					1	DETECTED	410.3750 m/z @17.73 [151020OFc1_NvH-0949-Control-23.raw]	410.3750305175781	17.7337318338667	5.53986970053333	99.1407307669333	93.60086106639997	208863.1875	1.626119036089615E8	0	8095	0.05166324908991626	1.5180010107949407	0.276721432051327	410.3650817871094	410.3844909667969
515	410.44769287109375	20.5945053232					1	DETECTED	410.4477 m/z @20.59 [151020OFc1_NvH-0949-Control-23.raw]	410.44769287109375	20.5945053232	3.91297942213333	98.2041346368	94.29115521466667	1741486.75	1.5638656928492528E8	0	8095	0.14066322984214708	1.0667211271240702	1.1861019283451282	410.4377136230469	410.4576416015625
516	410.4722595214844	37.2281209232					1	DETECTED	410.4723 m/z @37.23 [151020OFc1_NvH-0949-Control-23.raw]	410.4722595214844	37.2281209232	3.18992055173333	99.6932530845333	96.50333253279996	2.1336522E7	5.407984687527856E8	0	8095	0.21870277650315728	5.181370079852886	2.4883316384376415	410.4622802734375	410.48223876953125
517	410.4855651855469	30.8550347701333					1	DETECTED	410.4856 m/z @30.86 [151020OFc1_NvH-0949-Control-23.raw]	410.4855651855469	30.8550347701333	3.02046407706667	99.9235613645333	96.90309728746664	639643.0625	1.3330708369235314E8	0	8095	0.11752204366777619	0.6273039325239769	0.007902069625651757	410.4822692871094	410.4955139160156
518	410.5199279785156	19.3662794328					1	DETECTED	410.5199 m/z @19.37 [151020OFc1_NvH-0949-Control-23.raw]	410.5199279785156	19.3662794328	4.83490882906667	73.8242348944	68.98932606533333	393766.4375	1.1426189336843012E8	3	8095	0.15233819944510074	0.5134956835140565	0.184857073660872	410.5100402832031	410.5249328613281
519	410.5350036621094	15.6632948213333					1	DETECTED	410.5350 m/z @15.66 [151020OFc1_NvH-0949-Control-23.raw]	410.5350036621094	15.6632948213333	3.4772860496	99.8248249106667	96.34753886106671	584448.25	1.5039867353785074E8	0	8095	1.2327294917710088	1.6878975875008357	4.820964722766804	410.5250244140625	410.5382385253906
520	410.5482482910156	20.9572244608					1	DETECTED	410.5482 m/z @20.96 [151020OFc1_NvH-0949-Control-23.raw]	410.5482482910156	20.9572244608	3.00194587466667	99.3523695896	96.35042371493333	5263385.5	2.2138933297443315E8	3	8095	0.15065279994532688	0.9319451512090087	0.04548501167181451	410.53826904296875	410.5582275390625
521	410.5609436035156	36.0494432832					1	DETECTED	410.5609 m/z @36.05 [151020OFc1_NvH-0949-Control-23.raw]	410.5609436035156	36.0494432832	3.02979122986667	94.9736860954667	91.94389486560003	1650649.375	1.9931143375191063E8	0	8095	9.62336914751371	0.6144404761837947	0.4063647310286556	410.5582580566406	410.5631408691406
522	410.57318115234375	43.1832393370667					1	DETECTED	410.5732 m/z @43.18 [151020OFc1_NvH-0949-Control-23.raw]	410.57318115234375	43.1832393370667	1.75453825946667	99.7809089941333	98.02637073466663	1769595.0	1.8968034755134845E8	3	8095	0.16140396838721927	0.5540848372514064	0.011155362021447707	410.5632019042969	410.5830078125
523	410.5843200683594	43.6680216701333					1	DETECTED	410.5843 m/z @43.67 [151020OFc1_NvH-0949-Control-23.raw]	410.5843200683594	43.6680216701333	3.66954634986667	64.6269265178667	60.957380168000036	68978.7421875	1.1540813937523949E8	0	8095	36.02813565318789	0.7913452430069831	0.5820548526656714	410.5833435058594	410.5854187011719
524	410.595458984375	35.4649199882667					1	DETECTED	410.5955 m/z @35.46 [151020OFc1_NvH-0949-Control-23.raw]	410.595458984375	35.4649199882667	2.26607235013333	95.8513823008	93.58530995066667	350369.125	1.310012926665061E8	0	8095	0.24954938266458981	1.727002106644958	0.0065637164587732996	410.5856628417969	410.60528564453125
525	410.6201477050781	28.5970858352					1	DETECTED	410.6201 m/z @28.60 [151020OFc1_NvH-0949-Control-23.raw]	410.6201477050781	28.5970858352	2.86450337226667	95.2973988866667	92.43289551440003	264872.59375	1.4030356908587122E8	0	8095	0.1709228028114218	0.5273562872474168	0.21296364888606728	410.61053466796875	410.630126953125
526	410.6391906738281	41.5222414736					1	DETECTED	410.6392 m/z @41.52 [151020OFc1_NvH-0949-Control-23.raw]	410.6391906738281	41.5222414736	4.2303674296	99.5391381712	95.3087707416	224998.46875	1.376407357153442E8	0	8095	8.422411048223296	1.2778758534519736	0.017536623207095817	410.6302490234375	410.6487121582031
527	410.6689147949219	47.7811959901333					1	DETECTED	410.6689 m/z @47.78 [151020OFc1_NvH-0949-Control-23.raw]	410.6689147949219	47.7811959901333	5.5119074456	97.8401874330667	92.3282799874667	153915.28125	1.264329949715329E8	2	8095	0.21035239892026425	1.1008342165283689	1.6764454555276758	410.65899658203125	410.67864990234375
528	410.6971435546875	74.834275968					1	DETECTED	410.6971 m/z @74.83 [151020OFc1_NvH-0949-Control-23.raw]	410.6971435546875	74.834275968	3.5338504664	96.8849771746667	93.3511267082667	1084292.125	1.5437524446117595E8	2	8095	54.48213655207431	0.510296115808195	0.008443610832000074	410.6872863769531	410.7021789550781
529	410.7121887207031	23.3844411298667					1	DETECTED	410.7122 m/z @23.38 [151020OFc1_NvH-0949-Control-23.raw]	410.7121887207031	23.3844411298667	1.77325337973333	96.660723432	94.88747005226666	1663838.5	1.9249389438410103E8	0	8095	0.27311490328169796	0.6020588932562646	2.294568951756256	410.70220947265625	410.7126159667969
530	410.7226257324219	37.2281209232					1	DETECTED	410.7226 m/z @37.23 [151020OFc1_NvH-0949-Control-23.raw]	410.7226257324219	37.2281209232	2.52406522613333	98.7027459690667	96.17868074293337	1.0508299E7	6.405454076822884E8	2	8095	16.902246835974314	0.5221290636942663	0.01865410051395209	410.712646484375	410.73260498046875
531	410.73748779296875	22.4579472426667					1	DETECTED	410.7375 m/z @22.46 [151020OFc1_NvH-0949-Control-23.raw]	410.73748779296875	22.4579472426667	3.42928664826667	99.3302324586667	95.90094581040003	974230.0625	1.5873032942708454E8	2	8095	0.18294902164849347	0.9120929514664802	0.568163047435281	410.7326354980469	410.7474060058594
532	410.7506408691406	33.2081558386667					1	DETECTED	410.7506 m/z @33.21 [151020OFc1_NvH-0949-Control-23.raw]	410.7506408691406	33.2081558386667	3.72688975786667	94.2079870285333	90.48109727066662	236120.0625	1.404183658281012E8	2	8095	5.098002289184375	0.5074091503326018	0.07681083593484418	410.7475280761719	410.7583312988281
533	410.7683410644531	19.9491881725333					1	DETECTED	410.7683 m/z @19.95 [151020OFc1_NvH-0949-Control-23.raw]	410.7683410644531	19.9491881725333	2.8368598088	94.4222942373333	91.5854344285333	475754.125	1.1966642945265451E8	0	8095	0.17713602979408805	0.519176477454849	137.99529201653667	410.758544921875	410.77813720703125
534	410.8040771484375	90.18869626615					1	DETECTED	410.8041 m/z @90.19 [151020OFc1_NvH-0949-Control-23.raw]	410.8040771484375	90.18869626615	4.79634011813333	99.7698255770667	94.97348545893337	195941.375	1.6932548159885487E8	0	8095	0.04917417949482683	0.5659639366502701	0.0015272281860891025	410.7946472167969	410.8106384277344
535	410.8208312988281	28.5771334304					1	DETECTED	410.8208 m/z @28.58 [151020OFc1_NvH-0949-Control-23.raw]	410.8208312988281	28.5771334304	1.2435987912	99.5724883794667	98.3288895882667	265679.90625	1.266172162403567E8	0	8095	0.2985221358022301	0.5092532264400036	0.09221394432554766	410.81158447265625	410.8307800292969
536	410.8408203125	41.5750534064					1	DETECTED	410.8408 m/z @41.58 [151020OFc1_NvH-0949-Control-23.raw]	410.8408203125	41.5750534064	0.00470147786666667	99.9897522328	99.98505075493334	1.0909688E7	2.790108171728552E8	5	8095	0.20510791712441545	1.6671086951534824	1.5841109521644459	410.8310852050781	410.85076904296875
537	410.8544616699219	19.3566010090667					1	DETECTED	410.8545 m/z @19.36 [151020OFc1_NvH-0949-Control-23.raw]	410.8544616699219	19.3566010090667	1.2532187752	99.9677714885333	98.7145527133333	184108.421875	1.1506677926336157E8	0	8095	2.5474642079135066	3.41828904223007	1.0371866940124213	410.850830078125	410.859375
538	410.86944580078125	15.6530343064					1	DETECTED	410.8694 m/z @15.65 [151020OFc1_NvH-0949-Control-23.raw]	410.86944580078125	15.6530343064	0.00470147786666667	99.9897522328	99.98505075493334	447776.03125	1.4085448902250358E8	3	8095	0.09803892904071887	1.2522843357858553	0.027510922568761642	410.8594665527344	410.8721923828125
539	410.8822326660156	20.9685598712					1	DETECTED	410.8822 m/z @20.97 [151020OFc1_NvH-0949-Control-23.raw]	410.8822326660156	20.9685598712	0.00470147786666667	99.9897522328	99.98505075493334	2041474.75	1.981980048670115E8	3	8095	0.10537143181073816	2.24624645687245	1.2514092505863894	410.87225341796875	410.8922119140625
540	410.8935546875	26.4771198245333					1	DETECTED	410.8936 m/z @26.48 [151020OFc1_NvH-0949-Control-23.raw]	410.8935546875	26.4771198245333	0.00470147786666667	100.0007856752	99.99608419733335	730740.3125	2.034967447475241E8	0	8095	13.65874353631137	0.5113926884759632	0.6385590200671328	410.8922424316406	410.90155029296875
541	410.91162109375	39.4202009917333					1	DETECTED	410.9116 m/z @39.42 [151020OFc1_NvH-0949-Control-23.raw]	410.91162109375	39.4202009917333	0.00470147786666667	99.9897522328	99.98505075493334	7189457.0	2.864896375724872E8	3	8095	0.1751080677746515	0.9655705850695782	0.1161457934354533	410.9016418457031	410.92156982421875
542	410.93048095703125	35.5277152058667					1	DETECTED	410.9305 m/z @35.53 [151020OFc1_NvH-0949-Control-23.raw]	410.93048095703125	35.5277152058667	0.00470147786666667	100.0007856752	99.99608419733335	181699.421875	1.2723198799686125E8	0	8095	0.0187927695722081	1.7852962875988256	4.2690098624470245	410.921630859375	410.9396667480469
543	410.9498291015625	14.2685560069333					1	DETECTED	410.9498 m/z @14.27 [151020OFc1_NvH-0949-Control-23.raw]	410.9498291015625	14.2685560069333	0.430915921333333	100.0007856752	99.56986975386667	375703.3125	1.4584533813277853E8	0	8095	1.988776130025407	1.4523905343618646	42.44708632519579	410.93988037109375	410.9596862792969
544	410.97314453125	37.2281209232					1	DETECTED	410.9731 m/z @37.23 [151020OFc1_NvH-0949-Control-23.raw]	410.97314453125	37.2281209232	0.3480440816	99.9677714885333	99.61972740693331	3753990.5	1.828626327108393E8	0	8095	0.2689348608596589	3.609074169672018	1.8330085785231682	410.9632873535156	410.9830627441406
545	410.9902038574219	36.2956211434667					1	DETECTED	410.9902 m/z @36.30 [151020OFc1_NvH-0949-Control-23.raw]	410.9902038574219	36.2956211434667	0.00470147786666667	99.7922089402667	99.78750746240004	559243.5625	1.359925138639521E8	0	8095	0.036522478356346255	26.264379615285904	3.2169058737781064	410.983154296875	411.00018310546875
546	411.00958251953125	37.2139521826667					1	DETECTED	411.0096 m/z @37.21 [151020OFc1_NvH-0949-Control-23.raw]	411.00958251953125	37.2139521826667	0.00470147786666667	98.4950633512	98.49036187333334	40425.58203125	1.1765713532388264E8	0	8095	73.7780884376821	1.3169700723891948	2.0352445708488016	411.0002136230469	411.0107727050781
547	411.02130126953125	28.5970858352					1	DETECTED	411.0213 m/z @28.60 [151020OFc1_NvH-0949-Control-23.raw]	411.02130126953125	28.5970858352	0.9071873592	99.8358246368	98.9286372776	224035.421875	1.2977210773662585E8	0	8095	0.23790426561287248	2.3202751685980703	82.1175765167714	411.0113525390625	411.031005859375
548	411.041015625	41.5750534064					1	DETECTED	411.0410 m/z @41.58 [151020OFc1_NvH-0949-Control-23.raw]	411.041015625	41.5750534064	3.30019248933333	99.6279146208	96.32772213146667	1.4511583E7	3.376507976405342E8	5	8095	0.14477032867308282	1.35241981932484	1.7530150996448688	411.03155517578125	411.0508728027344
549	411.0523986816406	60.2964230314667					1	DETECTED	411.0524 m/z @60.30 [151020OFc1_NvH-0949-Control-23.raw]	411.0523986816406	60.2964230314667	0.0160079885333333	99.9235613645333	99.90755337599997	60192.6796875	1.351871194142549E8	0	8095	42.356626245223794	0.8243240577062133	0.6552611395634502	411.0513000488281	411.0623779296875
550	411.073486328125	40.6641073234667					1	DETECTED	411.0735 m/z @40.66 [151020OFc1_NvH-0949-Control-23.raw]	411.073486328125	40.6641073234667	0.00470147786666667	99.9345673141333	99.92986583626664	51495.28125	1.3756860615905026E8	0	8095	103.49994190135445	1.1936402814108322	1.3946851898315402	411.0641784667969	411.0828857421875
551	411.10308837890625	52.1497027850667					1	DETECTED	411.1031 m/z @52.15 [151020OFc1_NvH-0949-Control-23.raw]	411.10308837890625	52.1497027850667	0.00470147786666667	99.9677714885333	99.96307001066664	46972.796875	1.329459142953897E8	0	8095	96.34473352473937	0.9534175868221942	0.8573374881513482	411.0933837890625	411.1122131347656
552	411.1229248046875	92.4754478090667					1	DETECTED	411.1229 m/z @92.48 [151020OFc1_NvH-0949-Control-23.raw]	411.1229248046875	92.4754478090667	1.01746580826667	99.7264134837333	98.70894767546663	567485.1875	1.3758181473566514E8	0	8095	2.5106878168619033	1.362006841248934	0.09236105113068095	411.1131896972656	411.1324768066406
553	411.183837890625	28.4111692861333					1	DETECTED	411.1838 m/z @28.41 [151020OFc1_NvH-0949-Control-23.raw]	411.183837890625	28.4111692861333	3.70830442933333	98.0161960061333	94.30789157679997	2608143.0	1.8624429261622828E8	2	8095	0.24929618909171225	0.5146055584228894	2.622240306114342	411.1739196777344	411.1938171386719
554	411.1957092285156	16.1301850786667					1	DETECTED	411.1957 m/z @16.13 [151020OFc1_NvH-0949-Control-23.raw]	411.1957092285156	16.1301850786667	3.20827475173333	98.9863906818667	95.77811593013337	197698.390625	1.455083564200902E8	0	8095	0.1512559695848843	0.5748124934011793	8.441259514225697	411.19384765625	411.1974182128906
555	411.2074279785156	28.5605300498667					1	DETECTED	411.2074 m/z @28.56 [151020OFc1_NvH-0949-Control-23.raw]	411.2074279785156	28.5605300498667	1.7167492712	97.3603094834667	95.64356021226669	2071944.125	2.3965086375009057E8	3	8095	1.4793411906703753	0.6257141715708325	3.2264801585496743	411.19744873046875	411.2105712890625
556	411.2206115722656	20.3569274264					1	DETECTED	411.2206 m/z @20.36 [151020OFc1_NvH-0949-Control-23.raw]	411.2206115722656	20.3569274264	2.8368598088	99.8574039442667	97.0205441354667	4751373.5	4.9147184385063964E8	3	8095	1.179897729211703	1.8184699558160125	1.4497014113394195	411.21063232421875	411.2305908203125
557	411.2410888671875	41.6075672954667					1	DETECTED	411.2411 m/z @41.61 [151020OFc1_NvH-0949-Control-23.raw]	411.2410888671875	41.6075672954667	2.6992694656	99.6821536034667	96.9828841378667	9341256.0	4.392595973170594E8	3	8095	2.2879557519894718	1.4940126678762098	1.19806269077945	411.2311096191406	411.2510681152344
558	411.26580810546875	23.3063104904					1	DETECTED	411.2658 m/z @23.31 [151020OFc1_NvH-0949-Control-23.raw]	411.26580810546875	23.3063104904	3.20827475173333	94.1538582997333	90.94558354799997	318245.71875	1.4966841578086254E8	0	8095	0.15659863822899567	11.137496356111404	19.553966202758694	411.255859375	411.2755126953125
559	411.2923889160156	91.445601004					1	DETECTED	411.2924 m/z @91.45 [151020OFc1_NvH-0949-Control-23.raw]	411.2923889160156	91.445601004	0.327312978666667	94.2079870285333	93.88067404986663	75043.25	1.0532904783114474E8	0	8095	0.09112238691434982	0.5151582414705008	16.922554046782118	411.2833557128906	411.3002624511719
560	411.3106689453125	91.0826281112					1	DETECTED	411.3107 m/z @91.08 [151020OFc1_NvH-0949-Control-23.raw]	411.3106689453125	91.0826281112	2.9835191912	92.6578976901333	89.6743784989333	96374.4765625	1.292054062210463E8	0	8095	1.107268117632728	0.5089403264019603	1.77559907605294	411.30450439453125	411.3205261230469
561	411.3288269042969	91.6423446362667					1	DETECTED	411.3288 m/z @91.64 [151020OFc1_NvH-0949-Control-23.raw]	411.3288269042969	91.6423446362667	4.54840108693333	100.0007856752	95.45238458826668	87928.4375	1.2790159226474065E8	0	8095	0.5662517891815213	0.5479852025198444	1.6376413285913927	411.32208251953125	411.3363037109375
562	411.3464660644531	91.4090886002667					1	DETECTED	411.3465 m/z @91.41 [151020OFc1_NvH-0949-Control-23.raw]	411.3464660644531	91.4090886002667	3.1330549536	98.0938943765333	94.9608394229333	198398.984375	1.4919856443665513E8	0	8095	0.6571077011442839	0.7385489402951277	0.45232749821261925	411.337158203125	411.3563232421875
563	411.36492919921875	91.4090886002667					1	DETECTED	411.3649 m/z @91.41 [151020OFc1_NvH-0949-Control-23.raw]	411.36492919921875	91.4090886002667	3.5338504664	99.7809089941333	96.2470585277333	178027.53125	1.4241749036138728E8	0	8095	0.5636989018267542	0.5020474335281842	4.462551896343594	411.357177734375	411.3746337890625
564	411.4286804199219	11.4180945453333					1	DETECTED	411.4287 m/z @11.42 [151020OFc1_NvH-0949-Control-23.raw]	411.4286804199219	11.4180945453333	2.95571134746667	99.0968166077333	96.14110526026663	157624.53125	1.3200301563797207E8	0	8095	0.12391642338239528	2.3626550439899687	1.3559873072101278	411.4187316894531	411.4311218261719
565	411.4412841796875	41.5861633386667					1	DETECTED	411.4413 m/z @41.59 [151020OFc1_NvH-0949-Control-23.raw]	411.4412841796875	41.5861633386667	0.4722657616	98.2968085594667	97.8245427978667	3892361.5	2.0172135310123298E8	0	8095	0.20454877204193167	0.5037282482968709	0.12382472910827638	411.4313049316406	411.45123291015625
566	411.45916748046875	16.0363908408					1	DETECTED	411.4592 m/z @16.04 [151020OFc1_NvH-0949-Control-23.raw]	411.45916748046875	16.0363908408	1.46731866	95.2869302944	93.81961163439999	162527.21875	1.3061533697344607E8	0	8095	1.8672285043876862	0.809593292125453	6.30534722433865	411.45135498046875	411.4649658203125
567	411.4749755859375	37.2557725682667					1	DETECTED	411.4750 m/z @37.26 [151020OFc1_NvH-0949-Control-23.raw]	411.4749755859375	37.2557725682667	0.2642014064	99.9677714885333	99.7035700821333	274952.96875	1.3744225170036077E8	0	8095	14.227215269783077	0.5051152020065718	0.018519543349710395	411.4649963378906	411.48492431640625
568	411.4914855957031	36.3167999394667					1	DETECTED	411.4915 m/z @36.32 [151020OFc1_NvH-0949-Control-23.raw]	411.4914855957031	36.3167999394667	3.5238713616	99.7476737170667	96.2238023554667	210311.875	1.1961731734256293E8	0	8095	30.93537999623611	2.128324599609645	0.005588390992267518	411.4849853515625	411.50146484375
569	411.5228576660156	19.8792862930667					1	DETECTED	411.5229 m/z @19.88 [151020OFc1_NvH-0949-Control-23.raw]	411.5228576660156	19.8792862930667	1.583013596	98.6055425402667	97.0225289442667	175694.6875	1.1991522150249681E8	3	8095	5.287846844740374	4.6705552034693865	5.6087740826343415	411.5129089355469	411.5318603515625
570	411.5418701171875	28.5485074205333					1	DETECTED	411.5419 m/z @28.55 [151020OFc1_NvH-0949-Control-23.raw]	411.5418701171875	28.5485074205333	2.30280134826667	96.2180262045333	93.91522485626663	1208681.0	1.650030550265292E8	0	8095	6.6765348227116235	0.506672701043111	0.05482070330864554	411.5318908691406	411.54217529296875
571	411.55218505859375	28.005907					1	DETECTED	411.5522 m/z @28.01 [151020OFc1_NvH-0949-Control-23.raw]	411.55218505859375	28.005907	3.11352767333333	99.4074090930667	96.29388141973337	2106772.25	2.240044982537814E8	3	8095	4.340093571965863	0.5206845574856166	0.9740280934424934	411.5422058105469	411.5621643066406
572	411.5654296875	24.4066869781333					1	DETECTED	411.5654 m/z @24.41 [151020OFc1_NvH-0949-Control-23.raw]	411.5654296875	24.4066869781333	4.7482386136	98.0051144066667	93.25687579306671	1019068.6875	1.623372744992459E8	3	8095	6.616381626171258	0.6433689687429287	0.027998695290243573	411.56219482421875	411.5700378417969
573	411.5801696777344	39.3503203237333					1	DETECTED	411.5802 m/z @39.35 [151020OFc1_NvH-0949-Control-23.raw]	411.5801696777344	39.3503203237333	3.23597240346667	99.0968166077333	95.86084420426663	1659874.375	2.055919685611243E8	3	8095	1.8676001169366572	0.5761541023761221	0.07630440071679138	411.5701904296875	411.5899658203125
574	411.5921936035156	53.9082453256					1	DETECTED	411.5922 m/z @53.91 [151020OFc1_NvH-0949-Control-23.raw]	411.5921936035156	53.9082453256	3.263736752	98.1707207866667	94.9069840346667	530175.625	1.4002033122853515E8	3	8095	25.214478160496487	1.8099260231459449	0.012566324414124565	411.5901794433594	411.6018981933594
575	411.64111328125	41.5750534064					1	DETECTED	411.6411 m/z @41.58 [151020OFc1_NvH-0949-Control-23.raw]	411.64111328125	41.5750534064	3.10428817226667	98.5725511938667	95.46826302160004	1239910.625	1.4469414107645938E8	0	8095	0.1625492713444956	12.358182435814792	29.45972350704425	411.63134765625	411.6509704589844
576	411.6743469238281	31.9916883922667					1	DETECTED	411.6743 m/z @31.99 [151020OFc1_NvH-0949-Control-23.raw]	411.6743469238281	31.9916883922667	4.17548029466667	97.4526118645333	93.27713156986663	265614.4375	1.2865855761335284E8	0	8095	0.12573284313765498	105.65839326838218	2.9410968802915836	411.6647033691406	411.6748962402344
577	411.6849365234375	28.4680975136					1	DETECTED	411.6849 m/z @28.47 [151020OFc1_NvH-0949-Control-23.raw]	411.6849365234375	28.4680975136	4.37127393653333	86.5064814192	82.13520748266667	1194250.0	1.3672597342552143E8	0	8095	0.16055229077984023	0.5110840305309572	0.021368315892903833	411.6749572753906	411.6949157714844
578	411.70587158203125	29.9922903176					1	DETECTED	411.7059 m/z @29.99 [151020OFc1_NvH-0949-Control-23.raw]	411.70587158203125	29.9922903176	3.91297942213333	97.1671803962667	93.25420097413337	482759.4375	1.419449690965088E8	0	8095	0.19328501402379317	3.2942219227227163	3.4153830716574256	411.6958923339844	411.7061767578125
579	411.7162170410156	22.1722061314667					1	DETECTED	411.7162 m/z @22.17 [151020OFc1_NvH-0949-Control-23.raw]	411.7162170410156	22.1722061314667	2.14366953066667	99.9566442258667	97.81297469520003	1.9686744E7	5.96742859705716E8	2	8095	0.20477078926601777	0.5921958167036201	0.08089757860371757	411.70623779296875	411.7261962890625
580	411.72723388671875	21.3729655088					1	DETECTED	411.7272 m/z @21.37 [151020OFc1_NvH-0949-Control-23.raw]	411.72723388671875	21.3729655088	3.46801117866667	98.0716986552	94.60368747653332	981536.625	1.6106229806276995E8	2	8095	4.857618313475626	0.5320800321471965	0.056886436976607155	411.7262268066406	411.7293395996094
581	411.7393493652344	35.3220867237333					1	DETECTED	411.7393 m/z @35.32 [151020OFc1_NvH-0949-Control-23.raw]	411.7393493652344	35.3220867237333	3.15148950186667	97.8069815293333	94.65549202746664	1182368.0	1.7754168928637213E8	2	8095	13.0180740585424	0.5087190168131094	0.20376713045931202	411.7293701171875	411.7475891113281
582	411.7576599121094	27.7858599642667					1	DETECTED	411.7577 m/z @27.79 [151020OFc1_NvH-0949-Control-23.raw]	411.7576599121094	27.7858599642667	2.96506250026667	99.9345673141333	96.96950481386664	2821217.0	1.5582571253135908E8	2	8095	0.1903370457779765	0.5105777447280084	0.016337650463960598	411.74774169921875	411.7675476074219
583	411.767822265625	23.2684835186667					1	DETECTED	411.7678 m/z @23.27 [151020OFc1_NvH-0949-Control-23.raw]	411.767822265625	23.2684835186667	1.69773918426667	99.9456135285333	98.24787434426663	133941.609375	1.1907566778031215E8	2	8095	96.39044128933386	2.462837002860103	3.921881383268399	411.7677001953125	411.77752685546875
584	411.8413391113281	41.6637214872					1	DETECTED	411.8413 m/z @41.66 [151020OFc1_NvH-0949-Control-23.raw]	411.8413391113281	41.6637214872	0.0380472101333333	99.8574039442667	99.81935673413336	419957.625	1.3790656922699353E8	0	8095	0.0534583232403989	1.2694256805817363	0.004764291105746974	411.8314514160156	411.8475646972656
585	411.85760498046875	25.1001499506667					1	DETECTED	411.8576 m/z @25.10 [151020OFc1_NvH-0949-Control-23.raw]	411.85760498046875	25.1001499506667	0.00470147786666667	99.9897522328	99.98505075493334	1974552.125	1.4672314046865985E8	3	8095	0.13919448608962526	0.5073693212697934	0.010495679207705463	411.8476257324219	411.8630676269531
586	411.8730773925781	25.397657864					1	DETECTED	411.8731 m/z @25.40 [151020OFc1_NvH-0949-Control-23.raw]	411.8730773925781	25.397657864	0.0160079885333333	100.0007856752	99.98477768666667	2.1219304E7	4.1638065799781907E8	3	8095	0.1711431703737496	1.4567012189473876	1.4610946159559512	411.86309814453125	411.883056640625
587	411.8865051269531	27.9967045325333					1	DETECTED	411.8865 m/z @28.00 [151020OFc1_NvH-0949-Control-23.raw]	411.8865051269531	27.9967045325333	0.0160079885333333	99.9897522328	99.97374424426667	1391787.5	1.6698294034491378E8	0	8095	0.1269279832701855	0.5859550667867757	0.7635784850432918	411.8830871582031	411.896484375
588	411.9029846191406	33.5350151922667					1	DETECTED	411.9030 m/z @33.54 [151020OFc1_NvH-0949-Control-23.raw]	411.9029846191406	33.5350151922667	0.0160079885333333	100.0007856752	99.98477768666667	489317.53125	1.696147653331066E8	3	8095	9.328672959069543	0.5323250843810984	0.39677023385168586	411.8965148925781	411.9129638671875
589	411.9144592285156	39.3896131568					1	DETECTED	411.9145 m/z @39.39 [151020OFc1_NvH-0949-Control-23.raw]	411.9144592285156	39.3896131568	0.135584108266667	99.9788443581333	99.84326024986663	432778.46875	1.4157575441123524E8	0	8095	18.1750558628295	1.0754119798972521	0.012264446540524266	411.9129943847656	411.92437744140625
590	411.9264831542969	53.9230412378667					1	DETECTED	411.9265 m/z @53.92 [151020OFc1_NvH-0949-Control-23.raw]	411.9264831542969	53.9230412378667	0.00470147786666667	99.9897522328	99.98505075493334	280590.1875	1.3174187368410885E8	0	8095	0.09189157924176783	1.012190551144291	0.007547087035270214	411.92449951171875	411.93609619140625
591	411.94720458984375	17.389925644					1	DETECTED	411.9472 m/z @17.39 [151020OFc1_NvH-0949-Control-23.raw]	411.94720458984375	17.389925644	0.00470147786666667	99.9677714885333	99.96307001066664	113504.4921875	1.446225869962043E8	0	8095	26.29719255164801	3.054935351265427	0.04437131937858143	411.937255859375	411.9479064941406
592	411.9580078125	35.3401672557333					1	DETECTED	411.9580 m/z @35.34 [151020OFc1_NvH-0949-Control-23.raw]	411.9580078125	35.3401672557333	0.00470147786666667	99.9897522328	99.98505075493334	154109.59375	1.2661807326103137E8	0	8095	18.404087222923028	1.6711524532978002	0.09886407558243496	411.94818115234375	411.96795654296875
593	411.97216796875	40.6308451554667					1	DETECTED	411.9722 m/z @40.63 [151020OFc1_NvH-0949-Control-23.raw]	411.97216796875	40.6308451554667	4.5109225936	99.8248249106667	95.3139023170667	77784.2890625	1.226965641409865E8	0	8095	79.12041816865893	1.2889612175155665	1.536778191157803	411.968017578125	411.9737243652344
594	411.9837341308594	22.3932229429333					1	DETECTED	411.9837 m/z @22.39 [151020OFc1_NvH-0949-Control-23.raw]	411.9837341308594	22.3932229429333	0.00470147786666667	99.7044260114667	99.69972453360003	466526.75	1.4463725672708958E8	0	8095	0.2564015807440576	0.5520203072808211	0.5645415407987425	411.97381591796875	411.99365234375
595	412.0061950683594	26.0846601786667					1	DETECTED	412.0062 m/z @26.08 [151020OFc1_NvH-0949-Control-23.raw]	412.0061950683594	26.0846601786667	0.00470147786666667	99.9345673141333	99.92986583626664	94148.515625	1.5535587078582478E8	0	8095	0.11910704126792382	1.9359181557136478	2.8703181211144626	411.99627685546875	412.0135803222656
596	412.023681640625	29.7312288850667					1	DETECTED	412.0237 m/z @29.73 [151020OFc1_NvH-0949-Control-23.raw]	412.023681640625	29.7312288850667	0.795484617066667	99.9897522328	99.19426761573334	295316.96875	1.3166050590456088E8	0	8095	0.2559352878520613	5.578967289379646	0.2366917549369439	412.0141296386719	412.0335998535156
597	412.04229736328125	41.5861633386667					1	DETECTED	412.0423 m/z @41.59 [151020OFc1_NvH-0949-Control-23.raw]	412.04229736328125	41.5861633386667	0.167958678933333	99.8248249106667	99.65686623173337	233534.4375	1.26013018958953E8	0	8095	3.1899498939175928	1.1842241924412678	192.143927571186	412.03375244140625	412.0520935058594
598	412.0832824707031	15.0654327429333					1	DETECTED	412.0833 m/z @15.07 [151020OFc1_NvH-0949-Control-23.raw]	412.0832824707031	15.0654327429333	0.389465937866667	97.4640431528	97.07457721493334	97183.71875	1.359175063508559E8	0	8095	0.19623336152522342	3.307263449976596	1.0909578221173266	412.0734558105469	412.0932312011719
599	412.12615966796875	92.4656018837333					1	DETECTED	412.1262 m/z @92.47 [151020OFc1_NvH-0949-Control-23.raw]	412.12615966796875	92.4656018837333	7.23916480106667	99.7374675722667	92.49830277120003	84130.703125	1.3282803613162279E8	0	8095	1.3601673808666845	0.5426620303361969	0.09707754007030304	412.1163024902344	412.13323974609375
600	412.16156005859375	90.0092010632					1	DETECTED	412.1616 m/z @90.01 [151020OFc1_NvH-0949-Control-23.raw]	412.16156005859375	90.0092010632	2.69008679573333	92.4754478090667	89.78536101333336	86152.9921875	1.492794563087869E8	0	8095	15.098228128282301	0.514122032538674	0.02041260355166954	412.1520080566406	412.16619873046875
601	412.19403076171875	25.6404294272					1	DETECTED	412.1940 m/z @25.64 [151020OFc1_NvH-0949-Control-23.raw]	412.19403076171875	25.6404294272	3.34615257466667	97.0716060821333	93.72545350746663	1754975.0	2.1716531081591052E8	3	8095	0.6392232825324626	1.575692893742127	0.18530845094007323	412.1840515136719	412.1969909667969
602	412.2070007324219	25.4279490301333					1	DETECTED	412.2070 m/z @25.43 [151020OFc1_NvH-0949-Control-23.raw]	412.2070007324219	25.4279490301333	1.92176391466667	99.8140438176	97.89227990293332	1.5040544E7	3.6591789906824046E8	2	8095	0.1598800263725053	0.5259130480579092	0.9521137830337814	412.19708251953125	412.2169494628906
603	412.2177429199219	22.1622002152					1	DETECTED	412.2177 m/z @22.16 [151020OFc1_NvH-0949-Control-23.raw]	412.2177429199219	22.1622002152	2.1344278536	99.7044260114667	97.56999815786669	9433086.0	5.980862210560224E8	2	8095	1.2949597338309786	0.8426950936428504	0.35405488368490634	412.2170715332031	412.22772216796875
604	412.2315979003906	26.7021132922667					1	DETECTED	412.2316 m/z @26.70 [151020OFc1_NvH-0949-Control-23.raw]	412.2315979003906	26.7021132922667	2.2174791992	98.713946192	96.4964669928	6053864.0	3.412880409628307E8	3	8095	0.16029971481003713	1.6712281395898427	0.36243315766103723	412.2277526855469	412.2415771484375
605	412.24267578125	17.5376272976					1	DETECTED	412.2427 m/z @17.54 [151020OFc1_NvH-0949-Control-23.raw]	412.24267578125	17.5376272976	2.7450337728	96.7575705266667	94.0125367538667	659828.5625	1.777951979141961E8	0	8095	0.14058248897611492	30.952172248636394	23.607077215787807	412.2416076660156	412.24932861328125
606	412.25933837890625	27.7968863826667					1	DETECTED	412.2593 m/z @27.80 [151020OFc1_NvH-0949-Control-23.raw]	412.25933837890625	27.7968863826667	3.42928664826667	95.9802889093333	92.55100226106663	1259747.75	2.0386387503023878E8	2	8095	64.2552852761304	5.230020057132047	3.3099209391377125	412.2493591308594	412.2693176269531
607	412.26971435546875	91.2598320325333					1	DETECTED	412.2697 m/z @91.26 [151020OFc1_NvH-0949-Control-23.raw]	412.26971435546875	91.2598320325333	3.5338504664	94.5219164778667	90.9880660114667	160253.9375	1.2817066399070813E8	0	8095	0.2541740182582828	0.50355150536387	0.007063070695468117	412.26934814453125	412.27960205078125
608	412.29180908203125	48.3273711149333					1	DETECTED	412.2918 m/z @48.33 [151020OFc1_NvH-0949-Control-23.raw]	412.29180908203125	48.3273711149333	3.95936410906667	92.3889323784	88.42956826933333	552445.875	1.3195050077559376E8	2	8095	0.11618076285162005	0.5076937261496732	2.209178017731882	412.2825012207031	412.3008117675781
609	412.3083190917969	91.5873787746667					1	DETECTED	412.3083 m/z @91.59 [151020OFc1_NvH-0949-Control-23.raw]	412.3083190917969	91.5873787746667	9.320749872	92.498509988	83.177760116	144860.859375	1.336486751506335E8	0	8095	0.16930676942844514	0.5055376719909801	1.4731015112978691	412.3028869628906	412.31805419921875
610	412.3504943847656	92.6578976901333					1	DETECTED	412.3505 m/z @92.66 [151020OFc1_NvH-0949-Control-23.raw]	412.3504943847656	92.6578976901333	8.05560978506667	97.0276650877333	88.97205530266663	50156.77734375	1.2994907875455022E8	0	8095	5.870364182658761	0.5258253500336976	0.05165070006739505	412.3411865234375	412.3534851074219
611	412.4148864746094	92.6578976901333					1	DETECTED	412.4149 m/z @92.66 [151020OFc1_NvH-0949-Control-23.raw]	412.4148864746094	92.6578976901333	2.25459526853333	99.5061658288	97.25157056026666	253693.578125	1.3926133898506418E8	0	8095	0.28626115362295934	0.5379853612597422	0.07886475992150811	412.40496826171875	412.4248046875
612	412.4636535644531	10.5017819573333					1	DETECTED	412.4637 m/z @10.50 [151020OFc1_NvH-0949-Control-23.raw]	412.4636535644531	10.5017819573333	3.32783986053333	99.8796489666667	96.55180910613336	164798.734375	1.2269228611693656E8	0	8095	0.15535925261092132	1.1274924595224678	6.021044743679316	412.4537353515625	412.4736022949219
613	412.4834899902344	41.0399033896					1	DETECTED	412.4835 m/z @41.04 [151020OFc1_NvH-0949-Control-23.raw]	412.4834899902344	41.0399033896	2.2360686184	97.8069815293333	95.5709129109333	136499.59375	1.3013706211977282E8	0	8095	28.1826337487692	1.412013580844545	2.0143361157516124	412.4737243652344	412.4932861328125
614	412.5257568359375	25.0722673362667					1	DETECTED	412.5258 m/z @25.07 [151020OFc1_NvH-0949-Control-23.raw]	412.5257568359375	25.0722673362667	3.81952638613333	99.9456135285333	96.12608714239997	411898.0625	1.470770947257988E8	0	8095	14.608177517242101	0.6714693624286749	0.25316616548394244	412.51580810546875	412.5305480957031
615	412.54058837890625	25.4279490301333					1	DETECTED	412.5406 m/z @25.43 [151020OFc1_NvH-0949-Control-23.raw]	412.54058837890625	25.4279490301333	4.25793153706667	97.8180166709333	93.56008513386664	5784434.0	2.19219437490345E8	3	8095	0.1567399908427305	0.5083482961171566	1.0632780153302275	412.5306396484375	412.54461669921875
616	412.55462646484375	14.0652561776					1	DETECTED	412.5546 m/z @14.07 [151020OFc1_NvH-0949-Control-23.raw]	412.55462646484375	14.0652561776	2.94652572453333	99.5391381712	96.59261244666666	7336681.0	3.2259621893682426E8	3	8095	23.734908147009563	15.10077395867186	22.545845064769836	412.5446472167969	412.5646057128906
617	412.5657958984375	26.7021132922667					1	DETECTED	412.5658 m/z @26.70 [151020OFc1_NvH-0949-Control-23.raw]	412.5657958984375	26.7021132922667	2.9835191912	98.9645475237333	95.9810283325333	3965735.5	2.20558287427394E8	3	8095	0.15205466402996848	0.5080110190201251	1.1300146965764832	412.56463623046875	412.5757751464844
618	412.5766296386719	38.4974301048					1	DETECTED	412.5766 m/z @38.50 [151020OFc1_NvH-0949-Control-23.raw]	412.5766296386719	38.4974301048	3.41084951333333	96.1741411101333	92.76329159679997	2354965.25	1.4744956346774372E8	3	8095	0.18239477339502486	0.5118446214903984	0.03347579144510362	412.5758056640625	412.5861511230469
619	412.6259765625	29.6415989442667					1	DETECTED	412.6260 m/z @29.64 [151020OFc1_NvH-0949-Control-23.raw]	412.6259765625	29.6415989442667	2.53340671413333	95.2061754786667	92.67276876453336	137339.890625	1.3828823373423094E8	0	8095	0.12017550732692328	2.1703642953035907	0.226931675853508	412.6163024902344	412.63592529296875
620	412.67376708984375	24.7648558184					1	DETECTED	412.6738 m/z @24.76 [151020OFc1_NvH-0949-Control-23.raw]	412.67376708984375	24.7648558184	5.58584167093333	95.5642207712	89.97837910026666	82861.171875	1.397308177982111E8	0	8095	81.60560154843705	2.3457508923145505	6.71461331749873	412.66412353515625	412.683349609375
621	412.69525146484375	25.6207507410667					1	DETECTED	412.6953 m/z @25.62 [151020OFc1_NvH-0949-Control-23.raw]	412.69525146484375	25.6207507410667	3.71759779226667	98.3411484426667	94.62355065040002	657510.375	1.4571587462526968E8	0	8095	19.695395566166162	0.6140991761951531	0.01007942360814401	412.685302734375	412.6976013183594
622	412.7076416015625	17.8657634426667					1	DETECTED	412.7076 m/z @17.87 [151020OFc1_NvH-0949-Control-23.raw]	412.7076416015625	17.8657634426667	2.97422700106667	99.0417980610667	96.06757106000003	2750815.5	2.131806861292471E8	2	8095	0.3369140378406037	1.07598768760177	8.336255951230557	412.69781494140625	412.7176208496094
623	412.7191467285156	22.1722061314667					1	DETECTED	412.7191 m/z @22.17 [151020OFc1_NvH-0949-Control-23.raw]	412.7191467285156	22.1722061314667	7.56612190906667	64.1202821498667	56.55416024080003	2426638.75	3.343244544958702E8	0	8095	18.661985909913096	45.64420067108573	93.03486924659497	412.7176513671875	412.7193298339844
624	412.7293395996094	22.3746143456					1	DETECTED	412.7293 m/z @22.37 [151020OFc1_NvH-0949-Control-23.raw]	412.7293395996094	22.3746143456	0.4620761312	99.176563512	98.7144873808	6.216432E7	1.223073165491584E9	2	8095	0.2578882908766005	2.67626539316131	1.9188063007923735	412.7193603515625	412.73931884765625
625	412.7477111816406	25.6652248141333					1	DETECTED	412.7477 m/z @25.67 [151020OFc1_NvH-0949-Control-23.raw]	412.7477111816406	25.6652248141333	2.80009765786667	98.4950633512	95.69496569333333	2248254.25	2.0982026633427173E8	2	8095	2.435006682084815	6.324690306851459	13.507827361086276	412.7393798828125	412.7576599121094
626	412.7606506347656	27.8247361336					1	DETECTED	412.7607 m/z @27.82 [151020OFc1_NvH-0949-Control-23.raw]	412.7606506347656	27.8247361336	4.8055108264	97.0605629698667	92.2550521434667	258097.953125	1.410206066519654E8	0	8095	0.17389618442744492	4.664087996953668	8.433014377464058	412.7577209472656	412.7611389160156
627	412.7711486816406	11.4274532498667					1	DETECTED	412.7711 m/z @11.43 [151020OFc1_NvH-0949-Control-23.raw]	412.7711486816406	11.4274532498667	1.63095662693333	92.8148920053333	91.18393537839998	639070.875	1.2989851818937427E8	2	8095	0.19088366946860802	0.5425975037847539	0.08976204687383073	412.7613220214844	412.7806091308594
628	412.7933654785156	48.3883158973333					1	DETECTED	412.7934 m/z @48.39 [151020OFc1_NvH-0949-Control-23.raw]	412.7933654785156	48.3883158973333	3.19898933573333	98.2041346368	95.00514530106668	240815.125	1.5450627138065454E8	0	8095	0.07346797286765394	1.0177699205103168	6.985029179231795	412.78411865234375	412.8030700683594
629	412.81591796875	46.4947414829333					1	DETECTED	412.8159 m/z @46.49 [151020OFc1_NvH-0949-Control-23.raw]	412.81591796875	46.4947414829333	0.744139570666667	99.9677714885333	99.22363191786664	55887.28515625	1.1563096271520951E8	0	8095	71.22817540040123	1.060762477520802	1.1263287236065138	412.8059387207031	412.81884765625
630	412.828857421875	30.7603754826667					1	DETECTED	412.8289 m/z @30.76 [151020OFc1_NvH-0949-Control-23.raw]	412.828857421875	30.7603754826667	0.135584108266667	100.0007856752	99.86520156693334	1890416.375	1.7643396823253027E8	3	8095	0.1793620099734703	0.5251297061977209	0.019118561449741427	412.8190002441406	412.8388366699219
631	412.8585205078125	25.0131201424					1	DETECTED	412.8585 m/z @25.01 [151020OFc1_NvH-0949-Control-23.raw]	412.8585205078125	25.0131201424	0.00470147786666667	100.0007856752	99.99608419733335	163469.609375	1.357189323765285E8	3	8095	19.538291122082573	1.9447602723612127	5.829539332474439	412.84881591796875	412.86468505859375
632	412.87469482421875	25.397657864					1	DETECTED	412.8747 m/z @25.40 [151020OFc1_NvH-0949-Control-23.raw]	412.87469482421875	25.397657864	0.0490847472	100.0007856752	99.95170092800001	1399643.875	1.5182771098272386E8	3	8095	19.797917736140484	0.5091321796029658	3.76669209846636	412.8647155761719	412.87847900390625
633	412.88848876953125	14.0437648992					1	DETECTED	412.8885 m/z @14.04 [151020OFc1_NvH-0949-Control-23.raw]	412.88848876953125	14.0437648992	0.146463339466667	100.0007856752	99.85432233573334	4537058.5	2.766529497620819E8	3	8095	0.18425388876250182	1.2519778705757862	37.29823708674492	412.8785095214844	412.8944091796875
634	412.9044189453125	16.6205464578667					1	DETECTED	412.9044 m/z @16.62 [151020OFc1_NvH-0949-Control-23.raw]	412.9044189453125	16.6205464578667	0.00470147786666667	100.0007856752	99.99608419733335	4.3707232E7	7.391408196761937E8	3	8095	0.16169445041497	22.594466791603995	1.207285998669387	412.8944396972656	412.9142761230469
635	412.9223327636719	26.3045452394667					1	DETECTED	412.9223 m/z @26.30 [151020OFc1_NvH-0949-Control-23.raw]	412.9223327636719	26.3045452394667	0.081617832	100.0007856752	99.9191678432	310277.46875	1.2382731280245611E8	3	8095	0.1433196182588823	0.7187284031089711	0.8027116901504595	412.9144287109375	412.9274597167969
636	412.9375305175781	5.99377672213333					1	DETECTED	412.9375 m/z @5.99 [151020OFc1_NvH-0949-Control-23.raw]	412.9375305175781	5.99377672213333	0.00470147786666667	100.0007856752	99.99608419733335	347117.6875	1.3205286136511607E8	0	8095	1.1847912758148453	5.6289365842658645	16.04415893449767	412.9275817871094	412.947509765625
637	412.9584045410156	11.1954618413333					1	DETECTED	412.9584 m/z @11.20 [151020OFc1_NvH-0949-Control-23.raw]	412.9584045410156	11.1954618413333	0.0380472101333333	100.0007856752	99.96273846506668	171427.765625	1.1703703802369155E8	0	8095	0.08363623261620567	1.0379180988908283	0.8470581308049013	412.948486328125	412.9615478515625
638	412.9715881347656	24.7504813813333					1	DETECTED	412.9716 m/z @24.75 [151020OFc1_NvH-0949-Control-23.raw]	412.9715881347656	24.7504813813333	0.4930297656	99.9897522328	99.4967224672	3688703.25	1.6611442935623887E8	2	8095	0.1555017053189438	0.5219257150801129	0.8263875300488277	412.96160888671875	412.9815673828125
639	412.9893493652344	20.3774520381333					1	DETECTED	412.9893 m/z @20.38 [151020OFc1_NvH-0949-Control-23.raw]	412.9893493652344	20.3774520381333	0.0160079885333333	99.8574039442667	99.84139595573336	645713.75	1.4764909224031076E8	4	8095	19.380987026536776	92.89498836656138	84.62663862198593	412.98162841796875	412.99932861328125
640	413.0173645019531	7.29814176933333					1	DETECTED	413.0174 m/z @7.30 [151020OFc1_NvH-0949-Control-23.raw]	413.0173645019531	7.29814176933333	3.45884895333333	99.5281699269333	96.06932097359997	108397.3671875	1.2799870956294324E8	0	8095	0.1386864384879818	0.5927276336090274	0.14407530936120136	413.00738525390625	413.0193786621094
641	413.0293884277344	30.7085827277333					1	DETECTED	413.0294 m/z @30.71 [151020OFc1_NvH-0949-Control-23.raw]	413.0293884277344	30.7085827277333	0.124619667466667	98.8864462432	98.76182657573334	2560187.5	1.703704027803997E8	0	8095	0.16092413216426493	10.045773491127248	1.839268054085669	413.0194396972656	413.03936767578125
642	413.06756591796875	0.430915921333333					1	DETECTED	413.0676 m/z @0.43 [151020OFc1_NvH-0949-Control-23.raw]	413.06756591796875	0.430915921333333	0.00470147786666667	99.9456135285333	99.94091205066664	74613.171875	1.1341549637426077E8	0	8095	0.48367463385503096	1.3177268970976825	2.2737719141780186	413.0577392578125	413.0770263671875
643	413.1701354980469	21.1297081989333					1	DETECTED	413.1701 m/z @21.13 [151020OFc1_NvH-0949-Control-23.raw]	413.1701354980469	21.1297081989333	8.09440543413333	98.2152010810667	90.12079564693336	277321.40625	1.5018750963146445E8	0	8095	4.175556788637561	0.5231656309374607	1.389591863666258	413.16021728515625	413.171142578125
644	413.1814270019531	17.8657634426667					1	DETECTED	413.1814 m/z @17.87 [151020OFc1_NvH-0949-Control-23.raw]	413.1814270019531	17.8657634426667	4.91847623973333	98.2152010810667	93.29672484133337	366679.8125	1.2590892884652692E8	0	8095	0.15379900814782133	12.138531847402962	1.2513377854005754	413.1714782714844	413.182373046875
645	413.1924133300781	39.6756003237333					1	DETECTED	413.1924 m/z @39.68 [151020OFc1_NvH-0949-Control-23.raw]	413.1924133300781	39.6756003237333	1.9588365224	98.2152010810667	96.25636455866669	764066.375	1.531469524887024E8	2	8095	0.23161783982475015	0.5160451624966738	0.00878450137222116	413.1824951171875	413.19915771484375
646	413.20916748046875	17.8452325656					1	DETECTED	413.2092 m/z @17.85 [151020OFc1_NvH-0949-Control-23.raw]	413.20916748046875	17.8452325656	2.35817330293333	99.4954845573333	97.13731125439998	1092364.75	1.875344566061953E8	3	8095	2.5480374082738173	5.337650926447761	8.066221450021631	413.1991882324219	413.21240234375
647	413.222412109375	24.6898068133333					1	DETECTED	413.2224 m/z @24.69 [151020OFc1_NvH-0949-Control-23.raw]	413.222412109375	24.6898068133333	3.16083564053333	99.9677714885333	96.80693584799997	2879494.25	2.8813852163711095E8	4	8095	0.1781134299276097	1.2342141266562479	15.96647275409432	413.2124328613281	413.2257995605469
648	413.2358093261719	16.6205464578667					1	DETECTED	413.2358 m/z @16.62 [151020OFc1_NvH-0949-Control-23.raw]	413.2358093261719	16.6205464578667	2.73592964746667	99.9788443581333	97.24291471066662	2.8740812E7	1.1601561665250983E9	3	8095	5.95385852938227	0.9296875776129725	0.2528845811753672	413.225830078125	413.24578857421875
649	413.24920654296875	25.655937568					1	DETECTED	413.2492 m/z @25.66 [151020OFc1_NvH-0949-Control-23.raw]	413.24920654296875	25.655937568	3.27292179066667	96.9072521456	93.63433035493333	934348.5	1.667737768676092E8	2	8095	66.22036107476217	2.3648681420674347	17.349947962969058	413.2458190917969	413.2532958984375
650	413.2633056640625	33.7439130888167					1	DETECTED	413.2633 m/z @33.74 [151020OFc1_NvH-0949-Control-23.raw]	413.2633056640625	33.7439130888167	0.00470147786666667	100.0007856752	99.99608419733335	1664245.125	1.8811524278507078E8	0	8095	5.880333383828518	0.8071010160284314	1.3658844177885547	413.2533264160156	413.2732849121094
651	413.2808837890625	90.2609787210667					1	DETECTED	413.2809 m/z @90.26 [151020OFc1_NvH-0949-Control-23.raw]	413.2808837890625	90.2609787210667	4.07454394373333	98.4511820258667	94.37663808213337	87575.7734375	1.4071146758268034E8	0	8095	1.2636758946506887	0.5477142649394209	0.018111919663657217	413.27337646484375	413.2908020019531
652	413.30792236328125	91.5179292584					1	DETECTED	413.3079 m/z @91.52 [151020OFc1_NvH-0949-Control-23.raw]	413.30792236328125	91.5179292584	3.3552333016	92.6578976901333	89.3026643885333	106724.25	1.524814539287262E8	0	8095	0.1285124177134378	0.506593977860283	0.004190592723619479	413.2980041503906	413.3155517578125
653	413.3262634277344	91.4090886002667					1	DETECTED	413.3263 m/z @91.41 [151020OFc1_NvH-0949-Control-23.raw]	413.3262634277344	91.4090886002667	3.84911974533333	99.4516686536	95.60254890826667	189213.4375	1.6643807305400726E8	0	8095	0.38670209867602523	0.6486167306387776	0.3877039228906042	413.3175048828125	413.3330078125
654	413.34405517578125	91.4090886002667					1	DETECTED	413.3441 m/z @91.41 [151020OFc1_NvH-0949-Control-23.raw]	413.34405517578125	91.4090886002667	3.80107832853333	95.2264687237333	91.42539039519997	103287.65625	1.7599462004516646E8	0	8095	0.3950119788478048	0.5217867071265873	1.375316934293732	413.337158203125	413.3518981933594
655	413.36248779296875	91.6423446362667					1	DETECTED	413.3625 m/z @91.64 [151020OFc1_NvH-0949-Control-23.raw]	413.36248779296875	91.6423446362667	0.00470147786666667	100.0007856752	99.99608419733335	109586.8203125	1.2490774910797988E8	0	8095	0.20915849333408687	0.522092780098364	0.043945632401507326	413.3531494140625	413.37237548828125
656	413.4182434082031	92.6578976901333					1	DETECTED	413.4182 m/z @92.66 [151020OFc1_NvH-0949-Control-23.raw]	413.4182434082031	92.6578976901333	3.84911974533333	99.2652353202667	95.41611557493337	72360.484375	1.570532141864358E8	0	8095	91.89123468388308	0.538991193448255	0.0784724379581563	413.4147644042969	413.42071533203125
657	413.4309997558594	30.6577098832					1	DETECTED	413.4310 m/z @30.66 [151020OFc1_NvH-0949-Control-23.raw]	413.4309997558594	30.6577098832	3.85835508826667	98.7249917557333	94.86663666746662	613387.125	1.522097010624653E8	0	8095	0.12387497853099205	0.5739469836655661	0.0061192195348302135	413.4210510253906	413.4409484863281
658	413.4566955566406	19.6708282669333					1	DETECTED	413.4567 m/z @19.67 [151020OFc1_NvH-0949-Control-23.raw]	413.4566955566406	19.6708282669333	2.45969938746667	98.8228297008	96.36313031333333	490368.25	1.3524477996851137E8	4	8095	5.447502819656458	1.5370375006348231	0.43834244650394966	413.4467468261719	413.4627990722656
659	413.47283935546875	24.7738750069333					1	DETECTED	413.4728 m/z @24.77 [151020OFc1_NvH-0949-Control-23.raw]	413.47283935546875	24.7738750069333	3.46801117866667	98.8755208829333	95.40750970426663	1619173.75	1.6407489209309083E8	0	8095	0.20552864369618007	0.5066604478463523	0.311182320718751	413.462890625	413.4827880859375
660	413.4869079589844	39.7273218741333					1	DETECTED	413.4869 m/z @39.73 [151020OFc1_NvH-0949-Control-23.raw]	413.4869079589844	39.7273218741333	3.43853833333333	96.4767418330667	93.03820349973337	222791.59375	1.3805823489691988E8	0	8095	19.49683248599056	1.6605589271480994	0.005001318108450061	413.48291015625	413.4968566894531
661	413.49822998046875	25.2329445202667					1	DETECTED	413.4982 m/z @25.23 [151020OFc1_NvH-0949-Control-23.raw]	413.49822998046875	25.2329445202667	2.3304988376	94.7629779994667	92.4324791618667	154501.921875	1.2432000145679468E8	0	8095	4.205243723984832	2.1822707327637425	17.26097630359839	413.4969482421875	413.5054626464844
662	413.5156555175781	17.8452325656					1	DETECTED	413.5157 m/z @17.85 [151020OFc1_NvH-0949-Control-23.raw]	413.5156555175781	17.8452325656	3.10428817226667	97.2647183448	94.16043017253334	201702.8125	1.327124639830183E8	0	8095	2.728976926133255	0.7461028363491842	3.86109643815807	413.5058288574219	413.52557373046875
663	413.5364685058594	45.7100670093333					1	DETECTED	413.5365 m/z @45.71 [151020OFc1_NvH-0949-Control-23.raw]	413.5364685058594	45.7100670093333	2.09755771253333	99.6932530845333	97.59569537199997	392632.9375	1.3395346308026743E8	3	8095	17.090541806106646	0.5017199505157982	0.0207815509481762	413.5264892578125	413.5372619628906
664	413.54730224609375	23.7298842722667					1	DETECTED	413.5473 m/z @23.73 [151020OFc1_NvH-0949-Control-23.raw]	413.54730224609375	23.7298842722667	2.02346482346667	99.5061658288	97.48270100533333	979821.125	1.6270140232140154E8	3	8095	9.661742392360326	0.6906941359333632	64.29106580884567	413.5373229980469	413.5572814941406
665	413.55731201171875	14.0652561776					1	DETECTED	413.5573 m/z @14.07 [151020OFc1_NvH-0949-Control-23.raw]	413.55731201171875	14.0652561776	4.7198845488	79.0386472704	74.31876272160001	479397.90625	1.2538675622767103E8	0	8095	20.414171591258455	0.8867700704557876	91.69789126679048	413.55731201171875	413.5588684082031
666	413.5688781738281	16.6205464578667					1	DETECTED	413.5689 m/z @16.62 [151020OFc1_NvH-0949-Control-23.raw]	413.5688781738281	16.6205464578667	2.76358158346667	97.6185247626667	94.85494317920002	1.0908836E7	3.344689508758614E8	3	8095	0.16012212691761718	2.8142985776858582	15.256114410202624	413.55889892578125	413.578857421875
667	413.5867614746094	27.7323728069333					1	DETECTED	413.5868 m/z @27.73 [151020OFc1_NvH-0949-Control-23.raw]	413.5867614746094	27.7323728069333	2.40413968053333	97.3713651866667	94.96722550613336	504052.1875	1.5025007512537083E8	3	8095	19.92552885775843	0.6138766488856342	2.1344612102811418	413.5788879394531	413.5967102050781
668	413.6170959472656	44.1882091224					1	DETECTED	413.6171 m/z @44.19 [151020OFc1_NvH-0949-Control-23.raw]	413.6170959472656	44.1882091224	3.0760844712	95.0886994794667	92.01261500826669	68438.015625	1.1111973078594816E8	0	8095	86.88687562845206	1.196537471731168	1.4145909240728773	413.6075134277344	413.6180419921875
669	413.62811279296875	35.5162301994667					1	DETECTED	413.6281 m/z @35.52 [151020OFc1_NvH-0949-Control-23.raw]	413.62811279296875	35.5162301994667	3.62030944906667	71.1153885794667	67.49507913040003	310006.75	1.0417501542379577E8	0	8095	4.832755230065015	1.130322666009036	0.208410660603606	413.6181640625	413.637451171875
670	413.6439514160156	41.8384169264					1	DETECTED	413.6440 m/z @41.84 [151020OFc1_NvH-0949-Control-23.raw]	413.6439514160156	41.8384169264	3.63924696533333	98.4730467472	94.83379978186667	256732.90625	1.2412968809438196E8	0	8095	0.264793544684899	1.241307073930181	2.0740658289448444	413.63824462890625	413.653564453125
671	413.6737976074219	25.3645475730667					1	DETECTED	413.6738 m/z @25.36 [151020OFc1_NvH-0949-Control-23.raw]	413.6737976074219	25.3645475730667	3.94050617413333	90.7094092368	86.76890306266667	133534.625	1.2336350920847039E8	0	8095	0.5959884933336781	3.6007924910839115	8.301106411934365	413.6639709472656	413.68377685546875
672	413.6850280761719	7.14348452933333					1	DETECTED	413.6850 m/z @7.14 [151020OFc1_NvH-0949-Control-23.raw]	413.6850280761719	7.14348452933333	6.88321295226667	62.5515624853333	55.66834953306663	37482.15625	7.191576403550886E7	0	8095	0.038077992064869726	106.94281365730741	0.20533613548079221	413.6838073730469	413.6850280761719
673	413.6950378417969	22.4187494538667					1	DETECTED	413.6950 m/z @22.42 [151020OFc1_NvH-0949-Control-23.raw]	413.6950378417969	22.4187494538667	2.16220515946667	94.8681712176	92.70596605813333	707221.0	1.490980355339462E8	0	8095	17.37313207207213	0.757295769836832	0.045363287074616974	413.68505859375	413.7049865722656
674	413.7070617675781	19.6820031197333					1	DETECTED	413.7071 m/z @19.68 [151020OFc1_NvH-0949-Control-23.raw]	413.7070617675781	19.6820031197333	3.486579796	97.9285899450667	94.4420101490667	365660.84375	1.3295671049598084E8	0	8095	8.654351324665555	1.7361259221418726	100.73420007546433	413.7050476074219	413.717041015625
675	413.71917724609375	28.8010122666667					1	DETECTED	413.7192 m/z @28.80 [151020OFc1_NvH-0949-Control-23.raw]	413.71917724609375	28.8010122666667	3.82878638133333	97.4044729821333	93.57568660079997	207143.640625	1.4401909583367977E8	0	8095	17.24517198797825	2.5092470473245694	0.538415908941094	413.7171630859375	413.7210388183594
676	413.7310485839844	22.3746143456					1	DETECTED	413.7310 m/z @22.37 [151020OFc1_NvH-0949-Control-23.raw]	413.7310485839844	22.3746143456	3.05750133946667	98.9310307704	95.87352943093333	7427054.5	3.01579183868223E8	2	8095	0.22016664052744161	1.2521689589490517	54.243004110218614	413.7210693359375	413.7409362792969
677	413.7452087402344	25.5634388738667					1	DETECTED	413.7452 m/z @25.56 [151020OFc1_NvH-0949-Control-23.raw]	413.7452087402344	25.5634388738667	3.56163495146667	97.5198138632	93.95817891173333	7238901.0	2.6680214793935624E8	0	8095	0.16112796794079998	1.009719007233549	1.307619788143786	413.7410583496094	413.75518798828125
678	413.7557373046875	35.6567617914667					1	DETECTED	413.7557 m/z @35.66 [151020OFc1_NvH-0949-Control-23.raw]	413.7557373046875	35.6567617914667	6.60766574533333	43.5582393074667	36.95057356213337	360994.5625	9.918907643292281E7	2	8095	7.335330282732851	0.5502730076933997	0.07718006367043033	413.7552185058594	413.7566223144531
679	413.7666320800781	16.444814804					1	DETECTED	413.7666 m/z @16.44 [151020OFc1_NvH-0949-Control-23.raw]	413.7666320800781	16.444814804	3.38302676266667	97.4413682525333	94.05834148986662	5017264.0	2.696032632842682E8	2	8095	15.704249282999484	11.655833275981674	23.0260708891224	413.7566833496094	413.7759094238281
680	413.7791442871094	37.1133700944					1	DETECTED	413.7791 m/z @37.11 [151020OFc1_NvH-0949-Control-23.raw]	413.7791442871094	37.1133700944	3.5338504664	96.9721339458667	93.4382834794667	776401.125	1.740858422782256E8	2	8095	7.592601672294592	2.442781695471544	0.5586298244580395	413.7766418457031	413.7890625
681	413.8442687988281	41.7373454405333					1	DETECTED	413.8443 m/z @41.74 [151020OFc1_NvH-0949-Control-23.raw]	413.8442687988281	41.7373454405333	0.0380472101333333	99.8686243165333	99.83057710639997	248345.546875	1.1904079427114362E8	0	8095	23.995781264239486	1.410106078171214	0.00594990112432818	413.8343811035156	413.8531494140625
682	413.8631591796875	22.9959119957333					1	DETECTED	413.8632 m/z @23.00 [151020OFc1_NvH-0949-Control-23.raw]	413.8631591796875	22.9959119957333	0.00470147786666667	100.0007856752	99.99608419733335	582993.9375	1.4715669600563046E8	0	8095	0.11793241923957609	1.3957277993249078	0.44437342797568397	413.8532409667969	413.87310791015625
683	413.8739013671875	17.5881082162667					1	DETECTED	413.8739 m/z @17.59 [151020OFc1_NvH-0949-Control-23.raw]	413.8739013671875	17.5881082162667	0.135584108266667	97.1991239013333	97.06353979306662	298091.4375	1.1775329314268619E8	0	8095	0.11482245146645553	0.5137737426523736	0.06899899051931463	413.8731994628906	413.8749084472656
684	413.8849182128906	26.6724451229333					1	DETECTED	413.8849 m/z @26.67 [151020OFc1_NvH-0949-Control-23.raw]	413.8849182128906	26.6724451229333	0.00470147786666667	100.0007856752	99.99608419733335	1.3626154E7	3.166449804150779E8	3	8095	0.18218891064359255	1.215760500672446	1.1587398488043548	413.87493896484375	413.8948974609375
685	413.90301513671875	16.6321880392					1	DETECTED	413.9030 m/z @16.63 [151020OFc1_NvH-0949-Control-23.raw]	413.90301513671875	16.6321880392	0.00470147786666667	100.0007856752	99.99608419733335	2643561.5	1.9773076588896355E8	3	8095	2.3268111267450102	24.003363972703575	1.7754898753074335	413.8949279785156	413.9129943847656
686	413.9150085449219	30.8263541205333					1	DETECTED	413.9150 m/z @30.83 [151020OFc1_NvH-0949-Control-23.raw]	413.9150085449219	30.8263541205333	0.135584108266667	99.9677714885333	99.83218738026663	419521.375	1.5012379559087518E8	0	8095	0.2908628101680293	0.7792185060297627	10.202803930623345	413.91302490234375	413.92498779296875
687	413.92535400390625	31.5840477984					1	DETECTED	413.9254 m/z @31.58 [151020OFc1_NvH-0949-Control-23.raw]	413.92535400390625	31.5840477984	0.157179568	100.0007856752	99.8436061072	343888.0	1.5179106934133056E8	0	8095	0.17564821772217343	0.5708213389987447	0.10467435733989881	413.925048828125	413.9352722167969
688	413.9356689453125	30.3907067805333					1	DETECTED	413.9357 m/z @30.39 [151020OFc1_NvH-0949-Control-23.raw]	413.9356689453125	30.3907067805333	0.0707950885333333	99.9677714885333	99.89697639999997	38137.2578125	1.1998987739571697E8	0	8095	96.16118478565622	1.5628220010939484	2.1680687885107415	413.9354248046875	413.9416198730469
689	413.9516296386719	33.8576243632					1	DETECTED	413.9516 m/z @33.86 [151020OFc1_NvH-0949-Control-23.raw]	413.9516296386719	33.8576243632	0.0160079885333333	99.9897522328	99.97374424426667	353238.21875	1.277632842081323E8	0	8095	0.13081262710620933	0.5747397800931408	0.014735647207578964	413.941650390625	413.9541320800781
690	413.9641418457031	11.0270432565333					1	DETECTED	413.9641 m/z @11.03 [151020OFc1_NvH-0949-Control-23.raw]	413.9641418457031	11.0270432565333	0.389465937866667	99.9897522328	99.60028629493334	821199.4375	1.4336363183956462E8	0	8095	0.1776146180799607	2.8834120636305767	46.72081311691081	413.9543151855469	413.97412109375
691	413.9829406738281	43.8134762653333					1	DETECTED	413.9829 m/z @43.81 [151020OFc1_NvH-0949-Control-23.raw]	413.9829406738281	43.8134762653333	0.3792245792	99.8140438176	99.4348192384	644200.5	1.605506616068771E8	4	8095	0.06903252449966857	0.5085169965068391	0.016017839298223837	413.9741516113281	413.9860534667969
692	413.9960632324219	25.5764677445333					1	DETECTED	413.9961 m/z @25.58 [151020OFc1_NvH-0949-Control-23.raw]	413.9960632324219	25.5764677445333	0.00470147786666667	99.9677714885333	99.96307001066664	5733259.0	2.8713119005235714E8	4	8095	4.061353959725583	1.116665254441908	8.833218706973176	413.9862976074219	414.00592041015625
693	414.00726318359375	17.3680399637333					1	DETECTED	414.0073 m/z @17.37 [151020OFc1_NvH-0949-Control-23.raw]	414.00726318359375	17.3680399637333	1.50596639733333	99.9897522328	98.48378583546668	56493.51171875	1.1487714906557952E8	0	8095	15.946441271706403	3.052096691654823	5.105415175121025	414.0061340332031	414.0152893066406
694	414.0438537597656	41.8055172994667					1	DETECTED	414.0439 m/z @41.81 [151020OFc1_NvH-0949-Control-23.raw]	414.0438537597656	41.8055172994667	4.01863226613333	99.4074090930667	95.38877682693338	232553.96875	1.452356777361775E8	0	8095	3.6922882738068594	1.06055927914868	1.1126336165043378	414.03387451171875	414.0538330078125
695	414.0668640136719	31.9805364093333					1	DETECTED	414.0669 m/z @31.98 [151020OFc1_NvH-0949-Control-23.raw]	414.0668640136719	31.9805364093333	0.00470147786666667	96.8961063570667	96.89140487920004	43208.9921875	1.2019533326653197E8	0	8095	92.78417188716169	1.5356361925349509	2.0582806706193884	414.06561279296875	414.0768127441406
696	414.17449951171875	91.5268020549333					1	DETECTED	414.1745 m/z @91.53 [151020OFc1_NvH-0949-Control-23.raw]	414.17449951171875	91.5268020549333	3.86785883066667	97.3278243426667	93.45996551200003	245745.515625	1.2999416443078476E8	0	8095	0.19700080870515535	0.5032824829702288	0.007557401093653486	414.1650085449219	414.1823425292969
697	414.1923522949219	9.42657141066667					1	DETECTED	414.1924 m/z @9.43 [151020OFc1_NvH-0949-Control-23.raw]	414.1923522949219	9.42657141066667	3.5144000328	88.6673926114667	85.1529925786667	343835.78125	1.301326435538093E8	3	8095	0.08838189643538463	43.64421466319648	1.1875268706858653	414.182373046875	414.1934814453125
698	414.20355224609375	18.3285749709333					1	DETECTED	414.2036 m/z @18.33 [151020OFc1_NvH-0949-Control-23.raw]	414.20355224609375	18.3285749709333	3.11352767333333	99.2872785930667	96.17375091973338	5474489.5	2.772552328463747E8	2	8095	0.21751394345033503	0.8888559722715998	6.903679504974527	414.1935729980469	414.20892333984375
699	414.2189636230469	26.6724451229333					1	DETECTED	414.2190 m/z @26.67 [151020OFc1_NvH-0949-Control-23.raw]	414.2189636230469	26.6724451229333	2.70840928693333	99.9677714885333	97.25936220159997	9038613.0	3.769053837729791E8	2	8095	8.598979864100524	0.7681343105022488	55.19688215579258	414.208984375	414.22894287109375
700	414.2303161621094	16.2868963072					1	DETECTED	414.2303 m/z @16.29 [151020OFc1_NvH-0949-Control-23.raw]	414.2303161621094	16.2868963072	1.80140904586667	99.1296203149333	97.32821126906663	7330316.5	3.3166944506596583E8	3	8095	0.21351196936743833	0.8790944001096135	27.304736313716365	414.2289733886719	414.24029541015625
701	414.24237060546875	29.5406168061333					1	DETECTED	414.2424 m/z @29.54 [151020OFc1_NvH-0949-Control-23.raw]	414.24237060546875	29.5406168061333	3.33701677626667	96.0550902624	92.71807348613333	2457027.75	2.079536224530679E8	0	8095	0.16077368545111526	0.6316058691476759	1.2802843343269594	414.2403259277344	414.2425842285156
702	414.2525939941406	29.0931928170667					1	DETECTED	414.2526 m/z @29.09 [151020OFc1_NvH-0949-Control-23.raw]	414.2525939941406	29.0931928170667	3.17927719413333	98.4402488154667	95.26097162133337	4191582.5	3.920287020075518E8	2	8095	40.33804478987481	1.6267402369789652	2.065952402626678	414.24261474609375	414.2625732421875
703	414.265869140625	16.5870924445333					1	DETECTED	414.2659 m/z @16.59 [151020OFc1_NvH-0949-Control-23.raw]	414.265869140625	16.5870924445333	4.68258296346667	91.5451414997333	86.86255853626663	271854.03125	1.2630967453787515E8	0	8095	6.005905822993398	8.737042688607294	0.016459004884989633	414.2626037597656	414.26641845703125
704	414.2764587402344	15.438409876					1	DETECTED	414.2765 m/z @15.44 [151020OFc1_NvH-0949-Control-23.raw]	414.2764587402344	15.438409876	0.00470147786666667	99.9566442258667	99.95194274800004	3013964.0	2.5800060118359074E8	3	8095	0.1667827081611346	7.270483161488092	225.28239380465496	414.2665100097656	414.2862548828125
705	414.2997741699219	91.1993037925333					1	DETECTED	414.2998 m/z @91.20 [151020OFc1_NvH-0949-Control-23.raw]	414.2997741699219	91.1993037925333	15.6530343064	91.9164333728	76.2633990664	138859.984375	1.2824949147798756E8	0	8095	0.07130770621233751	0.5047462937954754	0.05312245025202289	414.2984619140625	414.3077087402344
706	414.3212585449219	91.5873787746667					1	DETECTED	414.3213 m/z @91.59 [151020OFc1_NvH-0949-Control-23.raw]	414.3212585449219	91.5873787746667	0.713008775733333	99.8574039442667	99.14439516853336	160202.625	1.3042133490643138E8	0	8095	0.45961910753740653	0.5455025172097318	1.017852672940096	414.31475830078125	414.32635498046875
707	414.35736083984375	91.6423446362667					1	DETECTED	414.3574 m/z @91.64 [151020OFc1_NvH-0949-Control-23.raw]	414.35736083984375	91.6423446362667	0.00470147786666667	100.0007856752	99.99608419733335	89418.71875	1.4989162939605615E8	0	8095	0.29923957535244483	0.54448045372524	0.11052497948802152	414.34783935546875	414.3671569824219
708	414.41021728515625	37.5071948210667					1	DETECTED	414.4102 m/z @37.51 [151020OFc1_NvH-0949-Control-23.raw]	414.41021728515625	37.5071948210667	4.26872321973333	99.5061658288	95.23744260906666	119526.8203125	1.3303105680801687E8	0	8095	86.16772083639997	1.8025334766033756	3.133690543766655	414.4002685546875	414.4199523925781
709	414.4513244628906	19.9757604728					1	DETECTED	414.4513 m/z @19.98 [151020OFc1_NvH-0949-Control-23.raw]	414.4513244628906	19.9757604728	3.60177864346667	98.7576038082667	95.15582516480002	341902.5625	1.3418791172842811E8	0	8095	15.346068379997583	0.8993727209785097	9.03313621332779	414.44134521484375	414.46124267578125
710	414.4700622558594	34.3779120248					1	DETECTED	414.4701 m/z @34.38 [151020OFc1_NvH-0949-Control-23.raw]	414.4700622558594	34.3779120248	2.24534149893333	98.8339462394667	96.58860474053337	300944.84375	1.243585213237701E8	0	8095	23.610633003214147	0.624779044839281	0.1674901530193906	414.4613342285156	414.47283935546875
711	414.48284912109375	41.4483526898667					1	DETECTED	414.4828 m/z @41.45 [151020OFc1_NvH-0949-Control-23.raw]	414.48284912109375	41.4483526898667	3.28203018106667	99.7374675722667	96.45543739120002	1059279.125	1.436326196326745E8	4	8095	0.18462616467432724	0.5034788962581853	0.00824015664680624	414.4728698730469	414.4828796386719
712	414.4928894042969	29.5695849901333					1	DETECTED	414.4929 m/z @29.57 [151020OFc1_NvH-0949-Control-23.raw]	414.4928894042969	29.5695849901333	2.6441786552	97.939652828	95.29547417280001	1198982.0	1.9908809842958996E8	0	8095	5.578159703618603	0.5489412722764964	1.6929061430999768	414.48291015625	414.5027770996094
713	414.51666259765625	17.7337318338667					1	DETECTED	414.5167 m/z @17.73 [151020OFc1_NvH-0949-Control-23.raw]	414.51666259765625	17.7337318338667	1.3998719072	97.3386448701333	95.9387729629333	588099.5625	1.2543983120995891E8	0	8095	0.037787226303500177	0.5700497930738244	0.026469437289890128	414.50677490234375	414.5266418457031
714	414.5267639160156	9.40679289626667					1	DETECTED	414.5268 m/z @9.41 [151020OFc1_NvH-0949-Control-23.raw]	414.5267639160156	9.40679289626667	7.83720200215	35.1753460458667	27.338144043716703	112780.1640625	3.5276410460980415E7	0	8095	11.37737913099489	178.55494111253483	1.8253636592158093	414.52667236328125	414.52752685546875
715	414.5375671386719	18.3285749709333					1	DETECTED	414.5376 m/z @18.33 [151020OFc1_NvH-0949-Control-23.raw]	414.5375671386719	18.3285749709333	3.15148950186667	97.6408724850667	94.48938298320003	3607492.0	2.156652000282642E8	3	8095	0.2378419209206335	17.463235341979466	38.538892055283746	414.5276184082031	414.54754638671875
716	414.5528564453125	26.6326536432					1	DETECTED	414.5529 m/z @26.63 [151020OFc1_NvH-0949-Control-23.raw]	414.5528564453125	26.6326536432	3.38302676266667	99.6495618168	96.26653505413333	3100020.5	1.948131648147466E8	3	8095	16.068410404898845	0.5085787558565149	1.1570268977702338	414.5475769042969	414.55731201171875
717	414.56732177734375	19.6088379474667					1	DETECTED	414.5673 m/z @19.61 [151020OFc1_NvH-0949-Control-23.raw]	414.56732177734375	19.6088379474667	2.97422700106667	98.7249917557333	95.75076475466663	1.0201723E7	4.169789597229191E8	3	8095	0.20046720866906398	28.74294136109795	1.9231218642173524	414.5573425292969	414.5772705078125
718	414.57867431640625	20.9803137576					1	DETECTED	414.5787 m/z @20.98 [151020OFc1_NvH-0949-Control-23.raw]	414.57867431640625	20.9803137576	3.03897678773333	95.1175075032	92.07853071546667	238112.421875	1.2995764798828985E8	3	8095	14.626677846158623	0.5089861302256283	26.643360974076554	414.57733154296875	414.588623046875
719	414.6021423339844	42.4553640658667					1	DETECTED	414.6021 m/z @42.46 [151020OFc1_NvH-0949-Control-23.raw]	414.6021423339844	42.4553640658667	0.135584108266667	98.4184156341333	98.28283152586663	470347.96875	1.4710294468375334E8	3	8095	47.22072697955359	2.135079263172453	87.86670894744077	414.5921630859375	414.6120300292969
720	414.62152099609375	21.7263492208					1	DETECTED	414.6215 m/z @21.73 [151020OFc1_NvH-0949-Control-23.raw]	414.62152099609375	21.7263492208	3.30019248933333	95.7343921016	92.43419961226667	187224.75	1.2634082493755057E8	0	8095	0.08587266372197178	0.5610728907185478	0.12068890827216973	414.6121520996094	414.6315002441406
721	414.69085693359375	23.2090576					1	DETECTED	414.6909 m/z @23.21 [151020OFc1_NvH-0949-Control-23.raw]	414.69085693359375	23.2090576	2.16220515946667	94.3311498629333	92.16894470346664	918342.0	1.3920248322148857E8	2	8095	0.2794569042610604	3.4188853160676262	0.3424098792107221	414.6810302734375	414.7008361816406
722	414.7079162597656	21.6175957205333					1	DETECTED	414.7079 m/z @21.62 [151020OFc1_NvH-0949-Control-23.raw]	414.7079162597656	21.6175957205333	3.86785883066667	87.7531909349333	83.88533210426662	352187.0	1.3130915277474827E8	0	8095	1.799002288000306	0.5419404520467006	7.422409341598564	414.70086669921875	414.7101745605469
723	414.7203369140625	34.7446699128					1	DETECTED	414.7203 m/z @34.74 [151020OFc1_NvH-0949-Control-23.raw]	414.7203369140625	34.7446699128	1.92176391466667	97.6521122501333	95.73034833546663	2198430.0	1.967411714524204E8	4	8095	11.708033189638464	0.5226156385074536	0.022574616141561935	414.7103576660156	414.7303161621094
724	414.73345947265625	41.4483526898667					1	DETECTED	414.7335 m/z @41.45 [151020OFc1_NvH-0949-Control-23.raw]	414.73345947265625	41.4483526898667	0.5863680384	96.5310497909333	95.9446817525333	946882.5	2.070633850609458E8	0	8095	15.854134692975187	0.531863187969128	0.007568812587851136	414.7303466796875	414.7434387207031
725	414.74365234375	29.5258857882667					1	DETECTED	414.7437 m/z @29.53 [151020OFc1_NvH-0949-Control-23.raw]	414.74365234375	29.5258857882667	3.02046407706667	71.5126009552	68.49213687813332	447820.5	1.2349591229383604E8	0	8095	1.3824671369134407	17.523695105710953	0.3642908089372977	414.74346923828125	414.74456787109375
726	414.75457763671875	33.5250359570667					1	DETECTED	414.7546 m/z @33.53 [151020OFc1_NvH-0949-Control-23.raw]	414.75457763671875	33.5250359570667	2.96506250026667	96.3039545762667	93.33889207600004	4651145.5	3.452946233513353E8	2	8095	0.18882250710733217	2.434799290774457	0.15654019329594734	414.7445983886719	414.7644958496094
727	414.7703552246094	20.1123609309333					1	DETECTED	414.7704 m/z @20.11 [151020OFc1_NvH-0949-Control-23.raw]	414.7703552246094	20.1123609309333	3.23597240346667	96.9615007458667	93.72552834240003	2201000.0	2.265151541758569E8	2	8095	1.6554819849002307	17.75233754304102	1.0072060999238965	414.76507568359375	414.78033447265625
728	414.7810974121094	18.0170822861333					1	DETECTED	414.7811 m/z @18.02 [151020OFc1_NvH-0949-Control-23.raw]	414.7810974121094	18.0170822861333	3.7361689904	97.8846882184	94.148519228	281147.5625	1.431129096999717E8	0	8095	0.12504208922166526	0.5078360860992766	142.02617635576863	414.7803955078125	414.7910461425781
729	414.82171630859375	21.698828704					1	DETECTED	414.8217 m/z @21.70 [151020OFc1_NvH-0949-Control-23.raw]	414.82171630859375	21.698828704	2.96506250026667	99.3965067413333	96.43144424106663	193199.875	1.3802413554076752E8	0	8095	0.15211248429077884	5.238226099291057	0.11416604566677456	414.81195068359375	414.8312072753906
730	414.85125732421875	17.6777924634667					1	DETECTED	414.8513 m/z @17.68 [151020OFc1_NvH-0949-Control-23.raw]	414.85125732421875	17.6777924634667	0.00470147786666667	99.9897522328	99.98505075493334	411913.375	1.3905960847529164E8	0	8095	0.03221604125513622	0.7579430340433875	1.095094187091311	414.8413391113281	414.8612365722656
731	414.8719177246094	18.3184171029333					1	DETECTED	414.8719 m/z @18.32 [151020OFc1_NvH-0949-Control-23.raw]	414.8719177246094	18.3184171029333	0.00470147786666667	100.0007856752	99.99608419733335	1463363.375	1.8672300631272736E8	3	8095	3.5318141713093887	1.3190318532538219	83.55652303488856	414.86212158203125	414.87982177734375
732	414.88983154296875	42.7040745829333					1	DETECTED	414.8898 m/z @42.70 [151020OFc1_NvH-0949-Control-23.raw]	414.88983154296875	42.7040745829333	0.124619667466667	100.0007856752	99.87616600773335	1772332.5	1.7404617043409953E8	3	8095	0.12391097744233548	0.5038336461238216	0.010744944609893075	414.8798828125	414.8913269042969
733	414.9013366699219	19.5731215093333					1	DETECTED	414.9013 m/z @19.57 [151020OFc1_NvH-0949-Control-23.raw]	414.9013366699219	19.5731215093333	0.00470147786666667	100.0007856752	99.99608419733335	6862992.5	3.1693143451281965E8	3	8095	0.1994265321799631	0.5861618926217491	16.45642235981724	414.891357421875	414.9112854003906
734	414.9123840332031	38.0780402701333					1	DETECTED	414.9124 m/z @38.08 [151020OFc1_NvH-0949-Control-23.raw]	414.9123840332031	38.0780402701333	0.00470147786666667	99.9897522328	99.98505075493334	646793.5625	1.4735593487268636E8	3	8095	0.07080012624255971	0.505033176197422	0.3229157450214669	414.9113464355469	414.9223327636719
735	414.9263916015625	44.9222882154667					1	DETECTED	414.9264 m/z @44.92 [151020OFc1_NvH-0949-Control-23.raw]	414.9263916015625	44.9222882154667	0.0160079885333333	100.0007856752	99.98477768666667	39450.41015625	1.377763401537995E8	0	8095	79.7428862583778	1.073335826019614	1.1499064861120056	414.9224548339844	414.9269104003906
736	414.9369812011719	42.3906361533333					1	DETECTED	414.9370 m/z @42.39 [151020OFc1_NvH-0949-Control-23.raw]	414.9369812011719	42.3906361533333	0.124619667466667	100.0007856752	99.87616600773335	232254.65625	1.3121247709846053E8	0	8095	0.3364277312274808	1.2023565956112106	5.8130531254711855	414.9270324707031	414.94305419921875
737	414.95306396484375	36.8689189514667					1	DETECTED	414.9531 m/z @36.87 [151020OFc1_NvH-0949-Control-23.raw]	414.95306396484375	36.8689189514667	0.306785853866667	100.0007856752	99.69399982133334	352435.90625	1.262703564729585E8	0	8095	29.068442419325827	2.1627915147388928	0.008184875672207825	414.943115234375	414.96295166015625
738	414.9757995605469	23.1215559061333					1	DETECTED	414.9758 m/z @23.12 [151020OFc1_NvH-0949-Control-23.raw]	414.9757995605469	23.1215559061333	0.0490847472	99.9456135285333	99.8965287813333	954420.0625	1.4824786709002495E8	0	8095	0.1577073705143981	0.513814461726175	13.897307820590244	414.9658203125	414.9857177734375
739	414.9952697753906	42.772277068					1	DETECTED	414.9953 m/z @42.77 [151020OFc1_NvH-0949-Control-23.raw]	414.9952697753906	42.772277068	0.221514504	99.9126299501333	99.6911154461333	180072.28125	1.2991351573637049E8	0	8095	26.28575635060904	1.3357716551998804	0.004263750063569453	414.9859619140625	415.0052490234375
740	415.016357421875	32.5965614138667					1	DETECTED	415.0164 m/z @32.60 [151020OFc1_NvH-0949-Control-23.raw]	415.016357421875	32.5965614138667	0.210687602933333	99.8574039442667	99.64671634133336	113007.25	1.2533346417997093E8	0	8095	69.40212206782215	1.5373251311716805	8.47935068071463	415.00640869140625	415.0208435058594
741	415.0308532714844	69.4923380904					1	DETECTED	415.0309 m/z @69.49 [151020OFc1_NvH-0949-Control-23.raw]	415.0308532714844	69.4923380904	0.00470147786666667	100.0007856752	99.99608419733335	615362.3125	1.564738529770878E8	0	8095	0.214964351940921	0.5187106427537809	2.46926946869714	415.0210266113281	415.0403137207031
742	415.06036376953125	37.8698699293333					1	DETECTED	415.0604 m/z @37.87 [151020OFc1_NvH-0949-Control-23.raw]	415.06036376953125	37.8698699293333	0.00470147786666667	99.9897522328	99.98505075493334	52043.0703125	1.3691978027772436E8	0	8095	97.73528577853281	1.2888579788760368	1.5902430003763932	415.051513671875	415.0703125
743	415.1240234375	91.0826281112					1	DETECTED	415.1240 m/z @91.08 [151020OFc1_NvH-0949-Control-23.raw]	415.1240234375	91.0826281112	0.0271137792	92.3306851997333	92.3035714205333	104923.2578125	1.551286946200139E8	0	8095	0.036714867636959525	0.506853275705976	8.363196911622562E-4	415.11480712890625	415.13299560546875
744	415.1821594238281	25.8202980322667					1	DETECTED	415.1822 m/z @25.82 [151020OFc1_NvH-0949-Control-23.raw]	415.1821594238281	25.8202980322667	3.38302676266667	94.9266264402667	91.54359967760003	113783.984375	1.2746191737064081E8	0	8095	14.696851700759717	2.4994949752242777	4.293558306411916	415.17218017578125	415.1821594238281
745	415.1922912597656	23.1768263264					1	DETECTED	415.1923 m/z @23.18 [151020OFc1_NvH-0949-Control-23.raw]	415.1922912597656	23.1768263264	2.96506250026667	98.5171046024	95.55204210213333	426269.0	1.5064362035394302E8	2	8095	9.258465612294351	1.6200647292442303	2.714479464833401	415.18231201171875	415.2022705078125
746	415.2024230957031	14.0552376933333					1	DETECTED	415.2024 m/z @14.06 [151020OFc1_NvH-0949-Control-23.raw]	415.2024230957031	14.0552376933333	3.60177864346667	68.8663661936	65.26458755013333	254863.796875	1.0605480698494208E8	0	8095	18.58172373855387	0.5325714755250086	5.1147506677749055	415.2023010253906	415.2041931152344
747	415.2142028808594	33.0798075018667					1	DETECTED	415.2142 m/z @33.08 [151020OFc1_NvH-0949-Control-23.raw]	415.2142028808594	33.0798075018667	2.2360686184	100.0007856752	97.76471705680001	6.2345832E7	1.2121872990198612E9	2	8095	0.20217714071461756	0.5092925231158587	2.020885119125565	415.2042236328125	415.22418212890625
748	415.23089599609375	47.4574933957333					1	DETECTED	415.2309 m/z @47.46 [151020OFc1_NvH-0949-Control-23.raw]	415.23089599609375	47.4574933957333	2.3857255088	98.9645475237333	96.57882201493331	5877352.5	3.1219486687536776E8	2	8095	0.2023487804450923	0.5036732080357431	0.02299479449457736	415.2242126464844	415.2326965332031
749	415.2427062988281	31.1549982306667					1	DETECTED	415.2427 m/z @31.15 [151020OFc1_NvH-0949-Control-23.raw]	415.2427062988281	31.1549982306667	2.29366761253333	97.9285899450667	95.63492233253338	1.0407717E7	4.5995873965995324E8	2	8095	0.2611634095780495	4.3110956882739435	0.06183723458698954	415.23272705078125	415.252685546875
750	415.2552490234375	33.8576243632					1	DETECTED	415.2552 m/z @33.86 [151020OFc1_NvH-0949-Control-23.raw]	415.2552490234375	33.8576243632	3.263736752	95.6702931437333	92.4065563917333	9966688.0	3.8098054565699077E8	2	8095	0.20796183226497789	1.4667222649420335	1.0823768649050658	415.2527160644531	415.2651672363281
751	415.2681579589844	51.3648700346667					1	DETECTED	415.2682 m/z @51.36 [151020OFc1_NvH-0949-Control-23.raw]	415.2681579589844	51.3648700346667	2.66250763893333	98.0938943765333	95.43138673759996	3147006.75	2.3511038587072504E8	2	8095	0.19575695975890284	0.5056289442849494	0.011532632533708984	415.2652587890625	415.2781066894531
752	415.27972412109375	15.4473531562667					1	DETECTED	415.2797 m/z @15.45 [151020OFc1_NvH-0949-Control-23.raw]	415.27972412109375	15.4473531562667	2.80009765786667	75.3249283589333	72.52483070106663	330072.78125	1.1219846783632655E8	0	8095	5.852498460138124	0.5799167055084183	6.726921697650725	415.2781982421875	415.2811279296875
753	415.2911376953125	43.93753138					1	DETECTED	415.2911 m/z @43.94 [151020OFc1_NvH-0949-Control-23.raw]	415.2911376953125	43.93753138	5.56737960693333	95.8191642104	90.25178460346667	877752.5625	1.6004804839853308E8	2	8095	0.6361742158613097	0.6642042179145299	1.8727511304952829	415.28118896484375	415.2999572753906
754	415.3038024902344	91.2214434773333					1	DETECTED	415.3038 m/z @91.22 [151020OFc1_NvH-0949-Control-23.raw]	415.3038024902344	91.2214434773333	44.0232316333333	94.8967557762667	50.8735241429334	41160.81640625	6.1193887337025054E7	0	8095	0.42523996294771393	0.5389348680314531	0.07786973606290605	415.30352783203125	415.3136291503906
755	415.3243408203125	91.7244061					1	DETECTED	415.3243 m/z @91.72 [151020OFc1_NvH-0949-Control-23.raw]	415.3243408203125	91.7244061	37.7757777298667	97.5086427941333	59.7328650642666	70698.9609375	9.172252045710199E7	0	8095	0.3026356159583088	0.5536087465880368	0.0029391443119511024	415.3169860839844	415.3306579589844
756	415.44610595703125	37.2557725682667					1	DETECTED	415.4461 m/z @37.26 [151020OFc1_NvH-0949-Control-23.raw]	415.44610595703125	37.2557725682667	3.94965425066667	99.8464723682667	95.89681811760003	127022.1953125	1.1774259081769834E8	0	8095	91.99584801547051	1.5673126862113986	2.128303332144008	415.4361572265625	415.448974609375
757	415.45904541015625	20.7437267072					1	DETECTED	415.4590 m/z @20.74 [151020OFc1_NvH-0949-Control-23.raw]	415.45904541015625	20.7437267072	3.02979122986667	98.7903344608	95.76054323093332	541194.3125	1.4644322242292318E8	0	8095	0.3192467168264699	0.5336236992858769	0.35585608740954644	415.4490661621094	415.46893310546875
758	415.47900390625	25.1361644058667					1	DETECTED	415.4790 m/z @25.14 [151020OFc1_NvH-0949-Control-23.raw]	415.47900390625	25.1361644058667	3.16083564053333	96.4121716778667	93.25133603733336	536785.0625	1.5802688660284021E8	0	8095	9.935993555255198	0.5118835816315539	0.018576845548303425	415.46905517578125	415.47991943359375
759	415.4899597167969	42.4553640658667					1	DETECTED	415.4900 m/z @42.46 [151020OFc1_NvH-0949-Control-23.raw]	415.4899597167969	42.4553640658667	2.8552142032	99.7264134837333	96.87119928053329	937176.625	1.3140444527594592E8	0	8095	0.05415267514211308	0.5063635166522114	0.004378110803586448	415.4800109863281	415.4996337890625
760	415.52508544921875	19.4508852634667					1	DETECTED	415.5251 m/z @19.45 [151020OFc1_NvH-0949-Control-23.raw]	415.52508544921875	19.4508852634667	1.8200357512	80.599587956	78.7795522048	244716.421875	1.2104293941714562E8	0	8095	0.06015050578483638	0.5537656014932596	0.5664321620638106	415.51513671875	415.53387451171875
761	415.5439758300781	29.8563736864					1	DETECTED	415.5440 m/z @29.86 [151020OFc1_NvH-0949-Control-23.raw]	415.5439758300781	29.8563736864	4.30565609413333	99.0639123864	94.75825629226668	266113.4375	1.2053420335028495E8	0	8095	2.0955391849512637	3.48203367277527	0.03208718277350042	415.53411865234375	415.545166015625
762	415.55517578125	34.771523968					1	DETECTED	415.5552 m/z @34.77 [151020OFc1_NvH-0949-Control-23.raw]	415.55517578125	34.771523968	1.57330911573333	99.0968166077333	97.52350749199998	425608.46875	1.4052969572002688E8	3	8095	3.5359650481559797	0.5993591577469648	1.1251202609074409	415.5451965332031	415.5552062988281
763	415.5652160644531	47.4224890824					1	DETECTED	415.5652 m/z @47.42 [151020OFc1_NvH-0949-Control-23.raw]	415.5652160644531	47.4224890824	3.3184982248	99.9788443581333	96.6603461333333	4028694.25	2.705222634942425E8	3	8095	0.19259398319049126	0.6042323750157107	0.16731135546170164	415.55523681640625	415.5751953125
764	415.5800476074219	35.2617368893333					1	DETECTED	415.5800 m/z @35.26 [151020OFc1_NvH-0949-Control-23.raw]	415.5800476074219	35.2617368893333	2.91925452693333	96.0550902624	93.13583573546667	1104363.0	1.6360924768511844E8	3	8095	10.722087332445739	0.6640838339914099	1.1313982203377493	415.57525634765625	415.58953857421875
765	415.59326171875	40.8167894258667					1	DETECTED	415.5933 m/z @40.82 [151020OFc1_NvH-0949-Control-23.raw]	415.59326171875	40.8167894258667	2.97422700106667	98.2365739088	95.26234690773333	499782.9375	1.318170857544004E8	0	8095	0.2011697561650294	0.506037588890586	0.010209820955773165	415.590087890625	415.6032409667969
766	415.6669006347656	23.3455261757333					1	DETECTED	415.6669 m/z @23.35 [151020OFc1_NvH-0949-Control-23.raw]	415.6669006347656	23.3455261757333	1.90320154026667	97.862528444	95.95932690373334	149953.9375	1.1509443963677786E8	0	8095	0.15800153018940932	2.534398905459815	0.37282262606526145	415.6571044921875	415.6735534667969
767	415.6844482421875	24.1981191378667					1	DETECTED	415.6844 m/z @24.20 [151020OFc1_NvH-0949-Control-23.raw]	415.6844482421875	24.1981191378667	3.97763879653333	99.3302324586667	95.35259366213337	249090.703125	1.3470283226605648E8	0	8095	0.2032019635912512	2.583083431255127	66.37817646575417	415.6745910644531	415.69439697265625
768	415.6964111328125	52.1974686554667					1	DETECTED	415.6964 m/z @52.20 [151020OFc1_NvH-0949-Control-23.raw]	415.6964111328125	52.1974686554667	3.24518045653333	67.2146098629333	63.96942940639997	218712.640625	1.094202756183196E8	0	8095	30.637753160441676	0.7084323864513995	0.2779711157283	415.6944580078125	415.7049865722656
769	415.7149963378906	33.0798075018667					1	DETECTED	415.7150 m/z @33.08 [151020OFc1_NvH-0949-Control-23.raw]	415.7149963378906	33.0798075018667	2.97422700106667	99.3854718210667	96.41124482000004	3.0161682E7	7.730197352347487E8	2	8095	0.19711684982576116	0.7688262012598349	58.5648382882653	415.70501708984375	415.7249450683594
770	415.7343444824219	21.6531937402667					1	DETECTED	415.7343 m/z @21.65 [151020OFc1_NvH-0949-Control-23.raw]	415.7343444824219	21.6531937402667	2.73592964746667	99.9677714885333	97.23184184106663	3468104.75	2.6782495923817468E8	2	8095	6.610666094882944	2.3026401440972184	15.749120500623517	415.7250061035156	415.7343444824219
771	415.7443542480469	31.1382022736					1	DETECTED	415.7444 m/z @31.14 [151020OFc1_NvH-0949-Control-23.raw]	415.7443542480469	31.1382022736	2.4781157512	99.6710886981333	97.19297294693331	4267551.0	3.9162241324298984E8	2	8095	11.38717223256614	0.5814028484764127	1.9285527972189385	415.734375	415.7542724609375
772	415.7567138671875	33.8746232925333					1	DETECTED	415.7567 m/z @33.87 [151020OFc1_NvH-0949-Control-23.raw]	415.7567138671875	33.8746232925333	3.43853833333333	97.5086427941333	94.07010446079997	3944229.75	2.0914127391103995E8	2	8095	0.22701504140439965	0.8467982602649384	0.7276974653538321	415.7543640136719	415.76080322265625
773	415.77081298828125	26.9243917565333					1	DETECTED	415.7708 m/z @26.92 [151020OFc1_NvH-0949-Control-23.raw]	415.77081298828125	26.9243917565333	3.94965425066667	97.8735862149333	93.92393196426663	5631356.5	2.4881782221879962E8	2	8095	0.2283708644564939	0.5285952382251936	195.09807984333372	415.7608947753906	415.7807922363281
774	415.78155517578125	15.427745428					1	DETECTED	415.7816 m/z @15.43 [151020OFc1_NvH-0949-Control-23.raw]	415.78155517578125	15.427745428	5.02485614586667	96.4334380266667	91.40858188080004	86011.9375	1.273412795342237E8	0	8095	38.080264172607585	4.393422798308145	0.9825994956157139	415.78082275390625	415.79144287109375
775	415.84661865234375	12.1185367605333					1	DETECTED	415.8466 m/z @12.12 [151020OFc1_NvH-0949-Control-23.raw]	415.84661865234375	12.1185367605333	0.081617832	100.0007856752	99.9191678432	123555.1953125	1.2545050851722775E8	3	8095	0.13292709227899735	1.1611870455137112	2.562316092331206	415.8391418457031	415.84747314453125
776	415.8575134277344	27.7858599642667					1	DETECTED	415.8575 m/z @27.79 [151020OFc1_NvH-0949-Control-23.raw]	415.8575134277344	27.7858599642667	0.081617832	99.9788443581333	99.8972265261333	374490.0625	1.237606813858524E8	3	8095	12.673339202829812	0.989155122667789	1.2089723498625908	415.8475341796875	415.86737060546875
777	415.8787536621094	18.6923086274667					1	DETECTED	415.8788 m/z @18.69 [151020OFc1_NvH-0949-Control-23.raw]	415.8787536621094	18.6923086274667	0.00470147786666667	100.0007856752	99.99608419733335	1397854.875	1.5397819247261232E8	3	8095	0.16450142777238952	5.963748864056652	0.31168496584360994	415.8687744140625	415.88873291015625
778	415.8997497558594	47.4719033373333					1	DETECTED	415.8997 m/z @47.47 [151020OFc1_NvH-0949-Control-23.raw]	415.8997497558594	47.4719033373333	0.0380472101333333	100.0007856752	99.96273846506668	1754177.25	2.1214948034038818E8	3	8095	20.78772403561068	0.50791049162783	0.2387612112838515	415.8897705078125	415.90972900390625
779	415.9140625	35.3011184672					1	DETECTED	415.9141 m/z @35.30 [151020OFc1_NvH-0949-Control-23.raw]	415.9140625	35.3011184672	0.0160079885333333	99.9897522328	99.97374424426667	748498.6875	1.5144501831263676E8	3	8095	31.174570326935026	0.7779079657993826	0.2777162006729936	415.9097595214844	415.9240417480469
780	415.92730712890625	40.7392770922667					1	DETECTED	415.9273 m/z @40.74 [151020OFc1_NvH-0949-Control-23.raw]	415.92730712890625	40.7392770922667	0.00470147786666667	100.0007856752	99.99608419733335	203534.796875	1.3161142871359259E8	0	8095	10.313339919161745	1.188116222644906	0.0025561296705465873	415.9241027832031	415.9372863769531
781	415.96002197265625	20.7149939858667					1	DETECTED	415.9600 m/z @20.71 [151020OFc1_NvH-0949-Control-23.raw]	415.96002197265625	20.7149939858667	0.00470147786666667	99.9566442258667	99.95194274800004	243766.8125	1.3978571605511394E8	0	8095	18.070644841450118	0.5204394239009987	6.214575527972867	415.9500732421875	415.96978759765625
782	415.9798889160156	25.2064611968					1	DETECTED	415.9799 m/z @25.21 [151020OFc1_NvH-0949-Control-23.raw]	415.9798889160156	25.2064611968	0.6816361584	99.9897522328	99.3081160744	273556.28125	1.3107578239423701E8	0	8095	0.19308436038445365	0.5935180412531519	0.41305092923680586	415.9699401855469	415.982666015625
783	415.99267578125	22.1321051352					1	DETECTED	415.9927 m/z @22.13 [151020OFc1_NvH-0949-Control-23.raw]	415.99267578125	22.1321051352	0.00470147786666667	100.0007856752	99.99608419733335	472648.59375	1.422575065684075E8	0	8095	0.214110618712823	10.604469396807966	3.8849993087137618	415.9826965332031	416.00238037109375
784	416.01416015625	77.4789250888					1	DETECTED	416.0142 m/z @77.48 [151020OFc1_NvH-0949-Control-23.raw]	416.01416015625	77.4789250888	0.00470147786666667	99.7586506514667	99.75394917360003	455358.46875	1.635904495014882E8	0	8095	0.6540158780007772	0.5634144032206165	0.06997508900601512	416.00433349609375	416.0142822265625
785	416.0242919921875	33.6917176834833					1	DETECTED	416.0243 m/z @33.69 [151020OFc1_NvH-0949-Control-23.raw]	416.0242919921875	33.6917176834833	0.274924150133333	99.9566442258667	99.68172007573337	555252.75	1.9532930813528988E8	0	8095	48.61741905237228	3.6574967544283936	368.6246589095912	416.0143127441406	416.03424072265625
786	416.0676574707031	23.3701346717333					1	DETECTED	416.0677 m/z @23.37 [151020OFc1_NvH-0949-Control-23.raw]	416.0676574707031	23.3701346717333	0.0380472101333333	99.8140438176	99.77599660746667	50705.2421875	1.2633211513528375E8	0	8095	30.434081166707184	2.1769812274105966	3.350208566926805	416.0579528808594	416.07470703125
787	416.08477783203125	51.1184579888					1	DETECTED	416.0848 m/z @51.12 [151020OFc1_NvH-0949-Control-23.raw]	416.08477783203125	51.1184579888	5.60562039173333	99.9897522328	94.38413184106668	79305.5234375	1.392618199095045E8	0	8095	0.26964336563528946	0.9902619133859117	1.3226679640374122	416.07525634765625	416.0945129394531
788	416.1553649902344	91.3127233826667					1	DETECTED	416.1554 m/z @91.31 [151020OFc1_NvH-0949-Control-23.raw]	416.1553649902344	91.3127233826667	8.66820933253333	96.9507156645333	88.28250633199997	88600.8046875	1.2084911362813549E8	0	8095	0.14133418470959214	0.5341099003767298	0.06821980075345972	416.14556884765625	416.1650085449219
789	416.18109130859375	12.1401427650667					1	DETECTED	416.1811 m/z @12.14 [151020OFc1_NvH-0949-Control-23.raw]	416.18109130859375	12.1401427650667	5.58584167093333	99.9788443581333	94.39300268719997	94546.0859375	1.2636119234585127E8	0	8095	0.14063157844971208	0.5157391688402285	3.2340926329529878	416.1711120605469	416.181640625
790	416.19171142578125	27.8516168709333					1	DETECTED	416.1917 m/z @27.85 [151020OFc1_NvH-0949-Control-23.raw]	416.19171142578125	27.8516168709333	1.60240324213333	99.9345673141333	98.33216407199997	372637.03125	1.3993063357735032E8	2	8095	23.09892924683302	7.454416035569276	0.7027121571326229	416.1817626953125	416.2016906738281
791	416.2049865722656	21.6078085701333					1	DETECTED	416.2050 m/z @21.61 [151020OFc1_NvH-0949-Control-23.raw]	416.2049865722656	21.6078085701333	3.94050617413333	96.7464999517333	92.80599377759997	188710.875	1.2957667097939001E8	3	8095	11.13654470398203	5.162515811742839	0.4562954919006068	416.20172119140625	416.2060241699219
792	416.2160339355469	33.0702454034667					1	DETECTED	416.2160 m/z @33.07 [151020OFc1_NvH-0949-Control-23.raw]	416.2160339355469	33.0702454034667	1.99584245813333	99.4406024634667	97.44476000533338	7843622.0	3.8446295839763004E8	3	8095	0.2072512975245857	0.5109108780583499	0.6367051097274421	416.2060546875	416.22601318359375
793	416.2297058105469	47.6926678848					1	DETECTED	416.2297 m/z @47.69 [151020OFc1_NvH-0949-Control-23.raw]	416.2297058105469	47.6926678848	3.41084951333333	97.8513559848	94.44050647146666	886870.3125	2.160415749702068E8	3	8095	0.20476249885390985	0.6125904983701331	0.12175809617879804	416.2260437011719	416.23095703125
794	416.240966796875	36.1429061498667					1	DETECTED	416.2410 m/z @36.14 [151020OFc1_NvH-0949-Control-23.raw]	416.240966796875	36.1429061498667	3.11352767333333	99.0857413061333	95.97221363279996	6635528.0	4.897627257965035E8	2	8095	27.524846755206973	0.8563334449273616	1.2047098072604574	416.2309875488281	416.240966796875
795	416.2509765625	30.2648643538667					1	DETECTED	416.2510 m/z @30.26 [151020OFc1_NvH-0949-Control-23.raw]	416.2509765625	30.2648643538667	1.912491512	99.5391381712	97.62664665919999	8.5560272E7	1.9576623960202851E9	2	8095	0.23495913578789285	15.797721926535688	1.9510275174608602	416.2409973144531	416.2609558105469
796	416.2615661621094	38.8089094797333					1	DETECTED	416.2616 m/z @38.81 [151020OFc1_NvH-0949-Control-23.raw]	416.2615661621094	38.8089094797333	1.82913767466667	85.3783946133333	83.54925693866663	302531.5	1.2459824619689386E8	2	8095	18.83597357184744	1.7253220807893446	2.4525307912384946	416.260986328125	416.2623596191406
797	416.27239990234375	26.9243917565333					1	DETECTED	416.2724 m/z @26.92 [151020OFc1_NvH-0949-Control-23.raw]	416.27239990234375	26.9243917565333	4.64458772453333	98.7249917557333	94.08040403119998	2886412.75	1.7678939966148874E8	3	8095	0.19435964458525135	1.9980637972079534	191.40107800842145	416.262451171875	416.2823791503906
798	416.285888671875	46.3413992968					1	DETECTED	416.2859 m/z @46.34 [151020OFc1_NvH-0949-Control-23.raw]	416.285888671875	46.3413992968	4.1573665864	91.6707316066667	87.5133650202667	459586.1875	1.3016755706869298E8	0	8095	18.27625693966952	0.5081913678038006	0.011251154348103878	416.28240966796875	416.29058837890625
799	416.30084228515625	89.7970820336					1	DETECTED	416.3008 m/z @89.80 [151020OFc1_NvH-0949-Control-23.raw]	416.30084228515625	89.7970820336	9.51515803066667	98.0827194717333	88.56756144106663	538154.5	1.408597156756183E8	0	8095	45.89752894332569	0.52192247367423	0.006349742963257258	416.29278564453125	416.3092956542969
800	416.3369445800781	91.6239761781333					1	DETECTED	416.3369 m/z @91.62 [151020OFc1_NvH-0949-Control-23.raw]	416.3369445800781	91.6239761781333	9.19094261466667	97.1783740152	87.98743140053334	66553.875	1.412223483592244E8	0	8095	0.9224333179978714	0.5336903641474645	0.06738072829492893	416.3271484375	416.3468322753906
801	416.3730163574219	9.8179813376					1	DETECTED	416.3730 m/z @9.82 [151020OFc1_NvH-0949-Control-23.raw]	416.3730163574219	9.8179813376	0.0271137792	100.0007856752	99.97367189600001	95832.1484375	1.4020260037380588E8	0	8095	89.52505930736028	5.807911568689197	9.779074231980012	416.3636169433594	416.3829650878906
802	416.410400390625	31.0401079944					1	DETECTED	416.4104 m/z @31.04 [151020OFc1_NvH-0949-Control-23.raw]	416.410400390625	31.0401079944	3.03897678773333	99.7044260114667	96.66544922373336	144645.953125	1.589246860594443E8	0	8095	8.801358455388218	1.7983399829909865	0.0038241614821753795	416.40057373046875	416.41571044921875
803	416.42572021484375	33.6917176834833					1	DETECTED	416.4257 m/z @33.69 [151020OFc1_NvH-0949-Control-23.raw]	416.42572021484375	33.6917176834833	2.4781157512	99.1296203149333	96.65150456373331	367910.3125	1.527569545871779E8	0	8095	0.17065015536567074	0.6905943031686326	20.935151848683347	416.4157409667969	416.4356994628906
804	416.44891357421875	17.3774165557333					1	DETECTED	416.4489 m/z @17.38 [151020OFc1_NvH-0949-Control-23.raw]	416.44891357421875	17.3774165557333	2.84605156053333	98.6807420338667	95.83469047333337	237163.890625	1.5301157212663087E8	0	8095	0.10169783868978755	0.5153099070497367	2.11348337259203	416.4389953613281	416.4547119140625
805	416.4647216796875	16.5870924445333					1	DETECTED	416.4647 m/z @16.59 [151020OFc1_NvH-0949-Control-23.raw]	416.4647216796875	16.5870924445333	3.69758777386667	97.5732880824	93.87570030853333	305088.5625	1.4963499540647668E8	0	8095	0.12009213319165468	0.5150672047502807	24.758939269295198	416.45477294921875	416.4652099609375
806	416.4752197265625	25.2064611968					1	DETECTED	416.4752 m/z @25.21 [151020OFc1_NvH-0949-Control-23.raw]	416.4752197265625	25.2064611968	2.52406522613333	99.5281699269333	97.00410470079997	359163.59375	1.4117720056437126E8	0	8095	0.09670135785192002	0.5851908762583398	2.1237327327651916	416.4652404785156	416.4851379394531
807	416.4906005859375	41.6290510306667					1	DETECTED	416.4906 m/z @41.63 [151020OFc1_NvH-0949-Control-23.raw]	416.4906005859375	41.6290510306667	3.41996391946667	96.3256543416	92.90569042213333	170767.6875	1.2007276889023082E8	0	8095	0.1050323055596607	1.6851653344610775	2.3280828036137087	416.4853820800781	416.4913330078125
808	416.5013427734375	14.8948246874667					1	DETECTED	416.5013 m/z @14.89 [151020OFc1_NvH-0949-Control-23.raw]	416.5013427734375	14.8948246874667	3.50509401546667	98.0494968274667	94.54440281200003	474563.03125	1.2948772202250923E8	0	8095	0.20269914774410402	0.867723968321099	193.17648174432503	416.4913635253906	416.51129150390625
809	416.52264404296875	24.0279163472					1	DETECTED	416.5226 m/z @24.03 [151020OFc1_NvH-0949-Control-23.raw]	416.52264404296875	24.0279163472	3.30019248933333	96.9182597869333	93.61806729759998	168835.59375	1.2787241006130838E8	0	8095	3.7340893660566046	3.1053477663511977	0.6132578419474952	416.51275634765625	416.5227355957031
810	416.5327453613281	26.8376391712					1	DETECTED	416.5327 m/z @26.84 [151020OFc1_NvH-0949-Control-23.raw]	416.5327453613281	26.8376391712	2.89185935333333	99.2319133845333	96.34005403119997	215787.296875	1.2826575537196034E8	0	8095	0.08353329677651189	0.5724156682387556	0.07160779876149564	416.5228576660156	416.5374450683594
811	416.5474853515625	28.1374369245333					1	DETECTED	416.5475 m/z @28.14 [151020OFc1_NvH-0949-Control-23.raw]	416.5474853515625	28.1374369245333	3.84911974533333	94.4136173408	90.56449759546668	1717213.625	1.893392974194968E8	3	8095	3.508398233732674	0.7641891310038518	0.6500662212639114	416.53753662109375	416.5526428222656
812	416.5626525878906	25.2686338952					1	DETECTED	416.5627 m/z @25.27 [151020OFc1_NvH-0949-Control-23.raw]	416.5626525878906	25.2686338952	2.88270976346667	97.1241080922667	94.24139832880003	3942951.75	3.1401082621851325E8	3	8095	6.3312693860970235	1.6895824139354287	18.064917718262556	416.5527038574219	416.5726013183594
813	416.5796813964844	46.5803487010667					1	DETECTED	416.5797 m/z @46.58 [151020OFc1_NvH-0949-Control-23.raw]	416.5796813964844	46.5803487010667	3.82878638133333	96.7464999517333	92.91771357039997	314193.53125	1.4124978527467126E8	3	8095	24.497589254552164	1.2003800228098453	2.0502767470163445	416.5726623535156	416.5797424316406
814	416.5897521972656	25.3158561552					1	DETECTED	416.5898 m/z @25.32 [151020OFc1_NvH-0949-Control-23.raw]	416.5897521972656	25.3158561552	3.71759779226667	96.9400660661333	93.22246827386662	915353.875	1.5733855343530416E8	3	8095	17.624072223178658	18.976933920499125	3.286701754597991	416.57977294921875	416.5997314453125
815	416.6210632324219	38.9021317277333					1	DETECTED	416.6211 m/z @38.90 [151020OFc1_NvH-0949-Control-23.raw]	416.6210632324219	38.9021317277333	3.41084951333333	99.9126299501333	96.50178043679996	323679.90625	1.368697912151077E8	0	8095	0.2206466740165567	0.5097936302637615	0.022864585956357	416.611083984375	416.6309814453125
816	416.68670654296875	19.9382360490667					1	DETECTED	416.6867 m/z @19.94 [151020OFc1_NvH-0949-Control-23.raw]	416.68670654296875	19.9382360490667	3.8381409704	96.9294511832	93.0913102128	1370700.5	1.4192324733092248E8	0	8095	0.22818024495219547	0.6535223478064552	2.09123516791114	416.6771545410156	416.6966857910156
817	416.69921875	31.7555749064					1	DETECTED	416.6992 m/z @31.76 [151020OFc1_NvH-0949-Control-23.raw]	416.69921875	31.7555749064	2.79085200693333	96.7798010490667	93.98894904213337	309340.625	1.411804681010572E8	0	8095	0.13537650976104842	0.5164207789971824	10.53257674210133	416.69671630859375	416.70770263671875
818	416.71771240234375	33.0997093226667					1	DETECTED	416.7177 m/z @33.10 [151020OFc1_NvH-0949-Control-23.raw]	416.71771240234375	33.0997093226667	3.15148950186667	99.7809089941333	96.62941949226663	1439373.25	1.8581637200906652E8	2	8095	9.648584601698076	1.086902311564718	2.235293295730352	416.7077331542969	416.7276916503906
819	416.7279968261719	17.5161046688					1	DETECTED	416.7280 m/z @17.52 [151020OFc1_NvH-0949-Control-23.raw]	416.7279968261719	17.5161046688	4.2303674296	74.4354473309333	70.2050799013333	330787.0625	1.492414386643577E8	0	8095	0.22805253418951565	179.76946674943474	36.80910933797262	416.72772216796875	416.72900390625
820	416.739013671875	23.1332102370667					1	DETECTED	416.7390 m/z @23.13 [151020OFc1_NvH-0949-Control-23.raw]	416.739013671875	23.1332102370667	3.36453097546667	98.0606362250667	94.69610524960004	2306759.75	2.3861471878684652E8	2	8095	3.265546727695373	0.5624571824747758	6.339148247338721	416.7290344238281	416.7409362792969
821	416.7509460449219	30.3129807965333					1	DETECTED	416.7509 m/z @30.31 [151020OFc1_NvH-0949-Control-23.raw]	416.7509460449219	30.3129807965333	2.71748214773333	96.9072521456	94.18976999786666	3.6419836E7	9.738084307999108E8	2	8095	0.2464459541639421	0.6327806827432172	25.67643958867005	416.740966796875	416.7607727050781
822	416.77410888671875	26.9448358890667					1	DETECTED	416.7741 m/z @26.94 [151020OFc1_NvH-0949-Control-23.raw]	416.77410888671875	26.9448358890667	1.86627882773333	99.3633259544	97.49704712666667	585023.3125	1.90039670302567E8	0	8095	0.2499326684193086	0.7001046681590049	1.033602902217393	416.76422119140625	416.7839660644531
823	416.8228454589844	38.9478451805333					1	DETECTED	416.8228 m/z @38.95 [151020OFc1_NvH-0949-Control-23.raw]	416.8228454589844	38.9478451805333	0.0160079885333333	99.6821536034667	99.66614561493337	152337.734375	1.3957868813696545E8	0	8095	0.36262764946066284	1.50514270255068	3.0408431658627153	416.81304931640625	416.832763671875
824	416.8427734375	41.8477459616					1	DETECTED	416.8428 m/z @41.85 [151020OFc1_NvH-0949-Control-23.raw]	416.8427734375	41.8477459616	0.060024032	99.9788443581333	99.9188203261333	527422.8125	2.3991995382554138E8	5	8095	0.19719442686006516	0.5046032292344802	5.124969938805413	416.8327941894531	416.85272216796875
825	416.8577880859375	24.0279163472					1	DETECTED	416.8578 m/z @24.03 [151020OFc1_NvH-0949-Control-23.raw]	416.8577880859375	24.0279163472	0.081617832	99.9788443581333	99.8972265261333	143541.828125	1.1525262054462866E8	0	8095	0.18714963696041664	2.7427919009600474	0.6658742542750319	416.852783203125	416.8594665527344
826	416.8694763183594	34.2172384088					1	DETECTED	416.8695 m/z @34.22 [151020OFc1_NvH-0949-Control-23.raw]	416.8694763183594	34.2172384088	0.00470147786666667	100.0007856752	99.99608419733335	434579.75	1.726929812874162E8	3	8095	16.226071872747298	0.544572659562687	0.029775886648405938	416.8594970703125	416.8713073730469
827	416.88134765625	28.1507652773333					1	DETECTED	416.8813 m/z @28.15 [151020OFc1_NvH-0949-Control-23.raw]	416.88134765625	28.1507652773333	0.060024032	99.9566442258667	99.8966201938667	1363613.875	2.12657092020814E8	3	8095	18.792790389724857	0.5952017444898693	0.007042294853003431	416.8713684082031	416.8820495605469
828	416.8920593261719	30.2131302021333					1	DETECTED	416.8921 m/z @30.21 [151020OFc1_NvH-0949-Control-23.raw]	416.8920593261719	30.2131302021333	0.00470147786666667	99.9788443581333	99.97414288026664	2851070.75	2.2619719654925162E8	3	8095	0.12961954059001712	1.2172175549594706	12.97797120448153	416.882080078125	416.896484375
829	416.906494140625	22.1123592904					1	DETECTED	416.9065 m/z @22.11 [151020OFc1_NvH-0949-Control-23.raw]	416.906494140625	22.1123592904	0.00470147786666667	99.9788443581333	99.97414288026664	3068368.75	2.475175950165601E8	3	8095	0.18526101243554294	7.132607639064987	4.303227235878186	416.8965148925781	416.9163818359375
830	416.9239501953125	25.2418255597333					1	DETECTED	416.9240 m/z @25.24 [151020OFc1_NvH-0949-Control-23.raw]	416.9239501953125	25.2418255597333	0.200099792266667	100.0007856752	99.80068588293334	350400.5625	1.263822225972685E8	0	8095	0.29670306487605913	0.6184031179053775	7.0876739049726085	416.91650390625	416.9339294433594
831	416.9349670410156	52.7791101842667					1	DETECTED	416.9350 m/z @52.78 [151020OFc1_NvH-0949-Control-23.raw]	416.9349670410156	52.7791101842667	0.2642014064	99.9897522328	99.7255508264	75418.96875	1.0252268727833408E8	0	8095	52.540739351664634	0.9229736799628188	0.8466678987764226	416.9339599609375	416.9376220703125
832	416.9478454589844	7.65375158906667					1	DETECTED	416.9478 m/z @7.65 [151020OFc1_NvH-0949-Control-23.raw]	416.9478454589844	7.65375158906667	0.00470147786666667	100.0007856752	99.99608419733335	392364.375	1.302812651860423E8	0	8095	0.12313678553360763	2.7739085071855647	0.9169663209249257	416.93792724609375	416.9577331542969
833	416.95806884765625	16.6097130474667					1	DETECTED	416.9581 m/z @16.61 [151020OFc1_NvH-0949-Control-23.raw]	416.95806884765625	16.6097130474667	6.33475253573333	99.8574039442667	93.52265140853336	132713.359375	1.412917292625285E8	0	8095	0.14959506833565328	7.688774323246783	0.025764628958895763	416.9578552246094	416.9601135253906
834	416.97015380859375	23.9327530018667					1	DETECTED	416.9702 m/z @23.93 [151020OFc1_NvH-0949-Control-23.raw]	416.97015380859375	23.9327530018667	0.0924277645333333	100.0007856752	99.90835791066668	753047.375	1.7539452317465764E8	4	8095	0.10241368028379938	0.5614996952677979	2.557457947320579	416.960205078125	416.9801330566406
835	416.9954528808594	25.8298522530667					1	DETECTED	416.9955 m/z @25.83 [151020OFc1_NvH-0949-Control-23.raw]	416.9954528808594	25.8298522530667	0.0924277645333333	100.0007856752	99.90835791066668	350168.53125	1.4439595731096414E8	0	8095	9.715671863390874	0.5864330241096251	0.7343555961881333	416.9855041503906	417.00531005859375
836	417.02691650390625	69.4923380904					1	DETECTED	417.0269 m/z @69.49 [151020OFc1_NvH-0949-Control-23.raw]	417.02691650390625	69.4923380904	3.39239323573333	99.6821536034667	96.28976036773338	111346.5078125	1.2508694625832824E8	0	8095	7.998909835792205	0.6014574392932913	0.2361989215677628	417.0170593261719	417.0332336425781
837	417.0433349609375	41.8146237149333					1	DETECTED	417.0433 m/z @41.81 [151020OFc1_NvH-0949-Control-23.raw]	417.0433349609375	41.8146237149333	0.221514504	99.8796489666667	99.6581344626667	720880.5	1.402633281212096E8	0	8095	0.1769529522114368	2.4363688582243563	31.11645421410684	417.03338623046875	417.0532531738281
838	417.0549011230469	47.4321016698667					1	DETECTED	417.0549 m/z @47.43 [151020OFc1_NvH-0949-Control-23.raw]	417.0549011230469	47.4321016698667	0.00470147786666667	99.9677714885333	99.96307001066664	55548.31640625	1.5918165858912188E8	0	8095	56.34142804850904	1.0043131435926926	1.021687312221492	417.0535888671875	417.0647888183594
839	417.0747985839844	24.9657642344					1	DETECTED	417.0748 m/z @24.97 [151020OFc1_NvH-0949-Control-23.raw]	417.0747985839844	24.9657642344	0.482815555466667	99.9566442258667	99.47382867040002	214851.90625	1.5437395904560265E8	0	8095	36.80189533487224	2.524128184117639	0.07381946347667573	417.0648193359375	417.08465576171875
840	417.1708068847656	24.8116450968					1	DETECTED	417.1708 m/z @24.81 [151020OFc1_NvH-0949-Control-23.raw]	417.1708068847656	24.8116450968	3.87678592426667	99.7809089941333	95.90412306986663	77752.78125	1.3667662346229842E8	0	8095	70.23955772923131	2.2905366183617195	5.676892799015594	417.1613464355469	417.1784362792969
841	417.1884460449219	19.9382360490667					1	DETECTED	417.1884 m/z @19.94 [151020OFc1_NvH-0949-Control-23.raw]	417.1884460449219	19.9382360490667	0.8160175504	96.6933796274667	95.87736207706669	541719.75	1.4097802727965015E8	3	8095	0.27278281084176825	1.8572974056539113	3.6728771674939926	417.1785583496094	417.1931457519531
842	417.2031555175781	35.2048421176					1	DETECTED	417.2032 m/z @35.20 [151020OFc1_NvH-0949-Control-23.raw]	417.2031555175781	35.2048421176	2.87358239173333	100.0007856752	97.12720328346667	4264748.0	2.5807831505365175E8	3	8095	0.18536122205689054	0.5616835178285091	0.010925372512802104	417.1932373046875	417.2117919921875
843	417.2218017578125	16.4650977432					1	DETECTED	417.2218 m/z @16.47 [151020OFc1_NvH-0949-Control-23.raw]	417.2218017578125	16.4650977432	1.29206454506667	99.1187432317333	97.82667868666664	7346360.5	4.660798402659947E8	3	8095	0.2221874583159753	5.1470350902357325	0.41313006199574814	417.2118225097656	417.2317810058594
844	417.2406921386719	22.0916902989333					1	DETECTED	417.2407 m/z @22.09 [151020OFc1_NvH-0949-Control-23.raw]	417.2406921386719	22.0916902989333	3.0760844712	94.7814446210667	91.70536014986669	2059519.5	2.5684061967377624E8	2	8095	0.20174828954709412	18.520532302894573	0.051513434949890344	417.2318115234375	417.2418212890625
845	417.2518310546875	30.3129807965333					1	DETECTED	417.2518 m/z @30.31 [151020OFc1_NvH-0949-Control-23.raw]	417.2518310546875	30.3129807965333	2.69008679573333	99.5724883794667	96.88240158373337	9716108.0	4.8918992472757983E8	3	8095	0.2367247070284364	2.8916880861690375	0.5944883701155594	417.2418518066406	417.26171875
846	417.27056884765625	19.2515501298667					1	DETECTED	417.2706 m/z @19.25 [151020OFc1_NvH-0949-Control-23.raw]	417.27056884765625	19.2515501298667	2.9375358016	94.4764686376	91.53893283599999	311343.03125	1.450933866801476E8	2	8095	37.9007018489718	4.466123807771684	5.901289758322479	417.2618408203125	417.2804870605469
847	417.2896423339844	46.3413992968					1	DETECTED	417.2896 m/z @46.34 [151020OFc1_NvH-0949-Control-23.raw]	417.2896423339844	46.3413992968	3.76378958533333	92.3597822197333	88.59599263439998	172240.0625	1.1921873524408245E8	0	8095	18.14802512414253	1.0891641043310387	1.196159905525893	417.2821960449219	417.2913818359375
848	417.30413818359375	89.7970820336					1	DETECTED	417.3041 m/z @89.80 [151020OFc1_NvH-0949-Control-23.raw]	417.30413818359375	89.7970820336	0.0490847472	99.3854718210667	99.3363870738667	214449.484375	1.1580128618723975E8	0	8095	3.8253261989018057	1.0862015292510434	1.1046973672382856	417.2979431152344	417.3050231933594
849	417.3283996582031	46.9987797061333					1	DETECTED	417.3284 m/z @47.00 [151020OFc1_NvH-0949-Control-23.raw]	417.3283996582031	46.9987797061333	14.9998312096	93.7052694736	78.705438264	70202.734375	1.4589325342912558E8	0	8095	76.2298063565141	1.2298128838909625	1.4596257677819253	417.31964111328125	417.3368225097656
850	417.4284362792969	20.1376586424					1	DETECTED	417.4284 m/z @20.14 [151020OFc1_NvH-0949-Control-23.raw]	417.4284362792969	20.1376586424	4.7866490384	99.3743966568	94.5877476184	119887.890625	1.4790101290410778E8	0	8095	0.20369537720708664	3.170460895637903	14.422499224706852	417.41888427734375	417.43475341796875
851	417.44476318359375	41.7911592384					1	DETECTED	417.4448 m/z @41.79 [151020OFc1_NvH-0949-Control-23.raw]	417.44476318359375	41.7911592384	3.5144000328	95.3414321448	91.827032112	308505.96875	1.3672009860100833E8	0	8095	34.15534519516089	0.7007837043279876	0.37103102471173643	417.4347839355469	417.4546813964844
852	417.4564208984375	34.661444052					1	DETECTED	417.4564 m/z @34.66 [151020OFc1_NvH-0949-Control-23.raw]	417.4564208984375	34.661444052	3.70830442933333	96.5974243869333	92.88911995759997	131061.046875	1.4482068971116725E8	0	8095	81.29270059785173	1.544114137673104	2.5958150250961043	417.45477294921875	417.4618225097656
853	417.4718322753906	23.9034161024					1	DETECTED	417.4718 m/z @23.90 [151020OFc1_NvH-0949-Control-23.raw]	417.4718322753906	23.9034161024	4.18473260906667	94.9266264402667	90.74189383120003	364958.6875	1.4495784095738322E8	0	8095	0.07840218216816908	0.8125110670135668	1.0383235567888793	417.4619445800781	417.4731750488281
854	417.4832763671875	22.0722699344					1	DETECTED	417.4833 m/z @22.07 [151020OFc1_NvH-0949-Control-23.raw]	417.4832763671875	22.0722699344	3.03897678773333	95.1466133533333	92.10763656559996	697350.6875	1.4686543540743876E8	0	8095	0.08214609478573465	1.7719803510158276	1.7552491840770348	417.47332763671875	417.4901123046875
855	417.5001220703125	25.8425605728					1	DETECTED	417.5001 m/z @25.84 [151020OFc1_NvH-0949-Control-23.raw]	417.5001220703125	25.8425605728	2.73592964746667	96.2395553178667	93.50362567040003	1171576.375	1.522801871435368E8	0	8095	0.15139476728736412	0.7207084281560499	1.7032581487901604	417.4901428222656	417.5101013183594
856	417.5141906738281	28.8974276104					1	DETECTED	417.5142 m/z @28.90 [151020OFc1_NvH-0949-Control-23.raw]	417.5141906738281	28.8974276104	2.6165731488	99.6279146208	97.011341472	159963.375	1.212217236204752E8	0	8095	19.022216100804005	2.2987022191028363	5.615949929438344E-4	417.5113220214844	417.524169921875
857	417.5273742675781	11.0888213749333					1	DETECTED	417.5274 m/z @11.09 [151020OFc1_NvH-0949-Control-23.raw]	417.5273742675781	11.0888213749333	7.08452705546667	80.3101200968	73.22559304133334	61497.94921875	1.451693022627377E8	0	8095	0.9390932941903802	9.14338297828804	0.0034483128880120817	417.52423095703125	417.5273742675781
858	417.5373840332031	35.2048421176					1	DETECTED	417.5374 m/z @35.20 [151020OFc1_NvH-0949-Control-23.raw]	417.5373840332031	35.2048421176	3.56163495146667	99.7698255770667	96.20819062560003	2625008.0	2.270964613529302E8	3	8095	0.18069482146120208	0.5573740491965571	0.016565337251160897	417.5274353027344	417.54443359375
859	417.554443359375	12.3070247509333					1	DETECTED	417.5544 m/z @12.31 [151020OFc1_NvH-0949-Control-23.raw]	417.554443359375	12.3070247509333	4.14812459093333	95.0210879533333	90.87296336239997	3043469.0	2.7886004652784073E8	3	8095	0.20285974910900606	8.000276375647372	173.07842385508582	417.5444641113281	417.5644226074219
860	417.56689453125	25.6652248141333					1	DETECTED	417.5669 m/z @25.67 [151020OFc1_NvH-0949-Control-23.raw]	417.56689453125	25.6652248141333	3.70830442933333	99.6168319322667	95.90852750293338	2788294.75	2.0826748533334404E8	0	8095	0.24134096477631317	13.041765788617758	0.16103396985978172	417.564453125	417.571044921875
861	417.5810546875	38.9152331426667					1	DETECTED	417.5811 m/z @38.92 [151020OFc1_NvH-0949-Control-23.raw]	417.5810546875	38.9152331426667	3.30939251066667	96.401338228	93.09194571733333	3477853.25	2.126763490892508E8	3	8095	0.22112745172528037	1.578844312590317	0.008921332361841562	417.57110595703125	417.5909423828125
862	417.5992736816406	29.869706548					1	DETECTED	417.5993 m/z @29.87 [151020OFc1_NvH-0949-Control-23.raw]	417.5992736816406	29.869706548	2.94652572453333	84.6505258874667	81.70400016293337	178751.703125	1.2770313570734099E8	0	8095	11.456140076263683	2.661331888442184	0.11480742458781196	417.59173583984375	417.6089782714844
863	417.61138916015625	8.64938464133333					1	DETECTED	417.6114 m/z @8.65 [151020OFc1_NvH-0949-Control-23.raw]	417.61138916015625	8.64938464133333	2.80929966373333	58.0544132192	55.24511355546667	124659.6875	9.320155822304188E7	0	8095	0.09218242683228794	0.9676885707960291	1.3756631973087128	417.60992431640625	417.6150817871094
864	417.6251525878906	21.8671497082667					1	DETECTED	417.6252 m/z @21.87 [151020OFc1_NvH-0949-Control-23.raw]	417.6251525878906	21.8671497082667	2.70840928693333	96.6715856298667	93.96317634293337	182729.65625	1.3060810780433741E8	0	8095	1.8103864209330283	20.11049121919278	0.12378752422987754	417.6152038574219	417.63458251953125
865	417.6392822265625	53.9991417941333					1	DETECTED	417.6393 m/z @54.00 [151020OFc1_NvH-0949-Control-23.raw]	417.6392822265625	53.9991417941333	3.88578403813333	84.8319525549333	80.94616851679997	133085.640625	1.485298069126458E8	0	8095	43.11092671150599	0.8076306611794383	0.6152613223588763	417.63519287109375	417.64892578125
866	417.6927185058594	24.0629622725333					1	DETECTED	417.6927 m/z @24.06 [151020OFc1_NvH-0949-Control-23.raw]	417.6927185058594	24.0629622725333	3.79175123066667	92.1035185498667	88.31176731920003	508374.65625	1.525686261491637E8	0	8095	0.1963258299537607	0.5496740729149138	0.8588858523289185	417.6834411621094	417.70269775390625
867	417.7027587890625	20.7437267072					1	DETECTED	417.7028 m/z @20.74 [151020OFc1_NvH-0949-Control-23.raw]	417.7027587890625	20.7437267072	3.6789258416	95.8948649208	92.2159390792	496274.40625	1.6101999046568277E8	2	8095	6.432888721115686	0.5660132260095406	2.1388389709232154	417.7027282714844	417.7126159667969
868	417.7171325683594	30.5712820421333					1	DETECTED	417.7171 m/z @30.57 [151020OFc1_NvH-0949-Control-23.raw]	417.7171325683594	30.5712820421333	3.486579796	94.9831295432	91.49654974719999	194405.578125	1.3875040309558538E8	0	8095	6.05240105211988	2.6469246256200942	0.012320904430498589	417.71295166015625	417.718505859375
869	417.728515625	23.5028289664					1	DETECTED	417.7285 m/z @23.50 [151020OFc1_NvH-0949-Control-23.raw]	417.728515625	23.5028289664	0.253515998666667	99.9456135285333	99.69209752986663	4141936.75	3.0602394641464525E8	2	8095	0.25984316890024317	0.8161076224564929	9.80943558575498	417.7185363769531	417.7384948730469
870	417.73974609375	25.7812889053333					1	DETECTED	417.7397 m/z @25.78 [151020OFc1_NvH-0949-Control-23.raw]	417.73974609375	25.7812889053333	2.8185210288	95.9693228082667	93.15080177946669	3454224.75	2.6058350798973116E8	2	8095	10.219867022116144	0.8746771441253758	43.66027629891116	417.738525390625	417.7497253417969
871	417.75384521484375	30.2648643538667					1	DETECTED	417.7538 m/z @30.26 [151020OFc1_NvH-0949-Control-23.raw]	417.75384521484375	30.2648643538667	2.70840928693333	95.7019843408	92.99357505386666	1662120.875	1.6782477149035603E8	0	8095	0.21696697302025925	1.3233306027263674	6.675697734296353	417.749755859375	417.7638244628906
872	417.7728576660156	19.2236545277333					1	DETECTED	417.7729 m/z @19.22 [151020OFc1_NvH-0949-Control-23.raw]	417.7728576660156	19.2236545277333	3.49594020933333	88.2429433797333	84.74700317039998	139514.890625	1.3071450676164462E8	0	8095	2.2310675824112636	2.6941932392316486	24.452997198892433	417.7638854980469	417.7808532714844
873	417.8265686035156	22.0184975696					1	DETECTED	417.8266 m/z @22.02 [151020OFc1_NvH-0949-Control-23.raw]	417.8265686035156	22.0184975696	0.77491832	99.9456135285333	99.1706952085333	207327.6875	1.409786682580704E8	0	8095	1.9755688149870494	4.7209511269780124	0.005155080195199981	417.81671142578125	417.8357238769531
874	417.8487243652344	28.8010122666667					1	DETECTED	417.8487 m/z @28.80 [151020OFc1_NvH-0949-Control-23.raw]	417.8487243652344	28.8010122666667	0.0924277645333333	99.9018347282667	99.80940696373338	97457.8828125	1.5388860157285112E8	0	8095	0.10675079639080565	2.3285175354195164	3.663333738429183	417.8387756347656	417.85675048828125
875	417.8667907714844	29.25317656					1	DETECTED	417.8668 m/z @29.25 [151020OFc1_NvH-0949-Control-23.raw]	417.8667907714844	29.25317656	0.826288099466667	99.9345673141333	99.10827921466664	1126914.875	1.5108923048390484E8	0	8095	null	0.8606662346679859	0.09566994993818165	417.8568115234375	417.8668518066406
876	417.8768615722656	47.7553901282667					1	DETECTED	417.8769 m/z @47.76 [151020OFc1_NvH-0949-Control-23.raw]	417.8768615722656	47.7553901282667	0.00470147786666667	99.9456135285333	99.94091205066664	7943625.5	2.912892745858733E8	3	8095	0.16261053096514644	0.5220382144289599	1.076477603240132	417.86688232421875	417.8868103027344
877	417.8887939453125	12.3070247509333					1	DETECTED	417.8888 m/z @12.31 [151020OFc1_NvH-0949-Control-23.raw]	417.8887939453125	12.3070247509333	0.00470147786666667	100.0007856752	99.99608419733335	1861474.875	2.010063572359483E8	3	8095	0.13149741074083998	14.984077434325185	160.43456581978475	417.886962890625	417.8987731933594
878	417.9007263183594	25.655937568					1	DETECTED	417.9007 m/z @25.66 [151020OFc1_NvH-0949-Control-23.raw]	417.9007263183594	25.655937568	0.0160079885333333	99.8796489666667	99.86364097813336	1699627.625	1.8636257236756527E8	3	8095	0.8235353816006388	0.6314027803417405	4.460659239933088	417.8988037109375	417.9106140136719
879	417.9154052734375	38.9478451805333					1	DETECTED	417.9154 m/z @38.95 [151020OFc1_NvH-0949-Control-23.raw]	417.9154052734375	38.9478451805333	0.0924277645333333	100.0007856752	99.90835791066668	1180854.0	1.675035062245156E8	0	8095	0.1594556399099929	0.5079283349928658	0.013727590836334482	417.9107360839844	417.92535400390625
880	417.932861328125	29.9922903176					1	DETECTED	417.9329 m/z @29.99 [151020OFc1_NvH-0949-Control-23.raw]	417.932861328125	29.9922903176	0.103144190133333	99.9677714885333	99.86462729839997	145218.84375	1.3521321039495E8	0	8095	0.10205743129864686	1.715435297242573	2.4617830972870807	417.92547607421875	417.9427185058594
881	417.9541320800781	20.286602908					1	DETECTED	417.9541 m/z @20.29 [151020OFc1_NvH-0949-Control-23.raw]	417.9541320800781	20.286602908	0.00470147786666667	99.9018347282667	99.89713325040005	232786.84375	1.3510732474783126E8	0	8095	0.06379117881920138	0.5227617604659912	0.0074606806110203636	417.9441833496094	417.9640808105469
882	417.9697265625	28.4901974730667					1	DETECTED	417.9697 m/z @28.49 [151020OFc1_NvH-0949-Control-23.raw]	417.9697265625	28.4901974730667	0.00470147786666667	99.8358246368	99.83112315893334	136593.609375	2.215540888037419E8	0	8095	0.07680879500264837	2.3632973078400634	4.302780914394545	417.9642333984375	417.974609375
883	417.98468017578125	22.0284972442667					1	DETECTED	417.9847 m/z @22.03 [151020OFc1_NvH-0949-Control-23.raw]	417.98468017578125	22.0284972442667	0.00470147786666667	100.0007856752	99.99608419733335	286984.78125	1.5564912398984095E8	0	8095	19.13454604165681	2.259446080661165	4.181143523831462	417.97479248046875	417.9945373535156
884	417.99725341796875	29.907189316					1	DETECTED	417.9973 m/z @29.91 [151020OFc1_NvH-0949-Control-23.raw]	417.99725341796875	29.907189316	0.081617832	99.9788443581333	99.8972265261333	213151.09375	1.496253561292544E8	0	8095	10.331128865342475	3.289778301119767	0.014159000174558798	417.9949645996094	418.00714111328125
885	418.010986328125	82.1410996210667					1	DETECTED	418.0110 m/z @82.14 [151020OFc1_NvH-0949-Control-23.raw]	418.010986328125	82.1410996210667	2.69008679573333	99.1407307669333	96.45064397119997	107615.25	1.3392132410416178E8	0	8095	5.564246576396059	0.6069818403903731	4.2671052073274955	418.0074462890625	418.0148010253906
886	418.02484130859375	21.9594942098667					1	DETECTED	418.0248 m/z @21.96 [151020OFc1_NvH-0949-Control-23.raw]	418.02484130859375	21.9594942098667	1.37919739466667	99.7154636592	98.33626626453332	154784.09375	1.3456403726311144E8	0	8095	0.12269631597852637	2.5762996060808154	10.084148698993811	418.0149841308594	418.03460693359375
887	418.04541015625	26.3484359104					1	DETECTED	418.0454 m/z @26.35 [151020OFc1_NvH-0949-Control-23.raw]	418.04541015625	26.3484359104	3.05750133946667	98.8864462432	95.82894490373333	509862.03125	1.3690420769832507E8	0	8095	0.10323086037448448	3.1946411715911114	0.7076928237950051	418.0354309082031	418.0539245605469
888	418.13531494140625	69.4052143402667					1	DETECTED	418.1353 m/z @69.41 [151020OFc1_NvH-0949-Control-23.raw]	418.13531494140625	69.4052143402667	20.9993235722667	96.6715856298667	75.6722620576	110973.78125	1.410423336683736E8	0	8095	13.860944878718897	0.7816431105491107	73.01460509305393	418.1260681152344	418.1416320800781
889	418.1814880371094	55.3371996208					1	DETECTED	418.1815 m/z @55.34 [151020OFc1_NvH-0949-Control-23.raw]	418.1814880371094	55.3371996208	5.92956263413333	99.8358246368	93.90626200266667	202819.140625	1.6894394377966475E8	2	8095	4.538687505497521	1.0546006042016027	0.045942311040705806	418.1715087890625	418.1910705566406
890	418.2011413574219	29.2386197501333					1	DETECTED	418.2011 m/z @29.24 [151020OFc1_NvH-0949-Control-23.raw]	418.2011413574219	29.2386197501333	1.81084234746667	98.1707207866667	96.35987843920003	819617.9375	1.7547828916123083E8	3	8095	5.9999451235369925	1.5180305222744035	10.900556954881424	418.191162109375	418.21044921875
891	418.220458984375	29.4699422154667					1	DETECTED	418.2205 m/z @29.47 [151020OFc1_NvH-0949-Control-23.raw]	418.220458984375	29.4699422154667	0.285574129066667	97.4752971589333	97.18972302986664	1.0266014E7	6.017199407956437E8	2	8095	18.346446858222873	2.1094503785247802	0.2911532227726381	418.2104797363281	418.2304382324219
892	418.2369079589844	35.9645666005333					1	DETECTED	418.2369 m/z @35.96 [151020OFc1_NvH-0949-Control-23.raw]	418.2369079589844	35.9645666005333	3.2174681576	98.1049820933333	94.88751393573331	2515276.0	3.120732273355221E8	2	8095	1.5252316373898225	0.6086878071424808	0.3972888864450624	418.23046875	418.24688720703125
893	418.2493591308594	38.9478451805333					1	DETECTED	418.2494 m/z @38.95 [151020OFc1_NvH-0949-Control-23.raw]	418.2493591308594	38.9478451805333	3.25443015653333	96.6403697309333	93.38593957439997	491473.34375	1.7997659441164693E8	2	8095	8.759958944404907	0.6664291166715188	1.0077472759001396	418.2469177246094	418.25933837890625
894	418.2611999511719	10.9190212021333					1	DETECTED	418.2612 m/z @10.92 [151020OFc1_NvH-0949-Control-23.raw]	418.2611999511719	10.9190212021333	1.79202359866667	98.2586006749333	96.46657707626663	224095.5	1.7403184168099764E8	3	8095	0.10878595392150459	0.5207745285134395	1.1820548390081034	418.2594299316406	418.26995849609375
895	418.2798156738281	91.3910538248					1	DETECTED	418.2798 m/z @91.39 [151020OFc1_NvH-0949-Control-23.raw]	418.2798156738281	91.3910538248	0.660852564	93.5217586645333	92.8609061005333	122117.1953125	1.3874663084995037E8	2	8095	87.57516346532081	0.5128694883821681	0.003964634662551297	418.2713928222656	418.2874755859375
896	418.31695556640625	89.8118052498667					1	DETECTED	418.3170 m/z @89.81 [151020OFc1_NvH-0949-Control-23.raw]	418.31695556640625	89.8118052498667	33.6007896386667	94.1714659210667	60.5706762824	228622.609375	9.243832553920776E7	0	8095	2.6800887211850437	1.1084489056488285	1.3240874716384121	418.3087158203125	418.3262634277344
897	418.37969970703125	26.2640138821333					1	DETECTED	418.3797 m/z @26.26 [151020OFc1_NvH-0949-Control-23.raw]	418.37969970703125	26.2640138821333	4.14812459093333	99.9235613645333	95.77543677359996	563601.75	1.509903130115246E8	0	8095	0.14237171135359006	1.4910095440252733	2.0351633398265037	418.3697204589844	418.38861083984375
898	418.4459228515625	23.7298842722667					1	DETECTED	418.4459 m/z @23.73 [151020OFc1_NvH-0949-Control-23.raw]	418.4459228515625	23.7298842722667	3.90397919253333	95.1960728717333	91.29209367919998	221428.390625	1.4741342326496407E8	0	8095	0.15351892218475527	4.839245830828943	0.004724130978987688	418.43609619140625	418.4488525390625
899	418.4588623046875	20.1812352853333					1	DETECTED	418.4589 m/z @20.18 [151020OFc1_NvH-0949-Control-23.raw]	418.4588623046875	20.1812352853333	3.70830442933333	98.1158962834667	94.40759185413337	395004.59375	1.4928298225305754E8	0	8095	0.05451514902685162	0.5411357883846611	0.1853519512132587	418.44891357421875	418.4688415527344
900	418.47930908203125	14.9998312096					1	DETECTED	418.4793 m/z @15.00 [151020OFc1_NvH-0949-Control-23.raw]	418.47930908203125	14.9998312096	3.42928664826667	96.10811664	92.67882999173334	651046.375	1.520017634188527E8	4	8095	0.20698449634162408	2.3464254379405927	0.10031984369862033	418.4693298339844	418.4892883300781
901	418.4917907714844	30.4549141293333					1	DETECTED	418.4918 m/z @30.45 [151020OFc1_NvH-0949-Control-23.raw]	418.4917907714844	30.4549141293333	3.77316636346667	96.660723432	92.88755706853333	142957.421875	1.2712557203591332E8	0	8095	10.95900648062364	1.78162995360186	0.33313250207438916	418.4893493652344	418.5017395019531
902	418.5352478027344	29.3160043384					1	DETECTED	418.5352 m/z @29.32 [151020OFc1_NvH-0949-Control-23.raw]	418.5352478027344	29.3160043384	3.2267388344	62.5018462549333	59.275107420533296	254949.328125	1.0834520824149986E8	0	8095	6.784068275931578	1.2184230783743644	0.02457808131447207	418.525390625	418.5352478027344
903	418.5452575683594	47.7164526725333					1	DETECTED	418.5453 m/z @47.72 [151020OFc1_NvH-0949-Control-23.raw]	418.5452575683594	47.7164526725333	3.92211448133333	94.0120219938667	90.08990751253337	2367957.5	1.9463795875035417E8	3	8095	0.21077190520610856	0.5367033696556113	0.08562194373500566	418.5352783203125	418.55523681640625
904	418.5633850097656	28.3055469005333					1	DETECTED	418.5634 m/z @28.31 [151020OFc1_NvH-0949-Control-23.raw]	418.5633850097656	28.3055469005333	3.05750133946667	97.2647183448	94.20721700533333	1667074.25	2.0193873521430725E8	3	8095	0.24098661630954155	1.58941564736584	2.8826567654075967	418.5552673339844	418.5733642578125
905	418.58355712890625	24.4066869781333					1	DETECTED	418.5836 m/z @24.41 [151020OFc1_NvH-0949-Control-23.raw]	418.58355712890625	24.4066869781333	3.23597240346667	92.2797939597333	89.04382155626662	662352.6875	1.658225969057353E8	3	8095	0.13871099356990158	0.7400976092405602	2.119386607481298	418.5736999511719	418.593505859375
906	418.5946350097656	34.7165058469333					1	DETECTED	418.5946 m/z @34.72 [151020OFc1_NvH-0949-Control-23.raw]	418.5946350097656	34.7165058469333	3.41996391946667	97.1892946482667	93.76933072880003	351122.1875	1.4792527996326637E8	0	8095	0.09372656567990134	1.8253481400859135	0.01623640345014667	418.5936584472656	418.604248046875
907	418.60919189453125	4.24874216106667					1	DETECTED	418.6092 m/z @4.25 [151020OFc1_NvH-0949-Control-23.raw]	418.60919189453125	4.24874216106667	2.051268724	78.8028580618667	76.7515893378667	54912.62890625	1.3166155220444024E8	0	8095	27.18804980434615	37.3323591856294	1.4264293210749577	418.60479736328125	418.61907958984375
908	418.64605712890625	23.7969338853333					1	DETECTED	418.6461 m/z @23.80 [151020OFc1_NvH-0949-Control-23.raw]	418.64605712890625	23.7969338853333	3.65860883466667	94.2639670805333	90.60535824586664	145738.96875	1.3191212825024034E8	0	8095	0.06579599443135464	2.2495753251054853	0.49458959312314255	418.63641357421875	418.6542053222656
909	418.6827697753906	54.7206526322667					1	DETECTED	418.6828 m/z @54.72 [151020OFc1_NvH-0949-Control-23.raw]	418.6827697753906	54.7206526322667	4.41693853253333	99.7476737170667	95.33073518453337	134568.578125	1.5815318435689327E8	0	8095	36.11274325746617	0.9475516558829864	1.3569836062873506	418.6736755371094	418.68896484375
910	418.698974609375	16.9663046045333					1	DETECTED	418.6990 m/z @16.97 [151020OFc1_NvH-0949-Control-23.raw]	418.698974609375	16.9663046045333	2.82775167466667	99.0639123864	96.23616071173333	265816.09375	1.543930223356039E8	2	8095	8.879631893601243	0.9984799737348561	59.18201442920958	418.6890563964844	418.7060546875
911	418.716064453125	22.0383479672					1	DETECTED	418.7161 m/z @22.04 [151020OFc1_NvH-0949-Control-23.raw]	418.716064453125	22.0383479672	2.80929966373333	96.0982021936	93.28890252986668	4528996.0	2.5002159621564877E8	2	8095	0.19497678402809626	0.9793755229338736	0.3094717284531085	418.7061462402344	418.7191162109375
912	418.7291259765625	20.0121787290667					1	DETECTED	418.7291 m/z @20.01 [151020OFc1_NvH-0949-Control-23.raw]	418.7291259765625	20.0121787290667	3.08547026586667	99.7374675722667	96.65199730640002	9897412.0	5.211268702470382E8	2	8095	0.24555735211131235	2.3415094333356063	0.08412891761810945	418.7191467285156	418.7391052246094
913	418.74700927734375	31.3023532101333					1	DETECTED	418.7470 m/z @31.30 [151020OFc1_NvH-0949-Control-23.raw]	418.74700927734375	31.3023532101333	3.65860883466667	97.7188420930667	94.06023325840003	821643.375	1.8084649127046165E8	2	8095	5.581145250536217	0.5374092958298392	0.46087656886726786	418.7391357421875	418.74847412109375
914	418.758544921875	18.5125083112					1	DETECTED	418.7585 m/z @18.51 [151020OFc1_NvH-0949-Control-23.raw]	418.758544921875	18.5125083112	2.505661452	97.9285899450667	95.4229284930667	1394271.875	1.8204711005423778E8	2	8095	0.19110932660385416	0.5359533456740666	0.03763405407783592	418.7485656738281	418.7679748535156
915	418.7715759277344	32.2204649912					1	DETECTED	418.7716 m/z @32.22 [151020OFc1_NvH-0949-Control-23.raw]	418.7715759277344	32.2204649912	24.9243000061333	72.7128897306667	47.7885897245334	115418.9375	8.551757151288943E7	0	8095	0.3477466286473003	3.274911533822488	5.549823067644976	418.770263671875	418.77239990234375
916	418.7824401855469	3.72688975786667					1	DETECTED	418.7824 m/z @3.73 [151020OFc1_NvH-0949-Control-23.raw]	418.7824401855469	3.72688975786667	1.12600798346667	96.0129783034667	94.88697032000003	680802.375	1.3370537867565873E8	2	8095	0.167327455430883	2.055039040487634	2.7742674294577663	418.7724609375	418.7921447753906
917	418.8005676269531	91.5873787746667					1	DETECTED	418.8006 m/z @91.59 [151020OFc1_NvH-0949-Control-23.raw]	418.8005676269531	91.5873787746667	4.42616940533333	99.5836240464	95.15745464106668	118498.6875	1.3437239850850636E8	0	8095	0.1355306087588275	0.533185163533482	0.34209144809867953	418.79302978515625	418.8096618652344
918	418.8470153808594	13.4974757498667					1	DETECTED	418.8470 m/z @13.50 [151020OFc1_NvH-0949-Control-23.raw]	418.8470153808594	13.4974757498667	0.00470147786666667	100.0007856752	99.99608419733335	234789.046875	1.450339093153276E8	3	8095	0.1314438919111005	0.7165009662933527	1.7980899878366439	418.8370361328125	418.8567810058594
919	418.8687438964844	36.19746616					1	DETECTED	418.8687 m/z @36.20 [151020OFc1_NvH-0949-Control-23.raw]	418.8687438964844	36.19746616	0.060024032	99.9677714885333	99.9077474565333	719161.0	1.4084569530922624E8	3	8095	0.13198246734102526	0.5318067474287302	1.4377941373274374	418.85882568359375	418.86981201171875
920	418.87982177734375	47.7425479856					1	DETECTED	418.8798 m/z @47.74 [151020OFc1_NvH-0949-Control-23.raw]	418.87982177734375	47.7425479856	0.00470147786666667	99.9788443581333	99.97414288026664	766436.5	1.6713585073650718E8	3	8095	21.99519762785248	0.5031197958069896	0.005198405922013523	418.8698425292969	418.88763427734375
921	418.89764404296875	28.3055469005333					1	DETECTED	418.8976 m/z @28.31 [151020OFc1_NvH-0949-Control-23.raw]	418.89764404296875	28.3055469005333	0.0160079885333333	100.0007856752	99.98477768666667	994062.375	1.6706678680244437E8	3	8095	21.05077002504676	0.6356863345371996	0.30195894457402644	418.8876647949219	418.8979797363281
922	418.9079895019531	26.3484359104					1	DETECTED	418.9080 m/z @26.35 [151020OFc1_NvH-0949-Control-23.raw]	418.9079895019531	26.3484359104	0.00470147786666667	99.9897522328	99.98505075493334	5086914.0	2.6274098807051814E8	3	8095	0.2563169660016449	53.02358898080564	1.0923353127718332	418.8980407714844	418.91796875
923	418.91802978515625	24.4168977864					1	DETECTED	418.9180 m/z @24.42 [151020OFc1_NvH-0949-Control-23.raw]	418.91802978515625	24.4168977864	0.081617832	100.0007856752	99.9191678432	452600.1875	1.6297578196390876E8	0	8095	0.16533274616146088	22.88131107483209	14.737364061483522	418.9179992675781	418.9280090332031
924	418.92889404296875	34.760903044					1	DETECTED	418.9289 m/z @34.76 [151020OFc1_NvH-0949-Control-23.raw]	418.92889404296875	34.760903044	0.00470147786666667	100.0007856752	99.99608419733335	215346.546875	1.162293692464863E8	0	8095	20.726055215353057	1.37755548339453	2.99756779272894	418.92816162109375	418.9383239746094
925	418.9431457519531	13.2609407344					1	DETECTED	418.9431 m/z @13.26 [151020OFc1_NvH-0949-Control-23.raw]	418.9431457519531	13.2609407344	0.0380472101333333	99.7586506514667	99.72060344133337	161038.578125	1.2971684216884714E8	0	8095	0.05028550534860088	0.5112336015011044	0.6356977786683189	418.93896484375	418.951904296875
926	418.9620056152344	22.5449601490667					1	DETECTED	418.9620 m/z @22.54 [151020OFc1_NvH-0949-Control-23.raw]	418.9620056152344	22.5449601490667	1.31150991466667	99.9897522328	98.67824231813333	397349.75	1.5746181298732096E8	0	8095	0.1860639685613421	0.5213955751918501	0.010419859359680072	418.95208740234375	418.9644470214844
927	418.9744567871094	15.53681022					1	DETECTED	418.9745 m/z @15.54 [151020OFc1_NvH-0949-Control-23.raw]	418.9744567871094	15.53681022	0.00470147786666667	100.0007856752	99.99608419733335	1341768.875	1.6755410992837992E8	0	8095	0.16705236642904886	2.194351019390307	45.007460235920966	418.9644775390625	418.98443603515625
928	418.9870300292969	30.8550347701333					1	DETECTED	418.9870 m/z @30.86 [151020OFc1_NvH-0949-Control-23.raw]	418.9870300292969	30.8550347701333	0.0160079885333333	99.8464723682667	99.83046437973337	478269.21875	1.3397547818785194E8	4	8095	0.09337917588626965	0.5562266798452565	0.6537681002814556	418.9844970703125	418.99688720703125
929	419.0007629394531	35.7060242714667					1	DETECTED	419.0008 m/z @35.71 [151020OFc1_NvH-0949-Control-23.raw]	419.0007629394531	35.7060242714667	0.00470147786666667	98.9088392210667	98.90413774320004	57941.5078125	1.253016917835937E8	0	8095	89.37757173208077	1.3860488231188146	1.7848475565151491	418.9971618652344	419.01068115234375
930	419.0340576171875	26.6424429176					1	DETECTED	419.0341 m/z @26.64 [151020OFc1_NvH-0949-Control-23.raw]	419.0340576171875	26.6424429176	0.306785853866667	99.6168319322667	99.31004607840003	367994.6875	1.3438742799235943E8	0	8095	0.38014998233383324	2.587824635997333	21.148887869147355	419.024169921875	419.0440368652344
931	419.119384765625	90.18869626615					1	DETECTED	419.1194 m/z @90.19 [151020OFc1_NvH-0949-Control-23.raw]	419.119384765625	90.18869626615	0.327312978666667	99.8031357378667	99.47582275920003	80881.734375	1.4682322266562113E8	0	8095	0.20886254018964223	0.5231345187333779	0.04685582223270095	419.110107421875	419.12847900390625
932	419.1695861816406	91.0826281112					1	DETECTED	419.1696 m/z @91.08 [151020OFc1_NvH-0949-Control-23.raw]	419.1695861816406	91.0826281112	1.7262199456	99.6385914330667	97.9123714874667	315894.53125	1.318412201480942E8	0	8095	0.334194611835116	0.5012553484706419	3.642570119771318	419.16119384765625	419.1794738769531
933	419.18115234375	13.5075296645333					1	DETECTED	419.1812 m/z @13.51 [151020OFc1_NvH-0949-Control-23.raw]	419.18115234375	13.5075296645333	5.33088253546667	99.1187432317333	93.78786069626663	172552.296875	1.2277144929024611E8	0	8095	0.08781407739760994	0.5091419339978277	0.09346604005830512	419.1796875	419.1911315917969
934	419.20361328125	22.0184975696					1	DETECTED	419.2036 m/z @22.02 [151020OFc1_NvH-0949-Control-23.raw]	419.20361328125	22.0184975696	3.373768932	98.2968085594667	94.9230396274667	597400.625	1.527643190949664E8	0	8095	14.278031215106537	5.034148691855095	2.8777913285621692	419.1936950683594	419.2042541503906
935	419.2142639160156	15.1584772765333					1	DETECTED	419.2143 m/z @15.16 [151020OFc1_NvH-0949-Control-23.raw]	419.2142639160156	15.1584772765333	3.01126226826667	96.2712943957333	93.26003212746663	2750533.75	2.2650616219632697E8	2	8095	0.20297044455450575	28.541499430541393	102.39826465244707	419.20428466796875	419.21661376953125
936	419.22662353515625	24.7648558184					1	DETECTED	419.2266 m/z @24.76 [151020OFc1_NvH-0949-Control-23.raw]	419.22662353515625	24.7648558184	2.53340671413333	98.2152010810667	95.68179436693336	1.0490273E7	5.503711293507044E8	2	8095	0.1846425284208557	1.1693218690139324	0.33190895137998977	419.2166442871094	419.2366027832031
937	419.2420349121094	26.3484359104					1	DETECTED	419.2420 m/z @26.35 [151020OFc1_NvH-0949-Control-23.raw]	419.2420349121094	26.3484359104	2.97422700106667	98.0716986552	95.09747165413333	3705537.0	3.0255753643320996E8	3	8095	0.22044700066530964	1.72824138994455	38.470819838513265	419.23663330078125	419.251953125
938	419.2603759765625	18.5027206410667					1	DETECTED	419.2604 m/z @18.50 [151020OFc1_NvH-0949-Control-23.raw]	419.2603759765625	18.5027206410667	2.0790580264	94.559984588	92.4809265616	564302.8125	1.5495810118451756E8	0	8095	20.315609219226786	1.27989630310005	0.049641274565977174	419.25213623046875	419.2701416015625
939	419.283935546875	3.76378958533333					1	DETECTED	419.2839 m/z @3.76 [151020OFc1_NvH-0949-Control-23.raw]	419.283935546875	3.76378958533333	3.16083564053333	92.4191800848	89.25834444426667	297699.59375	1.6380277980991992E8	0	8095	0.14773183760722608	318.3273512552535	722.0514214667309	419.274169921875	419.2913818359375
940	419.3155822753906	9.8179813376					1	DETECTED	419.3156 m/z @9.82 [151020OFc1_NvH-0949-Control-23.raw]	419.3155822753906	9.8179813376	0.00470147786666667	100.0007856752	99.99608419733335	1573504.5	2.5453299134692407E8	2	8095	83.29925348979012	0.748988322901207	34.08733384278766	419.3069152832031	419.31793212890625
941	419.4169006347656	9.96796140666667					1	DETECTED	419.4169 m/z @9.97 [151020OFc1_NvH-0949-Control-23.raw]	419.4169006347656	9.96796140666667	3.2267388344	97.1783740152	93.95163518080001	250837.796875	1.350000064981427E8	0	8095	0.1489472924298738	3.4830269048930083	0.40539147490256283	419.406982421875	419.42645263671875
942	419.44207763671875	36.1845847525333					1	DETECTED	419.4421 m/z @36.18 [151020OFc1_NvH-0949-Control-23.raw]	419.44207763671875	36.1845847525333	3.931426656	97.3496262050667	93.4181995490667	455832.15625	1.389083906207744E8	0	8095	0.12769575204119832	0.6494982432192522	0.015832802510766703	419.4324645996094	419.4520263671875
943	419.4635925292969	22.383866268					1	DETECTED	419.4636 m/z @22.38 [151020OFc1_NvH-0949-Control-23.raw]	419.4635925292969	22.383866268	3.30019248933333	97.862528444	94.56233595466668	151901.3125	1.344885017549836E8	0	8095	7.709708597636904	3.3576218045519592	0.03675137504990187	419.45361328125	419.4656066894531
944	419.4756164550781	15.4706783232					1	DETECTED	419.4756 m/z @15.47 [151020OFc1_NvH-0949-Control-23.raw]	419.4756164550781	15.4706783232	2.2752973472	98.2260283797333	95.9507310325333	262828.125	1.5883406958906934E8	0	8095	2.3925352769177746	0.6245091118829551	24.33346967018408	419.4657897949219	419.485595703125
945	419.489013671875	30.8263541205333					1	DETECTED	419.4890 m/z @30.83 [151020OFc1_NvH-0949-Control-23.raw]	419.489013671875	30.8263541205333	4.82534423973333	98.0606362250667	93.23529198533338	153208.21875	1.4478907073915642E8	0	8095	0.07141727686251897	1.7929167446334746	0.011151906203575243	419.4856262207031	419.49468994140625
946	419.5047607421875	26.1098410661333					1	DETECTED	419.5048 m/z @26.11 [151020OFc1_NvH-0949-Control-23.raw]	419.5047607421875	26.1098410661333	3.92211448133333	95.4788509493333	91.55673646799998	296955.5625	1.3295701676333922E8	0	8095	15.317396991242195	0.5597215810392697	0.07918856702588305	419.4947814941406	419.5142822265625
947	419.5186767578125	14.9998312096					1	DETECTED	419.5187 m/z @15.00 [151020OFc1_NvH-0949-Control-23.raw]	419.5186767578125	14.9998312096	5.40718742426667	94.8681712176	89.46098379333333	55492.5078125	1.3181229774419786E8	0	8095	1.5520802138617498	4.662999366770747	8.325998733541494	419.5148010253906	419.52734375
948	419.5375671386719	17.7234170224					1	DETECTED	419.5376 m/z @17.72 [151020OFc1_NvH-0949-Control-23.raw]	419.5375671386719	17.7234170224	5.33088253546667	81.6385990973333	76.30771656186663	1090404.625	1.836938463056145E8	3	8095	0.12480670151618867	9.322632665882109	134.45273835141714	419.5276794433594	419.54754638671875
949	419.55078125	20.4296052517333					1	DETECTED	419.5508 m/z @20.43 [151020OFc1_NvH-0949-Control-23.raw]	419.55078125	20.4296052517333	5.28308332826667	49.2271899090667	43.94410658080003	838848.125	8.748934664586127E7	3	8095	0.16082515971042355	0.5731369485530304	0.08852773802103095	419.5475769042969	419.5530090332031
950	419.5630798339844	36.3958246704					1	DETECTED	419.5631 m/z @36.40 [151020OFc1_NvH-0949-Control-23.raw]	419.5630798339844	36.3958246704	3.3552333016	98.1817936056	94.82656030400001	1068275.0	2.0523513159049174E8	0	8095	0.23036350018254126	0.51293517752963	0.07352548916991183	419.5531311035156	419.5652160644531
951	419.5752258300781	47.5076901917333					1	DETECTED	419.5752 m/z @47.51 [151020OFc1_NvH-0949-Control-23.raw]	419.5752258300781	47.5076901917333	2.3765294448	98.4840694528	96.107540008	1989041.0	2.0866325155122143E8	3	8095	21.208352952859265	0.5048737087489632	0.011505225901249937	419.56524658203125	419.585205078125
952	419.5867614746094	36.1263897570667					1	DETECTED	419.5868 m/z @36.13 [151020OFc1_NvH-0949-Control-23.raw]	419.5867614746094	36.1263897570667	3.14239807653333	94.031065776	90.88866769946668	226575.921875	1.478565297758336E8	0	8095	16.3549345252691	1.59120012867276	0.0019492526341357015	419.5852355957031	419.5963439941406
953	419.6175842285156	10.0101107714667					1	DETECTED	419.6176 m/z @10.01 [151020OFc1_NvH-0949-Control-23.raw]	419.6175842285156	10.0101107714667	3.36453097546667	69.1887057858667	65.82417481040004	165491.4375	1.0770662660821438E8	0	8095	0.13726082229848124	1.3746195481098382	5.244245067103942	419.6077575683594	419.62738037109375
954	419.6430358886719	36.2147495168					1	DETECTED	419.6430 m/z @36.21 [151020OFc1_NvH-0949-Control-23.raw]	419.6430358886719	36.2147495168	1.79202359866667	99.4074090930667	97.61538549440003	306896.75	1.3540147596164498E8	0	8095	0.20508974216605935	0.4909839299857471	0.047706179138528	419.63311767578125	419.65301513671875
955	419.6903381347656	17.9895435069333					1	DETECTED	419.6903 m/z @17.99 [151020OFc1_NvH-0949-Control-23.raw]	419.6903381347656	17.9895435069333	4.19390940933333	95.8191642104	91.62525480106667	258230.375	1.5014694426883423E8	2	8095	0.2708534320034275	0.6930285498590848	1.5227745923388496	419.6805725097656	419.69952392578125
956	419.70953369140625	25.5634388738667					1	DETECTED	419.7095 m/z @25.56 [151020OFc1_NvH-0949-Control-23.raw]	419.70953369140625	25.5634388738667	2.09755771253333	88.3881959981333	86.29063828559997	2864378.0	2.0128822208501995E8	4	8095	0.20777532412671107	1.831682823958117	1.2245687892041868	419.6996765136719	419.7183532714844
957	419.7283630371094	24.7504813813333					1	DETECTED	419.7284 m/z @24.75 [151020OFc1_NvH-0949-Control-23.raw]	419.7283630371094	24.7504813813333	3.2267388344	98.5725511938667	95.3458123594667	4547641.5	3.1661506214671636E8	2	8095	1.5062312333286734	1.1374801368414416	0.09576029296766068	419.7183837890625	419.73834228515625
958	419.7408447265625	26.7441544317333					1	DETECTED	419.7408 m/z @26.74 [151020OFc1_NvH-0949-Control-23.raw]	419.7408447265625	26.7441544317333	3.75441833146667	75.0912149946667	71.33679666320003	212670.875	1.2755999198917753E8	0	8095	0.14823643592088231	2.0520752178013275	0.017260305825268597	419.73858642578125	419.7451477050781
959	419.7551574707031	24.8553342626667					1	DETECTED	419.7552 m/z @24.86 [151020OFc1_NvH-0949-Control-23.raw]	419.7551574707031	24.8553342626667	2.051268724	99.2429148888	97.1916461648	6286152.0	2.746478583863559E8	2	8095	0.2475382137079407	50.65223473810973	119.79199109326201	419.7452087402344	419.7647399902344
960	419.7703552246094	13.6962542866667					1	DETECTED	419.7704 m/z @13.70 [151020OFc1_NvH-0949-Control-23.raw]	419.7703552246094	13.6962542866667	4.11115189493333	97.663501932	93.55235003706667	135969.421875	1.1560528763932839E8	0	8095	2.463078818049061	0.7846854248274353	0.45948037280375037	419.76556396484375	419.7799072265625
961	419.791748046875	40.8167894258667					1	DETECTED	419.7917 m/z @40.82 [151020OFc1_NvH-0949-Control-23.raw]	419.791748046875	40.8167894258667	3.63924696533333	99.030656832	95.39140986666668	528374.3125	1.299925811892778E8	2	8095	0.13596158169058725	0.5006135684980705	0.0011815680878700433	419.781982421875	419.8015441894531
962	419.81805419921875	9.9337160424					1	DETECTED	419.8181 m/z @9.93 [151020OFc1_NvH-0949-Control-23.raw]	419.81805419921875	9.9337160424	0.146463339466667	99.8796489666667	99.73318562720003	91368.03125	2.061983159136081E8	0	8095	0.10730342924485825	1044.1503218862617	1.7588608798399499	419.8082275390625	419.8280334472656
963	419.84259033203125	36.1263897570667					1	DETECTED	419.8426 m/z @36.13 [151020OFc1_NvH-0949-Control-23.raw]	419.84259033203125	36.1263897570667	0.0271137792	99.9677714885333	99.94065770933331	150335.625	1.448805772699672E8	0	8095	0.07800659343944716	1.7565616353661375	2.530502530511024	419.8326110839844	419.8525695800781
964	419.87506103515625	33.3200233325333					1	DETECTED	419.8751 m/z @33.32 [151020OFc1_NvH-0949-Control-23.raw]	419.87506103515625	33.3200233325333	0.00470147786666667	100.0007856752	99.99608419733335	1325212.0	1.6023087931387833E8	3	8095	24.705834535128368	0.8656927454560167	0.010121454626180436	419.8651428222656	419.8811950683594
965	419.8912048339844	37.2281209232					1	DETECTED	419.8912 m/z @37.23 [151020OFc1_NvH-0949-Control-23.raw]	419.8912048339844	37.2281209232	0.00470147786666667	99.9788443581333	99.97414288026664	7105835.5	4.027828460382224E8	3	8095	0.4051817347650726	0.5224551249951015	0.2768034081029302	419.8812255859375	419.9011535644531
966	419.90936279296875	47.5076901917333					1	DETECTED	419.9094 m/z @47.51 [151020OFc1_NvH-0949-Control-23.raw]	419.90936279296875	47.5076901917333	0.00470147786666667	99.9897522328	99.98505075493334	811086.1875	1.6483026177198777E8	0	8095	21.93811975595968	0.5488696907039095	0.16179416093807014	419.9012145996094	419.9193115234375
967	419.9273986816406	15.6855924050667					1	DETECTED	419.9274 m/z @15.69 [151020OFc1_NvH-0949-Control-23.raw]	419.9273986816406	15.6855924050667	0.253515998666667	99.9788443581333	99.72532835946663	260822.8125	1.3452943370319048E8	3	8095	0.17599629785920712	17.736887861254154	1.958997053825646	419.91937255859375	419.9289245605469
968	419.93896484375	24.7836249608					1	DETECTED	419.9390 m/z @24.78 [151020OFc1_NvH-0949-Control-23.raw]	419.93896484375	24.7836249608	0.00470147786666667	99.9677714885333	99.96307001066664	293565.46875	1.39855542415776E8	0	8095	0.2959145667996097	2.344957406209838	58.61152566766619	419.9289855957031	419.9489440917969
969	419.95556640625	46.6337858994667					1	DETECTED	419.9556 m/z @46.63 [151020OFc1_NvH-0949-Control-23.raw]	419.95556640625	46.6337858994667	0.00470147786666667	99.9018347282667	99.89713325040005	134576.109375	1.5596619597512516E8	0	8095	0.021440486020075866	1.0912383736805589	1.7197008988571894	419.94903564453125	419.95782470703125
970	419.96807861328125	33.5908351152					1	DETECTED	419.9681 m/z @33.59 [151020OFc1_NvH-0949-Control-23.raw]	419.96807861328125	33.5908351152	0.00470147786666667	100.0007856752	99.99608419733335	420382.5625	1.660786875889629E8	0	8095	0.12191698850818966	2.0425753424825555	0.5516939852947159	419.9581604003906	419.97802734375
971	419.9791259765625	12.3593739962667					1	DETECTED	419.9791 m/z @12.36 [151020OFc1_NvH-0949-Control-23.raw]	419.9791259765625	12.3593739962667	5.4843200792	99.9897522328	94.5054321536	167125.984375	1.2641050561976008E8	4	8095	0.14192263043212705	0.862031044159334	1.3242581859971156	419.97808837890625	419.9806213378906
972	419.99078369140625	30.3432197069333					1	DETECTED	419.9908 m/z @30.34 [151020OFc1_NvH-0949-Control-23.raw]	419.99078369140625	30.3432197069333	0.0160079885333333	99.9788443581333	99.96283636959997	470902.0	1.3460330681794405E8	0	8095	0.12628010756394303	1.0948909296374254	0.02168326339567482	419.9810485839844	420.00067138671875
973	420.0016784667969	41.3672617672					1	DETECTED	420.0017 m/z @41.37 [151020OFc1_NvH-0949-Control-23.raw]	420.0016784667969	41.3672617672	3.09500488373333	99.9235613645333	96.82855648079997	163359.46875	1.5270534382930917E8	0	8095	26.010250809616295	1.6308402126731245	1.2812174806512184	420.0008850097656	420.0115966796875
974	420.1139831542969	63.6455313189333					1	DETECTED	420.1140 m/z @63.65 [151020OFc1_NvH-0949-Control-23.raw]	420.1139831542969	63.6455313189333	8.93207734533333	95.5642207712	86.63214342586667	97142.65625	1.393971939681231E8	0	8095	11.125324816460264	0.7916895857796505	0.23572418794669409	420.1040954589844	420.1219787597656
975	420.18463134765625	17.3140425056					1	DETECTED	420.1846 m/z @17.31 [151020OFc1_NvH-0949-Control-23.raw]	420.18463134765625	17.3140425056	5.92956263413333	99.6495618168	93.71999918266667	93344.2578125	1.3517707268450707E8	0	8095	9.613016745361024	6.0354689681038645	0.471495894864502	420.1747131347656	420.1866455078125
976	420.1966857910156	25.0722673362667					1	DETECTED	420.1967 m/z @25.07 [151020OFc1_NvH-0949-Control-23.raw]	420.1966857910156	25.0722673362667	3.27292179066667	95.2160961114667	91.94317432080003	564878.625	1.576762889010954E8	0	8095	66.36676260846428	5.089974815345016	1.1510468508875558	420.1867370605469	420.19940185546875
977	420.20941162109375	33.238853604					1	DETECTED	420.2094 m/z @33.24 [151020OFc1_NvH-0949-Control-23.raw]	420.20941162109375	33.238853604	1.50596639733333	98.9974366864	97.49147028906667	853810.75	1.6934040483382502E8	0	8095	9.05496346306398	0.7826544364198074	1.4420858327010466	420.1994323730469	420.2104187011719
978	420.2204284667969	34.6782355197333					1	DETECTED	420.2204 m/z @34.68 [151020OFc1_NvH-0949-Control-23.raw]	420.2204284667969	34.6782355197333	2.80009765786667	98.3631751336	95.56307747573332	2.8226762E7	8.119659271081574E8	4	8095	0.18368823708950544	0.5173190366994487	15.993511226087012	420.21044921875	420.23040771484375
979	420.23895263671875	23.3844411298667					1	DETECTED	420.2390 m/z @23.38 [151020OFc1_NvH-0949-Control-23.raw]	420.23895263671875	23.3844411298667	2.97422700106667	98.6597653429333	95.68553834186663	1619179.75	2.3790158185171416E8	0	8095	0.17255680523752304	2.320186078289965	0.47877510023233993	420.2304382324219	420.24713134765625
980	420.25714111328125	24.8834504938667					1	DETECTED	420.2571 m/z @24.88 [151020OFc1_NvH-0949-Control-23.raw]	420.25714111328125	24.8834504938667	2.6441786552	97.7082568424	95.06407818720001	2857997.5	2.0142063659375346E8	0	8095	0.2476567709910782	1.0529323521459713	1.6238335135370776	420.2471618652344	420.2671203613281
981	420.2713928222656	28.8668864778667					1	DETECTED	420.2714 m/z @28.87 [151020OFc1_NvH-0949-Control-23.raw]	420.2713928222656	28.8668864778667	3.5238713616	91.5002357042667	87.9763643426667	132074.75	1.5120925753915542E8	0	8095	0.7774217106390573	1.9345810210682504	0.04668758281078814	420.2673034667969	420.2812805175781
982	420.2831726074219	51.3743153461333					1	DETECTED	420.2832 m/z @51.37 [151020OFc1_NvH-0949-Control-23.raw]	420.2831726074219	51.3743153461333	5.64490385226667	68.5589902064	62.914086354133325	31515.90625	8.388375982069203E7	0	8095	62.88582729784281	0.6878952111877884	0.37580637290853686	420.2821044921875	420.283203125
983	420.2938232421875	40.7392770922667					1	DETECTED	420.2938 m/z @40.74 [151020OFc1_NvH-0949-Control-23.raw]	420.2938232421875	40.7392770922667	3.69758777386667	92.2684123317333	88.57082455786663	184225.171875	1.1050948841686732E8	0	8095	0.08589220782413065	1.2012850221116582	1.3711163003757154	420.2843933105469	420.2998962402344
984	420.3187561035156	9.8179813376					1	DETECTED	420.3188 m/z @9.82 [151020OFc1_NvH-0949-Control-23.raw]	420.3187561035156	9.8179813376	0.00470147786666667	100.0007856752	99.99608419733335	366860.90625	1.4963828215520892E8	0	8095	85.34220803590397	9.650297635858399	95.43154444772144	420.3127136230469	420.3204650878906
985	420.33135986328125	89.8300026149333					1	DETECTED	420.3314 m/z @89.83 [151020OFc1_NvH-0949-Control-23.raw]	420.33135986328125	89.8300026149333	45.8144598016	99.8574039442667	54.04294414266669	225931.78125	1.4909478593870762E8	0	8095	1.623907995315605	0.5197349073266347	0.02977574557215284	420.330810546875	420.33740234375
986	420.3812255859375	26.5938248093333					1	DETECTED	420.3812 m/z @26.59 [151020OFc1_NvH-0949-Control-23.raw]	420.3812255859375	26.5938248093333	4.35255557866667	99.8358246368	95.48326905813333	227996.0625	1.5739418094889888E8	0	8095	0.1553353735611367	3.359069370805789	0.0011602568203040768	420.37127685546875	420.39105224609375
987	420.4493103027344	24.5205092152					1	DETECTED	420.4493 m/z @24.52 [151020OFc1_NvH-0949-Control-23.raw]	420.4493103027344	24.5205092152	3.2267388344	100.0007856752	96.77404684080001	208992.296875	1.5488916603093818E8	0	8095	0.1156569736238815	2.8044518355012817	0.022466280527832956	420.43951416015625	420.4591979980469
988	420.470947265625	23.2457919728					1	DETECTED	420.4709 m/z @23.25 [151020OFc1_NvH-0949-Control-23.raw]	420.470947265625	23.2457919728	0.6289220184	98.7576038082667	98.12868178986669	1750537.75	1.6767972250783354E8	0	8095	0.17280176769296673	0.9044885928221192	0.05367311666564369	420.4612121582031	420.4809265136719
989	420.4917907714844	30.3250013704					1	DETECTED	420.4918 m/z @30.33 [151020OFc1_NvH-0949-Control-23.raw]	420.4917907714844	30.3250013704	2.2752973472	99.7809089941333	97.5056116469333	270886.59375	1.3680155156614894E8	0	8095	0.13097040185740383	2.2518824008009255	0.1986648313677836	420.48187255859375	420.5017395019531
990	420.5045471191406	24.8834504938667					1	DETECTED	420.5045 m/z @24.88 [151020OFc1_NvH-0949-Control-23.raw]	420.5045471191406	24.8834504938667	2.91925452693333	84.8765416056	81.95728707866667	222063.78125	1.462200170903351E8	0	8095	0.12772190804696137	3.6268794609827038	1.9669527871587715	420.5018615722656	420.5144958496094
991	420.5265808105469	20.9803137576					1	DETECTED	420.5266 m/z @20.98 [151020OFc1_NvH-0949-Control-23.raw]	420.5265808105469	20.9803137576	3.69758777386667	99.4626538018667	95.76506602800002	1219800.25	1.7557990712719342E8	3	8095	4.169091437935297	1.4025848891665003	68.52721479130807	420.5166931152344	420.5365295410156
992	420.5443115234375	33.2932549026667					1	DETECTED	420.5443 m/z @33.29 [151020OFc1_NvH-0949-Control-23.raw]	420.5443115234375	33.2932549026667	4.00928649226667	96.9944193957333	92.98513290346663	358983.25	1.431715146340979E8	0	8095	9.437786291545258	0.6355278889250014	0.25035957730931213	420.5365905761719	420.5496826171875
993	420.5596923828125	37.2281209232					1	DETECTED	420.5597 m/z @37.23 [151020OFc1_NvH-0949-Control-23.raw]	420.5596923828125	37.2281209232	3.09500488373333	99.4735263874667	96.37852150373338	1951512.625	2.627237037462474E8	2	8095	8.180529857259806	0.510888674282378	1.388744658069273	420.54974365234375	420.5696716308594
994	420.57781982421875	35.2048421176					1	DETECTED	420.5778 m/z @35.20 [151020OFc1_NvH-0949-Control-23.raw]	420.57781982421875	35.2048421176	1.88473125786667	97.7188420930667	95.83411083520002	1219940.125	1.7440666057062754E8	3	8095	0.1943721756300434	0.5045769716417308	0.17253001285116182	420.5697021484375	420.5877685546875
995	420.5918273925781	45.1432673106667					1	DETECTED	420.5918 m/z @45.14 [151020OFc1_NvH-0949-Control-23.raw]	420.5918273925781	45.1432673106667	3.80107832853333	90.6116335186667	86.81055519013336	251725.15625	1.390853165201111E8	0	8095	26.485885058446655	1.2718718239944191	3.5552825705601154E-4	420.58782958984375	420.6017761230469
996	420.6783447265625	19.0834224701333					1	DETECTED	420.6783 m/z @19.08 [151020OFc1_NvH-0949-Control-23.raw]	420.6783447265625	19.0834224701333	2.11574519146667	94.2550925381333	92.13934734666663	249389.34375	1.7449522472437996E8	0	8095	0.16261380231826195	0.6235736415319247	0.2049595410158473	420.66839599609375	420.6880187988281
997	420.69805908203125	24.8227908					1	DETECTED	420.6981 m/z @24.82 [151020OFc1_NvH-0949-Control-23.raw]	420.69805908203125	24.8227908	6.343998208	95.0403102754667	88.69631206746669	324792.71875	1.457817043982595E8	0	8095	0.40518656486965554	0.5314217626196366	0.032588001685106414	420.68817138671875	420.6998291015625
998	420.7098693847656	32.6140839365333					1	DETECTED	420.7099 m/z @32.61 [151020OFc1_NvH-0949-Control-23.raw]	420.7098693847656	32.6140839365333	2.65339335306667	81.6073160632	78.95392271013333	403977.96875	1.4418126609436816E8	0	8095	2.483879479924788	0.5032041766981125	0.11927417038294338	420.69989013671875	420.711669921875
999	420.7217102050781	34.6782355197333					1	DETECTED	420.7217 m/z @34.68 [151020OFc1_NvH-0949-Control-23.raw]	420.7217102050781	34.6782355197333	3.14239807653333	97.1783740152	94.03597593866668	1.392537E7	3.9912191973027635E8	2	8095	0.18853268669975165	0.5146718890323195	29.821429328583434	420.71185302734375	420.731689453125
1000	420.7381591796875	47.7919059637333					1	DETECTED	420.7382 m/z @47.79 [151020OFc1_NvH-0949-Control-23.raw]	420.7381591796875	47.7919059637333	3.25443015653333	96.7252391322667	93.47080897573336	822998.0	1.5643199382284272E8	0	8095	24.479066062588977	0.6308595975674607	0.2508515810100509	420.7317199707031	420.7480773925781
1001	420.75860595703125	24.8936776104					1	DETECTED	420.7586 m/z @24.89 [151020OFc1_NvH-0949-Control-23.raw]	420.75860595703125	24.8936776104	2.88270976346667	96.8236044314667	93.94089466800004	755553.75	1.5554534732058716E8	3	8095	0.2199386820401621	2.842236046113597	1.0205713784236983	420.7490234375	420.7603454589844
1002	420.7703552246094	28.0346250906667					1	DETECTED	420.7704 m/z @28.03 [151020OFc1_NvH-0949-Control-23.raw]	420.7703552246094	28.0346250906667	3.70830442933333	80.2802418224	76.57193739306668	896242.1875	1.595930147282914E8	2	8095	21.470292645479287	0.570565975160582	0.021770303813981758	420.7604064941406	420.7767028808594
1003	420.7870178222656	37.7075202402667					1	DETECTED	420.7870 m/z @37.71 [151020OFc1_NvH-0949-Control-23.raw]	420.7870178222656	37.7075202402667	0.8569819192	98.6597653429333	97.8027834237333	942709.0	1.7788068080443007E8	2	8095	0.0384057714572279	13.285348262678013	1.299781787246935	420.7772521972656	420.7967834472656
1004	420.8472900390625	24.2236916944					1	DETECTED	420.8473 m/z @24.22 [151020OFc1_NvH-0949-Control-23.raw]	420.8472900390625	24.2236916944	0.0160079885333333	99.9677714885333	99.95176349999997	163018.765625	1.227422411358954E8	0	8095	76.15797127651828	3.7510079404981793	6.370009878438186	420.8374938964844	420.8507385253906
1005	420.8607482910156	20.9572244608					1	DETECTED	420.8607 m/z @20.96 [151020OFc1_NvH-0949-Control-23.raw]	420.8607482910156	20.9572244608	0.00470147786666667	99.9897522328	99.98505075493334	659427.125	1.4786179553968966E8	3	8095	7.714791080788078	1.6381353250521187	0.10258341875622233	420.85076904296875	420.8707275390625
1006	420.8839416503906	41.4629218298667					1	DETECTED	420.8839 m/z @41.46 [151020OFc1_NvH-0949-Control-23.raw]	420.8839416503906	41.4629218298667	0.00470147786666667	99.9897522328	99.98505075493334	1974420.5	1.9327968806333402E8	3	8095	0.14788170913005416	0.8744443321497526	0.05448133965999812	420.8740234375	420.8939208984375
1007	420.8984680175781	19.9230714589333					1	DETECTED	420.8985 m/z @19.92 [151020OFc1_NvH-0949-Control-23.raw]	420.8984680175781	19.9230714589333	0.3997886304	99.9897522328	99.5899636024	1928345.625	2.0693307333298835E8	3	8095	0.8285922118167015	0.8457661953945006	6.780298582517463	420.8939514160156	420.908447265625
1008	420.9122009277344	35.2048421176					1	DETECTED	420.9122 m/z @35.20 [151020OFc1_NvH-0949-Control-23.raw]	420.9122009277344	35.2048421176	0.00470147786666667	100.0007856752	99.99608419733335	849276.875	1.5891524735337743E8	0	8095	0.0880812814799512	0.5924117668326475	0.17986387167763496	420.90850830078125	420.92218017578125
1009	420.9226379394531	21.3396301226667					1	DETECTED	420.9226 m/z @21.34 [151020OFc1_NvH-0949-Control-23.raw]	420.9226379394531	21.3396301226667	0.00470147786666667	100.0007856752	99.99608419733335	231677.28125	1.4486397112963703E8	0	8095	4.4307621863526485	0.502192765198733	0.01655902668664573	420.9222106933594	420.9324951171875
1010	420.9500427246094	17.4721783032					1	DETECTED	420.9500 m/z @17.47 [151020OFc1_NvH-0949-Control-23.raw]	420.9500427246094	17.4721783032	0.00470147786666667	99.8906094957333	99.88590801786664	57435.91796875	1.3672923999799228E8	0	8095	7.281500194554784	2.773651147491729	4.22520032743498	420.9400939941406	420.95025634765625
1011	420.9602966308594	32.5470867032					1	DETECTED	420.9603 m/z @32.55 [151020OFc1_NvH-0949-Control-23.raw]	420.9602966308594	32.5470867032	0.0160079885333333	99.9235613645333	99.90755337599997	319934.375	1.457062322148884E8	0	8095	0.09198884934366447	0.5826388853626313	0.3918921561061279	420.9503479003906	420.9623718261719
1012	420.972412109375	23.1991678082667					1	DETECTED	420.9724 m/z @23.20 [151020OFc1_NvH-0949-Control-23.raw]	420.972412109375	23.1991678082667	0.00470147786666667	99.9677714885333	99.96307001066664	354913.5625	1.771590568026146E8	0	8095	0.15098295512057192	7.575534126879642	0.24819142385936024	420.9624328613281	420.97882080078125
1013	420.9888916015625	47.7702583458667					1	DETECTED	420.9889 m/z @47.77 [151020OFc1_NvH-0949-Control-23.raw]	420.9888916015625	47.7702583458667	0.00470147786666667	99.9345673141333	99.92986583626664	977423.5625	1.5603697629819444E8	0	8095	0.1233236376841873	0.5028275506168701	0.8691448223477055	420.97900390625	420.9988708496094
1014	421.0060729980469	24.864102956					1	DETECTED	421.0061 m/z @24.86 [151020OFc1_NvH-0949-Control-23.raw]	421.0060729980469	24.864102956	0.00470147786666667	99.3088304016	99.30412892373334	84016.8671875	1.3778364188767666E8	0	8095	14.47645400782702	2.047552424362414	3.0712297165181672	420.99896240234375	421.0160217285156
1015	421.0591735839844	18.3395937277333					1	DETECTED	421.0592 m/z @18.34 [151020OFc1_NvH-0949-Control-23.raw]	421.0591735839844	18.3395937277333	0.0271137792	100.0007856752	99.97367189600001	906622.875	7.696807387134291E8	6	8095	16.710912047592867	3.2578556219265784	3.299056385213695	421.0496520996094	421.0680847167969
1016	421.0731506347656	41.1044567842667					1	DETECTED	421.0732 m/z @41.10 [151020OFc1_NvH-0949-Control-23.raw]	421.0731506347656	41.1044567842667	6.41909516293333	99.0639123864	92.64481722346667	425588.28125	1.2772048028658003E8	0	8095	0.07258787101083897	0.7513283666959891	9.246779585774838	421.06927490234375	421.0824279785156
1017	421.1066589355469	89.9476242261333					1	DETECTED	421.1067 m/z @89.95 [151020OFc1_NvH-0949-Control-23.raw]	421.1066589355469	89.9476242261333	6.1286771088	95.6597534933333	89.53107638453329	104120.9375	1.541439849122544E8	0	8095	16.29336610544027	0.5340742127147214	0.1278195721844309	421.0971374511719	421.1157531738281
1018	421.1453857421875	89.5182644146667					1	DETECTED	421.1454 m/z @89.52 [151020OFc1_NvH-0949-Control-23.raw]	421.1453857421875	89.5182644146667	0.124619667466667	99.7586506514667	99.63403098400003	621303.8125	1.6992812610506454E8	0	8095	0.15648656172200504	2.1211717540497594	3.657857101799851	421.13671875	421.1553649902344
1019	421.17034912109375	23.7638887384					1	DETECTED	421.1703 m/z @23.76 [151020OFc1_NvH-0949-Control-23.raw]	421.17034912109375	23.7638887384	0.596815778933333	98.4294678328	97.83265205386667	149666.96875	1.3698312436185393E8	0	8095	0.16449301147679307	2.111459057107379	7.505203451206464	421.160888671875	421.1728210449219
1020	421.18304443359375	90.0868473485333					1	DETECTED	421.1830 m/z @90.09 [151020OFc1_NvH-0949-Control-23.raw]	421.18304443359375	90.0868473485333	6.70356030906667	91.346802128	84.64324181893332	289985.75	1.4230254401961172E8	0	8095	68.14885937636265	0.5084699491807316	0.01772972101940428	421.1731872558594	421.18341064453125
1021	421.19342041015625	12.5727149701333					1	DETECTED	421.1934 m/z @12.57 [151020OFc1_NvH-0949-Control-23.raw]	421.19342041015625	12.5727149701333	1.82913767466667	97.4977206032	95.66858292853333	768435.75	1.9886186339940214E8	3	8095	10.11054802050867	2.2597373413777073	33.21663823258253	421.1834411621094	421.2033386230469
1022	421.2086486816406	22.1321051352					1	DETECTED	421.2086 m/z @22.13 [151020OFc1_NvH-0949-Control-23.raw]	421.2086486816406	22.1321051352	3.39239323573333	91.9605016861333	88.56810845039996	204240.59375	1.4683792062773928E8	0	8095	24.355550305219722	3.613101127291474	10.601799882917096	421.2035217285156	421.2090759277344
1023	421.2191162109375	90.7559423656					1	DETECTED	421.2191 m/z @90.76 [151020OFc1_NvH-0949-Control-23.raw]	421.2191162109375	90.7559423656	2.97422700106667	99.0194421621333	96.04521516106664	4227188.5	3.9674380218001634E8	3	8095	51.2600650132695	0.5021604388532793	0.003458198405365653	421.2091369628906	421.2290954589844
1024	421.2326354980469	19.9230714589333					1	DETECTED	421.2326 m/z @19.92 [151020OFc1_NvH-0949-Control-23.raw]	421.2326354980469	19.9230714589333	3.14239807653333	95.3941143373333	92.25171626079998	1242143.0	2.2067268771497208E8	3	8095	0.14382145024751836	1.7108379883726663	0.5808598674250027	421.2291259765625	421.24261474609375
1025	421.24737548828125	35.1902485034667					1	DETECTED	421.2474 m/z @35.19 [151020OFc1_NvH-0949-Control-23.raw]	421.24737548828125	35.1902485034667	3.42928664826667	97.4526118645333	94.02332521626663	353139.0	1.72218861832844E8	2	8095	4.524635596780399	1.6114499620631355	0.08049098595296451	421.2426452636719	421.2505798339844
1026	421.2605895996094	21.5348930554667					1	DETECTED	421.2606 m/z @21.53 [151020OFc1_NvH-0949-Control-23.raw]	421.2605895996094	21.5348930554667	3.08547026586667	97.7082568424	94.62278657653333	1377913.25	2.0203828267230347E8	2	8095	0.280629118071559	1.831959248826041	9.55675057724907	421.2506103515625	421.27056884765625
1027	421.279052734375	50.4629193626667					1	DETECTED	421.2791 m/z @50.46 [151020OFc1_NvH-0949-Control-23.raw]	421.279052734375	50.4629193626667	5.1854252512	92.5836696293333	87.3982443781333	707190.9375	1.6559546848873153E8	2	8095	0.19699341972699358	0.517857731720679	0.01690767208644479	421.2705993652344	421.2890319824219
1028	421.3154602050781	69.4923380904					1	DETECTED	421.3155 m/z @69.49 [151020OFc1_NvH-0949-Control-23.raw]	421.3154602050781	69.4923380904	0.00470147786666667	100.0007856752	99.99608419733335	94929.140625	2.1385298515366173E8	0	8095	96.20210193058308	0.6967555387286122	0.3979544071761425	421.30865478515625	421.3244934082031
1029	421.33148193359375	91.9416185789333					1	DETECTED	421.3315 m/z @91.94 [151020OFc1_NvH-0949-Control-23.raw]	421.33148193359375	91.9416185789333	23.2932189122667	92.6578976901333	69.3646787778666	51168.7578125	1.7748962689595044E8	0	8095	1.3028272656361821	0.5052170124480542	0.010434024896108344	421.32568359375	421.3385314941406
1030	421.35174560546875	91.4000994698667					1	DETECTED	421.3517 m/z @91.40 [151020OFc1_NvH-0949-Control-23.raw]	421.35174560546875	91.4000994698667	14.3916839248	92.6789413608	78.28725743599999	145638.6875	1.219071395713872E8	0	8095	0.5523344520005082	0.5083032606363969	0.5579748820085535	421.34185791015625	421.3572998046875
1031	421.3675231933594	92.6578976901333					1	DETECTED	421.3675 m/z @92.66 [151020OFc1_NvH-0949-Control-23.raw]	421.3675231933594	92.6578976901333	3.39239323573333	99.8140438176	96.42165058186666	213381.71875	1.7097493023327893E8	0	8095	8.40379577602269	4.55741792262616	8.080458288857255	421.35833740234375	421.37646484375
1032	421.4076232910156	41.1669599418667					1	DETECTED	421.4076 m/z @41.17 [151020OFc1_NvH-0949-Control-23.raw]	421.4076232910156	41.1669599418667	2.69008679573333	98.9533534850667	96.26326668933336	375859.375	1.4750902554135075E8	0	8095	0.11530102458961267	12.876483190172076	0.9785766231950728	421.39849853515625	421.41729736328125
1033	421.470947265625	18.1949346336					1	DETECTED	421.4709 m/z @18.19 [151020OFc1_NvH-0949-Control-23.raw]	421.470947265625	18.1949346336	3.2267388344	99.5391381712	96.3123993368	7105780.0	2.6941436177752775E8	4	8095	0.20455362630079676	0.51678214118909	67.8752447811927	421.4609680175781	421.4808654785156
1034	421.4874267578125	52.0815746130667					1	DETECTED	421.4874 m/z @52.08 [151020OFc1_NvH-0949-Control-23.raw]	421.4874267578125	52.0815746130667	3.34615257466667	98.9421993418667	95.59604676720002	302015.21875	1.4715090978282812E8	0	8095	4.36884668299507	1.1279038525308882	0.0012080580805733847	421.4809875488281	421.497314453125
1035	421.4981994628906	47.6202558024					1	DETECTED	421.4982 m/z @47.62 [151020OFc1_NvH-0949-Control-23.raw]	421.4981994628906	47.6202558024	3.263736752	95.7657749653333	92.50203821333331	166601.109375	1.367757816102747E8	0	8095	29.870131902965163	1.11402480522344	1.3795394610372902	421.4974670410156	421.50811767578125
1036	421.5278015136719	12.5567984802667					1	DETECTED	421.5278 m/z @12.56 [151020OFc1_NvH-0949-Control-23.raw]	421.5278015136719	12.5567984802667	3.06683432106667	62.9830201501333	59.91618582906663	432894.65625	1.1475603217902708E8	0	8095	2.394313292857227	0.8452522187715853	2.3008148403112405	421.51812744140625	421.533447265625
1037	421.5435485839844	35.4649199882667					1	DETECTED	421.5435 m/z @35.46 [151020OFc1_NvH-0949-Control-23.raw]	421.5435485839844	35.4649199882667	3.41084951333333	99.7586506514667	96.34780113813336	1171950.125	1.7899335798549977E8	0	8095	16.97780319070153	1.3355908705862023	1.0568568596900083	421.5335998535156	421.55352783203125
1038	421.553955078125	17.0629585328					1	DETECTED	421.5540 m/z @17.06 [151020OFc1_NvH-0949-Control-23.raw]	421.553955078125	17.0629585328	5.4843200792	98.0384326082667	92.5541125290667	160689.234375	1.4881286022641158E8	0	8095	4.376334213985864	0.5289655251208328	0.4815813698718592	421.5535583496094	421.5564880371094
1039	421.5664978027344	22.6077056413333					1	DETECTED	421.5665 m/z @22.61 [151020OFc1_NvH-0949-Control-23.raw]	421.5664978027344	22.6077056413333	2.18056696586667	99.9677714885333	97.78720452266663	2849303.0	2.2016836731836703E8	3	8095	16.95789924387658	0.6862109186918562	6.313135511816129	421.5565490722656	421.57647705078125
1040	421.5774230957031	39.6395811589333					1	DETECTED	421.5774 m/z @39.64 [151020OFc1_NvH-0949-Control-23.raw]	421.5774230957031	39.6395811589333	1.1456997144	94.0989256981333	92.9532259837333	216462.0	1.4209018063560948E8	0	8095	3.3311200334213	1.374058008129541	0.005793479621792322	421.5765075683594	421.587158203125
1041	421.5958557128906	13.2911399541333					1	DETECTED	421.5959 m/z @13.29 [151020OFc1_NvH-0949-Control-23.raw]	421.5958557128906	13.2911399541333	3.5144000328	94.3223207976	90.8079207648	137289.46875	1.530786199062898E8	0	8095	0.17853798424169476	0.5191320893872596	0.9683902776912421	421.5874938964844	421.6056823730469
1042	421.6407470703125	42.9531730194667					1	DETECTED	421.6407 m/z @42.95 [151020OFc1_NvH-0949-Control-23.raw]	421.6407470703125	42.9531730194667	3.79175123066667	72.3205435122667	68.52879228160002	66209.6484375	1.1080525939589183E8	0	8095	62.814569089152684	0.913912990252697	0.8288255729834575	421.6308898925781	421.6502685546875
1043	421.6812744140625	21.8083128333333					1	DETECTED	421.6813 m/z @21.81 [151020OFc1_NvH-0949-Control-23.raw]	421.6812744140625	21.8083128333333	7.91430113468333	85.2490935426667	77.33479240798337	127861.28125	1.354549156281837E8	0	8095	0.6786343458559188	2.7830260289581346	22.288666401755005	421.6712951660156	421.6835021972656
1044	421.6942443847656	27.6315220138667					1	DETECTED	421.6942 m/z @27.63 [151020OFc1_NvH-0949-Control-23.raw]	421.6942443847656	27.6315220138667	5.196056548	92.7474760509333	87.5514195029333	187201.90625	1.4693457513645905E8	0	8095	0.06758883746502775	2.3961965467260065	0.2717123377685143	421.6844177246094	421.7009582519531
1045	421.7110900878906	29.4699422154667					1	DETECTED	421.7111 m/z @29.47 [151020OFc1_NvH-0949-Control-23.raw]	421.7110900878906	29.4699422154667	3.94050617413333	96.0659879882667	92.12548181413337	4671771.0	2.249727114817019E8	2	8095	null	0.9140636335195491	0.757087827616048	421.70111083984375	421.71124267578125
1046	421.72125244140625	18.1949346336					1	DETECTED	421.7213 m/z @18.19 [151020OFc1_NvH-0949-Control-23.raw]	421.72125244140625	18.1949346336	1.86627882773333	98.4072241096	96.54094528186667	6224063.0	4.2559040314092773E8	4	8095	0.2039137897385359	1.5472884348513574	1.0190449608978693	421.7112731933594	421.7312316894531
1047	421.7403259277344	29.8428357954667					1	DETECTED	421.7403 m/z @29.84 [151020OFc1_NvH-0949-Control-23.raw]	421.7403259277344	29.8428357954667	0.8160175504	98.713946192	97.89792864159999	1417374.5	2.2833438833816853E8	0	8095	0.7321475950982332	1.313938513784912	0.05005443872922704	421.73126220703125	421.7496032714844
1048	421.7596130371094	27.9359995704					1	DETECTED	421.7596 m/z @27.94 [151020OFc1_NvH-0949-Control-23.raw]	421.7596130371094	27.9359995704	2.6717304248	99.6057483208	96.934017896	1.79538032E8	3.18116310689346E9	2	8095	0.29803927367887795	1.217623174154272	1.2647047702598895	421.7496337890625	421.7694091796875
1049	421.77679443359375	30.4840765498667					1	DETECTED	421.7768 m/z @30.48 [151020OFc1_NvH-0949-Control-23.raw]	421.77679443359375	30.4840765498667	1.583013596	98.3078149528	96.7248013568	794098.75	2.2908983699463007E8	2	8095	11.173026061970585	0.762288501653692	1.7947949644291818	421.7696838378906	421.78668212890625
1050	421.7898254394531	37.6940951346667					1	DETECTED	421.7898 m/z @37.69 [151020OFc1_NvH-0949-Control-23.raw]	421.7898254394531	37.6940951346667	3.09500488373333	99.0857413061333	95.99073642239998	84943.59375	1.5240661482671073E8	0	8095	0.18163264730010553	1.3871858439949942	3.155350431512675	421.787109375	421.7996520996094
1051	421.824951171875	41.8823707744					1	DETECTED	421.8250 m/z @41.88 [151020OFc1_NvH-0949-Control-23.raw]	421.824951171875	41.8823707744	0.060024032	99.9788443581333	99.9188203261333	62397.7734375	1.433985115963142E8	0	8095	92.26957110643455	1.1906209194881066	1.349958432201348	421.8229675292969	421.8283386230469
1052	421.83843994140625	27.0966711522667					1	DETECTED	421.8384 m/z @27.10 [151020OFc1_NvH-0949-Control-23.raw]	421.83843994140625	27.0966711522667	0.0271137792	100.0007856752	99.97367189600001	123436.46875	1.3164535655020311E8	0	8095	18.48754465172754	2.502909985373828	4.049279986380076	421.82861328125	421.8440856933594
1053	421.8541564941406	14.3805989090667					1	DETECTED	421.8542 m/z @14.38 [151020OFc1_NvH-0949-Control-23.raw]	421.8541564941406	14.3805989090667	0.0707950885333333	99.9456135285333	99.87481843999997	154478.140625	1.2059501540676707E8	0	8095	0.03386149980089925	57.30790070152996	0.6619761581409398	421.8448181152344	421.8542175292969
1054	421.86431884765625	49.6881580933333					1	DETECTED	421.8643 m/z @49.69 [151020OFc1_NvH-0949-Control-23.raw]	421.86431884765625	49.6881580933333	0.00470147786666667	100.0007856752	99.99608419733335	1812265.75	1.868185450755817E8	3	8095	0.24163124804699265	0.5073871266636613	0.123812920410689	421.8543395996094	421.87420654296875
1055	421.87811279296875	35.4649199882667					1	DETECTED	421.8781 m/z @35.46 [151020OFc1_NvH-0949-Control-23.raw]	421.87811279296875	35.4649199882667	0.0380472101333333	99.9345673141333	99.89652010399998	734175.4375	1.6027256730554542E8	0	8095	0.05872480016395798	0.6012367480321216	0.12990289418490503	421.8744201660156	421.8880920410156
1056	421.9007568359375	22.6077056413333					1	DETECTED	421.9008 m/z @22.61 [151020OFc1_NvH-0949-Control-23.raw]	421.9007568359375	22.6077056413333	0.0160079885333333	99.9788443581333	99.96283636959997	2093516.625	1.81678771668226E8	3	8095	0.08042036754316229	1.692213007212673	57.061729293749885	421.8907775878906	421.91070556640625
1057	421.91156005859375	40.9283156544					1	DETECTED	421.9116 m/z @40.93 [151020OFc1_NvH-0949-Control-23.raw]	421.91156005859375	40.9283156544	0.0160079885333333	99.9566442258667	99.94063623733336	651650.6875	1.441985346282395E8	0	8095	0.17045952194107628	1.4555721107273505	1.4683301207154338	421.9107666015625	421.9215393066406
1058	421.9304504394531	41.5222414736					1	DETECTED	421.9305 m/z @41.52 [151020OFc1_NvH-0949-Control-23.raw]	421.9304504394531	41.5222414736	0.00470147786666667	99.9456135285333	99.94091205066664	150909.828125	1.3533536045724392E8	0	8095	20.061640151908133	1.1937383360911207	2.013493592223408	421.92156982421875	421.9393005371094
1059	421.9493103027344	29.8961667189333					1	DETECTED	421.9493 m/z @29.90 [151020OFc1_NvH-0949-Control-23.raw]	421.9493103027344	29.8961667189333	0.00470147786666667	99.8464723682667	99.84177089040004	159225.515625	1.373256234008377E8	0	8095	5.322165096994777	2.1699369244435056	0.3451459657433765	421.9393310546875	421.95928955078125
1060	421.9715881347656	18.1704434218667					1	DETECTED	421.9716 m/z @18.17 [151020OFc1_NvH-0949-Control-23.raw]	421.9715881347656	18.1704434218667	0.0490847472	99.9677714885333	99.9186867413333	3248536.25	2.3911263651309273E8	0	8095	2.954760142830267	0.6916375941259296	23.01233186350656	421.96160888671875	421.9815673828125
1061	421.9902038574219	25.6652248141333					1	DETECTED	421.9902 m/z @25.67 [151020OFc1_NvH-0949-Control-23.raw]	421.9902038574219	25.6652248141333	0.146463339466667	99.9788443581333	99.83238101866664	3218443.25	2.0076281292869535E8	4	8095	0.1212376518024918	5.148055628958025	35.8156384941863	421.98175048828125	421.9997863769531
1062	422.0198059082031	24.2463539048					1	DETECTED	422.0198 m/z @24.25 [151020OFc1_NvH-0949-Control-23.raw]	422.0198059082031	24.2463539048	0.232168248	99.8248249106667	99.59265666266671	822334.5625	1.5434783087809145E8	0	8095	0.06302799579106022	0.5170207308932893	0.982980378390721	422.00994873046875	422.02972412109375
1063	422.0429992675781	25.8104148421333					1	DETECTED	422.0430 m/z @25.81 [151020OFc1_NvH-0949-Control-23.raw]	422.0429992675781	25.8104148421333	0.451780384533333	99.9456135285333	99.49383314399996	774111.625	5.1193211207122785E8	0	8095	13.72487367906962	56.284504541564395	111.74188269270005	422.03314208984375	422.0523986816406
1064	422.0625305175781	18.2288639616					1	DETECTED	422.0625 m/z @18.23 [151020OFc1_NvH-0949-Control-23.raw]	422.0625305175781	18.2288639616	0.420367898133333	99.6710886981333	99.25072079999997	130788.015625	1.483599463449679E8	0	8095	0.8293675777586458	4.822327269012638	0.10431806272898284	422.0531921386719	422.072509765625
1065	422.0997314453125	91.7629640157333					1	DETECTED	422.0997 m/z @91.76 [151020OFc1_NvH-0949-Control-23.raw]	422.0997314453125	91.7629640157333	7.30704112933333	94.1076564005333	86.80061527119997	153561.0625	1.3488894789201137E8	0	8095	0.11236057326243554	0.513881160164183	1.3357133883343388	422.0897521972656	422.1094970703125
1066	422.1302795410156	90.3846444586833					1	DETECTED	422.1303 m/z @90.38 [151020OFc1_NvH-0949-Control-23.raw]	422.1302795410156	90.3846444586833	10.0790494976	95.6171972557333	85.5381477581333	4665219.5	1.7548506157946837E8	0	8095	0.08888611896446719	1.9425113455707905	1.012902548475058	422.12030029296875	422.13818359375
1067	422.1477355957031	90.3846444586833					1	DETECTED	422.1477 m/z @90.38 [151020OFc1_NvH-0949-Control-23.raw]	422.1477355957031	90.3846444586833	7.5859483792	95.1466133533333	87.56066497413329	134180.484375	1.4884203078098235E8	0	8095	1.1031926182214846	3.417009296124321	5.6104646779583245	422.1404113769531	422.15765380859375
1068	422.1661376953125	90.8411955762667					1	DETECTED	422.1661 m/z @90.84 [151020OFc1_NvH-0949-Control-23.raw]	422.1661376953125	90.8411955762667	7.75773862746667	91.4000994698667	83.64236084240004	122050.9140625	1.3674676665695953E8	0	8095	0.8453969907607473	0.5033635088989161	0.0010797756297556077	422.15985107421875	422.1761169433594
1069	422.1900329589844	20.6330094133333					1	DETECTED	422.1900 m/z @20.63 [151020OFc1_NvH-0949-Control-23.raw]	422.1900329589844	20.6330094133333	0.876994434933333	95.1271488736	94.25015443866667	1190323.25	1.653820416492679E8	3	8095	0.12455113353156477	3.3542535956265787	2.6827031173956724	422.1800537109375	422.1927490234375
1070	422.2027893066406	91.8214198378667					1	DETECTED	422.2028 m/z @91.82 [151020OFc1_NvH-0949-Control-23.raw]	422.2027893066406	91.8214198378667	3.05750133946667	98.5171046024	95.45960326293333	3011885.75	2.5246691239780143E8	0	8095	2.0052093764302583	0.5032885261646846	0.13926124615383387	422.19281005859375	422.2127685546875
1071	422.21307373046875	29.5258857882667					1	DETECTED	422.2131 m/z @29.53 [151020OFc1_NvH-0949-Control-23.raw]	422.21307373046875	29.5258857882667	4.9375261376	99.2429148888	94.3053887512	2032501.625	2.1882441946671614E8	0	8095	0.25700509852006803	0.5324748219661799	6.805433043928002	422.2127990722656	422.2181396484375
1072	422.2281494140625	27.7323728069333					1	DETECTED	422.2281 m/z @27.73 [151020OFc1_NvH-0949-Control-23.raw]	422.2281494140625	27.7323728069333	3.06683432106667	97.5312409848	94.46440666373333	3086895.75	3.204146812333275E8	3	8095	0.17889068671548003	0.8431647939049995	3.027409277476464	422.2181701660156	422.2314147949219
1073	422.2414245605469	68.7239194992					1	DETECTED	422.2414 m/z @68.72 [151020OFc1_NvH-0949-Control-23.raw]	422.2414245605469	68.7239194992	1.20450737013333	95.8948649208	94.69035755066668	3677265.75	3.3240095562855506E8	2	8095	0.05553921604229117	0.504023726402015	0.006669905871967889	422.2314453125	422.24700927734375
1074	422.25701904296875	27.9359995704					1	DETECTED	422.2570 m/z @27.94 [151020OFc1_NvH-0949-Control-23.raw]	422.25701904296875	27.9359995704	0.316950512533333	99.8031357378667	99.48618522533336	7.8605312E7	1.5851190983428E9	2	8095	0.30477916975288366	1.1997677767399246	1.2295531228705754	422.2470397949219	422.2669677734375
1075	422.2688293457031	36.6055611808					1	DETECTED	422.2688 m/z @36.61 [151020OFc1_NvH-0949-Control-23.raw]	422.2688293457031	36.6055611808	3.30019248933333	92.0811335344	88.78094104506667	6710349.5	2.794438683067232E8	2	8095	0.32833721460416854	0.5244069301287866	1.4933102833437952	422.26708984375	422.27880859375
1076	422.2791748046875	19.3856716530667					1	DETECTED	422.2792 m/z @19.39 [151020OFc1_NvH-0949-Control-23.raw]	422.2791748046875	19.3856716530667	2.96506250026667	81.5379939386667	78.57293143840003	196551.765625	1.6294696493250516E8	0	8095	9.52669298743447	0.5606713566482799	0.20020424392242034	422.2788391113281	422.2882080078125
1077	422.2965393066406	84.5733684096					1	DETECTED	422.2965 m/z @84.57 [151020OFc1_NvH-0949-Control-23.raw]	422.2965393066406	84.5733684096	15.7909182829333	92.1627282869333	76.371810004	117130.53125	1.3024418535372588E8	0	8095	76.56669691922156	0.5551693045490317	0.10492664793965155	422.2898254394531	422.30096435546875
1078	422.3115539550781	90.7006280194667					1	DETECTED	422.3116 m/z @90.70 [151020OFc1_NvH-0949-Control-23.raw]	422.3115539550781	90.7006280194667	55.4843149093333	92.3977175232	36.9134026138667	106332.765625	9.432561252482066E7	0	8095	0.10719805511799052	0.524095218293095	0.026584506537724224	422.3080749511719	422.31982421875
1079	422.4205322265625	24.2361285784					1	DETECTED	422.4205 m/z @24.24 [151020OFc1_NvH-0949-Control-23.raw]	422.4205322265625	24.2361285784	3.17927719413333	99.6821536034667	96.50287640933337	648070.8125	1.3882873968052262E8	0	8095	14.808124114640622	0.7204779058644927	0.006402371546764368	422.4107360839844	422.43048095703125
1080	422.4573974609375	48.0122435173333					1	DETECTED	422.4574 m/z @48.01 [151020OFc1_NvH-0949-Control-23.raw]	422.4573974609375	48.0122435173333	3.09500488373333	70.2557750642667	67.16077018053338	167196.9375	1.3178468519492753E8	0	8095	40.36864985456407	0.7762406256669052	0.6462532577665214	422.44769287109375	422.45867919921875
1081	422.4688415527344	21.0285715749333					1	DETECTED	422.4688 m/z @21.03 [151020OFc1_NvH-0949-Control-23.raw]	422.4688415527344	21.0285715749333	3.59243105253333	96.1411852170667	92.54875416453338	456662.4375	1.6778179749008784E8	0	8095	2.6402367164034466	0.7493615422080023	0.4907290411749153	422.4590148925781	422.47882080078125
1082	422.4805908203125	18.0061679741333					1	DETECTED	422.4806 m/z @18.01 [151020OFc1_NvH-0949-Control-23.raw]	422.4805908203125	18.0061679741333	3.7451709264	94.2373068466667	90.49213592026669	253515.0	1.5137319331449497E8	0	8095	12.318019074023596	6.574506513619431	97.50241545541748	422.4788513183594	422.4812316894531
1083	422.4912414550781	25.6404294272					1	DETECTED	422.4912 m/z @25.64 [151020OFc1_NvH-0949-Control-23.raw]	422.4912414550781	25.6404294272	3.3184982248	97.9829774213333	94.6644791965333	1346430.0	1.4382243987684658E8	0	8095	0.1265943369559821	0.6721927126813318	0.08159073863336118	422.4813232421875	422.5007019042969
1084	422.52410888671875	20.6556740037333					1	DETECTED	422.5241 m/z @20.66 [151020OFc1_NvH-0949-Control-23.raw]	422.52410888671875	20.6556740037333	2.66250763893333	94.8312211466667	92.16871350773337	656578.75	1.4852955229778287E8	0	8095	4.0771621513113026	0.5078944198557714	83.58483182205606	422.51422119140625	422.5271301269531
1085	422.5372009277344	24.2814221650667					1	DETECTED	422.5372 m/z @24.28 [151020OFc1_NvH-0949-Control-23.raw]	422.5372009277344	24.2814221650667	3.81022054666667	83.3728336424	79.56261309573333	1205206.125	1.6045603830398706E8	0	8095	0.13154657141529214	2.5087482280750777	0.07053209837682796	422.5273132324219	422.5419616699219
1086	422.552001953125	26.0967453429333					1	DETECTED	422.5520 m/z @26.10 [151020OFc1_NvH-0949-Control-23.raw]	422.552001953125	26.0967453429333	3.86785883066667	97.5732880824	93.70542925173332	1.7995856E7	4.302049237576333E8	3	8095	0.16161147357349037	1.2522852054338025	9.816770972309028	422.5420227050781	422.5619812011719
1087	422.5627746582031	25.1001499506667					1	DETECTED	422.5628 m/z @25.10 [151020OFc1_NvH-0949-Control-23.raw]	422.5627746582031	25.1001499506667	3.5238713616	75.6435893810667	72.1197180194667	1538937.625	1.7641721735156035E8	3	8095	0.07741434765622657	1.716721963220719	0.2198302597863851	422.56201171875	422.56640625
1088	422.576416015625	48.0472321744					1	DETECTED	422.5764 m/z @48.05 [151020OFc1_NvH-0949-Control-23.raw]	422.576416015625	48.0472321744	2.95571134746667	94.6331069378667	91.67739559040002	3325856.0	3.0839510540895915E8	3	8095	0.5875624701565556	0.5139121078113539	0.02167729621697649	422.5664367675781	422.5859375
1089	422.6022033691406	41.397620152					1	DETECTED	422.6022 m/z @41.40 [151020OFc1_NvH-0949-Control-23.raw]	422.6022033691406	41.397620152	3.50509401546667	93.7429354824	90.23784146693333	456042.84375	1.3548085069646528E8	0	8095	0.09739399850526809	0.5175312796656188	0.04844894863560095	422.5923767089844	422.6121520996094
1090	422.6157531738281	9.6197278168					1	DETECTED	422.6158 m/z @9.62 [151020OFc1_NvH-0949-Control-23.raw]	422.6157531738281	9.6197278168	3.09500488373333	95.3094952466667	92.21449036293338	448239.4375	1.3438955111897513E8	0	8095	14.717406686784031	22.02815140963041	0.5726749059468589	422.61224365234375	422.6246643066406
1091	422.69537353515625	40.6845549202667					1	DETECTED	422.6954 m/z @40.68 [151020OFc1_NvH-0949-Control-23.raw]	422.69537353515625	40.6845549202667	3.08547026586667	97.0492899690667	93.96381970320003	164758.796875	1.348666582306436E8	0	8095	23.713182274022326	1.4024859113966563	2.380007002237509	422.6855773925781	422.7053527832031
1092	422.7054138183594	32.9784899386667					1	DETECTED	422.7054 m/z @32.98 [151020OFc1_NvH-0949-Control-23.raw]	422.7054138183594	32.9784899386667	3.77316636346667	95.5960390914667	91.82287272800002	83974.3125	1.2173443423312864E8	0	8095	26.672287042468415	1.805008451035565	2.6751016975832997	422.70538330078125	422.7120361328125
1093	422.7220458984375	13.4495320672					1	DETECTED	422.7220 m/z @13.45 [151020OFc1_NvH-0949-Control-23.raw]	422.7220458984375	13.4495320672	3.02046407706667	96.5417641802667	93.52130010320002	878829.125	1.7834018295602405E8	4	8095	16.115946962151487	3.1933777364616547	0.2824348173966885	422.7122497558594	422.7235107421875
1094	422.7335205078125	29.3160043384					1	DETECTED	422.7335 m/z @29.32 [151020OFc1_NvH-0949-Control-23.raw]	422.7335205078125	29.3160043384	2.92835044506667	96.2820234669333	93.35367302186663	1.0370799E7	4.662903401251185E8	2	8095	5.886936223784804	1.5855008648346907	0.04908027592360211	422.7235412597656	422.7434997558594
1095	422.7562255859375	27.9359995704					1	DETECTED	422.7562 m/z @27.94 [151020OFc1_NvH-0949-Control-23.raw]	422.7562255859375	27.9359995704	2.06990552346667	96.2284932304	94.15858770693333	1.992556E7	9.216292599219404E8	2	8095	13.375010318886442	0.5792034236563306	0.022811927519122182	422.74627685546875	422.7662048339844
1096	422.7663269042969	32.6963032578667					1	DETECTED	422.7663 m/z @32.70 [151020OFc1_NvH-0949-Control-23.raw]	422.7663269042969	32.6963032578667	1.5443598872	94.3029291557333	92.7585692685333	1.1054005E7	3.293394674457083E8	2	8095	3.994933753181492	0.6506564798136492	0.29591272530796014	422.7662353515625	422.776123046875
1097	422.7791442871094	30.426762988					1	DETECTED	422.7791 m/z @30.43 [151020OFc1_NvH-0949-Control-23.raw]	422.7791442871094	30.426762988	6.9584079504	97.1456622328	90.1872542824	166052.234375	1.5517346082867366E8	0	8095	11.794122071220297	2.2220130691596083	0.0038171137979875927	422.77764892578125	422.78863525390625
1098	422.8161926269531	9.54879295466667					1	DETECTED	422.8162 m/z @9.55 [151020OFc1_NvH-0949-Control-23.raw]	422.8161926269531	9.54879295466667	1.04720449893333	85.7660668234667	84.71886232453338	290088.09375	1.3098401719585148E8	0	8095	0.1427758686670515	2.919480498812807	96.42872659407413	422.8065185546875	422.826171875
1099	422.8407897949219	97.1154887576					1	DETECTED	422.8408 m/z @97.12 [151020OFc1_NvH-0949-Control-23.raw]	422.8407897949219	97.1154887576	0.00470147786666667	100.0007856752	99.99608419733335	204004.671875	4.2409360193978626E8	3	8095	85.84177210186425	0.6139675625018644	0.549124538257068	422.8333740234375	422.84259033203125
1100	422.85260009765625	24.6426803034667					1	DETECTED	422.8526 m/z @24.64 [151020OFc1_NvH-0949-Control-23.raw]	422.85260009765625	24.6426803034667	0.0490847472	98.6917561312	98.642671384	292637.0625	1.5873752641724294E8	0	8095	4.133736758717948	4.583158300343535	6.074324462287443	422.8426208496094	422.86151123046875
1101	422.87152099609375	24.3311653261333					1	DETECTED	422.8715 m/z @24.33 [151020OFc1_NvH-0949-Control-23.raw]	422.87152099609375	24.3311653261333	0.00470147786666667	97.8513559848	97.84665450693333	695658.625	1.5037362582344526E8	0	8095	0.14020369661210097	2.9546076586345444	1.6990709924128342	422.8616638183594	422.87591552734375
1102	422.8859558105469	26.0967453429333					1	DETECTED	422.8860 m/z @26.10 [151020OFc1_NvH-0949-Control-23.raw]	422.8859558105469	26.0967453429333	0.00470147786666667	99.9897522328	99.98505075493334	1.2883519E7	3.662074761647202E8	3	8095	0.16405558475268478	0.6684624804010352	0.9199294124492688	422.8760070800781	422.89593505859375
1103	422.8960266113281	30.7254158861333					1	DETECTED	422.8960 m/z @30.73 [151020OFc1_NvH-0949-Control-23.raw]	422.8960266113281	30.7254158861333	0.135584108266667	99.9897522328	99.85416812453333	1338956.875	1.7527289683573887E8	3	8095	14.769574108067076	0.7258376275826407	93.03567075490491	422.8959655761719	422.900634765625
1104	422.91064453125	48.0217035290667					1	DETECTED	422.9106 m/z @48.02 [151020OFc1_NvH-0949-Control-23.raw]	422.91064453125	48.0217035290667	0.00470147786666667	99.8906094957333	99.88590801786664	2792392.5	2.6900751007007957E8	3	8095	0.6567088431375083	0.5350431453397293	0.018255923229997854	422.9006652832031	422.9206237792969
1105	422.936767578125	41.397620152					1	DETECTED	422.9368 m/z @41.40 [151020OFc1_NvH-0949-Control-23.raw]	422.936767578125	41.397620152	0.00470147786666667	99.9456135285333	99.94091205066664	384893.90625	1.2413665881709589E8	0	8095	0.1033447567023984	0.8489333006703714	0.006726155547101171	422.92694091796875	422.9467468261719
1106	422.9557800292969	16.4549770669333					1	DETECTED	422.9558 m/z @16.45 [151020OFc1_NvH-0949-Control-23.raw]	422.9557800292969	16.4549770669333	0.00470147786666667	99.7586506514667	99.75394917360003	335022.84375	1.3299622680520092E8	0	8095	0.10267209285248668	0.5170863350119445	0.03033831503830132	422.94677734375	422.96258544921875
1107	422.97296142578125	13.4855842274667					1	DETECTED	422.9730 m/z @13.49 [151020OFc1_NvH-0949-Control-23.raw]	422.97296142578125	13.4855842274667	0.0271137792	100.0007856752	99.97367189600001	700173.9375	1.5202707408258155E8	0	8095	0.25043149213744087	2.2207101580337523	0.08396772314089143	422.963134765625	422.9829406738281
1108	422.99310302734375	34.0587677565333					1	DETECTED	422.9931 m/z @34.06 [151020OFc1_NvH-0949-Control-23.raw]	422.99310302734375	34.0587677565333	2.01426058586667	99.6495618168	97.63530123093334	476872.59375	1.6315133928265214E8	0	8095	0.16822777985754556	0.8885692949773906	4.44875312506566	422.9831237792969	422.99884033203125
1109	423.00885009765625	26.6326536432					1	DETECTED	423.0089 m/z @26.63 [151020OFc1_NvH-0949-Control-23.raw]	423.00885009765625	26.6326536432	0.5239441464	98.5725511938667	98.0486070474667	577236.4375	1.4994359213838968E8	0	8095	0.13531614754674237	0.5778713483740544	0.9348970198903719	422.9989013671875	423.0184326171875
1110	423.0548400878906	18.9355013397333					1	DETECTED	423.0548 m/z @18.94 [151020OFc1_NvH-0949-Control-23.raw]	423.0548400878906	18.9355013397333	3.5144000328	99.7264134837333	96.2120134509333	189456.625	1.7244326286086425E8	0	8095	12.584128250464591	2.980169039434531	0.032403174168809105	423.0448913574219	423.0640563964844
1111	423.1336364746094	90.3705778373333					1	DETECTED	423.1336 m/z @90.37 [151020OFc1_NvH-0949-Control-23.raw]	423.1336364746094	90.3705778373333	8.04565614906667	93.7147108544	85.66905470533332	816974.5	1.585321347483836E8	0	8095	0.09196910447846562	0.5411594465046053	0.987031401175339	423.1238708496094	423.1435852050781
1112	423.1780090332031	16.7272932904					1	DETECTED	423.1780 m/z @16.73 [151020OFc1_NvH-0949-Control-23.raw]	423.1780090332031	16.7272932904	7.13359572106667	95.4887222034667	88.35512648240002	268082.90625	1.518935935992297E8	3	8095	4.663582917211208	0.5278079429943002	3.3447869215678585	423.16802978515625	423.17974853515625
1113	423.1898498535156	18.9524760834667					1	DETECTED	423.1898 m/z @18.95 [151020OFc1_NvH-0949-Control-23.raw]	423.1898498535156	18.9524760834667	2.80009765786667	96.660723432	93.86062577413333	594039.0625	1.455619190626406E8	5	8095	0.12383108113058938	2.8157573492165637	74.70670533421858	423.18017578125	423.19683837890625
1114	423.20684814453125	90.0868473485333					1	DETECTED	423.2068 m/z @90.09 [151020OFc1_NvH-0949-Control-23.raw]	423.20684814453125	90.0868473485333	3.23597240346667	98.8645902274667	95.62861782400003	615616.5	1.707205212678712E8	0	8095	1.795478210958791	0.5035324057910912	0.0018395885578274306	423.1968688964844	423.2104187011719
1115	423.2204284667969	26.1216746594667					1	DETECTED	423.2204 m/z @26.12 [151020OFc1_NvH-0949-Control-23.raw]	423.2204284667969	26.1216746594667	2.69008679573333	99.4074090930667	96.71732229733337	5098638.0	3.288240808725052E8	3	8095	0.16329522025899834	0.6631404640490287	0.01236842092314781	423.21044921875	423.23040771484375
1116	423.2347106933594	29.3537773658667					1	DETECTED	423.2347 m/z @29.35 [151020OFc1_NvH-0949-Control-23.raw]	423.2347106933594	29.3537773658667	3.45884895333333	97.8291059565333	94.37025700319997	4287326.5	3.8061949810060996E8	2	8095	0.21456654668375919	1.1080452535025553	0.48480786617496735	423.2304382324219	423.24468994140625
1117	423.2533264160156	29.8563736864					1	DETECTED	423.2533 m/z @29.86 [151020OFc1_NvH-0949-Control-23.raw]	423.2533264160156	29.8563736864	2.51481372506667	97.5959001736	95.08108644853333	1570511.125	2.228546428050316E8	0	8095	18.060585325601977	1.555801440266659	0.1083999189925513	423.2447204589844	423.255615234375
1118	423.26568603515625	55.3712204093333					1	DETECTED	423.2657 m/z @55.37 [151020OFc1_NvH-0949-Control-23.raw]	423.26568603515625	55.3712204093333	2.97422700106667	96.0447568277333	93.07052982666663	8699394.0	5.981814220828779E8	2	8095	22.742720666201265	0.5137684095959597	0.008536158316621382	423.2558288574219	423.2756652832031
1119	423.27593994140625	19.1247949533333					1	DETECTED	423.2759 m/z @19.12 [151020OFc1_NvH-0949-Control-23.raw]	423.27593994140625	19.1247949533333	4.5109225936	91.9786449986667	87.4677224050667	122246.71875	1.4945735551151234E8	0	8095	11.689229150412443	3.5954612035364284	6.206430626161279	423.27569580078125	423.2846984863281
1120	423.2914123535156	91.4000994698667					1	DETECTED	423.2914 m/z @91.40 [151020OFc1_NvH-0949-Control-23.raw]	423.2914123535156	91.4000994698667	3.10428817226667	92.2174988490667	89.11321067680004	31976.947265625	1.1935177983449306E8	0	8095	88.18637815462391	0.5046434229959702	0.009267418301644995	423.28717041015625	423.2944641113281
1121	423.31048583984375	91.4730506770667					1	DETECTED	423.3105 m/z @91.47 [151020OFc1_NvH-0949-Control-23.raw]	423.31048583984375	91.4730506770667	29.25317656	95.1466133533333	65.8934367933333	91877.1171875	1.0562402912290749E8	0	8095	0.9732075031365213	0.5295208141160395	12.659681795527622	423.30078125	423.3171691894531
1122	423.3320007324219	89.9586633653333					1	DETECTED	423.3320 m/z @89.96 [151020OFc1_NvH-0949-Control-23.raw]	423.3320007324219	89.9586633653333	37.8878678096	92.3505285090667	54.4626606994667	109606.6484375	1.0766793081722862E8	0	8095	54.33252214624137	0.5229674342230215	0.02463145858789469	423.3260498046875	423.3331604003906
1123	423.3466796875	91.6423446362667					1	DETECTED	423.3467 m/z @91.64 [151020OFc1_NvH-0949-Control-23.raw]	423.3466796875	91.6423446362667	17.2121164818667	99.6932530845333	82.4811366026666	128024.8828125	1.3886383064945891E8	0	8095	0.6841322769156903	0.554083593775674	2.0188036405067504	423.3392333984375	423.3561096191406
1124	423.39044189453125	18.9728925229333					1	DETECTED	423.3904 m/z @18.97 [151020OFc1_NvH-0949-Control-23.raw]	423.39044189453125	18.9728925229333	4.45443790666667	99.6932530845333	95.23881517786663	558117.4375	2.3236823896572798E8	3	8095	0.07869686856745162	17.78603247067741	0.0797688291725505	423.3804931640625	423.4002990722656
1125	423.4009704589844	47.9715997685333					1	DETECTED	423.4010 m/z @47.97 [151020OFc1_NvH-0949-Control-23.raw]	423.4009704589844	47.9715997685333	6.9702412912	57.8453778453333	50.875136554133306	66997.09375	1.0757617553844658E8	0	8095	49.69423135897937	0.6244358304678294	0.24888079204298186	423.40045166015625	423.4095153808594
1126	423.4195251464844	91.6423446362667					1	DETECTED	423.4195 m/z @91.64 [151020OFc1_NvH-0949-Control-23.raw]	423.4195251464844	91.6423446362667	3.64927595653333	99.3743966568	95.72512070026667	426710.15625	1.8697481221441454E8	0	8095	54.44537348994244	0.500458565908824	0.002119176304440094	423.4095764160156	423.4292297363281
1127	423.4519348144531	19.2423313101333					1	DETECTED	423.4519 m/z @19.24 [151020OFc1_NvH-0949-Control-23.raw]	423.4519348144531	19.2423313101333	0.937360159466667	99.5947341130667	98.65737395360004	377025.46875	1.3088179327743179E8	4	8095	0.0568020982096904	0.6108445516539011	64.73494413699706	423.4419860839844	423.4577331542969
1128	423.4677429199219	13.4722691176					1	DETECTED	423.4677 m/z @13.47 [151020OFc1_NvH-0949-Control-23.raw]	423.4677429199219	13.4722691176	2.1344278536	99.5281699269333	97.3937420733333	2700831.5	1.6078349634484833E8	4	8095	0.22600173459023054	0.9472105278364006	75.65193127354586	423.45782470703125	423.47760009765625
1129	423.4801025390625	36.6896148616					1	DETECTED	423.4801 m/z @36.69 [151020OFc1_NvH-0949-Control-23.raw]	423.4801025390625	36.6896148616	3.57100826293333	92.1163936293333	88.54538536639997	301552.21875	1.45034658304318E8	0	8095	3.9444020529438077	1.7231842843896525	0.04104296945387399	423.4779357910156	423.4900207519531
1130	423.5018615722656	26.7341879197333					1	DETECTED	423.5019 m/z @26.73 [151020OFc1_NvH-0949-Control-23.raw]	423.5018615722656	26.7341879197333	3.39239323573333	99.0529832085333	95.66058997279998	244684.734375	1.2656992121089411E8	0	8095	24.968349072360954	4.720666319444138	0.001984955725025154	423.4920349121094	423.5118408203125
1131	423.5119934082031	16.7404805738667					1	DETECTED	423.5120 m/z @16.74 [151020OFc1_NvH-0949-Control-23.raw]	423.5119934082031	16.7404805738667	3.79175123066667	99.4735263874667	95.68177515680003	161584.65625	1.359847756923392E8	0	8095	18.683906558892247	0.8632001193215197	0.6843688887645395	423.5118713378906	423.52197265625
1132	423.541015625	36.8101136184					1	DETECTED	423.5410 m/z @36.81 [151020OFc1_NvH-0949-Control-23.raw]	423.541015625	36.8101136184	3.55230454586667	97.5846318096	94.03232726373332	180697.109375	1.4476594527632225E8	0	8095	25.16672673125263	1.6089410308539214	3.282552432740875	423.5310974121094	423.54388427734375
1133	423.55389404296875	26.1098410661333					1	DETECTED	423.5539 m/z @26.11 [151020OFc1_NvH-0949-Control-23.raw]	423.55389404296875	26.1098410661333	3.6298160896	99.0085157706667	95.3786996810667	1290938.75	1.846944048071245E8	0	8095	5.175938681137282	1.6094386933368503	0.05263418731062115	423.5439147949219	423.5638732910156
1134	423.5652770996094	6.94899120853333					1	DETECTED	423.5653 m/z @6.95 [151020OFc1_NvH-0949-Control-23.raw]	423.5652770996094	6.94899120853333	3.94050617413333	92.9609983826667	89.02049220853337	527252.9375	1.9201222894344142E8	3	8095	18.230964559776442	36.52550728438174	151.02904044592862	423.56390380859375	423.5684509277344
1135	423.5785217285156	46.1268603490667					1	DETECTED	423.5785 m/z @46.13 [151020OFc1_NvH-0949-Control-23.raw]	423.5785217285156	46.1268603490667	2.88270976346667	88.2919681842667	85.40925842080003	618411.125	1.5618157208858696E8	3	8095	0.07229362858765853	0.5618462815597504	0.04998776704513783	423.56854248046875	423.5884704589844
1136	423.59112548828125	18.9628716744					1	DETECTED	423.5911 m/z @18.96 [151020OFc1_NvH-0949-Control-23.raw]	423.59112548828125	18.9628716744	2.54263408266667	95.0403102754667	92.49767619280003	453256.4375	1.762961980471586E8	0	8095	0.05793822501602719	0.7918949133060867	1.0765200856591077	423.58856201171875	423.6005554199219
1137	423.6219787597656	37.6825409530667					1	DETECTED	423.6220 m/z @37.68 [151020OFc1_NvH-0949-Control-23.raw]	423.6219787597656	37.6825409530667	3.15148950186667	99.4183444394667	96.26685493760003	339393.65625	1.3654798317755738E8	0	8095	0.7543031866715637	1.8025106490265759	8.071083475613763	423.61309814453125	423.6318054199219
1138	423.70391845703125	27.2450089410667					1	DETECTED	423.7039 m/z @27.25 [151020OFc1_NvH-0949-Control-23.raw]	423.70391845703125	27.2450089410667	5.80029802773333	99.5724883794667	93.77219035173337	368114.4375	1.4094998799106622E8	0	8095	10.917679799425649	0.6094826584336198	1.1913896812767268	423.6939392089844	423.70843505859375
1139	423.71844482421875	13.4722691176					1	DETECTED	423.7184 m/z @13.47 [151020OFc1_NvH-0949-Control-23.raw]	423.71844482421875	13.4722691176	3.02046407706667	95.8404031893333	92.81993911226664	2385570.25	2.2683737066268417E8	2	8095	0.12977207434200366	23.908329391883893	1.6285486101064748	423.7084655761719	423.7283935546875
1140	423.7322082519531	18.7370387402667					1	DETECTED	423.7322 m/z @18.74 [151020OFc1_NvH-0949-Control-23.raw]	423.7322082519531	18.7370387402667	2.30280134826667	92.2797939597333	89.97699261146663	2352749.5	2.1602343503707752E8	2	8095	0.2747039155752091	2.2433594187575325	20.10673218619955	423.7284851074219	423.735107421875
1141	423.7451477050781	35.6853804634667					1	DETECTED	423.7451 m/z @35.69 [151020OFc1_NvH-0949-Control-23.raw]	423.7451477050781	35.6853804634667	2.92835044506667	95.8083520986667	92.88000165360003	6308562.0	2.927903649808773E8	2	8095	0.18411002332375404	0.7334249544040585	0.03515159290157962	423.7351989746094	423.755126953125
1142	423.767333984375	55.3712204093333					1	DETECTED	423.7673 m/z @55.37 [151020OFc1_NvH-0949-Control-23.raw]	423.767333984375	55.3712204093333	3.15148950186667	97.9066881114667	94.75519860960004	4118443.0	2.8913555376320827E8	0	8095	40.83496494739052	0.5056399635955939	0.01177585407297484	423.757568359375	423.7773132324219
1143	423.7916259765625	18.9937380477333					1	DETECTED	423.7916 m/z @18.99 [151020OFc1_NvH-0949-Control-23.raw]	423.7916259765625	18.9937380477333	3.59243105253333	94.7722343562667	91.17980330373337	184360.140625	1.2445857691168422E8	0	8095	0.051194611518774025	3.7804541817933806	0.05156468785596346	423.7822570800781	423.80145263671875
1144	423.8074035644531	24.8227908					1	DETECTED	423.8074 m/z @24.82 [151020OFc1_NvH-0949-Control-23.raw]	423.8074035644531	24.8227908	1.47705802133333	99.8796489666667	98.40259094533336	65086.91796875	1.3796495859066522E8	0	8095	78.22230931913704	2.052705904303655	6.55956214683016	423.8031311035156	423.8167724609375
1145	423.82879638671875	53.1344307448					1	DETECTED	423.8288 m/z @53.13 [151020OFc1_NvH-0949-Control-23.raw]	423.82879638671875	53.1344307448	1.0570210592	99.9677714885333	98.9107504293333	81018.09375	1.2864390614662163E8	0	8095	32.936707443245254	0.9202732227345456	0.8160086989445753	423.8188171386719	423.8331298828125
1146	423.8438415527344	16.7799566733333					1	DETECTED	423.8438 m/z @16.78 [151020OFc1_NvH-0949-Control-23.raw]	423.8438415527344	16.7799566733333	0.00470147786666667	100.0007856752	99.99608419733335	94254.703125	1.417256738778873E8	0	8095	13.104779059888905	4.047967662903513	5.973522904755538	423.834228515625	423.8537902832031
1147	423.8588562011719	37.141124768					1	DETECTED	423.8589 m/z @37.14 [151020OFc1_NvH-0949-Control-23.raw]	423.8588562011719	37.141124768	0.00470147786666667	99.9566442258667	99.95194274800004	65517.5546875	1.2298067279276673E8	0	8095	69.65581662945526	1.3509482817004548	1.7302331881168875	423.8538818359375	423.8615417480469
1148	423.8718566894531	18.2183433514667					1	DETECTED	423.8719 m/z @18.22 [151020OFc1_NvH-0949-Control-23.raw]	423.8718566894531	18.2183433514667	0.0271137792	100.0007856752	99.97367189600001	74999.46875	1.5035841371744177E8	0	8095	19.594933042226238	2.738250709727362	9.33894741151738	423.8619079589844	423.87353515625
1149	423.883544921875	20.3157229130667					1	DETECTED	423.8835 m/z @20.32 [151020OFc1_NvH-0949-Control-23.raw]	423.883544921875	20.3157229130667	0.00470147786666667	100.0007856752	99.99608419733335	482995.0625	1.598039114115565E8	0	8095	9.02998257753076	0.6946141046195886	0.652416934937266	423.87359619140625	423.888671875
1150	423.898681640625	13.8425511333333					1	DETECTED	423.8987 m/z @13.84 [151020OFc1_NvH-0949-Control-23.raw]	423.898681640625	13.8425511333333	0.103144190133333	100.0007856752	99.89764148506667	4078144.75	2.625004562047395E8	3	8095	0.23527154563458552	2.0172600479401543	3.3901387792343076	423.8887634277344	423.9085998535156
1151	423.9129333496094	46.2012777818667					1	DETECTED	423.9129 m/z @46.20 [151020OFc1_NvH-0949-Control-23.raw]	423.9129333496094	46.2012777818667	0.00470147786666667	100.0007856752	99.99608419733335	549273.75	1.4923143878805742E8	0	8095	0.04142016720592778	0.5253855269652739	0.0218113495144717	423.90875244140625	423.92291259765625
1152	423.9278259277344	32.6245275461333					1	DETECTED	423.9278 m/z @32.62 [151020OFc1_NvH-0949-Control-23.raw]	423.9278259277344	32.6245275461333	0.00470147786666667	100.0007856752	99.99608419733335	123767.4609375	1.4019539468000945E8	0	8095	28.141920829724263	1.4707755379619374	2.876849366618473	423.9229736328125	423.9377746582031
1153	423.95782470703125	16.5360825445333					1	DETECTED	423.9578 m/z @16.54 [151020OFc1_NvH-0949-Control-23.raw]	423.95782470703125	16.5360825445333	0.00470147786666667	100.0007856752	99.99608419733335	122644.15625	1.4273301385650542E8	0	8095	2.8022418830247346	3.125255873212527	0.1717948518700184	423.9478454589844	423.9587097167969
1154	423.9687194824219	13.4495320672					1	DETECTED	423.9687 m/z @13.45 [151020OFc1_NvH-0949-Control-23.raw]	423.9687194824219	13.4495320672	0.00470147786666667	99.9235613645333	99.91885988666664	1160836.75	1.6859989419801992E8	0	8095	0.12872170216771472	3.9584694028316263	147.52652026231164	423.958740234375	423.97869873046875
1155	423.9849853515625	44.2696914378667					1	DETECTED	423.9850 m/z @44.27 [151020OFc1_NvH-0949-Control-23.raw]	423.9849853515625	44.2696914378667	0.0160079885333333	99.9677714885333	99.95176349999997	1063732.5	1.593796739240207E8	4	8095	0.08067745413062966	0.5074074832506944	0.016834217906905823	423.9787292480469	423.9949645996094
1156	423.99871826171875	31.8478213845333					1	DETECTED	423.9987 m/z @31.85 [151020OFc1_NvH-0949-Control-23.raw]	423.99871826171875	31.8478213845333	3.15148950186667	99.7922089402667	96.64071943840004	200281.625	1.5855333132154003E8	0	8095	1.2660810679337082	1.6949131724153403	0.3238829243693547	423.9951477050781	424.0086669921875
1157	424.0388488769531	25.655937568					1	DETECTED	424.0388 m/z @25.66 [151020OFc1_NvH-0949-Control-23.raw]	424.0388488769531	25.655937568	0.795484617066667	98.9088392210667	98.11335460400004	164174.328125	1.493253610398842E8	0	8095	0.33567711823311797	1.782834135373419	2.56415047963256	424.0296630859375	424.0487060546875
1158	424.07879638671875	36.5392395424					1	DETECTED	424.0788 m/z @36.54 [151020OFc1_NvH-0949-Control-23.raw]	424.07879638671875	36.5392395424	3.45884895333333	97.5959001736	94.13705122026667	164317.4375	1.2648225400788297E8	0	8095	0.19816330195761367	1.4540101561415952	0.007825618375343556	424.0688781738281	424.08868408203125
1159	424.0963439941406	67.614055288					1	DETECTED	424.0963 m/z @67.61 [151020OFc1_NvH-0949-Control-23.raw]	424.0963439941406	67.614055288	7.63534414133333	94.4222942373333	86.78695009599997	114679.3125	2.14834138426699E8	0	8095	87.58543895448099	0.7234812855829694	0.4033564100849948	424.0888366699219	424.104736328125
1160	424.1258850097656	90.3705778373333					1	DETECTED	424.1259 m/z @90.37 [151020OFc1_NvH-0949-Control-23.raw]	424.1258850097656	90.3705778373333	10.7669192421333	93.9265164309333	83.1595971888	455547.625	1.6424206165995586E8	0	8095	0.07385560927021118	1.5432763283912834	3.959858369892115	424.11669921875	424.1346740722656
1161	424.1614685058594	91.5628394112					1	DETECTED	424.1615 m/z @91.56 [151020OFc1_NvH-0949-Control-23.raw]	424.1614685058594	91.5628394112	17.5256066701333	93.6481954354667	76.1225887653334	78485.3046875	1.0702588687381977E8	0	8095	0.22870427513574043	0.5140831575348035	212.80498409962078	424.15472412109375	424.1621398925781
1162	424.1985168457031	91.8121136026667					1	DETECTED	424.1985 m/z @91.81 [151020OFc1_NvH-0949-Control-23.raw]	424.1985168457031	91.8121136026667	3.38302676266667	99.4735263874667	96.09049962480003	274654.125	1.4468421648565677E8	3	8095	1.843096997641453	0.501631006716786	2.1534320306965937	424.1885681152344	424.2012634277344
1163	424.2112731933594	26.5223696162667					1	DETECTED	424.2113 m/z @26.52 [151020OFc1_NvH-0949-Control-23.raw]	424.2112731933594	26.5223696162667	1.64998992826667	98.5171046024	96.86711467413333	3980140.5	2.968446956466468E8	2	8095	0.20659925673533408	0.6888274952809221	0.022534144889152747	424.2012939453125	424.22125244140625
1164	424.2237243652344	26.3961435813333					1	DETECTED	424.2237 m/z @26.40 [151020OFc1_NvH-0949-Control-23.raw]	424.2237243652344	26.3961435813333	2.87358239173333	83.4161458109333	80.54256341919996	1680213.5	2.3171895288752368E8	2	8095	10.973145779180891	0.5422723301389263	0.024220281180349353	424.2212829589844	424.2272644042969
1165	424.2373046875	32.9079615690667					1	DETECTED	424.2373 m/z @32.91 [151020OFc1_NvH-0949-Control-23.raw]	424.2373046875	32.9079615690667	3.02979122986667	97.4526118645333	94.42282063466662	5142025.0	4.621909734384165E8	2	8095	19.18690795861138	0.8465844392826085	0.019228331015575053	424.2273254394531	424.2472839355469
1166	424.2473449707031	35.5525693370667					1	DETECTED	424.2473 m/z @35.55 [151020OFc1_NvH-0949-Control-23.raw]	424.2473449707031	35.5525693370667	3.11352767333333	98.1491439605333	95.03561628719996	962973.875	1.85996374447525E8	3	8095	42.33923650020627	0.8476662470175369	9.612144834578627	424.247314453125	424.25732421875
1167	424.2688903808594	55.3712204093333					1	DETECTED	424.2689 m/z @55.37 [151020OFc1_NvH-0949-Control-23.raw]	424.2688903808594	55.3712204093333	2.78173383306667	99.2207425968	96.43900876373333	1089248.0	1.7000928720777807E8	0	8095	0.26207475221630006	1.2762323982893775	0.005564138725348862	424.259033203125	424.2784423828125
1168	424.3271179199219	91.4090886002667					1	DETECTED	424.3271 m/z @91.41 [151020OFc1_NvH-0949-Control-23.raw]	424.3271179199219	91.4090886002667	35.8934051381333	92.3687135413333	56.4753084032	299288.8125	1.2842224429252315E8	0	8095	0.11782736678149774	1.0975128575105693	0.13916208663779006	424.31829833984375	424.33709716796875
1169	424.3629150390625	90.8411955762667					1	DETECTED	424.3629 m/z @90.84 [151020OFc1_NvH-0949-Control-23.raw]	424.3629150390625	90.8411955762667	2.04202467546667	99.7809089941333	97.73888431866663	960223.0625	1.5879862227314872E8	0	8095	0.3949289275632708	1.7798359167329076	3.6229368631984524	424.35455322265625	424.37237548828125
1170	424.4588317871094	37.3389325018667					1	DETECTED	424.4588 m/z @37.34 [151020OFc1_NvH-0949-Control-23.raw]	424.4588317871094	37.3389325018667	1.02735921866667	99.4516686536	98.42430943493332	351792.09375	1.3550410097264954E8	0	8095	24.289563973403943	0.5540046859075783	0.1307492538157518	424.449462890625	424.4624938964844
1171	424.4725036621094	9.78691710373333					1	DETECTED	424.4725 m/z @9.79 [151020OFc1_NvH-0949-Control-23.raw]	424.4725036621094	9.78691710373333	1.55397009626667	99.5724883794667	98.01851828320004	1204431.5	1.678321212588131E8	4	8095	5.42912767157911	7.4537638927379	15.680632220153774	424.4625549316406	424.48248291015625
1172	424.4942932128906	30.3539319714667					1	DETECTED	424.4943 m/z @30.35 [151020OFc1_NvH-0949-Control-23.raw]	424.4942932128906	30.3539319714667	3.27292179066667	99.5391381712	96.26621638053332	2055268.375	1.7756407366486886E8	0	8095	0.3493941518917687	0.5076686978173828	102.59753872412354	424.48431396484375	424.50421142578125
1173	424.5081481933594	29.9922903176					1	DETECTED	424.5081 m/z @29.99 [151020OFc1_NvH-0949-Control-23.raw]	424.5081481933594	29.9922903176	3.11352767333333	66.4248347232	63.31130704986666	133334.484375	1.1306012464791448E8	0	8095	16.77258939313014	1.177719895215697	2.445072103750585	424.5043029785156	424.51806640625
1174	424.537841796875	45.4000622357333					1	DETECTED	424.5378 m/z @45.40 [151020OFc1_NvH-0949-Control-23.raw]	424.537841796875	45.4000622357333	3.30019248933333	84.6841373333333	81.38394484399997	204657.734375	1.3750380161146837E8	3	8095	11.36032661588159	1.057641794296496	0.004780319006452037	424.52789306640625	424.5478210449219
1175	424.55853271484375	22.0383479672					1	DETECTED	424.5585 m/z @22.04 [151020OFc1_NvH-0949-Control-23.raw]	424.55853271484375	22.0383479672	4.13897872826667	98.5502100914667	94.41123136320003	2928970.5	2.4555300435681126E8	3	8095	0.20209367482772578	0.6942661691709573	2.240255814007545	424.5486755371094	424.5685119628906
1176	424.5711669921875	26.3045452394667					1	DETECTED	424.5712 m/z @26.30 [151020OFc1_NvH-0949-Control-23.raw]	424.5711669921875	26.3045452394667	4.95674461973333	85.1318928421333	80.17514822239997	287482.71875	1.3232717742000854E8	0	8095	8.62312452211805	0.9105681650147855	0.5025537046748138	424.56854248046875	424.5711669921875
1177	424.5811767578125	44.45127084					1	DETECTED	424.5812 m/z @44.45 [151020OFc1_NvH-0949-Control-23.raw]	424.5811767578125	44.45127084	3.09500488373333	98.4072241096	95.31221922586667	3608058.5	2.1500298722497854E8	3	8095	0.20707688588963435	0.5045449440102724	0.03408831999017278	424.57122802734375	424.5909729003906
1178	424.6009826660156	23.5381447293333					1	DETECTED	424.6010 m/z @23.54 [151020OFc1_NvH-0949-Control-23.raw]	424.6009826660156	23.5381447293333	2.5702437184	96.4121716778667	93.8419279594667	110056.09375	1.4656726481004906E8	0	8095	31.412317255126958	2.705771009379866	7.524632374378903	424.5914611816406	424.61065673828125
1179	424.68646240234375	26.4887135754667					1	DETECTED	424.6865 m/z @26.49 [151020OFc1_NvH-0949-Control-23.raw]	424.68646240234375	26.4887135754667	8.8471531528	60.2547731922667	51.40762003946669	181774.65625	9.347404551163758E7	0	8095	0.05321024762141846	1.6595777647286414	0.03122570900463407	424.67767333984375	424.68994140625
1180	424.7002258300781	29.7794929544					1	DETECTED	424.7002 m/z @29.78 [151020OFc1_NvH-0949-Control-23.raw]	424.7002258300781	29.7794929544	5.13801134853333	94.4047492954667	89.26673794693338	275644.125	1.3678309374897605E8	0	8095	16.202305433695273	0.5469867697752872	0.15492642669102213	424.6903076171875	424.7004089355469
1181	424.7104187011719	27.7858599642667					1	DETECTED	424.7104 m/z @27.79 [151020OFc1_NvH-0949-Control-23.raw]	424.7104187011719	27.7858599642667	3.931426656	97.5198138632	93.5883872072	5901852.0	4.042815169355516E8	2	8095	0.3197576040502419	0.5898286404063049	1.727493703389042	424.7004699707031	424.72039794921875
1182	424.7205505371094	23.0090757770667					1	DETECTED	424.7206 m/z @23.01 [151020OFc1_NvH-0949-Control-23.raw]	424.7205505371094	23.0090757770667	4.82534423973333	73.7763042613333	68.95096002159997	373125.625	1.4180541596798626E8	0	8095	0.18233300011044307	1.714715887565558	2.5841205133235134	424.7204284667969	424.7212829589844
1183	424.7312927246094	41.2597634898667					1	DETECTED	424.7313 m/z @41.26 [151020OFc1_NvH-0949-Control-23.raw]	424.7312927246094	41.2597634898667	3.32783986053333	97.2101819509333	93.88234209039997	3.8916424E7	9.414460103251268E8	2	8095	0.19791112891373785	0.5238454115539642	0.03325750991690874	424.7213134765625	424.74127197265625
1184	424.7446594238281	30.4165841170667					1	DETECTED	424.7447 m/z @30.42 [151020OFc1_NvH-0949-Control-23.raw]	424.7446594238281	30.4165841170667	3.19898933573333	88.4795701896	85.28058085386667	1762404.0	1.9652289175319293E8	0	8095	0.23864017799118997	0.7394082448332142	76.64158198847582	424.7413635253906	424.7545166015625
1185	424.7586364746094	21.8671497082667					1	DETECTED	424.7586 m/z @21.87 [151020OFc1_NvH-0949-Control-23.raw]	424.7586364746094	21.8671497082667	3.59243105253333	98.0274018597333	94.43497080719997	185771.90625	1.2672591911922915E8	0	8095	0.06385587600204445	5.76722643071829	0.017055646595129044	424.7547302246094	424.76129150390625
1186	424.7713317871094	17.823720568					1	DETECTED	424.7713 m/z @17.82 [151020OFc1_NvH-0949-Control-23.raw]	424.7713317871094	17.823720568	3.43853833333333	98.7795052346667	95.34096690133337	868753.9375	1.7350224681939352E8	2	8095	32.847704227489395	9.017837733692454	53.03502163492576	424.7614440917969	424.7811279296875
1187	424.8337097167969	34.0249989965333					1	DETECTED	424.8337 m/z @34.02 [151020OFc1_NvH-0949-Control-23.raw]	424.8337097167969	34.0249989965333	0.00470147786666667	100.0007856752	99.99608419733335	55562.4609375	1.3454498563119015E8	0	8095	82.26400505961614	1.5034755460895466	2.015582943033467	424.831298828125	424.8430480957031
1188	424.8532409667969	26.4771198245333					1	DETECTED	424.8532 m/z @26.48 [151020OFc1_NvH-0949-Control-23.raw]	424.8532409667969	26.4771198245333	0.00470147786666667	100.0007856752	99.99608419733335	263780.53125	1.471986186397387E8	0	8095	0.18043362414900344	3.7342914484894005	0.011185406638724346	424.84326171875	424.85919189453125
1189	424.86920166015625	29.0143016962667					1	DETECTED	424.8692 m/z @29.01 [151020OFc1_NvH-0949-Control-23.raw]	424.86920166015625	29.0143016962667	0.00470147786666667	99.9897522328	99.98505075493334	501541.90625	1.5988505740751395E8	3	8095	0.09403695622031094	0.5117880090424585	0.9408456814668771	424.8592529296875	424.8791809082031
1190	424.8816833496094	34.0249989965333					1	DETECTED	424.8817 m/z @34.02 [151020OFc1_NvH-0949-Control-23.raw]	424.8816833496094	34.0249989965333	0.316950512533333	99.7044260114667	99.38747549893336	170489.9375	1.3727997470780477E8	3	8095	4.926863556111851	1.5791239589371542	4.1336179535609245	424.87921142578125	424.8877258300781
1191	424.8977966308594	38.3473650242667					1	DETECTED	424.8978 m/z @38.35 [151020OFc1_NvH-0949-Control-23.raw]	424.8977966308594	38.3473650242667	0.00470147786666667	100.0007856752	99.99608419733335	5677868.5	2.761291475003834E8	3	8095	0.19375937146887168	0.5151476927038933	0.1340088710217071	424.8878479003906	424.90777587890625
1192	424.91558837890625	44.4621362896					1	DETECTED	424.9156 m/z @44.46 [151020OFc1_NvH-0949-Control-23.raw]	424.91558837890625	44.4621362896	0.0707950885333333	100.0007856752	99.92999058666668	2846341.0	1.9718157225954446E8	3	8095	0.1278748883624914	0.5042515136114701	0.619609743680773	424.9078063964844	424.9254455566406
1193	424.9354553222656	51.2837204392167					1	DETECTED	424.9355 m/z @51.28 [151020OFc1_NvH-0949-Control-23.raw]	424.9354553222656	51.2837204392167	0.00470147786666667	100.0007856752	99.99608419733335	132331.046875	1.3094375396496236E8	0	8095	35.26875452478079	0.9510892194531122	1.3116082344070745	424.9256591796875	424.9432373046875
1194	424.95330810546875	14.1905384173333					1	DETECTED	424.9533 m/z @14.19 [151020OFc1_NvH-0949-Control-23.raw]	424.95330810546875	14.1905384173333	0.00470147786666667	99.8906094957333	99.88590801786664	283221.96875	1.684708317569419E8	0	8095	14.340132071259667	2.9570703645937533	15.517698595104244	424.943359375	424.9632263183594
1195	424.9734191894531	9.78691710373333					1	DETECTED	424.9734 m/z @9.79 [151020OFc1_NvH-0949-Control-23.raw]	424.9734191894531	9.78691710373333	0.00470147786666667	100.0007856752	99.99608419733335	616860.875	1.5941401630147555E8	0	8095	9.1200507784093	0.9889763204834939	13.356086912309076	424.96343994140625	424.9833068847656
1196	424.99542236328125	30.3432197069333					1	DETECTED	424.9954 m/z @30.34 [151020OFc1_NvH-0949-Control-23.raw]	424.99542236328125	30.3432197069333	0.77491832	99.8464723682667	99.0715540482667	896807.0625	1.616428753581712E8	0	8095	1.2697717695415989	0.5091371736562689	0.05822575046089333	424.9854431152344	425.0052795410156
1197	425.02093505859375	26.4887135754667					1	DETECTED	425.0209 m/z @26.49 [151020OFc1_NvH-0949-Control-23.raw]	425.02093505859375	26.4887135754667	3.12271987813333	99.7809089941333	96.65818911599997	279401.3125	1.2988766782807589E8	0	8095	0.15369558304556108	2.42785534095587	1488.465361990152	425.010986328125	425.0306701660156
1198	425.0317077636719	73.1760882472					1	DETECTED	425.0317 m/z @73.18 [151020OFc1_NvH-0949-Control-23.raw]	425.0317077636719	73.1760882472	3.94965425066667	99.3088304016	95.35917615093334	278044.8125	1.5946749524638057E8	0	8095	0.2068823742229995	0.9560160807522379	0.4385479537777828	425.0311584472656	425.0414733886719
1199	425.0740661621094	42.2138153061333					1	DETECTED	425.0741 m/z @42.21 [151020OFc1_NvH-0949-Control-23.raw]	425.0740661621094	42.2138153061333	0.157179568	99.9566442258667	99.7994646578667	63688.37109375	1.3703453119049057E8	0	8095	99.80970536927089	1.1937032088165376	1.3857504423583835	425.064208984375	425.0815124511719
1200	425.12969970703125	90.3567469202667					1	DETECTED	425.1297 m/z @90.36 [151020OFc1_NvH-0949-Control-23.raw]	425.12969970703125	90.3567469202667	2.8185210288	94.1170541941333	91.2985331653333	68462.828125	1.4076521471201822E8	0	8095	null	0.5214780870618099	0.042956174123619746	425.1205139160156	425.13909912109375
1201	425.1561584472656	90.8595928232					1	DETECTED	425.1562 m/z @90.86 [151020OFc1_NvH-0949-Control-23.raw]	425.1561584472656	90.8595928232	3.60177864346667	98.7359603032	95.13418165973333	141237.609375	1.355368509134194E8	0	8095	0.03462665765110273	0.5451327342659322	275.0120185479246	425.146728515625	425.1661071777344
1202	425.1672058105469	91.0125559157333					1	DETECTED	425.1672 m/z @91.01 [151020OFc1_NvH-0949-Control-23.raw]	425.1672058105469	91.0125559157333	8.1327629416	91.9164333728	83.7836704312	89298.8125	1.340198757669867E8	0	8095	0.0226075090261304	0.5054529422952878	0.011218620543895712	425.1662902832031	425.17718505859375
1203	425.187255859375	26.4771198245333					1	DETECTED	425.1873 m/z @26.48 [151020OFc1_NvH-0949-Control-23.raw]	425.187255859375	26.4771198245333	6.98119875546667	95.2869302944	88.30573153893333	136283.09375	1.3582210017632172E8	0	8095	12.649612682115416	2.359522979778102	7.114511169151622	425.1772766113281	425.1875
1204	425.1975402832031	21.8671497082667					1	DETECTED	425.1975 m/z @21.87 [151020OFc1_NvH-0949-Control-23.raw]	425.1975402832031	21.8671497082667	5.28308332826667	96.6296277237333	91.34654439546662	205445.28125	1.483632601200582E8	0	8095	9.58646948338362	4.6959221173047325	0.3014132639768072	425.18756103515625	425.1983947753906
1205	425.20843505859375	18.5222831114667					1	DETECTED	425.2084 m/z @18.52 [151020OFc1_NvH-0949-Control-23.raw]	425.20843505859375	18.5222831114667	2.02346482346667	99.8358246368	97.81235981333333	2680947.25	2.808567817186785E8	2	8095	0.15872129132125323	1.2429871023945682	74.33504397103101	425.1984558105469	425.2184143066406
1206	425.2204284667969	29.1652936722667					1	DETECTED	425.2204 m/z @29.17 [151020OFc1_NvH-0949-Control-23.raw]	425.2204284667969	29.1652936722667	3.46801117866667	97.3496262050667	93.88161502640003	934220.75	2.0970056258126676E8	3	8095	14.302950097265866	0.7384763078605524	0.005841076041253563	425.21844482421875	425.2224426269531
1207	425.2324523925781	41.2597634898667					1	DETECTED	425.2325 m/z @41.26 [151020OFc1_NvH-0949-Control-23.raw]	425.2324523925781	41.2597634898667	3.11352767333333	95.3941143373333	92.28058666399997	1.7946014E7	7.245650210710863E8	2	8095	0.2791643511665498	0.5204671971412685	0.0463997881689038	425.22247314453125	425.242431640625
1208	425.245361328125	28.9258508389333					1	DETECTED	425.2454 m/z @28.93 [151020OFc1_NvH-0949-Control-23.raw]	425.245361328125	28.9258508389333	3.03897678773333	92.3889323784	89.34995559066667	4629929.5	3.130953536775545E8	2	8095	16.820036967284896	2.458827529554754	3.6750925713822897	425.2424621582031	425.2553405761719
1209	425.25872802734375	24.4812574970667					1	DETECTED	425.2587 m/z @24.48 [151020OFc1_NvH-0949-Control-23.raw]	425.25872802734375	24.4812574970667	2.91925452693333	90.9834875034667	88.06423297653338	541505.0625	1.6440490237346715E8	2	8095	26.61497772352808	1.1798165642475185	2.147830060964032	425.25537109375	425.2687072753906
[truncated: 31,253 more rows]
