# Supplementary material for: MSFC: a new feature construction method for accurate diagnosis of mass spectrometry data
Source: Sci Rep. 2023 Sep 21;13:15694. doi: 10.1038/s41598-023-42395-5 (PMC10514077; doi:10.1038/s41598-023-42395-5)
Supplement: Supplementary file 1 — Supplementary Information. [file 41598_2023_42395_MOESM1_ESM.zip › dataset/CRLM dataset/control/control24.csv]

row ID	row m/z	row retention time	row identity (main ID)	row identity (all IDs)	row identity (main ID + details)	row comment	row number of detected peaks	151020OFc1_NvH-0949-Control-24.raw Peak status	151020OFc1_NvH-0949-Control-24.raw Peak name	151020OFc1_NvH-0949-Control-24.raw Peak m/z	151020OFc1_NvH-0949-Control-24.raw Peak RT	151020OFc1_NvH-0949-Control-24.raw Peak RT start	151020OFc1_NvH-0949-Control-24.raw Peak RT end	151020OFc1_NvH-0949-Control-24.raw Peak duration time	151020OFc1_NvH-0949-Control-24.raw Peak height	151020OFc1_NvH-0949-Control-24.raw Peak area	151020OFc1_NvH-0949-Control-24.raw Peak charge	151020OFc1_NvH-0949-Control-24.raw Peak # data points	151020OFc1_NvH-0949-Control-24.raw Peak FWHM	151020OFc1_NvH-0949-Control-24.raw Peak tailing factor	151020OFc1_NvH-0949-Control-24.raw Peak asymmetry factor	151020OFc1_NvH-0949-Control-24.raw Peak m/z min	151020OFc1_NvH-0949-Control-24.raw Peak m/z max
1	400.0035705566406	34.8733283714667					1	DETECTED	400.0036 m/z @34.87 [151020OFc1_NvH-0949-Control-24.raw]	400.0035705566406	34.8733283714667	0.0651684749333333	99.6727683048	99.60759982986667	43080.7265625	1.0749546619666061E8	0	8032	84.62844602993836	1.4932805163311922	1.9914072290715439	399.996826171875	400.0091247558594
2	400.0191345214844	26.8634943178667					1	DETECTED	400.0191 m/z @26.86 [151020OFc1_NvH-0949-Control-24.raw]	400.0191345214844	26.8634943178667	1.61909076	99.7502033237333	98.1311125637333	114117.1796875	1.2035522166141666E8	0	8032	0.21772896721162027	3.357124200291083	5.736342043956092	400.0091552734375	400.0280456542969
3	400.1250305175781	91.0352756762667					1	DETECTED	400.1250 m/z @91.04 [151020OFc1_NvH-0949-Control-24.raw]	400.1250305175781	91.0352756762667	2.65824587333333	99.3841701213333	96.72592424799997	181309.25	1.2458929400234339E8	0	8032	0.33502440776750575	0.5010234098612218	2.11688137059533	400.1155700683594	400.1346130371094
4	400.1612548828125	90.2829298528					1	DETECTED	400.1613 m/z @90.28 [151020OFc1_NvH-0949-Control-24.raw]	400.1612548828125	90.2829298528	4.7877309912	99.2733415802667	94.48561058906671	118753.1953125	1.4184024831180227E8	0	8032	0.03720402764911057	0.5525784596514036	0.015300962719036608	400.15252685546875	400.1706848144531
5	400.18548583984375	17.4619292698667					1	DETECTED	400.1855 m/z @17.46 [151020OFc1_NvH-0949-Control-24.raw]	400.18548583984375	17.4619292698667	2.5719659696	97.8544618744	95.2824959048	350468.34375	1.1244053939058237E8	0	8032	0.14976775577865098	4.917451598158154	41.176112869950344	400.17559814453125	400.18682861328125
6	400.1968994140625	24.4532574277333					1	DETECTED	400.1969 m/z @24.45 [151020OFc1_NvH-0949-Control-24.raw]	400.1968994140625	24.4532574277333	3.184305152	98.7340895749333	95.5497844229333	493091.46875	1.4087037741565174E8	0	8032	22.34264234992701	1.016175281628866	0.44690806019909773	400.1869201660156	400.2021789550781
7	400.2121887207031	23.2993516813333					1	DETECTED	400.2122 m/z @23.30 [151020OFc1_NvH-0949-Control-24.raw]	400.2121887207031	23.2993516813333	2.85761251308333	99.9929209114667	97.13530839838337	5654453.0	4.3909870607501817E8	3	8032	2.7801005523765063	1.9222412573344076	0.27536547622242086	400.20220947265625	400.22216796875
8	400.222412109375	20.0237249501333					1	DETECTED	400.2224 m/z @20.02 [151020OFc1_NvH-0949-Control-24.raw]	400.222412109375	20.0237249501333	1.51821484426667	96.9019544442667	95.38373960000004	3821472.5	2.857509275594923E8	2	8032	4.813142991677127	2.0964699977406007	0.07730511977896376	400.22222900390625	400.2315368652344
9	400.2415466308594	35.2968983064					1	DETECTED	400.2415 m/z @35.30 [151020OFc1_NvH-0949-Control-24.raw]	400.2415466308594	35.2968983064	0.950844018933333	99.7726923965333	98.82184837759996	1.20063128E8	2.5271892972598724E9	3	8032	0.2751489354763592	1.2152942909206934	1.3849526537322918	400.2315673828125	400.2514343261719
10	400.2596435546875	76.8995486725333					1	DETECTED	400.2596 m/z @76.90 [151020OFc1_NvH-0949-Control-24.raw]	400.2596435546875	76.8995486725333	1.30502999653333	96.1646710613333	94.85964106479996	792472.375	1.69114137681192E8	2	8032	54.15566255883911	0.6066639254764464	0.399727113845688	400.2516174316406	400.2696228027344
11	400.2770080566406	20.0480391208					1	DETECTED	400.2770 m/z @20.05 [151020OFc1_NvH-0949-Control-24.raw]	400.2770080566406	20.0480391208	1.45785911813333	96.9995618314667	95.54170271333338	433371.0625	1.193871062411839E8	2	8032	0.143935677777268	0.521861382540984	4.8692509462802605	400.2696533203125	400.286376953125
12	400.2875061035156	91.7486922346667					1	DETECTED	400.2875 m/z @91.75 [151020OFc1_NvH-0949-Control-24.raw]	400.2875061035156	91.7486922346667	10.6944540661333	96.9887328557333	86.2942787896	59753.9765625	9.806854616505869E7	0	8032	0.049121012144240694	0.5323242851914243	0.0646485703828485	400.287109375	400.2937316894531
13	400.3058166503906	89.8149794845333					1	DETECTED	400.3058 m/z @89.81 [151020OFc1_NvH-0949-Control-24.raw]	400.3058166503906	89.8149794845333	25.4904335773333	92.4268596474667	66.9364260701334	172929.390625	1.3326782093221639E8	0	8032	65.98066983169025	0.5117943462408545	0.0330089729837813	400.3013916015625	400.31439208984375
14	400.3423767089844	91.2932225565333					1	DETECTED	400.3424 m/z @91.29 [151020OFc1_NvH-0949-Control-24.raw]	400.3423767089844	91.2932225565333	0.00728545946666667	99.9929209114667	99.98563545200003	72396.4140625	1.1655662961377051E8	0	8032	0.16654691330182914	0.5308161388340238	0.09050242375397735	400.3325500488281	400.3520202636719
15	400.41961669921875	26.8519111146667					1	DETECTED	400.4196 m/z @26.85 [151020OFc1_NvH-0949-Control-24.raw]	400.41961669921875	26.8519111146667	1.35624554426667	99.8502726658667	98.49402712160003	105652.9921875	1.2348116293587579E8	0	8032	16.03402162216388	2.302959484915597	0.05141515183760809	400.4098205566406	400.42926025390625
16	400.44390869140625	36.8623954882667					1	DETECTED	400.4439 m/z @36.86 [151020OFc1_NvH-0949-Control-24.raw]	400.44390869140625	36.8623954882667	3.01957956346667	98.5585912018667	95.53901163840004	283086.90625	1.670130069049247E8	0	8032	0.15583507602817548	0.5029906394514142	0.006415597921973864	400.4340515136719	400.4538269042969
17	400.4607849121094	13.0472916466667					1	DETECTED	400.4608 m/z @13.05 [151020OFc1_NvH-0949-Control-24.raw]	400.4607849121094	13.0472916466667	1.48820498346667	96.1646710613333	94.67646607786662	265823.21875	1.0615790338095887E8	0	8032	18.532153708099585	7.700030969222423	202.1045604723511	400.45391845703125	400.46282958984375
18	400.47283935546875	20.0120396981333					1	DETECTED	400.4728 m/z @20.01 [151020OFc1_NvH-0949-Control-24.raw]	400.47283935546875	20.0120396981333	3.62677092586667	95.4075111896	91.78074026373334	1317237.25	1.776482495414743E8	4	8032	1.476480999514827	0.5416615518578705	8.29014326166617	400.4628601074219	400.4827575683594
19	400.4961853027344	10.1513911434667					1	DETECTED	400.4962 m/z @10.15 [151020OFc1_NvH-0949-Control-24.raw]	400.4961853027344	10.1513911434667	2.01976997173333	99.5499094472	97.53013947546667	890343.375	1.2372784911171603E8	4	8032	0.18887407885627638	1.2723689661636333	0.9551272845828139	400.48626708984375	400.5055847167969
20	400.5195007324219	17.5056905562667					1	DETECTED	400.5195 m/z @17.51 [151020OFc1_NvH-0949-Control-24.raw]	400.5195007324219	17.5056905562667	5.12647285466667	96.3628275632	91.23635470853333	188871.203125	1.4339643106355083E8	0	8032	3.7164255853524395	0.6114265678558749	1.8704316585828058	400.5095520019531	400.5294494628906
21	400.5413818359375	10.7345550216					1	DETECTED	400.5414 m/z @10.73 [151020OFc1_NvH-0949-Control-24.raw]	400.5413818359375	10.7345550216	0.365417148	96.8047093690667	96.4392922210667	504515.5	1.375914441251747E8	3	8032	12.711597697130577	9.626459730945848	28.345342013258787	400.5314025878906	400.5513610839844
22	400.55908203125	16.8415668493333					1	DETECTED	400.5591 m/z @16.84 [151020OFc1_NvH-0949-Control-24.raw]	400.55908203125	16.8415668493333	3.04793800906667	99.0978144258667	96.04987641680003	399882.34375	1.3102807576246083E8	3	8032	35.09432958615768	0.5183096551254349	0.3276545108704807	400.5514221191406	400.56268310546875
23	400.57269287109375	35.3075690829333					1	DETECTED	400.5727 m/z @35.31 [151020OFc1_NvH-0949-Control-24.raw]	400.57269287109375	35.3075690829333	2.1556994608	99.4942664504	97.33856698960001	8.5481128E7	1.743978534340387E9	0	8032	0.27348199800376705	1.1386051837837692	1.2323239746095755	400.562744140625	400.5826110839844
24	400.5835266113281	23.5746762266667					1	DETECTED	400.5835 m/z @23.57 [151020OFc1_NvH-0949-Control-24.raw]	400.5835266113281	23.5746762266667	2.16536218613333	94.3450438874667	92.17968170133337	508561.9375	1.0914728980556351E8	0	8032	0.1642473499020518	1.0789998760624007	0.01548478104173622	400.58270263671875	400.593017578125
25	400.6078186035156	31.6079717456					1	DETECTED	400.6078 m/z @31.61 [151020OFc1_NvH-0949-Control-24.raw]	400.6078186035156	31.6079717456	3.72108031386667	96.5413837776	92.82030346373334	259787.671875	1.2073130972337314E8	0	8032	0.11809903331172222	0.5364567805919872	0.7753015234446529	400.59783935546875	400.6175537109375
26	400.61846923828125	10.9395926194667					1	DETECTED	400.6185 m/z @10.94 [151020OFc1_NvH-0949-Control-24.raw]	400.61846923828125	10.9395926194667	4.04972001546667	94.0158143549333	89.96609433946662	55404.81640625	1.2193711364414874E8	0	8032	13.943150504929848	6.528864865167124	1259.3530558905195	400.6180419921875	400.6282958984375
27	400.6444091796875	36.8205871472					1	DETECTED	400.6444 m/z @36.82 [151020OFc1_NvH-0949-Control-24.raw]	400.6444091796875	36.8205871472	5.44652527866667	93.4724851904	88.02595991173332	469234.34375	1.2797395608524168E8	0	8032	0.09092075150497436	1.1444324297859603	1.3537217140733804	400.63446044921875	400.6539306640625
28	400.6947326660156	38.0967935810667					1	DETECTED	400.6947 m/z @38.10 [151020OFc1_NvH-0949-Control-24.raw]	400.6947326660156	38.0967935810667	2.17505131573333	99.2623291288	97.08727781306668	997012.9375	1.2293275410365109E8	2	8032	0.2040216626276603	0.5180726179670734	0.02369430973667648	400.6848449707031	400.7047119140625
29	400.704833984375	25.921136816					1	DETECTED	400.7048 m/z @25.92 [151020OFc1_NvH-0949-Control-24.raw]	400.704833984375	25.921136816	2.72495616586667	94.8558777066667	92.13092154080003	347887.15625	1.170153779567073E8	0	8032	0.22515833495986826	0.5309513207820736	0.05195915626852828	400.7047424316406	400.71087646484375
30	400.72088623046875	26.0832288426667					1	DETECTED	400.7209 m/z @26.08 [151020OFc1_NvH-0949-Control-24.raw]	400.72088623046875	26.0832288426667	3.01957956346667	99.8280039293333	96.80842436586664	1803211.625	2.396445456726434E8	4	8032	3.1482973691553795	0.5893022308915251	1.3345897775099058	400.7109069824219	400.7308044433594
31	400.73486328125	18.3163818589333					1	DETECTED	400.7349 m/z @18.32 [151020OFc1_NvH-0949-Control-24.raw]	400.73486328125	18.3163818589333	3.14679535813333	95.5782612768	92.43146591866667	993119.125	1.563418129186249E8	0	8032	17.44554330455502	4.392940775261539	4.309680032990659	400.7309265136719	400.7371520996094
32	400.7471618652344	40.320036944					1	DETECTED	400.7472 m/z @40.32 [151020OFc1_NvH-0949-Control-24.raw]	400.7471618652344	40.320036944	2.36007855146667	98.9978909477333	96.63781239626663	3986693.25	2.8829031260211724E8	2	8032	31.393388245647053	0.5050574039611906	0.009750372298906733	400.7373962402344	400.75714111328125
33	400.77117919921875	21.788113472					1	DETECTED	400.7712 m/z @21.79 [151020OFc1_NvH-0949-Control-24.raw]	400.77117919921875	21.788113472	2.43745732266667	97.876565988	95.43910866533332	9411969.0	2.14516397894986E8	2	8032	0.14615560873595257	1.330805217452682	1.4509141961070462	400.7618103027344	400.781005859375
34	400.78387451171875	13.9655642445333					1	DETECTED	400.7839 m/z @13.97 [151020OFc1_NvH-0949-Control-24.raw]	400.78387451171875	13.9655642445333	2.70602899813333	98.2633514872	95.55732248906666	152442.828125	1.0193393134750439E8	0	8032	0.1718574100708672	0.5057012847245563	1.4815864267384187	400.78125	400.7938232421875
35	400.7983703613281	5.35847421306667					1	DETECTED	400.7984 m/z @5.36 [151020OFc1_NvH-0949-Control-24.raw]	400.7983703613281	5.35847421306667	2.0293007536	99.5723441634667	97.5430434098667	42290.09375	9.859280886790921E7	0	8032	0.18201803271138584	197.5325523750044	3.0037785212354637	400.7939758300781	400.80828857421875
36	400.8260498046875	24.6083474696					1	DETECTED	400.8260 m/z @24.61 [151020OFc1_NvH-0949-Control-24.raw]	400.8260498046875	24.6083474696	0.929886038133333	99.8722826994667	98.94239666133336	159238.65625	1.1904325044866154E8	0	8032	0.16540391678355348	2.5363870667820985	5.383239041704629	400.81610107421875	400.8339538574219
37	400.84405517578125	36.7147654605333					1	DETECTED	400.8441 m/z @36.71 [151020OFc1_NvH-0949-Control-24.raw]	400.84405517578125	36.7147654605333	0.4515269344	99.9602028797333	99.50867594533331	241068.53125	1.1931603887535836E8	0	8032	0.09395532011138386	1.6972250247039682	0.013863574542975442	400.8340759277344	400.8540344238281
38	400.86102294921875	13.0561125485333					1	DETECTED	400.8610 m/z @13.06 [151020OFc1_NvH-0949-Control-24.raw]	400.86102294921875	13.0561125485333	1.60892435706667	99.861360056	98.25243569893333	178305.09375	1.0965302888148241E8	0	8032	1.0724689982630142	0.619050251030444	3.3209127930643483	400.85406494140625	400.8678283691406
39	400.8778381347656	27.5205764445333					1	DETECTED	400.8778 m/z @27.52 [151020OFc1_NvH-0949-Control-24.raw]	400.8778381347656	27.5205764445333	0.00728545946666667	99.9929209114667	99.98563545200003	515910.53125	1.2293092800206402E8	0	8032	0.12158808382135078	0.5786496843404718	0.011368779039988333	400.86785888671875	400.88092041015625
40	400.89093017578125	15.8632783434667					1	DETECTED	400.8909 m/z @15.86 [151020OFc1_NvH-0949-Control-24.raw]	400.89093017578125	15.8632783434667	0.00728545946666667	99.9712254162667	99.96393995680003	1374958.75	1.5560402535563415E8	3	8032	2.0438703145460213	83.55835113479276	17.007303854630063	400.8809509277344	400.8949279785156
41	400.9049377441406	35.3075690829333					1	DETECTED	400.9049 m/z @35.31 [151020OFc1_NvH-0949-Control-24.raw]	400.9049377441406	35.3075690829333	0.00728545946666667	99.9929209114667	99.98563545200003	3.2020696E7	7.405022492499818E8	3	8032	0.2709031171075793	1.114635461106484	0.7427901083923402	400.89495849609375	400.9149169921875
42	400.91650390625	50.6230829549333					1	DETECTED	400.9165 m/z @50.62 [151020OFc1_NvH-0949-Control-24.raw]	400.91650390625	50.6230829549333	0.0192314389333333	99.9929209114667	99.97368947253337	1043875.125	1.4993016984215474E8	3	8032	11.177349291172511	1.5682398486951359	0.011840794590732511	400.91497802734375	400.9264831542969
43	400.9436950683594	9.0297371816					1	DETECTED	400.9437 m/z @9.03 [151020OFc1_NvH-0949-Control-24.raw]	400.9436950683594	9.0297371816	0.00728545946666667	99.9712254162667	99.96393995680003	212418.65625	1.0688476468071645E8	0	8032	22.62720243229892	0.9530701571648884	221.96613291306784	400.9338684082031	400.94451904296875
44	400.95452880859375	18.1009529186667					1	DETECTED	400.9545 m/z @18.10 [151020OFc1_NvH-0949-Control-24.raw]	400.95452880859375	18.1009529186667	0.0192314389333333	99.9712254162667	99.95199397733337	526449.9375	1.0947981172211802E8	4	8032	0.13731312115103478	1.4358341334436397	0.029639809339228614	400.944580078125	400.95587158203125
45	400.96588134765625	18.3273216794667					1	DETECTED	400.9659 m/z @18.33 [151020OFc1_NvH-0949-Control-24.raw]	400.96588134765625	18.3273216794667	0.0192314389333333	99.9602028797333	99.94097144079997	580976.5	1.3382674157864359E8	0	8032	14.651717649668141	0.834948727370429	1.4126968860174192	400.9559020996094	400.9757080078125
46	400.97821044921875	31.0851841461333					1	DETECTED	400.9782 m/z @31.09 [151020OFc1_NvH-0949-Control-24.raw]	400.97821044921875	31.0851841461333	0.376239829333333	99.6615020928	99.28526226346668	534710.75	1.0786193201047388E8	0	8032	0.12686963702811482	0.5608723415767443	1.0178913437882469	400.97589111328125	400.98797607421875
47	401.0008544921875	23.2993516813333					1	DETECTED	401.0009 m/z @23.30 [151020OFc1_NvH-0949-Control-24.raw]	401.0008544921875	23.2993516813333	0.00728545946666667	99.9821771661333	99.97489170666663	1562429.0	1.3505980318203536E8	5	8032	0.13425960959291672	0.505973774644827	0.28590727791128445	400.99090576171875	401.01068115234375
48	401.0268859863281	24.7243086717333					1	DETECTED	401.0269 m/z @24.72 [151020OFc1_NvH-0949-Control-24.raw]	401.0268859863281	24.7243086717333	0.00728545946666667	99.7502033237333	99.74291786426663	109466.1640625	1.1444322458893566E8	0	8032	33.909198455887044	1.9855887661418372	2.3777247602601963	401.0169677734375	401.03533935546875
49	401.04534912109375	36.7360296816					1	DETECTED	401.0453 m/z @36.74 [151020OFc1_NvH-0949-Control-24.raw]	401.04534912109375	36.7360296816	0.0192314389333333	99.8722826994667	99.85305126053336	136418.609375	1.1293693233478944E8	0	8032	4.815726648858234	1.578483491351297	0.012047895631530489	401.0353698730469	401.0546569824219
50	401.1087646484375	90.3575437776					1	DETECTED	401.1088 m/z @90.36 [151020OFc1_NvH-0949-Control-24.raw]	401.1087646484375	90.3575437776	0.00728545946666667	97.4929079746667	97.48562251520003	333574.28125	1.382898854836166E8	0	8032	0.04357942431563799	0.5003529529784383	1.4908672470114848	401.1005859375	401.118408203125
51	401.15960693359375	91.0686170274667					1	DETECTED	401.1596 m/z @91.07 [151020OFc1_NvH-0949-Control-24.raw]	401.15960693359375	91.0686170274667	4.2153369664	98.7778140602667	94.5624770938667	455274.71875	1.0912191629963633E8	0	8032	0.32971234887989453	1.9131421501266808	0.3312800637804025	401.1500549316406	401.1693420410156
52	401.18017578125	14.8689583989333					1	DETECTED	401.1802 m/z @14.87 [151020OFc1_NvH-0949-Control-24.raw]	401.18017578125	14.8689583989333	6.33075348506667	97.9313571	91.60060361493333	240978.421875	1.168840937015282E8	0	8032	0.1318064003345043	7.733727082521855	136.42956173480312	401.1704406738281	401.1826171875
53	401.1927185058594	17.3792877936					1	DETECTED	401.1927 m/z @17.38 [151020OFc1_NvH-0949-Control-24.raw]	401.1927185058594	17.3792877936	3.04793800906667	99.8280039293333	96.78006592026664	662934.0625	1.4675479600793654E8	0	8032	20.833619883167906	0.9458249758066474	1.6290197552329087	401.18280029296875	401.20269775390625
54	401.2057800292969	18.0679887928					1	DETECTED	401.2058 m/z @18.07 [151020OFc1_NvH-0949-Control-24.raw]	401.2057800292969	18.0679887928	0.189410701333333	97.5690116450667	97.37960094373337	440576.9375	1.1298586122919029E8	0	8032	0.14628394483084506	0.5660289794358324	2.5699941246804334	401.2027282714844	401.2064514160156
55	401.2164611816406	10.8651642904					1	DETECTED	401.2165 m/z @10.87 [151020OFc1_NvH-0949-Control-24.raw]	401.2164611816406	10.8651642904	1.53836245066667	99.7173115282667	98.17894907760004	1689970.625	2.3903902738476238E8	3	8032	21.638733284281955	53.63408787245209	7.603489617527053	401.20648193359375	401.2264404296875
56	401.227783203125	17.0053692749333					1	DETECTED	401.2278 m/z @17.01 [151020OFc1_NvH-0949-Control-24.raw]	401.227783203125	17.0053692749333	3.393248348	94.0468163234667	90.6535679754667	443901.4375	1.3404637329721516E8	0	8032	10.296353562514454	1.233636316708379	2.0160271799209832	401.2264709472656	401.22906494140625
57	401.23907470703125	35.2968983064					1	DETECTED	401.2391 m/z @35.30 [151020OFc1_NvH-0949-Control-24.raw]	401.23907470703125	35.2968983064	3.2882411912	97.3921488282667	94.1039076370667	7264569.5	3.546015893465611E8	3	8032	0.299043740769811	0.6267296653963826	0.18755954254894372	401.2290954589844	401.2490539550781
58	401.2543029785156	9.09348297546667					1	DETECTED	401.2543 m/z @9.09 [151020OFc1_NvH-0949-Control-24.raw]	401.2543029785156	9.09348297546667	1.85410489973333	98.2969197208	96.44281482106668	1549248.0	1.9553287457753676E8	3	8032	14.270215616477795	25.438900409112453	161.92178469375853	401.24908447265625	401.2627258300781
59	401.2727355957031	21.788113472					1	DETECTED	401.2727 m/z @21.79 [151020OFc1_NvH-0949-Control-24.raw]	401.2727355957031	21.788113472	4.7877309912	92.393695356	87.6059643648	4262405.0	1.5865440233958218E8	0	8032	0.14517549427963772	1.0198017437834554	1.6463113778243927	401.2628479003906	401.28094482421875
60	401.28643798828125	29.4920746090667					1	DETECTED	401.2864 m/z @29.49 [151020OFc1_NvH-0949-Control-24.raw]	401.28643798828125	29.4920746090667	6.2529516976	92.4553620016	86.202410304	248018.234375	1.2615074457267192E8	0	8032	10.047042757391313	2.527651410409542	0.2736828741399263	401.28411865234375	401.2939758300781
61	401.4098205566406	27.0473657578667					1	DETECTED	401.4098 m/z @27.05 [151020OFc1_NvH-0949-Control-24.raw]	401.4098205566406	27.0473657578667	0.0192314389333333	99.9057119789333	99.88648053999997	158142.484375	1.0901853492841043E8	0	8032	0.05733730822277039	5.316267075495892	0.015453971519732516	401.3998718261719	401.41510009765625
62	401.42578125	12.0510028928					1	DETECTED	401.4258 m/z @12.05 [151020OFc1_NvH-0949-Control-24.raw]	401.42578125	12.0510028928	2.65824587333333	99.3397558493333	96.68150997599997	344170.59375	1.1084165412644632E8	3	8032	0.28488013086577446	0.998039969900803	51.83561333903273	401.4159851074219	401.4356689453125
63	401.44696044921875	27.5864262370667					1	DETECTED	401.4470 m/z @27.59 [151020OFc1_NvH-0949-Control-24.raw]	401.44696044921875	27.5864262370667	3.46844553333333	99.7173115282667	96.24886599493338	511588.875	1.1335032369177036E8	0	8032	0.2508668946728001	0.5586193023108126	0.05462205794132669	401.43701171875	401.4568786621094
64	401.4677429199219	18.299650468					1	DETECTED	401.4677 m/z @18.30 [151020OFc1_NvH-0949-Control-24.raw]	401.4677429199219	18.299650468	2.64893764933333	61.1086740194667	58.45973637013337	162396.3125	8.162861836482325E7	0	8032	0.05520836469153778	0.5074291238216304	2.0658551198197608	401.457763671875	401.4713134765625
65	401.48138427734375	30.0896865917333					1	DETECTED	401.4814 m/z @30.09 [151020OFc1_NvH-0949-Control-24.raw]	401.48138427734375	30.0896865917333	2.92479907521667	99.3397558493333	96.41495677411663	361229.71875	1.2482974192969634E8	0	8032	0.07423844051902861	0.5208578462020031	0.04103080207493643	401.4714050292969	401.4913635253906
66	401.5021667480469	23.3222244285333					1	DETECTED	401.5022 m/z @23.32 [151020OFc1_NvH-0949-Control-24.raw]	401.5021667480469	23.3222244285333	2.10725861626667	95.9132673877333	93.80600877146662	265070.1875	1.051703388251988E8	0	8032	0.09956906223446538	0.5523637391798694	0.0636452780184756	401.4922180175781	401.5120544433594
67	401.5256042480469	27.65305648					1	DETECTED	401.5256 m/z @27.65 [151020OFc1_NvH-0949-Control-24.raw]	401.5256042480469	27.65305648	3.52500129146667	99.3172122226667	95.79221093120003	164696.9375	1.114101407783533E8	0	8032	18.622938986133214	2.5292216160286194	0.03134143519235185	401.5158386230469	401.5313720703125
68	401.5413818359375	32.3113680085333					1	DETECTED	401.5414 m/z @32.31 [151020OFc1_NvH-0949-Control-24.raw]	401.5413818359375	32.3113680085333	3.80386668186667	99.561109048	95.75724236613334	884723.25	1.3604786788593298E8	0	8032	0.16385644476483208	0.5083035894438039	0.01211938875492258	401.5314025878906	401.5513610839844
69	401.5627136230469	17.3405743965333					1	DETECTED	401.5627 m/z @17.34 [151020OFc1_NvH-0949-Control-24.raw]	401.5627136230469	17.3405743965333	3.20306902106667	98.9535327117333	95.75046369066663	6994786.0	2.5361209677663568E8	3	8032	0.22142515279161756	0.51958226392653	94.76583660204865	401.552734375	401.5726013183594
70	401.5750732421875	35.3200193306667					1	DETECTED	401.5751 m/z @35.32 [151020OFc1_NvH-0949-Control-24.raw]	401.5750732421875	35.3200193306667	4.40219102506667	99.7060096136	95.30381858853333	1126401.75	1.495701911137647E8	0	8032	0.9160723180749315	0.5268370006159006	0.4847217535702071	401.57281494140625	401.5850524902344
71	401.58575439453125	50.6230829549333					1	DETECTED	401.5858 m/z @50.62 [151020OFc1_NvH-0949-Control-24.raw]	401.58575439453125	50.6230829549333	4.68171522986667	94.8655301869333	90.18381495706663	323528.0625	1.1460481834311901E8	0	8032	11.003007094734642	0.5035632709121584	0.007150103066323733	401.5850830078125	401.5955505371094
72	401.6264343261719	11.9742620802667					1	DETECTED	401.6264 m/z @11.97 [151020OFc1_NvH-0949-Control-24.raw]	401.6264343261719	11.9742620802667	3.93553632426667	99.2623291288	95.32679280453334	406046.4375	1.4141274593245554E8	0	8032	0.13362499334764344	1.407747358581378	1.9637627634813033	401.6166076660156	401.63641357421875
73	401.6822204589844	14.8592548893333					1	DETECTED	401.6822 m/z @14.86 [151020OFc1_NvH-0949-Control-24.raw]	401.6822204589844	14.8592548893333	4.04053921253333	67.3682214616	63.32768224906667	87644.296875	8.152304660467623E7	0	8032	0.11041390999170453	2.9267652529619923	0.46080900508117334	401.67230224609375	401.6873779296875
74	401.6976623535156	27.5494848352					1	DETECTED	401.6977 m/z @27.55 [151020OFc1_NvH-0949-Control-24.raw]	401.6976623535156	27.5494848352	1.35624554426667	93.2402174426667	91.88397189840003	485020.8125	1.3151700372165182E8	2	8032	10.337579101327144	0.5698484125144279	0.03900374345550362	401.6878662109375	401.70416259765625
75	401.71417236328125	39.3164381149333					1	DETECTED	401.7142 m/z @39.32 [151020OFc1_NvH-0949-Control-24.raw]	401.71417236328125	39.3164381149333	2.30153971386667	96.8264699376	94.52493022373332	540220.625	1.270732247183704E8	2	8032	0.28072155985792335	0.5109258588316539	0.015236231267125486	401.7041931152344	401.7147216796875
76	401.7247314453125	14.7523723098667					1	DETECTED	401.7247 m/z @14.75 [151020OFc1_NvH-0949-Control-24.raw]	401.7247314453125	14.7523723098667	2.83853572508333	99.7948505258667	96.95631480078337	1175591.625	1.800218599603894E8	2	8032	18.777965540202892	3.010130424102664	3.857785511676927	401.7147521972656	401.7347106933594
77	401.74542236328125	31.6191595512					1	DETECTED	401.7454 m/z @31.62 [151020OFc1_NvH-0949-Control-24.raw]	401.74542236328125	31.6191595512	0.6939911896	94.3912271344	93.6972359448	2412923.25	2.0466163368581924E8	2	8032	8.286318019509334	0.5198324566842567	1.7953742665094898	401.7354736328125	401.7554016113281
78	401.7558898925781	9.06424886053333					1	DETECTED	401.7559 m/z @9.06 [151020OFc1_NvH-0949-Control-24.raw]	401.7558898925781	9.06424886053333	3.5527714	85.7697688584	82.2169974584	448069.875	1.1054594297054312E8	0	8032	12.100727728330796	3.7297401986464696	55.73688919830746	401.75543212890625	401.7638854980469
79	401.7738952636719	21.7669511888					1	DETECTED	401.7739 m/z @21.77 [151020OFc1_NvH-0949-Control-24.raw]	401.7738952636719	21.7669511888	1.6990043968	99.6282153341333	97.9292109373333	961619.25	1.2744551097116244E8	0	8032	0.14111166836689648	0.7854011212815132	2.0299402582757198	401.763916015625	401.7830810546875
80	401.827392578125	11.9876033597333					1	DETECTED	401.8274 m/z @11.99 [151020OFc1_NvH-0949-Control-24.raw]	401.827392578125	11.9876033597333	0.354361258133333	99.8832306896	99.52886943146666	242720.6875	1.062864625036242E8	0	8032	0.08759089647579188	1.228616212544079	146.19726402810244	401.8174133300781	401.83734130859375
81	401.86065673828125	20.8438780477333					1	DETECTED	401.8607 m/z @20.84 [151020OFc1_NvH-0949-Control-24.raw]	401.86065673828125	20.8438780477333	0.00728545946666667	99.9493862408	99.94210078133332	3339093.0	1.6170181409828153E8	3	8032	0.16989363983185157	0.5767968050953621	1.258127097724533	401.8507080078125	401.8706359863281
82	401.8764953613281	11.4502178197333					1	DETECTED	401.8765 m/z @11.45 [151020OFc1_NvH-0949-Control-24.raw]	401.8764953613281	11.4502178197333	0.00728545946666667	99.9821771661333	99.97489170666663	1350621.75	1.777537793960503E8	0	8032	0.13711067816115552	2.15843541803726	114.08375335521077	401.87066650390625	401.886474609375
83	401.8968811035156	17.3283871952					1	DETECTED	401.8969 m/z @17.33 [151020OFc1_NvH-0949-Control-24.raw]	401.8968811035156	17.3283871952	0.00728545946666667	99.9712254162667	99.96393995680003	4630092.0	1.9591838502882028E8	0	8032	0.16140495507452357	2.2839463368623556	3.6348350605904667	401.88690185546875	401.9068298339844
84	401.9115295410156	46.7777427253333					1	DETECTED	401.9115 m/z @46.78 [151020OFc1_NvH-0949-Control-24.raw]	401.9115295410156	46.7777427253333	0.00728545946666667	99.9493862408	99.94210078133332	524489.4375	1.3252945809827133E8	0	8032	3.803010879419972	0.6646667735305554	0.20160030630224743	401.9069519042969	401.9215087890625
85	401.93658447265625	25.3725782466667					1	DETECTED	401.9366 m/z @25.37 [151020OFc1_NvH-0949-Control-24.raw]	401.93658447265625	25.3725782466667	0.00728545946666667	99.9712254162667	99.96393995680003	163744.765625	1.1586635844435187E8	0	8032	0.04928382410587773	2.5725355195394157	541.8076773965133	401.9267578125	401.946533203125
86	401.9569091796875	13.0472916466667					1	DETECTED	401.9569 m/z @13.05 [151020OFc1_NvH-0949-Control-24.raw]	401.9569091796875	13.0472916466667	0.00728545946666667	99.9493862408	99.94210078133332	345026.9375	1.2768308794038506E8	0	8032	0.1588712028676369	0.776714454928511	1.115206396411781	401.9470520019531	401.9668884277344
87	401.96746826171875	29.635456676					1	DETECTED	401.9675 m/z @29.64 [151020OFc1_NvH-0949-Control-24.raw]	401.96746826171875	29.635456676	0.5922277464	99.9712254162667	99.3789976698667	156795.34375	1.1487676816804457E8	0	8032	0.19515503408548085	1.6625963991617745	3459.296369752495	401.9669189453125	401.9706726074219
88	401.98077392578125	89.7798983274667					1	DETECTED	401.9808 m/z @89.78 [151020OFc1_NvH-0949-Control-24.raw]	401.98077392578125	89.7798983274667	0.0651684749333333	99.9929209114667	99.92775243653337	180236.921875	2.4520037700467333E8	0	8032	64.75363224178778	0.5316664627307521	0.07492420600392972	401.97088623046875	401.9907531738281
89	401.9915771484375	35.8368239264					1	DETECTED	401.9916 m/z @35.84 [151020OFc1_NvH-0949-Control-24.raw]	401.9915771484375	35.8368239264	0.00728545946666667	99.561109048	99.55382358853333	112517.1015625	1.2026832587363115E8	0	8032	66.80014178075517	1.3418781791125407	2.130202689611253	401.99078369140625	402.0015563964844
90	402.0155334472656	29.248217088					1	DETECTED	402.0155 m/z @29.25 [151020OFc1_NvH-0949-Control-24.raw]	402.0155334472656	29.248217088	0.0192314389333333	99.7614740986667	99.74224265973336	102863.1640625	1.1687222604154179E8	0	8032	98.9821694667678	1.8938567508501676	2.8211680421525878	402.0055847167969	402.0171203613281
91	402.0273132324219	12.0934939613333					1	DETECTED	402.0273 m/z @12.09 [151020OFc1_NvH-0949-Control-24.raw]	402.0273132324219	12.0934939613333	0.110701391466667	99.7502033237333	99.63950193226664	120805.875	1.1740544320064195E8	0	8032	19.15069259628786	0.5143594541970764	0.9254546143030302	402.01739501953125	402.03729248046875
92	402.0528259277344	22.3622854168					1	DETECTED	402.0528 m/z @22.36 [151020OFc1_NvH-0949-Control-24.raw]	402.0528259277344	22.3622854168	0.0537673482666667	99.2733415802667	99.21957423200004	2159031.25	1.357500052242325E8	0	8032	0.22729980965597463	0.9026484886024344	0.7737480691923336	402.04296875	402.0624084472656
93	402.140869140625	92.1449467173333					1	DETECTED	402.1409 m/z @92.14 [151020OFc1_NvH-0949-Control-24.raw]	402.140869140625	92.1449467173333	0.8447887952	97.5147867437333	96.6699979485333	96612.3515625	1.1343172556648165E8	0	8032	1.7504499086410448	0.5294076163098193	0.1355970282994749	402.1322937011719	402.14984130859375
94	402.16290283203125	91.0779818722667					1	DETECTED	402.1629 m/z @91.08 [151020OFc1_NvH-0949-Control-24.raw]	402.16290283203125	91.0779818722667	0.0651684749333333	94.3912271344	94.32605865946667	101981.1015625	1.028273367670484E8	0	8032	0.08289680451304093	0.5182020813249048	3.0452828746490614E-4	402.1533508300781	402.16937255859375
95	402.1796875	81.4517245666667					1	DETECTED	402.1797 m/z @81.45 [151020OFc1_NvH-0949-Control-24.raw]	402.1796875	81.4517245666667	0.00728545946666667	99.9929209114667	99.98563545200003	340974.25	4.30097513818488E8	3	8032	81.21561629279776	1.5260469291577543	0.23997553036978778	402.1730651855469	402.18243408203125
96	402.1949157714844	20.8272991610667					1	DETECTED	402.1949 m/z @20.83 [151020OFc1_NvH-0949-Control-24.raw]	402.1949157714844	20.8272991610667	2.10725861626667	99.5388099648	97.43155134853332	1976074.75	1.5497540550001386E8	0	8032	0.16845116529426818	1.5358315601920143	20.68267698391511	402.1853942871094	402.20489501953125
97	402.2054443359375	36.9812105992					1	DETECTED	402.2054 m/z @36.98 [151020OFc1_NvH-0949-Control-24.raw]	402.2054443359375	36.9812105992	5.80527738826667	91.5977964136	85.79251902533332	414728.0625	1.406953083619651E8	0	8032	13.660903984262585	1.673022046281903	2.3298967614592505	402.2049255371094	402.2065124511719
98	402.2165222167969	22.3029879986667					1	DETECTED	402.2165 m/z @22.30 [151020OFc1_NvH-0949-Control-24.raw]	402.2165222167969	22.3029879986667	2.90567877761667	99.5499094472	96.64423066958332	1046801.5	2.087079862882917E8	4	8032	11.152624765989541	0.6680025417983242	1.0700163130949931	402.2065734863281	402.220947265625
99	402.23095703125	17.3405743965333					1	DETECTED	402.2310 m/z @17.34 [151020OFc1_NvH-0949-Control-24.raw]	402.23095703125	17.3405743965333	1.83498871813333	99.561109048	97.72612032986667	1618046.5	1.9283404685925838E8	2	8032	0.18853096291801563	2.986230781478081	2.297257644792275	402.2209777832031	402.2408752441406
100	402.24298095703125	39.3463399458667					1	DETECTED	402.2430 m/z @39.35 [151020OFc1_NvH-0949-Control-24.raw]	402.24298095703125	39.3463399458667	2.6964602784	99.561109048	96.86464876960001	199395.078125	1.3781458937012023E8	0	8032	3.2003208010541186	2.3193114052973582	0.00858332754102905	402.2410583496094	402.2430725097656
101	402.2530822753906	22.3719559618667					1	DETECTED	402.2531 m/z @22.37 [151020OFc1_NvH-0949-Control-24.raw]	402.2530822753906	22.3719559618667	3.19375908853333	99.5833796413333	96.38962055279997	2337884.0	2.0051267284130245E8	0	8032	0.16131182398893174	6.376171914384897	234.6092370426903	402.24310302734375	402.2629699707031
102	402.27203369140625	19.3810091690667					1	DETECTED	402.2720 m/z @19.38 [151020OFc1_NvH-0949-Control-24.raw]	402.27203369140625	19.3810091690667	1.78771180746667	99.9821771661333	98.19446535866663	180675.75	1.1487749746424986E8	0	8032	2.6345935455248686	3.0736956280236947	1.061512009111668	402.2632751464844	402.281982421875
103	402.28515625	91.5886669904					1	DETECTED	402.2852 m/z @91.59 [151020OFc1_NvH-0949-Control-24.raw]	402.28515625	91.5886669904	8.1479573136	99.9929209114667	91.8449635978667	98654.4375	1.187030678040618E8	0	8032	83.5814084303559	0.532364962137443	0.0041971376674450065	402.28216552734375	402.2930603027344
104	402.3033752441406	91.8495079613333					1	DETECTED	402.3034 m/z @91.85 [151020OFc1_NvH-0949-Control-24.raw]	402.3033752441406	91.8495079613333	42.2941374	99.9929209114667	57.6987835114667	204761.0625	6.767321282694155E7	0	8032	0.23988790725771025	0.5764221288279076	2.5877160305073725	402.29376220703125	402.3109130859375
105	402.3211669921875	89.7952354005333					1	DETECTED	402.3212 m/z @89.80 [151020OFc1_NvH-0949-Control-24.raw]	402.3211669921875	89.7952354005333	9.3852413816	99.9929209114667	90.6076795298667	1111172.25	3.5802380536297697E8	0	8032	80.42340237554608	0.5110257063890378	0.011805408243877168	402.3113098144531	402.3307800292969
106	402.35784912109375	91.3648653722667					1	DETECTED	402.3578 m/z @91.36 [151020OFc1_NvH-0949-Control-24.raw]	402.35784912109375	91.3648653722667	0.376239829333333	99.9712254162667	99.59498558693338	76762.1640625	1.2280437995473558E8	0	8032	0.11524194495969198	0.5360244755739767	0.07259463390444579	402.3481750488281	402.3674621582031
107	402.3796691894531	40.3075770589333					1	DETECTED	402.3797 m/z @40.31 [151020OFc1_NvH-0949-Control-24.raw]	402.3796691894531	40.3075770589333	4.2153369664	99.9602028797333	95.7448659133333	40379.10546875	9.55941972423226E7	0	8032	93.81314019875222	1.2952411179203787	1.5956864439079823	402.36968994140625	402.3880615234375
108	402.39825439453125	23.5402218418833					1	DETECTED	402.3983 m/z @23.54 [151020OFc1_NvH-0949-Control-24.raw]	402.39825439453125	23.5402218418833	2.37001145386667	99.9602028797333	97.59019142586664	91669.6328125	1.250362679730292E8	0	8032	74.01347875687865	2.27429483923086	6.135209339970762	402.3883361816406	402.40765380859375
109	402.417724609375	23.9111743554667					1	DETECTED	402.4177 m/z @23.91 [151020OFc1_NvH-0949-Control-24.raw]	402.417724609375	23.9111743554667	2.44729051066667	99.9493862408	97.50209573013332	1245061.625	1.2770053045630838E8	5	8032	0.16556864186059883	0.8572846766910324	0.1674120748923746	402.4081726074219	402.4275817871094
110	402.43499755859375	26.0832288426667					1	DETECTED	402.4350 m/z @26.08 [151020OFc1_NvH-0949-Control-24.raw]	402.43499755859375	26.0832288426667	3.38371089546667	99.9493862408	96.56567534533333	66331.4296875	1.0411453682455578E8	0	8032	5.5242540456831755	2.0860065834761174	5.101714784829126	402.4278259277344	402.44378662109375
111	402.4538879394531	22.3622854168					1	DETECTED	402.4539 m/z @22.36 [151020OFc1_NvH-0949-Control-24.raw]	402.4538879394531	22.3622854168	1.6392176424	99.9384449512	98.2992273088	1480681.875	1.7552483307859248E8	2	8032	0.22114927973173693	0.5404591400462421	0.21261738842480982	402.44390869140625	402.4638671875
112	402.4655456542969	6.0301060784					1	DETECTED	402.4655 m/z @6.03 [151020OFc1_NvH-0949-Control-24.raw]	402.4655456542969	6.0301060784	3.35521178613333	99.8944600698667	96.53924828373337	431889.625	1.3239724794520745E8	0	8032	11.591493256843961	20.423068330658644	156.10641986991618	402.46392822265625	402.4741516113281
113	402.48419189453125	33.4970711416					1	DETECTED	402.4842 m/z @33.50 [151020OFc1_NvH-0949-Control-24.raw]	402.48419189453125	33.4970711416	1.03530370026667	99.9274825365333	98.89217883626664	1018425.75	1.5704238082359666E8	2	8032	0.11621923506911003	0.5327481442911852	0.024156116602737344	402.4742126464844	402.4941711425781
114	402.50128173828125	46.1457916872					1	DETECTED	402.5013 m/z @46.15 [151020OFc1_NvH-0949-Control-24.raw]	402.50128173828125	46.1457916872	3.43115210853333	99.9274825365333	96.49633042799998	191172.671875	1.2631132702878118E8	0	8032	0.5051780346299211	1.333283031268611	231.18076607419968	402.4944763183594	402.5107421875
115	402.5292663574219	20.8536998866667					1	DETECTED	402.5293 m/z @20.85 [151020OFc1_NvH-0949-Control-24.raw]	402.5292663574219	20.8536998866667	2.79110890028333	99.9166242730667	97.12551537278337	734764.3125	1.2201246711075853E8	0	8032	0.1934534906039076	0.5071914093697998	0.9300244082439387	402.519287109375	402.53729248046875
116	402.54730224609375	23.7095287037333					1	DETECTED	402.5473 m/z @23.71 [151020OFc1_NvH-0949-Control-24.raw]	402.54730224609375	23.7095287037333	2.95352830266667	99.9166242730667	96.96309597040003	2371082.5	1.79124130628617E8	0	8032	0.22319516060978728	1.0254040121096013	0.01774802106126202	402.5373229980469	402.5572814941406
117	402.5633544921875	16.3567624064					1	DETECTED	402.5634 m/z @16.36 [151020OFc1_NvH-0949-Control-24.raw]	402.5633544921875	16.3567624064	2.10725861626667	99.8280039293333	97.72074531306663	1952089.25	1.5147221761675626E8	3	8032	0.1643989287363965	1.329490703729266	4.668437790958339	402.55731201171875	402.5733337402344
118	402.5751953125	11.2535951472					1	DETECTED	402.5752 m/z @11.25 [151020OFc1_NvH-0949-Control-24.raw]	402.5751953125	11.2535951472	1.23297880266667	99.8169648482667	98.58398604560003	277581.6875	1.2560262214679407E8	3	8032	35.57684844609353	5.969655939859274	0.22082908190022396	402.5733642578125	402.58514404296875
119	402.6033630371094	84.3632561808					1	DETECTED	402.6034 m/z @84.36 [151020OFc1_NvH-0949-Control-24.raw]	402.6033630371094	84.3632561808	2.95352830266667	99.7614740986667	96.80794579600003	81686.796875	1.1509305203251112E8	0	8032	1.738306441152588	0.5713827309621732	7.402436721686369E-4	402.5935363769531	402.608154296875
120	402.6183166503906	23.9111743554667					1	DETECTED	402.6183 m/z @23.91 [151020OFc1_NvH-0949-Control-24.raw]	402.6183166503906	23.9111743554667	5.43744232666667	99.3283664069333	93.89092408026663	1451264.75	1.2817905991740929E8	0	8032	0.10444916117899083	0.5406171876526661	0.07298118309578813	402.60845947265625	402.62823486328125
121	402.6441345214844	46.2795190864					1	DETECTED	402.6441 m/z @46.28 [151020OFc1_NvH-0949-Control-24.raw]	402.6441345214844	46.2795190864	1.12918818186667	98.5273187925333	97.39813061066663	126020.90625	1.285354238844054E8	0	8032	58.337984407661835	1.0597628042015539	0.8091553855946859	402.6341857910156	402.6441345214844
122	402.6541442871094	22.3029879986667					1	DETECTED	402.6541 m/z @22.30 [151020OFc1_NvH-0949-Control-24.raw]	402.6541442871094	22.3029879986667	3.59881237146667	98.5383312024	94.93951883093334	600916.1875	1.425056638717886E8	0	8032	1.8996710456860164	2.3958552264090756	270.48106267367484	402.6441955566406	402.66400146484375
123	402.6705322265625	23.4488874261333					1	DETECTED	402.6705 m/z @23.45 [151020OFc1_NvH-0949-Control-24.raw]	402.6705322265625	23.4488874261333	3.59881237146667	98.5273187925333	94.92850642106663	245063.9375	1.1350781848797174E8	0	8032	0.18762746137024422	6.68837388065961	279.164063744197	402.6641540527344	402.680419921875
124	402.68365478515625	21.598560672					1	DETECTED	402.6837 m/z @21.60 [151020OFc1_NvH-0949-Control-24.raw]	402.68365478515625	21.598560672	0.387179506666667	98.5161355586667	98.12895605200004	100351.7109375	1.1322000970376101E8	0	8032	62.65560027918446	2.251832739799801	null	402.68060302734375	402.6885681152344
125	402.6986083984375	25.6261647821333					1	DETECTED	402.6986 m/z @25.63 [151020OFc1_NvH-0949-Control-24.raw]	402.6986083984375	25.6261647821333	1.78771180746667	99.3949238045333	97.60721199706664	1415622.125	1.619745722255397E8	2	8032	0.3816692589085555	0.5399238024242704	36.147950616776626	402.68896484375	402.7076416015625
126	402.7176513671875	21.7977837757333					1	DETECTED	402.7177 m/z @21.80 [151020OFc1_NvH-0949-Control-24.raw]	402.7176513671875	21.7977837757333	2.86730010268333	98.1308803149333	95.26358021224996	2237792.5	2.1273552725926644E8	2	8032	0.259917389906974	1.5387844034832903	0.5308874827682956	402.7076721191406	402.7276306152344
127	402.7351379394531	33.4970711416					1	DETECTED	402.7351 m/z @33.50 [151020OFc1_NvH-0949-Control-24.raw]	402.7351379394531	33.4970711416	0.189410701333333	98.1308803149333	97.94146961359996	760904.9375	1.7760109787200934E8	2	8032	5.14019746789976	1.7303755734910362	1.788871981443439	402.7276611328125	402.7450866699219
128	402.7501220703125	84.2188265229333					1	DETECTED	402.7501 m/z @84.22 [151020OFc1_NvH-0949-Control-24.raw]	402.7501220703125	84.2188265229333	3.64680362826667	98.1308803149333	94.48407668666663	274688.03125	1.3916676638763976E8	0	8032	61.67574971471173	0.5001523221127289	0.04295087279950768	402.7451477050781	402.75177001953125
129	402.7618713378906	77.2800802506667					1	DETECTED	402.7619 m/z @77.28 [151020OFc1_NvH-0949-Control-24.raw]	402.7618713378906	77.2800802506667	0.0537673482666667	98.1308803149333	98.07711296666663	365311.28125	1.2796978502115734E8	0	8032	62.214079149002586	0.6480986812284292	0.398189161666352	402.7519226074219	402.77178955078125
130	402.77606201171875	77.2800802506667					1	DETECTED	402.7761 m/z @77.28 [151020OFc1_NvH-0949-Control-24.raw]	402.77606201171875	77.2800802506667	1.64913841466667	98.1308803149333	96.48174190026663	259615.671875	1.076313121834255E8	0	8032	0.18057235283718853	32.07099648927922	65.0901634949929	402.7721252441406	402.7860412597656
131	402.78802490234375	46.0959276168					1	DETECTED	402.7880 m/z @46.10 [151020OFc1_NvH-0949-Control-24.raw]	402.78802490234375	46.0959276168	1.45785911813333	98.1308803149333	96.67302119679997	139774.1875	1.4642299895801517E8	0	8032	75.81075689429686	1.063812868608126	0.909253492156742	402.78607177734375	402.79498291015625
132	402.80499267578125	93.9103616208					1	DETECTED	402.8050 m/z @93.91 [151020OFc1_NvH-0949-Control-24.raw]	402.80499267578125	93.9103616208	1.5485622616	98.1308803149333	96.5823180533333	147279.453125	1.4200790458841577E8	0	8032	0.07253115773985996	16.669873274889035	0.002645664936527521	402.7950439453125	402.8089294433594
133	402.8189697265625	23.9479636829333					1	DETECTED	402.8190 m/z @23.95 [151020OFc1_NvH-0949-Control-24.raw]	402.8189697265625	23.9479636829333	0.887455001866667	99.9821771661333	99.09472216426663	882429.5	1.5458013037842885E8	0	8032	0.10903361698602865	32.328957207425546	0.08281536875538834	402.8089904785156	402.8288879394531
134	402.8315124511719	90.1176402256					1	DETECTED	402.8315 m/z @90.12 [151020OFc1_NvH-0949-Control-24.raw]	402.8315124511719	90.1176402256	0.121817945066667	99.8280039293333	99.70618598426664	465821.21875	1.7111230087073714E8	0	8032	16.72142971360725	2.849069984203427	0.3525957016603202	402.82904052734375	402.8414306640625
135	402.8420715332031	92.7938576272					1	DETECTED	402.8421 m/z @92.79 [151020OFc1_NvH-0949-Control-24.raw]	402.8420715332031	92.7938576272	1.4273932112	99.9602028797333	98.5328096685333	215436.015625	1.0944898672944093E8	0	8032	13.518828223796618	0.5505958350796878	0.16119660730744184	402.8415222167969	402.84832763671875
136	402.8583679199219	11.7942832568					1	DETECTED	402.8584 m/z @11.79 [151020OFc1_NvH-0949-Control-24.raw]	402.8583679199219	11.7942832568	0.00728545946666667	99.9929209114667	99.98563545200003	2512221.25	1.6623343258084342E8	3	8032	0.13659871567651294	220.64067499026234	69.58390237399001	402.848388671875	402.86834716796875
137	402.86993408203125	33.6420274629333					1	DETECTED	402.8699 m/z @33.64 [151020OFc1_NvH-0949-Control-24.raw]	402.86993408203125	33.6420274629333	1.4273932112	99.43919772	98.0118045088	208944.359375	1.4983974752495107E8	0	8032	6.198233790733386	1.5995201019983822	0.011558693803548604	402.8683776855469	402.8711242675781
138	402.8811340332031	23.7689066264					1	DETECTED	402.8811 m/z @23.77 [151020OFc1_NvH-0949-Control-24.raw]	402.8811340332031	23.7689066264	0.00728545946666667	99.7838132408	99.77652778133333	1256857.0	1.5180530610300905E8	0	8032	61.85769019489865	4.309713034507078	5.1606964017180195	402.87115478515625	402.88116455078125
139	402.89117431640625	33.0238785408					1	DETECTED	402.8912 m/z @33.02 [151020OFc1_NvH-0949-Control-24.raw]	402.89117431640625	33.0238785408	0.00728545946666667	99.9821771661333	99.97489170666663	2100062.75	2.2252188586328137E8	3	8032	6.687282911850975	1.7602200983599643	0.018660649103300758	402.8811950683594	402.9011535644531
140	402.9034118652344	83.9930036384					1	DETECTED	402.9034 m/z @83.99 [151020OFc1_NvH-0949-Control-24.raw]	402.9034118652344	83.9930036384	0.00728545946666667	99.9821771661333	99.97489170666663	451584.8125	1.4249606861512622E8	0	8032	10.424960456664522	0.5070705240007258	1.7045363262396398	402.9012145996094	402.91339111328125
141	402.9174499511719	83.9930036384					1	DETECTED	402.9174 m/z @83.99 [151020OFc1_NvH-0949-Control-24.raw]	402.9174499511719	83.9930036384	0.00728545946666667	99.9929209114667	99.98563545200003	428775.6875	1.422481656142258E8	0	8032	9.322684168389756	0.5011175123736212	0.14729724776543043	402.9134521484375	402.923095703125
142	402.93310546875	83.6195746101333					1	DETECTED	402.9331 m/z @83.62 [151020OFc1_NvH-0949-Control-24.raw]	402.93310546875	83.6195746101333	0.00728545946666667	99.9929209114667	99.98563545200003	464330.59375	1.6424952784752762E8	0	8032	10.81570485006489	0.5326125812703577	0.6619461969691243	402.9231262207031	402.9344177246094
143	402.9444274902344	83.6195746101333					1	DETECTED	402.9444 m/z @83.62 [151020OFc1_NvH-0949-Control-24.raw]	402.9444274902344	83.6195746101333	0.00728545946666667	99.8832306896	99.87594523013333	515092.4375	1.4604062217279306E8	0	8032	73.14642198414236	0.5226038623626343	0.012070138444987914	402.9344482421875	402.9495544433594
144	402.9595642089844	14.9719175928					1	DETECTED	402.9596 m/z @14.97 [151020OFc1_NvH-0949-Control-24.raw]	402.9595642089844	14.9719175928	0.0767474029333333	99.8280039293333	99.75125652639997	1062783.625	1.7440447958185622E8	4	8032	68.77000746862322	0.6753274548797291	7.214200706790793	402.9495849609375	402.9695129394531
145	402.9798583984375	81.9999017338667					1	DETECTED	402.9799 m/z @82.00 [151020OFc1_NvH-0949-Control-24.raw]	402.9798583984375	81.9999017338667	0.00728545946666667	99.9712254162667	99.96393995680003	1045734.3125	1.7990096734058583E8	0	8032	38.510343550227816	7.074235530708198	10.086854441998705	402.9698791503906	402.9898376464844
146	403.00018310546875	83.6693804125333					1	DETECTED	403.0002 m/z @83.67 [151020OFc1_NvH-0949-Control-24.raw]	403.00018310546875	83.6693804125333	0.178167066133333	99.6615020928	99.48333502666668	2176321.0	1.7461896549061343E8	0	8032	10.93009657112242	0.7890287858986981	3.7008216754384686	402.990234375	403.0004577636719
147	403.0104675292969	83.6693804125333					1	DETECTED	403.0105 m/z @83.67 [151020OFc1_NvH-0949-Control-24.raw]	403.0104675292969	83.6693804125333	0.00728545946666667	99.8944600698667	99.88717461040002	3217957.75	1.8006415988983732E8	0	8032	11.66203171598761	0.5734381326410427	0.15170956441130692	403.00048828125	403.02044677734375
148	403.0284118652344	83.6693804125333					1	DETECTED	403.0284 m/z @83.67 [151020OFc1_NvH-0949-Control-24.raw]	403.0284118652344	83.6693804125333	0.00728545946666667	99.9166242730667	99.90933881360003	2305622.5	1.7479918434941608E8	0	8032	11.46203045196691	0.7235593936734681	0.2827192975574616	403.0204772949219	403.03839111328125
149	403.0430603027344	83.6693804125333					1	DETECTED	403.0431 m/z @83.67 [151020OFc1_NvH-0949-Control-24.raw]	403.0430603027344	83.6693804125333	0.0192314389333333	99.8832306896	99.86399925066667	2235289.75	2.900541094658216E8	0	8032	16.65223270917835	0.6633373654220283	0.4426229913255538	403.0384216308594	403.05303955078125
150	403.063720703125	81.4517245666667					1	DETECTED	403.0637 m/z @81.45 [151020OFc1_NvH-0949-Control-24.raw]	403.063720703125	81.4517245666667	0.110701391466667	98.5053609626667	98.39465957120004	330545.90625	1.7188006127952546E8	0	8032	40.909155843154174	0.8429237035333835	0.23992575252985765	403.0537414550781	403.0652160644531
151	403.0752258300781	89.9071445008					1	DETECTED	403.0752 m/z @89.91 [151020OFc1_NvH-0949-Control-24.raw]	403.0752258300781	89.9071445008	0.0651684749333333	98.8434655106667	98.77829703573337	498195.8125	1.9546808530816457E8	0	8032	8.785107812667817	4.382395617147822	0.1947814265200519	403.06524658203125	403.0752868652344
152	403.0852966308594	89.9071445008					1	DETECTED	403.0853 m/z @89.91 [151020OFc1_NvH-0949-Control-24.raw]	403.0852966308594	89.9071445008	0.00728545946666667	98.5053609626667	98.49807550320003	530937.8125	1.894725846961746E8	0	8032	2.7825755574388467	1.12902388041124	1.2880366337103784	403.0753173828125	403.0862121582031
153	403.0962219238281	89.8585081472					1	DETECTED	403.0962 m/z @89.86 [151020OFc1_NvH-0949-Control-24.raw]	403.0962219238281	89.8585081472	0.00728545946666667	99.0090345813333	99.00174912186662	819106.625	1.9642513259417462E8	0	8032	0.20720580152111268	0.5257773667990714	0.20177363944674415	403.08624267578125	403.102294921875
154	403.1123046875	89.8410042544					1	DETECTED	403.1123 m/z @89.84 [151020OFc1_NvH-0949-Control-24.raw]	403.1123046875	89.8410042544	0.0651684749333333	97.2840809306667	97.21891245573337	1077360.25	2.051326026619654E8	0	8032	0.16133052848844898	0.6986146292042209	0.1016874269638601	403.10235595703125	403.1173095703125
155	403.1273193359375	89.7952354005333					1	DETECTED	403.1273 m/z @89.80 [151020OFc1_NvH-0949-Control-24.raw]	403.1273193359375	89.7952354005333	0.0881283672	99.5053832613333	99.4172548941333	1210245.875	2.2819171062473512E8	0	8032	0.15114042549581086	1.080096965253641	0.04260374440461881	403.1173400878906	403.1372985839844
156	403.1430969238281	89.7798983274667					1	DETECTED	403.1431 m/z @89.78 [151020OFc1_NvH-0949-Control-24.raw]	403.1430969238281	89.7798983274667	0.2449440912	93.6637412234667	93.4187971322667	813037.125	2.1490886276598847E8	0	8032	42.44195619366132	0.5311985738996041	0.08366926856136163	403.1373291015625	403.15032958984375
157	403.16033935546875	89.7798983274667					1	DETECTED	403.1603 m/z @89.78 [151020OFc1_NvH-0949-Control-24.raw]	403.16033935546875	89.7798983274667	0.2449440912	93.6541000754667	93.4091559842667	1126165.0	2.240418180855299E8	3	8032	37.963481406938854	0.5581372261448582	0.048762101690437196	403.1503601074219	403.1703186035156
158	403.1809387207031	89.9415345541333					1	DETECTED	403.1809 m/z @89.94 [151020OFc1_NvH-0949-Control-24.raw]	403.1809387207031	89.9415345541333	0.00728545946666667	99.9929209114667	99.98563545200003	524421.8125	1.9755432939921808E8	2	8032	42.59109190531205	0.5111016851735211	0.21878377667508733	403.17095947265625	403.1825866699219
159	403.1925964355469	11.7942832568					1	DETECTED	403.1926 m/z @11.79 [151020OFc1_NvH-0949-Control-24.raw]	403.1925964355469	11.7942832568	0.233550522133333	95.2783144184	95.04476389626667	1396868.125	2.4368980518716398E8	2	8032	0.15166469745738453	35.08423120087388	373.9326620901475	403.1826171875	403.194580078125
160	403.20458984375	30.5988335418667					1	DETECTED	403.2046 m/z @30.60 [151020OFc1_NvH-0949-Control-24.raw]	403.20458984375	30.5988335418667	0.266954317866667	97.1088228456	96.84186852773334	2806252.25	2.552045208308173E8	3	8032	0.14765243712760778	0.7785425838574195	4.82155695122521	403.1946105957031	403.20550537109375
161	403.21551513671875	21.4687024488					1	DETECTED	403.2155 m/z @21.47 [151020OFc1_NvH-0949-Control-24.raw]	403.21551513671875	21.4687024488	0.133001476266667	99.861360056	99.72835857973332	1.1783505E7	5.977989032183653E8	2	8032	2.345220074530925	1.376010838059266	0.5158246914208007	403.2055358886719	403.2254943847656
162	403.2262268066406	33.8888392496					1	DETECTED	403.2262 m/z @33.89 [151020OFc1_NvH-0949-Control-24.raw]	403.2262268066406	33.8888392496	0.00728545946666667	99.9929209114667	99.98563545200003	1395305.625	2.742902878638976E8	2	8032	0.9601300876235683	2.1099439219502174	17.971286459715298	403.22552490234375	403.2362060546875
163	403.2442932128906	54.9230355485333					1	DETECTED	403.2443 m/z @54.92 [151020OFc1_NvH-0949-Control-24.raw]	403.2442932128906	54.9230355485333	0.780201929066667	97.6689665194667	96.88876459040003	1113333.125	2.6206336102946E8	2	8032	20.629158695872412	1.513008582113226	0.3671460811482506	403.2362365722656	403.2542419433594
164	403.2591857910156	43.8455280712					1	DETECTED	403.2592 m/z @43.85 [151020OFc1_NvH-0949-Control-24.raw]	403.2591857910156	43.8455280712	0.780201929066667	91.9477157605333	91.16751383146664	296270.96875	2.4860930970538086E8	2	8032	28.08304269187515	1.0085645292329983	0.1917893000043349	403.2543029785156	403.26324462890625
165	403.27325439453125	43.9605646258667					1	DETECTED	403.2733 m/z @43.96 [151020OFc1_NvH-0949-Control-24.raw]	403.27325439453125	43.9605646258667	0.8447887952	96.1646710613333	95.31988226613329	329559.5625	2.945936756416528E8	0	8032	16.69913337115178	1.299059197021342	29.443088512860363	403.2632751464844	403.28271484375
166	403.292724609375	69.7562900130667					1	DETECTED	403.2927 m/z @69.76 [151020OFc1_NvH-0949-Control-24.raw]	403.292724609375	69.7562900130667	0.8447887952	99.0533154805333	98.2085266853333	411130.75	3.5357339110223156E8	2	8032	42.42782535378759	0.5235948400269255	0.0010568375932102428	403.28277587890625	403.29888916015625
167	403.3089294433594	69.7562900130667					1	DETECTED	403.3089 m/z @69.76 [151020OFc1_NvH-0949-Control-24.raw]	403.3089294433594	69.7562900130667	0.855301032266667	97.5365011850667	96.68120015280003	467187.875	2.935197716478919E8	0	8032	40.93573857570581	0.7372860231772322	0.4444138641509021	403.2989501953125	403.31890869140625
168	403.3247985839844	76.2238088162667					1	DETECTED	403.3248 m/z @76.22 [151020OFc1_NvH-0949-Control-24.raw]	403.3247985839844	76.2238088162667	0.855301032266667	94.6831523928	93.82785136053333	278880.0	3.275509627399581E8	0	8032	44.7270821630921	0.5031997315096767	0.25768681731404797	403.3189392089844	403.33477783203125
169	403.34637451171875	39.6519780394667					1	DETECTED	403.3464 m/z @39.65 [151020OFc1_NvH-0949-Control-24.raw]	403.34637451171875	39.6519780394667	0.866165992533333	97.1966928122667	96.33052681973336	293961.75	3.3003406128142124E8	0	8032	19.109247497945603	1.3611618245763137	2.920961596295863	403.3363952636719	403.3501892089844
170	403.3601989746094	44.0082766957333					1	DETECTED	403.3602 m/z @44.01 [151020OFc1_NvH-0949-Control-24.raw]	403.3601989746094	44.0082766957333	0.0537673482666667	99.3172122226667	99.26344487440004	498320.375	2.9347995477660036E8	0	8032	3.0965872044188174	1.3895012723138023	1.4982662147711046	403.3502197265625	403.37017822265625
171	403.376953125	49.9310110216					1	DETECTED	403.3770 m/z @49.93 [151020OFc1_NvH-0949-Control-24.raw]	403.376953125	49.9310110216	1.80665969066667	94.9739407541333	93.16728106346663	279539.84375	3.3064319550179607E8	0	8032	12.752953763259576	0.7770026596391749	1.0951195353538874	403.3702087402344	403.379150390625
172	403.38916015625	74.65528086					1	DETECTED	403.3892 m/z @74.66 [151020OFc1_NvH-0949-Control-24.raw]	403.38916015625	74.65528086	0.0537673482666667	99.7838132408	99.73004589253334	349819.75	3.243432832094774E8	0	8032	39.498189735759226	0.5065747500458967	0.026065498654379907	403.3791809082031	403.3991394042969
173	403.4091491699219	74.65528086					1	DETECTED	403.4091 m/z @74.66 [151020OFc1_NvH-0949-Control-24.raw]	403.4091491699219	74.65528086	0.0537673482666667	99.8058857488	99.75211840053333	499561.65625	3.4988479623470485E8	2	8032	27.948373517586944	0.6729252478126209	0.4377898691043151	403.399169921875	403.41912841796875
174	403.4200134277344	44.7803382872					1	DETECTED	403.4200 m/z @44.78 [151020OFc1_NvH-0949-Control-24.raw]	403.4200134277344	44.7803382872	0.0537673482666667	99.9712254162667	99.91745806800004	448546.53125	3.6515291059854203E8	3	8032	11.294397740175889	0.5410228701172807	27.704551975224465	403.4191589355469	403.42999267578125
175	403.43511962890625	46.6360065906667					1	DETECTED	403.4351 m/z @46.64 [151020OFc1_NvH-0949-Control-24.raw]	403.43511962890625	46.6360065906667	0.0537673482666667	95.9022841984	95.84851685013334	324262.84375	3.799241193417366E8	0	8032	25.355979619100754	0.9096275143734813	0.2961759635249805	403.4300231933594	403.4442443847656
176	403.4542541503906	10.2130987026667					1	DETECTED	403.4543 m/z @10.21 [151020OFc1_NvH-0949-Control-24.raw]	403.4542541503906	10.2130987026667	0.0537673482666667	99.24024618	99.18647883173334	1567508.375	3.4150812623110485E8	2	8032	0.12203794807059332	27.79879221803805	356.8938005082013	403.44427490234375	403.4642028808594
177	403.471435546875	33.0906159570667					1	DETECTED	403.4714 m/z @33.09 [151020OFc1_NvH-0949-Control-24.raw]	403.471435546875	33.0906159570667	0.0767474029333333	99.4280979749333	99.35135057199996	789382.25	3.428564367421265E8	2	8032	12.711336083275928	2.9171034433628753	0.7561108942516813	403.4642639160156	403.4806213378906
178	403.4906311035156	12.6787374773333					1	DETECTED	403.4906 m/z @12.68 [151020OFc1_NvH-0949-Control-24.raw]	403.4906311035156	12.6787374773333	0.0767474029333333	98.8213366325333	98.74458922959997	2014853.625	3.4411859342293954E8	0	8032	0.23876971692456195	17.89013806369916	156.72481998376418	403.48065185546875	403.5006103515625
179	403.50421142578125	42.7941567389333					1	DETECTED	403.5042 m/z @42.79 [151020OFc1_NvH-0949-Control-24.raw]	403.50421142578125	42.7941567389333	0.0767474029333333	97.0759957506667	96.99924834773337	372099.40625	3.6553886434283006E8	2	8032	1.1122613172617761	0.7125738712373854	0.1818797319967032	403.5006408691406	403.5141906738281
180	403.5263977050781	11.7942832568					1	DETECTED	403.5264 m/z @11.79 [151020OFc1_NvH-0949-Control-24.raw]	403.5263977050781	11.7942832568	0.354361258133333	90.654200552	90.29983929386667	535386.875	3.2260805282065487E8	2	8032	30.98515325889381	4.896179777842458	31.27662295929014	403.5164794921875	403.5265197753906
181	403.5365295410156	12.6071821365333					1	DETECTED	403.5365 m/z @12.61 [151020OFc1_NvH-0949-Control-24.raw]	403.5365295410156	12.6071821365333	0.322084257866667	99.8392225416	99.51713828373333	1.4533249E7	4.561925200632225E8	3	8032	0.15363129293680444	62.75867862427347	138.2616791472253	403.52655029296875	403.5465087890625
182	403.5513000488281	26.7468271464					1	DETECTED	403.5513 m/z @26.75 [151020OFc1_NvH-0949-Control-24.raw]	403.5513000488281	26.7468271464	0.322084257866667	99.7614740986667	99.43938984080003	1187403.375	2.6587197902313268E8	3	8032	1.228097610450586	1.5518940743657323	2.0688591453290677	403.5465393066406	403.561279296875
183	403.565673828125	42.5913714224					1	DETECTED	403.5657 m/z @42.59 [151020OFc1_NvH-0949-Control-24.raw]	403.565673828125	42.5913714224	0.322084257866667	99.3620200770667	99.03993581920004	428137.5	2.5268036611506316E8	3	8032	52.48020022838105	0.759526628679533	0.4735059893218382	403.5613098144531	403.5738525390625
184	403.5838623046875	35.9381892562667					1	DETECTED	403.5839 m/z @35.94 [151020OFc1_NvH-0949-Control-24.raw]	403.5838623046875	35.9381892562667	0.322084257866667	99.0755085581333	98.75342430026663	1634326.875	3.083531616494779E8	3	8032	0.23720500490441765	0.7876136449675505	1.772653175908063	403.5738830566406	403.5938415527344
185	403.597412109375	37.9124919456					1	DETECTED	403.5974 m/z @37.91 [151020OFc1_NvH-0949-Control-24.raw]	403.597412109375	37.9124919456	0.322084257866667	98.8768986661333	98.55481440826664	296765.40625	2.9106389309711754E8	0	8032	14.43759490894156	1.6720117872347746	0.7331644024693281	403.5938720703125	403.6073913574219
186	403.6136169433594	42.5633286314667					1	DETECTED	403.6136 m/z @42.56 [151020OFc1_NvH-0949-Control-24.raw]	403.6136169433594	42.5633286314667	0.322084257866667	87.0071777053333	86.68509344746664	289155.8125	3.3461947145101607E8	0	8032	18.351969890576285	0.7187631162594368	0.8580717362731187	403.6074523925781	403.6235656738281
187	403.6275939941406	42.3983800946667					1	DETECTED	403.6276 m/z @42.40 [151020OFc1_NvH-0949-Control-24.raw]	403.6275939941406	42.3983800946667	0.322084257866667	99.4169483981333	99.09486414026664	267854.59375	3.471721579412125E8	0	8032	32.11126249620705	0.7769811305844023	0.4446450101685005	403.6236572265625	403.63568115234375
188	403.64569091796875	42.3983800946667					1	DETECTED	403.6457 m/z @42.40 [151020OFc1_NvH-0949-Control-24.raw]	403.64569091796875	42.3983800946667	0.9191444064	73.8930208176	72.97387641120001	361450.0	2.1934933254436335E8	3	8032	3.1070991348099923	0.7660784788827816	0.4587512410562559	403.63580322265625	403.6556701660156
189	403.6587829589844	42.3677760472					1	DETECTED	403.6588 m/z @42.37 [151020OFc1_NvH-0949-Control-24.raw]	403.6587829589844	42.3677760472	4.75807079493333	96.7179125104	91.95984171546667	244344.21875	2.852137572631499E8	0	8032	17.72296825814876	0.7379130776825069	0.4561310992174645	403.6557312011719	403.6686706542969
190	403.6749267578125	11.34015038					1	DETECTED	403.6749 m/z @11.34 [151020OFc1_NvH-0949-Control-24.raw]	403.6749267578125	11.34015038	5.4977875912	99.3729804456	93.87519285440001	243417.359375	2.324851087647386E8	2	8032	15.353961945982656	0.5433346470844598	0.8372690499702952	403.6687927246094	403.67974853515625
191	403.68975830078125	18.9566498888					1	DETECTED	403.6898 m/z @18.96 [151020OFc1_NvH-0949-Control-24.raw]	403.68975830078125	18.9566498888	1.86359887386667	97.7126994805333	95.84910060666664	331199.84375	1.6235577657279676E8	2	8032	39.083778206949674	0.7084633020449219	0.9274814190701323	403.6798095703125	403.69970703125
192	403.70013427734375	12.3206560885333					1	DETECTED	403.7001 m/z @12.32 [151020OFc1_NvH-0949-Control-24.raw]	403.70013427734375	12.3206560885333	5.59581523146667	57.2866815722667	51.69086634080003	291272.34375	2.1342335208891064E8	0	8032	1.4104144991043537	0.6058093749453389	1.404290638957383	403.69976806640625	403.701171875
193	403.711181640625	26.1653563904					1	DETECTED	403.7112 m/z @26.17 [151020OFc1_NvH-0949-Control-24.raw]	403.711181640625	26.1653563904	3.21250004613333	99.4280979749333	96.21559792879997	8150825.5	5.150339032632231E8	2	8032	6.81329210233482	0.5383696025852022	0.08599923999288389	403.70123291015625	403.7188720703125
194	403.7289123535156	21.4687024488					1	DETECTED	403.7289 m/z @21.47 [151020OFc1_NvH-0949-Control-24.raw]	403.7289123535156	21.4687024488	2.80988666135	97.7675175634667	94.95763090211669	8804707.0	3.797668066149663E8	2	8032	0.224810252482186	36.8998236071405	15.390026973407648	403.7189636230469	403.7388916015625
195	403.7398376464844	12.630771672					1	DETECTED	403.7398 m/z @12.63 [151020OFc1_NvH-0949-Control-24.raw]	403.7398376464844	12.630771672	2.1556994608	95.7398533930667	93.5841539322667	2084215.375	2.0265277762503397E8	2	8032	0.21130497905544487	40.048271210866346	33.759745097943	403.73895263671875	403.7497863769531
196	403.752197265625	34.38965886					1	DETECTED	403.7522 m/z @34.39 [151020OFc1_NvH-0949-Control-24.raw]	403.752197265625	34.38965886	3.44062740933333	99.6949763264	96.25434891706666	286698.125	1.7082060198054633E8	0	8032	16.883086998452704	0.5095912406561207	0.007566540678400814	403.75006103515625	403.7620544433594
197	403.7627258300781	51.1894716693333					1	DETECTED	403.7627 m/z @51.19 [151020OFc1_NvH-0949-Control-24.raw]	403.7627258300781	51.1894716693333	5.04876937466667	99.0312032152	93.98243384053332	192976.015625	1.782824115478945E8	0	8032	25.065005307330438	1.0840612225086153	1.9837017621791158	403.76226806640625	403.77020263671875
198	403.7804870605469	51.2156279088					1	DETECTED	403.7805 m/z @51.22 [151020OFc1_NvH-0949-Control-24.raw]	403.7804870605469	51.2156279088	5.566578268	99.1743493618667	93.6077710938667	222742.15625	1.6826071132777277E8	0	8032	25.012681775389403	1.1007256031690942	1.1111595575264923	403.77056884765625	403.79034423828125
199	403.8036804199219	17.1640825242667					1	DETECTED	403.8037 m/z @17.16 [151020OFc1_NvH-0949-Control-24.raw]	403.8036804199219	17.1640825242667	3.73962348346667	99.7283699637333	95.98874648026663	194330.125	1.3769546480925798E8	0	8032	14.175221733566964	1.1888133795364486	1.705198695611843	403.7937927246094	403.8069763183594
200	403.81707763671875	35.9972741608					1	DETECTED	403.8171 m/z @36.00 [151020OFc1_NvH-0949-Control-24.raw]	403.81707763671875	35.9972741608	1.00364388666667	99.9712254162667	98.96758152960004	322738.59375	1.1971848136966437E8	0	8032	0.1773829369573363	0.5067096347092824	0.006996533038100885	403.8073425292969	403.8270568847656
201	403.83038330078125	27.1079685258667					1	DETECTED	403.8304 m/z @27.11 [151020OFc1_NvH-0949-Control-24.raw]	403.83038330078125	27.1079685258667	0.0192314389333333	99.9274825365333	99.90825109759997	124281.9140625	1.2617014599647786E8	0	8032	15.86123243860691	2.399713229043042	4.562364617749308	403.8271484375	403.83587646484375
202	403.8459167480469	29.0694883698667					1	DETECTED	403.8459 m/z @29.07 [151020OFc1_NvH-0949-Control-24.raw]	403.8459167480469	29.0694883698667	0.0881283672	99.8392225416	99.7510941744	195884.71875	1.2070333952526492E8	3	8032	0.1187668299862743	2.4090108689397858	0.12012522457811886	403.8362121582031	403.85589599609375
203	403.85888671875	11.8237826354667					1	DETECTED	403.8589 m/z @11.82 [151020OFc1_NvH-0949-Control-24.raw]	403.85888671875	11.8237826354667	0.0192314389333333	99.7838132408	99.76458180186667	152395.265625	1.152418760134305E8	0	8032	0.04940795724314384	0.5046227680661912	0.4073822886198094	403.8559265136719	403.8596496582031
204	403.86968994140625	12.6071821365333					1	DETECTED	403.8697 m/z @12.61 [151020OFc1_NvH-0949-Control-24.raw]	403.86968994140625	12.6071821365333	0.00728545946666667	99.9384449512	99.93115949173333	8581326.0	2.5688483960337725E8	3	8032	0.15956845898381822	0.5775697424017227	0.9711751309089891	403.8597106933594	403.8796691894531
205	403.88525390625	26.6882568226667					1	DETECTED	403.8853 m/z @26.69 [151020OFc1_NvH-0949-Control-24.raw]	403.88525390625	26.6882568226667	0.00728545946666667	99.9929209114667	99.98563545200003	744019.1875	1.481848110281722E8	3	8032	10.343547086315784	0.6960232927236718	0.5590384005916721	403.87969970703125	403.8951721191406
206	403.8972473144531	5.9808482736					1	DETECTED	403.8972 m/z @5.98 [151020OFc1_NvH-0949-Control-24.raw]	403.8972473144531	5.9808482736	0.00728545946666667	99.9821771661333	99.97489170666663	173641.6875	1.2442110836457288E8	0	8032	20.33621588309517	1.0769669097463261	21.279222975693177	403.895263671875	403.9072265625
207	403.9178771972656	35.8787440426667					1	DETECTED	403.9179 m/z @35.88 [151020OFc1_NvH-0949-Control-24.raw]	403.9178771972656	35.8787440426667	0.00728545946666667	99.9493862408	99.94210078133332	1061212.375	2.389606870431612E8	3	8032	6.908563616932433	0.5061724355636287	0.0449649782700302	403.907958984375	403.9277648925781
208	403.9381103515625	43.9976849786667					1	DETECTED	403.9381 m/z @44.00 [151020OFc1_NvH-0949-Control-24.raw]	403.9381103515625	43.9976849786667	0.00728545946666667	99.9929209114667	99.98563545200003	60957.52734375	1.0904328419733347E8	0	8032	100.41129925767686	1.1744163582811904	1.4925659747386402	403.9282531738281	403.9453125
209	403.95550537109375	10.2426874941333					1	DETECTED	403.9555 m/z @10.24 [151020OFc1_NvH-0949-Control-24.raw]	403.95550537109375	10.2426874941333	0.00728545946666667	99.9602028797333	99.95291742026663	622664.4375	1.4780409939455318E8	0	8032	16.11408296310568	3.4461575840786347	144.47009134907506	403.9455261230469	403.9654846191406
210	403.9660339355469	26.5892794458667					1	DETECTED	403.9660 m/z @26.59 [151020OFc1_NvH-0949-Control-24.raw]	403.9660339355469	26.5892794458667	0.0423399269333333	99.9821771661333	99.93983723919996	476715.90625	1.2829959887513186E8	0	8032	0.09708834424081303	1.1877267387449337	0.4375465118878519	403.9655456542969	403.97601318359375
211	403.97991943359375	36.8494535133333					1	DETECTED	403.9799 m/z @36.85 [151020OFc1_NvH-0949-Control-24.raw]	403.97991943359375	36.8494535133333	1.7089624168	99.5946591962667	97.8856967794667	171792.046875	1.2923260116043998E8	0	8032	5.483584395080946	1.9860132485865623	0.003919588363915509	403.9760437011719	403.98370361328125
212	403.99371337890625	10.6337019237333					1	DETECTED	403.9937 m/z @10.63 [151020OFc1_NvH-0949-Control-24.raw]	403.99371337890625	10.6337019237333	0.200493907733333	99.8169648482667	99.61647094053336	1312055.75	1.5033089766189778E8	4	8032	2.1391248314349998	9.23479951136165	18.290027469917508	403.9837951660156	404.003662109375
213	404.0042724609375	17.1510884805333					1	DETECTED	404.0043 m/z @17.15 [151020OFc1_NvH-0949-Control-24.raw]	404.0042724609375	17.1510884805333	0.00728545946666667	99.9712254162667	99.96393995680003	161246.046875	1.1665874449540359E8	0	8032	0.11277782050754936	2.9751530999942815	1.7973228533757173	404.0037536621094	404.0078430175781
214	404.0180358886719	36.0169904202667					1	DETECTED	404.0180 m/z @36.02 [151020OFc1_NvH-0949-Control-24.raw]	404.0180358886719	36.0169904202667	0.121817945066667	99.9057119789333	99.78389403386663	505101.0625	1.0292831151322645E8	0	8032	0.4369826866356945	0.5977247636948608	0.008916953907026482	404.0082092285156	404.02783203125
215	404.0320739746094	46.1351501037333					1	DETECTED	404.0321 m/z @46.14 [151020OFc1_NvH-0949-Control-24.raw]	404.0320739746094	46.1351501037333	3.27873094026667	99.5388099648	96.26007902453333	359307.1875	1.3473525263653567E8	0	8032	0.26269752779454336	0.8085630568206353	0.051225291924805565	404.0281982421875	404.0415344238281
216	404.04669189453125	29.0058472741333					1	DETECTED	404.0467 m/z @29.01 [151020OFc1_NvH-0949-Control-24.raw]	404.04669189453125	29.0058472741333	0.0307311848	99.2844832568	99.253752072	233973.828125	1.1180196149879853E8	0	8032	1.4924232156263102	2246.3337110128973	1.7301399959841397	404.0423278808594	404.0563659667969
217	404.09088134765625	41.7225792733333					1	DETECTED	404.0909 m/z @41.72 [151020OFc1_NvH-0949-Control-24.raw]	404.09088134765625	41.7225792733333	0.332842533066667	99.8502726658667	99.51743013280003	47866.078125	1.1534782053219147E8	0	8032	91.67301898085078	1.2021993611278878	1.4043987222557757	404.0811462402344	404.097412109375
218	404.1195068359375	89.6008233573333					1	DETECTED	404.1195 m/z @89.60 [151020OFc1_NvH-0949-Control-24.raw]	404.1195068359375	89.6008233573333	0.354361258133333	99.8502726658667	99.49591140773336	8159660.0	4.255070565686272E8	0	8032	0.39086987631026204	0.7414377707089627	0.4055769153145686	404.1099853515625	404.1290588378906
219	404.15643310546875	90.3483817754667					1	DETECTED	404.1564 m/z @90.35 [151020OFc1_NvH-0949-Control-24.raw]	404.15643310546875	90.3483817754667	3.73962348346667	99.9821771661333	96.24255368266662	58719.0	1.1688538015265755E8	0	8032	0.4157404321897644	0.5496305408084823	0.10067770933545256	404.1470031738281	404.1656188964844
220	404.17626953125	42.6391420224					1	DETECTED	404.1763 m/z @42.64 [151020OFc1_NvH-0949-Control-24.raw]	404.17626953125	42.6391420224	0.00728545946666667	99.9929209114667	99.98563545200003	88450.625	1.3237993623245464E8	4	8032	82.93905024888188	1.1189796581030484	1.2083048704261532	404.1668395996094	404.1817626953125
221	404.1919250488281	90.0671783306667					1	DETECTED	404.1919 m/z @90.07 [151020OFc1_NvH-0949-Control-24.raw]	404.1919250488281	90.0671783306667	0.00728545946666667	99.9821771661333	99.97489170666663	3111335.5	1.8880457701122501E8	0	8032	0.13403278334612878	0.5130082669870263	3.1854892120649216	404.18218994140625	404.19317626953125
222	404.20318603515625	25.2207049962667					1	DETECTED	404.2032 m/z @25.22 [151020OFc1_NvH-0949-Control-24.raw]	404.20318603515625	25.2207049962667	3.06696290133333	99.861360056	96.79439715466667	2.4647904E7	7.974783067601148E8	2	8032	0.22252701946910136	0.5285188104281244	0.04990701335616351	404.1932067871094	404.2131652832031
223	404.2132263183594	26.3051411725333					1	DETECTED	404.2132 m/z @26.31 [151020OFc1_NvH-0949-Control-24.raw]	404.2132263183594	26.3051411725333	3.50642589493333	98.8434655106667	95.33703961573337	2247803.5	2.955433154050937E8	0	8032	6.90160344227397	0.8051296325693459	12.82448876184443	404.21319580078125	404.22064208984375
224	404.23065185546875	21.4687024488					1	DETECTED	404.2307 m/z @21.47 [151020OFc1_NvH-0949-Control-24.raw]	404.23065185546875	21.4687024488	0.00728545946666667	99.9929209114667	99.98563545200003	3303973.0	3.477400751200359E8	3	8032	4.096577114939148	0.5636762427623905	1.1029343395506173	404.2206726074219	404.2406005859375
225	404.2409362792969	41.1771500450667					1	DETECTED	404.2409 m/z @41.18 [151020OFc1_NvH-0949-Control-24.raw]	404.2409362792969	41.1771500450667	3.12809487573333	97.4602624874667	94.33216761173337	1415805.875	2.12786877227281E8	2	8032	34.05377455311606	1.3435676643014147	1.7970612249108613	404.24066162109375	404.25091552734375
226	404.2520446777344	35.8368239264					1	DETECTED	404.2520 m/z @35.84 [151020OFc1_NvH-0949-Control-24.raw]	404.2520446777344	35.8368239264	2.82893961201667	92.7587646485333	89.92982503651663	423337.09375	1.4660025400035083E8	2	8032	6.149121171492478	0.8147081797389863	0.01568450806218823	404.2509460449219	404.26202392578125
227	404.2633361816406	24.4193304845333					1	DETECTED	404.2633 m/z @24.42 [151020OFc1_NvH-0949-Control-24.raw]	404.2633361816406	24.4193304845333	6.24387661013333	95.4396980816	89.19582147146667	302109.25	1.1385198173095591E8	0	8032	0.08771416588344749	2.348817185052572	3.695515345649323	404.2620849609375	404.2733154296875
228	404.3008117675781	91.5886669904					1	DETECTED	404.3008 m/z @91.59 [151020OFc1_NvH-0949-Control-24.raw]	404.3008117675781	91.5886669904	1.65909266346667	95.6744996248	94.01540696133334	99685.4609375	9.682287706345624E7	0	8032	0.05884739258395655	0.5227168462932239	0.08577187898301894	404.2920227050781	404.3107604980469
229	404.3224792480469	61.2760633346667					1	DETECTED	404.3225 m/z @61.28 [151020OFc1_NvH-0949-Control-24.raw]	404.3224792480469	61.2760633346667	0.300022409333333	92.4361655576	92.13614314826667	45403.37890625	1.2191906856337695E8	0	8032	91.32412928600709	0.7555110314647158	0.5110220629294315	404.31298828125	404.3286437988281
230	404.41748046875	46.0530508016					1	DETECTED	404.4175 m/z @46.05 [151020OFc1_NvH-0949-Control-24.raw]	404.41748046875	46.0530508016	3.1091017408	99.2294820608	96.12038032	236070.78125	1.236311190684372E8	0	8032	0.055768131017060796	1.2668675072567144	0.001190024452787318	404.4076232910156	404.42730712890625
231	404.44586181640625	17.7331859450667					1	DETECTED	404.4459 m/z @17.73 [151020OFc1_NvH-0949-Control-24.raw]	404.44586181640625	17.7331859450667	4.1879395608	99.2733415802667	95.0854020194667	252734.328125	1.0862570227944833E8	0	8032	0.042728269520498685	0.6524725980374995	0.02129957114296866	404.4364929199219	404.4512023925781
232	404.4612121582031	26.3873685333333					1	DETECTED	404.4612 m/z @26.39 [151020OFc1_NvH-0949-Control-24.raw]	404.4612121582031	26.3873685333333	3.35521178613333	99.5276247066667	96.17241292053338	413965.21875	1.2438796112788884E8	0	8032	0.24703348370714195	0.5069570538647815	0.009957200715005558	404.4512634277344	404.47119140625
233	404.4771423339844	29.9457612381333					1	DETECTED	404.4771 m/z @29.95 [151020OFc1_NvH-0949-Control-24.raw]	404.4771423339844	29.9457612381333	2.25344828	95.1928339522667	92.9393856722667	240853.328125	1.0566948873929895E8	0	8032	5.837321561160213	0.5413886014590024	0.8164904474086316	404.4712219238281	404.4850769042969
234	404.4951477050781	10.6548351410667					1	DETECTED	404.4951 m/z @10.65 [151020OFc1_NvH-0949-Control-24.raw]	404.4951477050781	10.6548351410667	2.87699642828333	99.8058857488	96.92888932051666	598433.375	1.461465961552224E8	0	8032	0.17482136531321757	48.24373374319295	13.145852893716505	404.4851989746094	404.50506591796875
235	404.52032470703125	12.4640085066667					1	DETECTED	404.5203 m/z @12.46 [151020OFc1_NvH-0949-Control-24.raw]	404.52032470703125	12.4640085066667	2.89596840215	98.9978909477333	96.10192254558329	307780.96875	1.2273364263166519E8	0	8032	0.15530331882546022	0.6696587873870983	3.301452878945542	404.5104064941406	404.52508544921875
236	404.5351257324219	17.628404524					1	DETECTED	404.5351 m/z @17.63 [151020OFc1_NvH-0949-Control-24.raw]	404.5351257324219	17.628404524	3.20306902106667	99.3729804456	96.16991142453334	5589214.0	2.3529771699743173E8	3	8032	0.14017583150965507	1.4369502513857686	1.144823104855227	404.5252380371094	404.54510498046875
237	404.5556335449219	40.320036944					1	DETECTED	404.5556 m/z @40.32 [151020OFc1_NvH-0949-Control-24.raw]	404.5556335449219	40.320036944	2.7155638384	98.49439612	95.7788322816	1420722.125	1.4739083173054639E8	3	8032	0.1103790789592125	0.6006779747360305	0.027888038946231878	404.545654296875	404.56561279296875
238	404.57110595703125	34.9943836648					1	DETECTED	404.5711 m/z @34.99 [151020OFc1_NvH-0949-Control-24.raw]	404.57110595703125	34.9943836648	4.0313333056	79.8176679045333	75.7863345989333	451673.625	1.1495186473682602E8	0	8032	14.290756880525528	0.5571858836556395	12.147848450059069	404.5656433105469	404.57318115234375
239	404.58331298828125	27.8709079269333					1	DETECTED	404.5833 m/z @27.87 [151020OFc1_NvH-0949-Control-24.raw]	404.58331298828125	27.8709079269333	3.184305152	97.8001191944	94.6158140424	8087607.5	2.2925405316381618E8	3	8032	0.13925399767012792	1.205968789805547	2.809804726515074	404.5734558105469	404.5929260253906
240	404.60015869140625	30.9891999378667					1	DETECTED	404.6002 m/z @30.99 [151020OFc1_NvH-0949-Control-24.raw]	404.60015869140625	30.9891999378667	4.92513518453333	79.4786160418667	74.55348085733337	94707.78125	1.0311919601001932E8	0	8032	18.311927022257265	1.63372150475852	2.667616300774569	404.59381103515625	404.6091003417969
241	404.61920166015625	42.4876398192					1	DETECTED	404.6192 m/z @42.49 [151020OFc1_NvH-0949-Control-24.raw]	404.61920166015625	42.4876398192	2.9914929336	99.8058857488	96.8143928152	425721.5	1.1563730523709907E8	0	8032	3.792296263891764	0.5832582991287288	0.11826742277674657	404.60986328125	404.62896728515625
242	404.668212890625	23.9203073085333					1	DETECTED	404.6682 m/z @23.92 [151020OFc1_NvH-0949-Control-24.raw]	404.668212890625	23.9203073085333	3.90810508266667	96.8588883445333	92.95078326186663	117543.7109375	1.2643991312529549E8	0	8032	0.3621697743509458	4.6295731776344455	0.01367582678452424	404.6584777832031	404.677978515625
243	404.6878967285156	18.9999361872					1	DETECTED	404.6879 m/z @19.00 [151020OFc1_NvH-0949-Control-24.raw]	404.6878967285156	18.9999361872	4.23377872186667	94.8172741786667	90.58349545680002	89782.96875	1.2310167100168438E8	0	8032	15.545838526278818	3.6091495779001135	10.977524885165343	404.6783447265625	404.6944274902344
244	404.7044982910156	25.2207049962667					1	DETECTED	404.7045 m/z @25.22 [151020OFc1_NvH-0949-Control-24.raw]	404.7044982910156	25.2207049962667	3.74874456933333	98.4394680658667	94.69072349653338	1.0844287E7	3.372960254811018E8	2	8032	0.2202972491202182	1.4081116616330265	0.08998101537109793	404.69464111328125	404.7144775390625
245	404.714599609375	26.2335767138667					1	DETECTED	404.7146 m/z @26.23 [151020OFc1_NvH-0949-Control-24.raw]	404.714599609375	26.2335767138667	2.1945598904	99.7726923965333	97.5781325061333	653343.0	1.3555192899736768E8	0	8032	12.982527464122853	0.7351128710028659	0.3495512224265318	404.7145080566406	404.7217712402344
246	404.7317810058594	12.2501336010667					1	DETECTED	404.7318 m/z @12.25 [151020OFc1_NvH-0949-Control-24.raw]	404.7317810058594	12.2501336010667	2.92479907521667	95.0043800472	92.07958097198333	1842279.375	1.9857186042782262E8	2	8032	0.1885505523431128	8.411482268978428	10.882162577244102	404.7218017578125	404.74169921875
247	404.7427978515625	41.1771500450667					1	DETECTED	404.7428 m/z @41.18 [151020OFc1_NvH-0949-Control-24.raw]	404.7427978515625	41.1771500450667	3.42182736533333	98.9646412138667	95.54281384853337	502920.6875	1.2736917827642114E8	2	8032	3.54958430714791	0.6645054017509661	0.11652811829744161	404.7418212890625	404.7527770996094
248	404.7541198730469	29.8530836506667					1	DETECTED	404.7541 m/z @29.85 [151020OFc1_NvH-0949-Control-24.raw]	404.7541198730469	29.8530836506667	1.68909010533333	96.8910000373333	95.20190993199996	186401.125	9.327749300528555E7	0	8032	6.051450247014621	1.6901351326252956	0.025857329284034142	404.7528381347656	404.76385498046875
249	404.7649841308594	24.4532574277333					1	DETECTED	404.7650 m/z @24.45 [151020OFc1_NvH-0949-Control-24.raw]	404.7649841308594	24.4532574277333	2.33105437786667	67.1222096645333	64.79115528666664	163492.953125	8.306025004072936E7	0	8032	0.1162018859379792	1.8178888143689411	2.6357558392335165	404.7646484375	404.7743225097656
250	404.79815673828125	29.5021788530667					1	DETECTED	404.7982 m/z @29.50 [151020OFc1_NvH-0949-Control-24.raw]	404.79815673828125	29.5021788530667	1.33575234293333	96.5634604562667	95.22770811333336	154237.984375	9.35462215680955E7	0	8032	0.13997196661366473	3.215135270101241	5.448424844720728	404.7886657714844	404.8077697753906
251	404.81951904296875	46.0664991704					1	DETECTED	404.8195 m/z @46.07 [151020OFc1_NvH-0949-Control-24.raw]	404.81951904296875	46.0664991704	1.0666909048	99.9602028797333	98.8935119749333	127486.1171875	1.2325537497590871E8	0	8032	0.04942070233882845	1.18691622314006	1.5536611817966481	404.8105773925781	404.8294982910156
252	404.8561096191406	22.1882274373333					1	DETECTED	404.8561 m/z @22.19 [151020OFc1_NvH-0949-Control-24.raw]	404.8561096191406	22.1882274373333	0.0881283672	99.8502726658667	99.7621442986667	596296.25	1.1804906290131058E8	5	8032	0.03782001603389773	33.2337455749122	0.027079375610894362	404.8461608886719	404.85882568359375
253	404.86883544921875	17.6433436658667					1	DETECTED	404.8688 m/z @17.64 [151020OFc1_NvH-0949-Control-24.raw]	404.86883544921875	17.6433436658667	0.0537673482666667	99.9929209114667	99.93915356320004	2232157.5	2.0704260913192976E8	3	8032	0.5105440471522087	2.905528997225617	0.889458982119242	404.8588562011719	404.8788146972656
254	404.8790588378906	22.3965667128					1	DETECTED	404.8791 m/z @22.40 [151020OFc1_NvH-0949-Control-24.raw]	404.8790588378906	22.3965667128	0.0537673482666667	99.7283699637333	99.67460261546664	459246.59375	8.778111632807247E7	0	8032	0.1797644921031747	3.136519063838633	null	404.87884521484375	404.8802490234375
255	404.8902587890625	40.32951008					1	DETECTED	404.8903 m/z @40.33 [151020OFc1_NvH-0949-Control-24.raw]	404.8902587890625	40.32951008	0.00728545946666667	99.9602028797333	99.95291742026663	1018041.1875	1.4683240410276315E8	0	8032	0.07852313928227517	0.5693261152404985	0.4985802267892632	404.8802795410156	404.89300537109375
256	404.90301513671875	15.7748873653333					1	DETECTED	404.9030 m/z @15.77 [151020OFc1_NvH-0949-Control-24.raw]	404.90301513671875	15.7748873653333	0.00728545946666667	99.9929209114667	99.98563545200003	1140170.0	1.4067452292236635E8	3	8032	1.9808440564190253	1.7689299055796628	0.03650150642911286	404.8930358886719	404.9075012207031
257	404.91754150390625	27.8709079269333					1	DETECTED	404.9175 m/z @27.87 [151020OFc1_NvH-0949-Control-24.raw]	404.91754150390625	27.8709079269333	0.00728545946666667	99.9929209114667	99.98563545200003	5937157.0	2.007143347303783E8	3	8032	0.09568050007078455	1.895546871665357	36.68663720461581	404.9075622558594	404.9274597167969
258	404.9320983886719	29.5805720773333					1	DETECTED	404.9321 m/z @29.58 [151020OFc1_NvH-0949-Control-24.raw]	404.9320983886719	29.5805720773333	0.00728545946666667	99.9821771661333	99.97489170666663	39983.515625	1.0118857022325975E8	0	8032	100.31794796133903	1.6557897935243182	2.3584433698489233	404.92755126953125	404.93621826171875
259	404.9468994140625	21.3961903224					1	DETECTED	404.9469 m/z @21.40 [151020OFc1_NvH-0949-Control-24.raw]	404.9468994140625	21.3961903224	0.00728545946666667	99.9493862408	99.94210078133332	1331235.875	1.2932727327184558E8	0	8032	0.14880425346834514	12.225809426478769	17.308377269049032	404.93695068359375	404.9568176269531
260	404.9583435058594	16.399109724					1	DETECTED	404.9583 m/z @16.40 [151020OFc1_NvH-0949-Control-24.raw]	404.9583435058594	16.399109724	0.200493907733333	99.9166242730667	99.71613036533337	268477.78125	1.1634020913201384E8	0	8032	0.07050017574898249	30.6723888178569	1.1684469514389932	404.9570007324219	404.95867919921875
261	404.9687194824219	30.0470808738667					1	DETECTED	404.9687 m/z @30.05 [151020OFc1_NvH-0949-Control-24.raw]	404.9687194824219	30.0470808738667	0.00728545946666667	99.8944600698667	99.88717461040002	363306.28125	1.2009144838427627E8	0	8032	0.11290913852902307	0.8140559752521438	0.8948822863722632	404.958740234375	404.9786071777344
262	404.9830322265625	36.2968333784					1	DETECTED	404.9830 m/z @36.30 [151020OFc1_NvH-0949-Control-24.raw]	404.9830322265625	36.2968333784	0.4089647408	99.8502726658667	99.4413079250667	191124.640625	1.2004301337362266E8	0	8032	2.5242475324387783	1.5846427978143782	0.1408043051309365	404.9789123535156	404.989501953125
263	404.9995422363281	43.3954023554667					1	DETECTED	404.9995 m/z @43.40 [151020OFc1_NvH-0949-Control-24.raw]	404.9995422363281	43.3954023554667	0.0192314389333333	99.9929209114667	99.97368947253337	276391.625	1.1114555344624251E8	4	8032	0.10199930529638124	1.212739437109336	4.779739706926858	404.9900817871094	405.0058898925781
264	405.0164489746094	53.0874069098667					1	DETECTED	405.0164 m/z @53.09 [151020OFc1_NvH-0949-Control-24.raw]	405.0164489746094	53.0874069098667	0.0192314389333333	99.9384449512	99.91921351226667	914388.375	1.6701021934672686E8	3	8032	0.9683178660271992	0.6060578724949987	0.1678788396454884	405.0067138671875	405.0263366699219
265	405.0560607910156	22.2602865530667					1	DETECTED	405.0561 m/z @22.26 [151020OFc1_NvH-0949-Control-24.raw]	405.0560607910156	22.2602865530667	0.0307311848	99.9602028797333	99.9294716949333	427527.4375	1.1752780667215389E8	0	8032	0.21056118610393426	3.6847977071176174	8.515412650636671	405.046142578125	405.0659484863281
266	405.1037292480469	90.3575437776					1	DETECTED	405.1037 m/z @90.36 [151020OFc1_NvH-0949-Control-24.raw]	405.1037292480469	90.3575437776	2.0293007536	99.9057119789333	97.8764112253333	3131729.5	1.3305506935174975E8	0	8032	0.07070516672740723	1.2055746833721985	1.415842080570879	405.0942077636719	405.11181640625
267	405.1228942871094	89.2733373957333					1	DETECTED	405.1229 m/z @89.27 [151020OFc1_NvH-0949-Control-24.raw]	405.1228942871094	89.2733373957333	0.178167066133333	97.2731414672	97.09497440106668	1178885.125	1.625226396658841E8	0	8032	0.7337989730414449	1.0267345502969654	1.1207409058487454	405.11492919921875	405.1325988769531
268	405.16973876953125	23.6977518730667					1	DETECTED	405.1697 m/z @23.70 [151020OFc1_NvH-0949-Control-24.raw]	405.16973876953125	23.6977518730667	6.05915416826667	99.5946591962667	93.53550502800003	85577.921875	1.04736593022335E8	0	8032	10.030327557749382	2.6514439127591762	0.004861288747161581	405.1601257324219	405.17071533203125
269	405.180908203125	27.4230753192					1	DETECTED	405.1809 m/z @27.42 [151020OFc1_NvH-0949-Control-24.raw]	405.180908203125	27.4230753192	0.00728545946666667	99.9929209114667	99.98563545200003	741827.875	1.6005694712868178E8	3	8032	80.63895095190433	2.3663963976472835	5.365768168653819	405.17144775390625	405.1908874511719
270	405.19525146484375	90.0671783306667					1	DETECTED	405.1953 m/z @90.07 [151020OFc1_NvH-0949-Control-24.raw]	405.19525146484375	90.0671783306667	2.677369204	95.0043800472	92.3270108432	637080.8125	1.406242868880859E8	0	8032	0.12201402062103739	0.5073771549420113	0.0231239207626135	405.19091796875	405.1959533691406
271	405.2059631347656	25.1915909688					1	DETECTED	405.2060 m/z @25.19 [151020OFc1_NvH-0949-Control-24.raw]	405.2059631347656	25.1915909688	2.6869356128	99.8502726658667	97.1633370530667	2558709.5	2.8187538567257494E8	3	8032	0.30681342931635314	1.23157540120302	0.0461651525324736	405.19598388671875	405.2159118652344
272	405.21661376953125	23.0444546032					1	DETECTED	405.2166 m/z @23.04 [151020OFc1_NvH-0949-Control-24.raw]	405.21661376953125	23.0444546032	3.38371089546667	99.4169483981333	96.03323750266664	611830.875	1.272482804079872E8	0	8032	0.10756753231991922	0.5223323207071046	0.03884614532027287	405.2159729003906	405.21929931640625
273	405.2293395996094	29.9578589576					1	DETECTED	405.2293 m/z @29.96 [151020OFc1_NvH-0949-Control-24.raw]	405.2293395996094	29.9578589576	2.32125397466667	99.6504690933333	97.32921511866662	1798625.125	2.591594376521446E8	3	8032	14.113291262036723	0.5297302110554727	0.5282905894828361	405.2193908691406	405.23931884765625
274	405.2416076660156	32.5758004714667					1	DETECTED	405.2416 m/z @32.58 [151020OFc1_NvH-0949-Control-24.raw]	405.2416076660156	32.5758004714667	2.98193404053333	99.8944600698667	96.91252602933336	1150602.375	1.6726332473677072E8	2	8032	0.24136317814928532	0.5114343205877768	2.3139137814207276	405.2393493652344	405.25006103515625
275	405.26007080078125	62.8204026309333					1	DETECTED	405.2601 m/z @62.82 [151020OFc1_NvH-0949-Control-24.raw]	405.26007080078125	62.8204026309333	0.0423399269333333	99.4280979749333	99.38575804799996	2131784.25	1.9353269990268064E8	2	8032	0.35932610720006863	0.5111773457119042	0.01341649157003519	405.2500915527344	405.2681579589844
276	405.28485107421875	90.5600039296					1	DETECTED	405.2849 m/z @90.56 [151020OFc1_NvH-0949-Control-24.raw]	405.28485107421875	90.5600039296	7.626972068	99.7614740986667	92.1345020306667	137224.828125	1.2191132705265151E8	0	8032	0.842006249861555	0.5554753031603997	10.519868598879611	405.2751159667969	405.28607177734375
277	405.2995300292969	90.2915984018667					1	DETECTED	405.2995 m/z @90.29 [151020OFc1_NvH-0949-Control-24.raw]	405.2995300292969	90.2915984018667	0.00728545946666667	99.9821771661333	99.97489170666663	50856.25	1.0027353341651061E8	0	8032	90.78291957030999	0.5343664427872327	0.05721163522036124	405.2966003417969	405.3056640625
278	405.42181396484375	24.6828611677333					1	DETECTED	405.4218 m/z @24.68 [151020OFc1_NvH-0949-Control-24.raw]	405.42181396484375	24.6828611677333	1.36630225253333	98.1753060626667	96.80900381013338	226924.15625	1.1790007161094145E8	0	8032	3.8650661133811504	0.6872495954449279	0.5067425993626801	405.41192626953125	405.431640625
279	405.4483947753906	21.3702301306667					1	DETECTED	405.4484 m/z @21.37 [151020OFc1_NvH-0949-Control-24.raw]	405.4483947753906	21.3702301306667	2.78167157228333	95.9570066528	93.17533508051667	232473.515625	1.1458560455611958E8	0	8032	0.18313622054122192	0.6715530143170377	0.011928110141020876	405.4384460449219	405.4583435058594
280	405.4649353027344	11.3181448698667					1	DETECTED	405.4649 m/z @11.32 [151020OFc1_NvH-0949-Control-24.raw]	405.4649353027344	11.3181448698667	2.88651040055	96.7938139176	93.90730351705001	155313.53125	1.1251925759641317E8	0	8032	0.05380987100436663	0.6318845694239664	0.4845872213580084	405.45855712890625	405.4651184082031
281	405.47515869140625	23.9111743554667					1	DETECTED	405.4752 m/z @23.91 [151020OFc1_NvH-0949-Control-24.raw]	405.47515869140625	23.9111743554667	2.89596840215	96.6519554885333	93.7559870863833	1346098.0	1.3112004014623685E8	0	8032	0.21327372462287641	0.8771938507773159	1.564343901120759	405.4652099609375	405.485107421875
282	405.4924621582031	19.4869598661333					1	DETECTED	405.4925 m/z @19.49 [151020OFc1_NvH-0949-Control-24.raw]	405.4924621582031	19.4869598661333	3.43115210853333	98.8434655106667	95.41231340213338	745501.125	1.2929567153279878E8	0	8032	0.28803477808369493	1.2153350235186315	1.40023763362912	405.4851989746094	405.5023498535156
283	405.5188293457031	24.9850928408					1	DETECTED	405.5188 m/z @24.99 [151020OFc1_NvH-0949-Control-24.raw]	405.5188293457031	24.9850928408	4.73875805493333	97.8109937752	93.07223572026668	108908.6875	1.0253676625690147E8	0	8032	7.29305761347862	2.5622815708104807	7.601018783108808E-4	405.50921630859375	405.5213317871094
284	405.5314025878906	20.6337717805333					1	DETECTED	405.5314 m/z @20.63 [151020OFc1_NvH-0949-Control-24.raw]	405.5314025878906	20.6337717805333	2.70602899813333	98.7449539346667	96.03892493653336	1032605.75	1.4638101205017492E8	3	8032	0.13440340214418356	1.000358036995328	0.12653266316807607	405.5216064453125	405.54119873046875
285	405.54388427734375	17.2501519192					1	DETECTED	405.5439 m/z @17.25 [151020OFc1_NvH-0949-Control-24.raw]	405.54388427734375	17.2501519192	4.72920817813333	95.139601144	90.41039296586666	578995.75	1.2746826105618726E8	0	8032	5.894185557056922	0.8666556862349545	26.39601724754207	405.54144287109375	405.5538330078125
286	405.55865478515625	27.5379244146667					1	DETECTED	405.5587 m/z @27.54 [151020OFc1_NvH-0949-Control-24.raw]	405.55865478515625	27.5379244146667	2.35039949733333	94.8268675562667	92.47646805893338	323667.46875	1.2339437404959582E8	3	8032	12.877773582687993	1.536185586110928	73.84284725701146	405.55389404296875	405.5589904785156
287	405.56903076171875	37.7864552928					1	DETECTED	405.5690 m/z @37.79 [151020OFc1_NvH-0949-Control-24.raw]	405.56903076171875	37.7864552928	0.4515269344	98.4611306018667	98.0096036674667	1434049.0	1.7490901876017717E8	3	8032	22.057898482699827	0.611045556103213	0.18379818945591797	405.5590515136719	405.5790100097656
288	405.5862731933594	27.8467919					1	DETECTED	405.5863 m/z @27.85 [151020OFc1_NvH-0949-Control-24.raw]	405.5862731933594	27.8467919	2.16536218613333	63.4086540930667	61.24329190693337	498466.25	9.819756201336533E7	0	8032	0.14256867529800132	1.0331581532083738	0.24588035266958216	405.5790710449219	405.59588623046875
289	405.68267822265625	27.4807185477333					1	DETECTED	405.6827 m/z @27.48 [151020OFc1_NvH-0949-Control-24.raw]	405.68267822265625	27.4807185477333	4.27120771493333	92.9397062381333	88.66849852319997	294709.8125	1.1496674792456234E8	0	8032	0.24569965446418607	0.6907863801756835	2.595914897150685	405.6726989746094	405.6900939941406
290	405.70013427734375	17.5056905562667					1	DETECTED	405.7001 m/z @17.51 [151020OFc1_NvH-0949-Control-24.raw]	405.70013427734375	17.5056905562667	3.86211669386667	94.5895164141333	90.72739972026663	447255.8125	1.2136712634459232E8	0	8032	1.282949994175361	0.6120887673606533	1.0127230403989838	405.6901550292969	405.7030334472656
291	405.71307373046875	16.6872748458667					1	DETECTED	405.7131 m/z @16.69 [151020OFc1_NvH-0949-Control-24.raw]	405.71307373046875	16.6872748458667	2.78167157228333	88.7438914704	85.96221989811667	564787.375	1.2868455732108335E8	2	8032	8.587750789744408	2.9928970139026023	0.20172621147348374	405.7030944824219	405.7160339355469
292	405.7260437011719	23.9479636829333					1	DETECTED	405.7260 m/z @23.95 [151020OFc1_NvH-0949-Control-24.raw]	405.7260437011719	23.9479636829333	2.9438579264	96.6740820042667	93.7302240778667	1717949.75	1.7392675965890667E8	2	8032	9.154733579076016	0.5284198827879426	0.5455350381938404	405.716064453125	405.73602294921875
293	405.7397766113281	18.0802829056					1	DETECTED	405.7398 m/z @18.08 [151020OFc1_NvH-0949-Control-24.raw]	405.7397766113281	18.0802829056	2.98193404053333	98.7124647317333	95.73053069119997	1546145.5	1.7221841450859547E8	2	8032	0.22329732805333435	0.5323594422848917	0.03340827102897764	405.7360534667969	405.74957275390625
294	405.76123046875	62.8301394848					1	DETECTED	405.7612 m/z @62.83 [151020OFc1_NvH-0949-Control-24.raw]	405.76123046875	62.8301394848	3.38371089546667	97.2731414672	93.88943057173334	1056004.25	1.449884967323821E8	2	8032	26.961718785301997	0.5090840299520023	2.0754669173642957	405.7513427734375	405.7711181640625
295	405.7799987792969	41.1771500450667					1	DETECTED	405.7800 m/z @41.18 [151020OFc1_NvH-0949-Control-24.raw]	405.7799987792969	41.1771500450667	3.37435874853333	91.5407385976	88.16637984906667	46527.97265625	1.0949315284293851E8	0	8032	83.10981578941303	1.166135843745906	1.5394068800495082	405.7721862792969	405.78924560546875
296	405.8053283691406	35.2754737621333					1	DETECTED	405.8053 m/z @35.28 [151020OFc1_NvH-0949-Control-24.raw]	405.8053283691406	35.2754737621333	1.7484436616	99.0755085581333	97.32706489653329	66916.9453125	1.1702794432576793E8	0	8032	50.460183860254105	1.4299643143310377	1.7541317875818896	405.7953796386719	405.8152160644531
297	405.8343505859375	44.5079977744					1	DETECTED	405.8344 m/z @44.51 [151020OFc1_NvH-0949-Control-24.raw]	405.8343505859375	44.5079977744	0.278076918933333	99.4611875357333	99.18311061679996	245395.515625	1.05673957474611E8	0	8032	0.21513307899244438	1.3812586861273874	0.006050506165368724	405.8244323730469	405.8442077636719
298	405.84600830078125	38.0244572122667					1	DETECTED	405.8460 m/z @38.02 [151020OFc1_NvH-0949-Control-24.raw]	405.84600830078125	38.0244572122667	0.0192314389333333	99.7838132408	99.76458180186667	62234.5546875	9.803716432415609E7	0	8032	66.98704060919579	1.3068400604395427	1.9672034671186127	405.8445739746094	405.855712890625
299	405.86572265625	20.6113615178667					1	DETECTED	405.8657 m/z @20.61 [151020OFc1_NvH-0949-Control-24.raw]	405.86572265625	20.6113615178667	0.189410701333333	99.9602028797333	99.77079217839997	815549.75	1.4838725094005576E8	3	8032	0.24997232999647423	0.5805544290434227	2.925800606293144	405.8557434082031	405.8687438964844
300	405.8787536621094	14.4860150538667					1	DETECTED	405.8788 m/z @14.49 [151020OFc1_NvH-0949-Control-24.raw]	405.8787536621094	14.4860150538667	0.0192314389333333	99.9929209114667	99.97368947253337	1242414.5	1.5316389823242563E8	3	8032	0.12866576069665037	0.5185334087817988	165.60046867496106	405.8687744140625	405.8809814453125
301	405.8909912109375	17.7226527293333					1	DETECTED	405.8910 m/z @17.72 [151020OFc1_NvH-0949-Control-24.raw]	405.8909912109375	17.7226527293333	0.0881283672	99.9384449512	99.850316584	1996891.0	1.7588017481221107E8	3	8032	0.3487263808212404	0.6529211201561689	21.284310756049855	405.8810119628906	405.9009704589844
302	405.9077453613281	36.5754523709333					1	DETECTED	405.9077 m/z @36.58 [151020OFc1_NvH-0949-Control-24.raw]	405.9077453613281	36.5754523709333	0.00728545946666667	99.9929209114667	99.98563545200003	1210315.875	1.638202247180366E8	3	8032	1.4301089237539486	0.5157654491110679	1.5869321390974223	405.9010314941406	405.917724609375
303	405.9229736328125	50.8341217898667					1	DETECTED	405.9230 m/z @50.83 [151020OFc1_NvH-0949-Control-24.raw]	405.9229736328125	50.8341217898667	0.00728545946666667	99.9821771661333	99.97489170666663	156571.171875	1.1782005422747046E8	0	8032	23.239281469672395	0.9729385274035972	1.1805725454812048	405.9178161621094	405.932861328125
304	405.9522399902344	0.462101470666667					1	DETECTED	405.9522 m/z @0.46 [151020OFc1_NvH-0949-Control-24.raw]	405.9522399902344	0.462101470666667	0.00728545946666667	99.9929209114667	99.98563545200003	122038.9375	1.576309040964583E8	0	8032	0.9339522112568313	3.081260498112709	3.3864547305813217	405.94256591796875	405.95703125
305	405.9672546386719	50.0531245994667					1	DETECTED	405.9673 m/z @50.05 [151020OFc1_NvH-0949-Control-24.raw]	405.9672546386719	50.0531245994667	0.133001476266667	99.9712254162667	99.83822394000003	207786.65625	1.1806839331665622E8	4	8032	24.437667566235206	1.16147312551881	0.0391155759905482	405.95733642578125	405.9737548828125
306	405.98388671875	20.72323946					1	DETECTED	405.9839 m/z @20.72 [151020OFc1_NvH-0949-Control-24.raw]	405.98388671875	20.72323946	1.79716643466667	99.5946591962667	97.79749276160004	970710.1875	1.3800214599478716E8	4	8032	0.10006128474317322	1.5245111141559435	1.5479636564469388	405.9739074707031	405.99383544921875
307	405.994140625	19.5212663090667					1	DETECTED	405.9941 m/z @19.52 [151020OFc1_NvH-0949-Control-24.raw]	405.994140625	19.5212663090667	0.300022409333333	99.9493862408	99.64936383146666	366004.53125	1.1692198729248302E8	4	8032	111.56778717293085	720.4171345320211	490.4797627755184	405.993896484375	406.0040283203125
308	406.02008056640625	53.1877558181333					1	DETECTED	406.0201 m/z @53.19 [151020OFc1_NvH-0949-Control-24.raw]	406.02008056640625	53.1877558181333	0.549929945333333	99.6727683048	99.12283835946667	126474.671875	1.1461515706766896E8	0	8032	0.27462264316358187	0.9612162769827364	0.9364058537167841	406.0101318359375	406.02484130859375
309	406.0348815917969	44.5079977744					1	DETECTED	406.0349 m/z @44.51 [151020OFc1_NvH-0949-Control-24.raw]	406.0348815917969	44.5079977744	0.4198626944	99.4501376941333	99.03027499973331	240750.453125	1.1743021629829167E8	0	8032	0.24451791155106406	1.4662757927419348	0.09160438103216813	406.0250549316406	406.0444030761719
310	406.06781005859375	38.82097474					1	DETECTED	406.0678 m/z @38.82 [151020OFc1_NvH-0949-Control-24.raw]	406.06781005859375	38.82097474	0.0993599778666667	99.6949763264	99.59561634853333	103259.6796875	1.084958451977653E8	0	8032	25.651178306581976	1.2962037932005748	2.4955978386265723	406.0579528808594	406.0777893066406
311	406.1155090332031	89.6008233573333					1	DETECTED	406.1155 m/z @89.60 [151020OFc1_NvH-0949-Control-24.raw]	406.1155090332031	89.6008233573333	0.560344669333333	99.7948505258667	99.23450585653337	553402.5	1.5363680386631918E8	0	8032	0.8308303175932821	0.6572188550495518	0.8233869738699894	406.10638427734375	406.1224365234375
312	406.1715393066406	90.5900908832					1	DETECTED	406.1715 m/z @90.59 [151020OFc1_NvH-0949-Control-24.raw]	406.1715393066406	90.5900908832	6.61228718	96.7287688853333	90.1164817053333	331379.46875	1.1523183053266732E8	0	8032	0.04098688560890196	0.6811917037691654	0.15677933091603716	406.1635437011719	406.1718444824219
313	406.1818542480469	90.0551661512					1	DETECTED	406.1819 m/z @90.06 [151020OFc1_NvH-0949-Control-24.raw]	406.1818542480469	90.0551661512	0.0651684749333333	99.9929209114667	99.92775243653337	380347.875	1.2515786381729358E8	0	8032	0.5673887658813754	0.5099209891224572	0.012137692821377083	406.171875	406.18212890625
314	406.1922302246094	47.9392422328					1	DETECTED	406.1922 m/z @47.94 [151020OFc1_NvH-0949-Control-24.raw]	406.1922302246094	47.9392422328	0.00728545946666667	99.0755085581333	99.06822309866662	1113623.75	1.6038262772647947E8	2	8032	0.20840396673336414	1.2141635558431398	2.1457547831835595	406.1823425292969	406.19244384765625
315	406.20245361328125	89.7952354005333					1	DETECTED	406.2025 m/z @89.80 [151020OFc1_NvH-0949-Control-24.raw]	406.20245361328125	89.7952354005333	2.89596840215	99.8944600698667	96.99849166771669	1182485.125	2.2593777886501947E8	4	8032	72.59747142311976	0.5130162769335693	0.027691464124162835	406.1924743652344	406.21160888671875
316	406.22161865234375	39.6164910213333					1	DETECTED	406.2216 m/z @39.62 [151020OFc1_NvH-0949-Control-24.raw]	406.22161865234375	39.6164910213333	2.47619187973333	98.6462448338667	96.17005295413337	3.3427014E7	9.870566531312886E8	2	8032	0.33636447142338	2.0922883318969183	3.003497695956867	406.2116394042969	406.2315979003906
317	406.231689453125	20.4274868634667					1	DETECTED	406.2317 m/z @20.43 [151020OFc1_NvH-0949-Control-24.raw]	406.231689453125	20.4274868634667	3.4970993528	47.2649626493333	43.7678632965333	282010.0625	7.691614133899808E7	0	8032	9.692032482776145	0.6836016452416265	2.009202191702981	406.23162841796875	406.2323913574219
318	406.2424011230469	36.4888039146667					1	DETECTED	406.2424 m/z @36.49 [151020OFc1_NvH-0949-Control-24.raw]	406.2424011230469	36.4888039146667	2.65824587333333	98.3080278472	95.64978197386667	894116.75	2.0575149193582696E8	3	8032	27.0680151870107	0.5332449360034472	0.024461114743132006	406.232421875	406.2451477050781
319	406.25518798828125	17.8416560776					1	DETECTED	406.2552 m/z @17.84 [151020OFc1_NvH-0949-Control-24.raw]	406.25518798828125	17.8416560776	2.80988666135	98.3733438986667	95.5634572373167	1122432.0	1.93643580803798E8	2	8032	6.6178226033625585	3.865986904874046	13.91948523934674	406.2452087402344	406.2651672363281
320	406.2680969238281	46.4180428464					1	DETECTED	406.2681 m/z @46.42 [151020OFc1_NvH-0949-Control-24.raw]	406.2680969238281	46.4180428464	3.2692101312	69.6089149424	66.33970481120001	491482.4375	9.690720143550734E7	2	8032	1.0040552209152338	0.6702983021305754	54.29814366074041	406.26519775390625	406.27630615234375
321	406.27947998046875	91.4415648984167					1	DETECTED	406.2795 m/z @91.44 [151020OFc1_NvH-0949-Control-24.raw]	406.27947998046875	91.4415648984167	5.43744232666667	93.8351226682667	88.39768034160004	64598.96875	9.333038282917403E7	0	8032	0.12995706654839978	0.5139153664863748	0.027830732972749645	406.2782287597656	406.2893981933594
322	406.38861083984375	15.3333677949333					1	DETECTED	406.3886 m/z @15.33 [151020OFc1_NvH-0949-Control-24.raw]	406.38861083984375	15.3333677949333	0.0307311848	99.4057945165333	99.3750633317333	92629.75	1.0907326781366153E8	0	8032	0.10739776411452162	4.025088155295138	0.012234916426362725	406.3786926269531	406.3984069824219
323	406.4465026855469	32.01186488					1	DETECTED	406.4465 m/z @32.01 [151020OFc1_NvH-0949-Control-24.raw]	406.4465026855469	32.01186488	3.57100428746667	99.8502726658667	96.27926837840003	125319.0234375	1.1555789375287254E8	0	8032	19.678823775830367	1.9375407554926518	3.407808737279351	406.436767578125	406.4544982910156
324	406.46453857421875	26.5629957413333					1	DETECTED	406.4645 m/z @26.56 [151020OFc1_NvH-0949-Control-24.raw]	406.46453857421875	26.5629957413333	2.87699642828333	99.9821771661333	97.10518073784996	683939.6875	1.488411181777278E8	4	8032	0.5229326162736925	0.7931124508108983	2.1211774373719745	406.4547119140625	406.4744873046875
325	406.4765319824219	22.2459600794667					1	DETECTED	406.4765 m/z @22.25 [151020OFc1_NvH-0949-Control-24.raw]	406.4765319824219	22.2459600794667	3.118649492	96.8480317709333	93.7293822789333	202368.34375	1.1352485687645164E8	0	8032	0.1594650064944112	0.5040926682345772	0.11503946549486524	406.47454833984375	406.48651123046875
326	406.48944091796875	14.5717245376					1	DETECTED	406.4894 m/z @14.57 [151020OFc1_NvH-0949-Control-24.raw]	406.48944091796875	14.5717245376	0.758744119466667	99.6949763264	98.93623220693333	182478.4375	1.1559596260243785E8	0	8032	0.1783146382811509	0.5323445592834218	57.39442747204107	406.48687744140625	406.49932861328125
327	406.51702880859375	35.4437780597333					1	DETECTED	406.5170 m/z @35.44 [151020OFc1_NvH-0949-Control-24.raw]	406.51702880859375	35.4437780597333	2.88651040055	99.561109048	96.67459864745001	117002.734375	1.1303240080879037E8	0	8032	81.92119009026361	1.5604638190775575	2.5231812098647413	406.5072021484375	406.5253601074219
328	406.5354919433594	14.8232027226667					1	DETECTED	406.5355 m/z @14.82 [151020OFc1_NvH-0949-Control-24.raw]	406.5354919433594	14.8232027226667	4.0035038792	99.5946591962667	95.59115531706671	1.2695293E7	2.839743595747984E8	3	8032	0.15786266399128124	1.4681151480054209	1.7804327894599195	406.5257263183594	406.54547119140625
329	406.5502014160156	15.1508506488					1	DETECTED	406.5502 m/z @15.15 [151020OFc1_NvH-0949-Control-24.raw]	406.5502014160156	15.1508506488	3.27873094026667	98.1642271461333	94.88549620586663	338311.65625	1.4334873234767362E8	3	8032	19.051099566155422	0.9154714905801302	0.37472589667432255	406.5455017089844	406.5556945800781
330	406.5657043457031	22.9932993021333					1	DETECTED	406.5657 m/z @22.99 [151020OFc1_NvH-0949-Control-24.raw]	406.5657043457031	22.9932993021333	2.91529107095	99.9493862408	97.03409516984999	591487.9375	1.4908883564012697E8	3	8032	0.15267757581348818	8.987449501426134	2.419297072508386	406.55572509765625	406.5756530761719
331	406.57611083984375	36.5754523709333					1	DETECTED	406.5761 m/z @36.58 [151020OFc1_NvH-0949-Control-24.raw]	406.57611083984375	36.5754523709333	3.73962348346667	98.8877026952	95.14807921173333	316576.84375	1.3946298876281545E8	0	8032	0.23928933170002864	0.5016968409221302	0.7417399672632545	406.5757751464844	406.5860900878906
332	406.58953857421875	15.2323689946667					1	DETECTED	406.5895 m/z @15.23 [151020OFc1_NvH-0949-Control-24.raw]	406.58953857421875	15.2323689946667	3.45925156773333	96.9019544442667	93.44270287653337	119015.5390625	2.0998730595137292E8	3	8032	0.12306543289802008	6.156483277290914	0.0315290140855504	406.5862121582031	406.59912109375
333	406.62738037109375	22.6066741189333					1	DETECTED	406.6274 m/z @22.61 [151020OFc1_NvH-0949-Control-24.raw]	406.62738037109375	22.6066741189333	3.6175979064	97.0759957506667	93.45839784426671	99541.9921875	1.4329404703439236E8	0	8032	3.908297754980353	2.460846351824679	0.05871280444031922	406.61767578125	406.6369934082031
334	406.6831970214844	19.4772396376					1	DETECTED	406.6832 m/z @19.48 [151020OFc1_NvH-0949-Control-24.raw]	406.6831970214844	19.4772396376	3.184305152	58.6925118074667	55.5082066554667	205823.296875	8.237654426256247E7	0	8032	0.3477998805437892	2.0805724654364965	10.061718741850566	406.67340087890625	406.68341064453125
335	406.69342041015625	47.955702696					1	DETECTED	406.6934 m/z @47.96 [151020OFc1_NvH-0949-Control-24.raw]	406.69342041015625	47.955702696	3.8232977824	96.0339040725333	92.2106062901333	511332.1875	1.3568185216517147E8	0	8032	0.2118505225212104	0.662384938990096	0.011447942237906692	406.6836242675781	406.703369140625
336	406.7108459472656	31.6914854397333					1	DETECTED	406.7108 m/z @31.69 [151020OFc1_NvH-0949-Control-24.raw]	406.7108459472656	31.6914854397333	1.80665969066667	94.5615939749333	92.75493428426664	333207.28125	1.3656968576207805E8	2	8032	8.313304276995797	0.5088221853195681	0.1475639919202904	406.70343017578125	406.7127990722656
337	406.7228088378906	39.6164910213333					1	DETECTED	406.7228 m/z @39.62 [151020OFc1_NvH-0949-Control-24.raw]	406.7228088378906	39.6164910213333	2.92479907521667	98.1308803149333	95.20608123971662	1.7579498E7	5.351939685920386E8	2	8032	0.30540332240966706	0.5144417405837584	10.548267231146973	406.71282958984375	406.7327880859375
338	406.7345886230469	22.7896931378667					1	DETECTED	406.7346 m/z @22.79 [151020OFc1_NvH-0949-Control-24.raw]	406.7345886230469	22.7896931378667	2.80059662081667	99.6727683048	96.87217168398332	1938856.5	1.6292760461795396E8	2	8032	0.2731019578910576	0.5166223410246386	0.07236970628668973	406.7328186035156	406.74456787109375
339	406.753173828125	18.7304292477333					1	DETECTED	406.7532 m/z @18.73 [151020OFc1_NvH-0949-Control-24.raw]	406.753173828125	18.7304292477333	2.75358464213333	94.664288288	91.91070364586666	342402.15625	1.2349900420151335E8	2	8032	62.65697135986055	0.9980392692965965	0.7290549883416264	406.7445983886719	406.7557067871094
340	406.7657470703125	30.8156535992					1	DETECTED	406.7657 m/z @30.82 [151020OFc1_NvH-0949-Control-24.raw]	406.7657470703125	30.8156535992	2.85761251308333	99.1964579432	96.33884543011668	631212.75	1.3757874230933514E8	0	8032	6.68615626888128	0.7005460579060239	0.3172448457510965	406.7557678222656	406.775634765625
341	406.7835388183594	20.7703536253333					1	DETECTED	406.7835 m/z @20.77 [151020OFc1_NvH-0949-Control-24.raw]	406.7835388183594	20.7703536253333	3.52500129146667	99.2733415802667	95.74834028880004	102464.8828125	1.3771592208577034E8	0	8032	14.569745775705588	3.1730715401415375	0.42800250470336426	406.77581787109375	406.7868957519531
342	406.7975158691406	44.8015569976					1	DETECTED	406.7975 m/z @44.80 [151020OFc1_NvH-0949-Control-24.raw]	406.7975158691406	44.8015569976	1.68909010533333	96.4720028706667	94.78291276533336	171568.15625	1.3498681866109383E8	0	8032	29.77301439949352	1.1771297568129402	0.009644188616690318	406.78759765625	406.8074951171875
343	406.8277282714844	22.6066741189333					1	DETECTED	406.8277 m/z @22.61 [151020OFc1_NvH-0949-Control-24.raw]	406.8277282714844	22.6066741189333	1.18135395813333	99.9166242730667	98.73527031493337	91308.1328125	1.1098003748707879E8	0	8032	3.514331733713039	2.2651621396461428	11.045866695172588	406.8177490234375	406.83355712890625
344	406.84356689453125	25.4904335773333					1	DETECTED	406.8436 m/z @25.49 [151020OFc1_NvH-0949-Control-24.raw]	406.84356689453125	25.4904335773333	0.00728545946666667	99.9929209114667	99.98563545200003	110148.1875	1.0765726280908342E8	0	8032	4.158235627607954	2.48360929275407	8.192738065697496	406.8338928222656	406.8534851074219
345	406.8689270019531	14.8372359432					1	DETECTED	406.8689 m/z @14.84 [151020OFc1_NvH-0949-Control-24.raw]	406.8689270019531	14.8372359432	0.0192314389333333	99.9929209114667	99.97368947253337	8556043.0	2.481015406650768E8	3	8032	0.15860578462910802	27.61160952271334	15.528765569578646	406.85906982421875	406.87890625
346	406.88494873046875	15.1697069674667					1	DETECTED	406.8849 m/z @15.17 [151020OFc1_NvH-0949-Control-24.raw]	406.88494873046875	15.1697069674667	0.00728545946666667	99.9712254162667	99.96393995680003	243071.109375	1.1333017196237406E8	0	8032	17.036678611384076	3.347303318875418	0.8979273625640345	406.8789367675781	406.8868713378906
347	406.8968811035156	27.5379244146667					1	DETECTED	406.8969 m/z @27.54 [151020OFc1_NvH-0949-Control-24.raw]	406.8968811035156	27.5379244146667	0.0192314389333333	99.9712254162667	99.95199397733337	441272.09375	1.830747397660603E8	3	8032	18.13294283844287	5.298399241084385	0.4365822165082624	406.88690185546875	406.8996887207031
348	406.9096984863281	42.4876398192					1	DETECTED	406.9097 m/z @42.49 [151020OFc1_NvH-0949-Control-24.raw]	406.9096984863281	42.4876398192	0.00728545946666667	99.9602028797333	99.95291742026663	2195541.5	1.437567985986595E8	3	8032	0.08100972783931581	0.5458690617336496	0.04181935459750125	406.89971923828125	406.919677734375
349	406.9293212890625	0.376239829333333					1	DETECTED	406.9293 m/z @0.38 [151020OFc1_NvH-0949-Control-24.raw]	406.9293212890625	0.376239829333333	0.00728545946666667	99.9821771661333	99.97489170666663	70714.078125	1.0676350824792291E8	0	8032	0.6267379041906649	2.320732648987821	2.9582139750818466	406.9197082519531	406.9306640625
350	406.9407043457031	44.9944485816					1	DETECTED	406.9407 m/z @44.99 [151020OFc1_NvH-0949-Control-24.raw]	406.9407043457031	44.9944485816	0.00728545946666667	99.9929209114667	99.98563545200003	103896.21875	1.1378929467509443E8	0	8032	51.93595513602563	1.1382214432090232	1.2473063169919556	406.9307556152344	406.949462890625
351	406.95953369140625	32.6449827936					1	DETECTED	406.9595 m/z @32.64 [151020OFc1_NvH-0949-Control-24.raw]	406.95953369140625	32.6449827936	0.00728545946666667	99.9929209114667	99.98563545200003	1148105.5	1.3282214925505067E8	4	8032	0.14009433867290255	0.5483582966405162	0.0699915468176507	406.9495544433594	406.96942138671875
352	406.9804382324219	19.333184512					1	DETECTED	406.9804 m/z @19.33 [151020OFc1_NvH-0949-Control-24.raw]	406.9804382324219	19.333184512	0.00728545946666667	99.7838132408	99.77652778133333	759112.875	1.257849867147541E8	0	8032	0.12329589246202133	0.6101700351572047	2.7823673394199786	406.9704895019531	406.99041748046875
353	406.99066162109375	14.6028239024					1	DETECTED	406.9907 m/z @14.60 [151020OFc1_NvH-0949-Control-24.raw]	406.99066162109375	14.6028239024	0.483078322933333	99.9384449512	99.45536662826666	90743.3984375	1.0078201039929621E8	0	8032	1.6071607985996756	4.200176154437955	0.026717513244083037	406.9904479980469	407.0006408691406
354	407.0122375488281	53.1197378629333					1	DETECTED	407.0122 m/z @53.12 [151020OFc1_NvH-0949-Control-24.raw]	407.0122375488281	53.1197378629333	0.121817945066667	99.9602028797333	99.83838493466664	187910.21875	1.2518111802588652E8	0	8032	0.81527009615791	0.9709261919026297	0.3959673791301202	407.00238037109375	407.0220947265625
355	407.04412841796875	29.6171092378667					1	DETECTED	407.0441 m/z @29.62 [151020OFc1_NvH-0949-Control-24.raw]	407.04412841796875	29.6171092378667	0.00728545946666667	99.9493862408	99.94210078133332	178085.609375	1.2782696075527005E8	0	8032	0.17603853197430652	3.208657531074059	0.015585824210511355	407.0343933105469	407.0507507324219
356	407.06085205078125	46.4901732184					1	DETECTED	407.0609 m/z @46.49 [151020OFc1_NvH-0949-Control-24.raw]	407.06085205078125	46.4901732184	0.0651684749333333	99.7060096136	99.64084113866667	358308.0625	1.1889228491523443E8	0	8032	0.12886487845396033	0.5000532113880604	1.0716988891161832	407.05120849609375	407.0707702636719
357	407.1009216308594	90.3575437776					1	DETECTED	407.1009 m/z @90.36 [151020OFc1_NvH-0949-Control-24.raw]	407.1009216308594	90.3575437776	0.493492776266667	99.9057119789333	99.41221920266663	605354.6875	1.2836171047185215E8	0	8032	0.0638912435346839	0.5004964087357897	0.4507188763885309	407.0914306640625	407.1108093261719
358	407.1189270019531	89.1915779149333					1	DETECTED	407.1189 m/z @89.19 [151020OFc1_NvH-0949-Control-24.raw]	407.1189270019531	89.1915779149333	0.0192314389333333	99.9929209114667	99.97368947253337	119380.265625	9.864082414637306E7	0	8032	0.1853938613679844	0.5592921641327604	1.2733334032990038	407.1117858886719	407.1282043457031
359	407.1346130371094	45.0959166090667					1	DETECTED	407.1346 m/z @45.10 [151020OFc1_NvH-0949-Control-24.raw]	407.1346130371094	45.0959166090667	0.0192314389333333	99.9929209114667	99.97368947253337	45384.65234375	1.156744476956904E8	0	8032	96.57529203134452	1.0866391072946773	1.126449952906079	407.1291809082031	407.1445007324219
360	407.15582275390625	92.1130114013333					1	DETECTED	407.1558 m/z @92.11 [151020OFc1_NvH-0949-Control-24.raw]	407.15582275390625	92.1130114013333	5.9692361384	99.6949763264	93.72574018799999	112111.9765625	1.1615319879364435E8	0	8032	0.037996074853509754	0.5440076192500536	0.13447449971269818	407.1461181640625	407.1656188964844
361	407.1675720214844	90.5900908832					1	DETECTED	407.1676 m/z @90.59 [151020OFc1_NvH-0949-Control-24.raw]	407.1675720214844	90.5900908832	1.30502999653333	99.9929209114667	98.68789091493336	96548.734375	1.1501011044448642E8	0	8032	0.02668723678989693	0.552656233500261	0.003595860557136711	407.1661071777344	407.17755126953125
362	407.1921081542969	13.5393230701333					1	DETECTED	407.1921 m/z @13.54 [151020OFc1_NvH-0949-Control-24.raw]	407.1921081542969	13.5393230701333	3.1091017408	99.2733415802667	96.1642398394667	380954.15625	1.2885319610624444E8	3	8032	77.59876890964735	0.8261120995247824	11.977386407169195	407.18212890625	407.19305419921875
363	407.20306396484375	14.8372359432					1	DETECTED	407.2031 m/z @14.84 [151020OFc1_NvH-0949-Control-24.raw]	407.20306396484375	14.8372359432	0.200493907733333	99.739296716	99.53880280826667	3015359.5	3.104177058869292E8	3	8032	0.16834673843391101	0.5759617518341542	12.969597432645752	407.1930847167969	407.2130432128906
364	407.2242736816406	39.6164910213333					1	DETECTED	407.2243 m/z @39.62 [151020OFc1_NvH-0949-Control-24.raw]	407.2242736816406	39.6164910213333	3.02887976986667	97.5256410992	94.49676132933334	4625159.5	3.088227410620641E8	3	8032	0.02912501701671033	0.6413703832234758	0.6481288856278932	407.21429443359375	407.2342529296875
365	407.2344665527344	31.0984127197333					1	DETECTED	407.2345 m/z @31.10 [151020OFc1_NvH-0949-Control-24.raw]	407.2344665527344	31.0984127197333	5.54824065706667	45.3498298098667	39.80158915280003	236707.984375	6.141725502549184E7	3	8032	26.383386300818685	0.8199619714657254	1.1852878048325357	407.2342834472656	407.23486328125
366	407.244873046875	20.3341187530667					1	DETECTED	407.2449 m/z @20.33 [151020OFc1_NvH-0949-Control-24.raw]	407.244873046875	20.3341187530667	2.58148018106667	99.1195915445333	96.53811136346663	1612892.125	1.8725403561450145E8	2	8032	22.305055521326533	0.8299683195599669	1.4983861867299442	407.2348937988281	407.2548522949219
367	407.25689697265625	35.1077321221333					1	DETECTED	407.2569 m/z @35.11 [151020OFc1_NvH-0949-Control-24.raw]	407.25689697265625	35.1077321221333	2.85761251308333	97.6581639746667	94.80055146158338	463620.71875	1.3881039111566493E8	2	8032	0.190813158306959	3.313254500903467	0.025904622654669012	407.2548828125	407.2668762207031
368	407.2677001953125	30.7868063869333					1	DETECTED	407.2677 m/z @30.79 [151020OFc1_NvH-0949-Control-24.raw]	407.2677001953125	30.7868063869333	3.74874456933333	91.5514698477333	87.80272527839998	247631.125	1.0995577399617018E8	2	8032	0.16517324640956943	0.49760237305137206	0.010668684209300979	407.2669982910156	407.2774658203125
369	407.28515625	20.6555403093333					1	DETECTED	407.2852 m/z @20.66 [151020OFc1_NvH-0949-Control-24.raw]	407.28515625	20.6555403093333	4.83465070533333	98.5695558056	93.73490510026667	81752.65625	1.464062454425445E8	0	8032	0.04636415382088188	2.9623778259778715	4.491993960897092	407.2777099609375	407.2865905761719
370	407.3006896972656	90.5245876824					1	DETECTED	407.3007 m/z @90.52 [151020OFc1_NvH-0949-Control-24.raw]	407.3006896972656	90.5245876824	3.35521178613333	92.3636879861333	89.00847619999998	196114.234375	1.9571389794417056E8	0	8032	88.53867409483391	0.5054311360752357	0.019506978387320604	407.29132080078125	407.3099365234375
371	407.314697265625	91.4613185010667					1	DETECTED	407.3147 m/z @91.46 [151020OFc1_NvH-0949-Control-24.raw]	407.314697265625	91.4613185010667	4.1788458488	97.6581639746667	93.47931812586671	83012.0625	1.3583763887692517E8	0	8032	1.0726562828054114	0.5354987965240641	5.348870031948199	407.31329345703125	407.324462890625
372	407.3364562988281	92.0283436704					1	DETECTED	407.3365 m/z @92.03 [151020OFc1_NvH-0949-Control-24.raw]	407.3364562988281	92.0283436704	12.3414020912	98.3733438986667	86.03194180746671	81161.203125	1.1102712774180445E8	0	8032	1.02541427069022	0.5398120451263678	13.814723895676977	407.326904296875	407.34173583984375
373	407.3518371582031	90.2915984018667					1	DETECTED	407.3518 m/z @90.29 [151020OFc1_NvH-0949-Control-24.raw]	407.3518371582031	90.2915984018667	1.80665969066667	99.1853617746667	97.37870208400004	208309.296875	1.424246608021586E8	0	8032	89.45833031551327	0.508244930382347	0.012999906425360431	407.34259033203125	407.3612976074219
374	407.3952941894531	46.4180428464					1	DETECTED	407.3953 m/z @46.42 [151020OFc1_NvH-0949-Control-24.raw]	407.3952941894531	46.4180428464	2.17505131573333	99.2075969256	97.03254560986667	461334.53125	1.4557777900834948E8	0	8032	0.15230093176998594	1.102504475191901	16.6889264624605	407.3861389160156	407.4051513671875
375	407.44329833984375	11.4502178197333					1	DETECTED	407.4433 m/z @11.45 [151020OFc1_NvH-0949-Control-24.raw]	407.44329833984375	11.4502178197333	1.825484076	98.7449539346667	96.9194698586667	63719.4453125	1.0888209694121474E8	0	8032	30.146056531547995	6.257362657091822	11.988905204977046	407.4333190917969	407.4499206542969
376	407.4599304199219	32.5997521728					1	DETECTED	407.4599 m/z @32.60 [151020OFc1_NvH-0949-Control-24.raw]	407.4599304199219	32.5997521728	3.4028711984	98.9097232125333	95.50685201413329	443988.21875	1.2198453027072084E8	0	8032	0.07209084457494441	0.5065912331528549	0.008791053256952305	407.449951171875	407.46990966796875
377	407.4748840332031	20.5314293050667					1	DETECTED	407.4749 m/z @20.53 [151020OFc1_NvH-0949-Control-24.raw]	407.4748840332031	20.5314293050667	3.71186998506667	98.0311306213333	94.31926063626663	419117.15625	1.2374502513029452E8	0	8032	0.17217839191972573	0.564874857603247	1.3420151768228008	407.4699401855469	407.48480224609375
378	407.4876403808594	16.2200558421333					1	DETECTED	407.4876 m/z @16.22 [151020OFc1_NvH-0949-Control-24.raw]	407.4876403808594	16.2200558421333	3.93553632426667	46.0049827877333	42.069446463466626	143846.515625	6.0441955843882464E7	0	8032	11.326616563837131	26.458836500485738	12.286301008777734	407.4848937988281	407.48773193359375
379	407.49774169921875	11.0321348856					1	DETECTED	407.4977 m/z @11.03 [151020OFc1_NvH-0949-Control-24.raw]	407.49774169921875	11.0321348856	2.88651040055	98.7124647317333	95.82595433118331	284915.65625	1.1144943075582181E8	4	8032	5.372254112154318	26.53902030834976	36.088325909177726	407.4877624511719	407.5075988769531
380	407.5172424316406	17.1271373664					1	DETECTED	407.5172 m/z @17.13 [151020OFc1_NvH-0949-Control-24.raw]	407.5172424316406	17.1271373664	2.677369204	96.663080196	93.985710992	110176.6875	1.0858746688284844E8	0	8032	0.1564677260816154	112.12303951266907	0.0725507206177243	407.5085754394531	407.5202331542969
381	407.5302429199219	20.3435834141333					1	DETECTED	407.5302 m/z @20.34 [151020OFc1_NvH-0949-Control-24.raw]	407.5302429199219	20.3435834141333	2.86730010268333	95.4496810805333	92.58238097784997	996452.8125	1.2864244871967551E8	0	8032	0.15825438255659563	1.5365317551880515	2.0403968267847308	407.5202941894531	407.5313415527344
382	407.5413513183594	22.4797048885333					1	DETECTED	407.5414 m/z @22.48 [151020OFc1_NvH-0949-Control-24.raw]	407.5413513183594	22.4797048885333	0.5708860248	99.0645343248	98.49364829999999	1540023.0	1.621141803623032E8	3	8032	7.740429958864809	0.5154309097831146	0.02512855894224043	407.5313720703125	407.55133056640625
383	407.553466796875	15.9358521896					1	DETECTED	407.5535 m/z @15.94 [151020OFc1_NvH-0949-Control-24.raw]	407.553466796875	15.9358521896	1.85410489973333	96.783063672	94.92895877226667	863672.3125	1.1783812704519E8	3	8032	6.893802495055878	0.8153109951944776	1.915807671709904	407.5513610839844	407.5553283691406
384	407.5653381347656	19.3965691674667					1	DETECTED	407.5653 m/z @19.40 [151020OFc1_NvH-0949-Control-24.raw]	407.5653381347656	19.3965691674667	2.734586628	87.9186777250667	85.1840910970667	2277210.25	1.762003671509707E8	3	8032	0.26862014784985533	4.474043353784561	9.043318981546609	407.55535888671875	407.5753173828125
385	407.57867431640625	42.4876398192					1	DETECTED	407.5787 m/z @42.49 [151020OFc1_NvH-0949-Control-24.raw]	407.57867431640625	42.4876398192	3.52500129146667	97.8877120405333	94.36271074906664	426689.375	1.1452261009322695E8	0	8032	3.0987615897259175	0.5846959028794402	0.008280117290851575	407.575439453125	407.588623046875
386	407.5971374511719	19.8797452765333					1	DETECTED	407.5971 m/z @19.88 [151020OFc1_NvH-0949-Control-24.raw]	407.5971374511719	19.8797452765333	1.18135395813333	99.0755085581333	97.89415459999996	167633.28125	1.1719019801006122E8	0	8032	0.11827391561864076	4.500272459250903	6.709605526715956	407.58880615234375	407.60711669921875
387	407.61639404296875	25.6164529282667					1	DETECTED	407.6164 m/z @25.62 [151020OFc1_NvH-0949-Control-24.raw]	407.61639404296875	25.6164529282667	3.2882411912	97.2840809306667	93.9958397394667	114732.765625	1.1945954088232271E8	0	8032	0.056214368635750134	3.16820087871133	5.086445673744795	407.607666015625	407.62615966796875
388	407.6872253417969	11.1996644746667					1	DETECTED	407.6872 m/z @11.20 [151020OFc1_NvH-0949-Control-24.raw]	407.6872253417969	11.1996644746667	3.38371089546667	99.7838132408	96.40010234533334	1668057.875	1.2586244775634986E8	0	8032	0.12764534680239414	62.66413939329856	1.273692504183889	407.6773376464844	407.6971740722656
389	407.70281982421875	44.3911244312					1	DETECTED	407.7028 m/z @44.39 [151020OFc1_NvH-0949-Control-24.raw]	407.70281982421875	44.3911244312	3.44989992666667	96.0558248584	92.60592493173333	671101.75	1.277797807052476E8	0	8032	0.24533898746302896	0.5055509161150068	1.1010821519581755	407.6972351074219	407.7095642089844
390	407.7195739746094	13.9944430594667					1	DETECTED	407.7196 m/z @13.99 [151020OFc1_NvH-0949-Control-24.raw]	407.7195739746094	13.9944430594667	0.110701391466667	99.0755085581333	98.96480716666663	2894319.75	1.9870983318436185E8	2	8032	0.18220365263228366	0.5224690888881023	142.18128996236246	407.7095947265625	407.72955322265625
391	407.73077392578125	29.1923432093333					1	DETECTED	407.7308 m/z @29.19 [151020OFc1_NvH-0949-Control-24.raw]	407.73077392578125	29.1923432093333	1.46794473973333	99.2075969256	97.73965218586667	412618.0	1.3758062475023967E8	0	8032	13.108411032403158	0.5357942685694392	0.13118474321766185	407.7295837402344	407.7406921386719
392	407.74432373046875	32.5758004714667					1	DETECTED	407.7443 m/z @32.58 [151020OFc1_NvH-0949-Control-24.raw]	407.74432373046875	32.5758004714667	3.71186998506667	97.0977183722667	93.38584838720003	313608.59375	1.1732341177982354E8	0	8032	0.11787389656003455	0.5038509681452134	0.859098860122626	407.74078369140625	407.745361328125
393	407.75537109375	27.65305648					1	DETECTED	407.7554 m/z @27.65 [151020OFc1_NvH-0949-Control-24.raw]	407.75537109375	27.65305648	3.3455507944	90.0136749034667	86.6681241090667	1.0403188E7	3.269395183559343E8	2	8032	0.2709624557198964	0.5263485015060525	2.913420371006885	407.7453918457031	407.7653503417969
394	407.77325439453125	17.2501519192					1	DETECTED	407.7733 m/z @17.25 [151020OFc1_NvH-0949-Control-24.raw]	407.77325439453125	17.2501519192	1.53836245066667	98.6462448338667	97.10788238320004	346807.125	1.1089439618823533E8	0	8032	0.06231651396972637	1.1057927466373494	1.204471347112812	407.76544189453125	407.7829284667969
395	407.7975158691406	19.8681577965333					1	DETECTED	407.7975 m/z @19.87 [151020OFc1_NvH-0949-Control-24.raw]	407.7975158691406	19.8681577965333	0.121817945066667	99.6837247128	99.56190676773333	192705.015625	1.2237764397911094E8	0	8032	0.07876914686663383	0.5065063146939669	2.7061079282986022	407.7881164550781	407.8071594238281
396	407.82733154296875	19.6928809989333					1	DETECTED	407.8273 m/z @19.69 [151020OFc1_NvH-0949-Control-24.raw]	407.82733154296875	19.6928809989333	0.0993599778666667	99.5276247066667	99.42826472880003	92380.3125	9.978118430957834E7	0	8032	16.044116259891595	4.290922325009925	0.00418183619501264	407.8263244628906	407.837158203125
397	407.8544921875	12.7533889173333					1	DETECTED	407.8545 m/z @12.75 [151020OFc1_NvH-0949-Control-24.raw]	407.8544921875	12.7533889173333	0.0767474029333333	99.9602028797333	99.88345547679997	63955.890625	1.2082739383022131E8	0	8032	17.130466745030077	4.658835280563468	0.13898784514639623	407.8445129394531	407.8545837402344
398	407.8648376464844	39.4303328221333					1	DETECTED	407.8648 m/z @39.43 [151020OFc1_NvH-0949-Control-24.raw]	407.8648376464844	39.4303328221333	0.00728545946666667	99.9712254162667	99.96393995680003	429847.9375	1.1661428286852396E8	0	8032	26.030338370443538	0.5021457116152384	0.0024628400963697446	407.8548583984375	407.87384033203125
399	407.8838806152344	21.5080803317333					1	DETECTED	407.8839 m/z @21.51 [151020OFc1_NvH-0949-Control-24.raw]	407.8838806152344	21.5080803317333	0.0651684749333333	99.9821771661333	99.91700869119997	1295385.625	1.7183982766338325E8	3	8032	5.114567746925488	0.5966739975250537	2.6365361928372564	407.8739929199219	407.88922119140625
400	407.8992614746094	19.4482851144					1	DETECTED	407.8993 m/z @19.45 [151020OFc1_NvH-0949-Control-24.raw]	407.8992614746094	19.4482851144	0.0307311848	99.9712254162667	99.9404942314667	1786446.625	1.7507363185932913E8	3	8032	0.21590577320308668	1.2155633726416415	4.9915402147665615	407.8892822265625	407.9092102050781
401	407.9151611328125	33.0238785408					1	DETECTED	407.9152 m/z @33.02 [151020OFc1_NvH-0949-Control-24.raw]	407.9151611328125	33.0238785408	0.222527182666667	99.9821771661333	99.75964998346663	305956.28125	1.3006351935902154E8	3	8032	0.05986013295247261	0.93311430910938	0.7006013847569462	407.9093017578125	407.9251403808594
402	407.9378662109375	11.2220331509333					1	DETECTED	407.9379 m/z @11.22 [151020OFc1_NvH-0949-Control-24.raw]	407.9378662109375	11.2220331509333	0.00728545946666667	99.9929209114667	99.98563545200003	1513251.125	1.2650339290564075E8	4	8032	0.11960531817926956	7.61662822714735	0.7070784924898549	407.9280090332031	407.94744873046875
403	407.9499206542969	16.7557411005333					1	DETECTED	407.9499 m/z @16.76 [151020OFc1_NvH-0949-Control-24.raw]	407.9499206542969	16.7557411005333	0.00728545946666667	99.9712254162667	99.96393995680003	132224.90625	1.1017294181539512E8	0	8032	0.06978359233586673	5.597664030667163	0.29268184996148383	407.9478759765625	407.95452880859375
404	407.96453857421875	29.3360996962667					1	DETECTED	407.9645 m/z @29.34 [151020OFc1_NvH-0949-Control-24.raw]	407.96453857421875	29.3360996962667	0.0307311848	99.9712254162667	99.9404942314667	136578.203125	1.104595319138869E8	0	8032	14.30917559720034	2.0362503392234816	0.017033414149557047	407.95458984375	407.9679260253906
405	407.97796630859375	12.9526860237333					1	DETECTED	407.9780 m/z @12.95 [151020OFc1_NvH-0949-Control-24.raw]	407.97796630859375	12.9526860237333	0.00728545946666667	99.8502726658667	99.84298720640003	549097.4375	1.2896882716286914E8	4	8032	33.31947968423013	3.399380753275518	88.10366496369657	407.968017578125	407.9879455566406
406	407.9975891113281	19.9223406304					1	DETECTED	407.9976 m/z @19.92 [151020OFc1_NvH-0949-Control-24.raw]	407.9975891113281	19.9223406304	0.462101470666667	99.6949763264	99.23287485573333	186503.546875	1.1386502587169996E8	0	8032	3.869195318082493	0.5609418046993099	3.270132753227558	407.988037109375	408.007568359375
407	408.0191650390625	29.1119813165333					1	DETECTED	408.0192 m/z @29.11 [151020OFc1_NvH-0949-Control-24.raw]	408.0191650390625	29.1119813165333	3.30725806026667	99.5946591962667	96.28740113600003	87890.09375	1.0851031213439932E8	0	8032	14.262657546730864	1.8041351806499588	4.537651804377123	408.01898193359375	408.0291442871094
408	408.0367431640625	43.5933873394667					1	DETECTED	408.0367 m/z @43.59 [151020OFc1_NvH-0949-Control-24.raw]	408.0367431640625	43.5933873394667	1.2535141024	98.9867722242667	97.7332581218667	57034.60546875	1.1511840822469655E8	0	8032	95.5576397224521	1.1889665977706585	1.381830518232154	408.0291748046875	408.0448913574219
409	408.0551452636719	22.5102669082667					1	DETECTED	408.0551 m/z @22.51 [151020OFc1_NvH-0949-Control-24.raw]	408.0551452636719	22.5102669082667	0.0993599778666667	99.4280979749333	99.32873799706663	101965.6328125	1.0763327099300988E8	0	8032	0.08213772978531253	2.216080284156836	2.4170016341767337	408.0454406738281	408.0650939941406
410	408.10345458984375	90.3674081504					1	DETECTED	408.1035 m/z @90.37 [151020OFc1_NvH-0949-Control-24.raw]	408.10345458984375	90.3674081504	1.60892435706667	99.6949763264	98.08605196933333	64268.2421875	1.2805748901631355E8	0	8032	9.39275117691382	0.5525446570139619	0.1050893140279239	408.0939636230469	408.1129455566406
411	408.13079833984375	92.7225504266667					1	DETECTED	408.1308 m/z @92.72 [151020OFc1_NvH-0949-Control-24.raw]	408.13079833984375	92.7225504266667	0.0423399269333333	99.9821771661333	99.93983723919996	50499.17578125	1.1746181932045841E8	0	8032	4.161453386157376	0.5174570239530769	0.040100369690743994	408.1209411621094	408.1407775878906
412	408.1510009765625	90.92999156					1	DETECTED	408.1510 m/z @90.93 [151020OFc1_NvH-0949-Control-24.raw]	408.1510009765625	90.92999156	8.93981596666667	95.8157088624	86.87589289573333	108062.28125	1.1323302553783523E8	0	8032	0.056631207735563294	0.5297945288386311	0.0017538112936029205	408.1418151855469	408.16070556640625
413	408.1780090332031	90.0551661512					1	DETECTED	408.1780 m/z @90.06 [151020OFc1_NvH-0949-Control-24.raw]	408.1780090332031	90.0551661512	0.0651684749333333	99.0200513394667	98.95488286453337	63878.28125	1.0750610966808055E8	0	8032	80.74166292111596	0.5559811107751708	0.11196446939240445	408.16802978515625	408.1780090332031
414	408.188232421875	11.1996644746667					1	DETECTED	408.1882 m/z @11.20 [151020OFc1_NvH-0949-Control-24.raw]	408.188232421875	11.1996644746667	3.81358336346667	98.7233648469333	94.90978148346662	769169.1875	1.4125440049483633E8	3	8032	80.03093883921517	9.99214452469807	16.03408127874258	408.1783447265625	408.1982116699219
415	408.2079772949219	13.0370038992					1	DETECTED	408.2080 m/z @13.04 [151020OFc1_NvH-0949-Control-24.raw]	408.2079772949219	13.0370038992	1.95086658826667	97.4929079746667	95.54204138640004	617033.75	1.6375953071151072E8	3	8032	4.1504266013378	1.181365214755759	1.4164685072620702	408.1982727050781	408.2135925292969
416	408.2236022949219	91.8495079613333					1	DETECTED	408.2236 m/z @91.85 [151020OFc1_NvH-0949-Control-24.raw]	408.2236022949219	91.8495079613333	2.79110890028333	99.1632598117333	96.37215091144996	2337286.75	2.855084237090019E8	3	8032	77.94491547576422	0.5039482762946693	0.005577984185637541	408.213623046875	408.2248229980469
417	408.2348327636719	29.1923432093333					1	DETECTED	408.2348 m/z @29.19 [151020OFc1_NvH-0949-Control-24.raw]	408.2348327636719	29.1923432093333	1.8445509808	97.7565928266667	95.91204184586671	1.0794802E7	4.2134457404452515E8	2	8032	0.23770874105643003	0.5746133716673811	0.2225902307792026	408.2248840332031	408.24481201171875
418	408.24737548828125	29.5532036176					1	DETECTED	408.2474 m/z @29.55 [151020OFc1_NvH-0949-Control-24.raw]	408.24737548828125	29.5532036176	4.73875805493333	99.9712254162667	95.23246736133338	1930571.125	1.7721667140379244E8	2	8032	0.19980958930789683	0.6592735655409618	1.1329253163330104	408.2448425292969	408.2505798339844
419	408.2605895996094	46.0392282338667					1	DETECTED	408.2606 m/z @46.04 [151020OFc1_NvH-0949-Control-24.raw]	408.2605895996094	46.0392282338667	1.94096901413333	98.8658029181333	96.92483390399997	6114350.5	2.91597363115052E8	2	8032	18.434162956901655	0.5088938070998771	0.013751364195449534	408.2506408691406	408.2704162597656
420	408.27777099609375	91.5138995085333					1	DETECTED	408.2778 m/z @91.51 [151020OFc1_NvH-0949-Control-24.raw]	408.27777099609375	91.5138995085333	3.3455507944	99.4169483981333	96.0713976037333	478492.25	1.8138461916084555E8	0	8032	0.6154418419097425	0.5068767279135741	0.7753003803828323	408.2705993652344	408.2869873046875
421	408.4092712402344	8.4313104216					1	DETECTED	408.4093 m/z @8.43 [151020OFc1_NvH-0949-Control-24.raw]	408.4092712402344	8.4313104216	3.56197398453333	99.2514734456	95.68949946106667	192079.421875	1.0427491678742519E8	0	8032	0.01761823722939404	0.8684940626239865	29.408346839391353	408.3997497558594	408.4188232421875
422	408.4441833496094	47.8256185344					1	DETECTED	408.4442 m/z @47.83 [151020OFc1_NvH-0949-Control-24.raw]	408.4441833496094	47.8256185344	2.95352830266667	99.8280039293333	96.87447562666664	410994.46875	1.1835982419816263E8	5	8032	36.69554451136453	0.5065056219865921	0.006592137260400479	408.4342041015625	408.45416259765625
423	408.45428466796875	48.0521017184					1	DETECTED	408.4543 m/z @48.05 [151020OFc1_NvH-0949-Control-24.raw]	408.45428466796875	48.0521017184	3.70246967226667	98.7887096048	95.08623993253333	126220.25	1.4865444848231903E8	0	8032	76.24536990511163	1.1516929934441966	1.6271489820473233	408.4542541503906	408.4642333984375
424	408.4685363769531	24.6556051098667					1	DETECTED	408.4685 m/z @24.66 [151020OFc1_NvH-0949-Control-24.raw]	408.4685363769531	24.6556051098667	4.42101844026667	90.2029246616	85.78190622133333	105084.234375	1.1467892658581813E8	0	8032	8.007690349502749	2.168250218380937	7.7752247540638875	408.46435546875	408.4690856933594
425	408.4790954589844	12.9426488506667					1	DETECTED	408.4791 m/z @12.94 [151020OFc1_NvH-0949-Control-24.raw]	408.4790954589844	12.9426488506667	3.04793800906667	99.4169483981333	96.36901038906663	206167.671875	1.127096362896414E8	0	8032	1.4687764711323865	0.6434595113332564	68.70940057240828	408.4691162109375	408.4888916015625
426	408.5049133300781	43.4680574992					1	DETECTED	408.5049 m/z @43.47 [151020OFc1_NvH-0949-Control-24.raw]	408.5049133300781	43.4680574992	2.9342784936	98.5273187925333	95.59304029893329	62850.88671875	1.092720322906426E8	0	8032	27.63254631433858	1.191581976643253	1.3871633957026024	408.4951171875	408.5146484375
427	408.5228271484375	14.093179908					1	DETECTED	408.5228 m/z @14.09 [151020OFc1_NvH-0949-Control-24.raw]	408.5228271484375	14.093179908	4.65287143706667	99.3397558493333	94.68688441226664	56487.14453125	1.0059343480192651E8	0	8032	5.739279302741462	7.194630667440507	0.02916380447494864	408.51495361328125	408.524169921875
428	408.5341796875	17.0365167618667					1	DETECTED	408.5342 m/z @17.04 [151020OFc1_NvH-0949-Control-24.raw]	408.5341796875	17.0365167618667	2.22403867626667	92.6750233738667	90.45098469760002	315648.96875	1.2990939089203022E8	3	8032	0.9949320148841494	0.5518105909155033	0.22059418235448658	408.5242004394531	408.5408020019531
429	408.55084228515625	8.0464064192					1	DETECTED	408.5508 m/z @8.05 [151020OFc1_NvH-0949-Control-24.raw]	408.55084228515625	8.0464064192	2.6964602784	99.0422528330667	96.3457925546667	2108341.75	2.1951498897629926E8	3	8032	13.089714813227797	4.085699452356504	4.879142329341454	408.5408935546875	408.5608215332031
430	408.5628662109375	6.8806279112					1	DETECTED	408.5629 m/z @6.88 [151020OFc1_NvH-0949-Control-24.raw]	408.5628662109375	6.8806279112	3.84201173786667	99.4501376941333	95.60812595626663	1020837.875	1.3405234041991182E8	3	8032	17.919563797409694	138.85657727377932	73.50595713436253	408.56085205078125	408.5688781738281
431	408.57891845703125	30.8657450832					1	DETECTED	408.5789 m/z @30.87 [151020OFc1_NvH-0949-Control-24.raw]	408.57891845703125	30.8657450832	1.79716643466667	96.3409042490667	94.54373781440003	1535641.75	1.3075178813740137E8	3	8032	0.1301408948768099	0.679451900384007	1.883348185040965	408.5689392089844	408.58819580078125
432	408.60986328125	8.4215667544					1	DETECTED	408.6099 m/z @8.42 [151020OFc1_NvH-0949-Control-24.raw]	408.60986328125	8.4215667544	2.7155638384	97.1531351317333	94.43757129333329	177614.9375	1.2207965346420498E8	0	8032	0.05355390040027963	0.7740103671866008	37.34590837768826	408.6001281738281	408.61962890625
433	408.6449279785156	47.8716784773333					1	DETECTED	408.6449 m/z @47.87 [151020OFc1_NvH-0949-Control-24.raw]	408.6449279785156	47.8716784773333	1.2739283984	83.0608977306667	81.7869693322667	316916.28125	1.0743061811288561E8	0	8032	11.771770393892922	0.503227381516748	0.6373558658372414	408.6357116699219	408.6546325683594
434	408.68524169921875	22.3029879986667					1	DETECTED	408.6852 m/z @22.30 [151020OFc1_NvH-0949-Control-24.raw]	408.68524169921875	22.3029879986667	3.93553632426667	98.5273187925333	94.59178246826663	103415.1875	1.0322932681707658E8	0	8032	11.354512743639395	2.936556589289404	0.025783863832112022	408.67578125	408.6915283203125
435	408.7015380859375	33.3906515141333					1	DETECTED	408.7015 m/z @33.39 [151020OFc1_NvH-0949-Control-24.raw]	408.7015380859375	33.3906515141333	2.32125397466667	99.2733415802667	96.95208760560003	645091.0625	1.3641411292770904E8	2	8032	0.20986107270993415	0.5517094008129951	0.24365141444789923	408.69158935546875	408.7115173339844
436	408.7212219238281	30.6571663368					1	DETECTED	408.7212 m/z @30.66 [151020OFc1_NvH-0949-Control-24.raw]	408.7212219238281	30.6571663368	3.118649492	99.9602028797333	96.8415533877333	643105.875	1.4011391502499956E8	2	8032	8.461388331761672	0.5314308895761363	0.6042947471500917	408.7115783691406	408.7248840332031
437	408.7348937988281	30.4283520933333					1	DETECTED	408.7349 m/z @30.43 [151020OFc1_NvH-0949-Control-24.raw]	408.7348937988281	30.4283520933333	0.365417148	99.8169648482667	99.45154770026669	714411.125	1.564269991178756E8	2	8032	7.168816526465246	0.7655110973770827	1.0070481313255364	408.7249450683594	408.7350158691406
438	408.7450256347656	28.9607850589333					1	DETECTED	408.7450 m/z @28.96 [151020OFc1_NvH-0949-Control-24.raw]	408.7450256347656	28.9607850589333	1.77811386506667	99.6727683048	97.89465443973333	6.179502E7	1.1084974380977776E9	2	8032	0.310094796860227	1.5543290817811086	1.8090611690128373	408.7350769042969	408.7550048828125
439	408.76177978515625	46.0844840882667					1	DETECTED	408.7618 m/z @46.08 [151020OFc1_NvH-0949-Control-24.raw]	408.76177978515625	46.0844840882667	2.1556994608	97.8544618744	95.69876241360001	2977200.5	2.3006161860310856E8	2	8032	22.833135476490227	0.5630430341979279	0.021328374074675256	408.75506591796875	408.7709045410156
440	408.7781677246094	25.6776811637333					1	DETECTED	408.7782 m/z @25.68 [151020OFc1_NvH-0949-Control-24.raw]	408.7781677246094	25.6776811637333	0.737023897333333	46.0844840882667	45.34746019093337	39990.28515625	5.223568378085372E7	0	8032	28.837724746707565	0.909107159979008	1.1717208709800513	408.77197265625	408.78692626953125
441	408.810302734375	8.36466145466667					1	DETECTED	408.8103 m/z @8.36 [151020OFc1_NvH-0949-Control-24.raw]	408.810302734375	8.36466145466667	0.155570249866667	99.7726923965333	99.61712214666663	102760.7421875	1.3417139944653426E8	0	8032	0.1152744072516505	1.3964183021311947	3.7359230919730844	408.8011779785156	408.8202209472656
442	408.83758544921875	28.246416644					1	DETECTED	408.8376 m/z @28.25 [151020OFc1_NvH-0949-Control-24.raw]	408.83758544921875	28.246416644	0.0881283672	99.8944600698667	99.8063317026667	107347.703125	1.1882591119383946E8	0	8032	0.09888024898018699	1.8457476693587491	5.840378687176258	408.8277282714844	408.8383483886719
443	408.8483581542969	36.0925608850667					1	DETECTED	408.8484 m/z @36.09 [151020OFc1_NvH-0949-Control-24.raw]	408.8483581542969	36.0925608850667	0.00728545946666667	99.9929209114667	99.98563545200003	303910.84375	1.1214276296116589E8	0	8032	11.876231676925556	0.5052256858528956	0.6592340800308655	408.8385314941406	408.85833740234375
444	408.8609619140625	19.009278244					1	DETECTED	408.8610 m/z @19.01 [151020OFc1_NvH-0949-Control-24.raw]	408.8609619140625	19.009278244	0.0537673482666667	99.9929209114667	99.93915356320004	131509.203125	1.0295870846211836E8	0	8032	0.08446699079692266	2.87449477200023	0.02899216108159805	408.8583984375	408.8628845214844
445	408.8728942871094	18.2803026893333					1	DETECTED	408.8729 m/z @18.28 [151020OFc1_NvH-0949-Control-24.raw]	408.8728942871094	18.2803026893333	0.121817945066667	99.8392225416	99.71740459653333	922500.4375	1.3549323910052955E8	3	8032	0.21806371133666147	0.7757988566592514	0.01140256459060192	408.8629150390625	408.8748779296875
446	408.8849182128906	8.02403170426667					1	DETECTED	408.8849 m/z @8.02 [151020OFc1_NvH-0949-Control-24.raw]	408.8849182128906	8.02403170426667	0.00728545946666667	99.9712254162667	99.96393995680003	1341766.0	1.606082062074496E8	3	8032	13.088790474861227	4.257204507394903	48.082707262380545	408.87493896484375	408.8948974609375
447	408.89715576171875	6.8806279112					1	DETECTED	408.8972 m/z @6.88 [151020OFc1_NvH-0949-Control-24.raw]	408.89715576171875	6.8806279112	0.00728545946666667	99.9929209114667	99.98563545200003	577378.3125	1.1627858723265778E8	3	8032	0.20355559079157715	69.31178527533201	71.62070346948752	408.8949279785156	408.90289306640625
448	408.91290283203125	30.8998064930667					1	DETECTED	408.9129 m/z @30.90 [151020OFc1_NvH-0949-Control-24.raw]	408.91290283203125	30.8998064930667	0.00728545946666667	99.9493862408	99.94210078133332	956964.5	1.3780707391183227E8	3	8032	5.70026603465481	3.9454573728543485	0.03125016277456141	408.9029235839844	408.9228210449219
449	408.9232177734375	32.6188644869333					1	DETECTED	408.9232 m/z @32.62 [151020OFc1_NvH-0949-Control-24.raw]	408.9232177734375	32.6188644869333	0.00728545946666667	99.9929209114667	99.98563545200003	35032.91796875	1.0220921271393542E8	0	8032	95.48773431829605	1.5023426200637922	1.9970252258503116	408.9231262207031	408.92596435546875
450	408.93603515625	22.4176997696					1	DETECTED	408.9360 m/z @22.42 [151020OFc1_NvH-0949-Control-24.raw]	408.93603515625	22.4176997696	0.00728545946666667	99.9929209114667	99.98563545200003	91712.25	1.0241233839312564E8	0	8032	0.3839787945644382	2.2247670703213442	6.726984793445951	408.92608642578125	408.93896484375
451	408.948974609375	41.3541688288					1	DETECTED	408.9490 m/z @41.35 [151020OFc1_NvH-0949-Control-24.raw]	408.948974609375	41.3541688288	0.0651684749333333	99.9929209114667	99.92775243653337	491249.28125	1.2406483680911188E8	0	8032	0.10992465582854294	1.028882575363043	0.012132359851190141	408.93927001953125	408.9499206542969
452	408.9599914550781	9.68484053813333					1	DETECTED	408.9600 m/z @9.68 [151020OFc1_NvH-0949-Control-24.raw]	408.9599914550781	9.68484053813333	0.00728545946666667	99.9712254162667	99.96393995680003	1049200.625	1.4406319636384997E8	4	8032	19.66702455619535	81.07646137369713	78.49900037067881	408.95013427734375	408.969970703125
453	408.97943115234375	24.3100159074667					1	DETECTED	408.9794 m/z @24.31 [151020OFc1_NvH-0949-Control-24.raw]	408.97943115234375	24.3100159074667	0.0192314389333333	99.9821771661333	99.96294572719997	601074.0625	1.2545382831198873E8	0	8032	0.15499020210721426	0.6888969367102796	1.3082988632951824	408.9700012207031	408.9893798828125
454	408.99530029296875	19.899243144					1	DETECTED	408.9953 m/z @19.90 [151020OFc1_NvH-0949-Control-24.raw]	408.99530029296875	19.899243144	1.3255336552	99.9493862408	98.62385258559999	100932.015625	1.1823847829201579E8	0	8032	0.25125780311018175	2.8896132807565253	0.0026260114858753483	408.9894714355469	409.00396728515625
455	409.0140380859375	20.0237249501333					1	DETECTED	409.0140 m/z @20.02 [151020OFc1_NvH-0949-Control-24.raw]	409.0140380859375	20.0237249501333	0.0423399269333333	99.9929209114667	99.95058098453336	205827.765625	1.2418565089184402E8	0	8032	0.1884419417049017	0.5241600847354201	0.3020580907746315	409.00408935546875	409.0234680175781
456	409.0267333984375	20.2318097082667					1	DETECTED	409.0267 m/z @20.23 [151020OFc1_NvH-0949-Control-24.raw]	409.0267333984375	20.2318097082667	0.00728545946666667	96.7611579013333	96.75387244186663	152343.0625	1.1747036240726423E8	0	8032	12.885875586646463	2.4849808846315296	5.898361392792524E-4	409.0242004394531	409.02789306640625
457	409.0380554199219	28.2731682392					1	DETECTED	409.0381 m/z @28.27 [151020OFc1_NvH-0949-Control-24.raw]	409.0380554199219	28.2731682392	0.2558710592	99.7948505258667	99.5389794666667	217615.765625	1.2562408106927013E8	0	8032	0.021377546904147948	1.5702407285131936	18.484425686688947	409.0282287597656	409.0479431152344
458	409.1105041503906	2.77225502933333					1	DETECTED	409.1105 m/z @2.77 [151020OFc1_NvH-0949-Control-24.raw]	409.1105041503906	2.77225502933333	0.00728545946666667	99.9929209114667	99.98563545200003	98445.03125	1.3032370529071851E8	0	8032	10.932113418454422	2.261492842923957	1.46846280986112	409.10076904296875	409.11968994140625
459	409.1678466796875	16.0110081669333					1	DETECTED	409.1678 m/z @16.01 [151020OFc1_NvH-0949-Control-24.raw]	409.1678466796875	16.0110081669333	1.19151825226667	97.5472493304	96.35573107813333	85680.0859375	1.095857067544001E8	0	8032	76.19098352507542	4.8350661461015205	11.384984591518574	409.15838623046875	409.1776123046875
460	409.19134521484375	24.0049748373333					1	DETECTED	409.1913 m/z @24.00 [151020OFc1_NvH-0949-Control-24.raw]	409.19134521484375	24.0049748373333	0.58163574	99.739296716	99.157660976	1417010.375	1.520926143406872E8	3	8032	0.10208197139982644	2.267026634602552	6.764434722118177	409.1817321777344	409.2013244628906
461	409.21063232421875	9.71952923013333					1	DETECTED	409.2106 m/z @9.72 [151020OFc1_NvH-0949-Control-24.raw]	409.21063232421875	9.71952923013333	3.14679535813333	99.3620200770667	96.21522471893337	976890.5	1.7376932405376303E8	0	8032	8.587057798738737	2.644573438364505	4.4539778863890795	409.20135498046875	409.2141418457031
462	409.2241516113281	14.927290864					1	DETECTED	409.2242 m/z @14.93 [151020OFc1_NvH-0949-Control-24.raw]	409.2241516113281	14.927290864	2.6964602784	99.3729804456	96.67652016720001	2323170.5	2.6611633868114048E8	2	8032	0.2781289787316439	0.6064919792410751	0.766933866023563	409.21417236328125	409.234130859375
463	409.2454528808594	28.9607850589333					1	DETECTED	409.2455 m/z @28.96 [151020OFc1_NvH-0949-Control-24.raw]	409.2454528808594	28.9607850589333	0.528655362133333	95.9790817224	95.45042636026666	2.7078E7	5.74967621497269E8	3	8032	0.38930559434601975	1.474906261878962	1.8074620876824121	409.2354736328125	409.25543212890625
464	409.26483154296875	23.2769149933333					1	DETECTED	409.2648 m/z @23.28 [151020OFc1_NvH-0949-Control-24.raw]	409.26483154296875	23.2769149933333	3.5527714	99.6949763264	96.1422049264	1130816.875	1.725144829084953E8	0	8032	22.869010089096182	0.9945021397131935	44.45790901440382	409.2554626464844	409.274658203125
465	409.27630615234375	91.5407385976					1	DETECTED	409.2763 m/z @91.54 [151020OFc1_NvH-0949-Control-24.raw]	409.27630615234375	91.5407385976	0.0307311848	99.8944600698667	99.86372888506669	400574.6875	1.2460311303879344E8	0	8032	0.06055242493587798	1.1824040280930492	2.3572654605138554	409.2751770019531	409.2845458984375
466	409.2951354980469	91.715996844					1	DETECTED	409.2951 m/z @91.72 [151020OFc1_NvH-0949-Control-24.raw]	409.2951354980469	91.715996844	0.812407913866667	92.4046764789333	91.59226856506663	55089.71484375	1.4056382437659505E8	0	8032	1.076136720591009	0.50378796724661	0.007575934493220055	409.2872619628906	409.30438232421875
467	409.33099365234375	90.2915984018667					1	DETECTED	409.3310 m/z @90.29 [151020OFc1_NvH-0949-Control-24.raw]	409.33099365234375	90.2915984018667	20.3435834141333	98.1308803149333	77.78729690079999	180277.890625	1.2816648515029718E8	0	8032	1.0002857955627604	0.5056860638815617	0.0209839450708461	409.3218078613281	409.3395080566406
468	409.3496398925781	90.2915984018667					1	DETECTED	409.3496 m/z @90.29 [151020OFc1_NvH-0949-Control-24.raw]	409.3496398925781	90.2915984018667	7.58602181786667	96.307912768	88.72189095013333	66012.75	1.3122984228029044E8	0	8032	83.84352765554057	0.5363718785033971	0.07274375700679414	409.3463439941406	409.3564147949219
469	409.367431640625	90.2915984018667					1	DETECTED	409.3674 m/z @90.29 [151020OFc1_NvH-0949-Control-24.raw]	409.367431640625	90.2915984018667	3.98503787573333	99.0645343248	95.07949644906667	451881.5625	2.056616045826291E8	0	8032	1.3201785228883836	0.5052753303680969	0.01336917473843528	409.3609619140625	409.3773498535156
470	409.4037780761719	90.2915984018667					1	DETECTED	409.4038 m/z @90.29 [151020OFc1_NvH-0949-Control-24.raw]	409.4037780761719	90.2915984018667	3.01957956346667	99.8944600698667	96.87488050640003	399679.8125	1.1869204832863356E8	0	8032	44.6498317521031	0.5057245795202128	0.03717206551811799	409.39385986328125	409.41375732421875
471	409.4155578613281	19.9469067338667					1	DETECTED	409.4156 m/z @19.95 [151020OFc1_NvH-0949-Control-24.raw]	409.4155578613281	19.9469067338667	3.3262929424	99.9384449512	96.6121520088	132146.859375	1.1690245149285719E8	0	8032	1.8107297109726268	2.9063954322313377	0.10835894176076555	409.4139404296875	409.4216003417969
472	409.431640625	43.6551055248					1	DETECTED	409.4316 m/z @43.66 [151020OFc1_NvH-0949-Control-24.raw]	409.431640625	43.6551055248	0.144330504533333	99.9384449512	99.79411444666667	200853.84375	1.1707230667437658E8	0	8032	18.805802499864598	1.4337397257275681	0.003940479773233424	409.4217224121094	409.4410705566406
473	409.4510803222656	41.3839066464					1	DETECTED	409.4511 m/z @41.38 [151020OFc1_NvH-0949-Control-24.raw]	409.4510803222656	41.3839066464	2.92479907521667	99.7060096136	96.78121053838333	260510.21875	1.502797206738729E8	0	8032	0.09577228036158658	1.642644180037813	4.4770405972247	409.4411926269531	409.45159912109375
474	409.46160888671875	9.68484053813333					1	DETECTED	409.4616 m/z @9.68 [151020OFc1_NvH-0949-Control-24.raw]	409.46160888671875	9.68484053813333	0.5922277464	97.4712602186667	96.8790324722667	357247.8125	1.483268954286141E8	0	8032	2.5952424291736484	6.1899474700258885	275.45777629065674	409.4516296386719	409.4715576171875
475	409.47161865234375	19.3965691674667					1	DETECTED	409.4716 m/z @19.40 [151020OFc1_NvH-0949-Control-24.raw]	409.47161865234375	19.3965691674667	3.76711911493333	98.0642871085333	94.29716799359997	125344.9921875	1.160415945591756E8	0	8032	14.80988973879945	3.628977096395025	9.979344191596827	409.47161865234375	409.4781494140625
476	409.4883117675781	38.9022491821333					1	DETECTED	409.4883 m/z @38.90 [151020OFc1_NvH-0949-Control-24.raw]	409.4883117675781	38.9022491821333	3.515745036	99.9384449512	96.4226999152	336714.8125	1.1664248621796946E8	0	8032	13.51133061518044	0.691829440453648	0.008861429034652809	409.4783935546875	409.49786376953125
477	409.5194091796875	27.5494848352					1	DETECTED	409.5194 m/z @27.55 [151020OFc1_NvH-0949-Control-24.raw]	409.5194091796875	27.5494848352	3.23117131386667	97.0322739498667	93.80110263600004	292287.4375	1.1519680327882478E8	0	8032	0.11952844124690998	0.5319653385783294	7.034365633473591	409.50958251953125	409.5225830078125
478	409.5326232910156	11.2627614245333					1	DETECTED	409.5326 m/z @11.26 [151020OFc1_NvH-0949-Control-24.raw]	409.5326232910156	11.2627614245333	3.118649492	98.7778140602667	95.6591645682667	3040853.25	1.690156381062466E8	3	8032	0.25160662214188	1.5293878368246796	34.64762879486323	409.5226745605469	409.5425720214844
479	409.5453796386719	19.2846517861333					1	DETECTED	409.5454 m/z @19.28 [151020OFc1_NvH-0949-Control-24.raw]	409.5453796386719	19.2846517861333	3.75783573866667	94.2699907288	90.51215499013333	109352.296875	1.1211291275820906E8	3	8032	7.378688706777332	3.424248770761836	0.9554076560186918	409.54266357421875	409.5455322265625
480	409.5555419921875	40.0366296490667					1	DETECTED	409.5555 m/z @40.04 [151020OFc1_NvH-0949-Control-24.raw]	409.5555419921875	40.0366296490667	2.72495616586667	95.9022841984	93.17732803253332	3080688.5	2.0507467786258996E8	3	8032	0.30597930699445897	0.5137213509978305	0.0303418527376314	409.54559326171875	409.5655212402344
481	409.5732727050781	30.4616121466667					1	DETECTED	409.5733 m/z @30.46 [151020OFc1_NvH-0949-Control-24.raw]	409.5732727050781	30.4616121466667	1.882857084	99.2184343261333	97.33557724213331	666704.5	1.5163262574184543E8	6	8032	2.305370959909652	1.017674627228399	0.361056120580495	409.5655517578125	409.583251953125
482	409.5890808105469	28.821641428					1	DETECTED	409.5891 m/z @28.82 [151020OFc1_NvH-0949-Control-24.raw]	409.5890808105469	28.821641428	2.9438579264	89.5717921138667	86.6279341874667	614030.75	1.2450712817557435E8	3	8032	0.19375531070112473	1.3774447958327736	1.2255790877908213	409.5832824707031	409.5986022949219
483	409.6009826660156	37.7219602317333					1	DETECTED	409.6010 m/z @37.72 [151020OFc1_NvH-0949-Control-24.raw]	409.6009826660156	37.7219602317333	3.64680362826667	98.9423662202667	95.29556259200004	141939.21875	1.0249325690895663E8	0	8032	0.055525658739263406	1.4035807952528214	3.4117077841361185	409.5992126464844	409.6109619140625
484	409.61944580078125	18.144944268					1	DETECTED	409.6194 m/z @18.14 [151020OFc1_NvH-0949-Control-24.raw]	409.61944580078125	18.144944268	1.12918818186667	98.2749117525333	97.14572357066663	93168.171875	1.414905270798196E8	0	8032	0.3363730815194792	4.229571690275263	0.010061664034983604	409.61102294921875	409.62213134765625
485	409.63226318359375	43.6551055248					1	DETECTED	409.6323 m/z @43.66 [151020OFc1_NvH-0949-Control-24.raw]	409.63226318359375	43.6551055248	4.56391432026667	96.7503978901333	92.18648356986662	168480.453125	1.0801495868125875E8	0	8032	0.18177419236705816	1.8213965850353775	0.0018371045395774816	409.6222839355469	409.6420593261719
486	409.68682861328125	34.3462658216					1	DETECTED	409.6868 m/z @34.35 [151020OFc1_NvH-0949-Control-24.raw]	409.68682861328125	34.3462658216	3.80386668186667	98.1863273584	94.38246067653334	126058.21875	1.092501168708409E8	0	8032	80.05260505612692	2.1798326208821406	3.6619891232401884	409.6770324707031	409.6968078613281
487	409.7074890136719	49.8149605141333					1	DETECTED	409.7075 m/z @49.81 [151020OFc1_NvH-0949-Control-24.raw]	409.7074890136719	49.8149605141333	2.418144172	99.43919772	97.021053548	713867.8125	1.4014677679469517E8	2	8032	0.36619385209501587	0.505712810836635	0.014784108666157382	409.697509765625	409.7140197753906
488	409.7240295410156	26.0832288426667					1	DETECTED	409.7240 m/z @26.08 [151020OFc1_NvH-0949-Control-24.raw]	409.7240295410156	26.0832288426667	3.04793800906667	96.5271878344	93.47924982533333	1.0678632E7	3.1685174154000497E8	2	8032	0.21103266730200332	0.5186341818010355	1.7633125667132223	409.71405029296875	409.7340087890625
489	409.73553466796875	16.5281460432					1	DETECTED	409.7355 m/z @16.53 [151020OFc1_NvH-0949-Control-24.raw]	409.73553466796875	16.5281460432	3.77619618053333	96.7396163037333	92.96342012319997	123243.28125	1.5662830833928874E8	0	8032	5.261329387722171	0.5227847150289373	0.09541795932323034	409.7340393066406	409.7365417480469
490	409.74658203125	28.9607850589333					1	DETECTED	409.7466 m/z @28.96 [151020OFc1_NvH-0949-Control-24.raw]	409.74658203125	28.9607850589333	2.32125397466667	98.1420754752	95.82082150053333	7337394.5	2.6214756000529E8	2	8032	0.11867371421288908	0.6272911128531596	2.036530666218678	409.7366027832031	409.7564697265625
491	409.76611328125	23.2465730853333					1	DETECTED	409.7661 m/z @23.25 [151020OFc1_NvH-0949-Control-24.raw]	409.76611328125	23.2465730853333	0.144330504533333	96.1756436024	96.03131309786667	297173.375	1.2022543150200202E8	0	8032	6.2728293722457416	0.5107682173747647	3.7719291202696086	409.75665283203125	409.77471923828125
492	409.83172607421875	43.8260601010667					1	DETECTED	409.8317 m/z @43.83 [151020OFc1_NvH-0949-Control-24.raw]	409.83172607421875	43.8260601010667	0.0192314389333333	99.1853617746667	99.16613033573337	68781.3359375	1.0478150927504107E8	0	8032	54.764990652108665	1.1129998143151432	1.5851816932565415	409.8295593261719	409.8416748046875
493	409.8434143066406	47.6306734141333					1	DETECTED	409.8434 m/z @47.63 [151020OFc1_NvH-0949-Control-24.raw]	409.8434143066406	47.6306734141333	0.00728545946666667	99.9384449512	99.93115949173333	34569.0	1.0513623245703417E8	0	8032	87.97138373913687	1.0768549145193789	1.1182581826542801	409.8418273925781	409.8468933105469
494	409.8574523925781	16.6872748458667					1	DETECTED	409.8575 m/z @16.69 [151020OFc1_NvH-0949-Control-24.raw]	409.8574523925781	16.6872748458667	0.00728545946666667	99.9929209114667	99.98563545200003	2458054.5	1.972910957281468E8	3	8032	0.13724594700041237	0.5221000734857855	3.296008663973498	409.8475646972656	409.867431640625
495	409.8741149902344	27.3087500082667					1	DETECTED	409.8741 m/z @27.31 [151020OFc1_NvH-0949-Control-24.raw]	409.8741149902344	27.3087500082667	0.00728545946666667	99.9602028797333	99.95291742026663	402968.96875	1.1949774227468206E8	0	8032	3.275989124387685	0.576352585688706	0.09850717322396069	409.8674621582031	409.8840637207031
496	409.8945007324219	11.9390204776					1	DETECTED	409.8945 m/z @11.94 [151020OFc1_NvH-0949-Control-24.raw]	409.8945007324219	11.9390204776	0.00728545946666667	99.9821771661333	99.97489170666663	2572337.0	2.1044728886891335E8	3	8032	0.14896902339571483	1.0704632758746664	26.771032555649626	409.884521484375	409.90447998046875
497	409.9067077636719	5.5389928936					1	DETECTED	409.9067 m/z @5.54 [151020OFc1_NvH-0949-Control-24.raw]	409.9067077636719	5.5389928936	0.657916540533333	99.9602028797333	99.30228633919997	775842.125	1.2893700719673066E8	3	8032	0.10561759596167342	88.28217625204057	419.73614304919056	409.9045104980469	409.91650390625
498	409.9268493652344	35.3075690829333					1	DETECTED	409.9268 m/z @35.31 [151020OFc1_NvH-0949-Control-24.raw]	409.9268493652344	35.3075690829333	0.00728545946666667	99.9929209114667	99.98563545200003	1428041.75	1.465774072333132E8	3	8032	6.458870237586979	18.913052851885244	0.970575459809203	409.9168701171875	409.936767578125
499	409.93951416015625	42.02560713575					1	DETECTED	409.9395 m/z @42.03 [151020OFc1_NvH-0949-Control-24.raw]	409.93951416015625	42.02560713575	0.0651684749333333	99.9712254162667	99.90605694133338	180345.421875	8.455035912144546E7	3	8032	2.6440453783212234	1.1685779630262134	174.1984078298217	409.9368591308594	409.9413146972656
500	409.9516906738281	42.3983800946667					1	DETECTED	409.9517 m/z @42.40 [151020OFc1_NvH-0949-Control-24.raw]	409.9516906738281	42.3983800946667	0.00728545946666667	99.9274825365333	99.92019707706663	462437.875	1.269467863889265E8	0	8032	0.02331636164436901	1.5761368349651355	0.004360068221613919	409.9418029785156	409.95538330078125
501	409.96539306640625	10.9725211384					1	DETECTED	409.9654 m/z @10.97 [151020OFc1_NvH-0949-Control-24.raw]	409.96539306640625	10.9725211384	0.00728545946666667	99.9602028797333	99.95291742026663	999564.0	1.3344099469226748E8	0	8032	0.17488604437950528	9.179276161866797	68.05878245032464	409.9554138183594	409.9752502441406
502	409.9842834472656	30.6338575197333					1	DETECTED	409.9843 m/z @30.63 [151020OFc1_NvH-0949-Control-24.raw]	409.9842834472656	30.6338575197333	0.354361258133333	99.7502033237333	99.39584206559996	682102.375	1.1869977819473216E8	4	8032	0.14477213293695002	0.6055606664207783	0.5243974575658044	409.9754943847656	409.994140625
503	410.00201416015625	37.7330105213333					1	DETECTED	410.0020 m/z @37.73 [151020OFc1_NvH-0949-Control-24.raw]	410.00201416015625	37.7330105213333	0.00728545946666667	99.9821771661333	99.97489170666663	150238.109375	1.1758291764766602E8	0	8032	36.96212668547799	1.4067139592652933	1.833995252784098	409.99432373046875	410.011962890625
504	410.0450439453125	31.0146496786667					1	DETECTED	410.0450 m/z @31.01 [151020OFc1_NvH-0949-Control-24.raw]	410.0450439453125	31.0146496786667	0.343608999733333	99.9166242730667	99.57301527333337	125072.25	1.170138025336723E8	0	8032	0.6051402451147432	1.6232415508112485	0.0024547406263388115	410.0353698730469	410.0548400878906
505	410.07366943359375	47.4068422410667					1	DETECTED	410.0737 m/z @47.41 [151020OFc1_NvH-0949-Control-24.raw]	410.07366943359375	47.4068422410667	0.00728545946666667	99.6727683048	99.66548284533333	52713.16015625	1.1504118162262349E8	0	8032	102.49779479563506	1.069877344617591	1.1378586944565392	410.0636901855469	410.0785827636719
506	410.0885925292969	23.1425038994667					1	DETECTED	410.0886 m/z @23.14 [151020OFc1_NvH-0949-Control-24.raw]	410.0885925292969	23.1425038994667	0.3109091584	99.9274825365333	99.61657337813331	100529.3515625	1.5929869375625676E8	0	8032	18.56675518334127	2.081968401090993	0.34484937749155586	410.0787353515625	410.0977783203125
507	410.1059265136719	38.6883075472					1	DETECTED	410.1059 m/z @38.69 [151020OFc1_NvH-0949-Control-24.raw]	410.1059265136719	38.6883075472	0.00728545946666667	99.9929209114667	99.98563545200003	50545.39453125	1.1583937884355472E8	0	8032	31.18491408161629	1.3487424483842347	1.5510350938329147	410.0998229980469	410.11358642578125
508	410.12359619140625	47.1495286208					1	DETECTED	410.1236 m/z @47.15 [151020OFc1_NvH-0949-Control-24.raw]	410.12359619140625	47.1495286208	0.0307311848	99.9929209114667	99.9621897266667	52778.54296875	1.2910592583581877E8	0	8032	96.88965078725433	1.0446075962983823	1.1123891238524166	410.1136169433594	410.13238525390625
509	410.1473083496094	92.3636879861333					1	DETECTED	410.1473 m/z @92.36 [151020OFc1_NvH-0949-Control-24.raw]	410.1473083496094	92.3636879861333	3.20306902106667	99.5499094472	96.34684042613333	205719.25	1.199635807749932E8	0	8032	0.42853867922423206	3.519925794865642	0.22054343674994517	410.1377258300781	410.1570739746094
510	410.18524169921875	19.0685583893333					1	DETECTED	410.1852 m/z @19.07 [151020OFc1_NvH-0949-Control-24.raw]	410.18524169921875	19.0685583893333	2.22403867626667	98.8768986661333	96.65285998986663	471634.71875	1.1725006250945902E8	0	8032	0.2131334485589349	3.746826014085935	0.8676987932014153	410.17535400390625	410.1871643066406
511	410.19720458984375	20.4438701024					1	DETECTED	410.1972 m/z @20.44 [151020OFc1_NvH-0949-Control-24.raw]	410.19720458984375	20.4438701024	2.0779194072	99.6949763264	97.6170569192	2269911.25	2.0081596412882823E8	4	8032	3.8704670042528484	1.022018163539096	0.03930297630966224	410.18743896484375	410.2071838378906
512	410.2095947265625	49.7799861586667					1	DETECTED	410.2096 m/z @49.78 [151020OFc1_NvH-0949-Control-24.raw]	410.2095947265625	49.7799861586667	3.25013541813333	94.8850606536	91.63492523546667	349342.15625	1.3182565753163749E8	0	8032	13.772916526888594	0.5059491924081481	0.00829388073689097	410.20721435546875	410.2123107910156
513	410.2223205566406	37.0657051346667					1	DETECTED	410.2223 m/z @37.07 [151020OFc1_NvH-0949-Control-24.raw]	410.2223205566406	37.0657051346667	0.266954317866667	99.8169648482667	99.55001053040003	2.6451478E7	9.928645675929523E8	4	8032	0.26105474403557594	0.5398347712384046	0.03430206881267772	410.21234130859375	410.2322692871094
514	410.2391357421875	42.9481827757333					1	DETECTED	410.2391 m/z @42.95 [151020OFc1_NvH-0949-Control-24.raw]	410.2391357421875	42.9481827757333	2.47619187973333	98.3409005421333	95.86470866239996	5480791.5	2.7413056915920687E8	3	8032	0.06781960073482907	0.5116560966094836	0.01522330707631925	410.2323303222656	410.2491149902344
515	410.2492980957031	28.9744451717333					1	DETECTED	410.2493 m/z @28.97 [151020OFc1_NvH-0949-Control-24.raw]	410.2492980957031	28.9744451717333	3.37435874853333	96.5966034378667	93.22224468933338	673611.375	1.0798061211352497E8	3	8032	0.26065751700444295	0.5084362507690108	1.0361716426885637	410.2491455078125	410.251220703125
516	410.26123046875	35.2879053421333					1	DETECTED	410.2612 m/z @35.29 [151020OFc1_NvH-0949-Control-24.raw]	410.26123046875	35.2879053421333	1.17081683946667	99.8832306896	98.71241385013333	828194.0	1.469555498829351E8	2	8032	5.677877976861055	0.9756567380965915	0.3170117159111839	410.2512512207031	410.2702331542969
517	410.2741394042969	44.5079977744					1	DETECTED	410.2741 m/z @44.51 [151020OFc1_NvH-0949-Control-24.raw]	410.2741394042969	44.5079977744	3.8714226512	93.5363968666667	89.6649742154667	123231.7265625	1.3608662048392522E8	0	8032	2.6397662456410274	1.1032545673894116	19.1142065835636	410.2721862792969	410.2839050292969
518	410.2924499511719	91.3440179688					1	DETECTED	410.2924 m/z @91.34 [151020OFc1_NvH-0949-Control-24.raw]	410.2924499511719	91.3440179688	9.20376415146667	94.476936228	85.27317207653333	37168.7578125	8.834916108121417E7	0	8032	0.8781540186633521	0.5190705416260771	0.03814108325215431	410.2847900390625	410.3004455566406
519	410.31121826171875	91.5318200461333					1	DETECTED	410.3112 m/z @91.53 [151020OFc1_NvH-0949-Control-24.raw]	410.31121826171875	91.5318200461333	4.2990530576	92.1130114013333	87.81395834373329	89887.171875	1.064173299019228E8	0	8032	0.9794770288843324	0.5033312674541001	0.195065592665869	410.30255126953125	410.320556640625
520	410.3747863769531	17.2259687794667					1	DETECTED	410.3748 m/z @17.23 [151020OFc1_NvH-0949-Control-24.raw]	410.3747863769531	17.2259687794667	4.23377872186667	99.3283664069333	95.09458768506663	168187.0625	1.4584170553527752E8	0	8032	0.2535812831446762	1.6802293750510797	0.8457449609532595	410.36517333984375	410.3846435546875
521	410.4354248046875	32.8254034624					1	DETECTED	410.4354 m/z @32.83 [151020OFc1_NvH-0949-Control-24.raw]	410.4354248046875	32.8254034624	3.36478634026667	99.2184343261333	95.85364798586663	133435.46875	1.1697728589002153E8	0	8032	0.10454641334465009	2.248636634631297	0.0028067363433911556	410.4254455566406	410.4376220703125
522	410.4476318359375	20.4274868634667					1	DETECTED	410.4476 m/z @20.43 [151020OFc1_NvH-0949-Control-24.raw]	410.4476318359375	20.4274868634667	2.35039949733333	99.8944600698667	97.54406057253337	2162645.5	1.974431594783935E8	0	8032	0.12656937054125095	1.8461416486796367	1.5150938789751924	410.43768310546875	410.4576110839844
523	410.47186279296875	37.0657051346667					1	DETECTED	410.4719 m/z @37.07 [151020OFc1_NvH-0949-Control-24.raw]	410.47186279296875	37.0657051346667	2.96296543733333	99.3397558493333	96.37679041199998	2.2816452E7	5.97350559696275E8	0	8032	0.26184538699592963	3.766198220090174	2.1417856002755444	410.4618835449219	410.4818420410156
524	410.4857177734375	30.6700387168					1	DETECTED	410.4857 m/z @30.67 [151020OFc1_NvH-0949-Control-24.raw]	410.4857177734375	30.6700387168	2.677369204	99.8722826994667	97.1949134954667	338629.15625	1.349624444781161E8	0	8032	0.10536998688371568	0.5088866767562594	0.5625811296235317	410.48187255859375	410.4955139160156
525	410.52606201171875	16.6707252917333					1	DETECTED	410.5261 m/z @16.67 [151020OFc1_NvH-0949-Control-24.raw]	410.52606201171875	16.6707252917333	0.266954317866667	99.7283699637333	99.46141564586664	640087.3125	1.366935771791619E8	3	8032	1.2747763827547587	0.6966168536824516	0.5534377658833208	410.5160827636719	410.5360107421875
526	410.5367126464844	10.337137024					1	DETECTED	410.5367 m/z @10.34 [151020OFc1_NvH-0949-Control-24.raw]	410.5367126464844	10.337137024	4.45848043146667	64.2462841488	59.78780371733333	162792.203125	8.991459882613029E7	0	8032	0.061194042066025744	0.5994758002048585	0.049821606176697286	410.53607177734375	410.53826904296875
527	410.54827880859375	20.7596058597333					1	DETECTED	410.5483 m/z @20.76 [151020OFc1_NvH-0949-Control-24.raw]	410.54827880859375	20.7596058597333	3.38371089546667	96.4611325906667	93.07742169520003	5148646.0	2.0511168661435783E8	3	8032	0.15908631046376343	0.5256705240571492	0.046455490994967714	410.5382995605469	410.5582580566406
528	410.5610046386719	22.2036542506667					1	DETECTED	410.5610 m/z @22.20 [151020OFc1_NvH-0949-Control-24.raw]	410.5610046386719	22.2036542506667	4.20621399146667	95.1715486752	90.96533468373333	1077536.75	1.639157386329667E8	3	8032	6.711189782911173	0.8306317291653026	0.834158224532358	410.55828857421875	410.5633850097656
529	410.5733947753906	42.9481827757333					1	DETECTED	410.5734 m/z @42.95 [151020OFc1_NvH-0949-Control-24.raw]	410.5733947753906	42.9481827757333	0.4302686968	98.2303896626667	97.8001209658667	3452191.5	1.8348770526820594E8	3	8032	0.06297629226019552	0.5178170580234329	0.07029712444266918	410.56341552734375	410.58331298828125
530	410.58538818359375	43.56360248					1	DETECTED	410.5854 m/z @43.56 [151020OFc1_NvH-0949-Control-24.raw]	410.58538818359375	43.56360248	5.52037918186667	43.6406140762667	38.12023489440003	74300.875	5.673132206801357E7	3	8032	0.0710210137387648	0.5010692713686351	0.0021389799716149	410.5834655761719	410.58544921875
531	410.595458984375	35.3075690829333					1	DETECTED	410.5955 m/z @35.31 [151020OFc1_NvH-0949-Control-24.raw]	410.595458984375	35.3075690829333	2.80988666135	98.9097232125333	96.09983655118329	405570.0	1.330150455535721E8	0	8032	0.1628363858734616	0.8308543481766019	0.37172490625454313	410.5855407714844	410.6053161621094
532	410.6205749511719	28.4250534602667					1	DETECTED	410.6206 m/z @28.43 [151020OFc1_NvH-0949-Control-24.raw]	410.6205749511719	28.4250534602667	2.47619187973333	95.5782612768	93.10206939706667	206281.546875	1.1210586971974592E8	0	8032	0.1120568564262392	2.1719261906969396	0.017931495971297024	410.6106262207031	410.63006591796875
533	410.6972961425781	74.7353573381333					1	DETECTED	410.6973 m/z @74.74 [151020OFc1_NvH-0949-Control-24.raw]	410.6972961425781	74.7353573381333	3.184305152	98.1308803149333	94.9465751629333	1508225.25	1.3950571933554968E8	2	8032	54.356228635766975	0.5046372655869822	0.007590099538697515	410.68731689453125	410.70172119140625
534	410.7117614746094	23.1898697594667					1	DETECTED	410.7118 m/z @23.19 [151020OFc1_NvH-0949-Control-24.raw]	410.7117614746094	23.1898697594667	3.02887976986667	95.5671150552	92.53823528533334	2504181.75	1.8180184154664582E8	2	8032	0.250621211458256	0.6772933145876215	0.30481684216718224	410.7018127441406	410.7118835449219
535	410.7218933105469	37.0657051346667					1	DETECTED	410.7219 m/z @37.07 [151020OFc1_NvH-0949-Control-24.raw]	410.7218933105469	37.0657051346667	1.4780161184	98.0091020093333	96.5310858909333	1.2295299E7	5.762056641784532E8	2	8032	17.0216163882391	0.509921041533011	0.021282375916552198	410.7119140625	410.73187255859375
536	410.7371520996094	22.3029879986667					1	DETECTED	410.7372 m/z @22.30 [151020OFc1_NvH-0949-Control-24.raw]	410.7371520996094	22.3029879986667	2.418144172	97.6909849024	95.2728407304	1284263.375	1.6987982603264856E8	2	8032	0.15140114185325615	22.529588405045107	43.28042678594167	410.7319030761719	410.74713134765625
537	410.7501525878906	33.0011371218667					1	DETECTED	410.7502 m/z @33.00 [151020OFc1_NvH-0949-Control-24.raw]	410.7501525878906	33.0011371218667	2.51465180346667	98.1308803149333	95.61622851146663	259586.171875	1.2092000360662451E8	2	8032	24.52740324650348	0.6780351398847092	0.7052094953246282	410.7471923828125	410.75811767578125
538	410.76824951171875	19.7848396002667					1	DETECTED	410.7682 m/z @19.78 [151020OFc1_NvH-0949-Control-24.raw]	410.76824951171875	19.7848396002667	2.77225502933333	96.406887508	93.63463247866667	523937.71875	1.048396747809897E8	2	8032	0.2361225877811819	1.251716241757432	5.352160377214404	410.759033203125	410.77740478515625
539	410.8207702636719	28.397918472					1	DETECTED	410.8208 m/z @28.40 [151020OFc1_NvH-0949-Control-24.raw]	410.8207702636719	28.397918472	1.19151825226667	99.1964579432	98.00493969093333	206082.875	1.167110550807473E8	0	8032	1.9488365101331553	2.748099065322914	0.8085690336510771	410.8108825683594	410.83074951171875
540	410.8414001464844	41.3688941656					1	DETECTED	410.8414 m/z @41.37 [151020OFc1_NvH-0949-Control-24.raw]	410.8414001464844	41.3688941656	0.00728545946666667	99.9821771661333	99.97489170666663	7764825.5	2.0004365757887632E8	5	8032	0.15307342808925029	1.4484502523817075	2.045304674535896	410.8315124511719	410.85137939453125
541	410.8587646484375	16.6976999309333					1	DETECTED	410.8588 m/z @16.70 [151020OFc1_NvH-0949-Control-24.raw]	410.8587646484375	16.6976999309333	0.0881283672	99.9929209114667	99.9047925442667	133169.96875	9.93832236752809E7	0	8032	13.404470975887897	4.30576594421953	0.022918642787110748	410.8515625	410.8592224121094
542	410.8692626953125	15.4527457434667					1	DETECTED	410.8693 m/z @15.45 [151020OFc1_NvH-0949-Control-24.raw]	410.8692626953125	15.4527457434667	0.00728545946666667	99.9384449512	99.93115949173333	259160.0625	1.1694073116686827E8	0	8032	0.06756118758541874	1.0342591773591348	1.7285296351852169	410.8592834472656	410.8725891113281
543	410.8825988769531	20.7596058597333					1	DETECTED	410.8826 m/z @20.76 [151020OFc1_NvH-0949-Control-24.raw]	410.8825988769531	20.7596058597333	0.110701391466667	99.9821771661333	99.87147577466664	1945401.75	1.586946360039316E8	3	8032	0.13507453789836887	0.7589611383207308	70.42703468455929	410.87261962890625	410.8925476074219
544	410.893798828125	26.3775540346667					1	DETECTED	410.8938 m/z @26.38 [151020OFc1_NvH-0949-Control-24.raw]	410.893798828125	26.3775540346667	0.00728545946666667	99.9929209114667	99.98563545200003	551200.3125	1.4270811920077524E8	3	8032	4.313008955584504	0.6281200661235402	0.07367483563041156	410.89263916015625	410.9017639160156
545	410.9117736816406	39.1863733829333					1	DETECTED	410.9118 m/z @39.19 [151020OFc1_NvH-0949-Control-24.raw]	410.9117736816406	39.1863733829333	0.00728545946666667	99.9929209114667	99.98563545200003	5671831.5	2.6210714716662538E8	3	8032	0.16012309652829515	0.5276021459788858	0.9508462418458775	410.90179443359375	410.9217224121094
546	410.9299621582031	35.2968983064					1	DETECTED	410.9300 m/z @35.30 [151020OFc1_NvH-0949-Control-24.raw]	410.9299621582031	35.2968983064	0.0192314389333333	99.9057119789333	99.88648053999997	163226.9375	1.096677971429041E8	0	8032	14.910029830638337	1.7607677198287277	4.175853417741802	410.9217834472656	410.9397277832031
547	410.9498596191406	14.0531049066667					1	DETECTED	410.9499 m/z @14.05 [151020OFc1_NvH-0949-Control-24.raw]	410.9498596191406	14.0531049066667	0.0767474029333333	99.9821771661333	99.90542976319996	475475.53125	1.2308194434573312E8	0	8032	6.478182068874599	45.774525847575255	1.1305529180302103	410.93988037109375	410.9595947265625
548	410.9725036621094	37.0657051346667					1	DETECTED	410.9725 m/z @37.07 [151020OFc1_NvH-0949-Control-24.raw]	410.9725036621094	37.0657051346667	0.0192314389333333	99.9929209114667	99.97368947253337	4022873.75	1.9774838461549506E8	0	8032	0.22335522804298336	0.5230261266577422	2.0288293808251714	410.9625244140625	410.98248291015625
549	410.990234375	36.1516703010667					1	DETECTED	410.9902 m/z @36.15 [151020OFc1_NvH-0949-Control-24.raw]	410.990234375	36.1516703010667	0.00728545946666667	99.9384449512	99.93115949173333	673843.5625	1.147782867392007E8	4	8032	0.2306567097375023	0.5090961004694359	0.48173349323198944	410.9825744628906	411.00018310546875
550	411.0417175292969	41.3688941656					1	DETECTED	411.0417 m/z @41.37 [151020OFc1_NvH-0949-Control-24.raw]	411.0417175292969	41.3688941656	0.189410701333333	99.8502726658667	99.66086196453337	8636547.0	2.2194487220504263E8	5	8032	0.15735414913314827	1.5217292851652566	2.2775081268849644	411.03173828125	411.0516357421875
551	411.05328369140625	64.6233676773333					1	DETECTED	411.0533 m/z @64.62 [151020OFc1_NvH-0949-Control-24.raw]	411.05328369140625	64.6233676773333	0.00728545946666667	99.9274825365333	99.92019707706663	93954.6484375	1.1310264180294263E8	0	8032	0.40105730938373085	0.7661377914939032	0.5326825677115353	411.05181884765625	411.06292724609375
552	411.0760498046875	35.3562106989333					1	DETECTED	411.0760 m/z @35.36 [151020OFc1_NvH-0949-Control-24.raw]	411.0760498046875	35.3562106989333	0.0192314389333333	99.9274825365333	99.90825109759997	58936.46875	1.1017830990267389E8	0	8032	38.64329708383161	1.4098223727174557	1.8652777477912283	411.0660705566406	411.08563232421875
553	411.1068420410156	37.2021560264					1	DETECTED	411.1068 m/z @37.20 [151020OFc1_NvH-0949-Control-24.raw]	411.1068420410156	37.2021560264	0.0192314389333333	99.9929209114667	99.97368947253337	46779.65234375	1.2137552284328271E8	0	8032	97.08550699921446	1.346338292007177	1.633464373953232	411.0979309082031	411.11126708984375
554	411.12255859375	92.5030235965333					1	DETECTED	411.1226 m/z @92.50 [151020OFc1_NvH-0949-Control-24.raw]	411.12255859375	92.5030235965333	0.110701391466667	99.9821771661333	99.87147577466664	684444.625	1.5395891277729514E8	0	8032	0.08300084360048743	0.5837531120630055	0.05086173934803214	411.11328125	411.13238525390625
555	411.1380920410156	58.143834912					1	DETECTED	411.1381 m/z @58.14 [151020OFc1_NvH-0949-Control-24.raw]	411.1380920410156	58.143834912	0.4089647408	99.9821771661333	99.5732124253333	37469.2734375	1.0499538576015292E8	0	8032	94.03202487308702	0.8153099879275845	0.632082831015126	411.134765625	411.1475524902344
556	411.16998291015625	47.6723559402667					1	DETECTED	411.1700 m/z @47.67 [151020OFc1_NvH-0949-Control-24.raw]	411.16998291015625	47.6723559402667	0.00728545946666667	99.9929209114667	99.98563545200003	54781.9609375	1.0659132036554828E8	0	8032	96.00887249152778	1.0530851313853666	1.1136703819542164	411.1600036621094	411.17413330078125
557	411.18414306640625	28.2593621690667					1	DETECTED	411.1841 m/z @28.26 [151020OFc1_NvH-0949-Control-24.raw]	411.18414306640625	28.2593621690667	4.10442177946667	97.8001191944	93.69569741493332	2606340.25	1.7636596167640105E8	2	8032	0.23540288306418233	0.5265069801042239	1.4863474959504261	411.1746826171875	411.1941223144531
558	411.204345703125	29.8269191253333					1	DETECTED	411.2043 m/z @29.83 [151020OFc1_NvH-0949-Control-24.raw]	411.204345703125	29.8269191253333	3.14679535813333	99.3283664069333	96.18157104879997	1191408.125	1.6570590949262023E8	3	8032	0.21373513341538697	1.6313886852106414	68.23780589951349	411.1943664550781	411.205322265625
559	411.21533203125	21.3198080394667					1	DETECTED	411.2153 m/z @21.32 [151020OFc1_NvH-0949-Control-24.raw]	411.21533203125	21.3198080394667	2.27272515253333	99.2184343261333	96.94570917359998	2894496.75	4.006944637980647E8	3	8032	8.321092078180413	1.7092792678453659	1.008512802596298	411.2053527832031	411.2252502441406
560	411.2310791015625	24.2223748832					1	DETECTED	411.2311 m/z @24.22 [151020OFc1_NvH-0949-Control-24.raw]	411.2310791015625	24.2223748832	3.2218714072	97.6143835634667	94.3925121562667	1682729.25	2.0763194000220102E8	3	8032	1.905323206381805	0.6746803949143152	0.016745843561494646	411.225341796875	411.2319641113281
561	411.2419738769531	41.3688941656					1	DETECTED	411.2420 m/z @41.37 [151020OFc1_NvH-0949-Control-24.raw]	411.2419738769531	41.3688941656	0.950844018933333	95.9351005	94.98425648106667	6406532.5	3.4519056635698277E8	2	8032	0.17052564455018882	0.6033405842204149	2.2148975994852247	411.23199462890625	411.251953125
562	411.2520751953125	33.0345033474667					1	DETECTED	411.2521 m/z @33.03 [151020OFc1_NvH-0949-Control-24.raw]	411.2520751953125	33.0345033474667	2.6202111648	96.1646710613333	93.5444598965333	118458.5546875	1.410266616780682E8	0	8032	7.690796973316836	1.9696019070161135	4.183107748415485	411.2519836425781	411.2598571777344
563	411.2698669433594	19.7942980386667					1	DETECTED	411.2699 m/z @19.79 [151020OFc1_NvH-0949-Control-24.raw]	411.2698669433594	19.7942980386667	2.37001145386667	96.6740820042667	94.30407055040003	201673.28125	1.3163672283820727E8	0	8032	0.15266847790891092	2.5648294776389866	778.2577550735413	411.2598876953125	411.2788391113281
564	411.2860107421875	45.4535061882667					1	DETECTED	411.2860 m/z @45.45 [151020OFc1_NvH-0949-Control-24.raw]	411.2860107421875	45.4535061882667	3.4970993528	95.4919222594667	91.9948229066667	37883.95703125	1.0731372135178787E8	0	8032	87.84645848840668	1.0963143634704842	1.1926287269409686	411.2822570800781	411.2947082519531
565	411.31097412109375	91.5138995085333					1	DETECTED	411.3110 m/z @91.51 [151020OFc1_NvH-0949-Control-24.raw]	411.31097412109375	91.5138995085333	19.3453474005333	92.5030235965333	73.157676196	79724.65625	1.0223737834420036E8	0	8032	0.8941575515721638	0.5068528746878542	0.25678306220176766	411.3010559082031	411.3124084472656
566	411.3288879394531	90.2915984018667					1	DETECTED	411.3289 m/z @90.29 [151020OFc1_NvH-0949-Control-24.raw]	411.3288879394531	90.2915984018667	23.2234864994667	96.5854661064	73.3619796069333	119550.8125	8.101094081714459E7	0	8032	68.10820921468496	0.5469214618244538	0.011590853511114614	411.3249206542969	411.3362121582031
567	411.3465576171875	90.5245876824					1	DETECTED	411.3466 m/z @90.52 [151020OFc1_NvH-0949-Control-24.raw]	411.3465576171875	90.5245876824	20.0384707389333	99.4832374773333	79.4447667384	145333.59375	1.2020478968341912E8	0	8032	1.1164638921252248	0.5061249814389428	69.57901853278024	411.33697509765625	411.35528564453125
568	411.42828369140625	11.244191036					1	DETECTED	411.4283 m/z @11.24 [151020OFc1_NvH-0949-Control-24.raw]	411.42828369140625	11.244191036	2.3113516888	99.0978144258667	96.7864627370667	252221.015625	1.228966395979948E8	0	8032	12.891406433075483	1.57001638098644	502.2654940587975	411.41845703125	411.43231201171875
569	411.4423828125	41.3688941656					1	DETECTED	411.4424 m/z @41.37 [151020OFc1_NvH-0949-Control-24.raw]	411.4423828125	41.3688941656	3.54365701333333	98.9756178021333	95.43196078879997	2601052.5	1.5144419106670833E8	0	8032	0.12006872699198823	0.5619032610406975	31.32650593182163	411.4324035644531	411.4523620605469
570	411.4589538574219	15.8632783434667					1	DETECTED	411.4590 m/z @15.86 [151020OFc1_NvH-0949-Control-24.raw]	411.4589538574219	15.8632783434667	2.95352830266667	95.2997535706667	92.34622526800003	209178.953125	1.2160918397773169E8	2	8032	0.09809453139789959	0.5249292979223049	0.621267117969041	411.45245361328125	411.4639892578125
571	411.4739990234375	37.1026304221333					1	DETECTED	411.4740 m/z @37.10 [151020OFc1_NvH-0949-Control-24.raw]	411.4739990234375	37.1026304221333	2.38926145653333	99.6949763264	97.30571486986666	360652.1875	1.197944927277774E8	0	8032	14.118024356612477	0.5052469037842503	0.22235418235264198	411.4642028808594	411.4839782714844
572	411.4915771484375	36.0700792682667					1	DETECTED	411.4916 m/z @36.07 [151020OFc1_NvH-0949-Control-24.raw]	411.4915771484375	36.0700792682667	2.20449056106667	99.7173115282667	97.51282096720004	269613.75	1.1709545889426194E8	0	8032	0.025893652855010885	1.869923976181716	0.007232117879874943	411.4841003417969	411.501220703125
573	411.52301025390625	19.6609708506667					1	DETECTED	411.5230 m/z @19.66 [151020OFc1_NvH-0949-Control-24.raw]	411.52301025390625	19.6609708506667	2.91529107095	85.8870635338667	82.97177246291669	173671.5625	1.137699272635488E8	3	8032	0.07369471756928547	0.5941054158891229	0.15511356381999722	411.5130920410156	411.5246276855469
574	411.53533935546875	21.8318892749333					1	DETECTED	411.5353 m/z @21.83 [151020OFc1_NvH-0949-Control-24.raw]	411.53533935546875	21.8318892749333	4.2990530576	99.6060314829333	95.3069784253333	475942.625	1.1912457992090775E8	0	8032	0.12152939454604095	0.7077871497039662	0.6574396544207084	411.5253601074219	411.53936767578125
575	411.5494079589844	21.3318827389333					1	DETECTED	411.5494 m/z @21.33 [151020OFc1_NvH-0949-Control-24.raw]	411.5494079589844	21.3318827389333	2.37001145386667	99.0312032152	96.66119176133333	1910173.25	1.953787072795011E8	3	8032	6.552539396921777	0.5270205864087488	0.01749490409813885	411.5394287109375	411.5593566894531
576	411.5653076171875	24.2223748832					1	DETECTED	411.5653 m/z @24.22 [151020OFc1_NvH-0949-Control-24.raw]	411.5653076171875	24.2223748832	3.47802081333333	96.6519554885333	93.17393467519997	1087930.0	1.6624471073449686E8	3	8032	0.12395342823133859	1.3211669123569187	1.1366748633323855	411.5594177246094	411.57037353515625
577	411.5804138183594	39.1718791792					1	DETECTED	411.5804 m/z @39.17 [151020OFc1_NvH-0949-Control-24.raw]	411.5804138183594	39.1718791792	3.06696290133333	94.6927856365333	91.62582273519997	1589790.75	1.6707638108121204E8	3	8032	0.1080530162717821	0.5400156591051051	0.27173433056649665	411.5704345703125	411.5899963378906
578	411.5960998535156	28.5398904538667					1	DETECTED	411.5961 m/z @28.54 [151020OFc1_NvH-0949-Control-24.raw]	411.5960998535156	28.5398904538667	3.50642589493333	94.2500679016	90.74364200666668	692823.375	1.391159305415371E8	3	8032	25.27672600226544	1.2433409109096873	281.51003802026906	411.5904541015625	411.6060485839844
579	411.6427307128906	41.3688941656					1	DETECTED	411.6427 m/z @41.37 [151020OFc1_NvH-0949-Control-24.raw]	411.6427307128906	41.3688941656	2.77225502933333	82.9120847970667	80.13982976773337	786876.875	1.15239535563465E8	0	8032	0.06095519091556412	1.3292760501088297	1.7773530560353217	411.6329345703125	411.6517028808594
580	411.6745300292969	31.8362362522667					1	DETECTED	411.6745 m/z @31.84 [151020OFc1_NvH-0949-Control-24.raw]	411.6745300292969	31.8362362522667	3.74874456933333	71.9735488813333	68.22480431199997	241232.765625	1.0759912917114627E8	0	8032	0.21843842681663972	0.552478905714367	0.7740927953347444	411.6653747558594	411.675048828125
581	411.68505859375	28.2731682392					1	DETECTED	411.6851 m/z @28.27 [151020OFc1_NvH-0949-Control-24.raw]	411.68505859375	28.2731682392	3.20306902106667	98.602209688	95.39914066693333	1194908.125	1.3852638167468944E8	0	8032	0.29005387239402936	0.5106007200406131	0.020733739634318134	411.67510986328125	411.69500732421875
582	411.6953125	14.1545935826667					1	DETECTED	411.6953 m/z @14.15 [151020OFc1_NvH-0949-Control-24.raw]	411.6953125	14.1545935826667	8.03704437973333	37.7999621685333	29.762917788799967	50102.2734375	3.748256942884473E7	0	8032	0.07984804975408721	2.4325850762694823	3.8651701525389655	411.6950988769531	411.6960754394531
583	411.7060852050781	29.8393020664					1	DETECTED	411.7061 m/z @29.84 [151020OFc1_NvH-0949-Control-24.raw]	411.7060852050781	29.8393020664	3.60837308746667	97.130941212	93.52256812453332	460542.59375	1.2392413402125886E8	0	8032	45.00462171422098	8.690621457021882	2.8553498945263844	411.69610595703125	411.7062683105469
584	411.7162780761719	22.0387729757333					1	DETECTED	411.7163 m/z @22.04 [151020OFc1_NvH-0949-Control-24.raw]	411.7162780761719	22.0387729757333	2.97242778933333	99.5723441634667	96.59991637413337	1.5549723E7	5.472185824236637E8	2	8032	3.5989301855727263	2.23824430457358	0.07246929536534095	411.7063293457031	411.72625732421875
585	411.72686767578125	21.196297124					1	DETECTED	411.7269 m/z @21.20 [151020OFc1_NvH-0949-Control-24.raw]	411.72686767578125	21.196297124	5.02001132906667	62.0758542469333	57.05584291786663	1235550.0	1.1614426631447934E8	2	8032	4.942957182018333	0.5213143054858486	1.7031311484100276	411.7262878417969	411.7296142578125
586	411.7396240234375	35.0795134608					1	DETECTED	411.7396 m/z @35.08 [151020OFc1_NvH-0949-Control-24.raw]	411.7396240234375	35.0795134608	2.4570232896	94.7214380168	92.26441472719999	1409098.375	1.6026424325052395E8	2	8032	1.7171196627390017	0.5499964061208484	0.23734512066078775	411.72967529296875	411.7476806640625
587	411.7577209472656	27.6174528074667					1	DETECTED	411.7577 m/z @27.62 [151020OFc1_NvH-0949-Control-24.raw]	411.7577209472656	27.6174528074667	2.77225502933333	96.5966034378667	93.82434840853338	3701481.0	1.658025474224159E8	2	8032	0.17886001732706447	0.5117795664178854	0.020414793076981793	411.7480773925781	411.7677001953125
588	411.7745666503906	3.45925156773333					1	DETECTED	411.7746 m/z @3.46 [151020OFc1_NvH-0949-Control-24.raw]	411.7745666503906	3.45925156773333	0.6939911896	86.1972640608	85.5032728712	135066.796875	1.123168409188583E8	2	8032	11.586799501897236	1.8221780319929897	1.5587255826733895	411.7684631347656	411.7843933105469
589	411.8426208496094	41.4169292104					1	DETECTED	411.8426 m/z @41.42 [151020OFc1_NvH-0949-Control-24.raw]	411.8426208496094	41.4169292104	0.0192314389333333	99.9929209114667	99.97368947253337	268489.5	1.1889352822854929E8	0	8032	0.10429252720693682	1.569152871708827	0.16320434292277786	411.8330383300781	411.8473205566406
590	411.8573303222656	24.9727666832					1	DETECTED	411.8573 m/z @24.97 [151020OFc1_NvH-0949-Control-24.raw]	411.8573303222656	24.9727666832	0.00728545946666667	99.9929209114667	99.98563545200003	1833217.0	1.3195638799290091E8	3	8032	0.1154442387905874	0.519693968625066	0.012443706789104565	411.84735107421875	411.86279296875
591	411.872802734375	25.2864670130667					1	DETECTED	411.8728 m/z @25.29 [151020OFc1_NvH-0949-Control-24.raw]	411.872802734375	25.2864670130667	0.00728545946666667	99.9821771661333	99.97489170666663	9495060.0	2.514394412688682E8	3	8032	0.17761938260371224	0.5117013063942338	1.1642321541768008	411.8628234863281	411.8827819824219
592	411.88397216796875	21.3198080394667					1	DETECTED	411.8840 m/z @21.32 [151020OFc1_NvH-0949-Control-24.raw]	411.88397216796875	21.3198080394667	0.365417148	99.9602028797333	99.5947857317333	697896.1875	1.4830881385008103E8	3	8032	2.2907825233848946	0.8525951294231839	3.875759744659333	411.8828125	411.8939514160156
593	411.8949890136719	27.5379244146667					1	DETECTED	411.8950 m/z @27.54 [151020OFc1_NvH-0949-Control-24.raw]	411.8949890136719	27.5379244146667	0.0881283672	99.9929209114667	99.9047925442667	690322.75	1.2903930533964448E8	3	8032	9.123014385754828	0.9132455456824597	2.430168159823295	411.89398193359375	411.9048156738281
594	411.9085998535156	25.9579672837333					1	DETECTED	411.9086 m/z @25.96 [151020OFc1_NvH-0949-Control-24.raw]	411.9085998535156	25.9579672837333	0.155570249866667	99.9712254162667	99.81565516640003	433132.90625	1.3525267159280035E8	3	8032	13.239299318497366	0.5201718345396669	5.407658748471678	411.9050598144531	411.9185791015625
595	411.9264831542969	53.8224070077333					1	DETECTED	411.9265 m/z @53.82 [151020OFc1_NvH-0949-Control-24.raw]	411.9264831542969	53.8224070077333	0.0423399269333333	99.9821771661333	99.93983723919996	419630.90625	1.2547709096490957E8	0	8032	25.31372508499262	1.0298421818257375	0.004384809769726537	411.9186096191406	411.9364013671875
596	411.9423828125	11.9134958546667					1	DETECTED	411.9424 m/z @11.91 [151020OFc1_NvH-0949-Control-24.raw]	411.9423828125	11.9134958546667	0.00728545946666667	99.9929209114667	99.98563545200003	56127.234375	1.3770368103087786E8	3	8032	37.5164687561179	6.62111296170632	0.006326181196795407	411.9365234375	411.9480285644531
597	411.95806884765625	35.2391869210667					1	DETECTED	411.9581 m/z @35.24 [151020OFc1_NvH-0949-Control-24.raw]	411.95806884765625	35.2391869210667	0.00728545946666667	99.9274825365333	99.92019707706663	190186.359375	1.1285037300059608E8	0	8032	83.09366594891164	2.013067438803601	16.693545111012245	411.9481201171875	411.9680480957031
598	411.97100830078125	5.92247599466667					1	DETECTED	411.9710 m/z @5.92 [151020OFc1_NvH-0949-Control-24.raw]	411.97100830078125	5.92247599466667	0.21156688	99.9493862408	99.73781936079999	84304.1796875	1.2311816527459204E8	0	8032	0.08714912490454818	1.9945546005701613	19.76624951623534	411.96807861328125	411.9756164550781
599	411.9856872558594	30.3198674312					1	DETECTED	411.9857 m/z @30.32 [151020OFc1_NvH-0949-Control-24.raw]	411.9856872558594	30.3198674312	0.00728545946666667	99.9493862408	99.94210078133332	456791.84375	1.1897591890819228E8	0	8032	0.07858712002269641	0.5139545249611601	0.01911158402980986	411.9757385253906	411.99554443359375
600	412.006591796875	25.8574668376					1	DETECTED	412.0066 m/z @25.86 [151020OFc1_NvH-0949-Control-24.raw]	412.006591796875	25.8574668376	0.0192314389333333	99.6727683048	99.65353686586667	167441.375	1.1642582140491226E8	0	8032	0.03989682661838856	1.9446290404973439	1.0162347038221158	411.996826171875	412.0136413574219
601	412.02374267578125	29.4722415381333					1	DETECTED	412.0237 m/z @29.47 [151020OFc1_NvH-0949-Control-24.raw]	412.02374267578125	29.4722415381333	0.322084257866667	99.8944600698667	99.57237581200003	269847.53125	1.2226817935142794E8	0	8032	0.21701661259083949	1.703887309255277	0.05762442309611052	412.0138854980469	412.0337219238281
602	412.0740966796875	50.1894128784					1	DETECTED	412.0741 m/z @50.19 [151020OFc1_NvH-0949-Control-24.raw]	412.0740966796875	50.1894128784	0.0537673482666667	99.739296716	99.68552936773334	233444.046875	1.2587682640886079E8	0	8032	35.75333535750174	1.1393389203658153	0.0032520596368920277	412.0646667480469	412.0839538574219
603	412.1261901855469	92.4553620016					1	DETECTED	412.1262 m/z @92.46 [151020OFc1_NvH-0949-Control-24.raw]	412.1261901855469	92.4553620016	16.8169074202667	99.9274825365333	83.1105751162666	165123.78125	1.139219577102634E8	0	8032	0.025076932656418194	1.8100216570302272	1.3462399290461393	412.1174621582031	412.13568115234375
604	412.1433410644531	92.3729788997333					1	DETECTED	412.1433 m/z @92.37 [151020OFc1_NvH-0949-Control-24.raw]	412.1433410644531	92.3729788997333	13.7429188208	98.9097232125333	85.1668043917333	66621.5546875	1.22792351266564E8	0	8032	0.0757920983786704	0.5415664461291142	0.08313289225822851	412.13653564453125	412.1489562988281
605	412.1612243652344	90.4131744848					1	DETECTED	412.1612 m/z @90.41 [151020OFc1_NvH-0949-Control-24.raw]	412.1612243652344	90.4131744848	6.0301060784	99.9384449512	93.9083388728	130860.3203125	1.2692822517332011E8	0	8032	0.26089085212856844	0.5062889571464703	0.06810403789343673	412.1514587402344	412.17120361328125
606	412.18170166015625	90.0671783306667					1	DETECTED	412.1817 m/z @90.07 [151020OFc1_NvH-0949-Control-24.raw]	412.18170166015625	90.0671783306667	0.376239829333333	99.4169483981333	99.04070856879997	253460.296875	1.3000246489058714E8	0	8032	0.02147745417329361	0.5096002021190287	0.006149418280126369	412.1718444824219	412.1835021972656
607	412.1936340332031	25.4705728789333					1	DETECTED	412.1936 m/z @25.47 [151020OFc1_NvH-0949-Control-24.raw]	412.1936340332031	25.4705728789333	1.78771180746667	99.9602028797333	98.17249107226664	1184062.5	1.8127985091551217E8	0	8032	0.5172728859905327	1.1192550190967443	0.20301504670923573	412.18365478515625	412.19677734375
608	412.206787109375	25.2595443074667					1	DETECTED	412.2068 m/z @25.26 [151020OFc1_NvH-0949-Control-24.raw]	412.206787109375	25.2595443074667	2.89596840215	99.1853617746667	96.2893933725167	6499609.5	2.067365040059993E8	3	8032	0.1629758972968638	0.5204444793029599	0.03456874904648301	412.1968078613281	412.20745849609375
609	412.21746826171875	22.0387729757333					1	DETECTED	412.2175 m/z @22.04 [151020OFc1_NvH-0949-Control-24.raw]	412.21746826171875	22.0387729757333	2.98193404053333	99.2733415802667	96.29140753973337	7512546.0	4.777720728200494E8	2	8032	4.43347436970754	3.4889588660807758	1.9164311271646677	412.2074890136719	412.2274475097656
610	412.23077392578125	44.5079977744					1	DETECTED	412.2308 m/z @44.51 [151020OFc1_NvH-0949-Control-24.raw]	412.23077392578125	44.5079977744	2.32125397466667	98.2303896626667	95.90913568800002	3060692.5	3.1334359594296324E8	3	8032	12.144225437992056	0.510754744472256	0.03548922943378059	412.22747802734375	412.2407531738281
611	412.2427978515625	17.3792877936					1	DETECTED	412.2428 m/z @17.38 [151020OFc1_NvH-0949-Control-24.raw]	412.2427978515625	17.3792877936	2.0779194072	98.5804206037333	96.5025011965333	1023312.875	1.6469279830460152E8	0	8032	17.735332951133113	3.0686063253950318	1.1626407464222588	412.24078369140625	412.2496337890625
612	412.2596435546875	27.65305648					1	DETECTED	412.2596 m/z @27.65 [151020OFc1_NvH-0949-Control-24.raw]	412.2596435546875	27.65305648	0.613879526666667	98.9315895661333	98.31771003946663	1611384.375	2.3175974428227422E8	2	8032	0.1866287311015462	2.8898548586883575	35.48952699741175	412.2496643066406	412.2696228027344
613	412.2696838378906	91.1058062234667					1	DETECTED	412.2697 m/z @91.11 [151020OFc1_NvH-0949-Control-24.raw]	412.2696838378906	91.1058062234667	3.37435874853333	99.0645343248	95.69017557626667	79777.59375	1.280053464057247E8	0	8032	87.67323154029636	0.5454660427927424	0.09074541964635001	412.2696533203125	412.2790832519531
614	412.2914123535156	48.1018360485333					1	DETECTED	412.2914 m/z @48.10 [151020OFc1_NvH-0949-Control-24.raw]	412.2914123535156	48.1018360485333	5.14654575306667	99.8058857488	94.65933999573332	270668.15625	1.0797349758697928E8	2	8032	0.3440686687254697	1.2812903613197022	2.5025922517610617	412.2825622558594	412.2995300292969
615	412.3066101074219	90.3369066738667					1	DETECTED	412.3066 m/z @90.34 [151020OFc1_NvH-0949-Control-24.raw]	412.3066101074219	90.3369066738667	19.3565195698667	93.5701194866667	74.2135999168	136971.109375	1.0188189519035888E8	0	8032	1.2445514342654462	0.5227753957446213	0.023711581897494553	412.3017883300781	412.31085205078125
616	412.342529296875	91.4415648984167					1	DETECTED	412.3425 m/z @91.44 [151020OFc1_NvH-0949-Control-24.raw]	412.342529296875	91.4415648984167	4.47753213893333	98.4285537488	93.95102160986667	64629.06640625	1.3623667859624875E8	0	8032	1.0880300490911026	0.5401717159880753	0.0028984702801671566	412.3326416015625	412.3523864746094
617	412.37841796875	91.4613185010667					1	DETECTED	412.3784 m/z @91.46 [151020OFc1_NvH-0949-Control-24.raw]	412.37841796875	91.4613185010667	5.34748474746667	99.7948505258667	94.44736577840004	84244.1953125	1.4719132886069494E8	0	8032	0.6460175474308301	0.5483867205857132	2.1695461405029386	412.36846923828125	412.3883972167969
618	412.4147644042969	90.2915984018667					1	DETECTED	412.4148 m/z @90.29 [151020OFc1_NvH-0949-Control-24.raw]	412.4147644042969	90.2915984018667	2.75358464213333	98.3733438986667	95.61975925653337	401166.53125	1.2137487412948208E8	0	8032	61.0889575521163	0.510237651581148	0.00251165785748238	412.40484619140625	412.42474365234375
619	412.4248046875	29.3985135442667					1	DETECTED	412.4248 m/z @29.40 [151020OFc1_NvH-0949-Control-24.raw]	412.4248046875	29.3985135442667	4.34590049013333	99.6395086330667	95.29360814293337	258404.328125	1.2075239034932311E8	0	8032	0.1863211243821432	1.87162056935486	0.008337631645348816	412.4248046875	412.4347839355469
620	412.46392822265625	10.2923248637333					1	DETECTED	412.4639 m/z @10.29 [151020OFc1_NvH-0949-Control-24.raw]	412.46392822265625	10.2923248637333	2.88651040055	99.4723414706667	96.58583107011671	357597.0625	1.2048056296384893E8	0	8032	0.18194668740135356	2.3675390295653536	95.82416390841232	412.4539794921875	412.4737854003906
621	412.487060546875	30.3514627965333					1	DETECTED	412.4871 m/z @30.35 [151020OFc1_NvH-0949-Control-24.raw]	412.487060546875	30.3514627965333	2.47619187973333	98.1863273584	95.71013547866667	263711.15625	1.5047806689555433E8	0	8032	0.13026492804225143	0.5055258870423577	0.034353694905367	412.4770812988281	412.4970397949219
622	412.5260925292969	25.0133988992					1	DETECTED	412.5261 m/z @25.01 [151020OFc1_NvH-0949-Control-24.raw]	412.5260925292969	25.0133988992	3.36478634026667	97.3164997354667	93.95171339520003	356527.78125	1.1708789580493604E8	0	8032	0.08913881629693776	0.6794905728535482	0.0040629989971308275	412.5162658691406	412.5307312011719
623	412.5407409667969	25.2392756426667					1	DETECTED	412.5407 m/z @25.24 [151020OFc1_NvH-0949-Control-24.raw]	412.5407409667969	25.2392756426667	1.79716643466667	98.9097232125333	97.11255677786663	2690466.25	1.546309489845577E8	3	8032	0.1263146944489968	0.5451396906092612	0.01453240813632035	412.53076171875	412.5447082519531
624	412.5547180175781	13.8608467797333					1	DETECTED	412.5547 m/z @13.86 [151020OFc1_NvH-0949-Control-24.raw]	412.5547180175781	13.8608467797333	3.393248348	98.9756178021333	95.5823694541333	9584723.0	3.506243091596439E8	3	8032	0.24135180587740557	1.1844116906222866	139.06414589237065	412.54473876953125	412.564697265625
625	412.5652160644531	44.5079977744					1	DETECTED	412.5652 m/z @44.51 [151020OFc1_NvH-0949-Control-24.raw]	412.5652160644531	44.5079977744	3.84201173786667	83.9002053586667	80.05819362080003	2454186.0	1.8167102713819912E8	3	8032	18.28194470218564	0.522013662410605	0.00603022681361886	412.5647277832031	412.5751647949219
626	412.5765686035156	38.3207934864					1	DETECTED	412.5766 m/z @38.32 [151020OFc1_NvH-0949-Control-24.raw]	412.5765686035156	38.3207934864	0.121817945066667	98.2749117525333	98.15309380746663	1972707.5	1.9602617496482867E8	3	8032	0.2420915866064064	0.525096777443888	0.03491227753673168	412.5752258300781	412.5859680175781
627	412.59100341796875	29.7970608773333					1	DETECTED	412.5910 m/z @29.80 [151020OFc1_NvH-0949-Control-24.raw]	412.59100341796875	29.7970608773333	3.9760291592	65.2342268506667	61.2581976914667	172165.078125	8.34704831880886E7	0	8032	0.03513560787466119	1.5755669366617282	0.004656737797108066	412.5869445800781	412.6008605957031
628	412.6256103515625	29.5188639845333					1	DETECTED	412.6256 m/z @29.52 [151020OFc1_NvH-0949-Control-24.raw]	412.6256103515625	29.5188639845333	3.12809487573333	97.1199476826667	93.99185280693338	124476.765625	1.1356092647312045E8	0	8032	0.28336750174873515	2.3365680894891545	0.05357524180539552	412.61602783203125	412.6314392089844
629	412.6950988769531	25.4600123453333					1	DETECTED	412.6951 m/z @25.46 [151020OFc1_NvH-0949-Control-24.raw]	412.6950988769531	25.4600123453333	4.613424576	93.4567400208	88.8433154448	521266.71875	1.3144897352100204E8	0	8032	19.797214203876855	24.70562820249905	142.43679970598248	412.6851806640625	412.6976318359375
630	412.7076721191406	17.6686575189333					1	DETECTED	412.7077 m/z @17.67 [151020OFc1_NvH-0949-Control-24.raw]	412.7076721191406	17.6686575189333	1.1499814024	96.9562541477333	95.8062727453333	1751211.375	1.6592805477315208E8	0	8032	0.2711553429678446	0.5271941374600538	70.41490012270536	412.6980895996094	412.7176513671875
631	412.7191162109375	21.9972131922667					1	DETECTED	412.7191 m/z @22.00 [151020OFc1_NvH-0949-Control-24.raw]	412.7191162109375	21.9972131922667	7.78298662	56.3456198802667	48.5626332602667	1646383.0	2.1923238533478883E8	0	8032	18.62437602781266	1.7405788875699366	2.315872793405447	412.7176818847656	412.7191467285156
632	412.7291564941406	22.1882274373333					1	DETECTED	412.7292 m/z @22.19 [151020OFc1_NvH-0949-Control-24.raw]	412.7291564941406	22.1882274373333	3.1655837136	99.8169648482667	96.65138113466669	1.8330406E7	4.9775405136004215E8	2	8032	0.2199982465093271	2.011835246551671	4.363316651204766	412.71917724609375	412.7391357421875
633	412.740478515625	11.5288814104					1	DETECTED	412.7405 m/z @11.53 [151020OFc1_NvH-0949-Control-24.raw]	412.740478515625	11.5288814104	2.87699642828333	99.6504690933333	96.77347266504997	787074.3125	1.23925422758202E8	2	8032	0.1254843318836194	0.5472140781716037	7.119517410778357	412.7391662597656	412.7431945800781
634	412.7532043457031	27.7853609082667					1	DETECTED	412.7532 m/z @27.79 [151020OFc1_NvH-0949-Control-24.raw]	412.7532043457031	27.7853609082667	0.0767474029333333	96.5634604562667	96.48671305333336	3317369.75	1.8381574308615047E8	2	8032	0.19994202524924276	5.232911476230557	1.8398533360501976	412.74322509765625	412.76312255859375
635	412.7710876464844	11.2627614245333					1	DETECTED	412.7711 m/z @11.26 [151020OFc1_NvH-0949-Control-24.raw]	412.7710876464844	11.2627614245333	3.19375908853333	97.7456742133333	94.55191512479998	504184.59375	1.0505204468467645E8	2	8032	0.17979046616455463	39.15604454850475	1.161859793920048	412.7635498046875	412.7804260253906
636	412.7940673828125	48.1880642192					1	DETECTED	412.7941 m/z @48.19 [151020OFc1_NvH-0949-Control-24.raw]	412.7940673828125	48.1880642192	1.67909036373333	98.7887096048	97.10961924106667	159381.890625	1.1343822167306753E8	0	8032	0.11984528861969324	1.202001102589231	0.0038371643864492026	412.7843933105469	412.8032531738281
637	412.8149719238281	25.3541761914667					1	DETECTED	412.8150 m/z @25.35 [151020OFc1_NvH-0949-Control-24.raw]	412.8149719238281	25.3541761914667	0.801652125333333	99.8058857488	99.00423362346666	36226.37109375	1.1771390358058737E8	0	8032	98.99416823105989	2.072982696813828	3.358191288631201	412.8141784667969	412.81915283203125
638	412.82916259765625	30.4516535136					1	DETECTED	412.8292 m/z @30.45 [151020OFc1_NvH-0949-Control-24.raw]	412.82916259765625	30.4516535136	0.528655362133333	99.5833796413333	99.05472427919996	5178220.0	1.8298418969085804E8	5	8032	0.17709443226929267	0.5186142143742272	1.4573317453902779	412.8196105957031	412.8391418457031
639	412.8484191894531	33.1938473136					1	DETECTED	412.8484 m/z @33.19 [151020OFc1_NvH-0949-Control-24.raw]	412.8484191894531	33.1938473136	0.00728545946666667	99.9929209114667	99.98563545200003	119738.7578125	1.1909838242978035E8	0	8032	20.038053963292377	1.4854347754347288	3.2699824796982795	412.8392639160156	412.8583984375
640	412.8594970703125	24.9727666832					1	DETECTED	412.8595 m/z @24.97 [151020OFc1_NvH-0949-Control-24.raw]	412.8594970703125	24.9727666832	0.0651684749333333	99.9493862408	99.88421776586667	99990.671875	1.177152112608228E8	0	8032	8.725865525283563	2.322428122970035	6.707939078614315	412.8584289550781	412.8643798828125
641	412.8743896484375	42.2330906810667					1	DETECTED	412.8744 m/z @42.23 [151020OFc1_NvH-0949-Control-24.raw]	412.8743896484375	42.2330906810667	0.0192314389333333	99.9929209114667	99.97368947253337	656779.8125	1.3198242165114336E8	3	8032	19.56737203370552	0.575065841986335	0.09568093905334216	412.8644104003906	412.8785095214844
642	412.8885192871094	13.8608467797333					1	DETECTED	412.8885 m/z @13.86 [151020OFc1_NvH-0949-Control-24.raw]	412.8885192871094	13.8608467797333	0.155570249866667	99.9929209114667	99.83735066160003	6165645.0	2.773433258265902E8	3	8032	0.23670173053154642	8.746996780787361	135.9724436151145	412.8785400390625	412.8946533203125
643	412.9046630859375	16.4189654194667					1	DETECTED	412.9047 m/z @16.42 [151020OFc1_NvH-0949-Control-24.raw]	412.9046630859375	16.4189654194667	0.00728545946666667	99.9929209114667	99.98563545200003	5.5663244E7	8.271108079624307E8	3	8032	0.16261059724913807	1.3102849908249707	1.5773012182305954	412.8946838378906	412.91461181640625
644	412.92236328125	26.1887215088					1	DETECTED	412.9224 m/z @26.19 [151020OFc1_NvH-0949-Control-24.raw]	412.92236328125	26.1887215088	0.0307311848	99.9821771661333	99.9514459813333	188356.765625	1.1188556912104206E8	0	8032	0.1843735809222693	3.3367004008053165	0.004336753292376279	412.9146728515625	412.9272155761719
645	412.93743896484375	5.8610583064					1	DETECTED	412.9374 m/z @5.86 [151020OFc1_NvH-0949-Control-24.raw]	412.93743896484375	5.8610583064	0.00728545946666667	99.9929209114667	99.98563545200003	494212.75	1.1948239624262998E8	0	8032	0.1072051296872667	1.1156669996630095	258.8789592885129	412.92755126953125	412.9473876953125
646	412.9480895996094	35.6441675589333					1	DETECTED	412.9481 m/z @35.64 [151020OFc1_NvH-0949-Control-24.raw]	412.9480895996094	35.6441675589333	0.6939911896	99.5276247066667	98.8336335170667	135023.21875	8.151943221966323E7	0	8032	0.07517981266807539	1.4139218136219098	1.8278436272438194	412.94744873046875	412.9484558105469
647	412.9584655761719	10.9104863266667					1	DETECTED	412.9585 m/z @10.91 [151020OFc1_NvH-0949-Control-24.raw]	412.9584655761719	10.9104863266667	0.00728545946666667	99.9821771661333	99.97489170666663	178129.3125	1.2216359865844753E8	0	8032	0.09503595486082617	0.6846146233988525	72.52716941282748	412.94854736328125	412.9619445800781
648	412.9719543457031	24.5913786282667					1	DETECTED	412.9720 m/z @24.59 [151020OFc1_NvH-0949-Control-24.raw]	412.9719543457031	24.5913786282667	0.144330504533333	99.9712254162667	99.82689491173338	2288992.0	1.6491821665492216E8	4	8032	0.1879541084886185	1.4205206112846014	1.3486430391475033	412.9620056152344	412.9816589355469
649	412.9898376464844	20.2318097082667					1	DETECTED	412.9898 m/z @20.23 [151020OFc1_NvH-0949-Control-24.raw]	412.9898376464844	20.2318097082667	0.21156688	99.7838132408	99.5722463608	638375.875	1.2694341582041734E8	0	8032	0.062321567704682224	37.48673266399235	136.9544721499469	412.9819641113281	412.99945068359375
650	413.001708984375	12.2112382016					1	DETECTED	413.0017 m/z @12.21 [151020OFc1_NvH-0949-Control-24.raw]	413.001708984375	12.2112382016	2.17505131573333	99.9929209114667	97.81786959573337	44635.4765625	1.1885576342129622E8	0	8032	null	5.6496020731590715	19.51332875333341	413.0	413.007568359375
651	413.017578125	7.0384283608					1	DETECTED	413.0176 m/z @7.04 [151020OFc1_NvH-0949-Control-24.raw]	413.017578125	7.0384283608	0.887455001866667	99.7060096136	98.81855461173333	178382.25	1.1018884718936111E8	0	8032	0.16463627292961558	0.712373733130426	0.3994326612449398	413.0078125	413.0195007324219
652	413.0295715332031	30.4886617058667					1	DETECTED	413.0296 m/z @30.49 [151020OFc1_NvH-0949-Control-24.raw]	413.0295715332031	30.4886617058667	0.0192314389333333	99.7948505258667	99.77561908693338	5421209.0	2.0848524985283777E8	0	8032	0.2184394723466383	10.689476301345396	16.423911373547643	413.0196228027344	413.0392150878906
653	413.0687561035156	90.1263129261333					1	DETECTED	413.0688 m/z @90.13 [151020OFc1_NvH-0949-Control-24.raw]	413.0687561035156	90.1263129261333	0.00728545946666667	99.9712254162667	99.96393995680003	71901.8046875	1.5205542804282972E8	0	8032	90.17254216995978	0.5296068239118654	0.06034154325851958	413.0588073730469	413.07861328125
654	413.09393310546875	93.5701194866667					1	DETECTED	413.0939 m/z @93.57 [151020OFc1_NvH-0949-Control-24.raw]	413.09393310546875	93.5701194866667	0.0993599778666667	99.9712254162667	99.87186543840004	84167.0234375	1.1800983686221856E8	0	8032	0.9633414323758416	0.5038892899897076	0.4477430232702044	413.0844421386719	413.1039123535156
655	413.11090087890625	53.9380930077333					1	DETECTED	413.1109 m/z @53.94 [151020OFc1_NvH-0949-Control-24.raw]	413.11090087890625	53.9380930077333	4.50646717253333	97.7892364112	93.28276923866666	48270.38671875	1.1177028367559618E8	0	8032	87.20848977038546	0.9435535212786845	0.8871070425573692	413.10394287109375	413.1198425292969
656	413.1440124511719	56.6548890512					1	DETECTED	413.1440 m/z @56.65 [151020OFc1_NvH-0949-Control-24.raw]	413.1440124511719	56.6548890512	8.62780603146667	98.5695558056	89.94174977413333	54314.515625	1.2486685058453564E8	0	8032	83.43675620357638	0.8991747024941201	0.7989780849880928	413.13433837890625	413.1539306640625
657	413.1700744628906	20.9248855965333					1	DETECTED	413.1701 m/z @20.92 [151020OFc1_NvH-0949-Control-24.raw]	413.1700744628906	20.9248855965333	4.16818117493333	97.4602624874667	93.29208131253337	210180.015625	1.1055633768376641E8	0	8032	4.179209377654907	0.5082355881734036	1.451469342161584	413.1603088378906	413.17132568359375
658	413.1814270019531	17.628404524					1	DETECTED	413.1814 m/z @17.63 [151020OFc1_NvH-0949-Control-24.raw]	413.1814270019531	17.628404524	5.7768277152	92.9616269573333	87.1847992421333	404730.5	1.1688984783805214E8	0	8032	0.1304662673197292	288.42523423113994	39.43943559639843	413.1714782714844	413.1828308105469
659	413.1929016113281	39.4585556386667					1	DETECTED	413.1929 m/z @39.46 [151020OFc1_NvH-0949-Control-24.raw]	413.1929016113281	39.4585556386667	3.0764437096	99.7283699637333	96.6519262541333	463460.21875	1.3380778139302625E8	2	8032	0.3325428525185927	0.5068204580873302	0.017897731437289312	413.18292236328125	413.1990966796875
660	413.2091369628906	17.6802974736					1	DETECTED	413.2091 m/z @17.68 [151020OFc1_NvH-0949-Control-24.raw]	413.2091369628906	17.6802974736	2.22403867626667	97.3813174256	95.15727874933333	675925.3125	1.555335163618144E8	3	8032	2.05179007941698	2.2231730220579586	4.0417630820597354	413.19915771484375	413.2125244140625
661	413.2225646972656	24.5794182581333					1	DETECTED	413.2226 m/z @24.58 [151020OFc1_NvH-0949-Control-24.raw]	413.2225646972656	24.5794182581333	0.6468784432	99.9274825365333	99.28060409333331	2680339.5	2.7964932996973264E8	3	8032	10.893627523832388	0.5276707759784378	0.4728013938073219	413.21258544921875	413.22552490234375
662	413.23553466796875	16.4189654194667					1	DETECTED	413.2355 m/z @16.42 [151020OFc1_NvH-0949-Control-24.raw]	413.23553466796875	16.4189654194667	2.81946685628333	99.9821771661333	97.16271030984997	3.6892456E7	9.463393059417626E8	2	8032	0.1598527006342323	21.384590154079195	0.7101547959865848	413.2255554199219	413.2455139160156
663	413.25341796875	91.7598171554667					1	DETECTED	413.2534 m/z @91.76 [151020OFc1_NvH-0949-Control-24.raw]	413.25341796875	91.7598171554667	1.7484436616	99.2733415802667	97.5248979186667	2015537.75	2.0034811209396052E8	0	8032	63.94326251747862	0.5014438989794917	0.0023854175445460995	413.24554443359375	413.2633972167969
664	413.2635192871094	33.5948219005333					1	DETECTED	413.2635 m/z @33.59 [151020OFc1_NvH-0949-Control-24.raw]	413.2635192871094	33.5948219005333	0.00728545946666667	99.9929209114667	99.98563545200003	752207.25	1.3945134853873053E8	0	8032	30.053164200403657	1.7982404234410676	2.5869609302487313	413.263427734375	413.2734680175781
665	413.2893981933594	91.3222595746667					1	DETECTED	413.2894 m/z @91.32 [151020OFc1_NvH-0949-Control-24.raw]	413.2893981933594	91.3222595746667	3.44062740933333	96.2748845221333	92.83425711279997	62582.95703125	1.2993499914391248E8	4	8032	87.83029421774556	0.5284336213830824	0.004172064962629781	413.27972412109375	413.2952880859375
666	413.3055114746094	90.2915984018667					1	DETECTED	413.3055 m/z @90.29 [151020OFc1_NvH-0949-Control-24.raw]	413.3055114746094	90.2915984018667	4.8063783744	95.3105137970667	90.5041354226667	146714.21875	1.148850337022574E8	0	8032	1.3867054010176503	0.5080621006406264	0.009111643447408843	413.2956237792969	413.3138122558594
667	413.326171875	90.2915984018667					1	DETECTED	413.3262 m/z @90.29 [151020OFc1_NvH-0949-Control-24.raw]	413.326171875	90.2915984018667	8.98739184506667	92.4553620016	83.46797015653333	203284.984375	1.0336781437109841E8	0	8032	0.1259707060335984	0.5047812080795541	7.209358650609446	413.3215026855469	413.33251953125
668	413.34454345703125	90.2915984018667					1	DETECTED	413.3445 m/z @90.29 [151020OFc1_NvH-0949-Control-24.raw]	413.34454345703125	90.2915984018667	0.715451117866667	99.3397558493333	98.62430473146664	166307.28125	1.2777216408367538E8	0	8032	91.09586668302104	0.5078551371523113	0.016052025207851917	413.33624267578125	413.3541259765625
669	413.3623352050781	91.2648233082667					1	DETECTED	413.3623 m/z @91.26 [151020OFc1_NvH-0949-Control-24.raw]	413.3623352050781	91.2648233082667	0.00728545946666667	99.9929209114667	99.98563545200003	77537.1640625	1.21178506999189E8	0	8032	0.8020196904579961	0.5253612635195393	0.07007691279781411	413.3553161621094	413.37200927734375
670	413.4181823730469	90.2915984018667					1	DETECTED	413.4182 m/z @90.29 [151020OFc1_NvH-0949-Control-24.raw]	413.4181823730469	90.2915984018667	3.99423343893333	99.7614740986667	95.76724065973336	161739.328125	1.288301351548434E8	0	8032	92.74196590273432	0.5576158270810735	0.11349213534427774	413.4083251953125	413.4203186035156
671	413.4304504394531	30.4886617058667					1	DETECTED	413.4305 m/z @30.49 [151020OFc1_NvH-0949-Control-24.raw]	413.4304504394531	30.4886617058667	3.13743001413333	96.0558248584	92.91839484426667	1567386.875	1.5454849084025803E8	3	8032	4.93308691638784	0.6062221128161338	15.53817482016502	413.42059326171875	413.4400939941406
672	413.4407653808594	89.8914655034667					1	DETECTED	413.4408 m/z @89.89 [151020OFc1_NvH-0949-Control-24.raw]	413.4407653808594	89.8914655034667	4.45848043146667	89.8914655034667	85.43298507200004	144669.6875	1.8007952847989422E8	0	8032	69.85333419440423	0.5	null	413.44073486328125	413.4471130371094
673	413.4571228027344	19.4350359973333					1	DETECTED	413.4571 m/z @19.44 [151020OFc1_NvH-0949-Control-24.raw]	413.4571228027344	19.4350359973333	2.10725861626667	99.8722826994667	97.76502408320002	295488.96875	1.2594198883053122E8	0	8032	5.46446058364495	0.5166211676800686	0.2931424561256537	413.4472961425781	413.463134765625
674	413.47314453125	24.5794182581333					1	DETECTED	413.4731 m/z @24.58 [151020OFc1_NvH-0949-Control-24.raw]	413.47314453125	24.5794182581333	3.2218714072	99.7726923965333	96.5508209893333	1046794.5625	1.2753408719650747E8	0	8032	4.0245048631816225	0.5088673993299669	18.127396004467776	413.4632873535156	413.48297119140625
675	413.491455078125	20.222495368					1	DETECTED	413.4915 m/z @20.22 [151020OFc1_NvH-0949-Control-24.raw]	413.491455078125	20.222495368	1.98024724053333	96.1429441602667	94.16269691973336	308674.28125	1.2135389690209787E8	0	8032	22.797953262072998	0.6880689298255136	179.34347652849988	413.4836120605469	413.5009460449219
676	413.5041198730469	20.9248855965333					1	DETECTED	413.5041 m/z @20.92 [151020OFc1_NvH-0949-Control-24.raw]	413.5041198730469	20.9248855965333	3.76711911493333	59.5437810528	55.77666193786667	85928.1796875	7.847777279431164E7	0	8032	17.251044727854413	1.6254056726346549	2.2508113452693097	413.5016174316406	413.5054626464844
677	413.5155334472656	17.6581994517333					1	DETECTED	413.5155 m/z @17.66 [151020OFc1_NvH-0949-Control-24.raw]	413.5155334472656	17.6581994517333	3.1091017408	99.5833796413333	96.4742779005333	222174.078125	1.0907858144615741E8	0	8032	0.15460547664940805	0.5411517623640033	0.048222536970604184	413.5057373046875	413.5222473144531
678	413.5322570800781	19.9088507984					1	DETECTED	413.5323 m/z @19.91 [151020OFc1_NvH-0949-Control-24.raw]	413.5322570800781	19.9088507984	2.98193404053333	99.9493862408	96.96745220026666	243928.828125	1.1919898492767128E8	3	8032	1.5762563445197237	2.1048852114095165	1.7645769365818196	413.5223083496094	413.542236328125
679	413.5459899902344	19.5212663090667					1	DETECTED	413.5460 m/z @19.52 [151020OFc1_NvH-0949-Control-24.raw]	413.5459899902344	19.5212663090667	3.13743001413333	95.3105137970667	92.17308378293338	217395.40625	1.0435889145397985E8	0	8032	0.08058026452503597	0.5256439993474754	0.23062084268234803	413.54229736328125	413.546875
680	413.5569152832031	13.8476493402667					1	DETECTED	413.5569 m/z @13.85 [151020OFc1_NvH-0949-Control-24.raw]	413.5569152832031	13.8476493402667	3.27873094026667	96.3628275632	93.08409662293333	624610.5	1.5184539893415835E8	3	8032	0.19736865383677937	2.089654147318822	35.48496264504355	413.54693603515625	413.55810546875
681	413.568115234375	16.4189654194667					1	DETECTED	413.5681 m/z @16.42 [151020OFc1_NvH-0949-Control-24.raw]	413.568115234375	16.4189654194667	1.8159969392	96.7938139176	94.9778169784	1.4236077E7	3.6568837939300877E8	3	8032	0.2034046034368444	67.62673108288816	19.0350229305193	413.5581359863281	413.5780944824219
682	413.57891845703125	23.7209617309333					1	DETECTED	413.5789 m/z @23.72 [151020OFc1_NvH-0949-Control-24.raw]	413.57891845703125	23.7209617309333	3.0857305264	99.1195915445333	96.0338610181333	850071.4375	1.348096873852239E8	3	8032	0.14072242027534543	0.5877735690860489	0.4778270049152242	413.578125	413.5888977050781
683	413.5908203125	31.410334376					1	DETECTED	413.5908 m/z @31.41 [151020OFc1_NvH-0949-Control-24.raw]	413.5908203125	31.410334376	1.85410489973333	99.3729804456	97.51887554586668	387008.25	1.0846263631829791E8	0	8032	0.1598784125764361	0.5192139653641951	0.014743778746959695	413.58892822265625	413.6007995605469
684	413.61767578125	32.9622690781333					1	DETECTED	413.6177 m/z @32.96 [151020OFc1_NvH-0949-Control-24.raw]	413.61767578125	32.9622690781333	2.96296543733333	97.1856554656	94.22269002826667	66037.2421875	1.0462080307392673E8	0	8032	90.18931717534474	1.7924681055209226	2.4625667139081284	413.60791015625	413.6214294433594
685	413.6314697265625	30.4516535136					1	DETECTED	413.6315 m/z @30.45 [151020OFc1_NvH-0949-Control-24.raw]	413.6314697265625	30.4516535136	4.26192876773333	98.9867722242667	94.72484345653336	459304.21875	1.2005985738861026E8	0	8032	4.819651522502756	0.8856308358734579	40.12780304115908	413.6216735839844	413.64141845703125
686	413.684814453125	6.89851304					1	DETECTED	413.6848 m/z @6.90 [151020OFc1_NvH-0949-Control-24.raw]	413.684814453125	6.89851304	6.672733264	96.6519554885333	89.9792222245333	62673.38671875	1.3356743692224598E8	0	8032	0.07303103346816986	199.26324628945758	1337.6883529778443	413.682861328125	413.68511962890625
687	413.6951904296875	22.2036542506667					1	DETECTED	413.6952 m/z @22.20 [151020OFc1_NvH-0949-Control-24.raw]	413.6951904296875	22.2036542506667	2.20449056106667	98.7449539346667	96.54046337360003	539623.25	1.2934152303409779E8	4	8032	0.15936177255395734	0.7264322913550149	1.6762698543953711	413.685302734375	413.7051696777344
688	413.7135009765625	22.8315675429333					1	DETECTED	413.7135 m/z @22.83 [151020OFc1_NvH-0949-Control-24.raw]	413.7135009765625	22.8315675429333	2.35039949733333	99.6282153341333	97.27781583679997	360945.625	1.4377452671406084E8	4	8032	5.895791541760083	0.6739186967549795	3.888805730464237	413.7052001953125	413.7215881347656
689	413.7316589355469	22.1637879354667					1	DETECTED	413.7317 m/z @22.16 [151020OFc1_NvH-0949-Control-24.raw]	413.7316589355469	22.1637879354667	3.13743001413333	95.0143136224	91.87688360826667	1956750.375	2.0030409998730212E8	2	8032	9.273321941478788	0.7047896411774504	65.78706591566988	413.7217102050781	413.7353210449219
690	413.745361328125	25.40790898					1	DETECTED	413.7454 m/z @25.41 [151020OFc1_NvH-0949-Control-24.raw]	413.745361328125	25.40790898	2.75358464213333	90.985536924	88.23195228186667	7120704.5	2.3817058776280984E8	0	8032	0.1558247916494011	0.5078581763458461	0.06697281919114058	413.7353820800781	413.7553405761719
691	413.766357421875	16.2859793277333					1	DETECTED	413.7664 m/z @16.29 [151020OFc1_NvH-0949-Control-24.raw]	413.766357421875	16.2859793277333	1.78771180746667	96.6186556754667	94.83094386800003	4812932.5	2.2781586775760522E8	2	8032	0.18373240569508553	0.8396456576309775	17.73159050987988	413.7565002441406	413.77484130859375
692	413.77862548828125	36.9496440456					1	DETECTED	413.7786 m/z @36.95 [151020OFc1_NvH-0949-Control-24.raw]	413.77862548828125	36.9496440456	1.33575234293333	97.40601134	96.07025899706667	338213.75	1.197796304574693E8	0	8032	7.482358390969814	0.5082868295884468	0.0018328951407293266	413.77752685546875	413.7886047363281
693	413.8306579589844	30.438363848					1	DETECTED	413.8307 m/z @30.44 [151020OFc1_NvH-0949-Control-24.raw]	413.8306579589844	30.438363848	0.387179506666667	99.9602028797333	99.57302337306663	201074.21875	1.2224305108231862E8	0	8032	0.11213534580538465	2.3811274114342167	0.012147557314976628	413.82080078125	413.840576171875
694	413.844482421875	41.5431793008					1	DETECTED	413.8445 m/z @41.54 [151020OFc1_NvH-0949-Control-24.raw]	413.844482421875	41.5431793008	0.00728545946666667	99.9384449512	99.93115949173333	139501.171875	1.4033669229549548E8	0	8032	81.34946972680345	1.3906521241008014	2.080184899894344	413.8406677246094	413.8533020019531
695	413.8633117675781	22.843082064					1	DETECTED	413.8633 m/z @22.84 [151020OFc1_NvH-0949-Control-24.raw]	413.8633117675781	22.843082064	0.0881283672	99.9929209114667	99.9047925442667	439613.90625	1.2158308909712024E8	0	8032	35.93570180293264	1.3784043515139786	2.382650137517058	413.85345458984375	413.873291015625
696	413.8742370605469	17.4163103986667					1	DETECTED	413.8742 m/z @17.42 [151020OFc1_NvH-0949-Control-24.raw]	413.8742370605469	17.4163103986667	0.0423399269333333	96.1537565050667	96.11141657813336	319161.8125	9.442754456903352E7	0	8032	0.1550649534735129	0.5756865836706375	1.7658126673167909	413.8733215332031	413.8757629394531
697	413.8857727050781	26.5130675832					1	DETECTED	413.8858 m/z @26.51 [151020OFc1_NvH-0949-Control-24.raw]	413.8857727050781	26.5130675832	0.00728545946666667	99.9929209114667	99.98563545200003	3.2327554E7	5.277399724871541E8	3	8032	0.15887638920161962	1.161019587768076	1.2377139494464022	413.87579345703125	413.895751953125
698	413.9027404785156	16.4391215285333					1	DETECTED	413.9027 m/z @16.44 [151020OFc1_NvH-0949-Control-24.raw]	413.9027404785156	16.4391215285333	0.0423399269333333	99.9929209114667	99.95058098453336	3212972.5	2.0208737117885947E8	3	8032	2.334066143684545	1.1967540480974281	7.476490006853041	413.8957824707031	413.9127197265625
699	413.91278076171875	23.6977518730667					1	DETECTED	413.9128 m/z @23.70 [151020OFc1_NvH-0949-Control-24.raw]	413.91278076171875	23.6977518730667	0.0537673482666667	99.9712254162667	99.91745806800004	515966.4375	1.697042950331297E8	0	8032	0.1361364518388939	0.5231053969290407	0.30728363808151077	413.91278076171875	413.92266845703125
700	413.9254455566406	31.4006999965333					1	DETECTED	413.9254 m/z @31.40 [151020OFc1_NvH-0949-Control-24.raw]	413.9254455566406	31.4006999965333	0.0537673482666667	99.9929209114667	99.93915356320004	294504.5625	1.1152055333722652E8	0	8032	0.22838064698660787	0.5089496189181902	0.013880621387007828	413.9228210449219	413.9354248046875
701	413.950927734375	33.6524398152					1	DETECTED	413.9509 m/z @33.65 [151020OFc1_NvH-0949-Control-24.raw]	413.950927734375	33.6524398152	0.00728545946666667	99.9929209114667	99.98563545200003	256290.375	1.1772991886374804E8	0	8032	0.08071516213968266	2.2213501609541573	0.010676379695939665	413.9409484863281	413.954345703125
702	413.9643859863281	10.7855856130667					1	DETECTED	413.9644 m/z @10.79 [151020OFc1_NvH-0949-Control-24.raw]	413.9643859863281	10.7855856130667	0.0307311848	99.9712254162667	99.9404942314667	1346577.75	1.459642311800771E8	0	8032	16.100558760171666	5.082593710022714	36.04501445952787	413.9544372558594	413.97412109375
703	413.9841613769531	43.56360248					1	DETECTED	413.9842 m/z @43.56 [151020OFc1_NvH-0949-Control-24.raw]	413.9841613769531	43.56360248	1.0666909048	99.9384449512	98.8717540464	3119392.0	1.584774639984594E8	4	8032	0.1523198756634443	0.5162766246298445	2.4254699658279657	413.9742126464844	413.9854736328125
704	413.9958801269531	25.40790898					1	DETECTED	413.9959 m/z @25.41 [151020OFc1_NvH-0949-Control-24.raw]	413.9958801269531	25.40790898	0.00728545946666667	99.6949763264	99.68769086693332	6241647.0	2.610811571738056E8	4	8032	4.014952016094071	5.292201763766361	10.613988902277509	413.9862060546875	414.0058288574219
705	414.01617431640625	35.5984931496					1	DETECTED	414.0162 m/z @35.60 [151020OFc1_NvH-0949-Control-24.raw]	414.01617431640625	35.5984931496	0.00728545946666667	99.9712254162667	99.96393995680003	43737.8828125	1.070009420845385E8	0	8032	96.72316930388281	1.3572164687663466	1.714786404553112	414.00634765625	414.0176086425781
706	414.05316162109375	75.7626927842667					1	DETECTED	414.0532 m/z @75.76 [151020OFc1_NvH-0949-Control-24.raw]	414.05316162109375	75.7626927842667	0.00728545946666667	99.9712254162667	99.96393995680003	73282.7734375	1.091597223923038E8	0	8032	34.58015491347769	0.6597808888295348	2.9119612785696156	414.043212890625	414.0628356933594
707	414.0657043457031	31.5251412826667					1	DETECTED	414.0657 m/z @31.53 [151020OFc1_NvH-0949-Control-24.raw]	414.0657043457031	31.5251412826667	0.440866456266667	99.9929209114667	99.55205445520004	24536.17578125	9.156235251912136E7	0	8032	94.65073966902067	1.5248112024788547	2.038884080425376	414.06329345703125	414.06640625
708	414.0764465332031	28.2066371776					1	DETECTED	414.0764 m/z @28.21 [151020OFc1_NvH-0949-Control-24.raw]	414.0764465332031	28.2066371776	0.00728545946666667	99.5833796413333	99.57609418186662	46356.5234375	1.2585726359440452E8	0	8032	99.56254920154551	1.766630207551825	2.5778587048361405	414.06646728515625	414.0791015625
709	414.089111328125	89.9822210072					1	DETECTED	414.0891 m/z @89.98 [151020OFc1_NvH-0949-Control-24.raw]	414.089111328125	89.9822210072	2.12668937466667	99.7726923965333	97.64600302186663	576959.625	1.2036451879624477E8	0	8032	0.03286528129252986	0.5019715855304326	0.002882114499965724	414.0798645019531	414.09857177734375
710	414.1741943359375	91.5795467277333					1	DETECTED	414.1742 m/z @91.58 [151020OFc1_NvH-0949-Control-24.raw]	414.1741943359375	91.5795467277333	5.15568331173333	99.8832306896	94.72754737786667	288548.84375	1.3734502004580563E8	0	8032	0.32152713799463584	0.5024348947874832	0.00643581756636729	414.16424560546875	414.1840515136719
711	414.1922302246094	9.23486171866667					1	DETECTED	414.1922 m/z @9.23 [151020OFc1_NvH-0949-Control-24.raw]	414.1922302246094	9.23486171866667	2.84820686668333	99.0866290896	96.23842222291667	225054.609375	1.3121131243742585E8	0	8032	0.07723952066011464	0.9584444406274134	1.312690148423726	414.1842041015625	414.1936950683594
712	414.2037048339844	18.144944268					1	DETECTED	414.2037 m/z @18.14 [151020OFc1_NvH-0949-Control-24.raw]	414.2037048339844	18.144944268	2.4570232896	98.8323800634667	96.3753567738667	6937584.0	2.797959078495082E8	3	8032	0.2549098006518058	3.196862878593765	2.918816038759167	414.1937255859375	414.20867919921875
713	414.2187194824219	26.5130675832					1	DETECTED	414.2187 m/z @26.51 [151020OFc1_NvH-0949-Control-24.raw]	414.2187194824219	26.5130675832	3.00093217466667	99.7838132408	96.78288106613333	2.0847298E7	4.971883957160404E8	2	8032	0.1633271223427819	0.508236886917234	1.1265069464966608	414.2087707519531	414.22869873046875
714	414.22991943359375	16.0730277101333					1	DETECTED	414.2299 m/z @16.07 [151020OFc1_NvH-0949-Control-24.raw]	414.22991943359375	16.0730277101333	3.00093217466667	99.8280039293333	96.82707175466663	3571569.75	2.4299012370311347E8	3	8032	27.626686875935803	33.800649436491476	99.46187115737594	414.2287292480469	414.2398986816406
715	414.2464904785156	25.40790898					1	DETECTED	414.2465 m/z @25.41 [151020OFc1_NvH-0949-Control-24.raw]	414.2464904785156	25.40790898	2.32125397466667	99.1415165661333	96.82026259146663	3284135.0	4.3702222406024116E8	4	8032	46.18639702166098	0.6082701955272335	410.72259893969704	414.23992919921875	414.2564697265625
716	414.2567138671875	91.7598171554667					1	DETECTED	414.2567 m/z @91.76 [151020OFc1_NvH-0949-Control-24.raw]	414.2567138671875	91.7598171554667	3.56197398453333	99.1305747098667	95.56860072533338	574292.75	1.395145699405915E8	0	8032	75.3897859940373	0.5014192842948674	0.003208504671073982	414.2565002441406	414.2666320800781
717	414.2766418457031	15.2927866898667					1	DETECTED	414.2766 m/z @15.29 [151020OFc1_NvH-0949-Control-24.raw]	414.2766418457031	15.2927866898667	0.0537673482666667	99.9821771661333	99.92840981786664	2611228.75	2.1723252358291572E8	2	8032	16.613558443470644	5.800277163947951	203.8377807565124	414.26666259765625	414.2864074707031
718	414.30047607421875	91.2027214469333					1	DETECTED	414.3005 m/z @91.20 [151020OFc1_NvH-0949-Control-24.raw]	414.30047607421875	91.2027214469333	27.7178786816	99.3283664069333	71.6104877253333	102727.359375	8.83162771926395E7	0	8032	0.13570152786986966	0.5639967321809066	0.12799346436181322	414.2906494140625	414.3088684082031
719	414.32122802734375	90.7805411264					1	DETECTED	414.3212 m/z @90.78 [151020OFc1_NvH-0949-Control-24.raw]	414.32122802734375	90.7805411264	3.42182736533333	98.2414891261333	94.81966176079997	92606.3671875	1.1819504180508867E8	0	8032	0.6460664868526607	0.5427029410033418	0.008517203648754398	414.3132629394531	414.3303527832031
720	414.3575134277344	90.2915984018667					1	DETECTED	414.3575 m/z @90.29 [151020OFc1_NvH-0949-Control-24.raw]	414.3575134277344	90.2915984018667	0.0192314389333333	99.9821771661333	99.96294572719997	159239.171875	1.1943867941123484E8	0	8032	105.68047784086967	0.5082760532435802	0.014146509990825404	414.3484802246094	414.3674621582031
721	414.45062255859375	19.8259543706667					1	DETECTED	414.4506 m/z @19.83 [151020OFc1_NvH-0949-Control-24.raw]	414.45062255859375	19.8259543706667	3.27873094026667	98.6351301770667	95.35639923680003	1074882.5	1.2863073820445693E8	0	8032	0.12825746428404727	5.5692006707315995	0.538495048193404	414.44073486328125	414.4606018066406
722	414.46551513671875	10.7727169861333					1	DETECTED	414.4655 m/z @10.77 [151020OFc1_NvH-0949-Control-24.raw]	414.46551513671875	10.7727169861333	3.674716548	99.561109048	95.8863925	534881.125	1.2451242156668614E8	0	8032	0.1712049785913532	1.644957293559053	0.029561531086629598	414.4606628417969	414.47271728515625
723	414.4827880859375	41.2122145784					1	DETECTED	414.4828 m/z @41.21 [151020OFc1_NvH-0949-Control-24.raw]	414.4827880859375	41.2122145784	2.89596840215	94.2972884381333	91.40132003598329	735561.5625	1.3357525942383283E8	0	8032	0.11617050924272831	0.7167919614419138	0.6055663753535387	414.4728088378906	414.4831237792969
724	414.4931335449219	29.3881846296					1	DETECTED	414.4931 m/z @29.39 [151020OFc1_NvH-0949-Control-24.raw]	414.4931335449219	29.3881846296	2.35039949733333	99.8280039293333	97.47760443199998	1291205.125	1.9411240111121282E8	4	8032	4.101747277854866	1.4580856925791739	1.0489657563849506	414.48321533203125	414.50299072265625
725	414.51641845703125	17.495669888					1	DETECTED	414.5164 m/z @17.50 [151020OFc1_NvH-0949-Control-24.raw]	414.51641845703125	17.495669888	2.86730010268333	98.1420754752	95.27477537251667	486966.21875	1.2204196309514618E8	3	8032	1.8570612535959157	0.5402589630125101	3.1759811908607523	414.5064697265625	414.5263671875
726	414.5267639160156	9.24410542746667					1	DETECTED	414.5268 m/z @9.24 [151020OFc1_NvH-0949-Control-24.raw]	414.5267639160156	9.24410542746667	6.62179319093333	27.9153159616	21.29352277066667	119045.7578125	2.210437186743955E7	0	8032	0.14582365920934848	4.060066241161352	7.120132482322704	414.52642822265625	414.5274353027344
727	414.5375061035156	18.154892112					1	DETECTED	414.5375 m/z @18.15 [151020OFc1_NvH-0949-Control-24.raw]	414.5375061035156	18.154892112	3.93553632426667	99.3841701213333	95.44863379706663	5221896.5	2.1351994643744394E8	3	8032	0.22284443482249827	1.0037483803401204	0.3420246298568216	414.5275573730469	414.5418701171875
728	414.5519104003906	26.4960160112					1	DETECTED	414.5519 m/z @26.50 [151020OFc1_NvH-0949-Control-24.raw]	414.5519104003906	26.4960160112	1.16035871626667	98.3190378045333	97.15867908826662	9476925.0	3.4190109505917066E8	3	8032	6.973819134487055	1.9639483956311763	2.365173654471764	414.54193115234375	414.5618896484375
729	414.5671691894531	19.407387932					1	DETECTED	414.5672 m/z @19.41 [151020OFc1_NvH-0949-Control-24.raw]	414.5671691894531	19.407387932	2.82893961201667	99.43919772	96.61025810798333	8060520.5	2.813433020614118E8	3	8032	0.21715246752133055	1.474328484196859	0.047233367073550664	414.5619201660156	414.5770263671875
730	414.5784606933594	20.7596058597333					1	DETECTED	414.5785 m/z @20.76 [151020OFc1_NvH-0949-Control-24.raw]	414.5784606933594	20.7596058597333	3.31674972533333	98.3733438986667	95.05659417333338	220897.375	1.3107951249456958E8	3	8032	0.11836177087219113	0.5165626431400961	0.8490206763170002	414.57720947265625	414.58807373046875
731	414.60345458984375	41.8741175661333					1	DETECTED	414.6035 m/z @41.87 [151020OFc1_NvH-0949-Control-24.raw]	414.60345458984375	41.8741175661333	3.06696290133333	94.8655301869333	91.79856728559997	610106.125	1.2580706728666618E8	3	8032	0.11701229233377575	0.5038788415579537	0.03817640235433669	414.5935974121094	414.6128234863281
732	414.6210021972656	21.5727924397333					1	DETECTED	414.6210 m/z @21.57 [151020OFc1_NvH-0949-Control-24.raw]	414.6210021972656	21.5727924397333	3.02887976986667	99.0312032152	96.00232344533333	237175.0625	1.0470028415251115E8	0	8032	0.043843674438896585	0.6685399329538283	null	414.61346435546875	414.6304931640625
733	414.6468811035156	37.1781538762667					1	DETECTED	414.6469 m/z @37.18 [151020OFc1_NvH-0949-Control-24.raw]	414.6468811035156	37.1781538762667	2.18496585493333	96.5159481754667	94.33098232053338	56631.2890625	1.0530411864372596E8	0	8032	32.17321515250124	1.5316409552526535	2.1564028834062814	414.6369934082031	414.6563415527344
734	414.6934509277344	7.66511068346667					1	DETECTED	414.6935 m/z @7.67 [151020OFc1_NvH-0949-Control-24.raw]	414.6934509277344	7.66511068346667	0.0651684749333333	98.417620688	98.35245221306667	676898.125	1.3071377748355132E8	0	8032	0.17085014524241604	65.68917883168581	142.11152793195907	414.6834716796875	414.7033386230469
735	414.7079162597656	21.4687024488					1	DETECTED	414.7079 m/z @21.47 [151020OFc1_NvH-0949-Control-24.raw]	414.7079162597656	21.4687024488	3.48776446346667	98.6242663170667	95.13650185360002	307054.21875	1.1545006877398312E8	0	8032	0.19590285795981188	0.5461951541712897	1.599492891433688	414.7035827636719	414.7102355957031
736	414.7202453613281	34.4966242261333					1	DETECTED	414.7202 m/z @34.50 [151020OFc1_NvH-0949-Control-24.raw]	414.7202453613281	34.4966242261333	0.472601364	97.4493810413333	96.9767796773333	2235201.25	1.7880753191367525E8	0	8032	11.61345416563082	0.5065386845478359	0.018106904382449236	414.71026611328125	414.730224609375
737	414.7336120605469	41.2429117778667					1	DETECTED	414.7336 m/z @41.24 [151020OFc1_NvH-0949-Control-24.raw]	414.7336120605469	41.2429117778667	3.46844553333333	94.410583128	90.94213759466668	709864.125	1.5382307468679175E8	2	8032	15.597044891573532	0.6227506413212764	0.006475615327427708	414.7303161621094	414.74359130859375
738	414.7439880371094	29.4304718077333					1	DETECTED	414.7440 m/z @29.43 [151020OFc1_NvH-0949-Control-24.raw]	414.7439880371094	29.4304718077333	5.14654575306667	72.7814641762667	67.63491842320002	407445.84375	1.1842559708661112E8	0	8032	0.1501810538185957	2.5121244682497763	1.8246015101190114	414.7436218261719	414.7441711425781
739	414.7541809082031	33.3060169064					1	DETECTED	414.7542 m/z @33.31 [151020OFc1_NvH-0949-Control-24.raw]	414.7541809082031	33.3060169064	1.77811386506667	99.1195915445333	97.34147767946662	4283435.0	3.018090897425819E8	2	8032	6.59067030993949	0.5699965137381195	0.23961887894941372	414.74420166015625	414.76416015625
740	414.7702941894531	19.9469067338667					1	DETECTED	414.7703 m/z @19.95 [151020OFc1_NvH-0949-Control-24.raw]	414.7702941894531	19.9469067338667	2.13642064506667	97.7126994805333	95.57627883546664	1741922.875	1.9360027391988584E8	2	8032	0.33363137284552735	0.5734502118305759	0.7019232989992755	414.7641906738281	414.7799377441406
741	414.7812805175781	17.8620348850667					1	DETECTED	414.7813 m/z @17.86 [151020OFc1_NvH-0949-Control-24.raw]	414.7812805175781	17.8620348850667	3.95402316826667	99.7614740986667	95.80745093040002	253888.640625	1.1308800991941375E8	0	8032	0.06555110336639558	16.600346514287107	37.563222103469606	414.7806701660156	414.7912292480469
742	414.8215637207031	21.5727924397333					1	DETECTED	414.8216 m/z @21.57 [151020OFc1_NvH-0949-Control-24.raw]	414.8215637207031	21.5727924397333	1.20171181733333	99.9384449512	98.73673313386666	196844.625	1.2584862026109196E8	0	8032	0.29173804843478024	7.248499881881553	0.2814929163178251	414.8116149902344	414.8314514160156
743	414.8321533203125	32.0726851461333					1	DETECTED	414.8322 m/z @32.07 [151020OFc1_NvH-0949-Control-24.raw]	414.8321533203125	32.0726851461333	0.21156688	98.9097232125333	98.69815633253329	46417.4296875	9.964632911176401E7	0	8032	84.30902549418178	1.5488809198113465	2.0977618396226934	414.8317565917969	414.8408508300781
744	414.8508605957031	17.4762827685333					1	DETECTED	414.8509 m/z @17.48 [151020OFc1_NvH-0949-Control-24.raw]	414.8508605957031	17.4762827685333	0.00728545946666667	99.9821771661333	99.97489170666663	355000.84375	1.195012069089381E8	0	8032	1.8395284613677116	0.559728535255283	2.5922256371667074	414.84088134765625	414.86083984375
745	414.8718566894531	18.154892112					1	DETECTED	414.8719 m/z @18.15 [151020OFc1_NvH-0949-Control-24.raw]	414.8718566894531	18.154892112	0.00728545946666667	99.9929209114667	99.98563545200003	1883595.625	1.7637884510499978E8	3	8032	11.68877062651666	13.802227680670176	39.978670912577016	414.8619689941406	414.8807678222656
746	414.89080810546875	42.4876398192					1	DETECTED	414.8908 m/z @42.49 [151020OFc1_NvH-0949-Control-24.raw]	414.89080810546875	42.4876398192	0.0423399269333333	99.9929209114667	99.95058098453336	2708396.25	1.6687429452776426E8	3	8032	15.979193309687869	0.5162359196789316	0.012670942679339794	414.88092041015625	414.8913879394531
747	414.9013977050781	19.3965691674667					1	DETECTED	414.9014 m/z @19.40 [151020OFc1_NvH-0949-Control-24.raw]	414.9013977050781	19.3965691674667	0.00728545946666667	99.9929209114667	99.98563545200003	5789716.0	2.6611419098088384E8	3	8032	0.3166963795752693	0.5145358308293136	0.11000468981929558	414.89141845703125	414.911376953125
748	414.91229248046875	37.9360410536					1	DETECTED	414.9123 m/z @37.94 [151020OFc1_NvH-0949-Control-24.raw]	414.91229248046875	37.9360410536	0.00728545946666667	99.9602028797333	99.95291742026663	465990.21875	1.2393941887574902E8	3	8032	0.09796796714962852	0.5018412033042418	0.014297512908748315	414.9114074707031	414.9222717285156
749	414.9233703613281	55.8442317498667					1	DETECTED	414.9234 m/z @55.84 [151020OFc1_NvH-0949-Control-24.raw]	414.9233703613281	55.8442317498667	0.00728545946666667	55.8442317498667	55.836946290400036	42791.01953125	7.058783500194639E7	0	8032	55.87940929343472	0.5	null	414.92230224609375	414.92388916015625
750	414.93402099609375	35.1535378304					1	DETECTED	414.9340 m/z @35.15 [151020OFc1_NvH-0949-Control-24.raw]	414.93402099609375	35.1535378304	0.4302686968	99.8722826994667	99.4420140026667	65507.4765625	1.1734223028266409E8	0	8032	18.585473488545663	1.5550902421770665	2.114087568789004	414.9240417480469	414.93426513671875
751	414.94427490234375	7.67490654586667					1	DETECTED	414.9443 m/z @7.67 [151020OFc1_NvH-0949-Control-24.raw]	414.94427490234375	7.67490654586667	0.0651684749333333	99.9929209114667	99.92775243653337	496869.21875	1.5051267893538576E8	0	8032	0.13887535637099457	2.4290308438373254	8.013398042946932	414.934326171875	414.9542541503906
752	414.9618835449219	20.3973579685333					1	DETECTED	414.9619 m/z @20.40 [151020OFc1_NvH-0949-Control-24.raw]	414.9618835449219	20.3973579685333	0.166829524266667	99.9493862408	99.78255671653334	78071.5859375	1.0967236642316544E8	0	8032	0.22540805257833085	2.923778457288744	0.06127461931771656	414.9543151855469	414.9657287597656
753	414.9757385253906	22.9279396690667					1	DETECTED	414.9757 m/z @22.93 [151020OFc1_NvH-0949-Control-24.raw]	414.9757385253906	22.9279396690667	0.00728545946666667	99.9493862408	99.94210078133332	968837.75	1.3191188944781232E8	0	8032	0.1299402098128546	0.7370276582410725	0.01100357009234636	414.9657897949219	414.9857177734375
754	414.9970397949219	42.6071422402667					1	DETECTED	414.9970 m/z @42.61 [151020OFc1_NvH-0949-Control-24.raw]	414.9970397949219	42.6071422402667	0.0767474029333333	99.7614740986667	99.68472669573336	292789.59375	1.20460077941097E8	0	8032	0.12412580778163829	0.5795689892025997	0.34852025258687364	414.9870910644531	415.00701904296875
755	415.0303039550781	69.7562900130667					1	DETECTED	415.0303 m/z @69.76 [151020OFc1_NvH-0949-Control-24.raw]	415.0303039550781	69.7562900130667	0.0192314389333333	99.9929209114667	99.97368947253337	709705.3125	1.4817774103897342E8	0	8032	0.6071658175638674	0.9408033760385008	0.015759024334002347	415.0203552246094	415.040283203125
756	415.0692138671875	33.1788517469333					1	DETECTED	415.0692 m/z @33.18 [151020OFc1_NvH-0949-Control-24.raw]	415.0692138671875	33.1788517469333	0.00728545946666667	99.9384449512	99.93115949173333	45309.96875	1.1241373811065188E8	0	8032	94.18608347770788	1.472701480202169	1.9245239812238737	415.0596618652344	415.0759582519531
757	415.10400390625	42.6906227613333					1	DETECTED	415.1040 m/z @42.69 [151020OFc1_NvH-0949-Control-24.raw]	415.10400390625	42.6906227613333	0.178167066133333	99.861360056	99.68319298986667	47065.33984375	1.1508740403822637E8	0	8032	94.96605287055539	1.1125536543496073	1.2260776831102562	415.0973815917969	415.11358642578125
758	415.1821594238281	25.4183320757333					1	DETECTED	415.1822 m/z @25.42 [151020OFc1_NvH-0949-Control-24.raw]	415.1821594238281	25.4183320757333	2.6964602784	97.0322739498667	94.33581367146671	85574.1484375	1.1715079328008357E8	0	8032	68.72853445816594	2.0758812150884993	4.0220718241455735	415.1722106933594	415.1821594238281
759	415.1921691894531	23.0444546032					1	DETECTED	415.1922 m/z @23.04 [151020OFc1_NvH-0949-Control-24.raw]	415.1921691894531	23.0444546032	3.21250004613333	97.086904304	93.87440425786667	264535.28125	1.825297159277301E8	0	8032	16.81995190396112	0.5767611582119503	0.16089115946323262	415.1822814941406	415.1921691894531
760	415.2021789550781	13.8608467797333					1	DETECTED	415.2022 m/z @13.86 [151020OFc1_NvH-0949-Control-24.raw]	415.2021789550781	13.8608467797333	2.18496585493333	98.2858280888	96.10086223386668	449426.75	1.3563993506386992E8	2	8032	19.943039229235417	5.298750346195994	2.3492401517174697	415.19219970703125	415.2037353515625
761	415.2137756347656	32.8757154018667					1	DETECTED	415.2138 m/z @32.88 [151020OFc1_NvH-0949-Control-24.raw]	415.2137756347656	32.8757154018667	2.97242778933333	98.8103659834667	95.83793819413337	3.2235932E7	7.446315351531365E8	2	8032	0.20795149968566307	0.5353585580478214	0.014559496862993395	415.2038879394531	415.2237548828125
762	415.2314758300781	47.185163508					1	DETECTED	415.2315 m/z @47.19 [151020OFc1_NvH-0949-Control-24.raw]	415.2314758300781	47.185163508	3.25013541813333	99.5276247066667	96.27748928853337	4932232.0	2.714638427913367E8	2	8032	0.18064574717914184	0.5077640357646235	0.02615675731356982	415.2237854003906	415.2323913574219
763	415.2424011230469	30.8998064930667					1	DETECTED	415.2424 m/z @30.90 [151020OFc1_NvH-0949-Control-24.raw]	415.2424011230469	30.8998064930667	1.83498871813333	99.2514734456	97.41648472746667	7370790.5	3.709655671650815E8	2	8032	0.30563642669654456	6.2213634752586495	1.3124366672619976	415.232421875	415.25238037109375
764	415.25518798828125	33.6420274629333					1	DETECTED	415.2552 m/z @33.64 [151020OFc1_NvH-0949-Control-24.raw]	415.25518798828125	33.6420274629333	2.54316000506667	99.9602028797333	97.41704287466663	6145941.5	3.400769913603506E8	2	8032	0.21227974161477192	0.533413170023977	20.32389473830046	415.2524108886719	415.26513671875
765	415.2684326171875	51.2063194808					1	DETECTED	415.2684 m/z @51.21 [151020OFc1_NvH-0949-Control-24.raw]	415.2684326171875	51.2063194808	2.37001145386667	96.6186556754667	94.24864422160003	4584434.0	2.1645147264671707E8	2	8032	1.6840831762177828	0.5058342405085632	0.007270201495255826	415.26519775390625	415.27813720703125
766	415.2797546386719	15.2927866898667					1	DETECTED	415.2798 m/z @15.29 [151020OFc1_NvH-0949-Control-24.raw]	415.2797546386719	15.2927866898667	2.75358464213333	91.2529523458667	88.49936770373337	294902.1875	1.1159984690615067E8	0	8032	5.921473652319218	0.5122630543592458	6.712338079563554	415.2785339355469	415.2816162109375
767	415.292236328125	43.56360248					1	DETECTED	415.2922 m/z @43.56 [151020OFc1_NvH-0949-Control-24.raw]	415.292236328125	43.56360248	2.10725861626667	97.1088228456	95.00156422933333	834980.3125	1.4156233742205444E8	0	8032	0.3998232513690496	113.0056662248034	1.9173589717582065	415.2822570800781	415.30084228515625
768	415.4430236816406	25.9332826808					1	DETECTED	415.4430 m/z @25.93 [151020OFc1_NvH-0949-Control-24.raw]	415.4430236816406	25.9332826808	3.95402316826667	99.2514734456	95.29745027733333	135787.96875	1.2088888699356855E8	0	8032	21.658401040158406	2.689963730368175	0.2349704261859529	415.4330749511719	415.44915771484375
769	415.459228515625	20.6435131738667					1	DETECTED	415.4592 m/z @20.64 [151020OFc1_NvH-0949-Control-24.raw]	415.459228515625	20.6435131738667	3.19375908853333	99.4169483981333	96.22318930959997	719485.25	1.2103972854103719E8	0	8032	0.272014406085507	2.7087842351329505	4.2125631422912955	415.44927978515625	415.4685363769531
770	415.4786071777344	25.0133988992					1	DETECTED	415.4786 m/z @25.01 [151020OFc1_NvH-0949-Control-24.raw]	415.4786071777344	25.0133988992	3.184305152	98.3624856229333	95.17818047093331	797564.8125	1.4045743980432102E8	4	8032	0.13977720638958502	6.477624356612584	0.013691580609082763	415.4686279296875	415.488525390625
771	415.4903564453125	42.2817418402667					1	DETECTED	415.4904 m/z @42.28 [151020OFc1_NvH-0949-Control-24.raw]	415.4903564453125	42.2817418402667	3.71186998506667	99.5946591962667	95.88278921120003	522606.0625	1.1313903124752976E8	0	8032	0.12031510553274671	1.1976870272224136	0.30219025173315234	415.4886169433594	415.5003356933594
772	415.5249328613281	19.2846517861333					1	DETECTED	415.5249 m/z @19.28 [151020OFc1_NvH-0949-Control-24.raw]	415.5249328613281	19.2846517861333	2.26294045253333	98.6682465602667	96.40530610773337	297441.15625	1.1976665637223956E8	0	8032	6.701440481569751	0.5261416895706453	0.7372615577415522	415.5152282714844	415.5340881347656
773	415.54412841796875	29.6495482266667					1	DETECTED	415.5441 m/z @29.65 [151020OFc1_NvH-0949-Control-24.raw]	415.54412841796875	29.6495482266667	3.50642589493333	96.8910000373333	93.38457414239997	301039.15625	1.293423609441401E8	3	8032	21.490159209783926	0.5432840676424507	0.045855207465151905	415.5341491699219	415.5541076660156
774	415.5544128417969	34.570710572					1	DETECTED	415.5544 m/z @34.57 [151020OFc1_NvH-0949-Control-24.raw]	415.5544128417969	34.570710572	5.8144065064	43.135231964	37.3208254576	200561.703125	5.212980174495448E7	0	8032	24.056831084657798	0.7379181808116457	0.40761118884576336	415.55413818359375	415.5558166503906
775	415.5658264160156	47.2445333152					1	DETECTED	415.5658 m/z @47.24 [151020OFc1_NvH-0949-Control-24.raw]	415.5658264160156	47.2445333152	3.2218714072	99.8722826994667	96.6504112922667	3439084.5	2.2402111635323003E8	3	8032	0.14519130847592265	0.5090148025322184	0.3414845957373332	415.55584716796875	415.5757751464844
776	415.58087158203125	45.7845522693333					1	DETECTED	415.5809 m/z @45.78 [151020OFc1_NvH-0949-Control-24.raw]	415.58087158203125	45.7845522693333	2.83853572508333	98.8546115442667	96.01607581918337	1004836.125	1.577064815597326E8	3	8032	21.774430012428883	0.5063781387284843	0.5643926211989614	415.57586669921875	415.5906982421875
777	415.593017578125	40.5662695157333					1	DETECTED	415.5930 m/z @40.57 [151020OFc1_NvH-0949-Control-24.raw]	415.593017578125	40.5662695157333	2.91529107095	99.3397558493333	96.4244647783833	303405.53125	1.1625839691363569E8	0	8032	0.13720695856179788	2.494538577674126	0.011033739506833028	415.591064453125	415.6028137207031
778	415.6337585449219	16.0629819565333					1	DETECTED	415.6338 m/z @16.06 [151020OFc1_NvH-0949-Control-24.raw]	415.6337585449219	16.0629819565333	2.29190857813333	97.1531351317333	94.86122655359996	116190.6953125	1.0740459960257234E8	0	8032	0.0901077178388654	3.444220502898144	744.4284274224186	415.62408447265625	415.64373779296875
779	415.6666259765625	22.9817054901333					1	DETECTED	415.6666 m/z @22.98 [151020OFc1_NvH-0949-Control-24.raw]	415.6666259765625	22.9817054901333	4.85659848613333	99.0422528330667	94.18565434693336	388733.03125	1.2981215218196234E8	0	8032	0.16368612711975672	0.6544879244001693	3.286352451779516	415.6566467285156	415.6766052246094
780	415.683837890625	24.0049748373333					1	DETECTED	415.6838 m/z @24.00 [151020OFc1_NvH-0949-Control-24.raw]	415.683837890625	24.0049748373333	4.91573537946667	82.4256591053333	77.50992372586663	182406.8125	1.0297815668098882E8	0	8032	0.14772262881956522	3.4393120630763128	3.5135375593866147	415.6769104003906	415.686767578125
781	415.69683837890625	51.9887131664					1	DETECTED	415.6968 m/z @51.99 [151020OFc1_NvH-0949-Control-24.raw]	415.69683837890625	51.9887131664	4.05884315813333	95.4396980816	91.38085492346667	209653.796875	1.262272505011904E8	0	8032	15.419249144684073	0.9901715679096705	0.2552804038426788	415.6869201660156	415.7049865722656
782	415.7149963378906	32.8757154018667					1	DETECTED	415.7150 m/z @32.88 [151020OFc1_NvH-0949-Control-24.raw]	415.7149963378906	32.8757154018667	1.66899874106667	97.40601134	95.73701259893333	1.5041025E7	5.153035855662726E8	2	8032	0.218879825401892	0.796520691684397	59.76957127637028	415.7050476074219	415.7249755859375
783	415.7333984375	15.1114388482667					1	DETECTED	415.7334 m/z @15.11 [151020OFc1_NvH-0949-Control-24.raw]	415.7333984375	15.1114388482667	3.01957956346667	94.6831523928	91.66357282933333	817219.8125	1.4399210205905738E8	2	8032	10.988765420799982	13.589912008461546	8.838033257130123	415.72503662109375	415.7335510253906
784	415.7435607910156	30.936302272					1	DETECTED	415.7436 m/z @30.94 [151020OFc1_NvH-0949-Control-24.raw]	415.7435607910156	30.936302272	3.69316140613333	98.0204411597333	94.32727975359997	2908742.25	2.9638501631353277E8	2	8032	11.456393818076837	0.5477778533111473	0.12804063638069832	415.73358154296875	415.7535400390625
785	415.7565002441406	33.6524398152					1	DETECTED	415.7565 m/z @33.65 [151020OFc1_NvH-0949-Control-24.raw]	415.7565002441406	33.6524398152	3.84201173786667	75.2132677437333	71.37125600586663	2733287.0	1.6225753367399222E8	0	8032	0.19911500780064983	0.5502939829060898	0.04978424385322204	415.75360107421875	415.7604675292969
786	415.7704772949219	26.8519111146667					1	DETECTED	415.7705 m/z @26.85 [151020OFc1_NvH-0949-Control-24.raw]	415.7704772949219	26.8519111146667	2.6007779736	97.6689665194667	95.06818854586669	4717653.0	2.1122860659965023E8	2	8032	0.14072778602811553	24.872778766997094	132.03429270240954	415.760498046875	415.78045654296875
787	415.78076171875	9.49591066293333					1	DETECTED	415.7808 m/z @9.50 [151020OFc1_NvH-0949-Control-24.raw]	415.78076171875	9.49591066293333	3.99423343893333	97.1746699522667	93.18043651333336	95671.78125	1.410302577964769E8	0	8032	5.775204596309429	8.468366347161533	64.53718701901892	415.7804870605469	415.7906799316406
788	415.8343811035156	16.031913828					1	DETECTED	415.8344 m/z @16.03 [151020OFc1_NvH-0949-Control-24.raw]	415.8343811035156	16.031913828	0.0651684749333333	99.9821771661333	99.91700869119997	122789.3671875	1.0962721987839054E8	0	8032	0.07134550582208732	0.5047674443473082	0.01930722179646781	415.8244934082031	415.8443603515625
789	415.8466796875	11.9134958546667					1	DETECTED	415.8467 m/z @11.91 [151020OFc1_NvH-0949-Control-24.raw]	415.8466796875	11.9134958546667	0.876832192266667	99.43919772	98.56236552773333	80806.2890625	7.838234073449077E7	3	8032	0.2658617758034829	4.4652246613040285	0.09348976872670152	415.8444519042969	415.8469543457031
790	415.8569641113281	27.7316906405333					1	DETECTED	415.8570 m/z @27.73 [151020OFc1_NvH-0949-Control-24.raw]	415.8569641113281	27.7316906405333	0.222527182666667	99.9602028797333	99.73767569706663	212447.796875	1.1334878200068757E8	0	8032	79.16732793105979	2.5193237423303683	6.333432670235675	415.84710693359375	415.8569641113281
791	415.8669738769531	22.9817054901333					1	DETECTED	415.8670 m/z @22.98 [151020OFc1_NvH-0949-Control-24.raw]	415.8669738769531	22.9817054901333	0.00728545946666667	99.9929209114667	99.98563545200003	227712.0625	1.1824235737780264E8	3	8032	4.692150031043017	0.5180257793297762	0.10528321722811267	415.85699462890625	415.86865234375
792	415.8786926269531	18.5541708922667					1	DETECTED	415.8787 m/z @18.55 [151020OFc1_NvH-0949-Control-24.raw]	415.8786926269531	18.5541708922667	0.0192314389333333	99.9821771661333	99.96294572719997	1556734.625	1.4508645351083925E8	3	8032	0.25535894343898846	0.655106545138341	0.027632305965037247	415.8687744140625	415.88629150390625
793	415.89630126953125	47.5100801816					1	DETECTED	415.8963 m/z @47.51 [151020OFc1_NvH-0949-Control-24.raw]	415.89630126953125	47.5100801816	0.00728545946666667	99.9166242730667	99.90933881360003	1767677.0	2.0086978675413305E8	3	8032	0.4633182626253358	0.5734245751890888	0.25418570859771145	415.8863220214844	415.9062805175781
794	415.9151916503906	45.7155135264					1	DETECTED	415.9152 m/z @45.72 [151020OFc1_NvH-0949-Control-24.raw]	415.9151916503906	45.7155135264	0.0192314389333333	99.8722826994667	99.85305126053336	583115.75	1.4747952428037724E8	3	8032	37.072013548632555	0.81259119804551	0.07393420873972174	415.90631103515625	415.9249572753906
795	415.9266052246094	40.6242793896					1	DETECTED	415.9266 m/z @40.62 [151020OFc1_NvH-0949-Control-24.raw]	415.9266052246094	40.6242793896	0.00728545946666667	99.9384449512	99.93115949173333	272468.15625	1.115510801755147E8	0	8032	10.392461031693507	1.2289982897191487	0.005921265393523093	415.92559814453125	415.9365539550781
796	415.9599609375	20.6852212682667					1	DETECTED	415.9600 m/z @20.69 [151020OFc1_NvH-0949-Control-24.raw]	415.9599609375	20.6852212682667	0.00728545946666667	99.8280039293333	99.82071846986663	294420.375	1.2277386793835202E8	0	8032	10.813850951367606	0.7395162824392274	6.787108936372021	415.95013427734375	415.96990966796875
797	415.9798583984375	25.0365031853333					1	DETECTED	415.9799 m/z @25.04 [151020OFc1_NvH-0949-Control-24.raw]	415.9798583984375	25.0365031853333	0.0307311848	99.9929209114667	99.9621897266667	230734.1875	1.2591103947659667E8	0	8032	8.74584946719623	3.524671218327385	0.2668689333967179	415.969970703125	415.9898376464844
798	415.9906311035156	42.2330906810667					1	DETECTED	415.9906 m/z @42.23 [151020OFc1_NvH-0949-Control-24.raw]	415.9906311035156	42.2330906810667	0.00728545946666667	99.9929209114667	99.98563545200003	218671.375	1.1808971184807935E8	0	8032	0.13900776528554104	1.3972642083904812	2.826738679336183	415.9898986816406	416.0006103515625
799	416.01416015625	78.4454811936					1	DETECTED	416.0142 m/z @78.45 [151020OFc1_NvH-0949-Control-24.raw]	416.01416015625	78.4454811936	0.00728545946666667	99.4832374773333	99.47595201786663	172919.984375	1.4129404980881536E8	0	8032	52.58395837940601	0.538810415978868	0.10509888202792501	416.0043640136719	416.01416015625
800	416.024169921875	33.4694882530667					1	DETECTED	416.0242 m/z @33.47 [151020OFc1_NvH-0949-Control-24.raw]	416.024169921875	33.4694882530667	0.2889330864	99.7726923965333	99.48375931013331	831253.375	1.8437104530711627E8	2	8032	0.332311842941607	7.434834894504629	185.31915316431952	416.0141906738281	416.0341491699219
801	416.0386962890625	46.0530508016					1	DETECTED	416.0387 m/z @46.05 [151020OFc1_NvH-0949-Control-24.raw]	416.0386962890625	46.0530508016	0.00728545946666667	99.9602028797333	99.95291742026663	118352.5625	1.1192910289139909E8	0	8032	29.99033195784298	1.1508865224423002	0.5602771425349833	416.0341796875	416.0480041503906
802	416.0669860839844	23.2135680189333					1	DETECTED	416.0670 m/z @23.21 [151020OFc1_NvH-0949-Control-24.raw]	416.0669860839844	23.2135680189333	0.0423399269333333	99.8832306896	99.84089076266666	91227.2578125	1.0811823210889676E8	0	8032	41.13796571459761	2.6984513295310166	0.019178275622245125	416.0570068359375	416.0764465332031
803	416.0852355957031	89.9730754229333					1	DETECTED	416.0852 m/z @89.97 [151020OFc1_NvH-0949-Control-24.raw]	416.0852355957031	89.9730754229333	0.121817945066667	99.9929209114667	99.87110296640003	59845.4609375	1.136832348967466E8	0	8032	78.20515403751915	0.5539137080215917	0.06231687662771777	416.0774841308594	416.0940246582031
804	416.15606689453125	91.2834225901333					1	DETECTED	416.1561 m/z @91.28 [151020OFc1_NvH-0949-Control-24.raw]	416.15606689453125	91.2834225901333	1.49819026453333	97.8433894922667	96.34519922773336	73396.7109375	1.1630314352080265E8	0	8032	0.049480131431721475	0.5365314358064148	0.07306287161282969	416.14825439453125	416.1654357910156
805	416.17816162109375	12.5636426301333					1	DETECTED	416.1782 m/z @12.56 [151020OFc1_NvH-0949-Control-24.raw]	416.17816162109375	12.5636426301333	5.378044616	96.0010355373333	90.6229909213333	91476.984375	1.0737948361424965E8	3	8032	1.3152574254236242	6.307922639203931	77.08294689668197	416.1685791015625	416.178955078125
806	416.18914794921875	44.9446488378667					1	DETECTED	416.1891 m/z @44.94 [151020OFc1_NvH-0949-Control-24.raw]	416.18914794921875	44.9446488378667	0.801652125333333	98.9206297744	98.11897764906666	265553.59375	1.3036067607067885E8	2	8032	0.16826652899527517	1.273970580962765	1.6913506253830213	416.1792907714844	416.19732666015625
807	416.20733642578125	8.40291686533333					1	DETECTED	416.2073 m/z @8.40 [151020OFc1_NvH-0949-Control-24.raw]	416.20733642578125	8.40291686533333	3.2692101312	99.4832374773333	96.2140273461333	1078409.125	1.418910146693995E8	3	8032	0.1414033255867917	101.22943386593015	16.12599345349306	416.1973571777344	416.2112731933594
808	416.2212829589844	42.4876398192					1	DETECTED	416.2213 m/z @42.49 [151020OFc1_NvH-0949-Control-24.raw]	416.2212829589844	42.4876398192	2.16536218613333	99.6282153341333	97.46285314799997	4375249.0	3.570760409455666E8	3	8032	0.18683036533572306	0.5815084527808946	0.15555432722671755	416.2113037109375	416.23126220703125
809	416.23236083984375	19.8590305192					1	DETECTED	416.2324 m/z @19.86 [151020OFc1_NvH-0949-Control-24.raw]	416.23236083984375	19.8590305192	2.81946685628333	99.5388099648	96.71934310851667	3232617.5	2.5647512028912514E8	2	8032	0.22239271459815413	2.176320726939665	4.311423110291529	416.2312927246094	416.2406311035156
810	416.2506408691406	30.0896865917333					1	DETECTED	416.2506 m/z @30.09 [151020OFc1_NvH-0949-Control-24.raw]	416.2506408691406	30.0896865917333	0.560344669333333	99.7173115282667	99.15696685893337	6.5825768E7	1.5503588511856058E9	2	8032	0.26820276434206747	14.638912443810078	1.877526984267674	416.24066162109375	416.2606201171875
811	416.2643737792969	86.0074141093333					1	DETECTED	416.2644 m/z @86.01 [151020OFc1_NvH-0949-Control-24.raw]	416.2643737792969	86.0074141093333	1.80665969066667	99.5388099648	97.73215027413333	6776942.0	5.2203217933203614E8	3	8032	4.564443834925839	0.5794476172845932	0.006351568007000693	416.2606506347656	416.27423095703125
812	416.276123046875	6.9468103064					1	DETECTED	416.2761 m/z @6.95 [151020OFc1_NvH-0949-Control-24.raw]	416.276123046875	6.9468103064	4.02176465866667	92.6861752842667	88.66441062560003	497768.5625	1.499406542948758E8	2	8032	0.10806266788644514	1.9741244802279143	16.99945708111409	416.2744140625	416.2861022949219
813	416.2862854003906	46.1178501024					1	DETECTED	416.2863 m/z @46.12 [151020OFc1_NvH-0949-Control-24.raw]	416.2862854003906	46.1178501024	9.74813918133333	92.5030235965333	82.75488441519997	351094.71875	1.3946038851250365E8	0	8032	0.26055864041773447	0.5072378929397818	0.01726800947083685	416.2861328125	416.2902526855469
814	416.3008117675781	89.7952354005333					1	DETECTED	416.3008 m/z @89.80 [151020OFc1_NvH-0949-Control-24.raw]	416.3008117675781	89.7952354005333	4.85659848613333	94.33569608	89.47909759386667	1027659.5625	1.1589329167497005E8	0	8032	0.027511676828893883	1.3760121114359152	0.9920497648876349	416.2912292480469	416.31060791015625
815	416.33709716796875	91.4613185010667					1	DETECTED	416.3371 m/z @91.46 [151020OFc1_NvH-0949-Control-24.raw]	416.33709716796875	91.4613185010667	0.200493907733333	95.2997535706667	95.09925966293336	82193.09375	1.303800568711528E8	0	8032	0.33495725640761975	0.5210300262281456	0.38409847191568935	416.3359680175781	416.3465576171875
816	416.3736572265625	91.2648233082667					1	DETECTED	416.3737 m/z @91.26 [151020OFc1_NvH-0949-Control-24.raw]	416.3736572265625	91.2648233082667	0.4515269344	99.9929209114667	99.5413939770667	89430.5234375	1.1874118230437426E8	0	8032	0.6946687353873955	0.5391419804854651	1.0616276972999177E-4	416.3647155761719	416.3833312988281
817	416.4102783203125	30.7698730408					1	DETECTED	416.4103 m/z @30.77 [151020OFc1_NvH-0949-Control-24.raw]	416.4102783203125	30.7698730408	4.37392517866667	99.6949763264	95.32105114773333	118355.484375	1.103929762513148E8	0	8032	0.05663760452178934	1.8409062575583506	0.00999951098065788	416.4005126953125	416.4148254394531
818	416.4251403808594	33.3060169064					1	DETECTED	416.4251 m/z @33.31 [151020OFc1_NvH-0949-Control-24.raw]	416.4251403808594	33.3060169064	3.06696290133333	99.4501376941333	96.38317479279998	667694.9375	1.3839462173679632E8	0	8032	5.3721171974640285	0.6036349522747302	177.57562757060978	416.4151916503906	416.4350891113281
819	416.4493103027344	17.1271373664					1	DETECTED	416.4493 m/z @17.13 [151020OFc1_NvH-0949-Control-24.raw]	416.4493103027344	17.1271373664	2.56241143253333	96.3628275632	93.80041613066668	185406.03125	1.307412680081881E8	0	8032	0.1834535710585179	0.5092697696658639	24.686926728093628	416.43939208984375	416.4542236328125
820	416.46429443359375	16.399109724					1	DETECTED	416.4643 m/z @16.40 [151020OFc1_NvH-0949-Control-24.raw]	416.46429443359375	16.399109724	2.50507668933333	99.2294820608	96.72440537146666	302082.25	1.269307014169681E8	0	8032	0.05273303518135464	0.5157720541303993	0.0676799343714877	416.454345703125	416.4742126464844
821	416.47509765625	25.0365031853333					1	DETECTED	416.4751 m/z @25.04 [151020OFc1_NvH-0949-Control-24.raw]	416.47509765625	25.0365031853333	2.96296543733333	74.6156541322667	71.65268869493337	293549.96875	9.960225740601651E7	0	8032	0.04188452062110315	0.7085711663698556	0.049939726459340784	416.47430419921875	416.4850769042969
822	416.4885559082031	47.2649626493333					1	DETECTED	416.4886 m/z @47.26 [151020OFc1_NvH-0949-Control-24.raw]	416.4885559082031	47.2649626493333	4.89520275466667	95.1715486752	90.27634592053333	125578.1796875	1.1481857695388956E8	0	8032	58.02630561915599	1.1978402208620198	1.3929226186418173	416.4853820800781	416.4912109375
823	416.50128173828125	14.6609710088					1	DETECTED	416.5013 m/z @14.66 [151020OFc1_NvH-0949-Control-24.raw]	416.50128173828125	14.6609710088	2.32125397466667	94.9244709685333	92.60321699386662	695732.375	1.0980865130143243E8	0	8032	0.07983819883337695	11.16494728521331	176.65914467263812	416.4913024902344	416.51123046875
824	416.511962890625	12.5388203530667					1	DETECTED	416.5120 m/z @12.54 [151020OFc1_NvH-0949-Control-24.raw]	416.511962890625	12.5388203530667	4.06814513466667	95.3431488738667	91.27500373920003	60453.734375	1.0971809755151796E8	0	8032	1.2571183239533177	5.387705311905487	76.6897930000001	416.511474609375	416.5121154785156
825	416.5221252441406	20.0012668933333					1	DETECTED	416.5221 m/z @20.00 [151020OFc1_NvH-0949-Control-24.raw]	416.5221252441406	20.0012668933333	2.89596840215	94.9942578722667	92.0982894701167	175372.484375	1.2896073526740709E8	0	8032	7.477600952398074	4.260063660073062	0.009297108355200662	416.51214599609375	416.522705078125
826	416.53271484375	26.6665158768					1	DETECTED	416.5327 m/z @26.67 [151020OFc1_NvH-0949-Control-24.raw]	416.53271484375	26.6665158768	3.36478634026667	98.6351301770667	95.27034383680002	188979.4375	1.2542756181870565E8	0	8032	0.28671443632211435	2.316861546282081	0.4226838663607686	416.5227355957031	416.5374755859375
827	416.54754638671875	27.9660193365333					1	DETECTED	416.5475 m/z @27.97 [151020OFc1_NvH-0949-Control-24.raw]	416.54754638671875	27.9660193365333	3.2692101312	97.8655430477333	94.5963329165333	1780750.75	1.5109297473218492E8	3	8032	0.15705964853849252	0.6483441049115762	0.8042753078121638	416.53759765625	416.54913330078125
828	416.55914306640625	30.0022216064					1	DETECTED	416.5591 m/z @30.00 [151020OFc1_NvH-0949-Control-24.raw]	416.55914306640625	30.0022216064	2.677369204	99.6615020928	96.9841328888	3311625.0	2.5452912549903682E8	3	8032	4.88467626368455	0.5159844211046348	106.72169819671107	416.5491638183594	416.5691223144531
829	416.571044921875	26.6233784522667					1	DETECTED	416.5710 m/z @26.62 [151020OFc1_NvH-0949-Control-24.raw]	416.571044921875	26.6233784522667	3.63739816026667	54.7826377474667	51.14523958720003	294172.75	9.767149165824556E7	3	8032	11.387547506666657	2.892066812729939	1.3635686433870247	416.5691833496094	416.5711364746094
830	416.5811462402344	42.7234457168					1	DETECTED	416.5811 m/z @42.72 [151020OFc1_NvH-0949-Control-24.raw]	416.5811462402344	42.7234457168	1.7681639224	96.7287688853333	94.96060496293329	887924.8125	1.4005368572067985E8	3	8032	21.186885962643135	0.5094078601025934	0.0021817352340435955	416.5711669921875	416.5906066894531
831	416.5977783203125	54.3776047413333					1	DETECTED	416.5978 m/z @54.38 [151020OFc1_NvH-0949-Control-24.raw]	416.5977783203125	54.3776047413333	3.6838783712	95.6527101946667	91.9688318234667	207129.203125	1.2057516035533579E8	0	8032	0.08890778098387386	0.9960831192285243	0.0016361227637437866	416.5911560058594	416.607666015625
832	416.6224670410156	38.7239926978667					1	DETECTED	416.6225 m/z @38.72 [151020OFc1_NvH-0949-Control-24.raw]	416.6224670410156	38.7239926978667	2.4955105552	97.7565928266667	95.2610822714667	382074.90625	1.3086906777268966E8	0	8032	5.454517217378388	1.4441984266381866	0.9620513777343317	416.6127014160156	416.6324462890625
833	416.6455383300781	24.4940671586667					1	DETECTED	416.6455 m/z @24.49 [151020OFc1_NvH-0949-Control-24.raw]	416.6455383300781	24.4940671586667	3.80386668186667	98.9646412138667	95.16077453200003	160115.71875	1.1243819327664159E8	0	8032	13.80462524835749	3.2895206364280427	0.012294004644657477	416.635986328125	416.6552734375
834	416.6865234375	19.7319509138667					1	DETECTED	416.6865 m/z @19.73 [151020OFc1_NvH-0949-Control-24.raw]	416.6865234375	19.7319509138667	4.04972001546667	94.8268675562667	90.77714754080003	652138.625	1.4087292376550066E8	0	8032	0.2579282125557363	1.6193885974641786	2.2548676813119357	416.6769104003906	416.6965026855469
835	416.6991882324219	31.5137747157333					1	DETECTED	416.6992 m/z @31.51 [151020OFc1_NvH-0949-Control-24.raw]	416.6991882324219	31.5137747157333	2.408454964	80.4078359421333	77.9993809781333	225358.140625	1.0148014293733498E8	0	8032	14.413517601592925	3.5597988885270704	0.03690648183369681	416.696533203125	416.7001647949219
836	416.7101745605469	42.3855639650667					1	DETECTED	416.7102 m/z @42.39 [151020OFc1_NvH-0949-Control-24.raw]	416.7101745605469	42.3855639650667	2.05817153146667	96.1212460981333	94.06307456666663	237660.53125	1.1074120033576505E8	0	8032	26.037146009367348	1.4817846213545438	0.20212589579079543	416.7001953125	416.7124328613281
837	416.7224426269531	42.4876398192					1	DETECTED	416.7224 m/z @42.49 [151020OFc1_NvH-0949-Control-24.raw]	416.7224426269531	42.4876398192	3.12809487573333	99.7838132408	96.65571836506668	802263.625	1.6178016658985132E8	2	8032	21.65180498549759	1.1079644186591544	0.016821373257625897	416.7124938964844	416.72894287109375
838	416.73895263671875	22.9709597584					1	DETECTED	416.7390 m/z @22.97 [151020OFc1_NvH-0949-Control-24.raw]	416.73895263671875	22.9709597584	2.74410536986667	95.8696538496	93.12554847973333	4284299.5	2.4264331476320288E8	2	8032	0.228257203334703	0.6313337369351268	4.529100972436571	416.7289733886719	416.7409973144531
839	416.7510070800781	30.0896865917333					1	DETECTED	416.7510 m/z @30.09 [151020OFc1_NvH-0949-Control-24.raw]	416.7510070800781	30.0896865917333	1.4780161184	98.6462448338667	97.1682287154667	2.8381056E7	7.89363759133512E8	2	8032	0.27712813598185804	2.8428871027902307	0.24934767030345742	416.74102783203125	416.76092529296875
840	416.7631530761719	46.6995040632					1	DETECTED	416.7632 m/z @46.70 [151020OFc1_NvH-0949-Control-24.raw]	416.7631530761719	46.6995040632	1.2637723904	47.6306734141333	46.3669010237333	79267.2109375	5.719438131335211E7	0	8032	9.070256874210486	0.5102471041694563	0.02049420833891265	416.7611389160156	416.7635498046875
841	416.77362060546875	26.8519111146667					1	DETECTED	416.7736 m/z @26.85 [151020OFc1_NvH-0949-Control-24.raw]	416.77362060546875	26.8519111146667	2.408454964	98.0091020093333	95.6006470453333	590149.5	1.2664650533469881E8	0	8032	0.137445757361899	0.5057388558369539	1.2267999742796745	416.7637634277344	416.78350830078125
842	416.78857421875	24.5913786282667					1	DETECTED	416.7886 m/z @24.59 [151020OFc1_NvH-0949-Control-24.raw]	416.78857421875	24.5913786282667	0.178167066133333	99.8944600698667	99.71629300373337	143203.4375	1.185228040772101E8	0	8032	0.3565362733457498	2.720830041908511	10.755421555531488	416.78436279296875	416.7984924316406
843	416.82232666015625	38.6883075472					1	DETECTED	416.8223 m/z @38.69 [151020OFc1_NvH-0949-Control-24.raw]	416.82232666015625	38.6883075472	0.801652125333333	99.8502726658667	99.04862054053336	167824.59375	1.2080396619354063E8	0	8032	5.1767115392349154	1.5307303841331004	3.45652849291303	416.81298828125	416.83197021484375
844	416.8432922363281	41.5552044976					1	DETECTED	416.8433 m/z @41.56 [151020OFc1_NvH-0949-Control-24.raw]	416.8432922363281	41.5552044976	0.0881283672	99.739296716	99.6511683488	412686.1875	1.110846819782018E8	5	8032	0.2004107734043643	0.5171937977698599	0.005804904640247711	416.8333435058594	416.853271484375
845	416.8571472167969	23.8315601032					1	DETECTED	416.8571 m/z @23.83 [151020OFc1_NvH-0949-Control-24.raw]	416.8571472167969	23.8315601032	0.0881283672	99.9057119789333	99.8175836117333	151611.453125	1.1186349365299201E8	0	8032	3.877191058123625	3.141426926572261	5.209751106598037	416.8533020019531	416.8598937988281
846	416.8699035644531	17.8810133698667					1	DETECTED	416.8699 m/z @17.88 [151020OFc1_NvH-0949-Control-24.raw]	416.8699035644531	17.8810133698667	0.00728545946666667	99.9929209114667	99.98563545200003	255862.046875	1.2834809057715265E8	3	8032	10.013924107783016	0.608902320548482	7.993580649707535	416.85992431640625	416.8716125488281
847	416.88177490234375	27.9660193365333					1	DETECTED	416.8818 m/z @27.97 [151020OFc1_NvH-0949-Control-24.raw]	416.88177490234375	27.9660193365333	0.0651684749333333	99.9821771661333	99.91700869119997	998473.4375	1.6031334780959693E8	3	8032	18.878710880874376	1.0424739385871353	1.315762933563744	416.8717956542969	416.8825378417969
848	416.8925476074219	30.0175736101333					1	DETECTED	416.8925 m/z @30.02 [151020OFc1_NvH-0949-Control-24.raw]	416.8925476074219	30.0175736101333	0.00728545946666667	99.9929209114667	99.98563545200003	2336085.0	1.855337303654349E8	3	8032	14.289181166566944	0.6515294533849529	0.27344053853415135	416.882568359375	416.8967590332031
849	416.9067687988281	21.9336781296					1	DETECTED	416.9068 m/z @21.93 [151020OFc1_NvH-0949-Control-24.raw]	416.9067687988281	21.9336781296	0.00728545946666667	99.9821771661333	99.97489170666663	4271715.5	2.4034491833612013E8	3	8032	0.24389628214172632	2.9815426161604197	0.05681387162093127	416.89678955078125	416.9166564941406
850	416.9234619140625	25.2298775848					1	DETECTED	416.9235 m/z @25.23 [151020OFc1_NvH-0949-Control-24.raw]	416.9234619140625	25.2298775848	0.00728545946666667	99.9821771661333	99.97489170666663	279503.90625	1.2233875832053728E8	0	8032	4.793199644414912	0.5211162835517157	0.34466749801370067	416.9168395996094	416.9334411621094
851	416.93792724609375	65.0774556752					1	DETECTED	416.9379 m/z @65.08 [151020OFc1_NvH-0949-Control-24.raw]	416.93792724609375	65.0774556752	0.0423399269333333	99.9821771661333	99.93983723919996	71917.3203125	1.2171132340549174E8	0	8032	30.484244603319965	0.7405938461952973	0.4734179691464964	416.93353271484375	416.9413757324219
852	416.9513854980469	17.179574048					1	DETECTED	416.9514 m/z @17.18 [151020OFc1_NvH-0949-Control-24.raw]	416.9513854980469	17.179574048	0.0651684749333333	99.9929209114667	99.92775243653337	119571.8046875	1.118452267670256E8	0	8032	27.75328656820317	3.7917071573057033	0.0112182934043779	416.94140625	416.96026611328125
853	416.97027587890625	23.7597756626667					1	DETECTED	416.9703 m/z @23.76 [151020OFc1_NvH-0949-Control-24.raw]	416.97027587890625	23.7597756626667	0.00728545946666667	99.9929209114667	99.98563545200003	817534.125	1.4062063779138172E8	4	8032	0.097980807557974	3.760433685852777	0.05640130685598302	416.9602966308594	416.980224609375
854	416.9888916015625	33.7497099026667					1	DETECTED	416.9889 m/z @33.75 [151020OFc1_NvH-0949-Control-24.raw]	416.9888916015625	33.7497099026667	0.0192314389333333	99.9929209114667	99.97368947253337	396296.46875	1.2161575533419995E8	0	8032	8.225074549591895	0.6530358224812715	0.2738135738431643	416.9803161621094	416.9987487792969
855	417.0075988769531	43.56360248					1	DETECTED	417.0076 m/z @43.56 [151020OFc1_NvH-0949-Control-24.raw]	417.0075988769531	43.56360248	0.200493907733333	99.9166242730667	99.71613036533337	275093.65625	1.194051416135004E8	2	8032	19.595667093597793	1.2634743689347891	0.001139152674102162	416.9990234375	417.017578125
856	417.0267333984375	69.656007908					1	DETECTED	417.0267 m/z @69.66 [151020OFc1_NvH-0949-Control-24.raw]	417.0267333984375	69.656007908	1.11870894906667	99.4942664504	98.37555750133333	114210.078125	1.1773700134698947E8	0	8032	8.523164296546042	0.598739781527938	0.12303772933540646	417.0176086425781	417.03271484375
857	417.0427551269531	41.6587633490667					1	DETECTED	417.0428 m/z @41.66 [151020OFc1_NvH-0949-Control-24.raw]	417.0427551269531	41.6587633490667	0.133001476266667	99.9166242730667	99.78362279680003	440319.90625	1.2299817233139391E8	0	8032	0.062250142144556264	0.6693672581293661	0.34233623007120484	417.0328063964844	417.052734375
858	417.0698547363281	43.56360248					1	DETECTED	417.0699 m/z @43.56 [151020OFc1_NvH-0949-Control-24.raw]	417.0698547363281	43.56360248	0.0307311848	99.9929209114667	99.9621897266667	205372.203125	1.2418218544341473E8	0	8032	17.996898435086745	1.4115852629879608	0.563892643886529	417.05987548828125	417.0797424316406
859	417.0838928222656	40.7616361624					1	DETECTED	417.0839 m/z @40.76 [151020OFc1_NvH-0949-Control-24.raw]	417.0838928222656	40.7616361624	1.35624554426667	99.8058857488	98.44964020453332	31735.89453125	9.858280985441424E7	0	8032	85.29433676572708	1.1898301141628282	1.380583061422431	417.07989501953125	417.0881652832031
860	417.11541748046875	93.6106568813333					1	DETECTED	417.1154 m/z @93.61 [151020OFc1_NvH-0949-Control-24.raw]	417.11541748046875	93.6106568813333	0.462101470666667	99.9274825365333	99.46538106586664	99302.75	1.2654277851905082E8	0	8032	93.41373533116366	0.501694096377378	0.007547001047349954	417.1055603027344	417.1249694824219
861	417.1683654785156	92.1839540853333					1	DETECTED	417.1684 m/z @92.18 [151020OFc1_NvH-0949-Control-24.raw]	417.1683654785156	92.1839540853333	3.9760291592	98.7669743786667	94.7909452194667	226262.03125	1.1917711216444035E8	0	8032	0.09231701301018802	0.5014026640955468	0.0021289427256409262	417.1590881347656	417.1780700683594
862	417.188232421875	19.7574361565333					1	DETECTED	417.1882 m/z @19.76 [151020OFc1_NvH-0949-Control-24.raw]	417.188232421875	19.7574361565333	3.35521178613333	99.4057945165333	96.05058273039998	280308.03125	1.1991665102009511E8	3	8032	2.1687699811606826	10.280677136259069	0.5722912058510509	417.17864990234375	417.1936340332031
863	417.2037048339844	35.0370710125333					1	DETECTED	417.2037 m/z @35.04 [151020OFc1_NvH-0949-Control-24.raw]	417.2037048339844	35.0370710125333	2.39872175386667	99.6837247128	97.28500295893333	1259971.125	1.849115366769807E8	3	8032	17.066871264497042	2.224814506792609	0.1581433473489142	417.1938171386719	417.21185302734375
864	417.22186279296875	16.2319997824					1	DETECTED	417.2219 m/z @16.23 [151020OFc1_NvH-0949-Control-24.raw]	417.22186279296875	16.2319997824	2.97242778933333	98.6242663170667	95.65183852773337	6086083.0	4.214507910664066E8	3	8032	0.2603679644407393	12.745231554920979	64.24985513844855	417.2118835449219	417.2318420410156
865	417.2409362792969	21.9336781296					1	DETECTED	417.2409 m/z @21.93 [151020OFc1_NvH-0949-Control-24.raw]	417.2409362792969	21.9336781296	2.98193404053333	96.783063672	93.80112963146667	2897744.25	2.681908950155359E8	2	8032	1.0901636301645539	28.08276096677388	107.99982623098595	417.23187255859375	417.2422180175781
866	417.2522277832031	30.0896865917333					1	DETECTED	417.2522 m/z @30.09 [151020OFc1_NvH-0949-Control-24.raw]	417.2522277832031	30.0896865917333	0.6468784432	99.9274825365333	99.28060409333331	8171428.5	3.927512959680485E8	3	8032	0.22589578961846968	0.598786601481418	2.3221927134853777	417.24224853515625	417.2620849609375
867	417.2676696777344	86.0074141093333					1	DETECTED	417.2677 m/z @86.01 [151020OFc1_NvH-0949-Control-24.raw]	417.2676696777344	86.0074141093333	3.37435874853333	96.1537565050667	92.77939775653337	1616922.5	2.0779476804673067E8	0	8032	15.52557565381889	0.5048846271428498	0.03309384794243115	417.2622985839844	417.2776184082031
868	417.27813720703125	56.8811176613333					1	DETECTED	417.2781 m/z @56.88 [151020OFc1_NvH-0949-Control-24.raw]	417.27813720703125	56.8811176613333	1.7287457096	97.2840809306667	95.5553352210667	124794.640625	1.0665523027219348E8	2	8032	49.9813693476379	0.9050618707309426	0.6828596364596181	417.2777404785156	417.28765869140625
869	417.2902526855469	46.2004933968					1	DETECTED	417.2903 m/z @46.20 [151020OFc1_NvH-0949-Control-24.raw]	417.2902526855469	46.2004933968	3.73962348346667	46.3789931389333	42.63936965546663	116624.6796875	6.417717744669683E7	0	8032	0.24939555639443256	0.5022896769452472	0.004451327968129845	417.2882995605469	417.2913818359375
870	417.3042907714844	89.8149794845333					1	DETECTED	417.3043 m/z @89.81 [151020OFc1_NvH-0949-Control-24.raw]	417.3042907714844	89.8149794845333	1.05629564186667	99.9821771661333	98.92588152426663	134332.859375	1.1647680890276663E8	0	8032	12.947451304139562	2.8907058525564833	5.157882688636597	417.29638671875	417.3106994628906
871	417.32110595703125	90.5245876824					1	DETECTED	417.3211 m/z @90.52 [151020OFc1_NvH-0949-Control-24.raw]	417.32110595703125	90.5245876824	57.8407110437333	92.4753721170667	34.6346610733334	110613.7265625	5.455104896412897E7	0	8032	33.15722533648961	0.5298432229480211	0.028985657627657865	417.32012939453125	417.3294982910156
872	417.4571533203125	10.4645065437333					1	DETECTED	417.4572 m/z @10.46 [151020OFc1_NvH-0949-Control-24.raw]	417.4571533203125	10.4645065437333	2.6869356128	49.4097419464	46.7228063336	61178.2734375	6.193672205871159E7	0	8032	4.968561469083632	3.003688860475189	3.8029617662277344	417.4542236328125	417.4581298828125
873	417.4681396484375	10.9725211384					1	DETECTED	417.4681 m/z @10.97 [151020OFc1_NvH-0949-Control-24.raw]	417.4681396484375	10.9725211384	4.08617378346667	95.8913681285333	91.80519434506664	212927.234375	1.31035829558324E8	0	8032	13.322055947635024	0.5700936440486762	1.518858317063945	417.4581604003906	417.4689636230469
874	417.4789733886719	37.3637148528					1	DETECTED	417.4790 m/z @37.36 [151020OFc1_NvH-0949-Control-24.raw]	417.4789733886719	37.3637148528	4.26192876773333	99.6504690933333	95.38854032559996	441779.0625	1.390206930547596E8	4	8032	22.116266353224628	0.6828744156945149	0.016374447375075093	417.46905517578125	417.4889221191406
875	417.50006103515625	25.6776811637333					1	DETECTED	417.5001 m/z @25.68 [151020OFc1_NvH-0949-Control-24.raw]	417.50006103515625	25.6776811637333	2.47619187973333	99.8832306896	97.40703880986666	968186.9375	1.5052408641358864E8	0	8032	0.17517739186485315	0.7616626109624737	0.4595342162748159	417.4901428222656	417.5096130371094
876	417.5227355957031	17.6027914866667					1	DETECTED	417.5227 m/z @17.60 [151020OFc1_NvH-0949-Control-24.raw]	417.5227355957031	17.6027914866667	4.05884315813333	80.421259104	76.36241594586667	126959.203125	1.1972027992399207E8	0	8032	10.180085513378971	3.7342447164460313	0.7616106708230108	417.5128479003906	417.52752685546875
877	417.53753662109375	34.9821833594667					1	DETECTED	417.5375 m/z @34.98 [151020OFc1_NvH-0949-Control-24.raw]	417.53753662109375	34.9821833594667	3.4124191024	85.1863255056	81.7739064032	766626.6875	1.6015956559786716E8	0	8032	17.014000357973202	0.5332189334479599	0.07420665220252268	417.5275573730469	417.5444030761719
878	417.554443359375	12.1350913144					1	DETECTED	417.5544 m/z @12.14 [151020OFc1_NvH-0949-Control-24.raw]	417.554443359375	12.1350913144	1.55862069493333	99.5388099648	97.98018926986667	2840716.5	2.5965430557400024E8	3	8032	24.792930165345744	11.162530742226744	114.92706208173561	417.5445556640625	417.5644226074219
879	417.5664367675781	25.5002896154667					1	DETECTED	417.5664 m/z @25.50 [151020OFc1_NvH-0949-Control-24.raw]	417.5664367675781	25.5002896154667	4.77837709786667	68.5329442309333	63.75456713306663	2052842.375	1.452291899572037E8	0	8032	0.5609490938139778	0.9365649569226948	1.5670567902201267	417.564453125	417.5711975097656
880	417.5812072753906	38.7239926978667					1	DETECTED	417.5812 m/z @38.72 [151020OFc1_NvH-0949-Control-24.raw]	417.5812072753906	38.7239926978667	4.01255151466667	98.5383312024	94.52577968773333	2379380.5	1.8495991860665363E8	3	8032	0.19464624083977355	0.5066595820124528	0.0780479316415362	417.57122802734375	417.5908508300781
881	417.5987243652344	29.8393020664					1	DETECTED	417.5987 m/z @29.84 [151020OFc1_NvH-0949-Control-24.raw]	417.5987243652344	29.8393020664	2.87699642828333	70.1491527048	67.27215627651667	196642.015625	1.1072365443425724E8	0	8032	0.8692219273279811	1.5441339707729183	0.03677222065473353	417.59161376953125	417.6085205078125
882	417.6135559082031	44.0082766957333					1	DETECTED	417.6136 m/z @44.01 [151020OFc1_NvH-0949-Control-24.raw]	417.6135559082031	44.0082766957333	2.418144172	63.4086540930667	60.9905099210667	76154.140625	1.2752809238175572E8	0	8032	55.110331040401924	0.7335139175706124	0.5424110347689226	417.6087646484375	417.6156311035156
883	417.6257019042969	21.7334552181333					1	DETECTED	417.6257 m/z @21.73 [151020OFc1_NvH-0949-Control-24.raw]	417.6257019042969	21.7334552181333	2.98193404053333	86.3975929112	83.41565887066666	170230.75	1.2354610705833922E8	0	8032	0.020621949465333245	2.4512244875582914	0.2627141628130227	417.6157531738281	417.6356201171875
884	417.692626953125	23.9573275773333					1	DETECTED	417.6926 m/z @23.96 [151020OFc1_NvH-0949-Control-24.raw]	417.692626953125	23.9573275773333	3.69316140613333	95.0448283994667	91.35166699333337	339517.4375	1.2775240274166931E8	0	8032	0.11334010633209957	0.5051611080052537	3.334479338637901	417.6828308105469	417.69879150390625
885	417.70880126953125	14.3217314973333					1	DETECTED	417.7088 m/z @14.32 [151020OFc1_NvH-0949-Control-24.raw]	417.70880126953125	14.3217314973333	3.0575666504	94.495613076	91.43804642559999	649992.125	1.4894478879821357E8	2	8032	5.964579305240525	1.353723106782413	2.020548987125497	417.6988220214844	417.7185363769531
886	417.7285461425781	23.2993516813333					1	DETECTED	417.7285 m/z @23.30 [151020OFc1_NvH-0949-Control-24.raw]	417.7285461425781	23.2993516813333	3.393248348	96.934554148	93.5413058	2628424.0	2.4853132853273493E8	2	8032	0.27044118203890477	1.0816380813383544	2.923328417372162	417.71856689453125	417.7294921875
887	417.739501953125	35.6441675589333					1	DETECTED	417.7395 m/z @35.64 [151020OFc1_NvH-0949-Control-24.raw]	417.739501953125	35.6441675589333	3.118649492	99.8169648482667	96.69831535626669	3.9991388E7	7.933204643028158E8	2	8032	0.17285433794258154	0.5317592626533216	1.341721571137349	417.72955322265625	417.7494812011719
888	417.7540283203125	30.1319235917333					1	DETECTED	417.7540 m/z @30.13 [151020OFc1_NvH-0949-Control-24.raw]	417.7540283203125	30.1319235917333	2.24362583093333	84.3468730298667	82.10324719893337	1181828.375	1.4918699775047272E8	2	8032	0.2668915610176299	0.9231890430370973	0.17742972694783868	417.74951171875	417.7640075683594
889	417.7757568359375	18.338473312					1	DETECTED	417.7758 m/z @18.34 [151020OFc1_NvH-0949-Control-24.raw]	417.7757568359375	18.338473312	3.31674972533333	91.7389673424	88.42221761706668	113322.109375	1.2498383441953696E8	0	8032	0.10931526111672696	3.701452597372425	0.006637850812665503	417.7659606933594	417.7829895019531
890	417.8271484375	21.6214857213333					1	DETECTED	417.8271 m/z @21.62 [151020OFc1_NvH-0949-Control-24.raw]	417.8271484375	21.6214857213333	0.961522921866667	99.9166242730667	98.95510135120003	139107.609375	1.250393682541525E8	0	8032	0.15075041669813416	517.2924153173551	0.4173600188131854	417.8175964355469	417.83709716796875
891	417.8553771972656	17.6686575189333					1	DETECTED	417.8554 m/z @17.67 [151020OFc1_NvH-0949-Control-24.raw]	417.8553771972656	17.6686575189333	0.0192314389333333	99.9057119789333	99.88648053999997	78790.0078125	1.232790284058673E8	0	8032	9.924726097194839	5.548219391345683	10.137623236126425	417.8457946777344	417.85675048828125
892	417.8667907714844	29.0694883698667					1	DETECTED	417.8668 m/z @29.07 [151020OFc1_NvH-0949-Control-24.raw]	417.8667907714844	29.0694883698667	0.4302686968	99.9929209114667	99.5626522146667	1604688.5	1.4516509266306686E8	0	8032	3.914116508189455	0.561656221224952	0.5567776673994789	417.8568420410156	417.8667907714844
893	417.8768005371094	47.5100801816					1	DETECTED	417.8768 m/z @47.51 [151020OFc1_NvH-0949-Control-24.raw]	417.8768005371094	47.5100801816	0.00728545946666667	99.9602028797333	99.95291742026663	6733718.5	2.5260542368719167E8	3	8032	0.15359716355645503	0.5119028805260784	0.01753264595351129	417.8668212890625	417.8867492675781
894	417.8885498046875	12.1350913144					1	DETECTED	417.8885 m/z @12.14 [151020OFc1_NvH-0949-Control-24.raw]	417.8885498046875	12.1350913144	0.00728545946666667	99.9602028797333	99.95291742026663	2047790.375	1.9665729906213623E8	3	8032	0.1456368028626489	4.9190630689165085	0.3143978336469008	417.8868103027344	417.8985290527344
895	417.9007873535156	25.5649221394667					1	DETECTED	417.9008 m/z @25.56 [151020OFc1_NvH-0949-Control-24.raw]	417.9007873535156	25.5649221394667	0.0192314389333333	99.9821771661333	99.96294572719997	1677213.875	1.655713672054726E8	3	8032	0.13629151050897548	0.6249326694215871	0.21109235368786902	417.8985595703125	417.91070556640625
896	417.9149169921875	38.7337554530667					1	DETECTED	417.9149 m/z @38.73 [151020OFc1_NvH-0949-Control-24.raw]	417.9149169921875	38.7337554530667	0.00728545946666667	99.9602028797333	99.95291742026663	957858.375	1.448648703370839E8	0	8032	0.15048772874662575	0.544876258252761	0.01145609237295631	417.91082763671875	417.9244689941406
897	417.9337463378906	29.7711048957333					1	DETECTED	417.9337 m/z @29.77 [151020OFc1_NvH-0949-Control-24.raw]	417.9337463378906	29.7711048957333	0.110701391466667	99.9493862408	99.83868484933333	200714.765625	1.2754253824531642E8	0	8032	0.1301841884070356	1.8153772757044664	5.991757733985551E-4	417.9249267578125	417.9436950683594
898	417.95416259765625	20.1048384050667					1	DETECTED	417.9542 m/z @20.10 [151020OFc1_NvH-0949-Control-24.raw]	417.95416259765625	20.1048384050667	0.00728545946666667	99.9712254162667	99.96393995680003	207563.671875	1.2111026032619387E8	0	8032	0.1598837977660068	0.5538668444661428	0.17098238397601667	417.9441833496094	417.9578552246094
899	417.9679870605469	28.3742190645333					1	DETECTED	417.9680 m/z @28.37 [151020OFc1_NvH-0949-Control-24.raw]	417.9679870605469	28.3742190645333	0.0651684749333333	99.9274825365333	99.86231406159997	608234.1875	1.268635991009707E8	0	8032	0.03987907025288706	0.503958585655234	0.09044869108508434	417.9580383300781	417.9779357910156
900	417.9845275878906	21.8544098021333					1	DETECTED	417.9845 m/z @21.85 [151020OFc1_NvH-0949-Control-24.raw]	417.9845275878906	21.8544098021333	0.00728545946666667	99.9929209114667	99.98563545200003	173172.25	1.32508128641838E8	0	8032	0.10165260161141632	2.32455485281481	3.590763510970625	417.97802734375	417.9908752441406
901	418.0011901855469	25.7041890954667					1	DETECTED	418.0012 m/z @25.70 [151020OFc1_NvH-0949-Control-24.raw]	418.0011901855469	25.7041890954667	0.189410701333333	99.8832306896	99.69381998826667	220535.03125	1.461332154258902E8	0	8032	8.143522700490905	1.683440020917113	6.447264526062618	417.9912109375	418.01116943359375
902	418.0479431152344	63.8156139322667					1	DETECTED	418.0479 m/z @63.82 [151020OFc1_NvH-0949-Control-24.raw]	418.0479431152344	63.8156139322667	0.0651684749333333	99.4611875357333	99.39601906079997	55782.90234375	1.2588631729081683E8	0	8032	26.603648313941918	0.7565173460572722	0.5420180651039612	418.0381164550781	418.05767822265625
903	418.0849304199219	61.8178160968					1	DETECTED	418.0849 m/z @61.82 [151020OFc1_NvH-0949-Control-24.raw]	418.0849304199219	61.8178160968	1.94096901413333	99.7283699637333	97.78740094959997	111790.3515625	1.2534598358082265E8	0	8032	0.30150949508254143	0.7782389154853134	29.413443071684046	418.07537841796875	418.09490966796875
904	418.13555908203125	70.4841993712					1	DETECTED	418.1356 m/z @70.48 [151020OFc1_NvH-0949-Control-24.raw]	418.13555908203125	70.4841993712	0.21156688	99.2184343261333	99.0068674461333	184076.625	1.252076427034566E8	0	8032	1.5251034410382829	5.405208394655833	9.815382206329568	418.1260070800781	418.14495849609375
905	418.1809387207031	55.2800985653333					1	DETECTED	418.1809 m/z @55.28 [151020OFc1_NvH-0949-Control-24.raw]	418.1809387207031	55.2800985653333	5.91273663226667	94.5422207298667	88.62948409760003	198795.9375	1.3743654679779118E8	0	8032	0.5732743379719238	0.9408675054810292	0.8640699149103231	418.17095947265625	418.1846008300781
906	418.1946105957031	23.8510266304					1	DETECTED	418.1946 m/z @23.85 [151020OFc1_NvH-0949-Control-24.raw]	418.1946105957031	23.8510266304	2.6007779736	91.8992639256	89.298485952	202574.78125	1.466237477931775E8	0	8032	7.889025267587991	3.279417019244539	0.9029961247592743	418.18487548828125	418.20050048828125
907	418.21051025390625	47.4068422410667					1	DETECTED	418.2105 m/z @47.41 [151020OFc1_NvH-0949-Control-24.raw]	418.21051025390625	47.4068422410667	3.2596623864	94.5328167613333	91.2731543749333	1647790.375	1.958908725984205E8	0	8032	62.56315852667876	1.3136938398070028	2.4162193347951035	418.2005310058594	418.2105712890625
908	418.2205810546875	29.3360996962667					1	DETECTED	418.2206 m/z @29.34 [151020OFc1_NvH-0949-Control-24.raw]	418.2205810546875	29.3360996962667	2.09733971013333	97.086904304	94.98956459386667	4907516.5	4.123403163549299E8	2	8032	0.32989768429040467	0.51098822872595	0.2757276792848113	418.2106018066406	418.2305603027344
909	418.2405700683594	35.6441675589333					1	DETECTED	418.2406 m/z @35.64 [151020OFc1_NvH-0949-Control-24.raw]	418.2405700683594	35.6441675589333	0.6468784432	99.3620200770667	98.71514163386671	1.974418E7	5.478791831174419E8	2	8032	0.18635702854257374	0.5142327906854947	13.928472696698481	418.2305908203125	418.25054931640625
910	418.260986328125	10.7248573549333					1	DETECTED	418.2610 m/z @10.72 [151020OFc1_NvH-0949-Control-24.raw]	418.260986328125	10.7248573549333	1.83498871813333	96.1106089941333	94.27562027599997	278995.9375	1.6088060628062484E8	3	8032	59.81528804511728	0.5631360014035586	14.353680134005996	418.25103759765625	418.27093505859375
911	418.2710876464844	86.0074141093333					1	DETECTED	418.2711 m/z @86.01 [151020OFc1_NvH-0949-Control-24.raw]	418.2710876464844	86.0074141093333	0.657916540533333	94.8754028634667	94.21748632293337	228075.125	1.2750122561321867E8	3	8032	87.27189168914147	0.536417385423848	0.07310030919297662	418.27099609375	418.2808837890625
912	418.3138732910156	92.7337249672					1	DETECTED	418.3139 m/z @92.73 [151020OFc1_NvH-0949-Control-24.raw]	418.3138732910156	92.7337249672	17.9931183664	92.7337249672	74.7406066008	46312.46484375	1.0528123301235822E8	0	8032	1.9090351937856127	0.5	null	418.3052062988281	418.32342529296875
913	418.44512939453125	23.4202825058667					1	DETECTED	418.4451 m/z @23.42 [151020OFc1_NvH-0949-Control-24.raw]	418.44512939453125	23.4202825058667	3.45925156773333	97.7456742133333	94.28642264559997	210814.375	1.330603187093966E8	0	8032	3.1110914121650275	2.5921288737314567	0.041765746480717354	418.4357604980469	418.44891357421875
914	418.45892333984375	19.9810774085333					1	DETECTED	418.4589 m/z @19.98 [151020OFc1_NvH-0949-Control-24.raw]	418.45892333984375	19.9810774085333	3.35521178613333	94.7793096778667	91.42409789173338	252888.828125	1.1986150136274828E8	0	8032	3.968361073942777	0.5785096453084405	0.04274480727204699	418.448974609375	418.462158203125
915	418.47216796875	37.9469203586667					1	DETECTED	418.4722 m/z @37.95 [151020OFc1_NvH-0949-Control-24.raw]	418.47216796875	37.9469203586667	2.08771453093333	89.3317472688	87.24403273786668	942391.25	1.317748890248266E8	0	8032	0.18733212948899336	0.5106487078178321	0.020125656718128555	418.4622497558594	418.4821472167969
916	418.4946594238281	38.745684072					1	DETECTED	418.4947 m/z @38.75 [151020OFc1_NvH-0949-Control-24.raw]	418.4946594238281	38.745684072	3.52500129146667	84.0689902698667	80.54398897840004	144305.53125	1.1270137250587784E8	0	8032	1.4282185515362187	1.1740914439045698	1.3275029656349397	418.48468017578125	418.5029602050781
917	418.5129699707031	33.6821712058667					1	DETECTED	418.5130 m/z @33.68 [151020OFc1_NvH-0949-Control-24.raw]	418.5129699707031	33.6821712058667	3.0952012328	98.7669743786667	95.67177314586671	227709.515625	1.0888397224346228E8	0	8032	0.23029860956943793	1.9826419492599554	0.011104804145796785	418.50341796875	418.5228271484375
918	418.535400390625	29.1388206186667					1	DETECTED	418.5354 m/z @29.14 [151020OFc1_NvH-0949-Control-24.raw]	418.535400390625	29.1388206186667	3.98503787573333	62.3478053312	58.36276745546667	399330.5	9.255735233104394E7	0	8032	0.09918098264587272	3.4104137599279354	0.014612828614420358	418.5255126953125	418.5354309082031
919	418.5455017089844	47.521694852					1	DETECTED	418.5455 m/z @47.52 [151020OFc1_NvH-0949-Control-24.raw]	418.5455017089844	47.521694852	2.58148018106667	96.663080196	94.08160001493333	1675906.375	1.6293435772420064E8	3	8032	0.1621257503164486	0.5034453129942827	0.09298258992336564	418.5355224609375	418.55548095703125
920	418.56353759765625	28.1602816509333					1	DETECTED	418.5635 m/z @28.16 [151020OFc1_NvH-0949-Control-24.raw]	418.56353759765625	28.1602816509333	1.8445509808	94.2699907288	92.425439748	1637299.0	1.8300148037358278E8	3	8032	27.867393188240598	0.5264995196798277	0.521443022298685	418.5555114746094	418.57342529296875
921	418.58392333984375	24.2968611173333					1	DETECTED	418.5839 m/z @24.30 [151020OFc1_NvH-0949-Control-24.raw]	418.58392333984375	24.2968611173333	3.118649492	88.7209566325333	85.6023071405333	658479.75	1.3384024336933528E8	3	8032	10.45614051238956	3.403089974092147	14.727992481251778	418.573974609375	418.5939025878906
922	418.5941162109375	34.4966242261333					1	DETECTED	418.5941 m/z @34.50 [151020OFc1_NvH-0949-Control-24.raw]	418.5941162109375	34.4966242261333	3.33585898266667	95.1188954906667	91.78303650800004	484885.40625	1.4513443183481428E8	0	8032	0.16078190598256725	2.9914330837176184	1.6414698828795622	418.59393310546875	418.6036071777344
923	418.60931396484375	4.113617304					1	DETECTED	418.6093 m/z @4.11 [151020OFc1_NvH-0949-Control-24.raw]	418.60931396484375	4.113617304	3.01957956346667	96.7720723789333	93.75249281546664	59216.75390625	1.345723908243222E8	0	8032	0.03290534273214618	42.590153584370455	1.0683890644620981	418.60491943359375	418.6142272949219
924	418.64630126953125	23.5015996746667					1	DETECTED	418.6463 m/z @23.50 [151020OFc1_NvH-0949-Control-24.raw]	418.64630126953125	23.5015996746667	3.3262929424	94.8850606536	91.55876771119999	151692.703125	1.1098076589566772E8	0	8032	0.5385981275517473	5.422181312590689	0.005418679439311009	418.6363220214844	418.65447998046875
925	418.68359375	63.3131214858667					1	DETECTED	418.6836 m/z @63.31 [151020OFc1_NvH-0949-Control-24.raw]	418.68359375	63.3131214858667	3.58955657626667	99.3397558493333	95.75019927306663	113896.203125	1.1679942837483099E8	0	8032	6.800289747033595	0.8016115533123144	0.0041862462142688624	418.6736145019531	418.6933288574219
926	418.7040710449219	15.5890645106667					1	DETECTED	418.7041 m/z @15.59 [151020OFc1_NvH-0949-Control-24.raw]	418.7040710449219	15.5890645106667	2.64893764933333	72.1347633354667	69.48582568613337	306217.71875	1.1727797123727404E8	2	8032	2.6837711184901174	0.6044971534949212	21.799566252300416	418.69427490234375	418.7065734863281
927	418.71661376953125	21.8318892749333					1	DETECTED	418.7166 m/z @21.83 [151020OFc1_NvH-0949-Control-24.raw]	418.71661376953125	21.8318892749333	3.6838783712	98.6793699992	94.99549162800001	3926774.0	2.1252435323063985E8	2	8032	0.7445713262146185	2.448237383337638	0.35101324925342897	418.7066955566406	418.7190856933594
928	418.7290954589844	19.8036208962667					1	DETECTED	418.7291 m/z @19.80 [151020OFc1_NvH-0949-Control-24.raw]	418.7290954589844	19.8036208962667	1.4273932112	95.4919222594667	94.0645290482667	8895575.0	4.7019156008708894E8	4	8032	0.2531775171338033	0.5657477569184668	0.08235495193749841	418.7191467285156	418.73907470703125
929	418.7421569824219	35.6146593973333					1	DETECTED	418.7422 m/z @35.61 [151020OFc1_NvH-0949-Control-24.raw]	418.7421569824219	35.6146593973333	3.2882411912	84.1006779970667	80.8124368058667	4478087.0	1.992141408627512E8	2	8032	0.19380564925247512	0.6513304779898369	1.5617672349688934	418.7391052246094	418.7520446777344
930	418.7530212402344	5.7019806472					1	DETECTED	418.7530 m/z @5.70 [151020OFc1_NvH-0949-Control-24.raw]	418.7530212402344	5.7019806472	3.2596623864	83.200166892	79.9405045056	903366.875	1.2978879522457838E8	2	8032	12.641245515476093	1.47245546671342	1.663860878743759	418.7522277832031	418.76300048828125
931	418.7640075683594	33.7858530442667					1	DETECTED	418.7640 m/z @33.79 [151020OFc1_NvH-0949-Control-24.raw]	418.7640075683594	33.7858530442667	1.35624554426667	99.9493862408	98.59314069653333	177286.484375	1.3017723817945173E8	0	8032	1.592525009465703	2.3356232718854963	0.0027207963593797514	418.7630615234375	418.7724304199219
932	418.7824401855469	3.56197398453333					1	DETECTED	418.7824 m/z @3.56 [151020OFc1_NvH-0949-Control-24.raw]	418.7824401855469	3.56197398453333	2.65824587333333	74.9567560901333	72.29851021679997	1091700.5	1.2248690123550704E8	2	8032	0.18065431007045785	1.7122151700879202	2.3745443517458815	418.77252197265625	418.79241943359375
933	418.8201599121094	47.9958310672					1	DETECTED	418.8202 m/z @48.00 [151020OFc1_NvH-0949-Control-24.raw]	418.8201599121094	47.9958310672	4.05884315813333	98.7233648469333	94.66452168879997	40992.24609375	1.1563624173718701E8	0	8032	90.59191938672194	1.0772759603448527	1.2694652752460163	418.81488037109375	418.8226623535156
934	418.8471984863281	13.2407912818667					1	DETECTED	418.8472 m/z @13.24 [151020OFc1_NvH-0949-Control-24.raw]	418.8471984863281	13.2407912818667	0.110701391466667	99.9929209114667	99.88221952000004	244201.96875	1.2258401980139777E8	3	8032	0.06324235623161556	0.5237912555421023	2.0591345060488147	418.83721923828125	418.8564758300781
935	418.8692321777344	35.960872632					1	DETECTED	418.8692 m/z @35.96 [151020OFc1_NvH-0949-Control-24.raw]	418.8692321777344	35.960872632	0.00728545946666667	99.9929209114667	99.98563545200003	1066285.625	1.567519052665994E8	0	8032	10.301762858655543	0.5042202902901091	0.07484739481605611	418.8594970703125	418.87921142578125
936	418.87969970703125	47.5581984330667					1	DETECTED	418.8797 m/z @47.56 [151020OFc1_NvH-0949-Control-24.raw]	418.87969970703125	47.5581984330667	0.00728545946666667	99.9821771661333	99.97489170666663	452404.5	1.3260171996326403E8	0	8032	0.1598333617012173	1.3544208390450407	0.021657399094279585	418.8792419433594	418.8877258300781
937	418.8977355957031	28.1127326133333					1	DETECTED	418.8977 m/z @28.11 [151020OFc1_NvH-0949-Control-24.raw]	418.8977355957031	28.1127326133333	0.00728545946666667	99.6949763264	99.68769086693332	924144.9375	1.5775176768884298E8	3	8032	14.739493498133694	1.1732864562657328	1.581621281639397	418.88775634765625	418.8980407714844
938	418.9080810546875	26.0832288426667					1	DETECTED	418.9081 m/z @26.08 [151020OFc1_NvH-0949-Control-24.raw]	418.9080810546875	26.0832288426667	0.0192314389333333	99.8832306896	99.86399925066667	3743568.0	2.272862098891463E8	3	8032	0.2960214508216552	1.7244774140747976	1.2467466504227096	418.8981018066406	418.9180603027344
939	418.9180908203125	24.3100159074667					1	DETECTED	418.9181 m/z @24.31 [151020OFc1_NvH-0949-Control-24.raw]	418.9180908203125	24.3100159074667	0.2449440912	99.9602028797333	99.7152587885333	325940.6875	1.3120217092356253E8	0	8032	0.2133166573284555	2.2311762486532536	1.0750838994014953	418.9180908203125	418.9280700683594
940	418.9288635253906	34.4966242261333					1	DETECTED	418.9289 m/z @34.50 [151020OFc1_NvH-0949-Control-24.raw]	418.9288635253906	34.4966242261333	0.00728545946666667	99.9929209114667	99.98563545200003	288714.15625	1.1721688361509903E8	0	8032	0.20567565631584017	1.4304095162609578	0.008845899085896907	418.92816162109375	418.9379577636719
941	418.9427490234375	13.0370038992					1	DETECTED	418.9427 m/z @13.04 [151020OFc1_NvH-0949-Control-24.raw]	418.9427490234375	13.0370038992	0.0307311848	99.8502726658667	99.8195414810667	270669.21875	1.3312144028684981E8	3	8032	0.07958085083984656	18.560798941807835	0.009329397565158685	418.9390563964844	418.9521789550781
942	418.96221923828125	22.2459600794667					1	DETECTED	418.9622 m/z @22.25 [151020OFc1_NvH-0949-Control-24.raw]	418.96221923828125	22.2459600794667	0.8447887952	99.8832306896	99.0384418944	378958.625	1.3266352274286701E8	0	8032	0.1256215024483751	1.2350987536189582	0.8872263047232232	418.9522705078125	418.9644775390625
943	418.9745178222656	15.2621597794667					1	DETECTED	418.9745 m/z @15.26 [151020OFc1_NvH-0949-Control-24.raw]	418.9745178222656	15.2621597794667	0.00728545946666667	99.9929209114667	99.98563545200003	1734570.375	1.715191339811531E8	2	8032	0.2386246560412033	5.9633012076684855	72.94839926208873	418.964599609375	418.9843444824219
944	418.9869689941406	30.7036255136					1	DETECTED	418.9870 m/z @30.70 [151020OFc1_NvH-0949-Control-24.raw]	418.9869689941406	30.7036255136	0.00728545946666667	99.739296716	99.73201125653333	489757.84375	1.2662035421169166E8	4	8032	0.0746751667533303	0.7452371701441184	12.260475750412782	418.9845275878906	418.99658203125
945	419.01446533203125	33.7497099026667					1	DETECTED	419.0145 m/z @33.75 [151020OFc1_NvH-0949-Control-24.raw]	419.01446533203125	33.7497099026667	0.00728545946666667	99.8169648482667	99.80967938880002	136454.8125	1.2285229438685499E8	0	8032	0.10224265097495788	1.7108190068014764	5.1104144577582495	419.004638671875	419.0205383300781
946	419.03094482421875	26.8196697482667					1	DETECTED	419.0309 m/z @26.82 [151020OFc1_NvH-0949-Control-24.raw]	419.03094482421875	26.8196697482667	0.278076918933333	99.739296716	99.46121979706666	169214.8125	1.3846899646696338E8	0	8032	39.97890464785419	2.333054535969296	88.48327095180915	419.0211181640625	419.04071044921875
947	419.0581970214844	25.0820690325333					1	DETECTED	419.0582 m/z @25.08 [151020OFc1_NvH-0949-Control-24.raw]	419.0581970214844	25.0820690325333	0.166829524266667	99.9929209114667	99.82609138720004	81742.6953125	1.167565373431789E8	0	8032	46.16759196079832	1.9638744436246496	2.9270954148159554	419.0528259277344	419.068115234375
948	419.0687561035156	71.6299357024					1	DETECTED	419.0688 m/z @71.63 [151020OFc1_NvH-0949-Control-24.raw]	419.0687561035156	71.6299357024	19.8797452765333	94.5235276557333	74.6437823792	47203.39453125	9.729267835617748E7	0	8032	0.6130370854283171	0.7211933112220029	0.44238662244400584	419.0682067871094	419.0703430175781
949	419.1188659667969	90.1549376736					1	DETECTED	419.1189 m/z @90.15 [151020OFc1_NvH-0949-Control-24.raw]	419.1188659667969	90.1549376736	0.0537673482666667	99.9929209114667	99.93915356320004	183281.3125	1.34591995194263E8	0	8032	3.456907093379357	4.351076474034678	0.922650187422109	419.1098937988281	419.1247863769531
950	419.1700744628906	91.0686170274667					1	DETECTED	419.1701 m/z @91.07 [151020OFc1_NvH-0949-Control-24.raw]	419.1700744628906	91.0686170274667	6.22505191546667	94.9842949941333	88.75924307866663	387744.3125	1.1701650002207422E8	0	8032	0.07423694564479888	0.500896540003704	0.8380019869886673	419.1601257324219	419.179931640625
951	419.1815490722656	13.2724594565333					1	DETECTED	419.1815 m/z @13.27 [151020OFc1_NvH-0949-Control-24.raw]	419.1815490722656	13.2724594565333	2.89596840215	92.3108799173333	89.41491151518329	164120.984375	1.3528442389233828E8	0	8032	0.11944883549044683	0.5375299697030709	2.4312088430861576	419.18011474609375	419.1915283203125
952	419.2033386230469	21.788113472					1	DETECTED	419.2033 m/z @21.79 [151020OFc1_NvH-0949-Control-24.raw]	419.2033386230469	21.788113472	1.64913841466667	99.9166242730667	98.26748585840004	842599.75	1.5150178754295915E8	0	8032	0.11745641385256178	2.356584784622169	8.771881666593213	419.19342041015625	419.2042541503906
953	419.2142639160156	14.937236412					1	DETECTED	419.2143 m/z @14.94 [151020OFc1_NvH-0949-Control-24.raw]	419.2142639160156	14.937236412	1.8159969392	99.2514734456	97.4354765064	3031605.5	2.441949217936256E8	2	8032	5.287931473658428	1.7657776591363563	86.85209331457432	419.2043151855469	419.2167053222656
954	419.2267150878906	24.5403899696					1	DETECTED	419.2267 m/z @24.54 [151020OFc1_NvH-0949-Control-24.raw]	419.2267150878906	24.5403899696	2.78167157228333	99.8502726658667	97.06860109358337	7068280.5	5.252543675620214E8	2	8032	6.395579231909135	11.94989034779135	1.2643864767049346	419.21673583984375	419.2366943359375
955	419.2421569824219	26.0832288426667					1	DETECTED	419.2422 m/z @26.08 [151020OFc1_NvH-0949-Control-24.raw]	419.2421569824219	26.0832288426667	1.87341494826667	98.9097232125333	97.03630826426662	2650289.25	2.686244706327533E8	3	8032	16.428018321779263	0.7917271280101258	0.8370168695544248	419.2367248535156	419.25213623046875
956	419.2544860839844	25.9579672837333					1	DETECTED	419.2545 m/z @25.96 [151020OFc1_NvH-0949-Control-24.raw]	419.2544860839844	25.9579672837333	3.1562696288	98.3624856229333	95.2062159941333	428974.8125	1.4577097180147198E8	3	8032	17.56475066676333	2.7214891478262397	0.013321044812984724	419.252197265625	419.2644348144531
957	419.2690734863281	13.4420268733333					1	DETECTED	419.2691 m/z @13.44 [151020OFc1_NvH-0949-Control-24.raw]	419.2690734863281	13.4420268733333	3.4028711984	91.9177677861333	88.51489658773329	269281.46875	1.1616431027763472E8	0	8032	0.3561755511715514	8.512096134284523	4.072755421175005	419.2644958496094	419.2734375
958	419.283935546875	3.56197398453333					1	DETECTED	419.2839 m/z @3.56 [151020OFc1_NvH-0949-Control-24.raw]	419.283935546875	3.56197398453333	3.43115210853333	99.3172122226667	95.88606011413337	491404.8125	1.3874695898219728E8	0	8032	0.1827805775863558	1.6713159069034829	2.5756184467499335	419.2740173339844	419.2850341796875
959	419.31549072265625	90.2915984018667					1	DETECTED	419.3155 m/z @90.29 [151020OFc1_NvH-0949-Control-24.raw]	419.31549072265625	90.2915984018667	0.00728545946666667	99.9929209114667	99.98563545200003	1647757.375	2.655154415208389E8	2	8032	1.0952264858773049	0.5497900292767399	12.746453505313756	419.3128356933594	419.3175964355469
960	419.41693115234375	9.72883342453333					1	DETECTED	419.4169 m/z @9.73 [151020OFc1_NvH-0949-Control-24.raw]	419.41693115234375	9.72883342453333	3.62677092586667	97.2078072104	93.58103628453334	300783.78125	1.500498622498048E8	0	8032	0.10937885648005441	3.547907920408503	27.226294713526194	419.4071350097656	419.4268493652344
961	419.4420166015625	36.0070615418667					1	DETECTED	419.4420 m/z @36.01 [151020OFc1_NvH-0949-Control-24.raw]	419.4420166015625	36.0070615418667	3.58026322773333	98.8877026952	95.30743946746668	1709952.875	1.9761394890776882E8	0	8032	0.18910201683160466	0.5990742916549813	7.982907457623412	419.43212890625	419.45196533203125
962	419.4637145996094	22.3029879986667					1	DETECTED	419.4637 m/z @22.30 [151020OFc1_NvH-0949-Control-24.raw]	419.4637145996094	22.3029879986667	3.19375908853333	94.2294680322667	91.03570894373337	197962.859375	1.1699761316370419E8	0	8032	0.04018695611758716	0.5063054600029815	0.009453867135037139	419.4537353515625	419.46484375
963	419.47552490234375	15.2497205381333					1	DETECTED	419.4755 m/z @15.25 [151020OFc1_NvH-0949-Control-24.raw]	419.47552490234375	15.2497205381333	2.84820686668333	94.0352141322667	91.18700726558338	390979.40625	1.3617722623837858E8	0	8032	0.14537262315300303	3.715723047772499	6.08490387203546	419.4656677246094	419.4855041503906
964	419.4883728027344	30.6829991093333					1	DETECTED	419.4884 m/z @30.68 [151020OFc1_NvH-0949-Control-24.raw]	419.4883728027344	30.6829991093333	4.9344604288	98.2193708312	93.2849104024	183505.234375	1.5864938694132367E8	0	8032	12.360128627311564	3.2946717616594685	0.024511156056236785	419.4855651855469	419.4913024902344
965	419.50152587890625	41.1771500450667					1	DETECTED	419.5015 m/z @41.18 [151020OFc1_NvH-0949-Control-24.raw]	419.50152587890625	41.1771500450667	3.83249748773333	79.2298120501333	75.39731456239997	460236.90625	1.1408789597254492E8	0	8032	20.491551971457408	0.7229623605584551	0.5438569408864196	419.49169921875	419.51104736328125
966	419.51446533203125	13.2407912818667					1	DETECTED	419.5145 m/z @13.24 [151020OFc1_NvH-0949-Control-24.raw]	419.51446533203125	13.2407912818667	5.83287724026667	98.2858280888	92.45295084853333	69567.8828125	1.0954326390056261E8	0	8032	0.12588572845161927	6.240147383551746	0.4989068513546228	419.5115966796875	419.5244140625
967	419.53759765625	17.5744383237333					1	DETECTED	419.5376 m/z @17.57 [151020OFc1_NvH-0949-Control-24.raw]	419.53759765625	17.5744383237333	4.58353511093333	95.7946378330667	91.21110272213338	543131.25	1.2884850523133416E8	3	8032	18.49722808315495	0.7137925585394896	3.099950742992584	419.52783203125	419.54058837890625
968	419.55059814453125	20.2318097082667					1	DETECTED	419.5506 m/z @20.23 [151020OFc1_NvH-0949-Control-24.raw]	419.55059814453125	20.2318097082667	5.06931881653333	94.5989558776	89.52963706106668	1883213.125	1.6886671584995422E8	3	8032	0.18907362218906343	0.5406665701271796	0.4716898965903266	419.5406188964844	419.5557556152344
969	419.5657653808594	26.2116748312					1	DETECTED	419.5658 m/z @26.21 [151020OFc1_NvH-0949-Control-24.raw]	419.5657653808594	26.2116748312	2.46671447013333	96.1756436024	93.70892913226668	2807674.25	2.0074121076810047E8	3	8032	0.15932568810718806	0.5063998664094523	0.13029909722709476	419.5557861328125	419.5757141113281
970	419.57666015625	26.0832288426667					1	DETECTED	419.5767 m/z @26.08 [151020OFc1_NvH-0949-Control-24.raw]	419.57666015625	26.0832288426667	3.53440734453333	94.3263862354667	90.79197889093336	1131717.125	1.5049058357031292E8	0	8032	0.16533522343115337	1.1432081007430182	60.505957613593445	419.5757751464844	419.5866394042969
971	419.5878601074219	35.9381892562667					1	DETECTED	419.5879 m/z @35.94 [151020OFc1_NvH-0949-Control-24.raw]	419.5878601074219	35.9381892562667	3.7854190384	70.5152526458667	66.7298336074667	269914.09375	1.0339623063671404E8	3	8032	4.682524761759829	1.3559126165367328	0.23871690139960886	419.5867004394531	419.5975036621094
972	419.6173095703125	9.6975545168					1	DETECTED	419.6173 m/z @9.70 [151020OFc1_NvH-0949-Control-24.raw]	419.6173095703125	9.6975545168	3.45925156773333	98.2414891261333	94.78223755839997	204103.703125	1.2765851203855126E8	0	8032	0.1263300023670091	3.495156789122377	79.07874270454073	419.6077575683594	419.6272888183594
973	419.64324951171875	35.9381892562667					1	DETECTED	419.6432 m/z @35.94 [151020OFc1_NvH-0949-Control-24.raw]	419.64324951171875	35.9381892562667	3.77619618053333	99.7060096136	95.92981343306667	1170416.5	1.3490653451982144E8	0	8032	0.15320084021336555	1.1663607360530028	23.414628011484634	419.63336181640625	419.6515808105469
974	419.6904602050781	17.7836547258667					1	DETECTED	419.6905 m/z @17.78 [151020OFc1_NvH-0949-Control-24.raw]	419.6904602050781	17.7836547258667	2.85761251308333	98.9097232125333	96.05211069944997	280344.78125	1.1889961634315024E8	2	8032	0.11635453626254488	0.6472042305416237	42.27191161725993	419.68060302734375	419.69940185546875
975	419.70941162109375	25.4600123453333					1	DETECTED	419.7094 m/z @25.46 [151020OFc1_NvH-0949-Control-24.raw]	419.70941162109375	25.4600123453333	2.6869356128	89.3209012170667	86.6339656042667	2193051.75	1.8755125276787925E8	4	8032	10.604907030729189	11.991651290019622	1.2369394581452555	419.6994323730469	419.7183532714844
976	419.7283630371094	24.5273919618667					1	DETECTED	419.7284 m/z @24.53 [151020OFc1_NvH-0949-Control-24.raw]	419.7283630371094	24.5273919618667	3.118649492	99.0866290896	95.96797959759999	3044565.25	2.4499276723753166E8	2	8032	0.1889005160661057	5.718702442506089	7.735662755579363	419.7183837890625	419.7383117675781
977	419.74090576171875	26.6114350813333					1	DETECTED	419.7409 m/z @26.61 [151020OFc1_NvH-0949-Control-24.raw]	419.74090576171875	26.6114350813333	3.8808180792	82.9463239874667	79.0655059082667	317909.90625	1.3137174871150936E8	4	8032	0.2187580876721782	0.5944005882318264	0.24178618906645485	419.7383728027344	419.7451171875
978	419.7551574707031	24.7637751352					1	DETECTED	419.7552 m/z @24.76 [151020OFc1_NvH-0949-Control-24.raw]	419.7551574707031	24.7637751352	3.04793800906667	85.1863255056	82.13838749653333	4990952.5	2.0789165562231648E8	2	8032	0.18725251506471352	21.158521984778666	58.73157322478539	419.74530029296875	419.7645568847656
979	419.7706298828125	13.4318328989333					1	DETECTED	419.7706 m/z @13.43 [151020OFc1_NvH-0949-Control-24.raw]	419.7706298828125	13.4318328989333	3.9760291592	92.3729788997333	88.3969497405333	132730.03125	1.2534208015533952E8	0	8032	0.42981987447419634	0.5241668864376621	0.6987716434061193	419.76544189453125	419.7789611816406
980	419.791748046875	40.6085461093333					1	DETECTED	419.7917 m/z @40.61 [151020OFc1_NvH-0949-Control-24.raw]	419.791748046875	40.6085461093333	3.44989992666667	98.3409005421333	94.89100061546662	403349.5	1.2635786349918026E8	2	8032	0.07606729209977203	0.6242777214541897	0.2476442371312031	419.78179931640625	419.80029296875
981	419.8178405761719	9.74813918133333					1	DETECTED	419.8178 m/z @9.75 [151020OFc1_NvH-0949-Control-24.raw]	419.8178405761719	9.74813918133333	0.0651684749333333	99.9712254162667	99.90605694133338	102556.1015625	1.2670921484624194E8	0	8032	0.050335598918495705	0.5098981085514601	4.658284668535038	419.80816650390625	419.82781982421875
982	419.8429870605469	35.8939333045333					1	DETECTED	419.8430 m/z @35.89 [151020OFc1_NvH-0949-Control-24.raw]	419.8429870605469	35.8939333045333	0.144330504533333	99.9821771661333	99.83784666159997	418651.78125	1.2418238969723108E8	0	8032	0.2691795623318356	0.5131408070120529	0.08255455839650985	419.8330993652344	419.85296630859375
983	419.8592834472656	43.2174750149333					1	DETECTED	419.8593 m/z @43.22 [151020OFc1_NvH-0949-Control-24.raw]	419.8592834472656	43.2174750149333	0.00728545946666667	99.2953060274667	99.28802056800002	78883.171875	1.29523147064864E8	0	8032	90.5670812541363	1.2427121663592793	1.6327902685551952	419.85308837890625	419.86492919921875
984	419.87493896484375	33.0521410970667					1	DETECTED	419.8749 m/z @33.05 [151020OFc1_NvH-0949-Control-24.raw]	419.87493896484375	33.0521410970667	0.00728545946666667	99.9929209114667	99.98563545200003	1090053.0	1.5308188153193495E8	3	8032	9.324018054665707	0.5084342361829659	0.02272909848107126	419.8650207519531	419.8807373046875
985	419.8907470703125	36.9617505725333					1	DETECTED	419.8907 m/z @36.96 [151020OFc1_NvH-0949-Control-24.raw]	419.8907470703125	36.9617505725333	0.00728545946666667	99.9274825365333	99.92019707706663	7946668.0	4.347087779566764E8	3	8032	0.4248974930374132	0.5163972518482682	0.3697033051892449	419.8807678222656	419.9007263183594
986	419.9078369140625	22.3029879986667					1	DETECTED	419.9078 m/z @22.30 [151020OFc1_NvH-0949-Control-24.raw]	419.9078369140625	22.3029879986667	0.00728545946666667	99.9929209114667	99.98563545200003	420090.46875	1.5541387934181616E8	3	8032	3.877975871451401	1.3816303953666755	0.39158695338824373	419.9007568359375	419.9178161621094
987	419.9273681640625	15.5307739349333					1	DETECTED	419.9274 m/z @15.53 [151020OFc1_NvH-0949-Control-24.raw]	419.9273681640625	15.5307739349333	0.00728545946666667	99.9712254162667	99.96393995680003	290126.28125	1.342984719583954E8	0	8032	2.7578914090825606	0.8410024847254238	0.45371370262701377	419.9178466796875	419.9368591308594
988	419.95013427734375	20.0237249501333					1	DETECTED	419.9501 m/z @20.02 [151020OFc1_NvH-0949-Control-24.raw]	419.95013427734375	20.0237249501333	0.00728545946666667	99.8169648482667	99.80967938880002	200716.4375	1.2187444155374274E8	0	8032	0.034322501201408784	6.690244381324681	0.0021273722071723142	419.9401550292969	419.9579162597656
989	419.96795654296875	33.3361044901333					1	DETECTED	419.9680 m/z @33.34 [151020OFc1_NvH-0949-Control-24.raw]	419.96795654296875	33.3361044901333	0.00728545946666667	99.9929209114667	99.98563545200003	478843.03125	1.2641279192110585E8	0	8032	0.1774130612964413	0.505056517472592	0.030894460807070843	419.9580078125	419.9779357910156
990	419.9788818359375	12.4204046357333					1	DETECTED	419.9789 m/z @12.42 [151020OFc1_NvH-0949-Control-24.raw]	419.9788818359375	12.4204046357333	0.0192314389333333	99.9384449512	99.91921351226667	213724.25	1.930428516518556E8	4	8032	0.13152411119519414	0.7791661262801023	2.9329186343700484	419.97796630859375	419.9809265136719
991	419.990966796875	30.1632735624					1	DETECTED	419.9910 m/z @30.16 [151020OFc1_NvH-0949-Control-24.raw]	419.990966796875	30.1632735624	0.0423399269333333	99.8502726658667	99.80793273893336	608552.875	1.4790116003701296E8	0	8032	0.14719209323553883	1.5653382384047347	1.904317871626638	419.9810485839844	420.00091552734375
992	420.0054016113281	34.3462658216					1	DETECTED	420.0054 m/z @34.35 [151020OFc1_NvH-0949-Control-24.raw]	420.0054016113281	34.3462658216	2.84820686668333	98.9315895661333	96.08338269944997	311726.75	1.2106775488763441E8	0	8032	0.12974959244571238	1.3845307976799632	0.8284449104444523	420.0011291503906	420.0152282714844
993	420.0158996582031	43.8260601010667					1	DETECTED	420.0159 m/z @43.83 [151020OFc1_NvH-0949-Control-24.raw]	420.0158996582031	43.8260601010667	2.233899436	98.9978909477333	96.7639915117333	73861.1484375	1.7223775480763552E8	0	8032	89.25721905072582	1.311016079555007	1.6138702437368522	420.015869140625	420.0257263183594
994	420.06903076171875	42.4876398192					1	DETECTED	420.0690 m/z @42.49 [151020OFc1_NvH-0949-Control-24.raw]	420.06903076171875	42.4876398192	0.812407913866667	99.8169648482667	99.00455693440003	56529.39453125	1.4944720480622336E8	0	8032	91.02688976884177	1.1878105100805696	1.7068959734120237	420.05950927734375	420.07379150390625
995	420.11456298828125	64.1668827866667					1	DETECTED	420.1146 m/z @64.17 [151020OFc1_NvH-0949-Control-24.raw]	420.11456298828125	64.1668827866667	9.11818580266667	99.7948505258667	90.67666472320003	119219.7421875	1.3193434909891641E8	0	8032	0.5127398410455655	0.7004568314869887	10.746071841579035	420.1050109863281	420.12384033203125
996	420.17303466796875	91.0878083269333					1	DETECTED	420.1730 m/z @91.09 [151020OFc1_NvH-0949-Control-24.raw]	420.17303466796875	91.0878083269333	6.40620601626667	98.7887096048	92.38250358853334	103833.546875	1.1786731315456271E8	0	8032	1.0059864421073286	0.5454697423509705	0.3138732327906042	420.1632080078125	420.17572021484375
997	420.1966857910156	24.9162438984					1	DETECTED	420.1967 m/z @24.92 [151020OFc1_NvH-0949-Control-24.raw]	420.1966857910156	24.9162438984	1.87341494826667	99.5276247066667	97.65420975840003	882278.3125	1.736271786134239E8	2	8032	66.1461295035567	1.435380337160109	0.0619179176080607	420.18670654296875	420.2066650390625
998	420.2094421386719	33.0643845456					1	DETECTED	420.2094 m/z @33.06 [151020OFc1_NvH-0949-Control-24.raw]	420.2094421386719	33.0643845456	3.31674972533333	99.7060096136	96.38925988826668	694364.875	1.329189522886721E8	0	8032	0.1440237650371614	0.8421617248195942	0.0059309543592205175	420.2066955566406	420.20977783203125
999	420.21978759765625	34.4857743656					1	DETECTED	420.2198 m/z @34.49 [151020OFc1_NvH-0949-Control-24.raw]	420.21978759765625	34.4857743656	3.2218714072	99.9821771661333	96.7603057589333	1.8717028E7	6.72689175023545E8	2	8032	0.21592544767622002	0.6020086409050072	0.027611155728335265	420.2098083496094	420.2297668457031
1000	420.2306213378906	24.5273919618667					1	DETECTED	420.2306 m/z @24.53 [151020OFc1_NvH-0949-Control-24.raw]	420.2306213378906	24.5273919618667	2.9438579264	99.0533154805333	96.1094575541333	806879.9375	1.9955620698346713E8	0	8032	0.27714936952418867	0.5877398435773554	5.13407661201109	420.22979736328125	420.2406005859375
1001	420.24151611328125	30.1766733042667					1	DETECTED	420.2415 m/z @30.18 [151020OFc1_NvH-0949-Control-24.raw]	420.24151611328125	30.1766733042667	3.2405919808	99.0200513394667	95.7794593586667	534409.25	1.502932542983906E8	0	8032	0.7948995111275785	2.296933754176311	7.861442546355163	420.2406311035156	420.2469787597656
1002	420.2569885253906	24.7637751352					1	DETECTED	420.2570 m/z @24.76 [151020OFc1_NvH-0949-Control-24.raw]	420.2569885253906	24.7637751352	2.762895076	96.7069567416	93.94406166559999	2194257.0	1.7467215216443026E8	3	8032	0.19230614427176107	0.5363422515463913	1.0927106018124086	420.24700927734375	420.2664489746094
1003	420.2709655761719	29.5021788530667					1	DETECTED	420.2710 m/z @29.50 [151020OFc1_NvH-0949-Control-24.raw]	420.2709655761719	29.5021788530667	2.34074363733333	92.3108799173333	89.97013627999996	160190.25	1.3666702224746972E8	0	8032	61.31154491613571	1.8660107412373805	3.825557692668654	420.26812744140625	420.2807922363281
1004	420.282470703125	5.566578268					1	DETECTED	420.2825 m/z @5.57 [151020OFc1_NvH-0949-Control-24.raw]	420.282470703125	5.566578268	5.48717729653333	9.54378925866667	4.05661196213334	56235.09375	2174995.9737324463	0	8032	0.06906213089351088	25.545102831872807	54.67112678307031	420.28118896484375	420.2829895019531
1005	420.29315185546875	40.5565496392					1	DETECTED	420.2932 m/z @40.56 [151020OFc1_NvH-0949-Control-24.raw]	420.29315185546875	40.5565496392	1.13956328266667	95.2997535706667	94.16019028800002	203036.21875	1.9526685549037278E8	0	8032	0.17160794495673315	1.1906738716207539	1.3842457286319214	420.283203125	420.3025207519531
1006	420.3191833496094	90.2915984018667					1	DETECTED	420.3192 m/z @90.29 [151020OFc1_NvH-0949-Control-24.raw]	420.3191833496094	90.2915984018667	0.00728545946666667	99.9929209114667	99.98563545200003	341587.96875	1.365590493451801E8	0	8032	88.65073186989929	0.5375613630186937	90.52562089764861	420.3111267089844	420.3272705078125
1007	420.3308410644531	89.7952354005333					1	DETECTED	420.3308 m/z @89.80 [151020OFc1_NvH-0949-Control-24.raw]	420.3308410644531	89.7952354005333	21.196297124	99.9166242730667	78.7203271490667	240711.65625	1.7908563459313878E8	0	8032	70.12022702858064	0.5126351876626938	0.009403866304254318	420.3304748535156	420.33978271484375
1008	420.4514465332031	19.9905524010667					1	DETECTED	420.4514 m/z @19.99 [151020OFc1_NvH-0949-Control-24.raw]	420.4514465332031	19.9905524010667	3.03840024986667	96.3298355584	93.29143530853334	90301.6171875	1.227167234368801E8	0	8032	2.3422637750873143	2.9903868202228567	7.580598624982711	420.4415283203125	420.4607238769531
1009	420.4707946777344	23.0444546032					1	DETECTED	420.4708 m/z @23.04 [151020OFc1_NvH-0949-Control-24.raw]	420.4707946777344	23.0444546032	2.88651040055	95.3105137970667	92.42400339651671	362637.4375	1.3616153185574788E8	0	8032	0.19717242546532177	0.7396829163771544	4.76725303545686	420.4609069824219	420.4807434082031
1010	420.4925537109375	30.1632735624					1	DETECTED	420.4926 m/z @30.16 [151020OFc1_NvH-0949-Control-24.raw]	420.4925537109375	30.1632735624	2.677369204	88.1716961733333	85.4943269693333	320211.0	1.1904452269319046E8	0	8032	0.06566449298971833	0.5212203635764336	0.1834322997365127	420.48284912109375	420.50250244140625
1011	420.5045471191406	24.7344917189333					1	DETECTED	420.5045 m/z @24.73 [151020OFc1_NvH-0949-Control-24.raw]	420.5045471191406	24.7344917189333	2.81946685628333	96.5159481754667	93.69648131918338	176460.234375	1.3541920895086557E8	0	8032	19.85000549637087	4.198603608205105	28.08119571629577	420.5027770996094	420.5144348144531
1012	420.5264587402344	20.7799998026667					1	DETECTED	420.5265 m/z @20.78 [151020OFc1_NvH-0949-Control-24.raw]	420.5264587402344	20.7799998026667	4.45848043146667	95.9022841984	91.44380376693333	1311019.625	1.4148850681157067E8	3	8032	0.1537444003453423	2.1680210559444046	64.9285014183619	420.51678466796875	420.53643798828125
1013	420.5439147949219	32.976368424					1	DETECTED	420.5439 m/z @32.98 [151020OFc1_NvH-0949-Control-24.raw]	420.5439147949219	32.976368424	1.882857084	95.4604329042667	93.5775758202667	415907.09375	1.3392022038367482E8	0	8032	9.28238450653577	0.5056101838008082	0.021986758956082788	420.5364685058594	420.5499267578125
1014	420.5599365234375	36.9812105992					1	DETECTED	420.5599 m/z @36.98 [151020OFc1_NvH-0949-Control-24.raw]	420.5599365234375	36.9812105992	2.81946685628333	99.0090345813333	96.18956772504997	2197161.0	2.5441696215560913E8	0	8032	0.49394313481248986	0.9867491739534843	0.7361555072098894	420.5499572753906	420.5699157714844
1015	420.5821228027344	12.7660256253333					1	DETECTED	420.5821 m/z @12.77 [151020OFc1_NvH-0949-Control-24.raw]	420.5821228027344	12.7660256253333	3.20306902106667	95.5242783314667	92.32120931040004	840306.0	1.435647605240791E8	3	8032	0.13901679285657664	3.114263081320963	3.1246602580689404	420.5721435546875	420.5920715332031
1016	420.59625244140625	15.5462465648					1	DETECTED	420.5963 m/z @15.55 [151020OFc1_NvH-0949-Control-24.raw]	420.59625244140625	15.5462465648	3.31674972533333	94.7599870293333	91.44323730399998	75044.5234375	1.2989359020535518E8	0	8032	0.1055325793724986	3.73863448776147	0.14843831349869402	420.5922546386719	420.6062316894531
1017	420.6726989746094	35.5292269685333					1	DETECTED	420.6727 m/z @35.53 [151020OFc1_NvH-0949-Control-24.raw]	420.6726989746094	35.5292269685333	3.99423343893333	95.5998045410667	91.60557110213337	140860.28125	1.36230515152592E8	0	8032	16.828620487578192	1.4524431567767535	3.5794094938730145	420.6629638671875	420.6824645996094
1018	420.69866943359375	24.6828611677333					1	DETECTED	420.6987 m/z @24.68 [151020OFc1_NvH-0949-Control-24.raw]	420.69866943359375	24.6828611677333	1.95086658826667	99.6395086330667	97.68864204480003	386518.96875	1.402756247878628E8	0	8032	0.3990060992387221	0.5223296766506852	0.036823299244784634	420.6886901855469	420.7086181640625
1019	420.7096252441406	32.3851294922667					1	DETECTED	420.7096 m/z @32.39 [151020OFc1_NvH-0949-Control-24.raw]	420.7096252441406	32.3851294922667	2.0293007536	97.2948015589333	95.2655008053333	222583.46875	1.118853724262247E8	0	8032	0.043434982576897596	1.9378898595314582	5.265303593505647	420.70867919921875	420.7113037109375
1020	420.7213439941406	34.4966242261333					1	DETECTED	420.7213 m/z @34.50 [151020OFc1_NvH-0949-Control-24.raw]	420.7213439941406	34.4966242261333	3.13743001413333	91.5229136797333	88.38548366559998	9490117.0	2.9609694463662237E8	3	8032	0.19623626943742778	0.7185005252762732	24.63051237567406	420.7113952636719	420.7313232421875
1021	420.735107421875	42.9481827757333					1	DETECTED	420.7351 m/z @42.95 [151020OFc1_NvH-0949-Control-24.raw]	420.735107421875	42.9481827757333	3.7854190384	94.6831523928	90.8977333544	988527.9375	1.540663306899732E8	2	8032	4.526271530251151	0.8454702897373353	0.01428720824846793	420.7313537597656	420.7450866699219
1022	420.750244140625	24.5403899696					1	DETECTED	420.7502 m/z @24.54 [151020OFc1_NvH-0949-Control-24.raw]	420.750244140625	24.5403899696	2.65824587333333	99.9929209114667	97.33467503813337	358437.71875	1.22952831175808E8	0	8032	0.7793728354962326	0.6632312270775567	1.3246916607441008	420.7451171875	420.7552795410156
1023	420.7652893066406	27.8559541146667					1	DETECTED	420.7653 m/z @27.86 [151020OFc1_NvH-0949-Control-24.raw]	420.7652893066406	27.8559541146667	1.83498871813333	99.1305747098667	97.29558599173338	1052465.625	1.6075242097538668E8	2	8032	3.1295049073816728	1.1750503030077883	0.02783030478046969	420.75531005859375	420.775146484375
1024	420.7871398925781	37.4913259693333					1	DETECTED	420.7871 m/z @37.49 [151020OFc1_NvH-0949-Control-24.raw]	420.7871398925781	37.4913259693333	3.45925156773333	95.83716444	92.37791287226666	646378.375	1.2470690726463369E8	2	8032	0.17698924760169632	1.4096166253147842	1.8128440081472865	420.7771911621094	420.7961120605469
1025	420.86065673828125	20.7799998026667					1	DETECTED	420.8607 m/z @20.78 [151020OFc1_NvH-0949-Control-24.raw]	420.86065673828125	20.7799998026667	0.0192314389333333	99.9821771661333	99.96294572719997	948999.0	1.384028376769346E8	3	8032	3.5932406850051244	1.9035928648577565	2.7493140857235727	420.8506774902344	420.8706359863281
1026	420.88385009765625	41.2429117778667					1	DETECTED	420.8839 m/z @41.24 [151020OFc1_NvH-0949-Control-24.raw]	420.88385009765625	41.2429117778667	0.0192314389333333	99.9602028797333	99.94097144079997	841821.75	1.5301256435323408E8	3	8032	24.439567666756894	0.5293206005930698	0.010185242177617756	420.8738708496094	420.8883972167969
1027	420.8984069824219	19.7574361565333					1	DETECTED	420.8984 m/z @19.76 [151020OFc1_NvH-0949-Control-24.raw]	420.8984069824219	19.7574361565333	0.00728545946666667	99.9057119789333	99.89842651946662	2188627.75	2.0647567352103642E8	3	8032	7.0716554158355756	0.8900675559241672	0.1387704008789278	420.888427734375	420.9083251953125
1028	420.9163513183594	12.8400144930667					1	DETECTED	420.9164 m/z @12.84 [151020OFc1_NvH-0949-Control-24.raw]	420.9163513183594	12.8400144930667	0.00728545946666667	99.9929209114667	99.98563545200003	664819.3125	1.4221639311676654E8	0	8032	8.356595996308982	3.0433531364825357	6.309138764760669	420.9084777832031	420.92633056640625
1029	420.930908203125	5.52974324293333					1	DETECTED	420.9309 m/z @5.53 [151020OFc1_NvH-0949-Control-24.raw]	420.930908203125	5.52974324293333	0.00728545946666667	99.9821771661333	99.97489170666663	83974.109375	1.2719223694912493E8	0	8032	10.188841268100006	0.5251722777323685	0.031240944517751165	420.9263610839844	420.9400939941406
1030	420.9503173828125	20.0480391208					1	DETECTED	420.9503 m/z @20.05 [151020OFc1_NvH-0949-Control-24.raw]	420.9503173828125	20.0480391208	0.00728545946666667	99.8280039293333	99.82071846986663	97878.3359375	1.3133163274077837E8	0	8032	88.02255133173476	2.5021616299396015	4.041184143035808	420.9404602050781	420.9505920410156
1031	420.96063232421875	32.4294772802667					1	DETECTED	420.9606 m/z @32.43 [151020OFc1_NvH-0949-Control-24.raw]	420.96063232421875	32.4294772802667	0.00728545946666667	99.9602028797333	99.95291742026663	326549.25	1.556915937997451E8	0	8032	0.07931680230335303	0.551647090684434	0.34160068141815814	420.9507141113281	420.9705505371094
1032	420.9739685058594	23.9479636829333					1	DETECTED	420.9740 m/z @23.95 [151020OFc1_NvH-0949-Control-24.raw]	420.9739685058594	23.9479636829333	0.144330504533333	99.7614740986667	99.61714359413337	205430.984375	2.6659245270437235E8	0	8032	68.36889191202816	2.9587397184704196	0.021080780505726586	420.9706726074219	420.9786376953125
1033	420.9886474609375	47.5100801816					1	DETECTED	420.9886 m/z @47.51 [151020OFc1_NvH-0949-Control-24.raw]	420.9886474609375	47.5100801816	0.0192314389333333	99.8722826994667	99.85305126053336	723950.375	1.2926744640503052E8	0	8032	0.11611580388932907	0.5025935033778677	0.006063119807288228	420.9786682128906	420.9986267089844
1034	421.0052490234375	24.8192032192					1	DETECTED	421.0052 m/z @24.82 [151020OFc1_NvH-0949-Control-24.raw]	421.0052490234375	24.8192032192	0.00728545946666667	98.5695558056	98.56227034613333	73710.3125	1.0332743760895237E8	0	8032	21.917820115598296	1.99441139203878	3.0747487573298695	420.9989318847656	421.01513671875
1035	421.0593566894531	18.0570657736					1	DETECTED	421.0594 m/z @18.06 [151020OFc1_NvH-0949-Control-24.raw]	421.0593566894531	18.0570657736	0.00728545946666667	99.9712254162667	99.96393995680003	872673.0	5.2973446701755255E8	2	8032	0.8185273812748051	4.921341772716106	3.625292860511276	421.04937744140625	421.0687255859375
1036	421.07366943359375	41.0189685413333					1	DETECTED	421.0737 m/z @41.02 [151020OFc1_NvH-0949-Control-24.raw]	421.07366943359375	41.0189685413333	4.01255151466667	95.1082392213333	91.09568770666664	281714.875	1.2542711875138266E8	6	8032	0.22508943166198492	36.67454461433619	1.0747689661858288	421.0696716308594	421.0836486816406
1037	421.09881591796875	91.5977964136					1	DETECTED	421.0988 m/z @91.60 [151020OFc1_NvH-0949-Control-24.raw]	421.09881591796875	91.5977964136	4.48715461333333	98.2969197208	93.80976510746667	82596.34375	1.277934237246033E8	0	8032	0.2813722487287862	0.5384518077743029	0.01836316214091596	421.089111328125	421.1087951660156
1038	421.14617919921875	89.6008233573333					1	DETECTED	421.1462 m/z @89.60 [151020OFc1_NvH-0949-Control-24.raw]	421.14617919921875	89.6008233573333	0.0423399269333333	99.7948505258667	99.75251059893337	1063128.875	1.400676902314234E8	0	8032	0.40118053697298706	0.9191700330446545	0.1298670224283753	421.1363220214844	421.15521240234375
1039	421.17144775390625	91.715996844					1	DETECTED	421.1714 m/z @91.72 [151020OFc1_NvH-0949-Control-24.raw]	421.17144775390625	91.715996844	0.624746045066667	99.9929209114667	99.36817486640003	52990.125	1.1243620379395492E8	0	8032	1.2067163552119524	0.5454772122875375	0.09106123890627629	421.1642150878906	421.1720275878906
1040	421.18218994140625	90.0907450090667					1	DETECTED	421.1822 m/z @90.09 [151020OFc1_NvH-0949-Control-24.raw]	421.18218994140625	90.0907450090667	2.4276925648	91.8091565970667	89.3814640322667	538827.8125	1.3928184472190902E8	0	8032	0.09441743800734059	0.5022517190536302	9.054897803689136E-4	421.17242431640625	421.18328857421875
1041	421.1933288574219	12.4012573821333					1	DETECTED	421.1933 m/z @12.40 [151020OFc1_NvH-0949-Control-24.raw]	421.1933288574219	12.4012573821333	2.9438579264	99.4501376941333	96.5062797677333	871805.75	1.5714598658325404E8	3	8032	1.887202016288386	2.3055749775540817	32.88962503341388	421.1834411621094	421.20330810546875
1042	421.2044982910156	22.491104788					1	DETECTED	421.2045 m/z @22.49 [151020OFc1_NvH-0949-Control-24.raw]	421.2044982910156	22.491104788	3.57100428746667	91.8091565970667	88.23815230960004	86691.3125	1.2358504609174454E8	0	8032	21.12534484828261	2.501561499947562	5.879975740083586	421.203369140625	421.2087707519531
1043	421.2187805175781	90.7418477805333					1	DETECTED	421.2188 m/z @90.74 [151020OFc1_NvH-0949-Control-24.raw]	421.2187805175781	90.7418477805333	3.1749050976	97.876565988	94.70166089039999	6212047.5	3.676084146379395E8	3	8032	0.2107911459601013	0.5026413532133256	0.004877667637234677	421.2088317871094	421.228759765625
1044	421.23248291015625	19.7319509138667					1	DETECTED	421.2325 m/z @19.73 [151020OFc1_NvH-0949-Control-24.raw]	421.23248291015625	19.7319509138667	1.98024724053333	99.4723414706667	97.49209423013338	1630025.125	2.1161670760431865E8	2	8032	0.20320290225160065	3.9649405929908714	2.9337624013195542	421.22882080078125	421.2424621582031
1045	421.24334716796875	39.4209101797333					1	DETECTED	421.2433 m/z @39.42 [151020OFc1_NvH-0949-Control-24.raw]	421.24334716796875	39.4209101797333	3.48776446346667	98.0642871085333	94.57652264506663	306357.9375	1.6008400951441538E8	0	8032	31.078893099378554	1.7435877553707906	0.40002131839950705	421.24249267578125	421.25048828125
1046	421.2605285644531	21.3702301306667					1	DETECTED	421.2605 m/z @21.37 [151020OFc1_NvH-0949-Control-24.raw]	421.2605285644531	21.3702301306667	1.6990043968	92.393695356	90.69469095919999	1305782.625	1.7318787376956952E8	2	8032	0.1970782978664012	1.1657954258505479	1.1286100957631608	421.25054931640625	421.2704772949219
1047	421.2790832519531	50.2370146013333					1	DETECTED	421.2791 m/z @50.24 [151020OFc1_NvH-0949-Control-24.raw]	421.2790832519531	50.2370146013333	3.00093217466667	91.8091565970667	88.80822442240003	719497.8125	1.4725479595562306E8	2	8032	0.1684122075894905	0.5029065150480858	0.11297256156895136	421.2705383300781	421.28900146484375
1048	421.28924560546875	37.4913259693333					1	DETECTED	421.2892 m/z @37.49 [151020OFc1_NvH-0949-Control-24.raw]	421.28924560546875	37.4913259693333	16.99589418	94.476936228	77.481042048	315691.84375	1.6583302439368245E8	0	8032	70.77961910162593	1.8203151474139503	3.075053207158008	421.28912353515625	421.2981262207031
1049	421.3311767578125	91.9177677861333					1	DETECTED	421.3312 m/z @91.92 [151020OFc1_NvH-0949-Control-24.raw]	421.3311767578125	91.9177677861333	0.00728545946666667	99.9929209114667	99.98563545200003	67147.8828125	1.696099673568742E8	0	8032	1.6809856461813126	0.5222065063529273	0.07060419126287464	421.3212585449219	421.3321533203125
1050	421.3473815917969	90.0551661512					1	DETECTED	421.3474 m/z @90.06 [151020OFc1_NvH-0949-Control-24.raw]	421.3473815917969	90.0551661512	6.61228718	92.445832184	85.833545004	49875.18359375	1.2055513392957005E8	0	8032	84.91923036957338	0.5143251650846391	0.028650330169278173	421.34619140625	421.3570556640625
1051	421.3674011230469	90.2915984018667					1	DETECTED	421.3674 m/z @90.29 [151020OFc1_NvH-0949-Control-24.raw]	421.3674011230469	90.2915984018667	3.2405919808	95.8587103856	92.6181184048	313620.0	3.186170664771619E8	0	8032	71.08513017996611	0.5187469602389264	0.019225892869389943	421.3576965332031	421.37677001953125
1052	421.4039611816406	90.2915984018667					1	DETECTED	421.4040 m/z @90.29 [151020OFc1_NvH-0949-Control-24.raw]	421.4039611816406	90.2915984018667	3.1562696288	99.4169483981333	96.2606787693333	291395.59375	2.0420704077443606E8	0	8032	50.44529579971605	0.507856876335805	0.023813317396601613	421.39501953125	421.41357421875
1053	421.4437255859375	50.7480748402667					1	DETECTED	421.4437 m/z @50.75 [151020OFc1_NvH-0949-Control-24.raw]	421.4437255859375	50.7480748402667	5.45610700826667	99.3509976850667	93.89489067680003	161130.328125	1.2696070721097909E8	0	8032	36.65627860100621	1.2113945177495937	0.0015912116820727255	421.4337463378906	421.4534606933594
1054	421.4561462402344	15.1697069674667					1	DETECTED	421.4561 m/z @15.17 [151020OFc1_NvH-0949-Control-24.raw]	421.4561462402344	15.1697069674667	3.80386668186667	96.8155785493333	93.01171186746663	65098.92578125	1.1013273641197023E8	0	8032	0.09677347464241315	4.091721752649823	0.004391781368721012	421.45379638671875	421.4610595703125
1055	421.4711608886719	17.9931183664					1	DETECTED	421.4712 m/z @17.99 [151020OFc1_NvH-0949-Control-24.raw]	421.4711608886719	17.9931183664	3.21250004613333	99.9821771661333	96.76967711999997	7713121.5	2.4847013174052584E8	4	8032	0.18030979877537234	0.5135135887348553	80.87796765179888	421.461181640625	421.48101806640625
1056	421.48724365234375	51.8327023149333					1	DETECTED	421.4872 m/z @51.83 [151020OFc1_NvH-0949-Control-24.raw]	421.48724365234375	51.8327023149333	3.1562696288	97.1638621490667	94.0075925202667	316177.53125	1.2717611236695759E8	4	8032	23.900310462948575	1.1465361116528556	0.00680704592692423	421.4811706542969	421.4972229003906
1057	421.499267578125	25.9070552986667					1	DETECTED	421.4993 m/z @25.91 [151020OFc1_NvH-0949-Control-24.raw]	421.499267578125	25.9070552986667	3.25013541813333	95.2675727765333	92.01743735839997	165003.703125	1.2772228516259569E8	0	8032	15.6932400805773	3.1297246518617863	0.007175886048866593	421.49725341796875	421.5091552734375
1058	421.5277404785156	12.4012573821333					1	DETECTED	421.5277 m/z @12.40 [151020OFc1_NvH-0949-Control-24.raw]	421.5277404785156	12.4012573821333	3.83249748773333	94.9540367888	91.12153930106666	458809.5	1.498120730376649E8	0	8032	1.921003829059055	1.4438124626591409	0.47768162827837807	421.5180969238281	421.53363037109375
1059	421.54364013671875	35.224620008					1	DETECTED	421.5436 m/z @35.22 [151020OFc1_NvH-0949-Control-24.raw]	421.54364013671875	35.224620008	3.0764437096	90.30370684	87.2272631304	1413619.625	1.6887829524656475E8	3	8032	16.9697768673655	0.517411088752267	0.7091425455264129	421.53369140625	421.5492248535156
1060	421.55926513671875	39.2808030469333					1	DETECTED	421.5593 m/z @39.28 [151020OFc1_NvH-0949-Control-24.raw]	421.55926513671875	39.2808030469333	2.9914929336	85.7478024008	82.7563094672	2512554.5	1.9844695501065946E8	3	8032	0.2117618812346933	0.5201253581165153	0.016917329148259254	421.5492858886719	421.5692443847656
1061	421.5777587890625	39.4086473008					1	DETECTED	421.5778 m/z @39.41 [151020OFc1_NvH-0949-Control-24.raw]	421.5777587890625	39.4086473008	3.00093217466667	99.8722826994667	96.87135052480002	352429.875	1.3392693731672594E8	0	8032	3.20188046979397	0.8260075125145138	0.9213329609713626	421.5693054199219	421.58758544921875
1062	421.59576416015625	13.0181792938667					1	DETECTED	421.5958 m/z @13.02 [151020OFc1_NvH-0949-Control-24.raw]	421.59576416015625	13.0181792938667	3.9760291592	96.1212460981333	92.1452169389333	197535.046875	1.1593989680680683E8	0	8032	0.09269405377564688	0.5438302928788404	1.4567550046270317	421.5878601074219	421.6053466796875
1063	421.62615966796875	81.9556267645333					1	DETECTED	421.6262 m/z @81.96 [151020OFc1_NvH-0949-Control-24.raw]	421.62615966796875	81.9556267645333	7.07945472133333	95.5671150552	88.48766033386667	144911.140625	2.275125506409442E8	0	8032	86.25257544144954	0.5938360539003666	0.18761498759645143	421.616943359375	421.6347961425781
1064	421.6452941894531	50.8449237834667					1	DETECTED	421.6453 m/z @50.84 [151020OFc1_NvH-0949-Control-24.raw]	421.6452941894531	50.8449237834667	3.3262929424	93.0098011248	89.6835081824	185273.53125	1.35100589755967E8	0	8032	0.053960119391589956	0.9436667954760751	1.6209072627231242	421.6355285644531	421.654052734375
1065	421.6649475097656	55.2688530928					1	DETECTED	421.6649 m/z @55.27 [151020OFc1_NvH-0949-Control-24.raw]	421.6649475097656	55.2688530928	8.26085628373333	59.2405184736	50.979662189866666	52682.34375	8.11538994481165E7	0	8032	31.568710097892904	0.5422445716728984	0.08448914334579691	421.6561279296875	421.66937255859375
1066	421.71124267578125	29.3360996962667					1	DETECTED	421.7112 m/z @29.34 [151020OFc1_NvH-0949-Control-24.raw]	421.71124267578125	29.3360996962667	2.0679608664	79.8534926906667	77.7855318242667	5311375.5	2.1998103554481176E8	2	8032	0.2674161051883672	0.8562814376357644	27.13692265656806	421.7015380859375	421.71148681640625
1067	421.72149658203125	17.9931183664					1	DETECTED	421.7215 m/z @17.99 [151020OFc1_NvH-0949-Control-24.raw]	421.72149658203125	17.9931183664	3.36478634026667	99.9057119789333	96.54092563866662	6586139.0	3.9161565876098883E8	4	8032	0.2934832035694406	0.6044407614499561	1.361662545070845	421.7115173339844	421.7314758300781
1068	421.7404479980469	29.5532036176					1	DETECTED	421.7404 m/z @29.55 [151020OFc1_NvH-0949-Control-24.raw]	421.7404479980469	29.5532036176	2.63937145893333	98.1753060626667	95.53593460373338	1617362.125	2.0126050055322006E8	2	8032	0.2654973421810318	0.5539630657383561	0.027138110722553878	421.73150634765625	421.7495422363281
1069	421.7595520019531	27.8001212493333					1	DETECTED	421.7596 m/z @27.80 [151020OFc1_NvH-0949-Control-24.raw]	421.7595520019531	27.8001212493333	1.59859111493333	99.6395086330667	98.04091751813337	2.39506608E8	4.1785300654723682E9	2	8032	0.2586448154603005	1.064493654719267	1.0102635041362433	421.74957275390625	421.76922607421875
1070	421.7762451171875	30.2479809261333					1	DETECTED	421.7762 m/z @30.25 [151020OFc1_NvH-0949-Control-24.raw]	421.7762451171875	30.2479809261333	2.418144172	97.7675175634667	95.3493733914667	1321823.125	1.6051676968393153E8	2	8032	0.181066032488868	0.7972477558554752	0.10091285572366747	421.76959228515625	421.78619384765625
1071	421.7900085449219	27.8237021976					1	DETECTED	421.7900 m/z @27.82 [151020OFc1_NvH-0949-Control-24.raw]	421.7900085449219	27.8237021976	2.72495616586667	97.7126994805333	94.98774331466663	214003.4375	1.2444951700405844E8	0	8032	9.79217571248526	2.1003335972490014	0.9845921598067628	421.7862854003906	421.7994079589844
1072	421.8262939453125	32.9431415786667					1	DETECTED	421.8263 m/z @32.94 [151020OFc1_NvH-0949-Control-24.raw]	421.8262939453125	32.9431415786667	0.0767474029333333	99.9712254162667	99.89447801333337	47524.7734375	1.1753745591599095E8	0	8032	97.15488138139251	1.5785212580111645	2.158387602879223	421.8226013183594	421.8353576660156
1073	421.845458984375	50.805251684					1	DETECTED	421.8455 m/z @50.81 [151020OFc1_NvH-0949-Control-24.raw]	421.845458984375	50.805251684	0.00728545946666667	99.9929209114667	99.98563545200003	142160.953125	1.384162973453002E8	0	8032	0.031538162152344285	1.060786390306368	1.2156028182376364	421.8354797363281	421.8543701171875
1074	421.8643798828125	49.4709185885333					1	DETECTED	421.8644 m/z @49.47 [151020OFc1_NvH-0949-Control-24.raw]	421.8643798828125	49.4709185885333	0.00728545946666667	99.9929209114667	99.98563545200003	505787.34375	1.3782219006074142E8	3	8032	9.783479798354307	0.5039576909475499	0.020361955877149306	421.8544006347656	421.8681640625
1075	421.878173828125	35.224620008					1	DETECTED	421.8782 m/z @35.22 [151020OFc1_NvH-0949-Control-24.raw]	421.878173828125	35.224620008	0.00728545946666667	99.9929209114667	99.98563545200003	1033415.375	1.5808772520154774E8	3	8032	0.1714456684536927	0.9662289146286223	0.5386436016626178	421.8681945800781	421.88812255859375
1076	421.89373779296875	39.2808030469333					1	DETECTED	421.8937 m/z @39.28 [151020OFc1_NvH-0949-Control-24.raw]	421.89373779296875	39.2808030469333	0.00728545946666667	99.9929209114667	99.98563545200003	911283.9375	1.6572358558503592E8	3	8032	3.3482178654066956	0.5203357223950189	0.013822354280562877	421.8882141113281	421.903564453125
1077	421.9119873046875	40.6975412098667					1	DETECTED	421.9120 m/z @40.70 [151020OFc1_NvH-0949-Control-24.raw]	421.9119873046875	40.6975412098667	0.00728545946666667	99.8832306896	99.87594523013333	412771.40625	1.4985716652943903E8	3	8032	22.1067934247896	0.5638154293862431	0.40444714823345007	421.90374755859375	421.9219055175781
1078	421.9228515625	32.8639113090667					1	DETECTED	421.9229 m/z @32.86 [151020OFc1_NvH-0949-Control-24.raw]	421.9228515625	32.8639113090667	0.00728545946666667	99.9929209114667	99.98563545200003	156606.0625	1.1673481247123836E8	0	8032	24.096702605642186	1.4804923241752403	4.13349674264904	421.9219970703125	421.9327697753906
1079	421.9563293457031	34.9821833594667					1	DETECTED	421.9563 m/z @34.98 [151020OFc1_NvH-0949-Control-24.raw]	421.9563293457031	34.9821833594667	0.00728545946666667	99.9384449512	99.93115949173333	449183.03125	1.1860989402857947E8	0	8032	5.349236379100109	0.50246780298534	0.018004314927834563	421.9466247558594	421.96173095703125
1080	421.97174072265625	17.9785918202667					1	DETECTED	421.9717 m/z @17.98 [151020OFc1_NvH-0949-Control-24.raw]	421.97174072265625	17.9785918202667	0.00728545946666667	99.9929209114667	99.98563545200003	3457816.0	2.3350143039592707E8	0	8032	0.16992712539763843	1.3860357503591545	3.119014136770975	421.9618835449219	421.9816589355469
1081	421.9894714355469	25.5324725786667					1	DETECTED	421.9895 m/z @25.53 [151020OFc1_NvH-0949-Control-24.raw]	421.9894714355469	25.5324725786667	0.343608999733333	99.9166242730667	99.57301527333337	705679.875	1.394340622461015E8	4	8032	4.744504267725073	1.439485613721744	2.9939814060387717	421.98175048828125	421.99945068359375
1082	422.0027160644531	37.2473698933333					1	DETECTED	422.0027 m/z @37.25 [151020OFc1_NvH-0949-Control-24.raw]	422.0027160644531	37.2473698933333	0.178167066133333	99.6949763264	99.51680926026667	185800.578125	1.1911087319196965E8	0	8032	17.018953504538562	2.0820645948128282	0.016168958903920047	421.99951171875	422.0099792480469
1083	422.0199890136719	24.0742597298667					1	DETECTED	422.0200 m/z @24.07 [151020OFc1_NvH-0949-Control-24.raw]	422.0199890136719	24.0742597298667	0.155570249866667	99.8280039293333	99.67243367946664	805353.5	1.2642073602475545E8	0	8032	0.12269860035495483	0.6517269655233172	0.9559823742561789	422.010009765625	422.02996826171875
1084	422.0428466796875	25.40790898					1	DETECTED	422.0428 m/z @25.41 [151020OFc1_NvH-0949-Control-24.raw]	422.0428466796875	25.40790898	1.38675210773333	99.9274825365333	98.54073042879998	589407.125	2.90736114745247E8	0	8032	0.6076859391627707	43.523092237911335	124.03278518432604	422.0333557128906	422.0527648925781
1085	422.0582275390625	37.7999621685333					1	DETECTED	422.0582 m/z @37.80 [151020OFc1_NvH-0949-Control-24.raw]	422.0582275390625	37.7999621685333	0.3109091584	97.9313571	97.6204479416	188701.296875	1.2698585861860768E8	0	8032	22.38490830076256	0.9576133911727913	1.3908487418544042	422.0529479980469	422.06793212890625
1086	422.10009765625	91.7688441666667					1	DETECTED	422.1001 m/z @91.77 [151020OFc1_NvH-0949-Control-24.raw]	422.10009765625	91.7688441666667	2.77225502933333	95.5889546090667	92.81669957973338	127801.8125	1.1477469774530262E8	0	8032	0.15235969225474832	0.5214621171408328	0.001499257187278499	422.0901184082031	422.1100769042969
1087	422.1302795410156	90.3575437776					1	DETECTED	422.1303 m/z @90.36 [151020OFc1_NvH-0949-Control-24.raw]	422.1302795410156	90.3575437776	1.97048666693333	97.3704907586667	95.40000409173338	9786681.0	1.676483596027732E8	0	8032	0.05180160298499459	1.0902279374264583	1.451923299636311	422.12176513671875	422.1401062011719
1088	422.1488342285156	89.4273437714667					1	DETECTED	422.1488 m/z @89.43 [151020OFc1_NvH-0949-Control-24.raw]	422.1488342285156	89.4273437714667	0.613879526666667	95.160821856	94.54694232933333	126517.9609375	1.2808868475167121E8	0	8032	0.47879191738518045	4.820316208242725	8.722524446564002	422.141357421875	422.15545654296875
1089	422.16619873046875	90.8732920277333					1	DETECTED	422.1662 m/z @90.87 [151020OFc1_NvH-0949-Control-24.raw]	422.16619873046875	90.8732920277333	9.03926385333333	95.5242783314667	86.48501447813338	168907.203125	1.1686661309064518E8	0	8032	0.5519770548531966	0.7148574542739694	0.4481310474281107	422.1562194824219	422.1761474609375
1090	422.1900329589844	20.4659969661333					1	DETECTED	422.1900 m/z @20.47 [151020OFc1_NvH-0949-Control-24.raw]	422.1900329589844	20.4659969661333	4.39280021066667	96.7720723789333	92.37927216826664	922973.375	1.2663498706279968E8	3	8032	0.16837867138635332	3.3365728836120603	5.6354927009955205	422.1809387207031	422.1927795410156
1091	422.2027893066406	91.7973398917333					1	DETECTED	422.2028 m/z @91.80 [151020OFc1_NvH-0949-Control-24.raw]	422.2027893066406	91.7973398917333	3.14679535813333	99.2623291288	96.11553377066667	5329735.5	2.33305900057031E8	3	8032	0.06858737568008166	0.6607838452068948	0.21852676003853444	422.1928405761719	422.2127685546875
1092	422.212890625	29.3360996962667					1	DETECTED	422.2129 m/z @29.34 [151020OFc1_NvH-0949-Control-24.raw]	422.212890625	29.3360996962667	3.30725806026667	96.0010355373333	92.69377747706662	2306566.25	2.474920273332675E8	3	8032	0.33744046006754047	0.5915284108082228	0.05835263617252944	422.2127990722656	422.2193298339844
1093	422.2293395996094	27.5379244146667					1	DETECTED	422.2293 m/z @27.54 [151020OFc1_NvH-0949-Control-24.raw]	422.2293395996094	27.5379244146667	2.55272826426667	99.3949238045333	96.84219554026663	4234818.5	3.755206876949556E8	3	8032	12.156476039238369	0.625845868117842	4.210190192351021	422.2193603515625	422.23931884765625
1094	422.24163818359375	68.5689498701333					1	DETECTED	422.2416 m/z @68.57 [151020OFc1_NvH-0949-Control-24.raw]	422.24163818359375	68.5689498701333	2.61052760053333	94.9145106069333	92.30398300639997	1474124.0	2.1866333040792832E8	2	8032	31.464995281238814	0.5055788631373489	0.007579184277744417	422.2393493652344	422.2468566894531
1095	422.2568664550781	27.8001212493333					1	DETECTED	422.2569 m/z @27.80 [151020OFc1_NvH-0949-Control-24.raw]	422.2568664550781	27.8001212493333	1.95086658826667	99.6395086330667	97.68864204480003	1.04677048E8	1.9608087413487127E9	3	8032	0.25705599171967464	1.0490057537575352	0.9263066992711433	422.24688720703125	422.26678466796875
1096	422.2687072753906	36.4058774061333					1	DETECTED	422.2687 m/z @36.41 [151020OFc1_NvH-0949-Control-24.raw]	422.2687072753906	36.4058774061333	3.14679535813333	92.094888572	88.94809321386667	4459833.5	2.2087220928904685E8	2	8032	0.21147120494084248	1.4845137742932388	1.5606088992328209	422.2668762207031	422.2786865234375
1097	422.27899169921875	19.2752106277333					1	DETECTED	422.2790 m/z @19.28 [151020OFc1_NvH-0949-Control-24.raw]	422.27899169921875	19.2752106277333	2.78167157228333	53.8730060122667	51.09133443998337	248676.296875	1.0137894962638609E8	0	8032	0.03125540775556601	0.5929877630129158	10.016215455541134	422.2787780761719	422.2887268066406
1098	422.29302978515625	91.7389673424					1	DETECTED	422.2930 m/z @91.74 [151020OFc1_NvH-0949-Control-24.raw]	422.29302978515625	91.7389673424	18.0184018408	92.2630134821333	74.24461164133331	77461.25	1.2059688040905224E8	0	8032	0.37482506001532556	0.5035542737373734	2.710801314385039	422.28985595703125	422.301025390625
1099	422.3111877441406	90.6644276192					1	DETECTED	422.3112 m/z @90.66 [151020OFc1_NvH-0949-Control-24.raw]	422.3111877441406	90.6644276192	11.7340526285333	91.9477157605333	80.213663132	128518.0859375	1.067368465359308E8	0	8032	0.0537649439036727	0.508129241381946	10.331122729096103	422.3067626953125	422.31854248046875
1100	422.4151611328125	9.3367854792					1	DETECTED	422.4152 m/z @9.34 [151020OFc1_NvH-0949-Control-24.raw]	422.4151611328125	9.3367854792	4.39280021066667	99.43919772	95.04639750933333	532565.4375	1.354533725274293E8	0	8032	14.882015258670648	40.12667681577038	1.149027897125695	422.4053955078125	422.4247741699219
1101	422.445556640625	36.1628784986667					1	DETECTED	422.4456 m/z @36.16 [151020OFc1_NvH-0949-Control-24.raw]	422.445556640625	36.1628784986667	2.6296340664	99.1964579432	96.5668238768	460509.125	1.3296374659580426E8	0	8032	7.416583109831471	0.5097865945620967	0.02046721290256754	422.43560791015625	422.4554748535156
1102	422.4689025878906	20.8175784578667					1	DETECTED	422.4689 m/z @20.82 [151020OFc1_NvH-0949-Control-24.raw]	422.4689025878906	20.8175784578667	2.43745732266667	97.9756902912	95.53823296853332	469933.8125	1.4404400930551484E8	0	8032	0.24726748476150817	2.5269182799085	1.6732509215961833	422.4589538574219	422.4788818359375
1103	422.4808654785156	37.3105152066667					1	DETECTED	422.4809 m/z @37.31 [151020OFc1_NvH-0949-Control-24.raw]	422.4808654785156	37.3105152066667	3.25013541813333	95.0242300690667	91.77409465093338	259752.65625	1.3495948351250473E8	0	8032	19.480519218257317	1.9304734773866687	0.03168448020184791	422.4789123535156	422.48089599609375
1104	422.49090576171875	25.5207225264					1	DETECTED	422.4909 m/z @25.52 [151020OFc1_NvH-0949-Control-24.raw]	422.49090576171875	25.5207225264	3.1562696288	95.9901252565333	92.8338556277333	298996.8125	1.2468737198064981E8	0	8032	0.10524096570119212	0.5729718447381204	1.3990181259830563	422.4809265136719	422.5007629394531
1105	422.5121765136719	34.5057926026667					1	DETECTED	422.5122 m/z @34.51 [151020OFc1_NvH-0949-Control-24.raw]	422.5121765136719	34.5057926026667	3.2596623864	77.5764034085333	74.3167410221333	135944.28125	1.0579074338938844E8	3	8032	2.971291542576459	1.4844080251430294	1.9652695816022208	422.5025634765625	422.5141906738281
1106	422.52435302734375	20.4659969661333					1	DETECTED	422.5244 m/z @20.47 [151020OFc1_NvH-0949-Control-24.raw]	422.52435302734375	20.4659969661333	2.65824587333333	91.8291500792	89.17090420586668	547900.375	1.4971769802299815E8	3	8032	0.133117401153779	4.430569218579783	81.23080060194785	422.5148620605469	422.5274963378906
1107	422.5375061035156	24.1746042					1	DETECTED	422.5375 m/z @24.17 [151020OFc1_NvH-0949-Control-24.raw]	422.5375061035156	24.1746042	4.44882828	99.43919772	94.99036944	1397545.375	1.456440596475112E8	3	8032	0.2101995551074758	1.7537098883006268	3.791288212619589	422.52752685546875	422.542236328125
1108	422.55224609375	25.9332826808					1	DETECTED	422.5522 m/z @25.93 [151020OFc1_NvH-0949-Control-24.raw]	422.55224609375	25.9332826808	2.85761251308333	96.0229750906667	93.16536257758338	1.8041544E7	4.2985371254164743E8	3	8032	0.1662800108147593	0.6489819936998696	1.7056210033992563	422.5422668457031	422.5622253417969
1109	422.56231689453125	24.9162438984					1	DETECTED	422.5623 m/z @24.92 [151020OFc1_NvH-0949-Control-24.raw]	422.56231689453125	24.9162438984	3.184305152	75.7266208394667	72.54231568746671	1881682.0	1.4489737139071736E8	3	8032	0.051998444831109936	0.5090614353293579	0.02359137259161964	422.562255859375	422.5660705566406
1110	422.5760803222656	47.8136808501333					1	DETECTED	422.5761 m/z @47.81 [151020OFc1_NvH-0949-Control-24.raw]	422.5760803222656	47.8136808501333	0.898096451733333	99.6395086330667	98.74141218133336	2269159.0	2.5485446209606007E8	3	8032	0.6436215996869805	0.5270221193274687	0.02302020023937492	422.56610107421875	422.5857849121094
1111	422.5863342285156	44.7519927517333					1	DETECTED	422.5863 m/z @44.75 [151020OFc1_NvH-0949-Control-24.raw]	422.5863342285156	44.7519927517333	3.2218714072	62.1886175813333	58.9667461741333	57346.40625	9.3215599506795E7	0	8032	54.69120501170082	0.7099274486215199	0.4669837199429254	422.5860900878906	422.5939025878906
1112	422.6040344238281	41.1771500450667					1	DETECTED	422.6040 m/z @41.18 [151020OFc1_NvH-0949-Control-24.raw]	422.6040344238281	41.1771500450667	3.184305152	99.4169483981333	96.2326432461333	1092076.0	1.2215357143467695E8	0	8032	0.10437309709558207	0.5104991124617431	0.017918329977285104	422.5941162109375	422.6138916015625
1113	422.61553955078125	9.30545048133333					1	DETECTED	422.6155 m/z @9.31 [151020OFc1_NvH-0949-Control-24.raw]	422.61553955078125	9.30545048133333	2.80988666135	95.3322135936	92.52232693225	644673.4375	1.4324642143964836E8	0	8032	0.148350101810804	37.35933206175714	89.79189703171318	422.6142883300781	422.62518310546875
1114	422.67657470703125	74.9455855957333					1	DETECTED	422.6766 m/z @74.95 [151020OFc1_NvH-0949-Control-24.raw]	422.67657470703125	74.9455855957333	2.95352830266667	74.9455855957333	71.99205729306664	70491.8515625	1.0212698765346922E8	0	8032	0.1729762263138781	0.5	null	422.6665954589844	422.6780700683594
1115	422.6883544921875	16.9161952757333					1	DETECTED	422.6884 m/z @16.92 [151020OFc1_NvH-0949-Control-24.raw]	422.6883544921875	16.9161952757333	4.85659848613333	90.5900908832	85.73349239706667	80877.2265625	1.2266730960522455E8	0	8032	6.896422802437906	3.5545754096439626	0.3895063818855955	422.6784973144531	422.6943664550781
1116	422.7046203613281	36.2115259794667					1	DETECTED	422.7046 m/z @36.21 [151020OFc1_NvH-0949-Control-24.raw]	422.7046203613281	36.2115259794667	4.59328906773333	87.9186777250667	83.32538865733338	114120.890625	1.1665612424816947E8	0	8032	10.929256463137449	1.3524372590291551	2.615810082045174	422.6949462890625	422.70501708984375
1117	422.71502685546875	29.2722127890667					1	DETECTED	422.7150 m/z @29.27 [151020OFc1_NvH-0949-Control-24.raw]	422.71502685546875	29.2722127890667	3.30725806026667	96.8155785493333	93.50832048906662	609660.5	1.4576196652786025E8	4	8032	16.271617446907896	0.5125613663503362	0.5833808379234612	422.7050476074219	422.723388671875
1118	422.7333984375	29.1388206186667					1	DETECTED	422.7334 m/z @29.14 [151020OFc1_NvH-0949-Control-24.raw]	422.7333984375	29.1388206186667	1.83498871813333	98.0863058032	96.25131708506667	8895334.0	4.21826967454863E8	2	8032	0.2636941758846092	0.6944997217823989	0.021675187602052882	422.7234191894531	422.7433776855469
1119	422.75604248046875	27.8001212493333					1	DETECTED	422.7560 m/z @27.80 [151020OFc1_NvH-0949-Control-24.raw]	422.75604248046875	27.8001212493333	2.6869356128	97.9205325024	95.2335968896	2.5766668E7	9.16159028944072E8	2	8032	0.26662202203139884	16.070570806973834	0.019719901542377186	422.7461242675781	422.7660217285156
1120	422.76605224609375	32.509116136					1	DETECTED	422.7661 m/z @32.51 [151020OFc1_NvH-0949-Control-24.raw]	422.76605224609375	32.509116136	2.78167157228333	75.9392178197333	73.15754624744997	7700698.0	2.436078411742063E8	2	8032	0.4460658887415718	1.6051279502144615	2.2487454010493635	422.76605224609375	422.7760009765625
1121	422.77972412109375	30.2718473952					1	DETECTED	422.7797 m/z @30.27 [151020OFc1_NvH-0949-Control-24.raw]	422.77972412109375	30.2718473952	1.0141584232	84.3769744573333	83.3628160341333	130457.40625	1.103786864830997E8	0	8032	11.812062941328442	1.8922022222033095	2.788264924261897	422.776611328125	422.78936767578125
1122	422.8163757324219	9.28546942533333					1	DETECTED	422.8164 m/z @9.29 [151020OFc1_NvH-0949-Control-24.raw]	422.8163757324219	9.28546942533333	1.8924985568	94.0753553768	92.18285682	324650.84375	1.2426501210166635E8	0	8032	0.17982272411738087	1.5514407657402378	308.6449888692534	422.80682373046875	422.82550048828125
1123	422.8409729003906	33.1229632610667					1	DETECTED	422.8410 m/z @33.12 [151020OFc1_NvH-0949-Control-24.raw]	422.8409729003906	33.1229632610667	0.00728545946666667	99.9929209114667	99.98563545200003	241503.53125	5.2817771051629186E8	2	8032	56.51951228530383	1.2678952528527259	4.413918934256637	422.8315124511719	422.8466491699219
1124	422.8582763671875	20.5011254264					1	DETECTED	422.8583 m/z @20.50 [151020OFc1_NvH-0949-Control-24.raw]	422.8582763671875	20.5011254264	2.22403867626667	93.5363968666667	91.31235819040003	241384.65625	1.2396185933260487E8	0	8032	3.0568626062158373	1.9705857668555335	0.6874487241099095	422.8511962890625	422.8612365722656
1125	422.87139892578125	24.1650938813333					1	DETECTED	422.8714 m/z @24.17 [151020OFc1_NvH-0949-Control-24.raw]	422.87139892578125	24.1650938813333	0.00728545946666667	96.1537565050667	96.14647104560002	761793.6875	1.563748500808671E8	0	8032	0.17781621133464043	3.574168537392378	0.1597191035173155	422.8614196777344	422.8761901855469
1126	422.88623046875	25.9332826808					1	DETECTED	422.8862 m/z @25.93 [151020OFc1_NvH-0949-Control-24.raw]	422.88623046875	25.9332826808	0.00728545946666667	99.9712254162667	99.96393995680003	1.3337059E7	3.52590328148528E8	3	8032	0.16157139603489767	15.446305536685363	0.040967240599869684	422.8762512207031	422.8962097167969
1127	422.8966369628906	24.9162438984					1	DETECTED	422.8966 m/z @24.92 [151020OFc1_NvH-0949-Control-24.raw]	422.8966369628906	24.9162438984	0.2558710592	99.3729804456	99.1171093864	1200559.0	1.558918737214422E8	0	8032	0.03763786560233129	0.9714092767143623	1.0441083040301828	422.896240234375	422.9007263183594
1128	422.9107360839844	47.8432663248					1	DETECTED	422.9107 m/z @47.84 [151020OFc1_NvH-0949-Control-24.raw]	422.9107360839844	47.8432663248	0.00728545946666667	99.9493862408	99.94210078133332	1853921.625	2.1794313802491754E8	3	8032	0.6663479122792495	0.5102863551763941	0.5730091234154311	422.9007568359375	422.920654296875
1129	422.9211730957031	43.3261365421333					1	DETECTED	422.9212 m/z @43.33 [151020OFc1_NvH-0949-Control-24.raw]	422.9211730957031	43.3261365421333	0.00728545946666667	99.9712254162667	99.96393995680003	47193.625	1.3785358568731353E8	0	8032	85.95954767581654	1.1246679271959155	1.508894470634443	422.9207458496094	422.9284362792969
1130	422.9384765625	41.1771500450667					1	DETECTED	422.9385 m/z @41.18 [151020OFc1_NvH-0949-Control-24.raw]	422.9384765625	41.1771500450667	0.00728545946666667	99.9929209114667	99.98563545200003	458590.0	1.2146313429867604E8	0	8032	0.1738915641576284	0.5248906108592033	0.005194539894017319	422.9286193847656	422.9482421875
1131	422.9560241699219	16.2421221088					1	DETECTED	422.9560 m/z @16.24 [151020OFc1_NvH-0949-Control-24.raw]	422.9560241699219	16.2421221088	0.0307311848	99.9602028797333	99.9294716949333	433385.875	1.2455052571866694E8	0	8032	0.1276699047050336	1.5954040095837567	1.3976775758931534	422.9487609863281	422.9658203125
1132	422.9732971191406	13.3390494290667					1	DETECTED	422.9733 m/z @13.34 [151020OFc1_NvH-0949-Control-24.raw]	422.9732971191406	13.3390494290667	0.00728545946666667	99.9602028797333	99.95291742026663	261077.96875	1.3300351993346958E8	0	8032	0.057038796558426696	0.5448990602023075	41.53859270476771	422.9664001464844	422.98309326171875
1133	422.9931335449219	33.7974321026667					1	DETECTED	422.9931 m/z @33.80 [151020OFc1_NvH-0949-Control-24.raw]	422.9931335449219	33.7974321026667	4.57396019946667	99.8502726658667	95.27631246640003	694644.0	1.3212853348617516E8	0	8032	1.3278016498939138	1.4487072718202951	0.026442048321019138	422.9831848144531	422.99847412109375
1134	423.00848388671875	26.4807158149333					1	DETECTED	423.0085 m/z @26.48 [151020OFc1_NvH-0949-Control-24.raw]	423.00848388671875	26.4807158149333	0.0192314389333333	99.5946591962667	99.57542775733337	1840393.0	1.5130169703882077E8	0	8032	0.07949088904806345	0.5349528054762104	85.76042363363763	422.9985656738281	423.0184631347656
1135	423.0548400878906	18.1009529186667					1	DETECTED	423.0548 m/z @18.10 [151020OFc1_NvH-0949-Control-24.raw]	423.0548400878906	18.1009529186667	0.365417148	99.9057119789333	99.54029483093329	177352.0625	1.3383369312133814E8	0	8032	0.6892467279543304	3.9171801007638662	0.20470528424376094	423.044921875	423.064453125
1136	423.06573486328125	50.9899953162667					1	DETECTED	423.0657 m/z @50.99 [151020OFc1_NvH-0949-Control-24.raw]	423.06573486328125	50.9899953162667	4.52596893706667	99.8392225416	95.31325360453333	142682.484375	1.5379004362653142E8	0	8032	91.86164712437161	1.0628522647611245	1.1219304832065942	423.0648498535156	423.0755920410156
1137	423.1336669921875	90.3575437776					1	DETECTED	423.1337 m/z @90.36 [151020OFc1_NvH-0949-Control-24.raw]	423.1336669921875	90.3575437776	10.7631007258667	99.0533154805333	88.29021475466661	1502585.75	1.423002705835857E8	0	8032	0.059523862085825385	0.5591020506009203	1.2330537935922823	423.1241149902344	423.14361572265625
1138	423.1697692871094	91.0129445093333					1	DETECTED	423.1698 m/z @91.01 [151020OFc1_NvH-0949-Control-24.raw]	423.1697692871094	91.0129445093333	5.9903568832	98.7887096048	92.79835272160001	262380.15625	1.2025437286735736E8	3	8032	0.09879088893090682	0.5007167104752996	0.007464377708888148	423.1605224609375	423.1796875
1139	423.18988037109375	18.7901557509333					1	DETECTED	423.1899 m/z @18.79 [151020OFc1_NvH-0949-Control-24.raw]	423.18988037109375	18.7901557509333	3.3262929424	91.7486922346667	88.4223992922667	584523.25	1.4306084433531472E8	5	8032	0.1967775196170649	15.677152966457237	618.6940401105472	423.1799011230469	423.1963806152344
1140	423.2064514160156	91.7973398917333					1	DETECTED	423.2065 m/z @91.80 [151020OFc1_NvH-0949-Control-24.raw]	423.2064514160156	91.7973398917333	3.13743001413333	99.4057945165333	96.26836450239998	981590.875	1.4971367140694404E8	0	8032	0.06990942001770861	0.5026819812781356	0.00481577885537176	423.1966552734375	423.2103271484375
1141	423.22039794921875	25.9332826808					1	DETECTED	423.2204 m/z @25.93 [151020OFc1_NvH-0949-Control-24.raw]	423.22039794921875	25.9332826808	2.86730010268333	98.9867722242667	96.11947212158337	5904167.0	3.265807161576302E8	3	8032	0.1721262462786406	8.249631819721351	0.014438571046914992	423.21044921875	423.2303771972656
1142	423.235107421875	29.1241665282667					1	DETECTED	423.2351 m/z @29.12 [151020OFc1_NvH-0949-Control-24.raw]	423.235107421875	29.1241665282667	2.66771873306667	96.8698900914667	94.20217135840004	3663610.25	3.1404808795953685E8	2	8032	0.23874798895359817	1.2454081150459198	0.9852831565770169	423.23040771484375	423.2450866699219
1143	423.2535705566406	29.6977562946667					1	DETECTED	423.2536 m/z @29.70 [151020OFc1_NvH-0949-Control-24.raw]	423.2535705566406	29.6977562946667	3.00093217466667	98.7669743786667	95.76604220400003	809062.0	1.8364907432162127E8	3	8032	11.971297374271185	1.5465576207719924	0.013600018350790584	423.2451171875	423.25579833984375
1144	423.2658386230469	55.2068992962667					1	DETECTED	423.2658 m/z @55.21 [151020OFc1_NvH-0949-Control-24.raw]	423.2658386230469	55.2068992962667	1.80665969066667	98.3733438986667	96.56668420800004	7062348.0	4.9116023596073395E8	2	8032	27.551270345072407	0.513053648084215	0.02191416342486748	423.2559814453125	423.2757568359375
1145	423.2760925292969	18.977559944					1	DETECTED	423.2761 m/z @18.98 [151020OFc1_NvH-0949-Control-24.raw]	423.2760925292969	18.977559944	4.41164340026667	91.003788668	86.59214526773333	104309.6640625	1.2976706281030606E8	2	8032	83.7558860544943	3.622923045352897	6.130788656858687	423.2758483886719	423.2850036621094
1146	423.29205322265625	90.8344028978667					1	DETECTED	423.2921 m/z @90.83 [151020OFc1_NvH-0949-Control-24.raw]	423.29205322265625	90.8344028978667	2.81946685628333	92.4361655576	89.61669870131668	29725.9921875	5.11039273767805E7	0	8032	88.69092525143436	0.5090989355951692	0.018222481978385757	423.28729248046875	423.2962646484375
1147	423.31024169921875	91.5407385976					1	DETECTED	423.3102 m/z @91.54 [151020OFc1_NvH-0949-Control-24.raw]	423.31024169921875	91.5407385976	79.9361959005333	92.4179016317333	12.481705731199995	62512.28515625	1.5497345252394876E7	0	8032	1.011296307867596	0.5377939509135085	0.07558790182701695	423.308837890625	423.31494140625
1148	423.3468322753906	90.2915984018667					1	DETECTED	423.3468 m/z @90.29 [151020OFc1_NvH-0949-Control-24.raw]	423.3468322753906	90.2915984018667	6.38667483466667	93.5559071962667	87.16923236160004	177768.890625	1.640981876839852E8	0	8032	85.42220704758728	0.5084997447997548	0.018926380188811265	423.33758544921875	423.35504150390625
1149	423.390380859375	18.7901557509333					1	DETECTED	423.3904 m/z @18.79 [151020OFc1_NvH-0949-Control-24.raw]	423.390380859375	18.7901557509333	7.15562278933333	97.9537408245333	90.79811803519996	483164.09375	2.292399890243724E8	0	8032	0.16489795619479253	19.239364902502516	360.30448865111356	423.3804626464844	423.4002380371094
1150	423.4519348144531	19.0412007610667					1	DETECTED	423.4519 m/z @19.04 [151020OFc1_NvH-0949-Control-24.raw]	423.4519348144531	19.0412007610667	0.0423399269333333	99.7060096136	99.66366968666667	334076.78125	1.3609608871707952E8	0	8032	2.807196572297876	2.154815674304943	14.319089330648263	423.4421691894531	423.4579162597656
1151	423.4679260253906	13.2407912818667					1	DETECTED	423.4679 m/z @13.24 [151020OFc1_NvH-0949-Control-24.raw]	423.4679260253906	13.2407912818667	3.29768687813333	99.3509976850667	96.05331080693337	3406902.5	1.557762096878565E8	4	8032	0.17831685129283237	36.19362630398825	11.520787904180935	423.45794677734375	423.47772216796875
1152	423.4797058105469	36.4523850253333					1	DETECTED	423.4797 m/z @36.45 [151020OFc1_NvH-0949-Control-24.raw]	423.4797058105469	36.4523850253333	2.96296543733333	60.362657312	57.39969187466667	307939.84375	9.209598195670572E7	0	8032	0.16264359851994215	0.5039154310941879	0.04186980798936556	423.4782409667969	423.4893798828125
1153	423.4941711425781	33.8352464341333					1	DETECTED	423.4942 m/z @33.84 [151020OFc1_NvH-0949-Control-24.raw]	423.4941711425781	33.8352464341333	4.35522696373333	86.7124392528	82.35721228906667	135294.5	1.3180882720978242E8	0	8032	19.968482986562158	1.9018283333237664	2.803612235698295	423.4898986816406	423.4997863769531
1154	423.5099792480469	26.4273058864					1	DETECTED	423.5100 m/z @26.43 [151020OFc1_NvH-0949-Control-24.raw]	423.5099792480469	26.4273058864	1.6291217872	80.4666873754667	78.8375655882667	473814.8125	1.1361931673895986E8	0	8032	0.10855808045344872	0.5114676455830708	0.0199291566806826	423.5001525878906	423.51959228515625
1155	423.53887939453125	41.1771500450667					1	DETECTED	423.5389 m/z @41.18 [151020OFc1_NvH-0949-Control-24.raw]	423.53887939453125	41.1771500450667	2.97242778933333	96.4830028165333	93.51057502719998	195765.375	1.3383058257526876E8	0	8032	17.537301325036946	1.4535596822263377	0.4866896817296095	423.5289306640625	423.5445251464844
1156	423.5545349121094	25.9579672837333					1	DETECTED	423.5545 m/z @25.96 [151020OFc1_NvH-0949-Control-24.raw]	423.5545349121094	25.9579672837333	3.47802081333333	98.9423662202667	95.46434540693338	1497547.625	1.8416368783105025E8	3	8032	5.928016540941407	2.191435191359988	3.3833543239380477	423.54461669921875	423.56451416015625
1157	423.56536865234375	6.7797893656					1	DETECTED	423.5654 m/z @6.78 [151020OFc1_NvH-0949-Control-24.raw]	423.56536865234375	6.7797893656	3.76711911493333	94.6831523928	90.91603327786666	687430.0	1.4263035615407366E8	3	8032	18.189629763525208	0.9367750903491381	2.64259293517608	423.5645446777344	423.56793212890625
1158	423.578125	45.9378565786667					1	DETECTED	423.5781 m/z @45.94 [151020OFc1_NvH-0949-Control-24.raw]	423.578125	45.9378565786667	1.93111088106667	88.2740178525333	86.34290697146663	913316.0625	1.3904774466903615E8	3	8032	0.07565946026662829	0.5351946347244358	0.00875366363500124	423.5682678222656	423.5880432128906
1159	423.5937194824219	32.4151225765333					1	DETECTED	423.5937 m/z @32.42 [151020OFc1_NvH-0949-Control-24.raw]	423.5937194824219	32.4151225765333	3.2218714072	96.2529391122667	93.0310677050667	482397.75	1.4115144119545966E8	3	8032	0.05769530172521797	0.5059373199114278	0.1526248585024658	423.588134765625	423.6034240722656
1160	423.6215515136719	37.4146973952					1	DETECTED	423.6216 m/z @37.41 [151020OFc1_NvH-0949-Control-24.raw]	423.6215515136719	37.4146973952	2.83853572508333	97.3056119309333	94.46707620584996	207207.515625	1.4531454628684396E8	0	8032	0.09819090218270077	1.6025976169554226	0.006193609420179164	423.61181640625	423.6311950683594
1161	423.6582336425781	36.9496440456					1	DETECTED	423.6582 m/z @36.95 [151020OFc1_NvH-0949-Control-24.raw]	423.6582336425781	36.9496440456	3.47802081333333	94.3912271344	90.91320632106667	204963.4375	1.3270195337715366E8	0	8032	0.0317251118736408	1.3580638992348937	0.008565132576841458	423.64825439453125	423.66790771484375
1162	423.70257568359375	19.0503043330667					1	DETECTED	423.7026 m/z @19.05 [151020OFc1_NvH-0949-Control-24.raw]	423.70257568359375	19.0503043330667	4.98270143413333	96.1537565050667	91.17105507093336	264368.65625	1.2584485327965452E8	0	8032	0.06983642390304823	0.7282108255923884	2.89771694368814	423.692626953125	423.7083740234375
1163	423.7183837890625	13.2177084325333					1	DETECTED	423.7184 m/z @13.22 [151020OFc1_NvH-0949-Control-24.raw]	423.7183837890625	13.2177084325333	0.493492776266667	96.7287688853333	96.23527610906663	2960388.25	1.943585460292003E8	4	8032	0.13814367985445664	2.0086145071080983	185.22317942517688	423.70843505859375	423.7283630371094
1164	423.7320861816406	18.613595136					1	DETECTED	423.7321 m/z @18.61 [151020OFc1_NvH-0949-Control-24.raw]	423.7320861816406	18.613595136	3.81358336346667	87.4071546522667	83.59357128880002	1620045.125	1.7148877680668688E8	2	8032	0.25187608284603513	1.9977857166448778	0.5867577826006083	423.7283935546875	423.73541259765625
1165	423.74542236328125	35.4437780597333					1	DETECTED	423.7454 m/z @35.44 [151020OFc1_NvH-0949-Control-24.raw]	423.74542236328125	35.4437780597333	2.51465180346667	97.5580592901333	95.04340748666664	3849256.0	2.495328347012955E8	3	8032	0.1871957628469687	0.5314145225967727	0.02355199110216471	423.7355041503906	423.7552185058594
1166	423.7672424316406	55.1271960408					1	DETECTED	423.7672 m/z @55.13 [151020OFc1_NvH-0949-Control-24.raw]	423.7672424316406	55.1271960408	2.91529107095	92.7438234088	89.82853233784999	3290577.0	2.363472521205652E8	0	8032	0.2041125648433919	0.5085557900305647	0.01547326320550149	423.75738525390625	423.777099609375
1167	423.7911376953125	18.7901557509333					1	DETECTED	423.7911 m/z @18.79 [151020OFc1_NvH-0949-Control-24.raw]	423.7911376953125	18.7901557509333	3.60837308746667	97.4602624874667	93.85188940000002	180855.921875	1.1818466785126849E8	0	8032	0.15156576068411454	3.9011874994812583	615.2457795523893	423.78155517578125	423.8004150390625
1168	423.8440856933594	16.587647424					1	DETECTED	423.8441 m/z @16.59 [151020OFc1_NvH-0949-Control-24.raw]	423.8440856933594	16.587647424	0.00728545946666667	99.9929209114667	99.98563545200003	149090.453125	1.3151110147363259E8	0	8032	0.04692907158763404	3.4895738981914333	6.9844345947161015	423.83416748046875	423.8492736816406
1169	423.8592834472656	37.0657051346667					1	DETECTED	423.8593 m/z @37.07 [151020OFc1_NvH-0949-Control-24.raw]	423.8592834472656	37.0657051346667	0.00728545946666667	99.9929209114667	99.98563545200003	164782.015625	1.1121836453315021E8	0	8032	6.498945048559154	1.345764612447033	0.002312052115222723	423.8494873046875	423.8692626953125
1170	423.8715515136719	20.2318097082667					1	DETECTED	423.8716 m/z @20.23 [151020OFc1_NvH-0949-Control-24.raw]	423.8715515136719	20.2318097082667	0.0767474029333333	99.4832374773333	99.40649007439997	97913.3828125	1.1258494595301412E8	0	8032	30.59996246979754	2.631112913947831	8.650322374816916	423.8692932128906	423.8721618652344
1171	423.8822021484375	29.0694883698667					1	DETECTED	423.8822 m/z @29.07 [151020OFc1_NvH-0949-Control-24.raw]	423.8822021484375	29.0694883698667	0.00728545946666667	99.9929209114667	99.98563545200003	838714.75	1.84556976848812E8	3	8032	5.9252149894966415	1.0722387061260943	0.29909478820422375	423.8722229003906	423.88861083984375
1172	423.89862060546875	13.6349344885333					1	DETECTED	423.8986 m/z @13.63 [151020OFc1_NvH-0949-Control-24.raw]	423.89862060546875	13.6349344885333	0.0651684749333333	99.7502033237333	99.68503484879997	3313799.75	2.339448178292715E8	3	8032	3.5511175739306005	41.57321798060763	1.86043472477749	423.8887023925781	423.9085998535156
1173	423.9119873046875	35.8368239264					1	DETECTED	423.9120 m/z @35.84 [151020OFc1_NvH-0949-Control-24.raw]	423.9119873046875	35.8368239264	0.00728545946666667	99.7614740986667	99.75418863920002	889668.5	1.7998066801832944E8	0	8032	0.27871888397260136	0.5338714723361729	0.606854152503081	423.90863037109375	423.92193603515625
1174	423.9272766113281	32.4418725554667					1	DETECTED	423.9273 m/z @32.44 [151020OFc1_NvH-0949-Control-24.raw]	423.9272766113281	32.4418725554667	0.00728545946666667	99.9602028797333	99.95291742026663	222376.625	1.3881910426842397E8	0	8032	16.837178226650813	1.997302408293078	0.24464314303727505	423.9219970703125	423.937255859375
1175	423.95263671875	19.0503043330667					1	DETECTED	423.9526 m/z @19.05 [151020OFc1_NvH-0949-Control-24.raw]	423.95263671875	19.0503043330667	0.00728545946666667	99.9384449512	99.93115949173333	121548.734375	1.2336416245665847E8	0	8032	0.11261617210525898	2.546550597721125	0.39245706165230304	423.9427795410156	423.9588317871094
1176	423.9691467285156	13.2407912818667					1	DETECTED	423.9691 m/z @13.24 [151020OFc1_NvH-0949-Control-24.raw]	423.9691467285156	13.2407912818667	0.00728545946666667	99.9274825365333	99.92019707706663	1331403.75	1.6445347568868348E8	0	8032	0.1553087879597026	32.31535071865665	93.664711305176	423.9593811035156	423.97607421875
1177	423.986083984375	44.1003231912					1	DETECTED	423.9861 m/z @44.10 [151020OFc1_NvH-0949-Control-24.raw]	423.986083984375	44.1003231912	0.0993599778666667	99.9602028797333	99.86084290186663	2043469.875	1.507763551158381E8	4	8032	0.18312146330421086	0.5092724504763503	0.001134317407359107	423.97613525390625	423.9960021972656
1178	424.0028076171875	26.601389524					1	DETECTED	424.0028 m/z @26.60 [151020OFc1_NvH-0949-Control-24.raw]	424.0028076171875	26.601389524	2.05817153146667	99.4942664504	97.43609491893334	94259.421875	1.3868855938674226E8	0	8032	5.039236997768313	2.138420941609291	3.2720095810138794	423.99609375	424.0126037597656
1179	424.03887939453125	25.3853073162667					1	DETECTED	424.0389 m/z @25.39 [151020OFc1_NvH-0949-Control-24.raw]	424.03887939453125	25.3853073162667	2.88651040055	99.6395086330667	96.7529982325167	127786.046875	1.2050228172529513E8	0	8032	0.29318629973186816	1.827021573348106	52.41555982924144	424.0294494628906	424.0487060546875
1180	424.0791015625	35.8939333045333					1	DETECTED	424.0791 m/z @35.89 [151020OFc1_NvH-0949-Control-24.raw]	424.0791015625	35.8939333045333	3.38371089546667	99.5276247066667	96.14391381120004	761429.5	1.4369741240621242E8	0	8032	0.6980317475661053	1.9454907751876906	6.17066162370916	424.0721130371094	424.0884704589844
1181	424.0986633300781	38.807573308					1	DETECTED	424.0987 m/z @38.81 [151020OFc1_NvH-0949-Control-24.raw]	424.0986633300781	38.807573308	5.46557914293333	96.406887508	90.94130836506666	46051.8671875	1.2129974384298055E8	0	8032	86.2951712044961	1.3637652852262265	1.7275305704524533	424.0895690917969	424.10272216796875
1182	424.126220703125	90.3575437776					1	DETECTED	424.1262 m/z @90.36 [151020OFc1_NvH-0949-Control-24.raw]	424.126220703125	90.3575437776	11.4196727066667	94.9540367888	83.5343640821333	864902.9375	1.6181501940400878E8	0	8032	0.06858262513078728	1.2888290367409938	1.252361101494954	424.11669921875	424.13543701171875
1183	424.1362609863281	90.3369066738667					1	DETECTED	424.1363 m/z @90.34 [151020OFc1_NvH-0949-Control-24.raw]	424.1362609863281	90.3369066738667	15.1208934229333	99.9166242730667	84.7957308501334	135777.46875	1.2719993840951645E8	0	8032	1.2082865010645065	0.5292089381158996	4.489570972855215	424.1362609863281	424.14617919921875
1184	424.1610107421875	91.5229136797333					1	DETECTED	424.1610 m/z @91.52 [151020OFc1_NvH-0949-Control-24.raw]	424.1610107421875	91.5229136797333	0.0423399269333333	95.0448283994667	95.00248847253336	88501.4765625	1.0134564284421971E8	0	8032	1.023284905646193	0.5192495224682913	0.0012708996590526523	424.15216064453125	424.17071533203125
1185	424.1810607910156	24.2968611173333					1	DETECTED	424.1811 m/z @24.30 [151020OFc1_NvH-0949-Control-24.raw]	424.1810607910156	24.2968611173333	3.31674972533333	98.9097232125333	95.59297348719997	95555.640625	1.2705981235365035E8	0	8032	9.55623642177793	2.7331380333721493	4.873647162004161	424.1715393066406	424.1885986328125
1186	424.1986083984375	91.7973398917333					1	DETECTED	424.1986 m/z @91.80 [151020OFc1_NvH-0949-Control-24.raw]	424.1986083984375	91.7973398917333	3.75783573866667	99.3729804456	95.61514470693334	458369.6875	1.2764140976964378E8	0	8032	0.0496904050306739	0.5010329556168597	0.004110897229356533	424.18890380859375	424.2015075683594
1187	424.2115173339844	26.3530902437333					1	DETECTED	424.2115 m/z @26.35 [151020OFc1_NvH-0949-Control-24.raw]	424.2115173339844	26.3530902437333	2.9342784936	96.552431324	93.61815283039999	3790132.5	2.886201354833465E8	2	8032	64.06744714948269	1.4048205798195674	2.3229531588988603	424.2015686035156	424.22149658203125
1188	424.22235107421875	14.7929484885333					1	DETECTED	424.2224 m/z @14.79 [151020OFc1_NvH-0949-Control-24.raw]	424.22235107421875	14.7929484885333	3.13743001413333	95.2247565738667	92.08732655973337	1092974.75	2.0741062682950807E8	3	8032	12.998972375933104	6.1109075113734965	4.275192085396576	424.2215270996094	424.2273864746094
1189	424.2373962402344	32.7192588469333					1	DETECTED	424.2374 m/z @32.72 [151020OFc1_NvH-0949-Control-24.raw]	424.2373962402344	32.7192588469333	3.04793800906667	99.1088474213333	96.06090941226662	4000367.75	3.9271572282755685E8	2	8032	30.403281542921754	1.3762053416359779	0.4001018008345726	424.2274169921875	424.24737548828125
1190	424.24932861328125	12.3206560885333					1	DETECTED	424.2493 m/z @12.32 [151020OFc1_NvH-0949-Control-24.raw]	424.24932861328125	12.3206560885333	2.92479907521667	95.5242783314667	92.59947925625004	1023511.125	1.5641876525740403E8	3	8032	0.11945513420874043	21.516797988208456	61.70761543402275	424.2474060058594	424.2592468261719
1191	424.2689208984375	55.2428905213333					1	DETECTED	424.2689 m/z @55.24 [151020OFc1_NvH-0949-Control-24.raw]	424.2689208984375	55.2428905213333	1.8159969392	92.4268596474667	90.6108627082667	876444.25	1.453678062960786E8	0	8032	0.2573617045919434	0.5036249866982933	0.9126481455150305	424.2593688964844	424.2789001464844
1192	424.326904296875	90.5245876824					1	DETECTED	424.3269 m/z @90.52 [151020OFc1_NvH-0949-Control-24.raw]	424.326904296875	90.5245876824	8.71852593493333	99.1305747098667	90.41204877493338	137645.34375	1.1136840774571782E8	0	8032	1.376082441186469	0.5525999347947661	0.01792669660713008	424.3260803222656	424.3359375
1193	424.3632507324219	91.8992639256					1	DETECTED	424.3633 m/z @91.90 [151020OFc1_NvH-0949-Control-24.raw]	424.3632507324219	91.8992639256	2.46671447013333	95.5671150552	93.10040058506668	255125.8125	1.479932155006468E8	0	8032	0.7745093003833716	3.0228859336319287	0.40885539001594934	424.3533630371094	424.3729553222656
1194	424.4139404296875	36.5046808453333					1	DETECTED	424.4139 m/z @36.50 [151020OFc1_NvH-0949-Control-24.raw]	424.4139404296875	36.5046808453333	3.25013541813333	94.0664116730667	90.81627625493337	183251.171875	1.311279307583159E8	0	8032	12.54037676203928	1.6168868892056367	0.020961106128906545	424.4040222167969	424.42388916015625
1195	424.45831298828125	37.0922569450667					1	DETECTED	424.4583 m/z @37.09 [151020OFc1_NvH-0949-Control-24.raw]	424.45831298828125	37.0922569450667	3.89886602133333	99.7726923965333	95.87382637519997	239826.65625	1.2317267216103497E8	0	8032	0.0936373299620854	1.9271502152651998	4.034442371660694E-4	424.44866943359375	424.4629211425781
1196	424.4729919433594	14.8232027226667					1	DETECTED	424.4730 m/z @14.82 [151020OFc1_NvH-0949-Control-24.raw]	424.4729919433594	14.8232027226667	3.59881237146667	99.561109048	95.96229667653334	1218798.25	1.3842868276890248E8	0	8032	0.13856082770125155	3.272667599467295	8.315182637479431	424.46307373046875	424.48297119140625
1197	424.49395751953125	30.1766733042667					1	DETECTED	424.4940 m/z @30.18 [151020OFc1_NvH-0949-Control-24.raw]	424.49395751953125	30.1766733042667	3.04793800906667	95.5889546090667	92.54101660000003	3138568.0	1.7799103605785558E8	0	8032	0.19280971415222936	4.681535905726306	97.4230342710702	424.4839782714844	424.5038146972656
1198	424.5054016113281	31.5612844421333					1	DETECTED	424.5054 m/z @31.56 [151020OFc1_NvH-0949-Control-24.raw]	424.5054016113281	31.5612844421333	2.75358464213333	96.0010355373333	93.24745089519996	256670.140625	1.2834082692785382E8	0	8032	0.22419306742443368	2.420220866086601	0.19951392985364141	424.5042419433594	424.5152893066406
1199	424.53753662109375	31.8748960066667					1	DETECTED	424.5375 m/z @31.87 [151020OFc1_NvH-0949-Control-24.raw]	424.53753662109375	31.8748960066667	0.812407913866667	93.5826212781333	92.77021336426664	177719.015625	1.433481975003755E8	0	8032	26.54547983703179	1.893732526150666	0.0023913932521317585	424.5276184082031	424.5473937988281
1200	424.5589904785156	21.8739913874667					1	DETECTED	424.5590 m/z @21.87 [151020OFc1_NvH-0949-Control-24.raw]	424.5589904785156	21.8739913874667	2.82893961201667	96.1967416645333	93.36780205251664	1933297.375	2.046803208903588E8	3	8032	0.1640151427386911	1.6963010754353527	0.9742689273791609	424.54913330078125	424.5688781738281
1201	424.58160400390625	44.2807900589333					1	DETECTED	424.5816 m/z @44.28 [151020OFc1_NvH-0949-Control-24.raw]	424.58160400390625	44.2807900589333	3.23117131386667	89.3481802061333	86.11700889226664	1802067.125	1.7995141852432752E8	3	8032	0.12869831613350868	0.5513914636070412	0.00647178427756064	424.5716247558594	424.5914611816406
1202	424.5955505371094	47.47992486					1	DETECTED	424.5956 m/z @47.48 [151020OFc1_NvH-0949-Control-24.raw]	424.5955505371094	47.47992486	3.54365701333333	95.1715486752	91.62789166186667	181330.46875	1.1498173627847803E8	0	8032	31.637433174441913	1.095835935182918	1.516512412229854	424.5916442871094	424.60552978515625
1203	424.6869201660156	26.2223140602667					1	DETECTED	424.6869 m/z @26.22 [151020OFc1_NvH-0949-Control-24.raw]	424.6869201660156	26.2223140602667	5.12647285466667	97.1531351317333	92.02666227706662	270641.34375	1.2764752469774877E8	0	8032	0.11550219213047797	2.9513831651715807	1567.5183056506812	424.67767333984375	424.69036865234375
1204	424.70062255859375	29.6052484602667					1	DETECTED	424.7006 m/z @29.61 [151020OFc1_NvH-0949-Control-24.raw]	424.70062255859375	29.6052484602667	3.58955657626667	97.6034004333333	94.01384385706663	300223.125	1.3802990303222474E8	0	8032	0.21697821211228074	2.8220168298579904	0.009834932705486054	424.6912536621094	424.7007751464844
1205	424.7107849121094	27.5379244146667					1	DETECTED	424.7108 m/z @27.54 [151020OFc1_NvH-0949-Control-24.raw]	424.7107849121094	27.5379244146667	2.91529107095	87.9875038464	85.07221277545	6623893.0	3.209837377608582E8	2	8032	0.19641304420451888	1.3607803263300402	0.586600635037517	424.7008056640625	424.7205810546875
1206	424.7305908203125	41.0374755866667					1	DETECTED	424.7306 m/z @41.04 [151020OFc1_NvH-0949-Control-24.raw]	424.7305908203125	41.0374755866667	1.2535141024	94.5615939749333	93.3080798725333	2.1206252E7	7.964500933526527E8	2	8032	0.20714695456814525	0.5135252917868223	0.037745169769035324	424.7206115722656	424.7405700683594
1207	424.744384765625	30.1632735624					1	DETECTED	424.7444 m/z @30.16 [151020OFc1_NvH-0949-Control-24.raw]	424.744384765625	30.1632735624	3.1655837136	93.9673691722667	90.8017854586667	2807337.0	1.8491109256238604E8	0	8032	0.1344912113163268	0.6404773686504788	1.2486432275737878	424.7406005859375	424.7543640136719
[truncated: 32,247 more rows]
