# Supplementary material for: MSFC: a new feature construction method for accurate diagnosis of mass spectrometry data
Source: Sci Rep. 2023 Sep 21;13:15694. doi: 10.1038/s41598-023-42395-5 (PMC10514077; doi:10.1038/s41598-023-42395-5)
Supplement: Supplementary file 1 — Supplementary Information. [file 41598_2023_42395_MOESM1_ESM.zip › dataset/CRLM dataset/control/control25.csv]

row ID	row m/z	row retention time	row identity (main ID)	row identity (all IDs)	row identity (main ID + details)	row comment	row number of detected peaks	151020OFc1_NvH-0949-Control-25.raw Peak status	151020OFc1_NvH-0949-Control-25.raw Peak name	151020OFc1_NvH-0949-Control-25.raw Peak m/z	151020OFc1_NvH-0949-Control-25.raw Peak RT	151020OFc1_NvH-0949-Control-25.raw Peak RT start	151020OFc1_NvH-0949-Control-25.raw Peak RT end	151020OFc1_NvH-0949-Control-25.raw Peak duration time	151020OFc1_NvH-0949-Control-25.raw Peak height	151020OFc1_NvH-0949-Control-25.raw Peak area	151020OFc1_NvH-0949-Control-25.raw Peak charge	151020OFc1_NvH-0949-Control-25.raw Peak # data points	151020OFc1_NvH-0949-Control-25.raw Peak FWHM	151020OFc1_NvH-0949-Control-25.raw Peak tailing factor	151020OFc1_NvH-0949-Control-25.raw Peak asymmetry factor	151020OFc1_NvH-0949-Control-25.raw Peak m/z min	151020OFc1_NvH-0949-Control-25.raw Peak m/z max
1	400.0005798339844	35.4295155997333					1	DETECTED	400.0006 m/z @35.43 [151020OFc1_NvH-0949-Control-25.raw]	400.0005798339844	35.4295155997333	0.220672580266667	99.9010507730667	99.68037819280003	40565.1484375	9.88075484020166E7	0	7911	75.39259410786283	1.4811616575485593	1.9508108524145316	399.99652099609375	400.01031494140625
2	400.1249084472656	90.3081066517333					1	DETECTED	400.1249 m/z @90.31 [151020OFc1_NvH-0949-Control-25.raw]	400.1249084472656	90.3081066517333	7.96765865946667	99.6068022130667	91.63914355360004	204127.125	1.0065906881834456E8	0	7911	0.6995298525583991	0.6577040720757118	6.588922463570376	400.11761474609375	400.1346130371094
3	400.1608581542969	90.3081066517333					1	DETECTED	400.1609 m/z @90.31 [151020OFc1_NvH-0949-Control-25.raw]	400.1608581542969	90.3081066517333	3.91449806346667	96.9696487869333	93.05515072346664	166400.90625	9.804778854184183E7	0	7911	0.24393274948960197	0.5053808865630914	0.028942585759784686	400.1518249511719	400.17071533203125
4	400.1811218261719	17.791830904					1	DETECTED	400.1811 m/z @17.79 [151020OFc1_NvH-0949-Control-25.raw]	400.1811218261719	17.791830904	4.46100452613333	91.7668375349333	87.30583300879997	98539.296875	1.0356803537863041E8	0	7911	7.974592844391758	4.275094368665804	0.16890667885119173	400.171142578125	400.1813659667969
5	400.19140625	27.6175371162667					1	DETECTED	400.1914 m/z @27.62 [151020OFc1_NvH-0949-Control-25.raw]	400.19140625	27.6175371162667	3.24648708986667	99.2334460274667	95.98695893760002	1175298.875	1.4083125574522054E8	3	7911	0.15062960345036913	1.4176206162682672	1.4937632076601859	400.18145751953125	400.2013854980469
6	400.21246337890625	23.4268205898667					1	DETECTED	400.2125 m/z @23.43 [151020OFc1_NvH-0949-Control-25.raw]	400.21246337890625	23.4268205898667	2.68517860933333	97.3863258272	94.70114721786666	3020526.5	1.673370591745212E8	3	7911	0.2706199627547079	0.6106083937347266	0.065369812836059	400.2024841308594	400.21258544921875
7	400.22259521484375	20.2207526226667					1	DETECTED	400.2226 m/z @20.22 [151020OFc1_NvH-0949-Control-25.raw]	400.22259521484375	20.2207526226667	3.35192562533333	99.7712315925333	96.41930596719996	4850311.5	4.1464979896749145E8	2	7911	1.7454205984775868	2.9609002608973727	1.6741474558905103	400.2126159667969	400.2313232421875
8	400.2413330078125	35.4487728648					1	DETECTED	400.2413 m/z @35.45 [151020OFc1_NvH-0949-Control-25.raw]	400.2413330078125	35.4487728648	1.54388935466667	99.9883729621333	98.44448360746662	7.712064E7	1.6894359430830057E9	3	7911	0.31302567932473835	0.5190948226581543	1.3184401673398671	400.2313537597656	400.251220703125
9	400.2594909667969	77.0997207202667					1	DETECTED	400.2595 m/z @77.10 [151020OFc1_NvH-0949-Control-25.raw]	400.2594909667969	77.0997207202667	0.0102328069333333	97.7023613088	97.69212850186666	817051.8125	1.5034311049554867E8	2	7911	36.84493157704376	0.6248987750147215	0.2607030176759364	400.2514343261719	400.26947021484375
10	400.2732238769531	44.3258915877333					1	DETECTED	400.2732 m/z @44.33 [151020OFc1_NvH-0949-Control-25.raw]	400.2732238769531	44.3258915877333	2.67551852826667	93.7904542890667	91.11493576080004	217333.984375	1.0710202436570059E8	2	7911	24.155307315272953	1.2136888832156678	1.9262658642034425	400.2695007324219	400.2828063964844
11	400.2881774902344	91.7961270733333					1	DETECTED	400.2882 m/z @91.80 [151020OFc1_NvH-0949-Control-25.raw]	400.2881774902344	91.7961270733333	33.7378404706667	91.8754032232	58.1375627525333	77907.96875	8.365384520499864E7	0	7911	null	0.500682728982421	0.32155702844982875	400.28387451171875	400.2930603027344
12	400.3035583496094	89.8262806781333					1	DETECTED	400.3036 m/z @89.83 [151020OFc1_NvH-0949-Control-25.raw]	400.3035583496094	89.8262806781333	11.7656303224	95.3710921936	83.6054618712	123135.3828125	1.3126056319212624E8	0	7911	80.10981542659866	0.5138681690092223	0.03193683176124702	400.2936096191406	400.3117370605469
13	400.34161376953125	91.3928400061333					1	DETECTED	400.3416 m/z @91.39 [151020OFc1_NvH-0949-Control-25.raw]	400.34161376953125	91.3928400061333	0.0102328069333333	99.9992205674667	99.98898776053336	55851.47265625	1.0139910107892403E8	0	7911	0.9158799459456048	0.5337782571329608	0.04179817634144351	400.3324279785156	400.35137939453125
14	400.4490051269531	18.1367910328					1	DETECTED	400.4490 m/z @18.14 [151020OFc1_NvH-0949-Control-25.raw]	400.4490051269531	18.1367910328	3.51052331413333	98.7001249426667	95.18960162853338	671689.375	1.1052292646848375E8	4	7911	0.1330359992614376	2.3582825305514463	0.3624054481869053	400.4391784667969	400.458984375
15	400.460693359375	13.1229688408					1	DETECTED	400.4607 m/z @13.12 [151020OFc1_NvH-0949-Control-25.raw]	400.460693359375	13.1229688408	2.99615257466667	93.7488006205333	90.75264804586664	94356.9375	8.68282975926598E7	0	7911	10.158915331532988	0.5835369274497875	0.16559817032110294	400.4590148925781	400.4633483886719
16	400.473388671875	20.1263413285333					1	DETECTED	400.4734 m/z @20.13 [151020OFc1_NvH-0949-Control-25.raw]	400.473388671875	20.1263413285333	2.5681714928	99.386663016	96.8184915232	1814493.25	1.9455912389921534E8	4	7911	1.3903510838076762	0.9826162259038903	9.540793022088275	400.4635314941406	400.483154296875
17	400.4952087402344	26.6892270858667					1	DETECTED	400.4952 m/z @26.69 [151020OFc1_NvH-0949-Control-25.raw]	400.4952087402344	26.6892270858667	3.60482857786667	97.9127819410667	94.30795336320003	116760.9140625	9.996232994245815E7	0	7911	0.09312105178625885	2.6630022696187248	4.304795620088495	400.4859619140625	400.505126953125
18	400.5260009765625	27.6434001629333					1	DETECTED	400.5260 m/z @27.64 [151020OFc1_NvH-0949-Control-25.raw]	400.5260009765625	27.6434001629333	2.2866583872	97.9792729658667	95.69261457866669	528526.875	1.0834155401239699E8	0	7911	0.22872212087245813	0.5059888088565055	0.006272982671001202	400.5160217285156	400.5359802246094
19	400.54132080078125	10.8118033837333					1	DETECTED	400.5413 m/z @10.81 [151020OFc1_NvH-0949-Control-25.raw]	400.54132080078125	10.8118033837333	3.67042567253333	97.1453758133333	93.47495014079998	333637.90625	1.1892617008254637E8	0	7911	30.83713653370313	4.151651551071966	33.32673455219694	400.53607177734375	400.5491943359375
20	400.5592346191406	14.1091243717333					1	DETECTED	400.5592 m/z @14.11 [151020OFc1_NvH-0949-Control-25.raw]	400.5592346191406	14.1091243717333	2.71430932266667	94.8977763928	92.18346707013333	764018.1875	1.2037336029301561E8	3	7911	0.14052623322152868	4.500976071629633	4.91015193520148	400.5492858886719	400.5629577636719
21	400.572998046875	35.4487728648					1	DETECTED	400.5730 m/z @35.45 [151020OFc1_NvH-0949-Control-25.raw]	400.572998046875	35.4487728648	3.30405938613333	98.776934336	95.47287494986666	5.4307688E7	1.1438398871470776E9	3	7911	0.2699202132896943	1.1909412018843841	1.1810890551999738	400.5630187988281	400.5829772949219
22	400.5832824707031	23.8081203050667					1	DETECTED	400.5833 m/z @23.81 [151020OFc1_NvH-0949-Control-25.raw]	400.5832824707031	23.8081203050667	1.92022625573333	93.3011246728	91.38089841706667	324006.0625	1.0297473239691564E8	0	7911	0.10013575575936073	1.1254141742326313	0.017406284445373725	400.5830078125	400.5928649902344
23	400.59747314453125	5.38896060346667					1	DETECTED	400.5975 m/z @5.39 [151020OFc1_NvH-0949-Control-25.raw]	400.59747314453125	5.38896060346667	4.92633085466667	55.2689416245333	50.342610769866624	52833.46875	6.096949241834301E7	0	7911	0.3553837978321699	56.29908126600668	0.3491075403860719	400.5935363769531	400.5977478027344
24	400.6077575683594	31.7308692269333					1	DETECTED	400.6078 m/z @31.73 [151020OFc1_NvH-0949-Control-25.raw]	400.6077575683594	31.7308692269333	3.45295545866667	86.0827672208	82.62981176213333	55127.3125	9.239396511792032E7	0	7911	26.666142252171227	1.4744865105232023	2.3654923398837466	400.5977783203125	400.6153259277344
25	400.6437683105469	36.9761706450667					1	DETECTED	400.6438 m/z @36.98 [151020OFc1_NvH-0949-Control-25.raw]	400.6437683105469	36.9761706450667	3.6235575664	72.4251555930667	68.80159802666671	132771.625	9.566169008506076E7	0	7911	0.0610913637439765	1.0314274006715565	1.062854801343113	400.6343688964844	400.652099609375
26	400.67779541015625	20.2315442152					1	DETECTED	400.6778 m/z @20.23 [151020OFc1_NvH-0949-Control-25.raw]	400.67779541015625	20.2315442152	1.91030778026667	94.5130729930667	92.60276521280004	91800.5390625	9.845345837567005E7	0	7911	0.13210146963322345	2.5271974831412902	9.431093649209286	400.6680603027344	400.684326171875
27	400.69482421875	38.2883414325333					1	DETECTED	400.6948 m/z @38.29 [151020OFc1_NvH-0949-Control-25.raw]	400.69482421875	38.2883414325333	3.81160967466667	95.4468974077333	91.63528773306663	627120.375	1.2028919615240443E8	2	7911	20.28830692276639	0.5159979089805163	0.012371950407702658	400.6848449707031	400.70477294921875
28	400.71533203125	18.5624905605333					1	DETECTED	400.7153 m/z @18.56 [151020OFc1_NvH-0949-Control-25.raw]	400.71533203125	18.5624905605333	3.0831072624	98.0901385973333	95.00703133493329	949599.6875	1.7767567528332782E8	4	7911	5.0863870374163795	2.3044861562026426	29.29832180833287	400.7053527832031	400.7251892089844
29	400.73516845703125	22.6750337136					1	DETECTED	400.7352 m/z @22.68 [151020OFc1_NvH-0949-Control-25.raw]	400.73516845703125	22.6750337136	2.59766035093333	99.8687175213333	97.27105717039997	739215.5625	1.3575724352158666E8	4	7911	12.668952529105443	1.8679859247605817	2.713461841919375	400.7253723144531	400.7414855957031
30	400.7516174316406	25.4328333861333					1	DETECTED	400.7516 m/z @25.43 [151020OFc1_NvH-0949-Control-25.raw]	400.7516174316406	25.4328333861333	3.66123214906667	97.8685464882667	94.20731433920002	2778024.0	2.189238400904162E8	2	7911	15.129625301463161	1.044844094303763	0.9307952116775433	400.74163818359375	400.7608337402344
31	400.7708435058594	21.9476538834667					1	DETECTED	400.7708 m/z @21.95 [151020OFc1_NvH-0949-Control-25.raw]	400.7708435058594	21.9476538834667	2.23708963466667	98.9399558008	96.70286616613333	6921363.0	1.9054187499407783E8	0	7911	0.16077069345627848	1.7390366046281511	1.5893613724455526	400.7616882324219	400.78076171875
32	400.7813720703125	27.6796347954667					1	DETECTED	400.7814 m/z @27.68 [151020OFc1_NvH-0949-Control-25.raw]	400.7813720703125	27.6796347954667	3.77353950535	86.0084826488	82.23494314345	179124.90625	9.725787499381395E7	0	7911	13.646222477149479	2.6266315514907257	9.568857688574984E-4	400.7808837890625	400.7913513183594
33	400.7981872558594	5.29655120906667					1	DETECTED	400.7982 m/z @5.30 [151020OFc1_NvH-0949-Control-25.raw]	400.7981872558594	5.29655120906667	2.27668727786667	99.7271446546667	97.45045737680003	63547.2578125	9.195364097034436E7	0	7911	0.2771211213690705	4.650208203254829	0.5386427128112251	400.79150390625	400.80780029296875
34	400.8253173828125	24.7910254074667					1	DETECTED	400.8253 m/z @24.79 [151020OFc1_NvH-0949-Control-25.raw]	400.8253173828125	24.7910254074667	0.334586164266667	99.9667311997333	99.63214503546664	87095.3046875	1.0451340821462126E8	0	7911	0.025188456116239877	1.8655838756329501	3.9948799075820327	400.8153381347656	400.833984375
35	400.843994140625	37.0808295405333					1	DETECTED	400.8440 m/z @37.08 [151020OFc1_NvH-0949-Control-25.raw]	400.843994140625	37.0808295405333	0.0929888154666667	99.9883729621333	99.89538414666663	143849.953125	9.498797696935834E7	0	7911	104.1350788255526	1.6746099557616525	2.90121577860844	400.8340148925781	400.8491516113281
36	400.8591613769531	27.6175371162667					1	DETECTED	400.8592 m/z @27.62 [151020OFc1_NvH-0949-Control-25.raw]	400.8591613769531	27.6175371162667	0.6574925712	99.9883729621333	99.3308803909333	163929.609375	1.003417297827262E8	0	7911	12.238569875696896	2.353481174721391	0.5954472102789491	400.8492431640625	400.8681335449219
37	400.8781433105469	27.7028800248					1	DETECTED	400.8781 m/z @27.70 [151020OFc1_NvH-0949-Control-25.raw]	400.8781433105469	27.7028800248	0.0102328069333333	99.977458272	99.96722546506668	212702.890625	9.963931789395884E7	0	7911	16.896522323601197	0.6155236058556817	0.32745768259885055	400.8681640625	400.8810119628906
38	400.8910217285156	16.0099133456					1	DETECTED	400.8910 m/z @16.01 [151020OFc1_NvH-0949-Control-25.raw]	400.8910217285156	16.0099133456	0.0102328069333333	99.977458272	99.96722546506668	1283263.875	1.2699105493548381E8	0	7911	0.43306487437655505	0.8145883302619272	6.055412926955355	400.8810729980469	400.89599609375
39	400.906005859375	35.4487728648					1	DETECTED	400.9060 m/z @35.45 [151020OFc1_NvH-0949-Control-25.raw]	400.906005859375	35.4487728648	0.0222412101333333	99.9992205674667	99.97697935733336	1.9993236E7	4.704918547498155E8	0	7911	0.2768569158526333	1.2406749609591963	1.4490893153033781	400.8960266113281	400.9159851074219
40	400.9164123535156	50.86599206					1	DETECTED	400.9164 m/z @50.87 [151020OFc1_NvH-0949-Control-25.raw]	400.9164123535156	50.86599206	0.0102328069333333	99.9992205674667	99.98898776053336	375811.28125	1.1214418026683483E8	3	7911	10.789458839067223	0.502534284375448	0.002257503584543178	400.916015625	400.9263000488281
41	400.94134521484375	27.3840979021333					1	DETECTED	400.9413 m/z @27.38 [151020OFc1_NvH-0949-Control-25.raw]	400.94134521484375	27.3840979021333	0.0102328069333333	99.9556646386667	99.94543183173337	98455.4140625	9.93255352109904E7	0	7911	22.621884411334356	2.426400229726939	3.8026030486775437	400.9314270019531	400.944580078125
42	400.9547424316406	18.2587856792					1	DETECTED	400.9547 m/z @18.26 [151020OFc1_NvH-0949-Control-25.raw]	400.9547424316406	18.2587856792	0.0102328069333333	99.9992205674667	99.98898776053336	616068.3125	1.0877965867301011E8	0	7911	0.12430433873175417	1.3226461237643918	2.4264605998997344	400.9448547363281	400.9557800292969
43	400.9657897949219	18.5285907816					1	DETECTED	400.9658 m/z @18.53 [151020OFc1_NvH-0949-Control-25.raw]	400.9657897949219	18.5285907816	0.0810300994666667	99.9556646386667	99.87463453920003	775062.875	1.2928715003005154E8	0	7911	0.5316092399759746	1.0071238954474395	40.39815470768237	400.955810546875	400.9757385253906
44	400.9786071777344	31.1774465973333					1	DETECTED	400.9786 m/z @31.18 [151020OFc1_NvH-0949-Control-25.raw]	400.9786071777344	31.1774465973333	0.904494569333333	99.977458272	99.07296370266667	267059.96875	1.0556874470148838E8	0	7911	0.024914507181787116	1.7275899716661811	1.4660780287571114	400.975830078125	400.9883117675781
45	401.0013427734375	23.5237922757333					1	DETECTED	401.0013 m/z @23.52 [151020OFc1_NvH-0949-Control-25.raw]	401.0013427734375	23.5237922757333	0.0102328069333333	99.7162778938667	99.70604508693337	670398.3125	1.0849939551108722E8	5	7911	0.15476805582297715	0.6007950290693262	0.15451861558702146	400.991943359375	401.01080322265625
46	401.0305480957031	28.7539325237333					1	DETECTED	401.0305 m/z @28.75 [151020OFc1_NvH-0949-Control-25.raw]	401.0305480957031	28.7539325237333	0.0102328069333333	99.8040500325333	99.79381722559997	47650.7265625	8.931771554021366E7	0	7911	2.5197948103953607	1.6557075190802186	2.295689842272415	401.0211486816406	401.03509521484375
47	401.1084899902344	90.3745477082667					1	DETECTED	401.1085 m/z @90.37 [151020OFc1_NvH-0949-Control-25.raw]	401.1084899902344	90.3745477082667	0.0222412101333333	99.825583216	99.80334200586667	142195.796875	1.2896476701358657E8	0	7911	0.013310211444618858	0.5527076671657273	0.6019102690404431	401.09857177734375	401.1158752441406
48	401.14520263671875	90.3745477082667					1	DETECTED	401.1452 m/z @90.37 [151020OFc1_NvH-0949-Control-25.raw]	401.14520263671875	90.3745477082667	0.300267282933333	98.3112813301333	98.01101404719996	32431.251953125	9.932411355152488E7	0	7911	90.92495523293724	0.5440566029747288	0.08811320594945757	401.1375427246094	401.1492004394531
49	401.15948486328125	91.0868063842667					1	DETECTED	401.1595 m/z @91.09 [151020OFc1_NvH-0949-Control-25.raw]	401.15948486328125	91.0868063842667	5.49615141813333	99.7382028938667	94.24205147573338	475421.21875	9.242880834292531E7	0	7911	0.5338508805157289	1.4986419317213326	0.9145586256947208	401.1506042480469	401.1689147949219
50	401.1759948730469	20.1945654450667					1	DETECTED	401.1760 m/z @20.19 [151020OFc1_NvH-0949-Control-25.raw]	401.1759948730469	20.1945654450667	3.63302832266667	94.6998835410667	91.06685521840002	182044.828125	1.0617858682450306E8	0	7911	6.086599835496447	3.758848361915444	0.42016902673569895	401.1698913574219	401.1858825683594
51	401.1962890625	38.2453562970667					1	DETECTED	401.1963 m/z @38.25 [151020OFc1_NvH-0949-Control-25.raw]	401.1962890625	38.2453562970667	3.15007555786667	99.7601025770667	96.61002701920003	259386.125	1.1760816386283219E8	3	7911	0.23730405054448767	0.6096699742105953	0.2188930564785692	401.1863708496094	401.19708251953125
52	401.2071533203125	32.4601904616					1	DETECTED	401.2072 m/z @32.46 [151020OFc1_NvH-0949-Control-25.raw]	401.2071533203125	32.4601904616	1.97020948426667	99.5407656864	97.57055620213332	1723564.375	1.703197043504236E8	3	7911	21.619590109802708	0.5111053946358293	0.9309999568945658	401.1971740722656	401.2171325683594
53	401.22540283203125	16.0246088376					1	DETECTED	401.2254 m/z @16.02 [151020OFc1_NvH-0949-Control-25.raw]	401.22540283203125	16.0246088376	2.68517860933333	99.2443895677333	96.55921095839996	830331.9375	1.5896685340888816E8	3	7911	0.16841268561255873	2.5546278439980106	6.35116155642668	401.2171630859375	401.2305908203125
54	401.2406005859375	35.3968842208					1	DETECTED	401.2406 m/z @35.40 [151020OFc1_NvH-0949-Control-25.raw]	401.2406005859375	35.3968842208	3.92375462533333	99.7382028938667	95.81444826853337	5180275.0	2.6899633975806683E8	2	7911	0.2562157604378612	0.7877479061882091	0.22919340757808662	401.2306213378906	401.2505798339844
55	401.2529296875	25.4418286530667					1	DETECTED	401.2529 m/z @25.44 [151020OFc1_NvH-0949-Control-25.raw]	401.2529296875	25.4418286530667	3.68902608053333	92.4324132581333	88.74338717759997	680133.125	1.2560888174315245E8	0	7911	4.271713199783573	1.9848974258401273	13.296109248886193	401.2506103515625	401.2626037597656
56	401.2726135253906	21.9327289781333					1	DETECTED	401.2726 m/z @21.93 [151020OFc1_NvH-0949-Control-25.raw]	401.2726135253906	21.9327289781333	2.37574230506667	99.3756633786667	96.99992107360004	2903668.25	1.457748557361627E8	2	7911	0.1652576629192808	1.6239190351742927	102.32713631749856	401.26263427734375	401.28118896484375
57	401.28729248046875	19.5626233165333					1	DETECTED	401.2873 m/z @19.56 [151020OFc1_NvH-0949-Control-25.raw]	401.28729248046875	19.5626233165333	6.81924061653333	92.4415697296	85.62232911306667	300773.96875	9.855067736449403E7	0	7911	0.1997589886108635	0.9962575380614422	7.858087132504405	401.2834167480469	401.2929382324219
58	401.30096435546875	38.8159620944					1	DETECTED	401.3010 m/z @38.82 [151020OFc1_NvH-0949-Control-25.raw]	401.30096435546875	38.8159620944	1.9302666512	97.2547184848	95.3244518336	38092.90234375	1.0544757467397648E8	0	7911	89.93374301985394	1.2921601543393615	1.5843203086787232	401.30096435546875	401.3102722167969
59	401.376708984375	20.1392369304					1	DETECTED	401.3767 m/z @20.14 [151020OFc1_NvH-0949-Control-25.raw]	401.376708984375	20.1392369304	3.4627489616	99.1901426221333	95.7273936605333	116184.4453125	9.58455523280688E7	0	7911	0.13353239489524782	2.8701305046850822	10.030268688078815	401.3682556152344	401.3865661621094
60	401.41070556640625	27.1101537064					1	DETECTED	401.4107 m/z @27.11 [151020OFc1_NvH-0949-Control-25.raw]	401.41070556640625	27.1101537064	3.4627489616	95.2098589154667	91.7471099538667	151814.34375	1.0504210393203837E8	0	7911	0.08427886812837215	3.3517358775655843	0.010390659499661533	401.4011535644531	401.4158630371094
61	401.4259338378906	12.2261379058667					1	DETECTED	401.4259 m/z @12.23 [151020OFc1_NvH-0949-Control-25.raw]	401.4259338378906	12.2261379058667	3.76434169895	99.4966719957333	95.73233029678329	195814.140625	9.471831326995216E7	0	7911	0.28043458042883707	2.0100921669074268	2.2587689021666764	401.4163513183594	401.4354553222656
62	401.4496765136719	20.3365578909333					1	DETECTED	401.4497 m/z @20.34 [151020OFc1_NvH-0949-Control-25.raw]	401.4496765136719	20.3365578909333	3.93307522453333	99.3979300746667	95.46485485013338	496975.0625	1.0338695657117085E8	0	7911	2.159637373074986	0.5587799377009846	3.375348086415615	401.4397277832031	401.45947265625
63	401.46710205078125	18.5419910109333					1	DETECTED	401.4671 m/z @18.54 [151020OFc1_NvH-0949-Control-25.raw]	401.46710205078125	18.5419910109333	2.7241218928	99.1687179474667	96.4445960546667	153281.125	1.0888601210582018E8	0	7911	0.09676891597892379	0.6237278204707761	1.4840205177547523	401.45977783203125	401.4698181152344
64	401.47998046875	30.4659421701333					1	DETECTED	401.4800 m/z @30.47 [151020OFc1_NvH-0949-Control-25.raw]	401.47998046875	30.4659421701333	3.40544429706667	96.9475219693333	93.54207767226663	165123.390625	9.533198406239556E7	0	7911	3.3392182665512493	2.332353392443124	0.04555469467324943	401.4700012207031	401.4895324707031
65	401.50164794921875	23.5559876272					1	DETECTED	401.5016 m/z @23.56 [151020OFc1_NvH-0949-Control-25.raw]	401.50164794921875	23.5559876272	3.30405938613333	99.3646721253333	96.06061273919997	108823.1015625	9.315990128178516E7	0	7911	7.3018844917202586	2.3716411493205163	10.535221132799151	401.4922790527344	401.5116271972656
66	401.52581787109375	10.4683706597333					1	DETECTED	401.5258 m/z @10.47 [151020OFc1_NvH-0949-Control-25.raw]	401.52581787109375	10.4683706597333	3.53898998933333	96.5066631989333	92.96767320959997	109465.765625	1.0639076809031871E8	0	7911	1.2843181468625708	0.6245295526611628	0.15173193741501195	401.5158996582031	401.5312194824219
67	401.5412292480469	32.4601904616					1	DETECTED	401.5412 m/z @32.46 [151020OFc1_NvH-0949-Control-25.raw]	401.5412292480469	32.4601904616	2.61703146853333	94.6409570474667	92.02392557893337	1021073.25	1.2732133191511528E8	0	7911	0.08735174398346146	0.5418136419507426	0.025229539805002612	401.53125	401.55120849609375
68	401.5628967285156	17.539108336					1	DETECTED	401.5629 m/z @17.54 [151020OFc1_NvH-0949-Control-25.raw]	401.5628967285156	17.539108336	2.83093703066667	97.2436395682667	94.41270253760003	1074182.0	1.4178781740990525E8	3	7911	0.16728067421782455	3.599072144752437	2.4361276785094437	401.55291748046875	401.5657043457031
69	401.5757141113281	35.5054392930667					1	DETECTED	401.5757 m/z @35.51 [151020OFc1_NvH-0949-Control-25.raw]	401.5757141113281	35.5054392930667	1.31346458853333	98.5690742946667	97.25560970613337	1115350.5	1.3055052815743968E8	0	7911	0.20488311857214825	0.5069028021911425	0.6317623650634578	401.56573486328125	401.58563232421875
70	401.5884704589844	45.7236566248					1	DETECTED	401.5885 m/z @45.72 [151020OFc1_NvH-0949-Control-25.raw]	401.5884704589844	45.7236566248	1.56452209653333	98.9508678269333	97.38634573039998	106258.25	1.0288046086732687E8	0	7911	24.74766623835044	1.1026749818665726	2.1574310658996287	401.58575439453125	401.5981750488281
71	401.6265869140625	12.3159363642667					1	DETECTED	401.6266 m/z @12.32 [151020OFc1_NvH-0949-Control-25.raw]	401.6265869140625	12.3159363642667	4.54492850986667	89.4136560544	84.86872754453333	220187.90625	1.0709433736192751E8	0	7911	0.2994289139530757	1.0554198670558792	66.69125706652441	401.6170959472656	401.6359558105469
72	401.68206787109375	14.9962979232					1	DETECTED	401.6821 m/z @15.00 [151020OFc1_NvH-0949-Control-25.raw]	401.68206787109375	14.9962979232	3.6235575664	99.890156864	96.26659929760001	40516.58203125	9.349398517181273E7	0	7911	1.916277875617526	4.2323396242859	10.662803044646276	401.67230224609375	401.68768310546875
73	401.69775390625	27.7310606586667					1	DETECTED	401.6978 m/z @27.73 [151020OFc1_NvH-0949-Control-25.raw]	401.69775390625	27.7310606586667	3.77353950535	98.7329387952	94.95939928985	224725.328125	1.0966642757151811E8	2	7911	7.43292852588241	2.611850859302982	2.27163538303422	401.6877746582031	401.70465087890625
74	401.71466064453125	39.5649928570667					1	DETECTED	401.7147 m/z @39.56 [151020OFc1_NvH-0949-Control-25.raw]	401.71466064453125	39.5649928570667	2.41506886133333	98.1233655397333	95.70829667839998	1315472.125	1.688031438893747E8	2	7911	24.872458089567246	0.512321770594457	0.015621657023930632	401.7048034667969	401.7246398925781
75	401.7247314453125	19.8730381661333					1	DETECTED	401.7247 m/z @19.87 [151020OFc1_NvH-0949-Control-25.raw]	401.7247314453125	19.8730381661333	0.220672580266667	99.2555286749333	99.03485609466664	260010.125	1.2419423932415277E8	0	7911	0.7706016752348965	0.708756898197452	0.6975636719857452	401.72467041015625	401.73175048828125
76	401.74176025390625	39.5649928570667					1	DETECTED	401.7418 m/z @39.56 [151020OFc1_NvH-0949-Control-25.raw]	401.74176025390625	39.5649928570667	2.9861880304	98.6562526069333	95.67006457653329	694553.9375	1.5809114887678722E8	2	7911	20.273079537171903	0.5306773497618908	0.033747249628201914	401.7318115234375	401.751708984375
77	401.75482177734375	24.8370526893333					1	DETECTED	401.7548 m/z @24.84 [151020OFc1_NvH-0949-Control-25.raw]	401.75482177734375	24.8370526893333	4.30979348293333	88.9614674458667	84.65167396293337	373473.75	1.193678462672292E8	0	7911	0.569738334627317	0.5869623751215192	0.1716210941847409	401.7518615722656	401.7640686035156
78	401.7740783691406	21.9476538834667					1	DETECTED	401.7741 m/z @21.95 [151020OFc1_NvH-0949-Control-25.raw]	401.7740783691406	21.9476538834667	1.450359156	96.9917466325333	95.5413874765333	676919.8125	1.0409923946618266E8	0	7911	0.18249525256736376	3.68396157175957	91.77788071123175	401.7641296386719	401.783935546875
79	401.8269958496094	12.2658875269333					1	DETECTED	401.8270 m/z @12.27 [151020OFc1_NvH-0949-Control-25.raw]	401.8269958496094	12.2658875269333	1.0569589064	99.9667311997333	98.9097722933333	195387.359375	1.1529318814805152E8	3	7911	0.14951323605243694	0.6961596251839143	100.90710544757235	401.8170471191406	401.83685302734375
80	401.8606872558594	21.0134108474667					1	DETECTED	401.8607 m/z @21.01 [151020OFc1_NvH-0949-Control-25.raw]	401.8606872558594	21.0134108474667	0.0102328069333333	99.9444946664	99.93426185946667	1326517.875	1.2208477802917014E8	3	7911	0.09272760713082207	0.575801522950685	0.6373447010704447	401.85076904296875	401.87066650390625
81	401.87091064453125	37.13982458					1	DETECTED	401.8709 m/z @37.14 [151020OFc1_NvH-0949-Control-25.raw]	401.87091064453125	37.13982458	3.6141016752	99.6508076746667	96.03670599946669	528925.6875	1.2728361821826664E8	0	7911	0.19470554361250691	0.696091548117383	0.3844602994004911	401.8706970214844	401.87353515625
82	401.88360595703125	27.3962190296					1	DETECTED	401.8836 m/z @27.40 [151020OFc1_NvH-0949-Control-25.raw]	401.88360595703125	27.3962190296	0.0102328069333333	99.9992205674667	99.98898776053336	607679.3125	1.1440894319860539E8	3	7911	16.358806642764257	0.9003921744686809	0.3523493135298082	401.8736877441406	401.8871154785156
83	401.8971252441406	17.5023278261333					1	DETECTED	401.8971 m/z @17.50 [151020OFc1_NvH-0949-Control-25.raw]	401.8971252441406	17.5023278261333	0.0102328069333333	99.9444946664	99.93426185946667	630795.375	1.2720034539929456E8	0	7911	3.725409481441087	1.2704394721541132	1.4101229315081898	401.88714599609375	401.9071044921875
84	401.9119873046875	27.6285491506667					1	DETECTED	401.9120 m/z @27.63 [151020OFc1_NvH-0949-Control-25.raw]	401.9119873046875	27.6285491506667	0.0459080898666667	99.9883729621333	99.94246487226663	294555.03125	1.0957360701420608E8	0	7911	8.098485023028914	0.6692070874190513	0.019103722850956517	401.90716552734375	401.9218444824219
85	401.9361267089844	23.0896677330667					1	DETECTED	401.9361 m/z @23.09 [151020OFc1_NvH-0949-Control-25.raw]	401.9361267089844	23.0896677330667	0.0222412101333333	99.879371472	99.85713026186667	122560.390625	9.813621954181032E7	0	7911	0.02897171773279439	2.8507719243817635	0.005757098020551841	401.9268493652344	401.94598388671875
86	401.95721435546875	12.8604447133333					1	DETECTED	401.9572 m/z @12.86 [151020OFc1_NvH-0949-Control-25.raw]	401.95721435546875	12.8604447133333	0.0102328069333333	99.977458272	99.96722546506668	1004508.4375	1.1913800031136549E8	4	7911	0.42685503386196544	2.475648594242177	3.1502215799609714	401.9472351074219	401.9671936035156
87	401.9784851074219	22.3775119445333					1	DETECTED	401.9785 m/z @22.38 [151020OFc1_NvH-0949-Control-25.raw]	401.9784851074219	22.3775119445333	0.0459080898666667	99.9992205674667	99.95331247760002	40544.8515625	8.878336612423679E7	0	7911	67.38896592390478	2.329653650861504	4.238503972122077	401.9776611328125	401.9882507324219
88	401.99920654296875	90.8362737005333					1	DETECTED	401.9992 m/z @90.84 [151020OFc1_NvH-0949-Control-25.raw]	401.99920654296875	90.8362737005333	0.0102328069333333	99.890156864	99.87992405706667	137793.875	9.70063821103779E7	0	7911	0.11616560480189264	0.5502060706475115	0.005634742928194859	401.98931884765625	402.0091857910156
89	402.03497314453125	90.0798073568					1	DETECTED	402.0350 m/z @90.08 [151020OFc1_NvH-0949-Control-25.raw]	402.03497314453125	90.0798073568	0.104830384	99.7162778938667	99.61144750986671	84492.2890625	9.582550648867747E7	0	7911	77.72351239323565	0.5618124959740163	0.12435256556317593	402.0251159667969	402.0426330566406
90	402.0526428222656	22.45731908					1	DETECTED	402.0526 m/z @22.46 [151020OFc1_NvH-0949-Control-25.raw]	402.0526428222656	22.45731908	0.567320620533333	99.9667311997333	99.39941057919997	539496.125	1.1105096841887037E8	0	7911	0.06261287109937896	95.81125516555952	202.09448124530496	402.04302978515625	402.06097412109375
91	402.140380859375	92.1667474098667					1	DETECTED	402.1404 m/z @92.17 [151020OFc1_NvH-0949-Control-25.raw]	402.140380859375	92.1667474098667	1.52314796613333	99.879371472	98.35622350586667	71446.8671875	9.311190037484618E7	0	7911	1.8119477245622448	0.5131319405153519	0.16969666436187258	402.1311340332031	402.1499938964844
92	402.1632385253906	91.0679417117333					1	DETECTED	402.1632 m/z @91.07 [151020OFc1_NvH-0949-Control-25.raw]	402.1632385253906	91.0679417117333	1.8125488008	98.3003026314667	96.4877538306667	114958.65625	1.0012447244946033E8	0	7911	0.6017649562991494	0.5167474840627575	2.667374114071476	402.15380859375	402.16937255859375
93	402.1795959472656	66.0645403344					1	DETECTED	402.1796 m/z @66.06 [151020OFc1_NvH-0949-Control-25.raw]	402.1795959472656	66.0645403344	0.0102328069333333	99.9992205674667	99.98898776053336	243768.65625	4.728634587925509E8	3	7911	58.64683015636462	0.7719632578204964	1.9261225731265441	402.17254638671875	402.1817321777344
94	402.1952209472656	21.0005855045333					1	DETECTED	402.1952 m/z @21.00 [151020OFc1_NvH-0949-Control-25.raw]	402.1952209472656	21.0005855045333	1.37678675733333	99.9556646386667	98.57887788133337	872874.1875	1.2812689400512041E8	2	7911	16.26764453642282	0.7261885078012682	0.8501963163619449	402.1853332519531	402.2052001953125
95	402.20526123046875	37.1181933954667					1	DETECTED	402.2053 m/z @37.12 [151020OFc1_NvH-0949-Control-25.raw]	402.20526123046875	37.1181933954667	5.83594930666667	91.5379254826667	85.70197617600002	420811.71875	1.2010524297616693E8	3	7911	23.410176346867964	3.9329210008960818	0.02653197845371776	402.2052307128906	402.2064514160156
96	402.2164611816406	22.4384236994667					1	DETECTED	402.2165 m/z @22.44 [151020OFc1_NvH-0949-Control-25.raw]	402.2164611816406	22.4384236994667	2.67551852826667	96.936507612	94.26098908373334	759786.0	1.8272726674366668E8	2	7911	10.027321028348135	0.860137433351532	0.5589676619701834	402.2065124511719	402.2176208496094
97	402.2276306152344	14.9553400368					1	DETECTED	402.2276 m/z @14.96 [151020OFc1_NvH-0949-Control-25.raw]	402.2276306152344	14.9553400368	3.03479934986667	98.8640733008	95.82927395093333	1287707.5	1.5955116104530874E8	0	7911	0.15796543807883268	0.9990205131108266	0.6094577142408385	402.2176513671875	402.23760986328125
98	402.23895263671875	23.622222332					1	DETECTED	402.2390 m/z @23.62 [151020OFc1_NvH-0949-Control-25.raw]	402.23895263671875	23.622222332	2.80188354133333	98.6234742370667	95.82159069573338	189904.546875	1.3352914336813204E8	0	7911	0.22048600151786601	7.556113814377121	0.9242796218855712	402.2376403808594	402.24285888671875
99	402.25286865234375	22.4132465093333					1	DETECTED	402.2529 m/z @22.41 [151020OFc1_NvH-0949-Control-25.raw]	402.25286865234375	22.4132465093333	2.83093703066667	99.2334460274667	96.40250899680002	592608.875	1.3622629794498488E8	0	7911	0.1595157410476773	35.445868433956	5.798191322066193	402.2428894042969	402.26220703125
100	402.2755432128906	21.9881786037333					1	DETECTED	402.2755 m/z @21.99 [151020OFc1_NvH-0949-Control-25.raw]	402.2755432128906	21.9881786037333	3.05430568346667	92.387093112	89.33278742853334	122303.3671875	9.054925376474942E7	0	7911	72.85098085120084	3.0638144869206694	27.3757020049243	402.26556396484375	402.2854309082031
101	402.29071044921875	19.6178928616					1	DETECTED	402.2907 m/z @19.62 [151020OFc1_NvH-0949-Control-25.raw]	402.29071044921875	19.6178928616	0.0459080898666667	92.3962447696	92.35033667973333	67931.9375	1.1684287189908826E8	0	7911	0.06504858069297725	2.3592481231926334	3.718496246385267	402.2855529785156	402.292724609375
102	402.3034362792969	91.8754032232					1	DETECTED	402.3034 m/z @91.88 [151020OFc1_NvH-0949-Control-25.raw]	402.3034362792969	91.8754032232	8.36506065493333	92.3556308733333	83.99057021839997	258777.59375	9.165406601236664E7	0	7911	0.21300196888245182	1.811805541946439	1.5561569842783904	402.2935791015625	402.30535888671875
103	402.3188171386719	89.8262806781333					1	DETECTED	402.3188 m/z @89.83 [151020OFc1_NvH-0949-Control-25.raw]	402.3188171386719	89.8262806781333	0.0102328069333333	97.7799938061333	97.76976099919997	625549.375	3.624382544622223E8	0	7911	1.7066679502582502	0.5041330194401108	0.018736106760095194	402.3116149902344	402.32720947265625
104	402.3577575683594	91.7569149573333					1	DETECTED	402.3578 m/z @91.76 [151020OFc1_NvH-0949-Control-25.raw]	402.3577575683594	91.7569149573333	14.9962979232	99.7712315925333	84.7749336693333	47728.4921875	1.1816402295088302E8	0	7911	0.8799302858598423	0.5392809896851175	0.07844240896506377	402.3507995605469	402.3665771484375
105	402.41790771484375	24.1577432541333					1	DETECTED	402.4179 m/z @24.16 [151020OFc1_NvH-0949-Control-25.raw]	402.41790771484375	24.1577432541333	4.87960835546667	97.8020853424	92.92247698693333	232548.53125	9.603403671211855E7	0	7911	0.08384256291468262	4.81487465539816	0.021181959893976154	402.4081726074219	402.4278869628906
106	402.4533996582031	22.4132465093333					1	DETECTED	402.4534 m/z @22.41 [151020OFc1_NvH-0949-Control-25.raw]	402.4533996582031	22.4132465093333	2.97679819173333	97.8131439704	94.83634577866667	472250.84375	1.2854535234489132E8	0	7911	9.49499063175832	0.6385090883216571	1.744122815950952	402.44366455078125	402.4632263183594
107	402.4736633300781	17.8200257322667					1	DETECTED	402.4737 m/z @17.82 [151020OFc1_NvH-0949-Control-25.raw]	402.4736633300781	17.8200257322667	3.4627489616	99.6834114501333	96.2206624885333	258158.578125	1.0831411186902225E8	0	7911	6.525599438278839	0.5311532022864887	23.739151872724644	402.4637145996094	402.4832763671875
108	402.5173645019531	38.4842137832					1	DETECTED	402.5174 m/z @38.48 [151020OFc1_NvH-0949-Control-25.raw]	402.5173645019531	38.4842137832	1.4397238984	99.7822127389333	98.34248884053329	198829.59375	1.1680931912809747E8	0	7911	26.7154305922568	1.44806049735241	2.2202293300224785	402.50775146484375	402.52734375
109	402.53839111328125	15.6691800757333					1	DETECTED	402.5384 m/z @15.67 [151020OFc1_NvH-0949-Control-25.raw]	402.53839111328125	15.6691800757333	3.49133438906667	99.890156864	96.39882247493334	750672.625	1.2126219831348857E8	3	7911	8.331619888378244	2.3909248562828416	11.879894276548596	402.5285339355469	402.54833984375
110	402.5499267578125	18.0992603608					1	DETECTED	402.5499 m/z @18.10 [151020OFc1_NvH-0949-Control-25.raw]	402.5499267578125	18.0992603608	3.93307522453333	99.0595560789333	95.12648085439997	161430.96875	9.403900717123702E7	3	7911	2.7519845422018143	6.052587082154475	0.21525362668056994	402.5484313964844	402.5521240234375
111	402.5621337890625	14.980939644					1	DETECTED	402.5621 m/z @14.98 [151020OFc1_NvH-0949-Control-25.raw]	402.5621337890625	14.980939644	3.58609139573333	99.8364139898667	96.25032259413337	819515.5	1.1634173287640399E8	6	7911	0.13295144445265805	5.373107409055672	4.546402885896792	402.55224609375	402.57208251953125
112	402.5810241699219	27.6285491506667					1	DETECTED	402.5810 m/z @27.63 [151020OFc1_NvH-0949-Control-25.raw]	402.5810241699219	27.6285491506667	2.7241218928	99.8364139898667	97.1122920970667	120848.0703125	9.077870190125315E7	0	7911	0.1330503341340048	2.0823123929225007	4.803622127340983	402.5721435546875	402.5909729003906
113	402.6009826660156	37.1759137912					1	DETECTED	402.6010 m/z @37.18 [151020OFc1_NvH-0949-Control-25.raw]	402.6009826660156	37.1759137912	2.36589091813333	99.8364139898667	97.47052307173337	33828.28515625	9.311227211457402E7	0	7911	91.91807394196428	1.372150920637135	1.891133932247605	402.5911865234375	402.608642578125
114	402.6187744140625	24.1739242674667					1	DETECTED	402.6188 m/z @24.17 [151020OFc1_NvH-0949-Control-25.raw]	402.6187744140625	24.1739242674667	5.62035848106667	99.8687175213333	94.24835904026662	190278.515625	9.864614041182691E7	0	7911	1.3831606935228216	3.2863341589883905	0.09714870100238522	402.6088562011719	402.62872314453125
115	402.63922119140625	44.1467556128					1	DETECTED	402.6392 m/z @44.15 [151020OFc1_NvH-0949-Control-25.raw]	402.63922119140625	44.1467556128	1.25024479466667	99.9556646386667	98.70541984400003	69203.171875	9.933621484773551E7	0	7911	93.82484273340364	1.1308233962786052	1.2548175288642485	402.6292419433594	402.6398010253906
116	402.64990234375	24.388203572					1	DETECTED	402.6499 m/z @24.39 [151020OFc1_NvH-0949-Control-25.raw]	402.64990234375	24.388203572	0.981014281866667	99.9556646386667	98.97465035680004	145697.078125	1.0173595356303069E8	0	7911	1.9725338311917575	3.3517606346818654	1.7434795518288837	402.64007568359375	402.6597595214844
117	402.66497802734375	22.8280378424					1	DETECTED	402.6650 m/z @22.83 [151020OFc1_NvH-0949-Control-25.raw]	402.66497802734375	22.8280378424	0.9702039824	99.9556646386667	98.98546065626671	69759.3984375	9.256661425598672E7	0	7911	4.99763639196696	2.177903496716233	3.3616294692423616	402.659912109375	402.6749572753906
118	402.683349609375	21.8289890288					1	DETECTED	402.6833 m/z @21.83 [151020OFc1_NvH-0949-Control-25.raw]	402.683349609375	21.8289890288	0.948258506933333	99.9556646386667	99.00740613173338	40420.9921875	9.345721770268156E7	0	7911	76.668886043135	2.2555772397311857	3.636786667197374	402.67498779296875	402.688720703125
119	402.69873046875	25.7594962165333					1	DETECTED	402.6987 m/z @25.76 [151020OFc1_NvH-0949-Control-25.raw]	402.69873046875	25.7594962165333	0.937256491733333	99.9667311997333	99.02947470799997	1021036.3125	1.230789280018674E8	2	7911	0.31531473452979597	0.527708949911077	0.1344286351659487	402.6888732910156	402.70758056640625
120	402.71759033203125	21.9327289781333					1	DETECTED	402.7176 m/z @21.93 [151020OFc1_NvH-0949-Control-25.raw]	402.71759033203125	21.9327289781333	0.937256491733333	99.9883729621333	99.05111647039996	1.0409758E7	3.276916347660317E8	2	7911	0.2661257653343263	11.352554536925298	2.389372737551457	402.7076110839844	402.7275695800781
121	402.7276611328125	14.9453256797333					1	DETECTED	402.7277 m/z @14.95 [151020OFc1_NvH-0949-Control-25.raw]	402.7276611328125	14.9453256797333	0.948258506933333	99.9992205674667	99.05096206053337	61998.66796875	9.315520133700724E7	0	7911	15.790641758802407	3.5295300945900197	0.0030002236200207	402.72760009765625	402.72955322265625
122	402.7395935058594	30.2948191138667					1	DETECTED	402.7396 m/z @30.29 [151020OFc1_NvH-0949-Control-25.raw]	402.7395935058594	30.2948191138667	0.780889218933333	99.9992205674667	99.21833134853335	1114170.875	1.2823098120132272E8	2	7911	0.17337722992108695	1.1860107000439755	1.185398079388887	402.7297058105469	402.74957275390625
123	402.7579040527344	23.3280572816					1	DETECTED	402.7579 m/z @23.33 [151020OFc1_NvH-0949-Control-25.raw]	402.7579040527344	23.3280572816	0.780889218933333	99.9992205674667	99.21833134853335	208470.921875	1.6715404890066344E8	0	7911	2.3185428202080764	5.237047291269841	285.5229166754564	402.7496337890625	402.76788330078125
124	402.77276611328125	90.4681315608					1	DETECTED	402.7728 m/z @90.47 [151020OFc1_NvH-0949-Control-25.raw]	402.77276611328125	90.4681315608	0.780889218933333	99.7271446546667	98.94625543573336	120010.578125	1.1212178030888395E8	0	7911	74.98632838263272	0.5463799077957838	0.3246374623555431	402.7680358886719	402.7826232910156
125	402.7966003417969	39.4261862858667					1	DETECTED	402.7966 m/z @39.43 [151020OFc1_NvH-0949-Control-25.raw]	402.7966003417969	39.4261862858667	0.104830384	99.672574028	99.567743644	32742.740234375	1.0193119666731922E8	0	7911	64.06204431630266	1.2349649154631457	1.4918852521901467	402.78668212890625	402.79833984375
126	402.808349609375	71.3659527442667					1	DETECTED	402.8083 m/z @71.37 [151020OFc1_NvH-0949-Control-25.raw]	402.808349609375	71.3659527442667	0.128166950666667	99.6617907717333	99.53362382106663	59919.59375	1.1751219071429622E8	0	7911	9.787083024030466	0.6800130275053559	0.3473524638166166	402.7983703613281	402.8088073730469
127	402.81903076171875	24.1976598872					1	DETECTED	402.8190 m/z @24.20 [151020OFc1_NvH-0949-Control-25.raw]	402.81903076171875	24.1976598872	0.0810300994666667	99.9992205674667	99.91819046800002	106637.5390625	9.718571874572138E7	0	7911	47.17585288064278	2.2163388978246994	2.0663653579233814	402.8091125488281	402.8289794921875
128	402.8290710449219	71.3659527442667					1	DETECTED	402.8291 m/z @71.37 [151020OFc1_NvH-0949-Control-25.raw]	402.8290710449219	71.3659527442667	0.0694865357333333	99.847141256	99.77765472026667	101184.7890625	9.608479707810722E7	0	7911	31.91266406936846	0.6968021380860507	0.1422043726601956	402.8290710449219	402.8388977050781
129	402.8453063964844	71.3792552837333					1	DETECTED	402.8453 m/z @71.38 [151020OFc1_NvH-0949-Control-25.raw]	402.8453063964844	71.3792552837333	0.0810300994666667	99.551830104	99.47080000453333	91650.1796875	1.0838229534456915E8	0	7911	12.40428942410486	0.6749365423442134	0.1779476938369819	402.8392028808594	402.8483581542969
130	402.8583679199219	11.8730851072					1	DETECTED	402.8584 m/z @11.87 [151020OFc1_NvH-0949-Control-25.raw]	402.8583679199219	11.8730851072	0.0102328069333333	99.9556646386667	99.94543183173337	764408.625	1.1660832730343464E8	3	7911	0.18258293601980036	10.2067458418639	15.061492069139431	402.848388671875	402.8682861328125
131	402.873046875	15.632842692					1	DETECTED	402.8730 m/z @15.63 [151020OFc1_NvH-0949-Control-25.raw]	402.873046875	15.632842692	0.0102328069333333	99.9992205674667	99.98898776053336	471347.15625	1.2205839982869214E8	0	7911	8.302520157150733	0.8391983721698737	2.457661561712579	402.868408203125	402.8830261230469
132	402.883544921875	17.5942227514667					1	DETECTED	402.8835 m/z @17.59 [151020OFc1_NvH-0949-Control-25.raw]	402.883544921875	17.5942227514667	0.266450813866667	99.9010507730667	99.63459995920003	71586.8125	1.3805956077992424E8	0	7911	10.052616611072501	4.072797439514404	11.737719093298297	402.883056640625	402.88580322265625
133	402.89581298828125	26.5206832045333					1	DETECTED	402.8958 m/z @26.52 [151020OFc1_NvH-0949-Control-25.raw]	402.89581298828125	26.5206832045333	0.0102328069333333	99.9992205674667	99.98898776053336	568661.5625	1.4273095680464128E8	3	7911	10.457353421054467	0.5459343169268496	0.8271812358730529	402.8858642578125	402.9057922363281
134	402.9139404296875	39.5220748544					1	DETECTED	402.9139 m/z @39.52 [151020OFc1_NvH-0949-Control-25.raw]	402.9139404296875	39.5220748544	0.0222412101333333	99.9992205674667	99.97697935733336	178843.375	1.2642865202960896E8	0	7911	31.937832900142155	1.0811942204299536	1.791156168782949	402.90582275390625	402.92388916015625
135	402.93267822265625	56.2379101018667					1	DETECTED	402.9327 m/z @56.24 [151020OFc1_NvH-0949-Control-25.raw]	402.93267822265625	56.2379101018667	0.0102328069333333	99.9119108362667	99.90167802933337	127752.984375	1.231797508172122E8	0	7911	35.32209107195684	0.7444900200915386	0.4631698359076475	402.9241638183594	402.9393005371094
136	402.9493408203125	56.2379101018667					1	DETECTED	402.9493 m/z @56.24 [151020OFc1_NvH-0949-Control-25.raw]	402.9493408203125	56.2379101018667	0.0102328069333333	99.9444946664	99.93426185946667	157033.28125	1.512259423917383E8	0	7911	72.53101387070367	0.7639230062432719	0.5116709176626817	402.9394226074219	402.9493713378906
137	402.9593811035156	15.0757158922667					1	DETECTED	402.9594 m/z @15.08 [151020OFc1_NvH-0949-Control-25.raw]	402.9593811035156	15.0757158922667	0.0459080898666667	99.9883729621333	99.94246487226663	507302.375	1.3121833710866018E8	0	7911	0.13240448348644662	6.86300696810691	14.254908327419045	402.94940185546875	402.9693298339844
138	402.9714660644531	31.6528746757333					1	DETECTED	402.9715 m/z @31.65 [151020OFc1_NvH-0949-Control-25.raw]	402.9714660644531	31.6528746757333	0.0102328069333333	99.8579158085333	99.84768300159998	344960.78125	1.3850571662540045E8	4	7911	0.3208041510278292	2.7601168220433676	4.849270252832499	402.9694519042969	402.9814147949219
139	402.9858093261719	56.266271792					1	DETECTED	402.9858 m/z @56.27 [151020OFc1_NvH-0949-Control-25.raw]	402.9858093261719	56.266271792	0.0575894752	99.9556646386667	99.8980751634667	176243.421875	1.3246442771701708E8	0	7911	55.95850523507373	0.8034043593604858	0.5656459343106086	402.9814758300781	402.9889221191406
140	402.9989318847656	47.3096590568					1	DETECTED	402.9989 m/z @47.31 [151020OFc1_NvH-0949-Control-25.raw]	402.9989318847656	47.3096590568	0.0459080898666667	99.8147270672	99.76881897733332	201088.765625	1.4545326230261013E8	0	7911	33.59923297902542	0.9433136629815877	0.7708361370330897	402.98895263671875	402.9997863769531
141	403.0097961425781	47.3096590568					1	DETECTED	403.0098 m/z @47.31 [151020OFc1_NvH-0949-Control-25.raw]	403.0097961425781	47.3096590568	0.0340037544	99.6508076746667	99.61680392026669	258122.46875	1.2136743286050816E8	0	7911	22.38579998034631	0.9314500516283549	0.90969086683679	403.0000305175781	403.0197448730469
142	403.0269775390625	47.3096590568					1	DETECTED	403.0270 m/z @47.31 [151020OFc1_NvH-0949-Control-25.raw]	403.0269775390625	47.3096590568	0.0102328069333333	99.8579158085333	99.84768300159998	211999.953125	1.2078893017758419E8	0	7911	47.11356253948194	1.0404839878254128	22.98623464082686	403.0198059082031	403.0315246582031
143	403.04156494140625	47.3096590568					1	DETECTED	403.0416 m/z @47.31 [151020OFc1_NvH-0949-Control-25.raw]	403.04156494140625	47.3096590568	0.1863209448	99.9992205674667	99.81289962266669	249159.359375	1.2286076172864957E8	0	7911	22.57194772422448	1.0261286848305318	0.18192751770201052	403.0316467285156	403.0511779785156
144	403.0611877441406	24.8855453818667					1	DETECTED	403.0612 m/z @24.89 [151020OFc1_NvH-0949-Control-25.raw]	403.0611877441406	24.8855453818667	0.1863209448	99.9226980357333	99.7363770909333	262947.9375	1.4011495148287898E8	0	7911	26.019823757468302	7.154017822609147	1.6089883019917681	403.05120849609375	403.0711364746094
145	403.07171630859375	24.8551121765333					1	DETECTED	403.0717 m/z @24.86 [151020OFc1_NvH-0949-Control-25.raw]	403.07171630859375	24.8551121765333	0.197757990933333	99.0922474202667	98.89448942933336	206063.90625	1.435898498836571E8	0	7911	30.038138914660465	1.9026005604127798	0.049128968604240236	403.0711975097656	403.079345703125
146	403.0893859863281	24.8551121765333					1	DETECTED	403.0894 m/z @24.86 [151020OFc1_NvH-0949-Control-25.raw]	403.0893859863281	24.8551121765333	0.0102328069333333	99.6068022130667	99.59656940613337	289730.34375	1.3728654934312987E8	0	7911	20.79300004667412	5.872435082083714	2.4056551196740217	403.0794982910156	403.099365234375
147	403.1052551269531	48.8158376893333					1	DETECTED	403.1053 m/z @48.82 [151020OFc1_NvH-0949-Control-25.raw]	403.1052551269531	48.8158376893333	0.2092891848	99.2883872317333	99.0790980469333	242858.90625	1.5092919410282895E8	0	7911	23.828135492713535	1.0319252365269687	1.178220080363498	403.0994567871094	403.115234375
148	403.1283874511719	88.9839275829333					1	DETECTED	403.1284 m/z @88.98 [151020OFc1_NvH-0949-Control-25.raw]	403.1283874511719	88.9839275829333	1.3238810408	99.7162778938667	98.3923968530667	276499.125	1.7034113169987154E8	2	7911	35.99625018260905	0.5764399843602576	0.18960890305933226	403.1184387207031	403.13836669921875
149	403.1415100097656	48.8705767949333					1	DETECTED	403.1415 m/z @48.87 [151020OFc1_NvH-0949-Control-25.raw]	403.1415100097656	48.8705767949333	1.3238810408	96.0904927082667	94.76661166746669	272841.1875	2.0913628445846903E8	0	7911	0.5934697926729271	0.8602174289713959	6.714385498978443	403.1383972167969	403.14617919921875
150	403.15618896484375	24.8256299821333					1	DETECTED	403.1562 m/z @24.83 [151020OFc1_NvH-0949-Control-25.raw]	403.15618896484375	24.8256299821333	1.3238810408	99.9444946664	98.6206136256	299854.78125	1.7559310474667853E8	0	7911	13.771945695881413	1.9267102304915635	10.896980611604011	403.1462097167969	403.162841796875
151	403.1728515625	47.6737736589333					1	DETECTED	403.1729 m/z @47.67 [151020OFc1_NvH-0949-Control-25.raw]	403.1728515625	47.6737736589333	1.07848816053333	94.8675292496	93.78904108906667	358946.09375	1.774494832118041E8	0	7911	9.382296153554663	0.9786814010523751	0.7497977380507949	403.1628723144531	403.17572021484375
152	403.18572998046875	14.2457936922667					1	DETECTED	403.1857 m/z @14.25 [151020OFc1_NvH-0949-Control-25.raw]	403.18572998046875	14.2457936922667	0.0102328069333333	99.9992205674667	99.98898776053336	1271675.125	2.0330122280883965E8	3	7911	0.15062603640445182	12.267950511831302	21.82215918678322	403.1757507324219	403.1947326660156
153	403.2047424316406	30.6794062672					1	DETECTED	403.2047 m/z @30.68 [151020OFc1_NvH-0949-Control-25.raw]	403.2047424316406	30.6794062672	0.0575894752	99.5958983496	99.5383088744	1698967.375	2.2179793297555915E8	3	7911	59.222607091692396	2.9283865883420623	3.646450524106044	403.19476318359375	403.2088317871094
154	403.2188415527344	21.9327289781333					1	DETECTED	403.2188 m/z @21.93 [151020OFc1_NvH-0949-Control-25.raw]	403.2188415527344	21.9327289781333	0.0575894752	98.3442520402667	98.28666256506669	4401068.5	4.0357512821829134E8	3	7911	0.3182648989902823	2.154231878085177	0.4873541443400303	403.2088623046875	403.22882080078125
155	403.2319641113281	31.7038528413333					1	DETECTED	403.2320 m/z @31.70 [151020OFc1_NvH-0949-Control-25.raw]	403.2319641113281	31.7038528413333	0.0102328069333333	99.9992205674667	99.98898776053336	1699690.75	2.504898209517462E8	2	7911	0.21040570196156239	1.6891447362551284	0.7909958155032717	403.2288513183594	403.234619140625
156	403.24462890625	33.6029583562667					1	DETECTED	403.2446 m/z @33.60 [151020OFc1_NvH-0949-Control-25.raw]	403.24462890625	33.6029583562667	0.0575894752	99.9444946664	99.8869051912	8068151.5	4.02587395687753E8	2	7911	0.2977653916508629	0.6082543514237982	2.055799823666207	403.2346496582031	403.2546081542969
157	403.256591796875	89.8712888538667					1	DETECTED	403.2566 m/z @89.87 [151020OFc1_NvH-0949-Control-25.raw]	403.256591796875	89.8712888538667	0.0575894752	96.5066631989333	96.44907372373329	694192.125	2.219644015339087E8	0	7911	0.0850566953740497	0.5071238087902888	0.00167389364965404	403.254638671875	403.2665710449219
158	403.2720642089844	89.8712888538667					1	DETECTED	403.2721 m/z @89.87 [151020OFc1_NvH-0949-Control-25.raw]	403.2720642089844	89.8712888538667	0.0575894752	94.8474650544	94.7898755792	612406.8125	2.2636375326935598E8	0	7911	51.45446781417656	0.5140819007721571	0.045541581102733215	403.2666015625	403.28204345703125
159	403.29046630859375	66.0645403344					1	DETECTED	403.2905 m/z @66.06 [151020OFc1_NvH-0949-Control-25.raw]	403.29046630859375	66.0645403344	0.0575894752	94.8474650544	94.7898755792	489021.25	2.4525531649222964E8	0	7911	47.44213993315699	0.6439986558732697	0.6004701195537184	403.2820739746094	403.3004455566406
160	403.3098449707031	42.7278069978667					1	DETECTED	403.3098 m/z @42.73 [151020OFc1_NvH-0949-Control-25.raw]	403.3098449707031	42.7278069978667	0.0575894752	99.2443895677333	99.18680009253329	423539.78125	2.4217574909341043E8	2	7911	12.422338477344645	0.824344693500005	2.6739601530895634	403.30047607421875	403.31982421875
161	403.3209228515625	42.5441715645333					1	DETECTED	403.3209 m/z @42.54 [151020OFc1_NvH-0949-Control-25.raw]	403.3209228515625	42.5441715645333	0.7362854704	94.8272587658667	94.0909732954667	330784.6875	2.6635869290749446E8	0	7911	11.09941964394902	0.8080230896651558	0.3336720026465583	403.3198547363281	403.3309020996094
162	403.33099365234375	38.4185080210667					1	DETECTED	403.3310 m/z @38.42 [151020OFc1_NvH-0949-Control-25.raw]	403.33099365234375	38.4185080210667	0.7362854704	94.8174068538667	94.0811213834667	244762.1875	2.807935456220988E8	0	7911	44.4640225748378	1.0971021763260278	1.8797989889484237	403.3309326171875	403.33734130859375
163	403.34735107421875	38.4185080210667					1	DETECTED	403.3474 m/z @38.42 [151020OFc1_NvH-0949-Control-25.raw]	403.34735107421875	38.4185080210667	1.50250901146667	99.8579158085333	98.35540679706664	293255.5	2.720321365124215E8	3	7911	2.9944127739394872	1.4774357582137079	14.99733698318065	403.3373718261719	403.3573303222656
164	403.36407470703125	53.0070775754667					1	DETECTED	403.3641 m/z @53.01 [151020OFc1_NvH-0949-Control-25.raw]	403.36407470703125	53.0070775754667	1.50250901146667	94.8272587658667	93.32474975440003	243815.390625	2.8425215738452333E8	0	7911	11.501315023528953	0.7858381310473028	0.16748165168554058	403.35736083984375	403.3704833984375
165	403.3804931640625	43.1677125330667					1	DETECTED	403.3805 m/z @43.17 [151020OFc1_NvH-0949-Control-25.raw]	403.3804931640625	43.1677125330667	1.50250901146667	94.8272587658667	93.32474975440003	254457.890625	2.9359127924918956E8	3	7911	21.320135898650452	0.9788655422640824	2.2060829644337505	403.37054443359375	403.387451171875
166	403.3974609375	44.2408148706667					1	DETECTED	403.3975 m/z @44.24 [151020OFc1_NvH-0949-Control-25.raw]	403.3974609375	44.2408148706667	1.50250901146667	99.4528222984	97.95031328693332	382703.46875	3.0326071338457453E8	3	7911	22.26764903246606	1.8148813093766765	2.08571228714923	403.3874816894531	403.4074401855469
167	403.408203125	32.8791334944					1	DETECTED	403.4082 m/z @32.88 [151020OFc1_NvH-0949-Control-25.raw]	403.408203125	32.8791334944	1.78394079466667	99.0595560789333	97.27561528426662	245907.984375	3.0512742722329414E8	0	7911	36.222787832062025	1.487758996567433	0.4043422934039074	403.407470703125	403.41595458984375
168	403.42596435546875	37.7977176381333					1	DETECTED	403.4260 m/z @37.80 [151020OFc1_NvH-0949-Control-25.raw]	403.42596435546875	37.7977176381333	1.77413679173333	95.5768147384	93.80267794666668	250128.734375	2.9255210736201394E8	3	7911	31.50182506773792	1.8294356559510245	1.3814979276470973	403.4159851074219	403.43206787109375
169	403.44207763671875	43.1077257554667					1	DETECTED	403.4421 m/z @43.11 [151020OFc1_NvH-0949-Control-25.raw]	403.44207763671875	43.1077257554667	1.77413679173333	98.7001249426667	96.92598815093338	342506.28125	2.99420725357042E8	2	7911	12.947485598042796	0.8701779883721832	3.0823314222682945	403.4320983886719	403.4520568847656
170	403.4543151855469	10.2562264429333					1	DETECTED	403.4543 m/z @10.26 [151020OFc1_NvH-0949-Control-25.raw]	403.4543151855469	10.2562264429333	1.77413679173333	99.0922474202667	97.31811062853338	336593.5625	3.2384904991865164E8	0	7911	25.26285027708503	10.355700813707749	8.44152423656836	403.45208740234375	403.46429443359375
171	403.4764099121094	20.576648648					1	DETECTED	403.4764 m/z @20.58 [151020OFc1_NvH-0949-Control-25.raw]	403.4764099121094	20.576648648	1.77413679173333	99.3428883309333	97.56875153919998	1271107.5	3.065799520852639E8	2	7911	0.2431207028192368	6.368125671706536	11.082057525856191	403.4664306640625	403.48638916015625
172	403.4901123046875	46.3476849277333					1	DETECTED	403.4901 m/z @46.35 [151020OFc1_NvH-0949-Control-25.raw]	403.4901123046875	46.3476849277333	1.06772777946667	99.8147270672	98.74699928773333	440634.59375	3.2863842474663913E8	0	7911	9.437903737788616	0.6872735829050394	0.5571823169875207	403.4864196777344	403.5000305175781
173	403.5032653808594	43.7094895090667					1	DETECTED	403.5033 m/z @43.71 [151020OFc1_NvH-0949-Control-25.raw]	403.5032653808594	43.7094895090667	1.77413679173333	94.7095186744	92.93538188266668	236123.109375	3.0829081963787496E8	0	7911	26.072444595169507	1.1021946212095906	0.6085951002625508	403.5001220703125	403.50982666015625
174	403.51983642578125	14.2659584528					1	DETECTED	403.5198 m/z @14.27 [151020OFc1_NvH-0949-Control-25.raw]	403.51983642578125	14.2659584528	2.81142907706667	99.0705123317333	96.25908325466662	1028644.3125	2.834094984249651E8	3	7911	0.1311073418683133	125.48918508432301	14.303416314575534	403.5098571777344	403.5263366699219
175	403.5363464355469	12.6891530138667					1	DETECTED	403.5363 m/z @12.69 [151020OFc1_NvH-0949-Control-25.raw]	403.5363464355469	12.6891530138667	1.3977445736	99.8364139898667	98.4386694162667	7555037.0	3.687385784909671E8	3	7911	0.1383495469333944	58.44880351464779	129.49776763649083	403.5263671875	403.54632568359375
176	403.5469055175781	28.0942107362667					1	DETECTED	403.5469 m/z @28.09 [151020OFc1_NvH-0949-Control-25.raw]	403.5469055175781	28.0942107362667	2.82105195493333	99.7382028938667	96.91715093893337	661505.875	2.96538848327088E8	0	7911	13.84679578056556	0.5542968180374247	0.6832684649805859	403.5463562011719	403.556884765625
177	403.56915283203125	42.9908766994667					1	DETECTED	403.5692 m/z @42.99 [151020OFc1_NvH-0949-Control-25.raw]	403.56915283203125	42.9908766994667	2.87017851413333	94.4345404733333	91.56436195919997	241121.8125	2.5914211342935404E8	3	7911	16.413782908503904	0.9675752827911732	0.5070355174251587	403.5592041015625	403.5732727050781
178	403.5832824707031	36.1065989773333					1	DETECTED	403.5833 m/z @36.11 [151020OFc1_NvH-0949-Control-25.raw]	403.5832824707031	36.1065989773333	2.87017851413333	99.9992205674667	97.12904205333336	390778.0	2.7770337252674574E8	2	7911	6.920639135115572	1.2907905843790237	0.9311828587844531	403.57330322265625	403.59326171875
179	403.60198974609375	42.9547672117333					1	DETECTED	403.6020 m/z @42.95 [151020OFc1_NvH-0949-Control-25.raw]	403.60198974609375	42.9547672117333	1.8125488008	92.3754034570667	90.5628546562667	283853.5	4.066914133549616E8	0	7911	27.239650669019937	1.0148388747934727	1.5049186690863614	403.5933532714844	403.6031494140625
180	403.6131896972656	42.9547672117333					1	DETECTED	403.6132 m/z @42.95 [151020OFc1_NvH-0949-Control-25.raw]	403.6131896972656	42.9547672117333	1.8316839896	92.3754034570667	90.5437194674667	415641.84375	3.1037552158364105E8	0	7911	2.7299354602117347	1.2399813962810196	3.2594620933394567	403.6033020019531	403.6207580566406
181	403.6307678222656	42.9547672117333					1	DETECTED	403.6308 m/z @42.95 [151020OFc1_NvH-0949-Control-25.raw]	403.6307678222656	42.9547672117333	2.87989712986667	93.4594932448	90.57959611493334	565619.9375	2.776165803559817E8	0	7911	2.9354798221326064	0.5161546023739396	0.03570595360968575	403.62078857421875	403.6407470703125
182	403.6490478515625	30.1165110352					1	DETECTED	403.6490 m/z @30.12 [151020OFc1_NvH-0949-Control-25.raw]	403.6490478515625	30.1165110352	0.311924009333333	95.7488193546667	95.43689534533335	242805.1875	2.4891764237056696E8	0	7911	4.43319928484199	1.573177923859499	0.5858388147404034	403.6407775878906	403.6590270996094
183	403.6620178222656	40.1711115954667					1	DETECTED	403.6620 m/z @40.17 [151020OFc1_NvH-0949-Control-25.raw]	403.6620178222656	40.1711115954667	2.9574089144	92.3010024013333	89.3435934869333	178358.875	2.777094803650854E8	0	7911	34.38852847718664	1.2003454765547625	0.7132310797789518	403.6590881347656	403.663330078125
184	403.6733703613281	44.0965064954667					1	DETECTED	403.6734 m/z @44.10 [151020OFc1_NvH-0949-Control-25.raw]	403.6733703613281	44.0965064954667	2.9574089144	97.1234887824	94.166079868	226452.5	2.322961607282854E8	0	7911	31.851502592103213	1.3342895850952472	0.5002171986779674	403.66339111328125	403.683349609375
185	403.68621826171875	39.551607788					1	DETECTED	403.6862 m/z @39.55 [151020OFc1_NvH-0949-Control-25.raw]	403.68621826171875	39.551607788	2.96711096186667	92.3556308733333	89.38851991146663	180641.921875	3.0118685047472256E8	0	7911	17.595402453051666	1.3894677204713337	1.9387811144188236	403.68341064453125	403.6902160644531
186	403.7002258300781	13.8996539757333					1	DETECTED	403.7002 m/z @13.90 [151020OFc1_NvH-0949-Control-25.raw]	403.7002258300781	13.8996539757333	2.97679819173333	95.8139373450667	92.83713915333337	349552.8125	1.6998518292564213E8	0	7911	19.01062417687959	1.603464361826968	4.985244934161108	403.69024658203125	403.701171875
187	403.71124267578125	26.2435237293333					1	DETECTED	403.7112 m/z @26.24 [151020OFc1_NvH-0949-Control-25.raw]	403.71124267578125	26.2435237293333	2.97679819173333	98.3003026314667	95.32350443973337	4738833.5	4.022159831817599E8	2	7911	8.91725737009164	0.546361346795375	0.28310795147901124	403.7012939453125	403.7212219238281
188	403.72955322265625	21.6332261869333					1	DETECTED	403.7296 m/z @21.63 [151020OFc1_NvH-0949-Control-25.raw]	403.72955322265625	21.6332261869333	3.18851243706667	92.3962447696	89.20773233253334	4068399.5	2.3327370495097426E8	2	7911	0.30419615242958997	0.7588115259270909	0.6976103342728349	403.72125244140625	403.7395324707031
189	403.7457580566406	33.6169150408					1	DETECTED	403.7458 m/z @33.62 [151020OFc1_NvH-0949-Control-25.raw]	403.7457580566406	33.6169150408	3.37117272026667	96.4080549890667	93.03688226880003	3883159.75	2.3138970766883218E8	2	7911	0.5004240927223691	0.9327336187741073	54.45301613361836	403.73956298828125	403.7557373046875
190	403.757568359375	32.2686342690667					1	DETECTED	403.7576 m/z @32.27 [151020OFc1_NvH-0949-Control-25.raw]	403.757568359375	32.2686342690667	9.6482813392	90.3837828888	80.7355015496	190802.171875	1.9274822163011158E8	0	7911	11.361999989374375	1.7891430009799163	3.799213942562307	403.7558898925781	403.7672424316406
191	403.7748718261719	39.4975269693333					1	DETECTED	403.7749 m/z @39.50 [151020OFc1_NvH-0949-Control-25.raw]	403.7748718261719	39.4975269693333	6.91904556373333	96.9252867042667	90.00624114053336	154850.171875	1.4067558322833505E8	0	7911	12.740291750809899	1.4668281106529613	3.0577283406261895	403.767578125	403.783935546875
192	403.7853698730469	39.5220748544					1	DETECTED	403.7854 m/z @39.52 [151020OFc1_NvH-0949-Control-25.raw]	403.7853698730469	39.5220748544	1.1000482672	99.6834114501333	98.58336318293331	145607.28125	1.719777781580132E8	0	7911	60.18540465965193	1.512143050544891	2.0189716962826894	403.7852478027344	403.79498291015625
193	403.8085632324219	28.8407294861333					1	DETECTED	403.8086 m/z @28.84 [151020OFc1_NvH-0949-Control-25.raw]	403.8085632324219	28.8407294861333	1.6723774696	99.9556646386667	98.28328716906671	133228.53125	1.2343734725976965E8	0	7911	19.149006129005706	2.7030235235625817	3.685110323964855	403.798583984375	403.81414794921875
194	403.82415771484375	22.6391881352					1	DETECTED	403.8242 m/z @22.64 [151020OFc1_NvH-0949-Control-25.raw]	403.82415771484375	22.6391881352	0.0222412101333333	99.4528222984	99.43058108826666	141262.5	1.1102030403000104E8	0	7911	4.312750200378829	3.3921813384099946	0.0030265644266959527	403.8141784667969	403.832763671875
195	403.8428649902344	9.69537460933333					1	DETECTED	403.8429 m/z @9.70 [151020OFc1_NvH-0949-Control-25.raw]	403.8428649902344	9.69537460933333	0.0575894752	99.8579158085333	99.8003263333333	466596.625	1.0556240836045918E8	3	7911	0.14791238138899665	2.229648075715144	0.5571549160110335	403.8328857421875	403.8528137207031
196	403.85467529296875	14.2252437176					1	DETECTED	403.8547 m/z @14.23 [151020OFc1_NvH-0949-Control-25.raw]	403.85467529296875	14.2252437176	0.116532286666667	99.7382028938667	99.62167060720003	265667.75	9.692299476042938E7	0	7911	0.10762712626214466	0.5312351470432565	0.9004818322274925	403.8529357910156	403.860107421875
197	403.8702392578125	12.6891530138667					1	DETECTED	403.8702 m/z @12.69 [151020OFc1_NvH-0949-Control-25.raw]	403.8702392578125	12.6891530138667	0.0102328069333333	99.9335312285333	99.92329842159997	4764006.5	1.7001673191910926E8	3	7911	0.15610083437652555	6.050085928190982	4.767785352030118	403.8602600097656	403.8802185058594
198	403.88726806640625	24.62032742					1	DETECTED	403.8873 m/z @24.62 [151020OFc1_NvH-0949-Control-25.raw]	403.88726806640625	24.62032742	0.0102328069333333	99.9992205674667	99.98898776053336	473947.1875	1.0792590242024685E8	3	7911	0.12673751703585978	0.6372998750543868	0.24864311447443474	403.8802490234375	403.8972473144531
199	403.90008544921875	21.4410638773333					1	DETECTED	403.9001 m/z @21.44 [151020OFc1_NvH-0949-Control-25.raw]	403.90008544921875	21.4410638773333	1.89021621626667	99.9883729621333	98.09815674586663	93196.8515625	9.80682804213285E7	0	7911	15.45859816618598	2.929414611414429	4.992557768225347	403.89727783203125	403.9014587402344
200	403.9114685058594	29.2672954546667					1	DETECTED	403.9115 m/z @29.27 [151020OFc1_NvH-0949-Control-25.raw]	403.9114685058594	29.2672954546667	0.0102328069333333	99.9992205674667	99.98898776053336	528788.1875	1.0994354240043375E8	3	7911	6.7377666520898885	0.8484217634454135	0.4339273679388734	403.9014892578125	403.9213562011719
201	403.92425537109375	34.3270362122667					1	DETECTED	403.9243 m/z @34.33 [151020OFc1_NvH-0949-Control-25.raw]	403.92425537109375	34.3270362122667	0.0102328069333333	99.9667311997333	99.95649839279997	42121.92578125	1.1421618013758382E8	0	7911	98.25452315514924	1.458551036323893	1.8846580563983075	403.9214782714844	403.9342346191406
202	403.93560791015625	34.1006117445333					1	DETECTED	403.9356 m/z @34.10 [151020OFc1_NvH-0949-Control-25.raw]	403.93560791015625	34.1006117445333	0.522206702133333	99.8364139898667	99.31420728773337	34374.765625	7.991961470066814E7	0	7911	88.85519962212427	1.5432648589672937	2.072622904385355	403.9344482421875	403.9403381347656
203	403.9512023925781	13.8658317378667					1	DETECTED	403.9512 m/z @13.87 [151020OFc1_NvH-0949-Control-25.raw]	403.9512023925781	13.8658317378667	0.0102328069333333	99.977458272	99.96722546506668	356532.3125	1.1825482572986113E8	4	7911	12.487588867131109	4.077271346804993	9.670790657237932	403.94122314453125	403.961181640625
204	403.9723205566406	21.9476538834667					1	DETECTED	403.9723 m/z @21.95 [151020OFc1_NvH-0949-Control-25.raw]	403.9723205566406	21.9476538834667	0.0222412101333333	99.9992205674667	99.97697935733336	281311.65625	1.0526934299806039E8	0	7911	1.4251025981309162	0.6212524749752445	20.61938038193208	403.96234130859375	403.9822692871094
205	403.9905700683594	12.8721114618667					1	DETECTED	403.9906 m/z @12.87 [151020OFc1_NvH-0949-Control-25.raw]	403.9905700683594	12.8721114618667	0.0102328069333333	99.9444946664	99.93426185946667	85708.65625	9.701800063251302E7	0	7911	0.11272947501452357	5.296367983479842	22.212940008057558	403.9823303222656	404.00048828125
206	404.0019836425781	12.4773602973333					1	DETECTED	404.0020 m/z @12.48 [151020OFc1_NvH-0949-Control-25.raw]	404.0019836425781	12.4773602973333	0.0102328069333333	99.9444946664	99.93426185946667	57250.796875	9.23795512485357E7	0	7911	7.907148384043884	6.590461313534113	0.0725671705045789	404.0006103515625	404.0079345703125
207	404.0334167480469	46.1920153226667					1	DETECTED	404.0334 m/z @46.19 [151020OFc1_NvH-0949-Control-25.raw]	404.0334167480469	46.1920153226667	0.0222412101333333	99.8687175213333	99.84647631119996	391313.78125	1.3287667314783292E8	0	7911	0.43814615439443116	0.8716536751681488	0.15916871280268066	404.0235290527344	404.0425720214844
208	404.0885009765625	38.4591121624					1	DETECTED	404.0885 m/z @38.46 [151020OFc1_NvH-0949-Control-25.raw]	404.0885009765625	38.4591121624	0.300267282933333	95.2849225634667	94.98465528053336	48475.28125	1.1399662509285443E8	0	7911	92.39301160616237	1.2500161257390376	1.4956176581218026	404.0881652832031	404.0971984863281
209	404.1197204589844	88.9839275829333					1	DETECTED	404.1197 m/z @88.98 [151020OFc1_NvH-0949-Control-25.raw]	404.1197204589844	88.9839275829333	0.0810300994666667	99.9883729621333	99.90734286266662	9374733.0	4.9636819098790354E8	0	7911	0.925618991923173	2.2416735631360463	3.0283641718739953	404.11126708984375	404.12945556640625
210	404.156005859375	90.3081066517333					1	DETECTED	404.1560 m/z @90.31 [151020OFc1_NvH-0949-Control-25.raw]	404.156005859375	90.3081066517333	0.0102328069333333	99.9992205674667	99.98898776053336	106647.1953125	9.596449989392999E7	0	7911	0.03996783336786791	0.5444518545328227	0.00929818359996892	404.1470031738281	404.16583251953125
211	404.1773376464844	9.69537460933333					1	DETECTED	404.1773 m/z @9.70 [151020OFc1_NvH-0949-Control-25.raw]	404.1773376464844	9.69537460933333	0.0102328069333333	99.9992205674667	99.98898776053336	296487.25	1.2822277403475034E8	3	7911	0.09078336245727137	11.647516699647891	5.204365883459355	404.1676330566406	404.1816711425781
212	404.1918640136719	90.0705588426667					1	DETECTED	404.1919 m/z @90.07 [151020OFc1_NvH-0949-Control-25.raw]	404.1918640136719	90.0705588426667	0.0102328069333333	99.9883729621333	99.97814015519997	4605691.5	2.0105043855579937E8	3	7911	0.09145441553251032	2.6131103786414034	8.383000448329947	404.18194580078125	404.19366455078125
213	404.20367431640625	25.3004180096					1	DETECTED	404.2037 m/z @25.30 [151020OFc1_NvH-0949-Control-25.raw]	404.20367431640625	25.3004180096	2.6366395576	99.7929688013333	97.1563292437333	1.0417914E7	4.4782044603081685E8	3	7911	0.24388230120204568	0.7835215009475812	0.15065907033851716	404.1937255859375	404.2136535644531
214	404.2189636230469	90.0798073568					1	DETECTED	404.2190 m/z @90.08 [151020OFc1_NvH-0949-Control-25.raw]	404.2189636230469	90.0798073568	3.59550384186667	99.8040500325333	96.20854619066662	731412.8125	1.814180834661788E8	0	7911	0.03279504196237326	0.5012398274719787	0.7944355548854213	404.21368408203125	404.220947265625
215	404.23095703125	21.6332261869333					1	DETECTED	404.2310 m/z @21.63 [151020OFc1_NvH-0949-Control-25.raw]	404.23095703125	21.6332261869333	0.0102328069333333	99.9992205674667	99.98898776053336	1667977.875	2.0812303248664883E8	3	7911	4.223373047978619	0.586186891214398	4.213661126509869	404.2209777832031	404.24090576171875
216	404.2522888183594	29.9561647149333					1	DETECTED	404.2523 m/z @29.96 [151020OFc1_NvH-0949-Control-25.raw]	404.2522888183594	29.9561647149333	3.41480990933333	99.3756633786667	95.96085346933337	4683468.5	2.0403617291433215E8	3	7911	0.18425692906533087	45.98258780704728	23.310771355773056	404.2423095703125	404.26226806640625
217	404.2630920410156	24.6065237616					1	DETECTED	404.2631 m/z @24.61 [151020OFc1_NvH-0949-Control-25.raw]	404.2630920410156	24.6065237616	10.2120943773333	97.791054112	87.5789597346667	256675.640625	9.243414031089002E7	0	7911	66.4672511079395	2.8325054799549956	8.512741987451344	404.2623596191406	404.27056884765625
218	404.3005676269531	90.7562226714667					1	DETECTED	404.3006 m/z @90.76 [151020OFc1_NvH-0949-Control-25.raw]	404.3005676269531	90.7562226714667	32.1726872602667	99.3646721253333	67.1919848650666	121332.1640625	7.195477862896289E7	0	7911	0.08056164827242185	0.5112692811639966	13.45743522394595	404.29638671875	404.3104248046875
219	404.3185729980469	92.587286596					1	DETECTED	404.3186 m/z @92.59 [151020OFc1_NvH-0949-Control-25.raw]	404.3185729980469	92.587286596	4.96579030426667	96.254065256	91.28827495173333	41140.2421875	1.0522420601027441E8	0	7911	4.416654279994319	0.5209239673777744	0.04184793475554867	404.3106384277344	404.3272399902344
220	404.4186706542969	46.1920153226667					1	DETECTED	404.4187 m/z @46.19 [151020OFc1_NvH-0949-Control-25.raw]	404.4186706542969	46.1920153226667	4.42339472453333	97.8242312349333	93.40083651039997	396371.4375	1.2085364233137068E8	0	7911	3.653315628686663	7.6671190915279155	6.970589785872186	404.4087219238281	404.42852783203125
221	404.45294189453125	26.4427173568					1	DETECTED	404.4529 m/z @26.44 [151020OFc1_NvH-0949-Control-25.raw]	404.45294189453125	26.4427173568	2.40524381386667	96.4847046336	94.07946081973333	176090.59375	1.113851837210464E8	0	7911	0.051243093921840455	3.5523871288674846	0.019079646710247155	404.4430236816406	404.4628601074219
222	404.50531005859375	18.5624905605333					1	DETECTED	404.5053 m/z @18.56 [151020OFc1_NvH-0949-Control-25.raw]	404.50531005859375	18.5624905605333	3.92375462533333	95.5118323994667	91.58807777413337	105132.5625	9.200408435357301E7	0	7911	7.3709462230593505	4.985286607131274	0.004937923254999996	404.496826171875	404.5104675292969
223	404.5204772949219	12.5374364016					1	DETECTED	404.5205 m/z @12.54 [151020OFc1_NvH-0949-Control-25.raw]	404.5204772949219	12.5374364016	6.6973901376	99.977458272	93.28006813440001	1149292.75	1.3654126789980072E8	3	7911	0.21159951058572268	1.4532352431333764	0.07862458008145164	404.510498046875	404.5252380371094
224	404.53533935546875	17.7820637266667					1	DETECTED	404.5353 m/z @17.78 [151020OFc1_NvH-0949-Control-25.raw]	404.53533935546875	17.7820637266667	3.5294318792	98.9836048677333	95.4541729885333	1499955.0	1.910892879222033E8	3	7911	6.9100809587827605	3.1933089577646294	1.8645129345839742	404.5253601074219	404.5453186035156
225	404.5558776855469	40.4792929608					1	DETECTED	404.5559 m/z @40.48 [151020OFc1_NvH-0949-Control-25.raw]	404.5558776855469	40.4792929608	1.61648376426667	97.3205864208	95.70410265653332	1748839.625	1.5553944689579976E8	3	7911	0.1766722224741457	0.5079961050108988	0.015542195517408309	404.5460205078125	404.56585693359375
226	404.5683898925781	21.0134108474667					1	DETECTED	404.5684 m/z @21.01 [151020OFc1_NvH-0949-Control-25.raw]	404.5683898925781	21.0134108474667	3.27520284	94.5225561864	91.24735334639999	205177.984375	1.1202968837678106E8	0	7911	2.812483083281684	0.6196364175506037	1.0527262414475864	404.56591796875	404.5732727050781
227	404.58349609375	27.9853620984					1	DETECTED	404.5835 m/z @27.99 [151020OFc1_NvH-0949-Control-25.raw]	404.58349609375	27.9853620984	0.791831210933333	96.7478868181333	95.95605560719996	2865306.25	1.6342060169184068E8	3	7911	0.16024536611983464	1.7822016142081243	2.7881195746673857	404.5735168457031	404.59344482421875
228	404.61798095703125	42.6797908973333					1	DETECTED	404.6180 m/z @42.68 [151020OFc1_NvH-0949-Control-25.raw]	404.61798095703125	42.6797908973333	3.1022721896	99.4528222984	96.3505501088	389920.0	1.0789006943935286E8	0	7911	0.2156714813576741	0.5016897724881405	0.5579963260138138	404.6080017089844	404.6275939941406
229	404.6527404785156	26.3401809048					1	DETECTED	404.6527 m/z @26.34 [151020OFc1_NvH-0949-Control-25.raw]	404.6527404785156	26.3401809048	4.39540089253333	96.1453686984	91.74996780586667	140417.21875	9.039611078066967E7	0	7911	0.17125947715130252	2.090473628684826	0.18991021491502214	404.64288330078125	404.6611633300781
230	404.69000244140625	12.0212919994667					1	DETECTED	404.6900 m/z @12.02 [151020OFc1_NvH-0949-Control-25.raw]	404.69000244140625	12.0212919994667	2.99615257466667	90.5983570477333	87.60220447306664	53841.3515625	9.959063042194232E7	0	7911	19.565131755084764	9.920026313719138	19.749866234739514	404.68017578125	404.69512939453125
231	404.70513916015625	25.3004180096					1	DETECTED	404.7051 m/z @25.30 [151020OFc1_NvH-0949-Control-25.raw]	404.70513916015625	25.3004180096	2.1879900528	94.5435102269333	92.35552017413329	4572048.5	1.970501380330282E8	0	7911	0.25444336139900514	0.7687983604479754	1.9797808781973618	404.6951904296875	404.7151184082031
232	404.7191467285156	15.3273627298667					1	DETECTED	404.7191 m/z @15.33 [151020OFc1_NvH-0949-Control-25.raw]	404.7191467285156	15.3273627298667	2.86020783866667	98.7877447530667	95.92753691440004	3222745.75	1.6832032596278846E8	2	7911	0.2078588119206266	20.556345433667165	10.227128332249505	404.71514892578125	404.7290954589844
233	404.7318420410156	12.3063617645333					1	DETECTED	404.7318 m/z @12.31 [151020OFc1_NvH-0949-Control-25.raw]	404.7318420410156	12.3063617645333	2.86020783866667	99.0160272797333	96.15581944106663	954304.5	1.343113132425028E8	2	7911	0.1714605203651267	6.493062158362896	3.995011978650738	404.72930908203125	404.7418212890625
234	404.7435302734375	32.311444196					1	DETECTED	404.7435 m/z @32.31 [151020OFc1_NvH-0949-Control-25.raw]	404.7435302734375	32.311444196	4.507668276	41.1318795549333	36.6242112789333	42387.1015625	4.364064146463639E7	0	7911	31.24850995530337	0.6586193793302105	0.31723875866042095	404.7418518066406	404.74371337890625
235	404.7539367675781	29.9561647149333					1	DETECTED	404.7539 m/z @29.96 [151020OFc1_NvH-0949-Control-25.raw]	404.7539367675781	29.9561647149333	2.66574536186667	94.9076265877333	92.24188122586663	2061502.75	1.3815420803965837E8	0	7911	0.14294952001513295	10.700923068960599	13.403294384417629	404.7439880371094	404.763427734375
236	404.79742431640625	29.7203861256					1	DETECTED	404.7974 m/z @29.72 [151020OFc1_NvH-0949-Control-25.raw]	404.79742431640625	29.7203861256	1.36626787946667	98.2670785362667	96.90081065680002	114112.71875	1.1050953226996958E8	0	7911	68.56376745347202	2.066734312991673	2.77798458322368	404.78790283203125	404.80706787109375
237	404.8191223144531	46.1920153226667					1	DETECTED	404.8191 m/z @46.19 [151020OFc1_NvH-0949-Control-25.raw]	404.8191223144531	46.1920153226667	1.03526772053333	99.7929688013333	98.75770108079998	313453.46875	1.0639528013221517E8	0	7911	3.5824313662498284	1.3996956105536302	0.004801120070184547	404.8092041015625	404.8291015625
238	404.8463439941406	9.71779743786667					1	DETECTED	404.8463 m/z @9.72 [151020OFc1_NvH-0949-Control-25.raw]	404.8463439941406	9.71779743786667	0.0575894752	99.7929688013333	99.7353793261333	152147.09375	9.529447345252569E7	0	7911	5.761875961173217	7.915309669982242	59.61809586735151	404.83642578125	404.85211181640625
239	404.86212158203125	23.5364780421333					1	DETECTED	404.8621 m/z @23.54 [151020OFc1_NvH-0949-Control-25.raw]	404.86212158203125	23.5364780421333	0.266450813866667	99.9667311997333	99.70028038586663	870136.5	1.542324439460737E8	3	7911	11.25643768898452	0.5758232850477509	0.0711818461945703	404.8522033691406	404.8654479980469
240	404.87548828125	17.4087221570667					1	DETECTED	404.8755 m/z @17.41 [151020OFc1_NvH-0949-Control-25.raw]	404.87548828125	17.4087221570667	0.0102328069333333	99.9992205674667	99.98898776053336	942898.25	1.4036779578837377E8	3	7911	0.440292808944978	0.5138778308887861	0.5039972124657001	404.8655090332031	404.88543701171875
241	404.88751220703125	46.9810148933333					1	DETECTED	404.8875 m/z @46.98 [151020OFc1_NvH-0949-Control-25.raw]	404.88751220703125	46.9810148933333	0.0102328069333333	99.6834114501333	99.67317864319998	839751.9375	1.1049051611425787E8	0	7911	1.4722205410581921	4.9292601091782045	1.6899430550224404	404.88555908203125	404.8895568847656
242	404.8995666503906	13.9900383938667					1	DETECTED	404.8996 m/z @13.99 [151020OFc1_NvH-0949-Control-25.raw]	404.8995666503906	13.9900383938667	0.0102328069333333	99.9226980357333	99.91246522879997	3129711.75	1.6520682181600887E8	3	7911	0.15869935139236446	9.87867462433242	119.1784735982498	404.88958740234375	404.909423828125
243	404.9122314453125	32.963753216					1	DETECTED	404.9122 m/z @32.96 [151020OFc1_NvH-0949-Control-25.raw]	404.9122314453125	32.963753216	0.0102328069333333	99.9010507730667	99.89081796613337	2189389.25	1.5109671928301713E8	3	7911	4.951280416133184	0.5397652206158489	0.7086070309814033	404.9095764160156	404.92218017578125
244	404.936279296875	48.1067187112					1	DETECTED	404.9363 m/z @48.11 [151020OFc1_NvH-0949-Control-25.raw]	404.936279296875	48.1067187112	0.0222412101333333	99.9883729621333	99.96613175199997	50983.4453125	9.29220050426015E7	0	7911	100.1595782970593	1.027830346120402	1.0617331325667396	404.9265441894531	404.93731689453125
245	404.9473571777344	21.5310418642667					1	DETECTED	404.9474 m/z @21.53 [151020OFc1_NvH-0949-Control-25.raw]	404.9473571777344	21.5310418642667	0.0102328069333333	99.9992205674667	99.98898776053336	405032.03125	1.0718541641864647E8	0	7911	0.10417629086861879	0.5675270653522485	0.02353969727441379	404.9375	404.95733642578125
246	404.9575500488281	38.0212125970667					1	DETECTED	404.9576 m/z @38.02 [151020OFc1_NvH-0949-Control-25.raw]	404.9575500488281	38.0212125970667	0.600580672533333	99.5076281002667	98.90704742773336	50776.7109375	1.2177002357811257E8	0	7911	81.0800240215712	1.313490614451194	1.6232515938321301	404.9573669433594	404.9589538574219
247	404.9689636230469	30.215359328					1	DETECTED	404.9690 m/z @30.22 [151020OFc1_NvH-0949-Control-25.raw]	404.9689636230469	30.215359328	0.0575894752	99.879371472	99.8217819968	229156.40625	1.1519689715001915E8	0	7911	0.05625099064278416	3.1732756148267995	2.069089975623187	404.9590759277344	404.9787292480469
248	404.99810791015625	29.6742538162667					1	DETECTED	404.9981 m/z @29.67 [151020OFc1_NvH-0949-Control-25.raw]	404.99810791015625	29.6742538162667	0.0102328069333333	99.8579158085333	99.84768300159998	106761.6328125	9.80054803931199E7	0	7911	14.034450751693193	1.73781479857739	3.2591387981840394	404.9881286621094	405.00640869140625
249	405.0164489746094	53.5347195976					1	DETECTED	405.0164 m/z @53.53 [151020OFc1_NvH-0949-Control-25.raw]	405.0164489746094	53.5347195976	0.116532286666667	99.705380268	99.58884798133333	653506.5625	1.386198606775536E8	0	7911	0.4612480833917161	0.5679413933815314	0.10035541960838859	405.0064697265625	405.0263366699219
250	405.05670166015625	22.2043507266667					1	DETECTED	405.0567 m/z @22.20 [151020OFc1_NvH-0949-Control-25.raw]	405.05670166015625	22.2043507266667	0.367885130666667	99.9992205674667	99.63133543680003	105904.5625	1.0400361011967543E8	0	7911	0.49797203521807276	2.020343719564632	5.381955457700709	405.0467224121094	405.0665588378906
251	405.103515625	90.3745477082667					1	DETECTED	405.1035 m/z @90.37 [151020OFc1_NvH-0949-Control-25.raw]	405.103515625	90.3745477082667	0.4452267224	99.2443895677333	98.7991628453333	4476778.0	1.3714173880981082E8	0	7911	0.11649388119745652	1.1550466167864728	1.0188180392945545	405.0937805175781	405.11212158203125
252	405.1232604980469	88.9839275829333					1	DETECTED	405.1233 m/z @88.98 [151020OFc1_NvH-0949-Control-25.raw]	405.1232604980469	88.9839275829333	0.0459080898666667	99.9556646386667	99.90975654880003	1830656.0	1.687780264354082E8	0	7911	0.03824385831890709	2.052130158818549	4.049888946899937	405.1145324707031	405.13134765625
253	405.1574401855469	42.9547672117333					1	DETECTED	405.1574 m/z @42.95 [151020OFc1_NvH-0949-Control-25.raw]	405.1574401855469	42.9547672117333	0.959318957066667	99.977458272	99.01813931493334	68178.46875	9.865892306229196E7	0	7911	67.05002614211456	1.1092544279569325	1.1576707930928736	405.14862060546875	405.167236328125
254	405.180908203125	27.6285491506667					1	DETECTED	405.1809 m/z @27.63 [151020OFc1_NvH-0949-Control-25.raw]	405.180908203125	27.6285491506667	0.0222412101333333	99.9992205674667	99.97697935733336	1025624.625	1.6211525201613906E8	3	7911	63.2249954811689	3.9940084330448142	6.9143576963657924	405.1709899902344	405.19085693359375
255	405.19287109375	90.0208014106667					1	DETECTED	405.1929 m/z @90.02 [151020OFc1_NvH-0949-Control-25.raw]	405.19287109375	90.0208014106667	4.1673038208	93.5147450109333	89.3474411901333	219720.0	2.654316017463888E8	0	7911	81.58848574742026	0.5230716087814526	0.05558891565500617	405.19091796875	405.19354248046875
256	405.20355224609375	21.0134108474667					1	DETECTED	405.2036 m/z @21.01 [151020OFc1_NvH-0949-Control-25.raw]	405.20355224609375	21.0134108474667	2.6269230512	99.6508076746667	97.0238846234667	1864008.0	2.4014473093609214E8	3	7911	5.729145051919783	1.304641316871975	46.17914075235625	405.1935729980469	405.2135314941406
257	405.2235107421875	22.14547446					1	DETECTED	405.2235 m/z @22.15 [151020OFc1_NvH-0949-Control-25.raw]	405.2235107421875	22.14547446	1.8316839896	99.4528222984	97.6211383088	1507784.75	1.9816832866275242E8	2	7911	7.090893197691527	3.232746064390328	8.580793198956561	405.21356201171875	405.22357177734375
258	405.23358154296875	14.0040840618667					1	DETECTED	405.2336 m/z @14.00 [151020OFc1_NvH-0949-Control-25.raw]	405.23358154296875	14.0040840618667	3.2270450928	99.5297049589333	96.3026598661333	2014253.5	2.0651351454507783E8	3	7911	0.1365387217699201	1.3738759202695783	4.9310744171519145	405.2236022949219	405.2435302734375
259	405.2459411621094	32.9979080053333					1	DETECTED	405.2459 m/z @33.00 [151020OFc1_NvH-0949-Control-25.raw]	405.2459411621094	32.9979080053333	1.77413679173333	92.5207670370667	90.74663024533338	755488.6875	1.277737881497135E8	0	7911	59.29558575218582	0.5911969126432983	64.73334725167291	405.24359130859375	405.2501525878906
260	405.2601623535156	62.9200152434667					1	DETECTED	405.2602 m/z @62.92 [151020OFc1_NvH-0949-Control-25.raw]	405.2601623535156	62.9200152434667	0.0102328069333333	99.825583216	99.81535040906667	944533.5	1.376012085664702E8	2	7911	0.19675231517893366	0.5080525910541808	0.011297916656368283	405.2502136230469	405.2700500488281
261	405.2850036621094	91.4020606637333					1	DETECTED	405.2850 m/z @91.40 [151020OFc1_NvH-0949-Control-25.raw]	405.2850036621094	91.4020606637333	12.9156573781333	96.4518213677333	83.5361639896	136847.453125	1.0186182493196292E8	0	7911	0.7530480689170389	0.8079664655297923	0.5449862032708237	405.27581787109375	405.2929382324219
262	405.3005065917969	91.7771857842667					1	DETECTED	405.3005 m/z @91.78 [151020OFc1_NvH-0949-Control-25.raw]	405.3005065917969	91.7771857842667	0.0102328069333333	99.9992205674667	99.98898776053336	54706.875	8.34925890571619E7	0	7911	0.1527561234298247	0.5283854610210286	0.032841361686794	405.2953186035156	405.3098449707031
263	405.4482116699219	21.5965411170667					1	DETECTED	405.4482 m/z @21.60 [151020OFc1_NvH-0949-Control-25.raw]	405.4482116699219	21.5965411170667	1.9002836272	99.879371472	97.9790878448	84911.3515625	9.085003525334536E7	0	7911	5.969453732121515	3.0496391836736043	0.0013888432370940825	405.43853759765625	405.45513916015625
264	405.4651794433594	11.4049322368					1	DETECTED	405.4652 m/z @11.40 [151020OFc1_NvH-0949-Control-25.raw]	405.4651794433594	11.4049322368	3.3424923672	98.3333000178667	94.99080765066671	350391.59375	1.0784998004257378E8	0	7911	2.178518383038524	0.880047080787444	0.025728994114739414	405.45526123046875	405.4652099609375
265	405.4752197265625	24.0815127058667					1	DETECTED	405.4752 m/z @24.08 [151020OFc1_NvH-0949-Control-25.raw]	405.4752197265625	24.0815127058667	3.02512861866667	97.3534673896	94.32833877093333	983177.6875	1.0719510747945777E8	2	7911	0.10198950127637119	0.5388058401095205	0.3535780908144306	405.4652404785156	405.4851989746094
266	405.4921569824219	19.7094379834667					1	DETECTED	405.4922 m/z @19.71 [151020OFc1_NvH-0949-Control-25.raw]	405.4921569824219	19.7094379834667	3.0155434256	94.6705563957333	91.6550129701333	94619.765625	9.885772877821998E7	0	7911	0.09214864989371208	3.832003713054401	6.7128766403871705	405.48529052734375	405.501953125
267	405.5055236816406	17.6571821456					1	DETECTED	405.5055 m/z @17.66 [151020OFc1_NvH-0949-Control-25.raw]	405.5055236816406	17.6571821456	5.74174057386667	98.9184497674667	93.17670919360003	89811.375	8.853912459152654E7	0	7911	0.1752834819619835	5.127845816659514	0.0145820286186342	405.50250244140625	405.51361083984375
268	405.52362060546875	10.1218681530667					1	DETECTED	405.5236 m/z @10.12 [151020OFc1_NvH-0949-Control-25.raw]	405.52362060546875	10.1218681530667	1.22860094346667	94.9909717488	93.76237080533333	687521.75	1.0862064043988982E8	3	7911	0.12236326488417504	0.7692395587273527	0.8476222886666908	405.51409912109375	405.5277404785156
269	405.5378112792969	21.0134108474667					1	DETECTED	405.5378 m/z @21.01 [151020OFc1_NvH-0949-Control-25.raw]	405.5378112792969	21.0134108474667	2.55840108986667	98.7659073741333	96.20750628426664	1195887.0	1.3292995544465725E8	3	7911	0.16126296264608087	1.1045690761180942	1.5505264649793769	405.5279541015625	405.54779052734375
270	405.555419921875	42.4381690322667					1	DETECTED	405.5554 m/z @42.44 [151020OFc1_NvH-0949-Control-25.raw]	405.555419921875	42.4381690322667	1.9302666512	99.879371472	97.9491048208	379899.25	1.1152580609937912E8	3	7911	27.445728615218687	0.582264907294343	0.23799610021917858	405.5478210449219	405.5646057128906
271	405.5746154785156	24.6065237616					1	DETECTED	405.5746 m/z @24.61 [151020OFc1_NvH-0949-Control-25.raw]	405.5746154785156	24.6065237616	1.96020969253333	99.8687175213333	97.90850782879997	913638.0	1.3288096931848349E8	3	7911	10.73951142744083	0.5330793213769937	1.56287912683441	405.56463623046875	405.58453369140625
272	405.5860595703125	27.9731414912					1	DETECTED	405.5861 m/z @27.97 [151020OFc1_NvH-0949-Control-25.raw]	405.5860595703125	27.9731414912	2.6366395576	94.2209614362667	91.5843218786667	232501.375	1.0085512849596718E8	0	7911	0.11605798210246832	1.1937854853590142	0.030451232285280194	405.5846862792969	405.5956115722656
273	405.68255615234375	27.5991399130667					1	DETECTED	405.6826 m/z @27.60 [151020OFc1_NvH-0949-Control-25.raw]	405.68255615234375	27.5991399130667	4.10959813386667	98.8530735405333	94.74347540666663	447837.1875	1.0380191234091152E8	0	7911	0.2665523088810602	0.6916036195689235	0.4603676533107529	405.6726379394531	405.6924743652344
274	405.6944885253906	20.5884087666667					1	DETECTED	405.6945 m/z @20.59 [151020OFc1_NvH-0949-Control-25.raw]	405.6944885253906	20.5884087666667	7.49495980853333	99.41989598	91.92493617146668	107468.9296875	7.97972420306024E7	2	7911	9.152389598152759	4.49147691992575	0.2888022462260246	405.69268798828125	405.69708251953125
275	405.7071838378906	33.4731226165333					1	DETECTED	405.7072 m/z @33.47 [151020OFc1_NvH-0949-Control-25.raw]	405.7071838378906	33.4731226165333	3.78283944641667	98.2228992717333	94.44005982531662	347719.03125	1.2224927258023132E8	0	7911	19.964795057015397	0.5143082287234919	0.07847394422129952	405.69720458984375	405.7151794433594
276	405.7251892089844	22.1098420392					1	DETECTED	405.7252 m/z @22.11 [151020OFc1_NvH-0949-Control-25.raw]	405.7251892089844	22.1098420392	2.61703146853333	97.4410334368	94.82400196826667	690407.0625	1.2777538804997969E8	2	7911	1.9827113655811637	0.8014284463721786	0.07437548702476518	405.7152099609375	405.7294616699219
277	405.73956298828125	18.2715753930667					1	DETECTED	405.7396 m/z @18.27 [151020OFc1_NvH-0949-Control-25.raw]	405.73956298828125	18.2715753930667	3.83022401386667	97.540032076	93.70980806213333	1044436.375	1.3101245275625153E8	2	7911	0.24249590063890736	1.529756243346954	1.2729009921932817	405.7296142578125	405.74945068359375
278	405.7633972167969	36.152833744					1	DETECTED	405.7634 m/z @36.15 [151020OFc1_NvH-0949-Control-25.raw]	405.7633972167969	36.152833744	2.14862418266667	97.5290151138667	95.38039093120004	2333968.0	1.3859803704032114E8	2	7911	0.21717440139360633	1.2244621346422113	0.9859288785298486	405.7543640136719	405.77154541015625
279	405.8064270019531	54.4042866965333					1	DETECTED	405.8064 m/z @54.40 [151020OFc1_NvH-0949-Control-25.raw]	405.8064270019531	54.4042866965333	3.4722821112	99.5737964186667	96.1015143074667	46169.625	1.0839029134174754E8	0	7911	101.96305807328453	0.9321344102585617	0.8799909566414498	405.7967834472656	405.8064270019531
280	405.833740234375	45.0431617013333					1	DETECTED	405.8337 m/z @45.04 [151020OFc1_NvH-0949-Control-25.raw]	405.833740234375	45.0431617013333	0.0575894752	99.8579158085333	99.8003263333333	44874.890625	9.70694170785057E7	0	7911	58.037429939370526	1.1287810507929816	1.2573873992298825	405.8267517089844	405.8412780761719
281	405.8513488769531	7.2947003016					1	DETECTED	405.8513 m/z @7.29 [151020OFc1_NvH-0949-Control-25.raw]	405.8513488769531	7.2947003016	0.0340037544	99.9992205674667	99.96521681306669	109186.8828125	1.006040643783364E8	0	7911	0.1353202865443075	1.8200249108228133	50.05482468223815	405.84136962890625	405.8545837402344
282	405.8645935058594	18.9781545437333					1	DETECTED	405.8646 m/z @18.98 [151020OFc1_NvH-0949-Control-25.raw]	405.8645935058594	18.9781545437333	0.0222412101333333	99.9444946664	99.92225345626667	332572.71875	1.1095744630535959E8	3	7911	10.615672426309226	0.69273321505226	0.17432393092163484	405.8546142578125	405.868896484375
283	405.87890625	14.6371705042667					1	DETECTED	405.8789 m/z @14.64 [151020OFc1_NvH-0949-Control-25.raw]	405.87890625	14.6371705042667	0.0102328069333333	99.9992205674667	99.98898776053336	9104533.0	2.15329916277622E8	3	7911	0.13561559611358653	0.5165460834437007	0.9372848808746667	405.8689270019531	405.88885498046875
284	405.8944396972656	17.5942227514667					1	DETECTED	405.8944 m/z @17.59 [151020OFc1_NvH-0949-Control-25.raw]	405.8944396972656	17.5942227514667	0.0102328069333333	99.977458272	99.96722546506668	995089.0	1.2063636342840281E8	3	7911	3.964380586547776	4.8143849521940325	0.6496578220774057	405.888916015625	405.9043884277344
285	405.90899658203125	24.6065237616					1	DETECTED	405.9090 m/z @24.61 [151020OFc1_NvH-0949-Control-25.raw]	405.90899658203125	24.6065237616	0.0340037544	99.9992205674667	99.96521681306669	530542.3125	1.1371702614405358E8	0	7911	12.036020847450253	0.7505953820591308	0.009440939244334527	405.9045715332031	405.9188537597656
286	405.9199523925781	27.9853620984					1	DETECTED	405.9200 m/z @27.99 [151020OFc1_NvH-0949-Control-25.raw]	405.9199523925781	27.9853620984	0.0102328069333333	99.9119108362667	99.90167802933337	41763.328125	9.779336808962643E7	0	7911	27.91697055631112	1.6778507991988938	2.2220732557756264	405.91912841796875	405.929931640625
287	405.9453430175781	12.6070401490667					1	DETECTED	405.9453 m/z @12.61 [151020OFc1_NvH-0949-Control-25.raw]	405.9453430175781	12.6070401490667	0.0102328069333333	99.825583216	99.81535040906667	78242.421875	9.925508957092614E7	0	7911	12.212632905888153	3.98634878699093	0.22186304206089122	405.935546875	405.9510803222656
288	405.9611511230469	14.6371705042667					1	DETECTED	405.9612 m/z @14.64 [151020OFc1_NvH-0949-Control-25.raw]	405.9611511230469	14.6371705042667	0.0102328069333333	99.9992205674667	99.98898776053336	1197941.5	1.314777365993718E8	0	7911	0.2045096631763652	0.5162780904761114	0.08873889926296911	405.951171875	405.9710693359375
289	405.9767761230469	24.0815127058667					1	DETECTED	405.9768 m/z @24.08 [151020OFc1_NvH-0949-Control-25.raw]	405.9767761230469	24.0815127058667	0.4233494816	99.7822127389333	99.3588632573333	306880.3125	1.1012459431198461E8	0	7911	15.234337237753184	0.5161465063480501	0.5831763701076136	405.9712219238281	405.9864501953125
290	406.0202331542969	53.5060973072					1	DETECTED	406.0202 m/z @53.51 [151020OFc1_NvH-0949-Control-25.raw]	406.0202331542969	53.5060973072	2.84048079386667	99.825583216	96.98510242213332	67007.171875	9.885308066936481E7	0	7911	0.2794206978419709	0.9571096642691637	0.9142193285383275	406.01031494140625	406.03021240234375
291	406.0693054199219	37.0124760245333					1	DETECTED	406.0693 m/z @37.01 [151020OFc1_NvH-0949-Control-25.raw]	406.0693054199219	37.0124760245333	0.2092891848	99.9556646386667	99.7463754538667	31368.9140625	9.428385647204663E7	0	7911	81.06464050526344	1.2942691564809417	1.7653916082405043	406.05963134765625	406.0787353515625
292	406.1072692871094	90.3646575949333					1	DETECTED	406.1073 m/z @90.36 [151020OFc1_NvH-0949-Control-25.raw]	406.1072692871094	90.3646575949333	0.0102328069333333	99.977458272	99.96722546506668	869886.875	1.3103781096184562E8	0	7911	1.3261296386517074	0.527649480612466	0.06390297700998851	406.0980529785156	406.1168212890625
293	406.12384033203125	88.9839275829333					1	DETECTED	406.1238 m/z @88.98 [151020OFc1_NvH-0949-Control-25.raw]	406.12384033203125	88.9839275829333	9.53718458533333	99.3536758336	89.81649124826666	184594.96875	1.0667600111350006E8	0	7911	0.16194582325969975	1.8757087338930405	3.9230884515306568	406.11798095703125	406.1333312988281
294	406.1814880371094	90.0566030464					1	DETECTED	406.1815 m/z @90.06 [151020OFc1_NvH-0949-Control-25.raw]	406.1814880371094	90.0566030464	0.0222412101333333	99.9992205674667	99.97697935733336	451527.34375	1.063656823205679E8	0	7911	63.08821541517908	0.5083741214313001	0.21907931640760214	406.1715087890625	406.181640625
295	406.191650390625	24.6065237616					1	DETECTED	406.1917 m/z @24.61 [151020OFc1_NvH-0949-Control-25.raw]	406.191650390625	24.6065237616	0.0575894752	99.9226980357333	99.8651085605333	1381957.5	1.7106528167325288E8	2	7911	0.22520939541916007	7.513417427027714	17.487244088815288	406.1816711425781	406.20159912109375
296	406.2016906738281	19.8267591877333					1	DETECTED	406.2017 m/z @19.83 [151020OFc1_NvH-0949-Control-25.raw]	406.2016906738281	19.8267591877333	3.79239513175	90.9020932744	87.10969814265	74999.4140625	1.2747637432942122E8	0	7911	33.17876100147976	2.725499150204735	4.448556512732432	406.20166015625	406.20257568359375
297	406.21258544921875	14.6371705042667					1	DETECTED	406.2126 m/z @14.64 [151020OFc1_NvH-0949-Control-25.raw]	406.21258544921875	14.6371705042667	2.87017851413333	98.9836048677333	96.11342635359998	6103975.5	3.5352837786414313E8	2	7911	25.41083551172389	8.00560184040037	534.0087021428714	406.2026062011719	406.2225341796875
298	406.2286071777344	17.636586684					1	DETECTED	406.2286 m/z @17.64 [151020OFc1_NvH-0949-Control-25.raw]	406.2286071777344	17.636586684	3.3615938352	98.6673945421333	95.3058007069333	572964.9375	1.3685437011075017E8	2	7911	0.1556891129406459	2.8896327999948492	1.1931848230803148	406.22259521484375	406.2296447753906
299	406.2396545410156	30.0138617165333					1	DETECTED	406.2397 m/z @30.01 [151020OFc1_NvH-0949-Control-25.raw]	406.2396545410156	30.0138617165333	2.4936346792	96.0356764754667	93.5420417962667	1035612.375	1.546032277388579E8	3	7911	0.06279225573615932	0.6531220444710798	0.15804048377533023	406.2297058105469	406.2451477050781
300	406.2551574707031	17.9616456706667					1	DETECTED	406.2552 m/z @17.96 [151020OFc1_NvH-0949-Control-25.raw]	406.2551574707031	17.9616456706667	3.02512861866667	94.8775558464	91.85242722773333	1062493.0	1.7673239131735268E8	2	7911	18.388866832216276	5.646880136923729	10.203441181103564	406.24517822265625	406.2651062011719
301	406.2682189941406	46.6854286213333					1	DETECTED	406.2682 m/z @46.69 [151020OFc1_NvH-0949-Control-25.raw]	406.2682189941406	46.6854286213333	2.36589091813333	97.1453758133333	94.77948489519997	852841.75	1.2166989957095268E8	2	7911	0.06445785244907398	0.6299186240024872	0.3208149856497235	406.2651672363281	406.2763977050781
302	406.279541015625	91.3836647634667					1	DETECTED	406.2795 m/z @91.38 [151020OFc1_NvH-0949-Control-25.raw]	406.279541015625	91.3836647634667	0.4014351328	99.7929688013333	99.3915336685333	66874.1875	7.371507448763187E7	0	7911	0.11436711349094253	0.5462139918531528	2.3498713818211625	406.27874755859375	406.2890625
303	406.3093566894531	55.5545680186667					1	DETECTED	406.3094 m/z @55.55 [151020OFc1_NvH-0949-Control-25.raw]	406.3093566894531	55.5545680186667	0.0102328069333333	99.9444946664	99.93426185946667	28641.759765625	8.909035508478926E7	0	7911	91.88644804694545	0.893664317897576	0.7882647821036047	406.3015441894531	406.3179931640625
304	406.40386962890625	38.773637572					1	DETECTED	406.4039 m/z @38.77 [151020OFc1_NvH-0949-Control-25.raw]	406.40386962890625	38.773637572	2.76295245386667	99.7271446546667	96.96419220080003	38041.2421875	8.732497471852422E7	0	7911	96.21708676155684	1.363586975246824	1.7362375334557352	406.3941955566406	406.413818359375
305	406.46270751953125	14.7223031210667					1	DETECTED	406.4627 m/z @14.72 [151020OFc1_NvH-0949-Control-25.raw]	406.46270751953125	14.7223031210667	2.81142907706667	95.9329855562667	93.12155647920002	585784.8125	1.0726688564162847E8	4	7911	17.167667948187827	1.827353870618393	3.22650042481085	406.4527893066406	406.4726867675781
306	406.521484375	42.5441715645333					1	DETECTED	406.5215 m/z @42.54 [151020OFc1_NvH-0949-Control-25.raw]	406.521484375	42.5441715645333	2.88953027493333	98.3772202664	95.48768999146667	48004.5390625	9.066260867089775E7	0	7911	36.15852436260268	1.2706870351490143	1.5954207293758205	406.51226806640625	406.52508544921875
307	406.5351867675781	14.9453256797333					1	DETECTED	406.5352 m/z @14.95 [151020OFc1_NvH-0949-Control-25.raw]	406.5351867675781	14.9453256797333	3.86749646533333	94.4439152837333	90.57641881839997	4839071.0	1.7912285468018648E8	3	7911	0.17984466819356193	0.7381653691444905	11.99868335296901	406.5254211425781	406.545166015625
308	406.5467224121094	14.6271415061333					1	DETECTED	406.5467 m/z @14.63 [151020OFc1_NvH-0949-Control-25.raw]	406.5467224121094	14.6271415061333	1.88032487786667	99.7929688013333	97.91264392346663	1845194.75	1.2967393991328272E8	0	7911	0.14090386836341828	0.5625117718612005	1.1158251055487105	406.5451965332031	406.55670166015625
309	406.5632019042969	17.5942227514667					1	DETECTED	406.5632 m/z @17.59 [151020OFc1_NvH-0949-Control-25.raw]	406.5632019042969	17.5942227514667	1.55412846506667	96.5177190546667	94.96359058960003	255833.78125	1.1945289103806646E8	0	7911	0.07790303767146867	1.6147654457770875	2.880056942574251	406.5567321777344	406.5639953613281
310	406.5740661621094	30.0523468554667					1	DETECTED	406.5741 m/z @30.05 [151020OFc1_NvH-0949-Control-25.raw]	406.5740661621094	30.0523468554667	1.9302666512	90.2442991061333	88.3140324549333	533731.75	1.1341557396903192E8	0	7911	0.25440005388352915	1.1046232789494903	0.3737261416567643	406.5640869140625	406.58404541015625
311	406.5916748046875	35.3458471256					1	DETECTED	406.5917 m/z @35.35 [151020OFc1_NvH-0949-Control-25.raw]	406.5916748046875	35.3458471256	2.74356545306667	93.1843926461333	90.44082719306664	33633.61328125	9.782532251072255E7	0	7911	89.6869247800216	1.4062313390790286	1.8172973314733702	406.5840759277344	406.6014709472656
312	406.6269226074219	22.9909444808					1	DETECTED	406.6269 m/z @22.99 [151020OFc1_NvH-0949-Control-25.raw]	406.6269226074219	22.9909444808	1.9402514744	92.9423744237333	91.0021229493333	93199.3046875	9.804406225905739E7	0	7911	10.088479195971967	2.824148717312243	0.02880479279366904	406.6182861328125	406.63690185546875
313	406.6749267578125	33.9727963378667					1	DETECTED	406.6749 m/z @33.97 [151020OFc1_NvH-0949-Control-25.raw]	406.6749267578125	33.9727963378667	4.07231520586667	79.6531506181333	75.58083541226662	115873.46875	8.82090688548928E7	0	7911	0.15275171210888772	1.4920751809226551	1.9818146390405909	406.6652526855469	406.6831970214844
314	406.6933898925781	24.6065237616					1	DETECTED	406.6934 m/z @24.61 [151020OFc1_NvH-0949-Control-25.raw]	406.6933898925781	24.6065237616	3.51052331413333	99.6068022130667	96.09627889893338	573526.1875	1.169522785399419E8	2	7911	0.19497173915123867	0.5184392957508793	0.3959994890822017	406.68341064453125	406.7033386230469
315	406.7109375	31.7038528413333					1	DETECTED	406.7109 m/z @31.70 [151020OFc1_NvH-0949-Control-25.raw]	406.7109375	31.7038528413333	3.0058378632	92.3465311056	89.3406932424	302168.6875	1.1568508385076645E8	0	7911	7.888762189502756	0.5083293920759083	0.01524723245562815	406.7033996582031	406.71282958984375
316	406.72283935546875	39.9087952504					1	DETECTED	406.7228 m/z @39.91 [151020OFc1_NvH-0949-Control-25.raw]	406.72283935546875	39.9087952504	3.30405938613333	92.3465311056	89.04247171946666	2141700.25	1.7172825249910778E8	2	7911	0.21681427471590098	0.5129651481660683	0.13673763127066152	406.7128601074219	406.72467041015625
317	406.7347717285156	13.394093332					1	DETECTED	406.7348 m/z @13.39 [151020OFc1_NvH-0949-Control-25.raw]	406.7347717285156	13.394093332	0.904494569333333	97.8131439704	96.90864940106667	3351033.0	2.039226104881185E8	4	7911	0.22556125339196065	54.16475117069308	170.74667050663672	406.72479248046875	406.7446594238281
318	406.7472229003906	19.9761121445333					1	DETECTED	406.7472 m/z @19.98 [151020OFc1_NvH-0949-Control-25.raw]	406.7472229003906	19.9761121445333	6.8280860472	42.3413197693333	35.5132337221333	302573.0625	5.5126593978323266E7	0	7911	13.431523666178045	0.5971948478080901	0.02232732199862896	406.7447814941406	406.7472229003906
319	406.7572326660156	17.9379931285333					1	DETECTED	406.7572 m/z @17.94 [151020OFc1_NvH-0949-Control-25.raw]	406.7572326660156	17.9379931285333	2.75336101786667	98.8204984768	96.06713745893333	427049.40625	1.2966222683964178E8	2	7911	18.35702626288877	1.1084246355353131	0.035851544546188586	406.74725341796875	406.76715087890625
320	406.769775390625	46.6854286213333					1	DETECTED	406.7698 m/z @46.69 [151020OFc1_NvH-0949-Control-25.raw]	406.769775390625	46.6854286213333	4.10959813386667	70.4228761808	66.31327804693333	368957.84375	9.905370388831191E7	0	7911	0.08843932249391173	0.5033004427290817	0.25664215100922694	406.7673034667969	406.7796936035156
321	406.7836608886719	20.8285975717333					1	DETECTED	406.7837 m/z @20.83 [151020OFc1_NvH-0949-Control-25.raw]	406.7836608886719	20.8285975717333	1.18575777706667	94.0227636674667	92.83700589040004	85630.7109375	1.2652680458464552E8	0	7911	0.16683951398379548	3.0111405022179425	4.643715749458103	406.7798767089844	406.7931823730469
322	406.8272705078125	22.8942180669333					1	DETECTED	406.8273 m/z @22.89 [151020OFc1_NvH-0949-Control-25.raw]	406.8272705078125	22.8942180669333	0.0102328069333333	99.8579158085333	99.84768300159998	136302.234375	9.370344872255084E7	0	7911	0.10169024321588438	2.2139764390628143	1.4294654887631455	406.81732177734375	406.8372497558594
323	406.85205078125	12.1178471165333					1	DETECTED	406.8521 m/z @12.12 [151020OFc1_NvH-0949-Control-25.raw]	406.85205078125	12.1178471165333	0.0222412101333333	99.9444946664	99.92225345626667	77931.703125	9.989952320801032E7	0	7911	0.27343156466992724	4.601485474648213	0.49316688651335855	406.8423767089844	406.8592834472656
324	406.8692932128906	14.9453256797333					1	DETECTED	406.8693 m/z @14.95 [151020OFc1_NvH-0949-Control-25.raw]	406.8692932128906	14.9453256797333	0.0575894752	99.9992205674667	99.94163109226669	3450541.5	1.7671248919494253E8	0	7911	0.16151087250327478	0.6783597759348399	1.7425359503804743	406.85931396484375	406.8792724609375
325	406.881103515625	14.6371705042667					1	DETECTED	406.8811 m/z @14.64 [151020OFc1_NvH-0949-Control-25.raw]	406.881103515625	14.6371705042667	0.0102328069333333	99.9556646386667	99.94543183173337	548369.25	1.1803741305216856E8	0	7911	0.1105837104320635	0.5249101343384465	13.79808668517663	406.87933349609375	406.8910827636719
326	406.8966979980469	41.152302068					1	DETECTED	406.8967 m/z @41.15 [151020OFc1_NvH-0949-Control-25.raw]	406.8966979980469	41.152302068	0.0102328069333333	99.9667311997333	99.95649839279997	175976.84375	1.1031538526171578E8	3	7911	13.570996688727025	1.3286754874675497	2.2826811028955754	406.89111328125	406.898681640625
327	406.90869140625	42.7278069978667					1	DETECTED	406.9087 m/z @42.73 [151020OFc1_NvH-0949-Control-25.raw]	406.90869140625	42.7278069978667	0.0102328069333333	99.977458272	99.96722546506668	412185.59375	1.12938524771764E8	3	7911	0.10738334510727299	0.5130055346760545	0.029803352904375607	406.8987121582031	406.9186706542969
328	406.92449951171875	13.1444980413333					1	DETECTED	406.9245 m/z @13.14 [151020OFc1_NvH-0949-Control-25.raw]	406.92449951171875	13.1444980413333	0.0102328069333333	99.9667311997333	99.95649839279997	71470.59375	9.41796703794883E7	0	7911	34.57132429476935	4.075004674327512	6.8686884314938785	406.918701171875	406.9344177246094
329	406.93634033203125	0.434170173866667					1	DETECTED	406.9363 m/z @0.43 [151020OFc1_NvH-0949-Control-25.raw]	406.93634033203125	0.434170173866667	0.0102328069333333	99.9667311997333	99.95649839279997	65609.390625	8.987922161741832E7	0	7911	0.6134315755524127	1.9846192573319386	2.570573062391368	406.9346008300781	406.9462890625
330	406.95904541015625	32.8274214872					1	DETECTED	406.9590 m/z @32.83 [151020OFc1_NvH-0949-Control-25.raw]	406.95904541015625	32.8274214872	0.0102328069333333	99.9883729621333	99.97814015519997	946980.5625	1.301897551655983E8	4	7911	0.126328158863366	0.5496506886407115	0.04310761526044333	406.94921875	406.9689636230469
331	406.97967529296875	19.4728656029333					1	DETECTED	406.9797 m/z @19.47 [151020OFc1_NvH-0949-Control-25.raw]	406.97967529296875	19.4728656029333	0.0694865357333333	99.9226980357333	99.85321149999997	330834.5	9.814671206638774E7	0	7911	0.15279661912995124	0.5335502212601458	237.07992335137425	406.9697570800781	406.9896240234375
332	407.0121154785156	53.5227722917333					1	DETECTED	407.0121 m/z @53.52 [151020OFc1_NvH-0949-Control-25.raw]	407.0121154785156	53.5227722917333	0.0102328069333333	99.4966719957333	99.48643918879996	113809.171875	9.838473927118133E7	0	7911	0.20735891665687944	1.0855271605918184	1.1942958249585598	407.00213623046875	407.0220642089844
333	407.060791015625	46.7027492970667					1	DETECTED	407.0608 m/z @46.70 [151020OFc1_NvH-0949-Control-25.raw]	407.060791015625	46.7027492970667	0.5002509456	99.890156864	99.3899059184	1115104.5	1.3771551995620662E8	0	7911	0.11279990390850969	2.11091936500507	1.1779623150393792	407.0508117675781	407.0697326660156
334	407.1009216308594	90.3268580536					1	DETECTED	407.1009 m/z @90.33 [151020OFc1_NvH-0949-Control-25.raw]	407.1009216308594	90.3268580536	0.116532286666667	99.890156864	99.77362457733334	620908.9375	1.0024446835373303E8	0	7911	0.12081188132971477	1.072248101052766	0.21698607913357548	407.09149169921875	407.109130859375
335	407.1186828613281	89.271474184					1	DETECTED	407.1187 m/z @89.27 [151020OFc1_NvH-0949-Control-25.raw]	407.1186828613281	89.271474184	0.0459080898666667	99.9667311997333	99.92082310986663	126938.3515625	1.0020468537629963E8	2	7911	0.6834877643316446	5.4392364142656415	10.339658293978825	407.1109313964844	407.1278076171875
336	407.1414489746094	21.0982494290667					1	DETECTED	407.1414 m/z @21.10 [151020OFc1_NvH-0949-Control-25.raw]	407.1414489746094	21.0982494290667	0.0102328069333333	99.9992205674667	99.98898776053336	21181.01953125	6.952433078924966E7	0	7911	95.54358031145627	2.381878495061636	4.16894735284082	407.1323547363281	407.1422424316406
337	407.1555480957031	92.0613153333333					1	DETECTED	407.1555 m/z @92.06 [151020OFc1_NvH-0949-Control-25.raw]	407.1555480957031	92.0613153333333	8.23108339466667	99.0595560789333	90.82847268426663	174055.59375	9.864489515148048E7	0	7911	0.12494169498530994	3.689631136391823	0.13274853424135868	407.1466064453125	407.15625
338	407.1662902832031	90.6077991149333					1	DETECTED	407.1663 m/z @90.61 [151020OFc1_NvH-0949-Control-25.raw]	407.1662902832031	90.6077991149333	4.6014972232	98.8640733008	94.2625760776	194838.890625	1.003978290792517E8	0	7911	0.09118846555070093	0.5027464658931874	0.010768603744763513	407.15631103515625	407.1754455566406
339	407.1854553222656	21.5204608837333					1	DETECTED	407.1855 m/z @21.52 [151020OFc1_NvH-0949-Control-25.raw]	407.1854553222656	21.5204608837333	2.85035154826667	98.7877447530667	95.93739320480003	224252.03125	1.1158712055063699E8	2	7911	0.16072302040005937	4.344985319152071	0.6097391081102865	407.17578125	407.18701171875
340	407.197021484375	17.1509130128					1	DETECTED	407.1970 m/z @17.15 [151020OFc1_NvH-0949-Control-25.raw]	407.197021484375	17.1509130128	0.289234333866667	99.0595560789333	98.77032174506662	643416.0625	1.308886530450683E8	3	7911	77.37091802714579	4.042381898782099	21.70902218195464	407.1870422363281	407.1971435546875
341	407.2071838378906	22.576646676					1	DETECTED	407.2072 m/z @22.58 [151020OFc1_NvH-0949-Control-25.raw]	407.2071838378906	22.576646676	2.83093703066667	99.847141256	97.01620422533333	2136654.5	2.0122884099655595E8	3	7911	7.743906103743733	4.7872623421708305	11.534859103798496	407.19720458984375	407.2171630859375
342	407.2183532714844	7.50436805146667					1	DETECTED	407.2184 m/z @7.50 [151020OFc1_NvH-0949-Control-25.raw]	407.2183532714844	7.50436805146667	3.390469088	80.5183361157333	77.1278670277333	430793.34375	1.2905361400033477E8	4	7911	0.3855249275034094	2.200516818295917	3.191306684675229	407.2171936035156	407.21868896484375
343	407.22869873046875	29.2672954546667					1	DETECTED	407.2287 m/z @29.27 [151020OFc1_NvH-0949-Control-25.raw]	407.22869873046875	29.2672954546667	2.6366395576	99.3211156242667	96.68447606666669	3700362.25	2.876600807158029E8	3	7911	0.20650990215705534	1.577810288615307	2.7576897106306415	407.2187194824219	407.2386779785156
344	407.24468994140625	20.4619040410667					1	DETECTED	407.2447 m/z @20.46 [151020OFc1_NvH-0949-Control-25.raw]	407.24468994140625	20.4619040410667	3.07356995893333	97.5621278434667	94.48855788453336	554799.3125	1.19439389822029E8	2	7911	9.848242934480012	1.0089085927679846	2.9483564993653952	407.23870849609375	407.2546691894531
345	407.2574462890625	26.3181311146667					1	DETECTED	407.2574 m/z @26.32 [151020OFc1_NvH-0949-Control-25.raw]	407.2574462890625	26.3181311146667	3.83944086666667	92.4504483914667	88.61100752480003	533255.25	1.154068958127087E8	2	7911	0.14111929660351308	0.5210921555385136	279.5543621589177	407.25469970703125	407.26739501953125
346	407.267578125	30.9725388621333					1	DETECTED	407.2676 m/z @30.97 [151020OFc1_NvH-0949-Control-25.raw]	407.267578125	30.9725388621333	4.3377870504	93.3426738312	89.0048867808	129504.8125	1.1058668533779912E8	0	7911	30.37202749379541	1.6959760214313413	4.114481876325145	407.2674865722656	407.2775573730469
347	407.27874755859375	91.0359630293333					1	DETECTED	407.2787 m/z @91.04 [151020OFc1_NvH-0949-Control-25.raw]	407.27874755859375	91.0359630293333	0.0222412101333333	97.2767367437333	97.25449553359996	56536.6171875	1.3464013368664938E8	0	7911	0.3622473123374732	0.534284795686069	0.00799571097175626	407.2776184082031	407.2882995605469
348	407.30096435546875	90.8774021637333					1	DETECTED	407.3010 m/z @90.88 [151020OFc1_NvH-0949-Control-25.raw]	407.30096435546875	90.8774021637333	4.9171373544	97.9239278741333	93.0067905197333	76995.203125	1.1145876020212026E8	0	7911	1.3125804417649505	0.5409871103004962	13.03369410819402	407.2912292480469	407.3089599609375
349	407.31585693359375	91.7569149573333					1	DETECTED	407.3159 m/z @91.76 [151020OFc1_NvH-0949-Control-25.raw]	407.31585693359375	91.7569149573333	22.4782854314667	97.4191085122667	74.9408230808	56991.921875	1.1127688571086495E8	0	7911	0.3945697080710886	0.5408653692609444	2.7753352029906786	407.31109619140625	407.3252258300781
350	407.3521423339844	90.8774021637333					1	DETECTED	407.3521 m/z @90.88 [151020OFc1_NvH-0949-Control-25.raw]	407.3521423339844	90.8774021637333	4.79343887493333	99.8147270672	95.02128819226667	112503.296875	1.000914851329952E8	0	7911	1.1266652648027247	0.5068634411490105	13.024688564075504	407.3429870605469	407.3619079589844
351	407.3949279785156	46.7027492970667					1	DETECTED	407.3949 m/z @46.70 [151020OFc1_NvH-0949-Control-25.raw]	407.3949279785156	46.7027492970667	0.725021151733333	98.2670785362667	97.54205738453336	1666670.25	1.2282575495456225E8	0	7911	0.04612049570044263	3.002440369579031	1.6375633457000514	407.38604736328125	407.40472412109375
352	407.4378967285156	35.4876896050667					1	DETECTED	407.4379 m/z @35.49 [151020OFc1_NvH-0949-Control-25.raw]	407.4378967285156	35.4876896050667	4.31914560746667	98.4980500733333	94.17890446586664	43340.25	1.216983173276803E8	0	7911	86.64694574194466	1.5108005120983257	2.4708005166031533	407.43231201171875	407.4478454589844
353	407.4600524902344	32.7941030557333					1	DETECTED	407.4601 m/z @32.79 [151020OFc1_NvH-0949-Control-25.raw]	407.4600524902344	32.7941030557333	3.7454562384	99.3536758336	95.6082195952	425519.5	1.0434725383602272E8	0	7911	2.9251873712314236	0.5057276217514942	0.032440912568228994	407.4501037597656	407.46466064453125
354	407.4748229980469	20.7024182805333					1	DETECTED	407.4748 m/z @20.70 [151020OFc1_NvH-0949-Control-25.raw]	407.4748229980469	20.7024182805333	3.7454562384	99.310322128	95.5648658896	1521348.0	1.486278530224302E8	4	7911	0.2949994298481151	0.5191516922549781	0.09187367027267258	407.4649353027344	407.48480224609375
355	407.4927978515625	19.7715186144					1	DETECTED	407.4928 m/z @19.77 [151020OFc1_NvH-0949-Control-25.raw]	407.4927978515625	19.7715186144	3.69848588	94.4157097773333	90.7172238973333	73945.5625	9.50262532282705E7	0	7911	21.3768616760506	2.8220319524136066	23.742688104422363	407.48486328125	407.50238037109375
356	407.51446533203125	33.0850998026667					1	DETECTED	407.5145 m/z @33.09 [151020OFc1_NvH-0949-Control-25.raw]	407.51446533203125	33.0850998026667	3.73607755013333	99.2666369914667	95.53055944133337	225870.609375	1.0439335312527071E8	3	7911	3.6813075008049267	2.085363183752548	0.11311101926444228	407.5050354003906	407.5240783691406
357	407.5304260253906	20.5376516514667					1	DETECTED	407.5304 m/z @20.54 [151020OFc1_NvH-0949-Control-25.raw]	407.5304260253906	20.5376516514667	3.38086891493333	95.0118300146667	91.63096109973337	106095.6953125	1.1164065281204125E8	0	7911	6.868766836801939	3.195867326711264	0.009445921397041536	407.5246276855469	407.5311584472656
358	407.5411682128906	22.6391881352					1	DETECTED	407.5412 m/z @22.64 [151020OFc1_NvH-0949-Control-25.raw]	407.5411682128906	22.6391881352	1.56452209653333	98.4426844418667	96.87816234533338	1520376.875	1.3435100825969604E8	3	7911	0.26750335409375836	0.5574812934934776	0.03386498442731803	407.53118896484375	407.5511474609375
359	407.5553283691406	29.9838934456					1	DETECTED	407.5553 m/z @29.98 [151020OFc1_NvH-0949-Control-25.raw]	407.5553283691406	29.9838934456	3.73607755013333	99.1358470376	95.39976948746667	664724.1875	1.3115823459833765E8	3	7911	27.13515449638081	1.4177104043250932	0.012069717402872344	407.55120849609375	407.5652770996094
360	407.571533203125	29.5256780864					1	DETECTED	407.5715 m/z @29.53 [151020OFc1_NvH-0949-Control-25.raw]	407.571533203125	29.5256780864	2.82105195493333	91.2365586333333	88.41550667839998	331508.84375	1.0165309556499636E8	3	7911	9.85453061162767	0.8454385842352644	0.01278649628227143	407.5653991699219	407.5815124511719
361	407.6874084472656	11.2557528325333					1	DETECTED	407.6874 m/z @11.26 [151020OFc1_NvH-0949-Control-25.raw]	407.6874084472656	11.2557528325333	3.0155434256	99.3536758336	96.33813240799999	6125419.5	1.75604546192506E8	0	7911	0.13512598063334025	4.532391505499086	1.4941846685073912	407.67742919921875	407.69732666015625
362	407.7047424316406	32.8274214872					1	DETECTED	407.7047 m/z @32.83 [151020OFc1_NvH-0949-Control-25.raw]	407.7047424316406	32.8274214872	3.8862778976	99.9444946664	96.05821676880001	206238.84375	9.662430873336442E7	0	7911	18.348054894581214	2.2993084011714746	0.011876033721609343	407.6974182128906	407.7052917480469
363	407.71533203125	36.7135378666667					1	DETECTED	407.7153 m/z @36.71 [151020OFc1_NvH-0949-Control-25.raw]	407.71533203125	36.7135378666667	3.15007555786667	98.4650218597333	95.31494630186663	540861.6875	1.2355570580415669E8	2	7911	22.67069932675583	2.0277223363238397	0.010641766609144109	407.7053527832031	407.7205505371094
364	407.7305603027344	29.2960348264					1	DETECTED	407.7306 m/z @29.30 [151020OFc1_NvH-0949-Control-25.raw]	407.7305603027344	29.2960348264	1.17520986773333	99.2555286749333	98.08031880719997	1680104.0	1.6157069825225988E8	0	7911	8.77271971282903	1.7557603417127152	2.422308390499361	407.7205810546875	407.7405090332031
365	407.7440490722656	32.6775339410667					1	DETECTED	407.7440 m/z @32.68 [151020OFc1_NvH-0949-Control-25.raw]	407.7440490722656	32.6775339410667	3.56719372	98.5801619229333	95.0129682029333	184542.078125	1.1345746216768421E8	0	7911	3.8385622145806764	1.8768561430096502	0.06776644113457284	407.74066162109375	407.7452697753906
366	407.7552795410156	27.7827747288					1	DETECTED	407.7553 m/z @27.78 [151020OFc1_NvH-0949-Control-25.raw]	407.7552795410156	27.7827747288	2.15849290266667	99.2009696498667	97.04247674720004	3.5233164E7	6.321259531741086E8	2	7911	0.35139746334572663	1.448299483356168	1.5164225021603492	407.745361328125	407.76519775390625
367	407.77288818359375	24.6065237616					1	DETECTED	407.7729 m/z @24.61 [151020OFc1_NvH-0949-Control-25.raw]	407.77288818359375	24.6065237616	2.0100923848	98.8094923818667	96.7993999970667	203501.40625	9.311651174203455E7	0	7911	7.276984262546204	2.312656497476087	0.009353800676002671	407.7653503417969	407.7823486328125
368	407.80694580078125	19.9046459488					1	DETECTED	407.8069 m/z @19.90 [151020OFc1_NvH-0949-Control-25.raw]	407.80694580078125	19.9046459488	1.82211745333333	99.1031412546667	97.28102380133336	130183.9921875	9.696468101063783E7	0	7911	0.14945151663958356	24.39540183814543	0.10682049039442607	407.7973937988281	407.81689453125
369	407.8323059082031	31.6891406272					1	DETECTED	407.8323 m/z @31.69 [151020OFc1_NvH-0949-Control-25.raw]	407.8323059082031	31.6891406272	0.747430796	98.4869920504	97.7395612544	43781.40234375	1.0098471901087826E8	0	7911	76.66399034292368	1.635503338248973	2.178309726760422	407.8323059082031	407.8394775390625
370	407.84954833984375	32.963753216					1	DETECTED	407.8495 m/z @32.96 [151020OFc1_NvH-0949-Control-25.raw]	407.84954833984375	32.963753216	0.669028341333333	99.9992205674667	99.33019222613336	214788.984375	9.919315674373223E7	0	7911	18.784568979732526	0.6377131443908245	0.2686444547487504	407.8396301269531	407.8595275878906
371	407.8702087402344	13.1444980413333					1	DETECTED	407.8702 m/z @13.14 [151020OFc1_NvH-0949-Control-25.raw]	407.8702087402344	13.1444980413333	0.0102328069333333	99.9667311997333	99.95649839279997	230582.234375	9.95998421526314E7	3	7911	0.11863713841489698	0.5775279947035828	0.08969510849866022	407.8602294921875	407.8738708496094
372	407.8838806152344	28.514939548					1	DETECTED	407.8839 m/z @28.51 [151020OFc1_NvH-0949-Control-25.raw]	407.8838806152344	28.514939548	0.232266604266667	99.9883729621333	99.75610635786663	1694103.75	1.744281904794433E8	3	7911	12.561113340172753	0.8208898932174865	0.43770915471913313	407.8739013671875	407.89385986328125
373	407.8991394042969	19.6623882525333					1	DETECTED	407.8991 m/z @19.66 [151020OFc1_NvH-0949-Control-25.raw]	407.8991394042969	19.6623882525333	0.0102328069333333	99.977458272	99.96722546506668	247893.328125	1.1502292840738957E8	3	7911	1.716721015888595	0.6692395974686524	0.49630114568954875	407.8938903808594	407.9088439941406
374	407.9376220703125	11.2651732842667					1	DETECTED	407.9376 m/z @11.27 [151020OFc1_NvH-0949-Control-25.raw]	407.9376220703125	11.2651732842667	0.0102328069333333	99.9992205674667	99.98898776053336	5035591.5	1.6300276568562895E8	0	7911	0.12887340280621906	4.2036568514987565	18.536623356378882	407.92828369140625	407.9473876953125
375	407.956298828125	32.913468452					1	DETECTED	407.9563 m/z @32.91 [151020OFc1_NvH-0949-Control-25.raw]	407.956298828125	32.913468452	0.0222412101333333	99.9883729621333	99.96613175199997	133881.453125	1.1284857789668666E8	0	7911	62.15243073136715	1.855047092539911	3.418247094738764	407.94793701171875	407.9662780761719
376	407.9764099121094	20.6003880872					1	DETECTED	407.9764 m/z @20.60 [151020OFc1_NvH-0949-Control-25.raw]	407.9764099121094	20.6003880872	0.0222412101333333	99.9119108362667	99.88966962613337	250917.65625	1.1299964283928342E8	2	7911	0.35476116754199083	0.8893658349123728	93.86420424355207	407.9666748046875	407.9861145019531
377	408.0167236328125	31.0979435973333					1	DETECTED	408.0167 m/z @31.10 [151020OFc1_NvH-0949-Control-25.raw]	408.0167236328125	31.0979435973333	0.266450813866667	99.9226980357333	99.65624722186664	123526.0390625	1.0711622670081304E8	0	7911	26.691235730399505	2.009493293916626	6.204829636673214	408.0067443847656	408.0267028808594
378	408.0545959472656	22.6750337136					1	DETECTED	408.0546 m/z @22.68 [151020OFc1_NvH-0949-Control-25.raw]	408.0545959472656	22.6750337136	0.277767433066667	99.977458272	99.69969083893334	125240.875	1.0299272711149707E8	0	7911	0.17896169011587304	2.0860983508069992	1.5381128283879337	408.04461669921875	408.06451416015625
379	408.07855224609375	32.3281959546667					1	DETECTED	408.0786 m/z @32.33 [151020OFc1_NvH-0949-Control-25.raw]	408.07855224609375	32.3281959546667	0.0102328069333333	99.3428883309333	99.33265552399997	35713.77734375	9.257558215512772E7	0	7911	92.00645918982156	1.6600391168930215	2.60708269255574	408.0690612792969	408.0877380371094
380	408.1038818359375	90.3268580536					1	DETECTED	408.1039 m/z @90.33 [151020OFc1_NvH-0949-Control-25.raw]	408.1038818359375	90.3268580536	4.94466557706667	97.1126638058667	92.16799822880003	107289.9375	9.306630229006076E7	0	7911	0.09697872527016216	3.6348317598150537	7.433321271365391	408.0942687988281	408.1134948730469
381	408.13140869140625	92.7676242317333					1	DETECTED	408.1314 m/z @92.77 [151020OFc1_NvH-0949-Control-25.raw]	408.13140869140625	92.7676242317333	0.0929888154666667	99.9444946664	99.85150585093334	34178.4453125	8.893297171183552E7	0	7911	4.693135812758854	0.5099213288363963	0.022786449332322357	408.1215515136719	408.1395568847656
382	408.1504821777344	90.9427557149333					1	DETECTED	408.1505 m/z @90.94 [151020OFc1_NvH-0949-Control-25.raw]	408.1504821777344	90.9427557149333	7.9169426736	95.694984264	87.7780415904	141315.859375	9.465265829848176E7	0	7911	0.10535042407110495	0.5068557143285356	3.897026691255307	408.14111328125	408.15997314453125
383	408.1877136230469	11.2557528325333					1	DETECTED	408.1877 m/z @11.26 [151020OFc1_NvH-0949-Control-25.raw]	408.1877136230469	11.2557528325333	3.09264882933333	98.2891150818667	95.19646625253337	2623226.75	1.38461184314704E8	3	7911	0.15901873935352207	313.2279134367968	19.933107624404293	408.1778259277344	408.19769287109375
384	408.208251953125	13.1444980413333					1	DETECTED	408.2083 m/z @13.14 [151020OFc1_NvH-0949-Control-25.raw]	408.208251953125	13.1444980413333	2.7338842952	99.4528222984	96.7189380032	479082.1875	1.2244209574879599E8	3	7911	4.085572894619682	1.2259385581976383	1.626359108543845	408.1982727050781	408.2088317871094
385	408.2188720703125	15.6691800757333					1	DETECTED	408.2189 m/z @15.67 [151020OFc1_NvH-0949-Control-25.raw]	408.2188720703125	15.6691800757333	2.7241218928	99.847141256	97.1230193632	2031075.75	2.3980337565433103E8	3	7911	76.45985923332086	0.6771751951402446	22.00561411594887	408.2088928222656	408.2244873046875
386	408.2344970703125	29.2960348264					1	DETECTED	408.2345 m/z @29.30 [151020OFc1_NvH-0949-Control-25.raw]	408.2344970703125	29.2960348264	2.85035154826667	96.859511008	94.00915945973333	5787774.0	2.6125522737444633E8	2	7911	0.29372176123236926	0.5457900086290325	2.4902131749799876	408.2245178222656	408.24432373046875
387	408.2563171386719	27.7827747288					1	DETECTED	408.2563 m/z @27.78 [151020OFc1_NvH-0949-Control-25.raw]	408.2563171386719	27.7827747288	2.71430932266667	99.5407656864	96.82645636373333	1.6194171E7	4.5553851559694123E8	2	7911	0.5062954347948327	51.37648418862332	113.72493548318343	408.246337890625	408.2657775878906
388	408.2776794433594	91.6135601941333					1	DETECTED	408.2777 m/z @91.61 [151020OFc1_NvH-0949-Control-25.raw]	408.2776794433594	91.6135601941333	3.59550384186667	99.8040500325333	96.20854619066662	474672.09375	1.6482972047731546E8	0	7911	1.8091620175856775	0.5090537295111307	0.6396385069849242	408.2677001953125	408.28448486328125
389	408.4382629394531	11.2880855736					1	DETECTED	408.4383 m/z @11.29 [151020OFc1_NvH-0949-Control-25.raw]	408.4382629394531	11.2880855736	2.3363821664	95.2740893072	92.9377071408	910835.5	1.154254230696589E8	0	7911	0.15239679500762904	3.452162129439079	0.816354017719602	408.42828369140625	408.4480285644531
390	408.465576171875	11.5538847917333					1	DETECTED	408.4656 m/z @11.55 [151020OFc1_NvH-0949-Control-25.raw]	408.465576171875	11.5538847917333	4.8314068104	95.0424519274667	90.2110451170667	44737.609375	8.857151307620747E7	0	7911	2.0774333514396393	6.70965716567321	12.41931433134642	408.4642639160156	408.4656066894531
391	408.47576904296875	24.3739619546667					1	DETECTED	408.4758 m/z @24.37 [151020OFc1_NvH-0949-Control-25.raw]	408.47576904296875	24.3739619546667	2.4839078856	98.8747546392	96.3908467536	169762.65625	1.0115764131023453E8	2	7911	11.233107086564816	2.676066869336696	0.11265467635010824	408.4658203125	408.4855651855469
392	408.5219421386719	89.8712888538667					1	DETECTED	408.5219 m/z @89.87 [151020OFc1_NvH-0949-Control-25.raw]	408.5219421386719	89.8712888538667	3.8862778976	99.3211156242667	95.4348377266667	101259.53125	1.1756373210970645E8	0	7911	87.54655773152156	0.5575970918799099	0.1160651934056918	408.5121765136719	408.5318298339844
393	408.5422668457031	13.1626518237333					1	DETECTED	408.5423 m/z @13.16 [151020OFc1_NvH-0949-Control-25.raw]	408.5422668457031	13.1626518237333	3.63302832266667	77.7216289797333	74.08860065706662	277950.21875	9.842660932983911E7	3	7911	4.513617822976846	0.8816109513889188	3.2423271680131185	408.5323791503906	408.5433654785156
394	408.5533752441406	15.6691800757333					1	DETECTED	408.5534 m/z @15.67 [151020OFc1_NvH-0949-Control-25.raw]	408.5533752441406	15.6691800757333	0.9702039824	99.9226980357333	98.95249405333331	1337467.25	1.484655609822916E8	3	7911	0.22751853641798192	12.022471484726474	1.4944977826796242	408.54339599609375	408.5633239746094
395	408.5786437988281	30.9560013328					1	DETECTED	408.5786 m/z @30.96 [151020OFc1_NvH-0949-Control-25.raw]	408.5786437988281	30.9560013328	0.0459080898666667	86.91498464	86.86907655013333	1137754.5	1.1115920012798661E8	3	7911	0.12340200413072822	0.5083417933524391	1.6155845528211623	408.5687255859375	408.58856201171875
396	408.68865966796875	11.2783321282667					1	DETECTED	408.6887 m/z @11.28 [151020OFc1_NvH-0949-Control-25.raw]	408.68865966796875	11.2783321282667	2.11895167866667	94.483250532	92.36429885333332	297165.40625	9.873203638298514E7	0	7911	0.08493197069341818	10.449419651088814	1.022124152071341	408.6787414550781	408.69158935546875
397	408.7016296386719	33.5025534770667					1	DETECTED	408.7016 m/z @33.50 [151020OFc1_NvH-0949-Control-25.raw]	408.7016296386719	33.5025534770667	2.44465605173333	95.1452260304	92.70056997866666	394082.09375	1.1005338547984117E8	2	7911	0.17482594485669267	0.5067060863420781	4.005110056231767	408.691650390625	408.7115783691406
398	408.72161865234375	35.5537344234667					1	DETECTED	408.7216 m/z @35.55 [151020OFc1_NvH-0949-Control-25.raw]	408.72161865234375	35.5537344234667	3.5483896024	96.4957173794667	92.9473277770667	2283951.0	1.5338470976469672E8	2	7911	0.2566257261385516	0.6049161576903312	2.5064493522197218	408.711669921875	408.7315673828125
399	408.7325134277344	18.5074681232					1	DETECTED	408.7325 m/z @18.51 [151020OFc1_NvH-0949-Control-25.raw]	408.7325134277344	18.5074681232	1.54388935466667	57.8418126373333	56.29792328266663	591228.6875	9.859630661482404E7	2	7911	5.32092958567133	0.832776425532372	0.06879955437601645	408.73162841796875	408.7345886230469
400	408.74481201171875	29.0674173141333					1	DETECTED	408.7448 m/z @29.07 [151020OFc1_NvH-0949-Control-25.raw]	408.74481201171875	29.0674173141333	2.00013608506667	97.7023613088	95.70222522373332	1.3487008E7	4.000612580869568E8	2	7911	0.195688909205316	29.436422031965503	3.48046772708915	408.7348327636719	408.7547912597656
401	408.7577209472656	27.7827747288					1	DETECTED	408.7577 m/z @27.78 [151020OFc1_NvH-0949-Control-25.raw]	408.7577209472656	27.7827747288	5.24321229866667	95.8569116309333	90.61369933226663	3741307.25	1.7822734063522992E8	2	7911	0.19186054793322072	0.7082418971231842	0.023061024053822408	408.7548522949219	408.7677001953125
402	408.76898193359375	12.8255453256					1	DETECTED	408.7690 m/z @12.83 [151020OFc1_NvH-0949-Control-25.raw]	408.76898193359375	12.8255453256	3.68902608053333	97.7466609144	94.05763483386667	104560.1328125	1.006774486140863E8	0	7911	0.1415490402195676	0.5035374260939917	0.45594114796731255	408.76806640625	408.7789001464844
403	408.8135681152344	22.0796046970667					1	DETECTED	408.8136 m/z @22.08 [151020OFc1_NvH-0949-Control-25.raw]	408.8135681152344	22.0796046970667	0.232266604266667	99.4418500469333	99.20958344266663	102757.640625	9.563630466484281E7	0	7911	0.1978712662745039	3.2798165840059754	5.598279580465256	408.8040466308594	408.823486328125
404	408.8290100097656	24.8551121765333					1	DETECTED	408.8290 m/z @24.86 [151020OFc1_NvH-0949-Control-25.raw]	408.8290100097656	24.8551121765333	0.0102328069333333	99.9992205674667	99.98898776053336	79800.5	9.341565230093257E7	0	7911	83.92035274660572	2.120720963231782	3.360062873554677	408.8236999511719	408.8387145996094
405	408.84552001953125	48.1067187112					1	DETECTED	408.8455 m/z @48.11 [151020OFc1_NvH-0949-Control-25.raw]	408.84552001953125	48.1067187112	0.0102328069333333	99.977458272	99.96722546506668	77620.375	1.0972088845296855E8	0	7911	63.99537095978095	1.0481669297827019	1.0892949493648878	408.8392639160156	408.8554992675781
406	408.8614501953125	11.4970481842667					1	DETECTED	408.8615 m/z @11.50 [151020OFc1_NvH-0949-Control-25.raw]	408.8614501953125	11.4970481842667	0.0340037544	99.9883729621333	99.9543692077333	40663.05859375	9.622216770749353E7	0	7911	27.00537300898209	6.968743279752888	8.48452672447094	408.8556213378906	408.86279296875
407	408.872802734375	18.4496310616					1	DETECTED	408.8728 m/z @18.45 [151020OFc1_NvH-0949-Control-25.raw]	408.872802734375	18.4496310616	0.0102328069333333	99.890156864	99.87992405706667	951311.5625	1.2797255566192785E8	3	7911	26.423428117602047	10.489888832041236	0.025902268901837004	408.8628234863281	408.8827819824219
408	408.88775634765625	15.6883211690667					1	DETECTED	408.8878 m/z @15.69 [151020OFc1_NvH-0949-Control-25.raw]	408.88775634765625	15.6883211690667	0.116532286666667	99.9556646386667	99.83913235200004	542741.1875	1.2123832302122991E8	3	7911	0.15684103823197226	0.510206227876173	1.4531141215416277	408.8828125	408.8976745605469
409	408.903076171875	33.1763903024					1	DETECTED	408.9031 m/z @33.18 [151020OFc1_NvH-0949-Control-25.raw]	408.903076171875	33.1763903024	0.0102328069333333	99.9992205674667	99.98898776053336	99541.0546875	9.186749532623726E7	0	7911	0.21495150130835583	1.5592087984065859	2.025321567029822	408.8977966308594	408.9031982421875
410	408.9132080078125	30.9254139674667					1	DETECTED	408.9132 m/z @30.93 [151020OFc1_NvH-0949-Control-25.raw]	408.9132080078125	30.9254139674667	0.0102328069333333	99.9444946664	99.93426185946667	873627.4375	1.2275539934051873E8	3	7911	5.425951634913897	0.8630550092549457	0.1512577957173722	408.9032287597656	408.92303466796875
411	408.9263000488281	30.7680368826667					1	DETECTED	408.9263 m/z @30.77 [151020OFc1_NvH-0949-Control-25.raw]	408.9263000488281	30.7680368826667	0.0102328069333333	99.9226980357333	99.91246522879997	28005.89453125	9.660362094636941E7	0	7911	96.8199760901528	1.581360012713923	2.164874240238524	408.9234924316406	408.9285583496094
412	408.9385681152344	11.2783321282667					1	DETECTED	408.9386 m/z @11.28 [151020OFc1_NvH-0949-Control-25.raw]	408.9385681152344	11.2783321282667	0.0102328069333333	99.9992205674667	99.98898776053336	89940.8125	9.842764923695584E7	0	7911	2.322402290902076	4.4618559759629095	0.673911738723632	408.92919921875	408.9447326660156
413	408.9548645019531	18.7868711853333					1	DETECTED	408.9549 m/z @18.79 [151020OFc1_NvH-0949-Control-25.raw]	408.9548645019531	18.7868711853333	0.0102328069333333	99.9883729621333	99.97814015519997	312019.71875	1.117364877372537E8	4	7911	31.66057824281755	0.5236807617157107	0.02572908393718424	408.945068359375	408.96484375
414	408.966552734375	28.0553112621333					1	DETECTED	408.9666 m/z @28.06 [151020OFc1_NvH-0949-Control-25.raw]	408.966552734375	28.0553112621333	0.266450813866667	99.8579158085333	99.59146499466664	157288.375	8.353034292085628E7	0	7911	0.09675618327328195	2.7744160403098452	0.004775839978678168	408.96490478515625	408.9691162109375
415	408.9791259765625	24.3972759266667					1	DETECTED	408.9791 m/z @24.40 [151020OFc1_NvH-0949-Control-25.raw]	408.9791259765625	24.3972759266667	0.0575894752	99.7929688013333	99.7353793261333	249212.921875	9.756674887054595E7	0	7911	0.1812678764618596	1.1772929717175775	0.02957262180352127	408.96917724609375	408.9889831542969
416	409.0093078613281	18.0391525138667					1	DETECTED	409.0093 m/z @18.04 [151020OFc1_NvH-0949-Control-25.raw]	409.0093078613281	18.0391525138667	0.0694865357333333	99.9444946664	99.87500813066667	337764.9375	1.0275113969961578E8	4	7911	4.049295172085998	6.483562379536573	12.947205669626253	408.9993591308594	409.01910400390625
417	409.0372314453125	90.3081066517333					1	DETECTED	409.0372 m/z @90.31 [151020OFc1_NvH-0949-Control-25.raw]	409.0372314453125	90.3081066517333	0.0575894752	99.0813808845333	99.0237914093333	275666.75	1.003542227103653E8	0	7911	0.04278435623936616	0.5079492796414828	0.005465761285184282	409.0273742675781	409.04718017578125
418	409.0964050292969	90.3268580536					1	DETECTED	409.0964 m/z @90.33 [151020OFc1_NvH-0949-Control-25.raw]	409.0964050292969	90.3268580536	8.54757112586667	99.2995595453333	90.75198841946663	47584.6953125	9.861447573995906E7	0	7911	0.054840852846410826	0.5548592548848114	0.10971850976962272	409.0866394042969	409.099365234375
419	409.1106262207031	12.1046311208					1	DETECTED	409.1106 m/z @12.10 [151020OFc1_NvH-0949-Control-25.raw]	409.1106262207031	12.1046311208	0.0102328069333333	99.9992205674667	99.98898776053336	113441.609375	1.1823929152312532E8	2	7911	82.66386981562566	4.731740537096667	7.779102572482874	409.1012268066406	409.12060546875
420	409.171630859375	26.7011976013333					1	DETECTED	409.1716 m/z @26.70 [151020OFc1_NvH-0949-Control-25.raw]	409.171630859375	26.7011976013333	4.74429987386667	98.211753348	93.46745347413334	76061.7734375	1.045861684232713E8	0	7911	69.04453476529216	2.051388520706366	3.4217604621623785	409.1617126464844	409.17901611328125
421	409.18914794921875	11.5351350989333					1	DETECTED	409.1891 m/z @11.54 [151020OFc1_NvH-0949-Control-25.raw]	409.18914794921875	11.5351350989333	0.232266604266667	95.8569116309333	95.62464502666663	193940.84375	1.0379326186962064E8	3	7911	12.614077374746866	0.810071054327336	24.329365534601898	409.17919921875	409.19610595703125
422	409.20611572265625	12.2514457186667					1	DETECTED	409.2061 m/z @12.25 [151020OFc1_NvH-0949-Control-25.raw]	409.20611572265625	12.2514457186667	2.92832543013333	98.5908555264	95.66253009626668	809963.0625	1.5883625437314665E8	3	7911	1.7058772821972852	3.59056283652495	64.20185202396917	409.1961364746094	409.2140808105469
423	409.2240905761719	15.0427848098667					1	DETECTED	409.2241 m/z @15.04 [151020OFc1_NvH-0949-Control-25.raw]	409.2240905761719	15.0427848098667	2.2967394536	99.1141182989333	96.81737884533331	1283347.875	1.9201581981281638E8	2	7911	20.556231930855432	0.7180364922990504	73.11474767508935	409.214111328125	409.23406982421875
424	409.2461853027344	29.0674173141333					1	DETECTED	409.2462 m/z @29.07 [151020OFc1_NvH-0949-Control-25.raw]	409.2461853027344	29.0674173141333	2.26685796133333	99.6068022130667	97.33994425173337	5977567.5	2.6368797225028163E8	3	7911	0.19734265670032158	0.605046542794621	3.9527852346645824	409.2362060546875	409.25616455078125
425	409.2589416503906	27.7827747288					1	DETECTED	409.2589 m/z @27.78 [151020OFc1_NvH-0949-Control-25.raw]	409.2589416503906	27.7827747288	2.50349504666667	96.079726032	93.57623098533332	850329.1875	1.1615044520767915E8	0	7911	0.09185897814462862	191.79576847366604	0.4395677024981599	409.2561950683594	409.2685241699219
426	409.2764587402344	91.5379254826667					1	DETECTED	409.2765 m/z @91.54 [151020OFc1_NvH-0949-Control-25.raw]	409.2764587402344	91.5379254826667	0.0459080898666667	99.9667311997333	99.92082310986663	400131.25	1.2278814312498994E8	0	7911	0.05801976002197762	0.7857365594278206	0.19769349039513082	409.2692565917969	409.2850341796875
427	409.2948303222656	90.6499969018667					1	DETECTED	409.2948 m/z @90.65 [151020OFc1_NvH-0949-Control-25.raw]	409.2948303222656	90.6499969018667	2.23708963466667	99.2555286749333	97.01843904026663	69403.6171875	1.0062413422144537E8	0	7911	0.6522133834372283	0.548666716427835	0.016397743489223956	409.2867431640625	409.3047790527344
428	409.3312683105469	91.3706843544					1	DETECTED	409.3313 m/z @91.37 [151020OFc1_NvH-0949-Control-25.raw]	409.3312683105469	91.3706843544	7.30395805813333	95.7488193546667	88.44486129653336	109962.6328125	8.975476608414206E7	0	7911	0.8373335633390298	16.1338570366832	3.6294368715615137	409.3238830566406	409.3388671875
429	409.3678283691406	90.8774021637333					1	DETECTED	409.3678 m/z @90.88 [151020OFc1_NvH-0949-Control-25.raw]	409.3678283691406	90.8774021637333	4.72514940186667	98.32226224	93.59711283813333	116889.4609375	1.0860188630319679E8	0	7911	1.0005691569203634	0.5432075763407199	3.9286765552441416	409.358642578125	409.37738037109375
430	409.39703369140625	46.9658237274667					1	DETECTED	409.3970 m/z @46.97 [151020OFc1_NvH-0949-Control-25.raw]	409.39703369140625	46.9658237274667	1.0569589064	98.8967457914667	97.8397868850667	219473.90625	1.0987811173739477E8	0	7911	0.05227010604550486	1.0581137206122975	0.007421882117826684	409.3870849609375	409.40692138671875
431	409.426025390625	23.0132586437333					1	DETECTED	409.4260 m/z @23.01 [151020OFc1_NvH-0949-Control-25.raw]	409.426025390625	23.0132586437333	2.3363821664	96.4957173794667	94.1593352130667	90742.3671875	9.330919881712689E7	0	7911	13.118736369996622	2.276923579736218	5.466987952451876	409.4160461425781	409.43597412109375
432	409.45660400390625	12.2870371104					1	DETECTED	409.4566 m/z @12.29 [151020OFc1_NvH-0949-Control-25.raw]	409.45660400390625	12.2870371104	2.9861880304	99.9226980357333	96.9365100053333	675086.5	1.2430605880988076E8	0	7911	1.1110046789475394	3.16761353102315	0.29094227494877295	409.4468688964844	409.4665222167969
433	409.466796875	19.0298874026667					1	DETECTED	409.4668 m/z @19.03 [151020OFc1_NvH-0949-Control-25.raw]	409.466796875	19.0298874026667	3.2174933424	99.7162778938667	96.4987845514667	135479.8125	1.1393804899894328E8	0	7911	11.769179289782354	4.408416634885132	0.1775939523679328	409.46661376953125	409.47418212890625
434	409.48419189453125	46.7027492970667					1	DETECTED	409.4842 m/z @46.70 [151020OFc1_NvH-0949-Control-25.raw]	409.48419189453125	46.7027492970667	3.81160967466667	97.1234887824	93.31187910773333	282882.46875	1.0687100123694007E8	0	7911	22.290318694921073	1.3054837430708301	0.005685141817293929	409.4742126464844	409.4941101074219
435	409.5060119628906	20.4390461296					1	DETECTED	409.5060 m/z @20.44 [151020OFc1_NvH-0949-Control-25.raw]	409.5060119628906	20.4390461296	3.51985468826667	98.5306642965333	95.01080960826663	78844.2109375	9.544894621126054E7	0	7911	3.320979863559735	2.8768483965519427	3.017634550583904	409.4960632324219	409.5070495605469
436	409.51715087890625	8.97057429066667					1	DETECTED	409.5172 m/z @8.97 [151020OFc1_NvH-0949-Control-25.raw]	409.51715087890625	8.97057429066667	3.78283944641667	96.859511008	93.07667156158332	265992.28125	1.0799071105293491E8	3	7911	0.10033776322392285	4.472535570167548	47.02269121487298	409.5071716308594	409.5271301269531
437	409.53961181640625	27.4463265778667					1	DETECTED	409.5396 m/z @27.45 [151020OFc1_NvH-0949-Control-25.raw]	409.53961181640625	27.4463265778667	1.4817190056	96.5616846418667	95.0799656362667	2768710.0	1.6639309162365332E8	3	7911	16.201811396372612	0.7541130356019585	0.510492845150644	409.5296325683594	409.5495910644531
438	409.5562744140625	40.253245404					1	DETECTED	409.5563 m/z @40.25 [151020OFc1_NvH-0949-Control-25.raw]	409.5562744140625	40.253245404	2.78247153866667	96.9143785341333	94.13190699546664	649716.9375	1.1560812294501248E8	3	7911	0.15599517895719828	0.7761450706120643	0.5534937828714958	409.54962158203125	409.5623474121094
439	409.5723571777344	30.5804283525333					1	DETECTED	409.5724 m/z @30.58 [151020OFc1_NvH-0949-Control-25.raw]	409.5723571777344	30.5804283525333	3.84871382106667	90.3179522717333	86.46923845066664	754802.875	1.3385016825931017E8	3	7911	0.18777326017069385	0.8778210049738416	0.35178447139239366	409.5623779296875	409.582275390625
440	409.5897216796875	28.9322789714667					1	DETECTED	409.5897 m/z @28.93 [151020OFc1_NvH-0949-Control-25.raw]	409.5897216796875	28.9322789714667	3.12127952666667	99.6398283298667	96.51854880320003	271188.34375	1.1535214769374698E8	0	7911	4.332863729756319	1.3815609048588728	1.5024054546697472	409.5825500488281	409.599609375
441	409.6913146972656	13.2715446856					1	DETECTED	409.6913 m/z @13.27 [151020OFc1_NvH-0949-Control-25.raw]	409.6913146972656	13.2715446856	5.8542538152	99.672574028	93.8183202128	151147.328125	9.779050088930602E7	0	7911	0.12633153527490215	0.571090559695471	13.949337499468161	409.68170166015625	409.69622802734375
442	409.70623779296875	18.8991492213333					1	DETECTED	409.7062 m/z @18.90 [151020OFc1_NvH-0949-Control-25.raw]	409.70623779296875	18.8991492213333	2.5681714928	96.7368019309333	94.16863043813329	5866257.5	2.36576608654871E8	2	7911	0.3089473983470441	0.5360311362709784	2.132138089617692	409.6962890625	409.7162170410156
443	409.7237854003906	26.1951447317333					1	DETECTED	409.7238 m/z @26.20 [151020OFc1_NvH-0949-Control-25.raw]	409.7237854003906	26.1951447317333	3.44359119546667	93.1843926461333	89.74080145066664	5817795.5	2.3702454279404956E8	2	7911	0.27222500162350727	0.6440951977689965	1.8445913922122763	409.71624755859375	409.7337646484375
444	409.7376403808594	26.4331547173333					1	DETECTED	409.7376 m/z @26.43 [151020OFc1_NvH-0949-Control-25.raw]	409.7376403808594	26.4331547173333	4.52642683973333	96.7478868181333	92.22145997839996	207892.109375	1.2199111612711865E8	0	7911	24.871385804377084	0.6559882689721358	0.642196882527379	409.7337951660156	409.7377624511719
445	409.7477722167969	29.0674173141333					1	DETECTED	409.7478 m/z @29.07 [151020OFc1_NvH-0949-Control-25.raw]	409.7477722167969	29.0674173141333	2.26685796133333	98.8857937789333	96.61893581759998	1339718.5	1.5644047678809342E8	2	7911	10.312893971278513	0.9972345381842322	0.9146193671525326	409.7379150390625	409.75775146484375
446	409.76116943359375	27.7616105568					1	DETECTED	409.7612 m/z @27.76 [151020OFc1_NvH-0949-Control-25.raw]	409.76116943359375	27.7616105568	4.97514450186667	97.1674035402667	92.19225903840004	133766.453125	1.2199771005371802E8	0	7911	10.477166292830475	4.091344220638463	0.45007678561092307	409.75787353515625	409.7710876464844
447	409.8367614746094	19.9886935394667					1	DETECTED	409.8368 m/z @19.99 [151020OFc1_NvH-0949-Control-25.raw]	409.8367614746094	19.9886935394667	0.0102328069333333	99.977458272	99.96722546506668	68573.953125	9.735221492733851E7	0	7911	9.770552109752856	2.4728252439375797	7.5381087746388165	409.8268127441406	409.84674072265625
448	409.85699462890625	16.8293559058667					1	DETECTED	409.8570 m/z @16.83 [151020OFc1_NvH-0949-Control-25.raw]	409.85699462890625	16.8293559058667	0.0102328069333333	99.9883729621333	99.97814015519997	508015.0	1.1416724585316642E8	3	7911	0.13257643992075074	0.6053482734054082	0.05249060137562292	409.84710693359375	409.86407470703125
449	409.8741149902344	27.4633866034667					1	DETECTED	409.8741 m/z @27.46 [151020OFc1_NvH-0949-Control-25.raw]	409.8741149902344	27.4633866034667	0.0102328069333333	99.9992205674667	99.98898776053336	1751821.5	1.3690363518975872E8	3	7911	0.17321054332660424	0.8390447391753204	0.8496558313638063	409.86419677734375	409.88397216796875
450	409.89459228515625	11.9491821632					1	DETECTED	409.8946 m/z @11.95 [151020OFc1_NvH-0949-Control-25.raw]	409.89459228515625	11.9491821632	0.0694865357333333	99.9992205674667	99.92973403173336	1466396.375	1.450869042754095E8	3	7911	0.14772327274213737	1.4205266066350295	3.15284836091121	409.8846130371094	409.9045715332031
451	409.9054870605469	14.3377883472					1	DETECTED	409.9055 m/z @14.34 [151020OFc1_NvH-0949-Control-25.raw]	409.9054870605469	14.3377883472	0.467134432533333	99.9556646386667	99.48853020613338	431035.84375	1.103188697174874E8	3	7911	0.12998870587615485	1.9294306215615789	2.877085435183866	409.90460205078125	409.9154357910156
452	409.92718505859375	34.7756866685333					1	DETECTED	409.9272 m/z @34.78 [151020OFc1_NvH-0949-Control-25.raw]	409.92718505859375	34.7756866685333	0.0102328069333333	99.9992205674667	99.98898776053336	360140.0	1.1775428010981765E8	3	7911	0.05975739259327639	0.6901665316653879	0.7554416482628323	409.9173583984375	409.9371337890625
453	409.9385070800781	44.7089906432					1	DETECTED	409.9385 m/z @44.71 [151020OFc1_NvH-0949-Control-25.raw]	409.9385070800781	44.7089906432	0.104830384	99.9119108362667	99.8070804522667	53418.43359375	1.0011194405139165E8	0	7911	0.17671716705748253	1.1135758907463382	1.568941811280916	409.93719482421875	409.94842529296875
454	409.9522399902344	42.6701761824					1	DETECTED	409.9522 m/z @42.67 [151020OFc1_NvH-0949-Control-25.raw]	409.9522399902344	42.6701761824	0.0102328069333333	99.8579158085333	99.84768300159998	47505.0234375	9.684386291748524E7	0	7911	84.32530761430488	1.2022150963775753	1.4403845640643331	409.9488220214844	409.9555969238281
455	409.9656066894531	11.0785379442667					1	DETECTED	409.9656 m/z @11.08 [151020OFc1_NvH-0949-Control-25.raw]	409.9656066894531	11.0785379442667	0.0102328069333333	99.7492238482667	99.73899104133336	988510.875	1.1625463334093782E8	0	7911	0.172655796325893	1.3891220008084053	5.455126223991244	409.95562744140625	409.9754943847656
456	409.9833679199219	30.7680368826667					1	DETECTED	409.9834 m/z @30.77 [151020OFc1_NvH-0949-Control-25.raw]	409.9833679199219	30.7680368826667	3.48187161573333	99.8687175213333	96.38684590559997	112140.4453125	1.1011541141729328E8	0	7911	33.88575324561258	1.82802263517836	0.0011834859668884343	409.97564697265625	409.98565673828125
457	409.99566650390625	0.511307082666667					1	DETECTED	409.9957 m/z @0.51 [151020OFc1_NvH-0949-Control-25.raw]	409.99566650390625	0.511307082666667	0.0102328069333333	99.9667311997333	99.95649839279997	116385.109375	1.006060504709128E8	0	7911	1.4983108593974985	4.128724531985689	4.9784722193333515	409.98577880859375	410.005126953125
458	410.0218505859375	90.3081066517333					1	DETECTED	410.0219 m/z @90.31 [151020OFc1_NvH-0949-Control-25.raw]	410.0218505859375	90.3081066517333	2.38560259173333	99.9119108362667	97.52630824453337	80047.453125	9.237593235338303E7	0	7911	64.08792339506796	0.5303945835117188	0.042819174474190085	410.011962890625	410.03167724609375
459	410.0654602050781	46.9810148933333					1	DETECTED	410.0655 m/z @46.98 [151020OFc1_NvH-0949-Control-25.raw]	410.0654602050781	46.9810148933333	0.0102328069333333	99.9556646386667	99.94543183173337	85570.3828125	1.2250379068548001E8	0	7911	47.45829008275868	1.056598504693357	1.0900313072510746	410.055908203125	410.0752258300781
460	410.08721923828125	24.8741812952					1	DETECTED	410.0872 m/z @24.87 [151020OFc1_NvH-0949-Control-25.raw]	410.08721923828125	24.8741812952	0.220672580266667	99.847141256	99.62646867573334	41147.34375	9.633907287997805E7	0	7911	16.725245782660217	1.9253143599717482	5.318836591202378	410.07843017578125	410.096923828125
461	410.1092834472656	44.1664722288					1	DETECTED	410.1093 m/z @44.17 [151020OFc1_NvH-0949-Control-25.raw]	410.1092834472656	44.1664722288	0.0102328069333333	99.9992205674667	99.98898776053336	38835.1328125	1.0159588518676719E8	0	7911	88.29558223658098	1.1476854649910615	1.1820994671831113	410.10125732421875	410.1176452636719
462	410.1473388671875	92.387093112					1	DETECTED	410.1473 m/z @92.39 [151020OFc1_NvH-0949-Control-25.raw]	410.1473388671875	92.387093112	2.93802160773333	99.4307918821333	96.49277027439997	183352.578125	9.910003834452952E7	0	7911	0.16155159874668357	3.4493217984542595	0.12163513026324532	410.1378173828125	410.1561584472656
463	410.18560791015625	19.2340537346667					1	DETECTED	410.1856 m/z @19.23 [151020OFc1_NvH-0949-Control-25.raw]	410.18560791015625	19.2340537346667	3.37117272026667	99.977458272	96.60628555173334	126290.5390625	1.0250229559222186E8	0	7911	72.9081966923884	6.558774940004064	19.75673291584648	410.17572021484375	410.1870422363281
464	410.1970520019531	20.6303650474667					1	DETECTED	410.1971 m/z @20.63 [151020OFc1_NvH-0949-Control-25.raw]	410.1970520019531	20.6303650474667	2.1879900528	99.9335312285333	97.7455411757333	1291696.125	1.2305719752862614E8	4	7911	0.1501444542454209	2.0096443711128127	0.025325504425349716	410.1871643066406	410.1976013183594
465	410.2076110839844	18.9242007093333					1	DETECTED	410.2076 m/z @18.92 [151020OFc1_NvH-0949-Control-25.raw]	410.2076110839844	18.9242007093333	3.31372794266667	99.7601025770667	96.44637463440003	2778322.5	1.9635091145405057E8	2	7911	0.2357652469013516	0.5401486003536154	41.13993290281736	410.1976318359375	410.2115783691406
466	410.2215881347656	37.2123826301333					1	DETECTED	410.2216 m/z @37.21 [151020OFc1_NvH-0949-Control-25.raw]	410.2215881347656	37.2123826301333	2.67551852826667	99.386663016	96.71114448773334	1.245525E7	5.3098002907279855E8	3	7911	0.20651708782315126	0.5939511760981957	0.16437050585133997	410.21160888671875	410.2315673828125
467	410.23931884765625	43.1829560032					1	DETECTED	410.2393 m/z @43.18 [151020OFc1_NvH-0949-Control-25.raw]	410.23931884765625	43.1829560032	2.09912298106667	99.5297049589333	97.43058197786662	1513324.5	1.4773543785392064E8	3	7911	0.09871030309900419	1.6913625785703552	0.01656526515328904	410.2315979003906	410.24261474609375
468	410.25262451171875	53.5989145794667					1	DETECTED	410.2526 m/z @53.60 [151020OFc1_NvH-0949-Control-25.raw]	410.25262451171875	53.5989145794667	3.0831072624	95.7488193546667	92.66571209226669	1611867.25	1.5941703505442548E8	3	7911	0.1475605517297396	1.0380027703058425	0.01571527614847405	410.2426452636719	410.2626037597656
469	410.2806701660156	91.5379254826667					1	DETECTED	410.2807 m/z @91.54 [151020OFc1_NvH-0949-Control-25.raw]	410.2806701660156	91.5379254826667	3.20791049733333	93.986941472	90.77903097466667	97165.75	1.214009964825252E8	0	7911	0.018888814508102314	0.5150686594410141	5.179483187916115	410.2731628417969	410.29058837890625
470	410.2934875488281	91.7865312362667					1	DETECTED	410.2935 m/z @91.79 [151020OFc1_NvH-0949-Control-25.raw]	410.2934875488281	91.7865312362667	2.06940802266667	94.2550138765333	92.18560585386663	49829.515625	1.2825967024566919E8	0	7911	1.0493422999434898	0.5137570318343222	13.263888684610405	410.29083251953125	410.3009033203125
471	410.31146240234375	91.4521472437333					1	DETECTED	410.3115 m/z @91.45 [151020OFc1_NvH-0949-Control-25.raw]	410.31146240234375	91.4521472437333	3.92375462533333	97.5070530010667	93.58329837573336	63906.24609375	1.0578567163859893E8	0	7911	0.13286098791584777	0.5345882380345492	1.0700074539883457	410.3027038574219	410.3181457519531
472	410.4141845703125	20.4106592933333					1	DETECTED	410.4142 m/z @20.41 [151020OFc1_NvH-0949-Control-25.raw]	410.4141845703125	20.4106592933333	2.76295245386667	96.9252867042667	94.16233425040002	65028.0703125	9.881273206832735E7	0	7911	0.05749295771353502	4.358077275121425	7.740200201482003	410.4042663574219	410.42413330078125
473	410.44769287109375	20.6003880872					1	DETECTED	410.4477 m/z @20.60 [151020OFc1_NvH-0949-Control-25.raw]	410.44769287109375	20.6003880872	3.24648708986667	99.5958983496	96.34941125973333	1198609.0	1.1517130841521521E8	0	7911	0.12130908110469107	1.0992543074433485	1.5078953534414667	410.43780517578125	410.4575500488281
474	410.4718933105469	37.2123826301333					1	DETECTED	410.4719 m/z @37.21 [151020OFc1_NvH-0949-Control-25.raw]	410.4718933105469	37.2123826301333	2.41506886133333	97.9792729658667	95.56420410453337	1.1382926E7	3.637051393035752E8	0	7911	0.20576948836728093	4.675478499648698	1.9758491314105544	410.4619445800781	410.4818420410156
475	410.52069091796875	5.86357418773333					1	DETECTED	410.5207 m/z @5.86 [151020OFc1_NvH-0949-Control-25.raw]	410.52069091796875	5.86357418773333	4.2512649968	95.0118300146667	90.7605650178667	197476.875	1.0344381306043898E8	3	7911	13.634238392441635	1.9887724957186197	0.8429310225458002	410.5107116699219	410.52520751953125
476	410.53521728515625	15.590459572					1	DETECTED	410.5352 m/z @15.59 [151020OFc1_NvH-0949-Control-25.raw]	410.53521728515625	15.590459572	3.32327775333333	94.8977763928	91.57449863946667	478109.0	1.1078840736563292E8	3	7911	0.19548067014073212	0.7751713448443901	55.072448733308136	410.5252685546875	410.53826904296875
477	410.5483093261719	20.9180552797333					1	DETECTED	410.5483 m/z @20.92 [151020OFc1_NvH-0949-Control-25.raw]	410.5483093261719	20.9180552797333	3.0639158696	99.4746431088	96.4107272392	2230624.25	1.454628563538945E8	3	7911	0.16816352877404483	1.752806923257085	3.1769682825440433	410.538330078125	410.5582275390625
478	410.55999755859375	22.0699552002667					1	DETECTED	410.5600 m/z @22.07 [151020OFc1_NvH-0949-Control-25.raw]	410.55999755859375	22.0699552002667	2.89926392533333	79.2136784026667	76.31441447733337	378054.15625	1.1987747581655018E8	3	7911	4.550162692153808	0.6121252008531772	0.06570428111753165	410.558349609375	410.5629577636719
479	410.5729675292969	43.1077257554667					1	DETECTED	410.5730 m/z @43.11 [151020OFc1_NvH-0949-Control-25.raw]	410.5729675292969	43.1077257554667	2.4936346792	99.5076281002667	97.0139934210667	744238.4375	1.2607208345174788E8	3	7911	31.202288596857287	0.50346372980486	0.0058454925240114175	410.56298828125	410.5827941894531
480	410.5848693847656	7.58460884373333					1	DETECTED	410.5849 m/z @7.58 [151020OFc1_NvH-0949-Control-25.raw]	410.5848693847656	7.58460884373333	5.24321229866667	43.8465260493333	38.60331375066663	56565.54296875	4.653905239828104E7	0	7911	0.24270575117894388	0.9331439867723862	0.48864518591184086	410.58319091796875	410.5856628417969
481	410.5958557128906	34.7908308632					1	DETECTED	410.5959 m/z @34.79 [151020OFc1_NvH-0949-Control-25.raw]	410.5958557128906	34.7908308632	2.86020783866667	95.1882712968	92.32806345813333	134807.375	9.493874315724711E7	0	7911	0.07604005319322482	1.4457604442480607	0.06194580579870796	410.5859069824219	410.6058044433594
482	410.6199951171875	28.575412096					1	DETECTED	410.6200 m/z @28.58 [151020OFc1_NvH-0949-Control-25.raw]	410.6199951171875	28.575412096	1.2607733608	98.388126396	97.1273530352	400592.5	1.0089102646070558E8	5	7911	0.3193378492701022	4.763751724333581	0.9981817258229767	410.6100769042969	410.6297302246094
483	410.697265625	74.8921169888					1	DETECTED	410.6973 m/z @74.89 [151020OFc1_NvH-0949-Control-25.raw]	410.697265625	74.8921169888	3.27520284	91.0067571301333	87.73155429013329	897085.6875	1.3450735483332127E8	2	7911	54.443157883469596	0.5072248041836762	0.00824401538310421	410.68731689453125	410.70721435546875
484	410.7093200683594	18.8991492213333					1	DETECTED	410.7093 m/z @18.90 [151020OFc1_NvH-0949-Control-25.raw]	410.7093200683594	18.8991492213333	0.680286472533333	97.6511953528	96.97090888026666	686175.625	1.367618425812935E8	0	7911	4.452032702225424	0.9805931012375165	33.27694174605352	410.707275390625	410.71246337890625
485	410.72247314453125	37.2123826301333					1	DETECTED	410.7225 m/z @37.21 [151020OFc1_NvH-0949-Control-25.raw]	410.72247314453125	37.2123826301333	2.5388841064	99.5958983496	97.0570142432	5437442.0	3.0303109704346466E8	2	7911	0.28897377746299213	0.5427991187575817	0.024975231723455036	410.7125244140625	410.7324523925781
486	410.73724365234375	22.4782854314667					1	DETECTED	410.7372 m/z @22.48 [151020OFc1_NvH-0949-Control-25.raw]	410.73724365234375	22.4782854314667	3.59550384186667	96.3971053141333	92.80160147226663	354790.34375	1.0938107505900992E8	2	7911	9.897361705168418	8.293298147213088	39.5432536635966	410.73248291015625	410.74420166015625
487	410.7543029785156	53.5989145794667					1	DETECTED	410.7543 m/z @53.60 [151020OFc1_NvH-0949-Control-25.raw]	410.7543029785156	53.5989145794667	3.63302832266667	73.405235776	69.77220745333332	707080.0	9.936833822013201E7	2	7911	0.13319937771732526	1.6319943331394196	0.011341758081003846	410.7444152832031	410.76409912109375
488	410.76837158203125	19.9661909770667					1	DETECTED	410.7684 m/z @19.97 [151020OFc1_NvH-0949-Control-25.raw]	410.76837158203125	19.9661909770667	5.12468689146667	99.6617907717333	94.53710388026663	141631.265625	8.41989831341261E7	0	7911	0.14985130759624	3.1848895952530603	1.5225461414086223	410.7654113769531	410.7779541015625
489	410.8202819824219	28.575412096					1	DETECTED	410.8203 m/z @28.58 [151020OFc1_NvH-0949-Control-25.raw]	410.8202819824219	28.575412096	1.19662621813333	99.0053274117333	97.80870119359997	566911.625	1.0952800589518581E8	0	7911	0.13881710453669527	0.5101627183683999	19.333539556412134	410.810302734375	410.82977294921875
490	410.8407897949219	41.6299882773333					1	DETECTED	410.8408 m/z @41.63 [151020OFc1_NvH-0949-Control-25.raw]	410.8407897949219	41.6299882773333	0.0102328069333333	99.9667311997333	99.95649839279997	1685418.625	1.233743750287779E8	5	7911	0.19734880066260985	0.5031768492029812	1.1246993697583596	410.8310241699219	410.85076904296875
491	410.85498046875	5.86357418773333					1	DETECTED	410.8550 m/z @5.86 [151020OFc1_NvH-0949-Control-25.raw]	410.85498046875	5.86357418773333	0.334586164266667	99.977458272	99.64287210773334	137118.671875	9.28852103310055E7	0	7911	0.20689948739109632	0.9388820466881682	0.8851944134199652	410.8507995605469	410.8597106933594
492	410.8697814941406	15.590459572					1	DETECTED	410.8698 m/z @15.59 [151020OFc1_NvH-0949-Control-25.raw]	410.8697814941406	15.590459572	0.0102328069333333	99.8579158085333	99.84768300159998	386603.15625	1.392771896614698E8	0	7911	0.11944555627375664	1.2667516929468345	1.6684672391554942	410.85980224609375	410.8724365234375
493	410.8824462890625	20.9429574448					1	DETECTED	410.8824 m/z @20.94 [151020OFc1_NvH-0949-Control-25.raw]	410.8824462890625	20.9429574448	0.128166950666667	99.9992205674667	99.87105361680003	967482.1875	1.1214956604541862E8	3	7911	0.08237754806248532	0.781879749453242	4.933392692854258	410.8724670410156	410.89239501953125
494	410.8979187011719	11.150443788					1	DETECTED	410.8979 m/z @11.15 [151020OFc1_NvH-0949-Control-25.raw]	410.8979187011719	11.150443788	0.0222412101333333	99.977458272	99.95521706186668	257478.15625	1.2334219405905972E8	0	7911	15.440440393341044	4.1523118224463325	3.3104881218156827	410.8924560546875	410.9013366699219
495	410.9113464355469	39.3334337162667					1	DETECTED	410.9113 m/z @39.33 [151020OFc1_NvH-0949-Control-25.raw]	410.9113464355469	39.3334337162667	0.0102328069333333	99.9667311997333	99.95649839279997	2241436.0	1.749024963156808E8	3	7911	0.1823736671749714	0.5724883434737046	0.11587851467110803	410.9013671875	410.92132568359375
496	410.9255065917969	35.0175737064					1	DETECTED	410.9255 m/z @35.02 [151020OFc1_NvH-0949-Control-25.raw]	410.9255065917969	35.0175737064	0.0340037544	99.977458272	99.9434545176	59979.703125	8.636904654882897E7	0	7911	1.2760907819596596	1.4103139521176469	1.820220064313359	410.9215087890625	410.9354553222656
497	410.9500732421875	14.1710989357333					1	DETECTED	410.9501 m/z @14.17 [151020OFc1_NvH-0949-Control-25.raw]	410.9500732421875	14.1710989357333	0.0459080898666667	99.9992205674667	99.95331247760002	264388.0625	1.0490874660625611E8	0	7911	6.4004561247882705	0.7867432607095997	5.777230307145967	410.9400939941406	410.9600524902344
498	410.96246337890625	25.1874003928					1	DETECTED	410.9625 m/z @25.19 [151020OFc1_NvH-0949-Control-25.raw]	410.96246337890625	25.1874003928	1.8125488008	99.7271446546667	97.9145958538667	150727.640625	9.621735450372423E7	0	7911	0.02733872766840051	2.669967224027008	7.870383531724746	410.9600830078125	410.96307373046875
499	410.97308349609375	37.2123826301333					1	DETECTED	410.9731 m/z @37.21 [151020OFc1_NvH-0949-Control-25.raw]	410.97308349609375	37.2123826301333	0.0340037544	99.8579158085333	99.8239120541333	1809395.75	1.4318240943564662E8	0	7911	0.23971839395264283	0.5394306382966388	0.10812213760053252	410.96319580078125	410.9827880859375
500	410.9900817871094	36.2304436146667					1	DETECTED	410.9901 m/z @36.23 [151020OFc1_NvH-0949-Control-25.raw]	410.9900817871094	36.2304436146667	0.0102328069333333	99.4418500469333	99.43161723999997	391404.96875	1.0945136194467115E8	4	7911	0.1705008404009547	0.6093871038479849	701.1763085526082	410.98345947265625	411.00006103515625
501	411.0208435058594	28.5906905205333					1	DETECTED	411.0208 m/z @28.59 [151020OFc1_NvH-0949-Control-25.raw]	411.0208435058594	28.5906905205333	3.93307522453333	99.977458272	96.04438304746668	376288.8125	1.0509699949414052E8	0	7911	0.351596395876026	0.8190167601126835	4.575669284415955	411.01092529296875	411.0306701660156
502	411.04132080078125	41.6299882773333					1	DETECTED	411.0413 m/z @41.63 [151020OFc1_NvH-0949-Control-25.raw]	411.04132080078125	41.6299882773333	0.151616950666667	99.6617907717333	99.51017382106663	1504537.25	1.342569801987734E8	5	7911	3.832437257896636	0.6092632614686144	0.009494848606029947	411.0313415527344	411.0504455566406
503	411.05340576171875	90.8590335666667					1	DETECTED	411.0534 m/z @90.86 [151020OFc1_NvH-0949-Control-25.raw]	411.05340576171875	90.8590335666667	0.0102328069333333	99.9992205674667	99.98898776053336	135074.765625	1.1084895872469932E8	0	7911	27.057946207247156	1.0143168217040983	0.007341156308588505	411.0513610839844	411.06280517578125
504	411.06781005859375	39.2593905813333					1	DETECTED	411.0678 m/z @39.26 [151020OFc1_NvH-0949-Control-25.raw]	411.06781005859375	39.2593905813333	0.0102328069333333	99.9992205674667	99.98898776053336	34216.2734375	1.0563439609886323E8	0	7911	98.60770643584023	1.320420879108934	1.599158540620132	411.06402587890625	411.0769348144531
505	411.1095275878906	45.0080082570667					1	DETECTED	411.1095 m/z @45.01 [151020OFc1_NvH-0949-Control-25.raw]	411.1095275878906	45.0080082570667	0.0222412101333333	99.9992205674667	99.97697935733336	49398.65234375	1.1414434125114508E8	0	7911	93.81413937298245	1.0929778247151523	1.1075568916271155	411.1007995605469	411.11236572265625
506	411.1230773925781	92.5207670370667					1	DETECTED	411.1231 m/z @92.52 [151020OFc1_NvH-0949-Control-25.raw]	411.1230773925781	92.5207670370667	0.0222412101333333	99.9444946664	99.92225345626667	396161.25	1.4237029380222136E8	0	7911	2.453718714349378	1.015116345514586	0.651073111117392	411.1131591796875	411.13128662109375
507	411.1504211425781	92.387093112					1	DETECTED	411.1504 m/z @92.39 [151020OFc1_NvH-0949-Control-25.raw]	411.1504211425781	92.387093112	0.116532286666667	99.4746431088	99.35811082213333	37727.640625	9.283617787508796E7	0	7911	2.4232109002857385	0.5103221250312583	0.02024917577041892	411.14105224609375	411.1601257324219
508	411.17578125	35.0175737064					1	DETECTED	411.1758 m/z @35.02 [151020OFc1_NvH-0949-Control-25.raw]	411.17578125	35.0175737064	0.0102328069333333	99.9883729621333	99.97814015519997	58144.3046875	9.765488705630302E7	0	7911	77.64851568744426	1.4113797582624208	2.6153898135610016	411.16583251953125	411.1808776855469
509	411.1910095214844	11.9289368410667					1	DETECTED	411.1910 m/z @11.93 [151020OFc1_NvH-0949-Control-25.raw]	411.1910095214844	11.9289368410667	1.18575777706667	99.551830104	98.36607232693333	1696574.375	1.5272141251131368E8	4	7911	0.19980519248692552	17.10077467186416	1.5743694177281229	411.1810302734375	411.2009582519531
510	411.204345703125	29.9441397922667					1	DETECTED	411.2043 m/z @29.94 [151020OFc1_NvH-0949-Control-25.raw]	411.204345703125	29.9441397922667	3.43400779386667	95.3172616904	91.88325389653333	709436.9375	1.1721008052488418E8	3	7911	0.15937839947525134	0.5445264325536349	0.018604508036449276	411.2010192871094	411.205322265625
511	411.21533203125	21.4861278690667					1	DETECTED	411.2153 m/z @21.49 [151020OFc1_NvH-0949-Control-25.raw]	411.21533203125	21.4861278690667	1.99008175306667	99.1141182989333	97.12403654586663	1355921.75	2.0229474907700634E8	3	7911	13.579836238086713	1.1659690958094269	2.9096210046292046	411.2054443359375	411.2253112792969
512	411.231201171875	24.344080732					1	DETECTED	411.2312 m/z @24.34 [151020OFc1_NvH-0949-Control-25.raw]	411.231201171875	24.344080732	2.89926392533333	99.4966719957333	96.59740807039996	917278.4375	1.5416898349766177E8	3	7911	12.64950013562413	0.5825304431347713	0.1957849758055614	411.2253723144531	411.2322692871094
513	411.2422790527344	41.0900733501333					1	DETECTED	411.2423 m/z @41.09 [151020OFc1_NvH-0949-Control-25.raw]	411.2422790527344	41.0900733501333	1.52314796613333	96.4080549890667	94.88490702293336	1583663.75	2.1662421204820648E8	2	7911	1.9214844504231579	1.4157948132931584	3.44413043772778	411.2322998046875	411.252197265625
514	411.2552795410156	53.6449979661333					1	DETECTED	411.2553 m/z @53.64 [151020OFc1_NvH-0949-Control-25.raw]	411.2552795410156	53.6449979661333	5.38896060346667	99.705380268	94.31641966453333	253482.5	1.2157046126148218E8	0	7911	37.85609730140724	1.0131431149379824	1.2320427342952434	411.2523193359375	411.2645568847656
515	411.265625	23.3167157896					1	DETECTED	411.2656 m/z @23.32 [151020OFc1_NvH-0949-Control-25.raw]	411.265625	23.3167157896	10.1350300418667	98.2006540416	88.0656239997333	112818.515625	1.2321270618655382E8	0	7911	71.39525819198624	3.090372688502051	20.00765250212909	411.2652893066406	411.27557373046875
516	411.2910461425781	60.2641020322667					1	DETECTED	411.2910 m/z @60.26 [151020OFc1_NvH-0949-Control-25.raw]	411.2910461425781	60.2641020322667	5.93212761813333	92.5608142821333	86.62868666399996	39684.4453125	9.890061339929923E7	0	7911	85.55674016051678	0.7972164420502381	0.5944328841004765	411.2823181152344	411.30029296875
517	411.310302734375	91.5563234261333					1	DETECTED	411.3103 m/z @91.56 [151020OFc1_NvH-0949-Control-25.raw]	411.310302734375	91.5563234261333	32.6586004602667	92.587286596	59.9286861357333	72399.96875	6.2041817025900066E7	0	7911	0.8683869879456267	0.5087521479435136	1.8882379927035924	411.3004455566406	411.31683349609375
518	411.3290710449219	92.2904087872					1	DETECTED	411.3291 m/z @92.29 [151020OFc1_NvH-0949-Control-25.raw]	411.3290710449219	92.2904087872	5.00323397253333	99.2555286749333	94.25229470239998	69239.40625	9.558633783366333E7	0	7911	1.6802695354399333	0.5398977278307041	12.358798307304284	411.3216247558594	411.33599853515625
519	411.354248046875	89.8712888538667					1	DETECTED	411.3542 m/z @89.87 [151020OFc1_NvH-0949-Control-25.raw]	411.354248046875	89.8712888538667	4.00755753893333	99.5186906872	95.51113314826668	109440.3203125	1.1548189474428615E8	0	7911	87.5779014134247	0.5123871544817866	0.015560546817106051	411.345458984375	411.3639831542969
520	411.3653564453125	90.9315160904					1	DETECTED	411.3654 m/z @90.93 [151020OFc1_NvH-0949-Control-25.raw]	411.3653564453125	90.9315160904	5.06799571573333	92.587286596	87.51929088026667	78394.96875	1.3280773658553113E8	0	7911	0.809353912360919	0.5096418740949301	3.1154741155928183	411.3642578125	411.37518310546875
521	411.44158935546875	11.9400452309333					1	DETECTED	411.4416 m/z @11.94 [151020OFc1_NvH-0949-Control-25.raw]	411.44158935546875	11.9400452309333	2.10909323013333	97.9127819410667	95.80368871093337	1611977.75	1.3424578476517722E8	4	7911	0.181850089318063	3.6857611535231687	189.78399147334497	411.4318542480469	411.4515380859375
522	411.4598693847656	32.9461325904					1	DETECTED	411.4599 m/z @32.95 [151020OFc1_NvH-0949-Control-25.raw]	411.4598693847656	32.9461325904	2.76295245386667	99.0705123317333	96.30755987786662	114454.4921875	9.846175059137467E7	0	7911	83.10433529986324	1.9870303701209768	4.43950696581807	411.45159912109375	411.46490478515625
523	411.4750671386719	37.1602762466667					1	DETECTED	411.4751 m/z @37.16 [151020OFc1_NvH-0949-Control-25.raw]	411.4750671386719	37.1602762466667	0.8827655072	95.7058365266667	94.8230710194667	164539.640625	1.1046216388260035E8	0	7911	0.22042288751110561	1.5122225407142662	0.013050873900028055	411.4651794433594	411.48236083984375
524	411.49237060546875	36.3154593389333					1	DETECTED	411.4924 m/z @36.32 [151020OFc1_NvH-0949-Control-25.raw]	411.49237060546875	36.3154593389333	2.75336101786667	99.2443895677333	96.49102854986663	177599.65625	9.419012710988526E7	0	7911	0.04077528250271456	1.7763402026088373	3.1644233121666256	411.4825439453125	411.50201416015625
525	411.5178527832031	7.11061621253333					1	DETECTED	411.5179 m/z @7.11 [151020OFc1_NvH-0949-Control-25.raw]	411.5178527832031	7.11061621253333	4.45170091226667	94.8675292496	90.41582833733332	42339.83984375	1.003317883575851E8	0	7911	1.5491402712350881	17.002681076875078	0.6171291954935088	411.5080871582031	411.5203552246094
526	411.5304260253906	39.7414656664					1	DETECTED	411.5304 m/z @39.74 [151020OFc1_NvH-0949-Control-25.raw]	411.5304260253906	39.7414656664	2.90902834853333	95.7166178317333	92.80758948319998	312679.65625	1.049601287225202E8	3	7911	3.396247864001282	1.619258752585953	1.4862836957763625	411.5204772949219	411.53997802734375
527	411.54998779296875	21.4673492357333					1	DETECTED	411.5500 m/z @21.47 [151020OFc1_NvH-0949-Control-25.raw]	411.54998779296875	21.4673492357333	2.74356545306667	99.9444946664	97.20092921333334	921203.4375	1.4258258468108574E8	3	7911	0.1553365369141595	1.0043934504249317	0.19590753305894407	411.5400085449219	411.5599670410156
528	411.5652160644531	24.3142729232					1	DETECTED	411.5652 m/z @24.31 [151020OFc1_NvH-0949-Control-25.raw]	411.5652160644531	24.3142729232	3.2944821928	95.981555764	92.6870735712	663397.0	1.2779261982293496E8	3	7911	0.15015993585413767	0.6611382099120592	1.315055472355934	411.55999755859375	411.57025146484375
529	411.58026123046875	48.352878596					1	DETECTED	411.5803 m/z @48.35 [151020OFc1_NvH-0949-Control-25.raw]	411.58026123046875	48.352878596	3.4722821112	95.759690412	92.2874083008	1018201.1875	1.3617351940550455E8	3	7911	7.380880606698874	0.5052103568949667	0.006527699163339609	411.5702819824219	411.5902404785156
530	411.5956115722656	28.7319000645333					1	DETECTED	411.5956 m/z @28.73 [151020OFc1_NvH-0949-Control-25.raw]	411.5956115722656	28.7319000645333	3.18851243706667	76.8279386136	73.63942617653333	373907.53125	9.554055410024108E7	3	7911	0.07605367192907408	0.5045973717374899	146.8896456384822	411.59033203125	411.60540771484375
531	411.64306640625	41.5923801533333					1	DETECTED	411.6431 m/z @41.59 [151020OFc1_NvH-0949-Control-25.raw]	411.64306640625	41.5923801533333	3.0831072624	97.4191085122667	94.3360012498667	281355.21875	1.0300042946830621E8	0	7911	3.860997340131263	1.7197542018026695	44.12474897068253	411.6332092285156	411.65301513671875
532	411.6741943359375	31.0024300549333					1	DETECTED	411.6742 m/z @31.00 [151020OFc1_NvH-0949-Control-25.raw]	411.6741943359375	31.0024300549333	5.93212761813333	97.6734908618667	91.74136324373336	143427.234375	1.2515660798740056E8	0	7911	7.891731089519464	3.0001445182279682	0.05924413144950787	411.6642150878906	411.6821594238281
533	411.69219970703125	11.9289368410667					1	DETECTED	411.6922 m/z @11.93 [151020OFc1_NvH-0949-Control-25.raw]	411.69219970703125	11.9289368410667	1.50250901146667	98.3552994704	96.85279045893333	785058.0625	1.1478672776201034E8	0	7911	0.14551402394395474	26.07957798172992	515.9549760813703	411.6822814941406	411.7021789550781
534	411.7061462402344	29.9441397922667					1	DETECTED	411.7061 m/z @29.94 [151020OFc1_NvH-0949-Control-25.raw]	411.7061462402344	29.9441397922667	3.0831072624	99.6178772074667	96.5347699450667	328948.6875	1.0243943993708582E8	0	7911	0.15416989878267273	0.5656739933697792	0.15336182993200553	411.70220947265625	411.7062683105469
535	411.7164001464844	22.2269381357333					1	DETECTED	411.7164 m/z @22.23 [151020OFc1_NvH-0949-Control-25.raw]	411.7164001464844	22.2269381357333	2.94779247546667	99.7822127389333	96.83442026346663	4383643.0	2.124719776895538E8	2	7911	3.554085142173161	2.48231011735229	0.06479592622339456	411.70648193359375	411.72637939453125
536	411.7272033691406	21.3154382373333					1	DETECTED	411.7272 m/z @21.32 [151020OFc1_NvH-0949-Control-25.raw]	411.7272033691406	21.3154382373333	2.86020783866667	95.1343283437333	92.27412050506663	838611.375	1.2527101964121085E8	2	7911	0.21058525371254433	1.8768249626468252	1.5370168125597437	411.7264099121094	411.73712158203125
537	411.73931884765625	35.2078484282667					1	DETECTED	411.7393 m/z @35.21 [151020OFc1_NvH-0949-Control-25.raw]	411.73931884765625	35.2078484282667	3.48187161573333	97.8131439704	94.33127235466668	603991.875	1.153356208572135E8	4	7911	0.22316473265601644	0.5519955804135503	0.13167187009929154	411.73736572265625	411.7472229003906
538	411.7575988769531	27.7827747288					1	DETECTED	411.7576 m/z @27.78 [151020OFc1_NvH-0949-Control-25.raw]	411.7575988769531	27.7827747288	1.92022625573333	96.6169154618667	94.69668920613337	5003762.0	1.6811087807417336E8	2	7911	0.18813987478197092	0.5100317452106665	1.0601026223788284	411.74761962890625	411.7675476074219
539	411.7815856933594	15.2209244749333					1	DETECTED	411.7816 m/z @15.22 [151020OFc1_NvH-0949-Control-25.raw]	411.7815856933594	15.2209244749333	3.13090246853333	99.1466720824	96.01576961386667	73574.53125	8.980560643057752E7	0	7911	0.11964538176595951	4.1153011923906675	9.485879670059747E-4	411.7716064453125	411.79095458984375
540	411.84246826171875	41.6299882773333					1	DETECTED	411.8425 m/z @41.63 [151020OFc1_NvH-0949-Control-25.raw]	411.84246826171875	41.6299882773333	0.0102328069333333	99.9992205674667	99.98898776053336	123308.6328125	1.015716546592811E8	0	7911	3.8753866610016345	1.2135409142747313	1.812147042868406	411.83251953125	411.8507995605469
541	411.86083984375	12.4674290642667					1	DETECTED	411.8608 m/z @12.47 [151020OFc1_NvH-0949-Control-25.raw]	411.86083984375	12.4674290642667	0.0222412101333333	99.9335312285333	99.91129001839997	655639.6875	1.0166665077773365E8	3	7911	0.12027992187474368	42.53631440118224	7.898742886388192	411.8508605957031	411.8626708984375
542	411.8726806640625	25.3874189312					1	DETECTED	411.8727 m/z @25.39 [151020OFc1_NvH-0949-Control-25.raw]	411.8726806640625	25.3874189312	0.0102328069333333	99.9992205674667	99.98898776053336	4329495.0	1.7089052308564323E8	3	7911	0.1486725352904159	2.1577846965033842	67.0674203766763	411.8627014160156	411.8826599121094
543	411.884521484375	21.4553409202667					1	DETECTED	411.8845 m/z @21.46 [151020OFc1_NvH-0949-Control-25.raw]	411.884521484375	21.4553409202667	0.0694865357333333	99.890156864	99.82067032826667	328329.09375	1.2614203180830464E8	3	7911	7.411087605787987	0.5734683411535859	0.45785224521660217	411.8826904296875	411.8945007324219
544	411.89471435546875	34.1881916533333					1	DETECTED	411.8947 m/z @34.19 [151020OFc1_NvH-0949-Control-25.raw]	411.89471435546875	34.1881916533333	0.174769260533333	99.9992205674667	99.82445130693335	279322.1875	1.0979432566029626E8	3	7911	3.410849464932774	0.8743034491919882	1.8861325928125618	411.89453125	411.9043884277344
545	411.91485595703125	48.3930341229333					1	DETECTED	411.9149 m/z @48.39 [151020OFc1_NvH-0949-Control-25.raw]	411.91485595703125	48.3930341229333	0.0102328069333333	99.9992205674667	99.98898776053336	771669.9375	1.2137629622595364E8	0	7911	0.1505432549557284	0.608709713913314	0.013572711079085151	411.905029296875	411.9246826171875
546	411.93023681640625	28.7086351810667					1	DETECTED	411.9302 m/z @28.71 [151020OFc1_NvH-0949-Control-25.raw]	411.93023681640625	28.7086351810667	0.791831210933333	99.9883729621333	99.19654175119996	227427.1875	1.2057563490801926E8	0	7911	0.19797023848542494	0.5039340231252142	0.006508322656119344	411.92486572265625	411.932373046875
547	411.94281005859375	11.9289368410667					1	DETECTED	411.9428 m/z @11.93 [151020OFc1_NvH-0949-Control-25.raw]	411.94281005859375	11.9289368410667	0.0102328069333333	99.9992205674667	99.98898776053336	379069.3125	1.2016270725463343E8	2	7911	0.07778992158912779	0.5102410491058315	0.02316518900540134	411.9328918457031	411.9527893066406
548	411.9577331542969	11.3229437536					1	DETECTED	411.9577 m/z @11.32 [151020OFc1_NvH-0949-Control-25.raw]	411.9577331542969	11.3229437536	0.0340037544	99.9992205674667	99.96521681306669	104058.8671875	9.189198453295685E7	0	7911	0.09320379787859423	4.742169675926	0.4810344890794999	411.95281982421875	411.9642028808594
549	411.9744567871094	37.2123826301333					1	DETECTED	411.9745 m/z @37.21 [151020OFc1_NvH-0949-Control-25.raw]	411.9744567871094	37.2123826301333	0.0102328069333333	99.8687175213333	99.85848471439996	110690.921875	9.790053286047031E7	0	7911	19.46706487405346	1.088221594884808	1.4957559144140122	411.9645690917969	411.9840393066406
550	411.9928283691406	36.256870652					1	DETECTED	411.9928 m/z @36.26 [151020OFc1_NvH-0949-Control-25.raw]	411.9928283691406	36.256870652	0.0102328069333333	99.9992205674667	99.98898776053336	106824.1953125	1.0286987049452712E8	0	7911	67.27390357221884	1.6476084572233376	2.3196456184693868	411.98455810546875	412.0028076171875
551	412.0657043457031	25.4328333861333					1	DETECTED	412.0657 m/z @25.43 [151020OFc1_NvH-0949-Control-25.raw]	412.0657043457031	25.4328333861333	0.6461614048	99.9883729621333	99.3422115573333	40280.2109375	9.975336727817066E7	0	7911	81.94905313259561	1.9055443206417657	2.8116751179829316	412.0566711425781	412.07379150390625
552	412.08380126953125	14.9453256797333					1	DETECTED	412.0838 m/z @14.95 [151020OFc1_NvH-0949-Control-25.raw]	412.08380126953125	14.9453256797333	0.197757990933333	99.0486271090667	98.85086911813336	80690.7265625	9.944820268324065E7	0	7911	0.1832341740214325	3.4862379765174754	650.0327918482482	412.0738220214844	412.0937194824219
553	412.1258239746094	92.5034624338667					1	DETECTED	412.1258 m/z @92.50 [151020OFc1_NvH-0949-Control-25.raw]	412.1258239746094	92.5034624338667	0.220672580266667	99.7382028938667	99.51753031360003	147696.890625	1.2329132886636193E8	0	7911	1.8554869631004465	6.138306599991219	5.42531620549771	412.1158752441406	412.1356201171875
554	412.1427917480469	92.4054390989333					1	DETECTED	412.1428 m/z @92.41 [151020OFc1_NvH-0949-Control-25.raw]	412.1427917480469	92.4054390989333	11.7139243930667	98.508733124	86.7948087309333	89937.03125	9.923882186040401E7	0	7911	0.0478664773986992	0.512669617885317	0.015918680083175114	412.1388244628906	412.1506652832031
555	412.1609191894531	90.3268580536					1	DETECTED	412.1609 m/z @90.33 [151020OFc1_NvH-0949-Control-25.raw]	412.1609191894531	90.3268580536	4.07231520586667	99.5847359770667	95.51242077120003	119497.484375	1.0253104487917596E8	0	7911	1.5410789660163715	0.5131372024979873	0.0973170090103904	412.15118408203125	412.1689147949219
556	412.1790466308594	89.9960992490667					1	DETECTED	412.1790 m/z @90.00 [151020OFc1_NvH-0949-Control-25.raw]	412.1790466308594	89.9960992490667	0.1863209448	98.1676161141333	97.9812951693333	407752.5625	1.0454457704116046E8	0	7911	0.5032515283177048	0.5218103251453873	0.007707334420832041	412.1693420410156	412.1837158203125
557	412.1937255859375	25.6031580544					1	DETECTED	412.1937 m/z @25.60 [151020OFc1_NvH-0949-Control-25.raw]	412.1937255859375	25.6031580544	1.99008175306667	94.4345404733333	92.44445872026662	961636.0	1.2269966527437906E8	0	7911	0.18104844884890525	2.7696961196494745	5.4580787824642005	412.1837463378906	412.197265625
558	412.207275390625	25.3632252186667					1	DETECTED	412.2073 m/z @25.36 [151020OFc1_NvH-0949-Control-25.raw]	412.207275390625	25.3632252186667	2.2272357464	99.8687175213333	97.6414817749333	2770201.0	1.8761136121563807E8	2	7911	0.19610211801428434	0.8568661276088005	5.281164799981401	412.19732666015625	412.2172546386719
559	412.21929931640625	23.2360168141333					1	DETECTED	412.2193 m/z @23.24 [151020OFc1_NvH-0949-Control-25.raw]	412.21929931640625	23.2360168141333	2.87989712986667	97.9239278741333	95.04403074426662	2134316.25	1.9906368036749643E8	2	7911	4.089334141955131	1.2182784401808455	0.07617561421411316	412.21728515625	412.2210693359375
560	412.2310791015625	26.6626583482667					1	DETECTED	412.2311 m/z @26.66 [151020OFc1_NvH-0949-Control-25.raw]	412.2310791015625	26.6626583482667	2.82105195493333	96.9917466325333	94.17069467759998	2589254.5	2.4082870462895495E8	3	7911	18.144780418046757	1.296892194056664	3.4868248310829295	412.22113037109375	412.2410583496094
561	412.2425842285156	17.5515771157333					1	DETECTED	412.2426 m/z @17.55 [151020OFc1_NvH-0949-Control-25.raw]	412.2425842285156	17.5515771157333	2.94779247546667	91.6971011333333	88.74930865786664	1128935.625	1.3432349869456068E8	2	7911	0.1054267149153496	0.577941668771249	6.6576913816179655	412.2410888671875	412.24932861328125
562	412.25933837890625	27.7722562706667					1	DETECTED	412.2593 m/z @27.77 [151020OFc1_NvH-0949-Control-25.raw]	412.25933837890625	27.7722562706667	1.97020948426667	98.7438220821333	96.77361259786663	2120745.0	1.747114142033644E8	2	7911	0.21344236441305497	2.655572072167279	323.20259643517363	412.2493591308594	412.2691345214844
563	412.3088073730469	91.3928400061333					1	DETECTED	412.3088 m/z @91.39 [151020OFc1_NvH-0949-Control-25.raw]	412.3088073730469	91.3928400061333	11.2437589714667	96.4957173794667	85.251958408	137130.203125	9.433905108402848E7	0	7911	0.5839139140959873	0.5318336611440765	2.722755073637553	412.3039855957031	412.3181457519531
564	412.3421325683594	91.4205643784					1	DETECTED	412.3421 m/z @91.42 [151020OFc1_NvH-0949-Control-25.raw]	412.3421325683594	91.4205643784	1.60611119946667	99.6178772074667	98.01176600800004	57971.66796875	1.1136272000961223E8	0	7911	1.1259732771914202	0.5456347087741856	3.005137814129414	412.33721923828125	412.35211181640625
565	412.378662109375	91.3014744509333					1	DETECTED	412.3787 m/z @91.30 [151020OFc1_NvH-0949-Control-25.raw]	412.378662109375	91.3014744509333	5.94175284026667	95.4039337373333	89.46218089706663	46130.36328125	1.1616622778814776E8	0	7911	0.8773659072412698	0.5240304162723942	0.048060832544788414	412.3689270019531	412.3885498046875
566	412.4146423339844	90.6259732864					1	DETECTED	412.4146 m/z @90.63 [151020OFc1_NvH-0949-Control-25.raw]	412.4146423339844	90.6259732864	2.9574089144	98.961740784	96.0043318696	138700.71875	1.1199872581052451E8	0	7911	0.4879871466594068	0.5074163783210166	0.019574780506566886	412.4046936035156	412.424560546875
567	412.45526123046875	13.2891087349333					1	DETECTED	412.4553 m/z @13.29 [151020OFc1_NvH-0949-Control-25.raw]	412.45526123046875	13.2891087349333	1.06772777946667	99.890156864	98.82242908453334	190401.109375	1.048274940696312E8	0	7911	1.521086171035364	0.6058893880299269	27.070969782804468	412.4452819824219	412.4652099609375
568	412.48291015625	42.9341236090667					1	DETECTED	412.4829 m/z @42.93 [151020OFc1_NvH-0949-Control-25.raw]	412.48291015625	42.9341236090667	3.6235575664	95.3280386128	91.7044810464	136009.015625	1.0446732281429055E8	0	7911	0.08458627689069687	1.2536334032489689	2.0354982603127976	412.47296142578125	412.4927062988281
569	412.50396728515625	24.2433943624					1	DETECTED	412.5040 m/z @24.24 [151020OFc1_NvH-0949-Control-25.raw]	412.50396728515625	24.2433943624	3.8018599056	94.6505005890667	90.8486406834667	482304.84375	1.0310343421049966E8	4	7911	0.12669360475984348	1.216547369892552	null	412.4940490722656	412.5139465332031
570	412.52911376953125	12.4773602973333					1	DETECTED	412.5291 m/z @12.48 [151020OFc1_NvH-0949-Control-25.raw]	412.52911376953125	12.4773602973333	3.84871382106667	95.4146249973333	91.56591117626664	162561.078125	1.1537987011878356E8	0	7911	3.9921804554111926	1.2942924483297422	11.764203137764861	412.5193176269531	412.53167724609375
571	412.5417175292969	25.4134355034667					1	DETECTED	412.5417 m/z @25.41 [151020OFc1_NvH-0949-Control-25.raw]	412.5417175292969	25.4134355034667	4.08161291786667	97.3754215045333	93.29380858666664	1005266.375	1.2381278960467505E8	3	7911	0.0770000753310498	1.0464876135547794	0.026967763942091067	412.5318298339844	412.5450744628906
572	412.5550842285156	14.0040840618667					1	DETECTED	412.5551 m/z @14.00 [151020OFc1_NvH-0949-Control-25.raw]	412.5550842285156	14.0040840618667	3.63302832266667	99.4418500469333	95.80882172426662	1.6399864E7	3.860046102666273E8	3	7911	0.19926823022522555	1.0618601307572444	1.0904281276383212	412.54510498046875	412.5650329589844
573	412.56549072265625	26.6626583482667					1	DETECTED	412.5655 m/z @26.66 [151020OFc1_NvH-0949-Control-25.raw]	412.56549072265625	26.6626583482667	0.589593914666667	97.0246233882667	96.43502947360004	1938572.375	1.6687628000541148E8	3	7911	0.1377866112551942	0.8771358085518159	1.1838593168008895	412.5650939941406	412.5754699707031
574	412.5777893066406	29.9685418341333					1	DETECTED	412.5778 m/z @29.97 [151020OFc1_NvH-0949-Control-25.raw]	412.5777893066406	29.9685418341333	2.89926392533333	95.7705901408	92.87132621546667	277356.34375	1.0525548226654479E8	0	7911	0.08966606387585685	2.5550350785256204	1.2959452042809834	412.5755310058594	412.5876159667969
575	412.5909118652344	29.9238214749333					1	DETECTED	412.5909 m/z @29.92 [151020OFc1_NvH-0949-Control-25.raw]	412.5909118652344	29.9238214749333	1.14315186106667	81.03013446	79.88698259893333	56581.98828125	8.741765794585383E7	0	7911	0.16235832042926646	1.3878583033461371	1.7757166066922745	412.5877990722656	412.60089111328125
576	412.65704345703125	47.0231667133333					1	DETECTED	412.6570 m/z @47.02 [151020OFc1_NvH-0949-Control-25.raw]	412.65704345703125	47.0231667133333	2.92832543013333	80.3890131368	77.46068770666668	235149.203125	9.690233715167889E7	2	7911	5.717952668494931	3.265660969697288	0.017527084754039166	412.64727783203125	412.666748046875
577	412.6955871582031	25.5911374525333					1	DETECTED	412.6956 m/z @25.59 [151020OFc1_NvH-0949-Control-25.raw]	412.6955871582031	25.5911374525333	2.85035154826667	99.1576156986667	96.30726415040003	401731.5625	1.0284525833312774E8	0	7911	0.05806485129844674	0.5434039667846434	3.330652843452684	412.6859130859375	412.6974792480469
578	412.7076721191406	17.8014161426667					1	DETECTED	412.7077 m/z @17.80 [151020OFc1_NvH-0949-Control-25.raw]	412.7076721191406	17.8014161426667	2.76295245386667	96.5397455208	93.77679306693332	1075317.375	1.3672194146816596E8	2	7911	0.2347274542349176	0.5441566506776758	0.7620834018929662	412.69769287109375	412.7176513671875
579	412.7185974121094	34.9858179674667					1	DETECTED	412.7186 m/z @34.99 [151020OFc1_NvH-0949-Control-25.raw]	412.7185974121094	34.9858179674667	4.507668276	35.8978242210667	31.3901559450667	330146.4375	4.694345923202349E7	0	7911	0.20209535220719488	0.5149616407628469	3.9920610981808933	412.7176818847656	412.7190246582031
580	412.7290344238281	22.3443036221333					1	DETECTED	412.7290 m/z @22.34 [151020OFc1_NvH-0949-Control-25.raw]	412.7290344238281	22.3443036221333	2.94779247546667	94.8574646674667	91.90967219200003	1.0518287E7	2.9752501944412917E8	2	7911	0.2328419869096976	1.5712027538521256	1.8272959011947583	412.7190856933594	412.7373352050781
581	412.7474670410156	25.6345702232					1	DETECTED	412.7475 m/z @25.63 [151020OFc1_NvH-0949-Control-25.raw]	412.7474670410156	25.6345702232	2.5779942632	99.2666369914667	96.6886427282667	1.4139577E7	3.953695568925939E8	2	7911	0.21529558666637527	0.5121877980026611	10.177997706857436	412.7377624511719	412.75738525390625
582	412.7602233886719	27.7827747288					1	DETECTED	412.7602 m/z @27.78 [151020OFc1_NvH-0949-Control-25.raw]	412.7602233886719	27.7827747288	1.3556868816	98.8747546392	97.51906775760001	614109.6875	1.1497745164670977E8	0	7911	0.1302470791904078	0.5177233865739487	0.037833939983245586	412.7574768066406	412.7701721191406
583	412.7710266113281	11.3438412898667					1	DETECTED	412.7710 m/z @11.34 [151020OFc1_NvH-0949-Control-25.raw]	412.7710266113281	11.3438412898667	3.32327775333333	94.329964644	91.00668689066667	157043.84375	8.215547831045501E7	0	7911	0.13584829499131068	0.75014412918232	0.6370108358908382	412.770263671875	412.7784118652344
584	412.805908203125	27.9249132072					1	DETECTED	412.8059 m/z @27.92 [151020OFc1_NvH-0949-Control-25.raw]	412.805908203125	27.9249132072	0.817013377066667	99.9556646386667	99.13865126160003	79617.3515625	9.318564981131624E7	0	7911	34.17377886681904	1.8498159839847017	2.8346682040596556	412.7962951660156	412.8158874511719
585	412.8355407714844	21.1213297786667					1	DETECTED	412.8355 m/z @21.12 [151020OFc1_NvH-0949-Control-25.raw]	412.8355407714844	21.1213297786667	0.0102328069333333	99.977458272	99.96722546506668	624882.0	1.0550857132175057E8	3	7911	0.05841518023268222	1.1316973295197805	0.2103277775316954	412.82562255859375	412.8451843261719
586	412.8631896972656	16.494778972					1	DETECTED	412.8632 m/z @16.49 [151020OFc1_NvH-0949-Control-25.raw]	412.8631896972656	16.494778972	0.0102328069333333	99.9992205674667	99.98898776053336	55109.9453125	1.0350529316529426E8	0	7911	15.106393541589176	3.255504448005737	5.118414396508458	412.85321044921875	412.8639831542969
587	412.8740234375	45.1500917056					1	DETECTED	412.8740 m/z @45.15 [151020OFc1_NvH-0949-Control-25.raw]	412.8740234375	45.1500917056	0.0102328069333333	99.9992205674667	99.98898776053336	1059527.375	1.194967593238926E8	3	7911	0.04654798836169505	0.5260871734033422	0.009662856154863684	412.8640441894531	412.87811279296875
588	412.88812255859375	14.0040840618667					1	DETECTED	412.8881 m/z @14.00 [151020OFc1_NvH-0949-Control-25.raw]	412.88812255859375	14.0040840618667	0.3903392024	99.9992205674667	99.6088813650667	1.0255408E7	2.817118675310984E8	3	7911	0.20794540375220372	1.1236187561262945	0.9907710278991045	412.8781433105469	412.8939208984375
589	412.9039611816406	16.5670506218667					1	DETECTED	412.9040 m/z @16.57 [151020OFc1_NvH-0949-Control-25.raw]	412.9039611816406	16.5670506218667	0.0102328069333333	99.9992205674667	99.98898776053336	2.0205816E7	3.851232976050993E8	4	7911	0.16926390174277373	19.73135940162326	1.442650760033006	412.89398193359375	412.9135437011719
590	412.9226989746094	26.3623999677333					1	DETECTED	412.9227 m/z @26.36 [151020OFc1_NvH-0949-Control-25.raw]	412.9226989746094	26.3623999677333	0.0340037544	99.9335312285333	99.8995274741333	141593.9375	9.561986271844128E7	0	7911	1.099962769507684	2.5952282857547826	1.0184128198460427	412.9140319824219	412.92291259765625
591	412.9329528808594	6.97639060293333					1	DETECTED	412.9330 m/z @6.98 [151020OFc1_NvH-0949-Control-25.raw]	412.9329528808594	6.97639060293333	0.0102328069333333	99.9992205674667	99.98898776053336	168388.25	1.1269523868453401E8	3	7911	0.12216948279737494	1.0164734162068518	0.10586357334338924	412.9230651855469	412.94293212890625
592	412.94744873046875	35.7622218282667					1	DETECTED	412.9474 m/z @35.76 [151020OFc1_NvH-0949-Control-25.raw]	412.94744873046875	35.7622218282667	0.0222412101333333	99.8687175213333	99.84647631119996	41180.71875	9.014167774244352E7	0	7911	96.28153043038498	1.4523452185227694	1.726650241383338	412.9430236816406	412.94830322265625
593	412.95831298828125	11.0498158021333					1	DETECTED	412.9583 m/z @11.05 [151020OFc1_NvH-0949-Control-25.raw]	412.95831298828125	11.0498158021333	0.0222412101333333	99.9010507730667	99.87880956293337	183960.765625	9.943089822803284E7	0	7911	0.8078631094879878	0.5528447772309434	14.646735452196731	412.9483337402344	412.96173095703125
594	412.97174072265625	24.7077951992					1	DETECTED	412.9717 m/z @24.71 [151020OFc1_NvH-0949-Control-25.raw]	412.97174072265625	24.7077951992	0.266450813866667	99.9883729621333	99.72192214826663	615368.8125	1.0897941102914876E8	4	7911	0.1274147535674146	0.6774535019664196	0.025854472812066112	412.9617614746094	412.9816589355469
595	412.9864501953125	39.5649928570667					1	DETECTED	412.9865 m/z @39.56 [151020OFc1_NvH-0949-Control-25.raw]	412.9864501953125	39.5649928570667	0.0575894752	99.9444946664	99.8869051912	253600.9375	1.0498051815459909E8	4	7911	19.203649824014946	1.5945333329293376	0.047691574149404496	412.9819030761719	412.9961242675781
596	413.0061340332031	24.2070665504					1	DETECTED	413.0061 m/z @24.21 [151020OFc1_NvH-0949-Control-25.raw]	413.0061340332031	24.2070665504	1.97020948426667	99.847141256	97.87693177173333	186435.75	1.0385600285783868E8	0	7911	0.19714991632048395	4.616816451068869	1.1926944178259633	412.99652099609375	413.0156555175781
597	413.0256652832031	35.4781481					1	DETECTED	413.0257 m/z @35.48 [151020OFc1_NvH-0949-Control-25.raw]	413.0256652832031	35.4781481	0.1863209448	99.672574028	99.4862530832	536156.0625	1.0960069160232203E8	5	7911	4.868513960923366	69.82244317344505	0.034675670580061074	413.0157470703125	413.0352783203125
598	413.0692443847656	90.1405123261333					1	DETECTED	413.0692 m/z @90.14 [151020OFc1_NvH-0949-Control-25.raw]	413.0692443847656	90.1405123261333	0.0102328069333333	99.977458272	99.96722546506668	63826.7421875	1.036983586028039E8	0	7911	89.85160666056042	0.5546844475488364	0.1101553000574778	413.0594787597656	413.0788879394531
599	413.09857177734375	55.8877203490667					1	DETECTED	413.0986 m/z @55.89 [151020OFc1_NvH-0949-Control-25.raw]	413.09857177734375	55.8877203490667	11.2783321282667	99.7601025770667	88.4817704488	30482.08984375	9.965162055419706E7	0	7911	80.13475230551809	0.9334106135496295	0.8598667193913485	413.0938720703125	413.1014404296875
600	413.11181640625	54.2410657312					1	DETECTED	413.1118 m/z @54.24 [151020OFc1_NvH-0949-Control-25.raw]	413.11181640625	54.2410657312	0.4781177832	99.890156864	99.4120390808	53835.3125	1.1927907787821135E8	0	7911	91.04736210705164	0.8801016639566176	0.7620309420426807	413.10382080078125	413.12152099609375
601	413.1455383300781	91.2073563946667					1	DETECTED	413.1455 m/z @91.21 [151020OFc1_NvH-0949-Control-25.raw]	413.1455383300781	91.2073563946667	5.5158695032	99.890156864	94.37428736080001	59048.6640625	8.053006590155572E7	0	7911	0.900425094359079	0.5230001217126643	0.04625337372532201	413.1356201171875	413.1479187011719
602	413.1579284667969	40.4897139109333					1	DETECTED	413.1579 m/z @40.49 [151020OFc1_NvH-0949-Control-25.raw]	413.1579284667969	40.4897139109333	9.8281356344	95.8676906498667	86.0395550154667	128918.4609375	1.0635112505557376E8	0	7911	0.3060820649758753	1.4030516341899577	0.01613242150298873	413.14794921875	413.1600036621094
603	413.1700134277344	21.1118385122667					1	DETECTED	413.1700 m/z @21.11 [151020OFc1_NvH-0949-Control-25.raw]	413.1700134277344	21.1118385122667	3.67042567253333	99.5958983496	95.92547267706668	514545.25	9.59672022798039E7	0	7911	0.10757790004119627	19.108585132675728	37.390443233531485	413.1600341796875	413.179931640625
604	413.18377685546875	6.96618442426667					1	DETECTED	413.1838 m/z @6.97 [151020OFc1_NvH-0949-Control-25.raw]	413.18377685546875	6.96618442426667	5.808016808	98.1012509056	92.29323409759999	139734.046875	9.700248309763114E7	0	7911	0.1472223171608018	2.7785632163893412	18.746796795060092	413.18017578125	413.1863708496094
605	413.1963806152344	10.2562264429333					1	DETECTED	413.1964 m/z @10.26 [151020OFc1_NvH-0949-Control-25.raw]	413.1963806152344	10.2562264429333	1.980125912	97.1562322578667	95.1761063458667	146832.90625	1.1214927042534724E8	3	7911	0.1527036888237081	0.7902742216019579	14.385230880831514	413.1864318847656	413.1985778808594
606	413.2085876464844	45.1279048141333					1	DETECTED	413.2086 m/z @45.13 [151020OFc1_NvH-0949-Control-25.raw]	413.2085876464844	45.1279048141333	2.14862418266667	99.7492238482667	97.60059966560003	649709.5625	1.4670669209593314E8	0	7911	27.31076809837211	0.5054872134246065	0.9587557324566076	413.1986083984375	413.21185302734375
607	413.22186279296875	14.0040840618667					1	DETECTED	413.2219 m/z @14.00 [151020OFc1_NvH-0949-Control-25.raw]	413.22186279296875	14.0040840618667	1.1000482672	99.8147270672	98.7146788	4420590.0	2.0925660239923528E8	3	7911	0.17337546771551615	49.114764658093854	5.337283906083835	413.2119140625	413.2267761230469
608	413.2367858886719	16.5670506218667					1	DETECTED	413.2368 m/z @16.57 [151020OFc1_NvH-0949-Control-25.raw]	413.2367858886719	16.5670506218667	2.81142907706667	99.2443895677333	96.43296049066663	1.4124627E7	4.539599319460499E8	2	7911	0.1642768736090332	60.65817114563919	46.717905782595196	413.226806640625	413.24676513671875
609	413.2489013671875	25.6345702232					1	DETECTED	413.2489 m/z @25.63 [151020OFc1_NvH-0949-Control-25.raw]	413.2489013671875	25.6345702232	3.04470151946667	97.8352954096	94.79059389013332	6573719.0	2.4551527874149936E8	2	7911	0.24890289633758655	4.628335678399795	0.9266242979912759	413.2467956542969	413.25872802734375
610	413.26336669921875	33.6029583562667					1	DETECTED	413.2634 m/z @33.60 [151020OFc1_NvH-0949-Control-25.raw]	413.26336669921875	33.6029583562667	0.0102328069333333	99.9992205674667	99.98898776053336	1228775.375	1.2636747815836775E8	2	7911	0.2578895924067197	1.7969344646181238	0.03384689197058534	413.2589111328125	413.2733154296875
611	413.28985595703125	91.3616233392					1	DETECTED	413.2899 m/z @91.36 [151020OFc1_NvH-0949-Control-25.raw]	413.28985595703125	91.3616233392	2.6269230512	99.1141182989333	96.48719524773331	72944.265625	1.0097043539499405E8	0	7911	1.8131087705122866	0.5444981970876271	0.01026815452203126	413.2805480957031	413.2998352050781
612	413.30828857421875	91.5563234261333					1	DETECTED	413.3083 m/z @91.56 [151020OFc1_NvH-0949-Control-25.raw]	413.30828857421875	91.5563234261333	2.11895167866667	93.8920970642667	91.77314538560002	60170.7890625	8.681773938789228E7	0	7911	0.08522824169349974	0.5130581522717854	0.22862586331891974	413.3039245605469	413.31591796875
613	413.3261413574219	91.8282293344					1	DETECTED	413.3261 m/z @91.83 [151020OFc1_NvH-0949-Control-25.raw]	413.3261413574219	91.8282293344	3.43400779386667	92.587286596	89.15327880213333	85263.15625	9.325429306747597E7	0	7911	0.6343800493350216	0.5042935909631374	0.13608827853779348	413.3168029785156	413.33404541015625
614	413.3445129394531	91.7199672810667					1	DETECTED	413.3445 m/z @91.72 [151020OFc1_NvH-0949-Control-25.raw]	413.3445129394531	91.7199672810667	4.0261907512	99.9119108362667	95.8857200850667	61396.56640625	1.0743906725976025E8	0	7911	0.7647981548175693	0.5467076677465817	0.21023498991725031	413.3362121582031	413.3537902832031
615	413.36358642578125	41.8280550106667					1	DETECTED	413.3636 m/z @41.83 [151020OFc1_NvH-0949-Control-25.raw]	413.36358642578125	41.8280550106667	0.0102328069333333	99.9992205674667	99.98898776053336	38093.6484375	1.0519414421941438E8	0	7911	69.12250932277544	1.2005261279058783	1.519719392760875	413.35601806640625	413.3735656738281
616	413.4264221191406	35.4876896050667					1	DETECTED	413.4264 m/z @35.49 [151020OFc1_NvH-0949-Control-25.raw]	413.4264221191406	35.4876896050667	6.44780526266667	99.977458272	93.52965300933333	245743.890625	1.062235823956143E8	0	7911	0.09951114205454559	0.5043050995413353	0.00820007141043467	413.41644287109375	413.4363708496094
617	413.439453125	26.8598981362667					1	DETECTED	413.4395 m/z @26.86 [151020OFc1_NvH-0949-Control-25.raw]	413.439453125	26.8598981362667	3.1022721896	94.7194250506667	91.6171528610667	44321.55859375	1.0439592865216064E8	0	7911	73.60388523217706	2.0186151036025435	3.0318750160503836	413.4364318847656	413.4460754394531
618	413.4560852050781	19.6527824712					1	DETECTED	413.4561 m/z @19.65 [151020OFc1_NvH-0949-Control-25.raw]	413.4560852050781	19.6527824712	2.1879900528	99.9883729621333	97.8003829093333	364561.65625	1.3237134005632243E8	0	7911	0.13540510653506743	0.513840408224344	0.46534007571791436	413.4462890625	413.45916748046875
619	413.46917724609375	11.3570307093333					1	DETECTED	413.4692 m/z @11.36 [151020OFc1_NvH-0949-Control-25.raw]	413.46917724609375	11.3570307093333	2.71430932266667	99.7492238482667	97.03491452560003	394592.3125	1.052407911783114E8	0	7911	0.17465120722948058	53.23525076389482	44.23103196462613	413.4591979980469	413.4790344238281
620	413.4871826171875	39.5930903618667					1	DETECTED	413.4872 m/z @39.59 [151020OFc1_NvH-0949-Control-25.raw]	413.4871826171875	39.5930903618667	3.68902608053333	88.3387374869333	84.64971140639997	160952.21875	1.0487963441452698E8	0	7911	12.386346305568082	1.351522341744989	0.008076595106567405	413.479248046875	413.4971618652344
621	413.4977111816406	25.1533859512					1	DETECTED	413.4977 m/z @25.15 [151020OFc1_NvH-0949-Control-25.raw]	413.4977111816406	25.1533859512	3.55781234986667	97.4961446285333	93.93833227866664	155736.953125	1.0051784891987026E8	0	7911	4.226203169301016	2.630216116774007	0.02660225932584721	413.4972839355469	413.5074157714844
622	413.5141296386719	24.8462439701333					1	DETECTED	413.5141 m/z @24.85 [151020OFc1_NvH-0949-Control-25.raw]	413.5141296386719	24.8462439701333	2.94779247546667	98.9292348213333	95.98144234586663	108194.1953125	9.875869867754276E7	3	7911	81.2152605093855	2.433138588648628	10.589336879663813	413.50775146484375	413.52337646484375
623	413.5334167480469	28.6346029661333					1	DETECTED	413.5334 m/z @28.63 [151020OFc1_NvH-0949-Control-25.raw]	413.5334167480469	28.6346029661333	3.57672928	90.1287623845333	86.55203310453331	126789.6953125	9.992172347398508E7	0	7911	8.634502763411675	1.76100766550748	0.02978265323445068	413.5234375	413.5350036621094
624	413.5450439453125	19.7094379834667					1	DETECTED	413.5450 m/z @19.71 [151020OFc1_NvH-0949-Control-25.raw]	413.5450439453125	19.7094379834667	2.87017851413333	97.5954357698667	94.72525725573337	486970.78125	1.2058656548990129E8	3	7911	25.47121621601009	0.6047717147496965	2.8238997352350768	413.5350646972656	413.5464172363281
625	413.5564270019531	13.9900383938667					1	DETECTED	413.5564 m/z @13.99 [151020OFc1_NvH-0949-Control-25.raw]	413.5564270019531	13.9900383938667	3.23678921706667	97.8242312349333	94.58744201786662	1002138.25	1.4257615580666283E8	3	7911	18.182067601080064	0.5260989029510272	1.860897443186688	413.54644775390625	413.5604248046875
626	413.5704345703125	16.5670506218667					1	DETECTED	413.5704 m/z @16.57 [151020OFc1_NvH-0949-Control-25.raw]	413.5704345703125	16.5670506218667	3.51052331413333	99.8579158085333	96.34739249439997	5238584.5	2.322800715505717E8	3	7911	2.3049877551332294	29.692825236934357	46.20391465205091	413.5604553222656	413.5804138183594
627	413.5908508300781	31.6174604650667					1	DETECTED	413.5909 m/z @31.62 [151020OFc1_NvH-0949-Control-25.raw]	413.5908508300781	31.6174604650667	2.9574089144	95.1022245402667	92.1448156258667	247649.5625	1.1026008635170333E8	0	7911	0.2080109780362669	0.5020040227034049	0.041776269464891796	413.5809020996094	413.6007385253906
628	413.6271667480469	35.4876896050667					1	DETECTED	413.6272 m/z @35.49 [151020OFc1_NvH-0949-Control-25.raw]	413.6271667480469	35.4876896050667	4.55423698586667	93.1567305389333	88.60249355306664	76241.171875	9.536436447065565E7	0	7911	0.07281564360381054	1.516715225801392	2.0281051161119454	413.6174621582031	413.633544921875
629	413.6435546875	41.8639146357333					1	DETECTED	413.6436 m/z @41.86 [151020OFc1_NvH-0949-Control-25.raw]	413.6435546875	41.8639146357333	4.10031327653333	98.1565267269333	94.05621345039997	138591.828125	9.084438725788699E7	0	7911	56.39398461322481	1.2453289684391553	1.4906579368783104	413.6338195800781	413.6531982421875
630	413.67303466796875	25.2900974557333					1	DETECTED	413.6730 m/z @25.29 [151020OFc1_NvH-0949-Control-25.raw]	413.67303466796875	25.2900974557333	1.80306518293333	88.87581418	87.07274899706668	97697.328125	9.819644417880161E7	0	7911	72.16869270036874	2.320110176882236	4.277233183092537	413.6630554199219	413.6829528808594
631	413.6949462890625	22.4132465093333					1	DETECTED	413.6949 m/z @22.41 [151020OFc1_NvH-0949-Control-25.raw]	413.6949462890625	22.4132465093333	1.04602379066667	97.6734908618667	96.62746707120003	218723.03125	1.0268411191327058E8	0	7911	7.724080691342733	0.5100730000674166	0.3347699210217263	413.6849670410156	413.7035827636719
632	413.7135925292969	22.9774898698667					1	DETECTED	413.7136 m/z @22.98 [151020OFc1_NvH-0949-Control-25.raw]	413.7135925292969	22.9774898698667	3.35192562533333	88.3929782869333	85.04105266159996	394778.71875	9.994087863278262E7	4	7911	0.03468579092923463	2.764435563036951	0.013672870651294456	413.70361328125	413.7144775390625
633	413.7244873046875	31.3482112248					1	DETECTED	413.7245 m/z @31.35 [151020OFc1_NvH-0949-Control-25.raw]	413.7244873046875	31.3482112248	0.367885130666667	98.045596768	97.67771163733333	1498087.375	1.862464877536554E8	2	7911	9.14530197542814	0.6084869048247139	0.6631780616054356	413.7145080566406	413.73443603515625
634	413.73614501953125	37.9734882488					1	DETECTED	413.7361 m/z @37.97 [151020OFc1_NvH-0949-Control-25.raw]	413.73614501953125	37.9734882488	1.22860094346667	97.7466609144	96.51805997093332	596988.0	1.0770495962336102E8	0	7911	0.2814222571174838	1.061560805054358	0.007369451017727465	413.7344970703125	413.74053955078125
635	413.75054931640625	25.6345702232					1	DETECTED	413.7505 m/z @25.63 [151020OFc1_NvH-0949-Control-25.raw]	413.75054931640625	25.6345702232	2.19799407386667	99.6508076746667	97.45281360080003	1651585.0	1.4762979342419478E8	2	7911	0.2241723040366672	1.8966723795193345	0.14771521733588067	413.74072265625	413.7563781738281
636	413.7664794921875	16.4115545517333					1	DETECTED	413.7665 m/z @16.41 [151020OFc1_NvH-0949-Control-25.raw]	413.7664794921875	16.4115545517333	2.0100923848	95.5336029736	93.5235105888	2620170.75	1.7469720427385694E8	2	7911	15.559645839632058	11.863066413676112	0.9847582125048604	413.7565002441406	413.7760314941406
637	413.78485107421875	23.4767452674667					1	DETECTED	413.7849 m/z @23.48 [151020OFc1_NvH-0949-Control-25.raw]	413.78485107421875	23.4767452674667	0.456251663466667	98.1012509056	97.64499924213332	109050.71875	1.0554466449602029E8	0	7911	32.740685692092015	2.4530335898883564	3.8938285322304607	413.7770690917969	413.7948303222656
638	413.84466552734375	41.8140115026667					1	DETECTED	413.8447 m/z @41.81 [151020OFc1_NvH-0949-Control-25.raw]	413.84466552734375	41.8140115026667	0.0102328069333333	99.9667311997333	99.95649839279997	334598.15625	9.712914644160818E7	0	7911	3.627067725731088	0.5960256122086083	0.1148668204085382	413.8346862792969	413.8545837402344
639	413.86328125	22.9556677264					1	DETECTED	413.8633 m/z @22.96 [151020OFc1_NvH-0949-Control-25.raw]	413.86328125	22.9556677264	0.139892062133333	99.7271446546667	99.58725259253337	188718.34375	9.8655942298974E7	0	7911	0.03927101831359536	0.507361376376492	0.06550357370811889	413.8547058105469	413.86419677734375
640	413.87420654296875	10.1124384621333					1	DETECTED	413.8742 m/z @10.11 [151020OFc1_NvH-0949-Control-25.raw]	413.87420654296875	10.1124384621333	0.0694865357333333	99.9992205674667	99.92973403173336	228489.03125	1.073687496231957E8	0	7911	0.9014445532411344	1.0198034629771626	7.697750614714201	413.8642272949219	413.8750305175781
641	413.8850402832031	26.6223672565333					1	DETECTED	413.8850 m/z @26.62 [151020OFc1_NvH-0949-Control-25.raw]	413.8850402832031	26.6223672565333	0.0102328069333333	99.9883729621333	99.97814015519997	1.2729248E7	2.6067825278487822E8	3	7911	0.1791977691141291	1.2237540575813393	1.3552495606813555	413.87506103515625	413.89501953125
642	413.90509033203125	16.5855716722667					1	DETECTED	413.9051 m/z @16.59 [151020OFc1_NvH-0949-Control-25.raw]	413.90509033203125	16.5855716722667	0.0340037544	99.9883729621333	99.9543692077333	1313644.125	1.6591217316142905E8	3	7911	7.36984262719254	10.27038499187847	36.348266030883906	413.8951110839844	413.9150695800781
643	413.9156799316406	30.6302260736					1	DETECTED	413.9157 m/z @30.63 [151020OFc1_NvH-0949-Control-25.raw]	413.9156799316406	30.6302260736	0.0222412101333333	99.9335312285333	99.91129001839997	327377.4375	1.1173141138408646E8	3	7911	4.112844375720062	2.2441231000183386	2.9455001468416517	413.91510009765625	413.9255065917969
644	413.9410095214844	20.3879908128					1	DETECTED	413.9410 m/z @20.39 [151020OFc1_NvH-0949-Control-25.raw]	413.9410095214844	20.3879908128	0.0340037544	99.977458272	99.9434545176	18110.91015625	5.5296192177002594E7	0	7911	99.5070325094423	2.4128425449074484	3.8860270705037236	413.9407043457031	413.9413757324219
645	413.9513854980469	14.6986370130667					1	DETECTED	413.9514 m/z @14.70 [151020OFc1_NvH-0949-Control-25.raw]	413.9513854980469	14.6986370130667	0.0222412101333333	99.9992205674667	99.97697935733336	70771.671875	1.1136396449348202E8	0	7911	5.930013637161268	3.464597447963597	0.9577452531909575	413.94140625	413.9539489746094
646	413.96417236328125	10.8844365224					1	DETECTED	413.9642 m/z @10.88 [151020OFc1_NvH-0949-Control-25.raw]	413.96417236328125	10.8844365224	0.0340037544	99.9444946664	99.910490912	1111672.875	1.2373034588570487E8	0	7911	0.19383238964883098	0.6377764801782532	29.30689332054729	413.9542236328125	413.97406005859375
647	413.9919128417969	29.4835597432					1	DETECTED	413.9919 m/z @29.48 [151020OFc1_NvH-0949-Control-25.raw]	413.9919128417969	29.4835597432	0.0102328069333333	99.8147270672	99.80449426026667	1472057.0	1.2465531621710609E8	4	7911	0.16066105491717764	21.8108545471584	3.6812082835002156	413.98193359375	414.0018615722656
648	414.0099182128906	44.4981056061333					1	DETECTED	414.0099 m/z @44.50 [151020OFc1_NvH-0949-Control-25.raw]	414.0099182128906	44.4981056061333	0.0102328069333333	99.977458272	99.96722546506668	33540.09375	8.914070411416662E7	0	7911	96.68072112109218	1.0891499996492782	1.1831236560233256	414.0022277832031	414.01373291015625
649	414.02374267578125	24.8256299821333					1	DETECTED	414.0237 m/z @24.83 [151020OFc1_NvH-0949-Control-25.raw]	414.02374267578125	24.8256299821333	0.0694865357333333	99.847141256	99.77765472026667	43900.4296875	9.259456836462246E7	0	7911	76.22160295051613	1.9924997350125977	2.979273823774968	414.0138244628906	414.03082275390625
650	414.0409851074219	45.4047645773333					1	DETECTED	414.0410 m/z @45.40 [151020OFc1_NvH-0949-Control-25.raw]	414.0409851074219	45.4047645773333	3.83944086666667	98.9726965072	95.13325564053333	144145.640625	1.0076942094927245E8	0	7911	3.758413226863965	1.1255758078694456	0.008323208420888368	414.03131103515625	414.0507507324219
651	414.05328369140625	75.5539866754667					1	DETECTED	414.0533 m/z @75.55 [151020OFc1_NvH-0949-Control-25.raw]	414.05328369140625	75.5539866754667	0.220672580266667	99.890156864	99.66948428373334	48610.77734375	1.0836632655839412E8	0	7911	0.1860538842661299	0.6615232947124777	0.3230465894249555	414.05145263671875	414.0630187988281
652	414.0662536621094	37.6352588258667					1	DETECTED	414.0663 m/z @37.64 [151020OFc1_NvH-0949-Control-25.raw]	414.0662536621094	37.6352588258667	11.2557528325333	99.3320741586667	88.0763213261334	29879.166015625	8.832215780576222E7	0	7911	84.00516036305297	1.5841452041954889	2.1700898884132105	414.0636901855469	414.06640625
653	414.0764465332031	34.206897472					1	DETECTED	414.0764 m/z @34.21 [151020OFc1_NvH-0949-Control-25.raw]	414.0764465332031	34.206897472	0.0102328069333333	99.7601025770667	99.74986977013337	34541.71875	9.49896346166265E7	0	7911	99.47147193120499	1.4620493408538087	1.9346986932607158	414.0675048828125	414.0764465332031
654	414.17462158203125	91.7961270733333					1	DETECTED	414.1746 m/z @91.80 [151020OFc1_NvH-0949-Control-25.raw]	414.17462158203125	91.7961270733333	2.68517860933333	99.6834114501333	96.99823284079997	191540.390625	1.0495280866960052E8	0	7911	0.43611014341060184	0.5017608698680839	0.2830484945699962	414.164794921875	414.18450927734375
655	414.1886901855469	10.6427034272					1	DETECTED	414.1887 m/z @10.64 [151020OFc1_NvH-0949-Control-25.raw]	414.1886901855469	10.6427034272	2.99615257466667	95.8462117837333	92.85005920906663	55920.41015625	1.0522102367300862E8	0	7911	17.241755732774433	8.221081023728406	0.0031240503792119567	414.18463134765625	414.1934814453125
656	414.2035217285156	18.3322844853333					1	DETECTED	414.2035 m/z @18.33 [151020OFc1_NvH-0949-Control-25.raw]	414.2035217285156	18.3322844853333	2.3363821664	99.9010507730667	97.5646686066667	5465874.0	3.123010736828685E8	2	7911	3.3239366151450724	0.7943140355178266	0.3435529193660616	414.19354248046875	414.2090759277344
657	414.2190856933594	26.6223672565333					1	DETECTED	414.2191 m/z @26.62 [151020OFc1_NvH-0949-Control-25.raw]	414.2190856933594	26.6223672565333	2.71430932266667	98.2891150818667	95.57480575920003	8197503.0	3.303267750285757E8	2	7911	8.102780583826313	0.7454701476818101	0.019684340400864576	414.2091064453125	414.22906494140625
658	414.23004150390625	16.2123487528					1	DETECTED	414.2300 m/z @16.21 [151020OFc1_NvH-0949-Control-25.raw]	414.23004150390625	16.2123487528	3.23678921706667	99.2666369914667	96.02984777440003	1507997.5	1.7160426964105207E8	3	7911	0.21728926456110287	0.7451377132280931	145.62367428932097	414.2290954589844	414.2388000488281
659	414.24884033203125	71.609633708					1	DETECTED	414.2488 m/z @71.61 [151020OFc1_NvH-0949-Control-25.raw]	414.24884033203125	71.609633708	0.0102328069333333	99.8364139898667	99.82618118293337	2214440.75	3.2235348009990376E8	2	7911	0.5286647536166811	0.5150768037251655	0.4377806853838682	414.239013671875	414.2587890625
660	414.26263427734375	31.8223621485333					1	DETECTED	414.2626 m/z @31.82 [151020OFc1_NvH-0949-Control-25.raw]	414.26263427734375	31.8223621485333	2.74356545306667	92.2005410576	89.45697560453334	76131.6328125	1.002705770795102E8	0	7911	0.4712065591157817	1.7727097893614066	2.847504602356442	414.2588806152344	414.2646789550781
661	414.2746887207031	31.9276481928					1	DETECTED	414.2747 m/z @31.93 [151020OFc1_NvH-0949-Control-25.raw]	414.2746887207031	31.9276481928	0.0102328069333333	99.9883729621333	99.97814015519997	1142190.125	1.592005959157785E8	2	7911	16.59825699112382	0.8913915033048595	0.10943557555625341	414.2647705078125	414.28466796875
662	414.285400390625	92.5608142821333					1	DETECTED	414.2854 m/z @92.56 [151020OFc1_NvH-0949-Control-25.raw]	414.285400390625	92.5608142821333	4.11886687173333	98.2228992717333	94.10403239999997	873055.375	1.0182893241003045E8	0	7911	0.166054956550596	0.5207539238351553	0.2181933370211721	414.2846984863281	414.2950134277344
663	414.30047607421875	91.2073563946667					1	DETECTED	414.3005 m/z @91.21 [151020OFc1_NvH-0949-Control-25.raw]	414.30047607421875	91.2073563946667	5.45503092266667	97.9903064386667	92.53527551600004	124633.125	8.414836967045055E7	0	7911	0.046533306088903714	0.5395496565642105	0.5100807407800717	414.2960510253906	414.3099060058594
664	414.3214416503906	91.4615039333333					1	DETECTED	414.3214 m/z @91.46 [151020OFc1_NvH-0949-Control-25.raw]	414.3214416503906	91.4615039333333	2.6269230512	98.6892624570667	96.06233940586671	102865.3828125	9.304862657722947E7	0	7911	1.201524625895658	0.5406809963640357	2.47529340780905	414.3120422363281	414.330078125
665	414.3577880859375	91.9056796202667					1	DETECTED	414.3578 m/z @91.91 [151020OFc1_NvH-0949-Control-25.raw]	414.3577880859375	91.9056796202667	0.0340037544	99.879371472	99.8453677176	65064.9765625	1.1855156664717957E8	0	7911	2.032712683308276	0.5182621623809285	3.718777794770094	414.34820556640625	414.3675537109375
666	414.41375732421875	13.0325969978667					1	DETECTED	414.4138 m/z @13.03 [151020OFc1_NvH-0949-Control-25.raw]	414.41375732421875	13.0325969978667	2.36589091813333	99.0705123317333	96.70462141359997	96151.7578125	9.86125393169241E7	0	7911	1.945001760883322	6.53331408293087	1.9124092259039405	414.404052734375	414.42333984375
667	414.4454650878906	22.4281315493333					1	DETECTED	414.4455 m/z @22.43 [151020OFc1_NvH-0949-Control-25.raw]	414.4454650878906	22.4281315493333	4.32836668133333	99.5958983496	95.26753166826667	307905.1875	1.0901448928894211E8	0	7911	2.606204885905793	0.5215261067373936	9.0820955272769	414.4355163574219	414.4551696777344
668	414.46539306640625	10.8532429152					1	DETECTED	414.4654 m/z @10.85 [151020OFc1_NvH-0949-Control-25.raw]	414.46539306640625	10.8532429152	3.3615938352	95.5660461045333	92.2044522693333	458781.3125	1.0919145025387533E8	0	7911	0.20229404543671947	4.005966253216439	2.56422535929668	414.4554748535156	414.4729919433594
669	414.4833068847656	41.4681467877333					1	DETECTED	414.4833 m/z @41.47 [151020OFc1_NvH-0949-Control-25.raw]	414.4833068847656	41.4681467877333	3.05430568346667	96.5287082978667	93.47440261440003	467073.90625	1.0470018804509248E8	2	7911	9.615156431874539	3.898002729534778	1.1210145401388782	414.47344970703125	414.4833068847656
670	414.49334716796875	29.4561122765333					1	DETECTED	414.4933 m/z @29.46 [151020OFc1_NvH-0949-Control-25.raw]	414.49334716796875	29.4561122765333	3.03479934986667	99.0813808845333	96.04658153466663	587880.5	1.1964865473838015E8	4	7911	2.999988312571425	1.153118800158577	2.2774134147450025	414.4833984375	414.50311279296875
671	414.5221862792969	14.5647111829333					1	DETECTED	414.5222 m/z @14.56 [151020OFc1_NvH-0949-Control-25.raw]	414.5221862792969	14.5647111829333	3.31372794266667	87.4086519114667	84.09492396880003	136882.1875	9.547135429819988E7	3	7911	0.26735431801851384	0.52640849459072	0.5931162853570348	414.5123596191406	414.5278625488281
672	414.53790283203125	18.3193666976					1	DETECTED	414.5379 m/z @18.32 [151020OFc1_NvH-0949-Control-25.raw]	414.53790283203125	18.3193666976	4.15786031626667	98.2228992717333	94.06503895546663	3656167.5	1.8275101257779276E8	3	7911	0.23205188581495761	0.9981806627102958	0.7384999805631833	414.5279235839844	414.54779052734375
673	414.552490234375	26.6529187672					1	DETECTED	414.5525 m/z @26.65 [151020OFc1_NvH-0949-Control-25.raw]	414.552490234375	26.6529187672	3.6235575664	96.2105887106667	92.5870311442667	3297903.25	1.5093123734232524E8	0	7911	16.106398789582446	0.9515950194808768	0.7753198081278829	414.54791259765625	414.5568542480469
674	414.56689453125	19.5518106669333					1	DETECTED	414.5669 m/z @19.55 [151020OFc1_NvH-0949-Control-25.raw]	414.56689453125	19.5518106669333	0.379043535733333	99.8040500325333	99.42500649679997	4525661.0	2.4509387412803006E8	3	7911	0.3625078048736263	2.5475902767712983	1.9301733126851894	414.5569152832031	414.5766906738281
675	414.5868225097656	28.2233265781333					1	DETECTED	414.5868 m/z @28.22 [151020OFc1_NvH-0949-Control-25.raw]	414.5868225097656	28.2233265781333	1.96020969253333	94.4732734258667	92.51306373333337	264397.1875	1.0510095898950322E8	3	7911	4.422815796729633	0.5708744370281968	0.00976303150602902	414.576904296875	414.5966796875
676	414.6031494140625	42.3716796144					1	DETECTED	414.6031 m/z @42.37 [151020OFc1_NvH-0949-Control-25.raw]	414.6031494140625	42.3716796144	3.09264882933333	97.4631491362667	94.37050030693337	135092.09375	1.0317962737273493E8	0	7911	0.14096151059839457	1.3118066696964927	2.2657897458755136	414.59698486328125	414.61090087890625
677	414.62115478515625	21.760893516					1	DETECTED	414.6212 m/z @21.76 [151020OFc1_NvH-0949-Control-25.raw]	414.62115478515625	21.760893516	3.92375462533333	96.5397455208	92.61599089546667	144702.578125	9.9866869598905E7	0	7911	8.680398892715104	4.749501640525318	0.023056773445254922	414.6112365722656	414.6310729980469
678	414.6904296875	23.161283984					1	DETECTED	414.6904 m/z @23.16 [151020OFc1_NvH-0949-Control-25.raw]	414.6904296875	23.161283984	4.3470660272	92.6816526306667	88.3345866034667	508596.0625	1.2310870023035122E8	2	7911	0.8055287534809139	1.1670083087729761	1.041663566344765	414.6805419921875	414.69757080078125
679	414.70758056640625	21.5310418642667					1	DETECTED	414.7076 m/z @21.53 [151020OFc1_NvH-0949-Control-25.raw]	414.70758056640625	21.5310418642667	1.84134621333333	97.791054112	95.94970789866667	1579827.5	1.405442480720206E8	0	7911	0.2783546868253808	10.854026991911349	48.07137551050402	414.6976013183594	414.71038818359375
680	414.7204284667969	34.6728175050667					1	DETECTED	414.7204 m/z @34.67 [151020OFc1_NvH-0949-Control-25.raw]	414.7204284667969	34.6728175050667	1.87055451226667	96.1995032461333	94.32894873386664	2486211.75	1.5254433060895598E8	0	7911	0.18882935045096616	0.5149456761440013	0.017056559267945116	414.7104797363281	414.7225341796875
681	414.7325744628906	16.9325842477333					1	DETECTED	414.7326 m/z @16.93 [151020OFc1_NvH-0949-Control-25.raw]	414.7325744628906	16.9325842477333	2.43479167146667	97.8462309296	95.41143925813333	4455062.5	2.0601491137858075E8	2	7911	0.22482662384766883	59.25319207045145	1.3225329589320347	414.7226257324219	414.7425537109375
682	414.75042724609375	26.8598981362667					1	DETECTED	414.7504 m/z @26.86 [151020OFc1_NvH-0949-Control-25.raw]	414.75042724609375	26.8598981362667	0.915467293066667	97.4410334368	96.52556614373333	2961613.25	2.5492629220521683E8	2	7911	17.542505652499525	6.457823102695308	1.819970357522327	414.7426452636719	414.76025390625
683	414.7685241699219	18.7642817021333					1	DETECTED	414.7685 m/z @18.76 [151020OFc1_NvH-0949-Control-25.raw]	414.7685241699219	18.7642817021333	2.97679819173333	99.9335312285333	96.95673303679996	727637.875	1.6869931190109107E8	2	7911	7.044218088428369	1.041001806108235	11.335453711793042	414.7605895996094	414.77850341796875
684	414.78106689453125	18.0168924394667					1	DETECTED	414.7811 m/z @18.02 [151020OFc1_NvH-0949-Control-25.raw]	414.78106689453125	18.0168924394667	1.76410763253333	91.6574684202667	89.89336078773337	293121.46875	1.0916865788134433E8	0	7911	0.1480003614490748	167.66013181219512	1.163983275676265	414.7785339355469	414.7908630371094
685	414.8215026855469	21.760893516					1	DETECTED	414.8215 m/z @21.76 [151020OFc1_NvH-0949-Control-25.raw]	414.8215026855469	21.760893516	0.0102328069333333	99.6617907717333	99.65155796479996	219160.890625	1.0407782958857183E8	0	7911	0.10842816534368538	4.967491527315691	19.25943067588417	414.8115539550781	414.8309326171875
686	414.8575744628906	20.9320098072					1	DETECTED	414.8576 m/z @20.93 [151020OFc1_NvH-0949-Control-25.raw]	414.8575744628906	20.9320098072	0.0102328069333333	99.9667311997333	99.95649839279997	130770.9453125	9.492343635093762E7	0	7911	7.01174518728015	3.279056321524	0.010167122643111497	414.84765625	414.8616943359375
687	414.8717346191406	18.2715753930667					1	DETECTED	414.8717 m/z @18.27 [151020OFc1_NvH-0949-Control-25.raw]	414.8717346191406	18.2715753930667	0.0102328069333333	99.9992205674667	99.98898776053336	1379035.125	1.52113327897993E8	3	7911	4.433858545434166	0.9094476838811255	4.628210059356822	414.8618469238281	414.8817138671875
688	414.88995361328125	42.6797908973333					1	DETECTED	414.8900 m/z @42.68 [151020OFc1_NvH-0949-Control-25.raw]	414.88995361328125	42.6797908973333	0.0459080898666667	99.9992205674667	99.95331247760002	1029975.8125	1.2423187641018495E8	3	7911	16.157682632184894	0.5027772693658926	0.01601445933434341	414.8817443847656	414.8909912109375
689	414.9010009765625	19.5626233165333					1	DETECTED	414.9010 m/z @19.56 [151020OFc1_NvH-0949-Control-25.raw]	414.9010009765625	19.5626233165333	0.0340037544	99.9992205674667	99.96521681306669	2879405.5	2.386174278588593E8	3	7911	0.3245674114054182	1.441081603352585	12.871013686982966	414.8910217285156	414.91094970703125
690	414.9183349609375	16.6985845989333					1	DETECTED	414.9183 m/z @16.70 [151020OFc1_NvH-0949-Control-25.raw]	414.9183349609375	16.6985845989333	0.0102328069333333	99.9883729621333	99.97814015519997	238279.1875	9.996611432370643E7	3	7911	0.08399754388593905	21.75751620285428	1.5388728575151633	414.91107177734375	414.92828369140625
691	414.9292297363281	35.5963691624					1	DETECTED	414.9292 m/z @35.60 [151020OFc1_NvH-0949-Control-25.raw]	414.9292297363281	35.5963691624	0.0459080898666667	99.9883729621333	99.94246487226663	62989.84765625	1.0366812160291329E8	0	7911	0.8320731950498939	1.582304394867237	2.1894369203547837	414.9287109375	414.935546875
692	414.9455871582031	12.5880811221333					1	DETECTED	414.9456 m/z @12.59 [151020OFc1_NvH-0949-Control-25.raw]	414.9455871582031	12.5880811221333	0.0694865357333333	99.9992205674667	99.92973403173336	328818.0	1.231629023875225E8	0	7911	20.26675326521542	1.3691604171659837	1.6803764683930542	414.9356689453125	414.95556640625
693	414.9619445800781	20.7151494218667					1	DETECTED	414.9619 m/z @20.72 [151020OFc1_NvH-0949-Control-25.raw]	414.9619445800781	20.7151494218667	0.0694865357333333	99.9226980357333	99.85321149999997	63480.72265625	1.00281635468029E8	0	7911	21.377303163567518	2.9930591658949903	4.966354624348545	414.9555969238281	414.96563720703125
694	414.97564697265625	24.4372881893333					1	DETECTED	414.9756 m/z @24.44 [151020OFc1_NvH-0949-Control-25.raw]	414.97564697265625	24.4372881893333	0.0222412101333333	99.9119108362667	99.88966962613337	319067.28125	1.2069516289283653E8	0	7911	17.104920041014935	1.5324865947065067	0.01822398415405439	414.9656677246094	414.98529052734375
695	415.02032470703125	24.7808859762667					1	DETECTED	415.0203 m/z @24.78 [151020OFc1_NvH-0949-Control-25.raw]	415.02032470703125	24.7808859762667	0.323253032533333	99.9010507730667	99.57779774053337	225512.125	1.0236762680059068E8	0	7911	0.06344237970256117	3.7957028374691593	49.54724612224315	415.0110168457031	415.0209045410156
696	415.0309143066406	69.6708156197333					1	DETECTED	415.0309 m/z @69.67 [151020OFc1_NvH-0949-Control-25.raw]	415.0309143066406	69.6708156197333	0.0340037544	99.9992205674667	99.96521681306669	938643.75	1.7152599123085204E8	0	7911	0.9399625528362208	1.5796456624826323	0.607636341339109	415.0209655761719	415.040283203125
697	415.0584411621094	36.5347694213333					1	DETECTED	415.0584 m/z @36.53 [151020OFc1_NvH-0949-Control-25.raw]	415.0584411621094	36.5347694213333	0.0102328069333333	99.9667311997333	99.95649839279997	54808.49609375	9.941199835256985E7	0	7911	94.14409825837727	1.311969352039632	1.5809473474869566	415.0484619140625	415.0683898925781
698	415.1241455078125	90.2333597472					1	DETECTED	415.1241 m/z @90.23 [151020OFc1_NvH-0949-Control-25.raw]	415.1241455078125	90.2333597472	0.0929888154666667	98.3442520402667	98.25126322480003	45233.1640625	1.0185216359429273E8	0	7911	91.3923616621159	0.5258572176453455	0.05075374392740985	415.1145935058594	415.1335754394531
699	415.1370849609375	44.5661008042667					1	DETECTED	415.1371 m/z @44.57 [151020OFc1_NvH-0949-Control-25.raw]	415.1370849609375	44.5661008042667	12.6194683429333	98.6453403048	86.0258719618667	25164.880859375	8.256554988442114E7	0	7911	82.34684077790075	1.291466387592503	1.5763300346141202	415.134765625	415.14630126953125
700	415.18743896484375	24.946669592					1	DETECTED	415.1874 m/z @24.95 [151020OFc1_NvH-0949-Control-25.raw]	415.18743896484375	24.946669592	4.3564494696	95.5768147384	91.22036526880001	189222.0625	1.0708674462642486E8	2	7911	4.148340065415969	3.675210121027126	216.79934686358897	415.1774597167969	415.1917419433594
701	415.2017517089844	14.0281984232					1	DETECTED	415.2018 m/z @14.03 [151020OFc1_NvH-0949-Control-25.raw]	415.2017517089844	14.0281984232	0.817013377066667	98.4650218597333	97.64800848266663	467446.0	1.2183590069730851E8	3	7911	47.08849800948024	16.306177039888897	0.04849289956452092	415.1917724609375	415.2045593261719
702	415.2145690917969	32.963753216					1	DETECTED	415.2146 m/z @32.96 [151020OFc1_NvH-0949-Control-25.raw]	415.2145690917969	32.963753216	1.89021621626667	99.0486271090667	97.15841089280003	2.463747E7	4.196504319569513E8	2	7911	0.056684207154141575	0.5086404639055068	1.9188084347597534	415.20465087890625	415.22454833984375
703	415.2313232421875	47.4136706165333					1	DETECTED	415.2313 m/z @47.41 [151020OFc1_NvH-0949-Control-25.raw]	415.2313232421875	47.4136706165333	3.0058378632	99.5958983496	96.5900604864	1436528.125	1.768811554182407E8	3	7911	0.20376993520986275	0.504292106209547	0.010468240821230811	415.2245788574219	415.2325744628906
704	415.2425842285156	31.016114792					1	DETECTED	415.2426 m/z @31.02 [151020OFc1_NvH-0949-Control-25.raw]	415.2425842285156	31.016114792	2.92832543013333	99.41989598	96.49157054986668	7171624.5	4.0249703561644286E8	2	7911	0.2149279389724974	4.596691622323215	0.6905693567824349	415.23260498046875	415.2525634765625
705	415.25555419921875	33.7846773469333					1	DETECTED	415.2556 m/z @33.78 [151020OFc1_NvH-0949-Control-25.raw]	415.25555419921875	33.7846773469333	3.35192562533333	95.0852180554667	91.73329243013336	920774.6875	1.7686038248511517E8	2	7911	0.3689471895884182	1.5301232259658688	3.350322120530156	415.2525939941406	415.258544921875
706	415.2685852050781	51.3584816405333					1	DETECTED	415.2686 m/z @51.36 [151020OFc1_NvH-0949-Control-25.raw]	415.2685852050781	51.3584816405333	0.8061782488	97.4631491362667	96.6569708874667	973789.25	1.4827972068346632E8	2	7911	14.859905213632914	1.7222543671257473	0.6931632161953228	415.2586364746094	415.2784423828125
707	415.280029296875	15.39835742					1	DETECTED	415.2800 m/z @15.40 [151020OFc1_NvH-0949-Control-25.raw]	415.280029296875	15.39835742	8.0556743504	91.3385987549333	83.2829244045333	78234.34375	9.494222106918949E7	0	7911	81.66669659805336	5.671150696217523	0.2052457489211826	415.2785949707031	415.28118896484375
708	415.2916564941406	43.8948710314667					1	DETECTED	415.2917 m/z @43.89 [151020OFc1_NvH-0949-Control-25.raw]	415.2916564941406	43.8948710314667	1.89021621626667	95.3710921936	93.48087597733334	516125.125	1.2653698829644428E8	0	7911	0.3057646657566693	1.4159971644172396	1.87883952379239	415.281982421875	415.3001708984375
709	415.3046875	91.2073563946667					1	DETECTED	415.3047 m/z @91.21 [151020OFc1_NvH-0949-Control-25.raw]	415.3046875	91.2073563946667	43.1543021608	93.0377022216	49.8834000608	50953.4375	5.981477530154644E7	0	7911	0.6503392748731045	0.5190450519339029	0.03809010386780597	415.30169677734375	415.3129577636719
710	415.32415771484375	91.9056796202667					1	DETECTED	415.3242 m/z @91.91 [151020OFc1_NvH-0949-Control-25.raw]	415.32415771484375	91.9056796202667	6.1607039416	93.5524946778667	87.3917907362667	51404.85546875	1.1642618028773378E8	0	7911	1.152941093528142	0.5096029828253233	1.886568095724769	415.3150634765625	415.32843017578125
711	415.4208984375	24.8370526893333					1	DETECTED	415.4209 m/z @24.84 [151020OFc1_NvH-0949-Control-25.raw]	415.4208984375	24.8370526893333	3.17884783146667	99.4307918821333	96.25194405066664	256166.109375	1.0356462766164836E8	0	7911	0.13080553268177297	2.2220665258807513	0.08268380131071296	415.4110412597656	415.4303283691406
712	415.4462890625	12.6891530138667					1	DETECTED	415.4463 m/z @12.69 [151020OFc1_NvH-0949-Control-25.raw]	415.4462890625	12.6891530138667	1.80306518293333	97.5290151138667	95.72594993093338	59333.421875	1.1134792714047845E8	0	7911	7.113306454298803	9.061371833639734	0.0025747957998368356	415.43658447265625	415.44952392578125
713	415.45953369140625	20.7151494218667					1	DETECTED	415.4595 m/z @20.72 [151020OFc1_NvH-0949-Control-25.raw]	415.45953369140625	20.7151494218667	2.9861880304	99.3646721253333	96.3784840949333	634409.5	1.1818514867133638E8	4	7911	0.380746819982722	0.6674125391002732	0.8562291267465073	415.44976806640625	415.4695129394531
714	415.4725036621094	24.4832523061333					1	DETECTED	415.4725 m/z @24.48 [151020OFc1_NvH-0949-Control-25.raw]	415.4725036621094	24.4832523061333	3.48187161573333	98.6234742370667	95.14160262133338	179670.40625	1.035508731384624E8	0	7911	9.299592068320003	4.319269136562821	0.5900067912835066	415.46954345703125	415.4822998046875
715	415.48968505859375	42.4505705498667					1	DETECTED	415.4897 m/z @42.45 [151020OFc1_NvH-0949-Control-25.raw]	415.48968505859375	42.4505705498667	2.89926392533333	99.3646721253333	96.46540819999997	166441.40625	9.61567211440955E7	0	7911	0.17881363815553897	1.3609740810158073	3.3458808812061456	415.4828186035156	415.49957275390625
716	415.5107116699219	26.5831320944					1	DETECTED	415.5107 m/z @26.58 [151020OFc1_NvH-0949-Control-25.raw]	415.5107116699219	26.5831320944	4.65859379093333	95.2632144	90.60462060906667	49232.4453125	9.646394448620917E7	0	7911	6.917224457967254	2.066283434455275	3.5342573209206525	415.50140380859375	415.51483154296875
717	415.5248718261719	19.4250180885333					1	DETECTED	415.5249 m/z @19.43 [151020OFc1_NvH-0949-Control-25.raw]	415.5248718261719	19.4250180885333	5.21555637546667	98.508733124	93.29317674853333	84526.203125	9.227286355083244E7	0	7911	10.093457564120644	4.221397296334921	0.00724362901294793	415.5149230957031	415.5258483886719
718	415.5358581542969	14.0040840618667					1	DETECTED	415.5359 m/z @14.00 [151020OFc1_NvH-0949-Control-25.raw]	415.5358581542969	14.0040840618667	3.56719372	98.9726965072	95.40550278719999	221281.71875	1.0485610163176356E8	0	7911	4.329647506893918	2.5293680071071667	0.3508512681085351	415.526123046875	415.5448913574219
719	415.5549011230469	19.2429909264					1	DETECTED	415.5549 m/z @19.24 [151020OFc1_NvH-0949-Control-25.raw]	415.5549011230469	19.2429909264	3.3615938352	99.6068022130667	96.2452083778667	273352.875	1.017590419286356E8	3	7911	11.011962129559514	0.5809464820867969	1.4891229065227916	415.544921875	415.55572509765625
720	415.5657653808594	47.3982692394667					1	DETECTED	415.5658 m/z @47.40 [151020OFc1_NvH-0949-Control-25.raw]	415.5657653808594	47.3982692394667	2.1386196656	94.6705563957333	92.5319367301333	1051089.875	1.3990029654374266E8	0	7911	0.15976837390249443	0.5588916152629392	0.12196321177757524	415.5558776855469	415.5700378417969
721	415.5800476074219	35.1591076234667					1	DETECTED	415.5800 m/z @35.16 [151020OFc1_NvH-0949-Control-25.raw]	415.5800476074219	35.1591076234667	2.45444534746667	94.4157097773333	91.96126442986663	1315900.375	1.5593023062641644E8	3	7911	20.11787387598816	0.70164408657082	0.6541308534577478	415.570068359375	415.5892028808594
722	415.5939025878906	40.8189096898667					1	DETECTED	415.5939 m/z @40.82 [151020OFc1_NvH-0949-Control-25.raw]	415.5939025878906	40.8189096898667	2.81142907706667	99.5297049589333	96.71827588186662	117887.828125	9.50327393102459E7	0	7911	0.0321810253105852	1.2723584189541646	1.5447168379083294	415.59014892578125	415.6038513183594
723	415.6663818359375	23.5839837730667					1	DETECTED	415.6664 m/z @23.58 [151020OFc1_NvH-0949-Control-25.raw]	415.6663818359375	23.5839837730667	7.41874823306667	94.3668286512	86.94808041813333	120007.375	9.529783269765984E7	0	7911	0.0672295744343181	2.689353959705222	0.31378909807220545	415.6565856933594	415.674072265625
724	415.6841125488281	43.4395469781333					1	DETECTED	415.6841 m/z @43.44 [151020OFc1_NvH-0949-Control-25.raw]	415.6841125488281	43.4395469781333	5.5158695032	95.3603364154667	89.84446691226671	123066.765625	9.330939529914191E7	0	7911	0.1609677176365878	1.1846247184072023	2.9025052213231795	415.6744079589844	415.6869201660156
725	415.6969299316406	52.0821052450667					1	DETECTED	415.6969 m/z @52.08 [151020OFc1_NvH-0949-Control-25.raw]	415.6969299316406	52.0821052450667	2.3165785088	99.0922474202667	96.7756689114667	244968.21875	1.0806693784012082E8	2	7911	0.2418553102254677	0.8202717404762122	0.3303721167663702	415.68695068359375	415.705810546875
726	415.7158203125	32.963753216					1	DETECTED	415.7158 m/z @32.96 [151020OFc1_NvH-0949-Control-25.raw]	415.7158203125	32.963753216	3.1117341776	99.9883729621333	96.8766387845333	1.1413632E7	2.7935047998940265E8	2	7911	0.09885472975088305	0.5087826330014038	1.96984201923806	415.7059020996094	415.7257995605469
727	415.7306213378906	42.0976310424					1	DETECTED	415.7306 m/z @42.10 [151020OFc1_NvH-0949-Control-25.raw]	415.7306213378906	42.0976310424	2.30662467813333	99.6508076746667	97.34418299653336	1226312.375	1.493892732273209E8	2	7911	3.2015114048378592	0.7239729374769572	0.5396708426359934	415.725830078125	415.7339782714844
728	415.7439880371094	31.0300025106667					1	DETECTED	415.7440 m/z @31.03 [151020OFc1_NvH-0949-Control-25.raw]	415.7439880371094	31.0300025106667	2.3954479992	98.0014017317333	95.6059537325333	3219086.5	3.0593450234834296E8	2	7911	11.408025696030485	0.7964416784318173	0.18520573507270513	415.7340087890625	415.75396728515625
729	415.75634765625	33.7943082024					1	DETECTED	415.7563 m/z @33.79 [151020OFc1_NvH-0949-Control-25.raw]	415.75634765625	33.7943082024	4.3658701832	96.8706542229333	92.5047840397333	417072.0	1.1470397594201936E8	0	7911	11.872042967032488	0.5200532030179323	0.9407113601707954	415.7539978027344	415.7607421875
730	415.7707824707031	26.9484076616					1	DETECTED	415.7708 m/z @26.95 [151020OFc1_NvH-0949-Control-25.raw]	415.7707824707031	26.9484076616	3.95156008613333	99.0922474202667	95.14068733413337	2147400.25	1.364286971961905E8	2	7911	0.16631989952700366	0.5204023370929457	1.324345626956239	415.7608337402344	415.7807312011719
731	415.7843933105469	18.0280672765333					1	DETECTED	415.7844 m/z @18.03 [151020OFc1_NvH-0949-Control-25.raw]	415.7843933105469	18.0280672765333	1.0569589064	99.879371472	98.8224125656	61165.67578125	1.0082301072605914E8	0	7911	0.06993556564448866	2.9114896449401377	0.7535638551114453	415.7814636230469	415.7942199707031
732	415.85760498046875	27.8020146893333					1	DETECTED	415.8576 m/z @27.80 [151020OFc1_NvH-0949-Control-25.raw]	415.85760498046875	27.8020146893333	0.0810300994666667	99.9010507730667	99.82002067360003	118403.7734375	1.0203885095681469E8	3	7911	84.46051541073886	2.6006942402795215	4.300685503834477	415.84765625	415.8675842285156
733	415.87884521484375	18.7176556544					1	DETECTED	415.8788 m/z @18.72 [151020OFc1_NvH-0949-Control-25.raw]	415.87884521484375	18.7176556544	0.0102328069333333	99.9992205674667	99.98898776053336	1155017.125	1.237126582891222E8	3	7911	0.17570148407180852	1.5661313272980566	0.019634995926502877	415.86895751953125	415.8888244628906
734	415.8957214355469	47.6737736589333					1	DETECTED	415.8957 m/z @47.67 [151020OFc1_NvH-0949-Control-25.raw]	415.8957214355469	47.6737736589333	0.0102328069333333	99.9119108362667	99.90167802933337	1004527.625	1.289658328157869E8	3	7911	0.05265828857423571	0.9073895491067353	0.29813900238819147	415.88885498046875	415.90570068359375
735	415.91436767578125	35.1591076234667					1	DETECTED	415.9144 m/z @35.16 [151020OFc1_NvH-0949-Control-25.raw]	415.91436767578125	35.1591076234667	0.0222412101333333	99.977458272	99.95521706186668	942945.75	1.386037211664829E8	3	7911	1.8517507845367902	1.4826024746431936	0.449709955356875	415.9057312011719	415.92413330078125
736	415.9272155761719	40.7412711994667					1	DETECTED	415.9272 m/z @40.74 [151020OFc1_NvH-0949-Control-25.raw]	415.9272155761719	40.7412711994667	0.0102328069333333	99.977458272	99.96722546506668	66725.953125	1.0163976919120954E8	0	7911	12.518820617756546	1.193430874849556	1.3868355089784952	415.9245300292969	415.93719482421875
737	415.9611511230469	20.8744667906667					1	DETECTED	415.9612 m/z @20.87 [151020OFc1_NvH-0949-Control-25.raw]	415.9611511230469	20.8744667906667	0.0102328069333333	99.9226980357333	99.91246522879997	274675.6875	1.0763354706134371E8	0	7911	0.4213698079599908	0.6478066425861126	12.996406453703878	415.95135498046875	415.9710693359375
738	415.9928894042969	22.1784365970667					1	DETECTED	415.9929 m/z @22.18 [151020OFc1_NvH-0949-Control-25.raw]	415.9928894042969	22.1784365970667	0.0222412101333333	99.9992205674667	99.97697935733336	116543.2109375	1.0513917547208421E8	0	7911	4.152549890756699	3.004646974118073	19.44793240406226	415.9830322265625	416.0027160644531
739	416.01458740234375	78.0485078613333					1	DETECTED	416.0146 m/z @78.05 [151020OFc1_NvH-0949-Control-25.raw]	416.01458740234375	78.0485078613333	0.0102328069333333	99.9992205674667	99.98898776053336	985894.875	2.621498355092628E8	0	7911	1.7133061223614021	1.1619015935745771	1.3854585780114081	416.0046081542969	416.0245666503906
740	416.0341491699219	69.7133172848					1	DETECTED	416.0341 m/z @69.71 [151020OFc1_NvH-0949-Control-25.raw]	416.0341491699219	69.7133172848	0.0694865357333333	99.9883729621333	99.91888642639996	126875.125	1.0421431265104973E8	0	7911	0.9798493603869645	0.7403817836692862	3.801470134472267	416.024658203125	416.0439453125
741	416.06671142578125	23.6487387365333					1	DETECTED	416.0667 m/z @23.65 [151020OFc1_NvH-0949-Control-25.raw]	416.06671142578125	23.6487387365333	0.0459080898666667	99.4418500469333	99.39594195706663	40830.94921875	9.873927379951733E7	0	7911	41.24956868393304	2.027343063343824	3.0492601714456136	416.05767822265625	416.07666015625
742	416.0821838378906	36.5347694213333					1	DETECTED	416.0822 m/z @36.53 [151020OFc1_NvH-0949-Control-25.raw]	416.0821838378906	36.5347694213333	6.41820977973333	99.9992205674667	93.58101078773336	40761.49609375	1.015143555291583E8	0	7911	88.84114502470429	1.5349790038633409	1.970468275741418	416.07733154296875	416.0920715332031
743	416.15618896484375	90.5094395170667					1	DETECTED	416.1562 m/z @90.51 [151020OFc1_NvH-0949-Control-25.raw]	416.15618896484375	90.5094395170667	2.00013608506667	99.9119108362667	97.91177475120003	189587.65625	8.695257809726116E7	0	7911	0.1853969807405491	0.5076031717274424	0.004785445755168703	416.146240234375	416.1661376953125
744	416.19256591796875	91.9335876674667					1	DETECTED	416.1926 m/z @91.93 [151020OFc1_NvH-0949-Control-25.raw]	416.19256591796875	91.9335876674667	1.80306518293333	99.5407656864	97.73770050346667	211396.84375	1.1217824202411926E8	0	7911	67.71942647554476	0.6477967770430484	0.16870128951275737	416.1825866699219	416.1971130371094
745	416.2071533203125	8.57758313466667					1	DETECTED	416.2072 m/z @8.58 [151020OFc1_NvH-0949-Control-25.raw]	416.2071533203125	8.57758313466667	2.35599550693333	99.2334460274667	96.87745052053337	346550.40625	1.1211446962665452E8	3	7911	13.309125295005785	11.434911988401888	23.02583838975543	416.1971740722656	416.2073974609375
746	416.2174072265625	32.963753216					1	DETECTED	416.2174 m/z @32.96 [151020OFc1_NvH-0949-Control-25.raw]	416.2174072265625	32.963753216	3.04470151946667	99.9556646386667	96.91096311920003	2550280.25	2.0584686697617924E8	3	7911	0.16334435447109286	1.0014209648494874	0.02627537225559285	416.2074279785156	416.2273864746094
747	416.2322082519531	20.0429839576					1	DETECTED	416.2322 m/z @20.04 [151020OFc1_NvH-0949-Control-25.raw]	416.2322082519531	20.0429839576	1.58528477813333	99.8579158085333	98.27263103039998	1629962.75	2.2336449630732277E8	2	7911	11.996729089995231	0.6013526352716919	53.947338652634066	416.2274169921875	416.2406005859375
748	416.2506103515625	30.2397139138667					1	DETECTED	416.2506 m/z @30.24 [151020OFc1_NvH-0949-Control-25.raw]	416.2506103515625	30.2397139138667	0.4452267224	98.0014017317333	97.5561750093333	2.6101302E7	9.727964060211998E8	2	7911	0.2554994005408595	1.3822287671195588	28.151287263745218	416.2406311035156	416.2605895996094
749	416.2642517089844	70.5906388610667					1	DETECTED	416.2643 m/z @70.59 [151020OFc1_NvH-0949-Control-25.raw]	416.2642517089844	70.5906388610667	5.14853638746667	99.8579158085333	94.70937942106664	5009584.5	3.85310893993841E8	0	7911	0.36895531056913455	0.5077939280502394	50.76308445129284	416.2606201171875	416.2740783691406
750	416.27593994140625	6.96618442426667					1	DETECTED	416.2759 m/z @6.97 [151020OFc1_NvH-0949-Control-25.raw]	416.27593994140625	6.96618442426667	4.1282058584	70.7744052965333	66.64619943813331	99564.8125	6.2611457407408416E7	2	7911	0.12771485324020748	0.7961012798733955	0.8568584395650896	416.2743225097656	416.2767333984375
751	416.2868957519531	46.3582513914667					1	DETECTED	416.2869 m/z @46.36 [151020OFc1_NvH-0949-Control-25.raw]	416.2868957519531	46.3582513914667	5.93212761813333	92.2190117146667	86.28688409653337	149469.671875	9.368094623203786E7	0	7911	0.101619971768379	1.0672168890138747	2.455327694367166	416.2769775390625	416.2876281738281
752	416.2978210449219	89.8028731352					1	DETECTED	416.2978 m/z @89.80 [151020OFc1_NvH-0949-Control-25.raw]	416.2978210449219	89.8028731352	8.82202212853333	99.1687179474667	90.34669581893337	923044.9375	1.096126393534049E8	0	7911	0.07880871236643827	0.8932807110869303	0.4060580960883885	416.289306640625	416.3023376464844
753	416.3365478515625	90.9116436106667					1	DETECTED	416.3365 m/z @90.91 [151020OFc1_NvH-0949-Control-25.raw]	416.3365478515625	90.9116436106667	45.1726857098667	95.6195747688	50.44688905893331	67323.953125	7.213433199111918E7	0	7911	0.49458837795216937	0.551465221052303	0.004487326999078062	416.3266906738281	416.33782958984375
754	416.3733215332031	91.7569149573333					1	DETECTED	416.3733 m/z @91.76 [151020OFc1_NvH-0949-Control-25.raw]	416.3733215332031	91.7569149573333	0.0810300994666667	99.9992205674667	99.91819046800002	45413.84765625	1.096520162766131E8	0	7911	0.9267004779650421	0.5205823158521928	0.041346247827035	416.3653564453125	416.37493896484375
755	416.4570617675781	16.6194917370667					1	DETECTED	416.4571 m/z @16.62 [151020OFc1_NvH-0949-Control-25.raw]	416.4570617675781	16.6194917370667	2.12884500133333	99.6178772074667	97.48903220613337	196908.328125	9.334339230923949E7	0	7911	0.1410803258215232	0.6765603890838922	17.637655053770402	416.44732666015625	416.467041015625
756	416.47021484375	28.1819540744					1	DETECTED	416.4702 m/z @28.18 [151020OFc1_NvH-0949-Control-25.raw]	416.47021484375	28.1819540744	3.18851243706667	92.098400576	88.90988813893333	48965.4765625	1.0001248663428745E8	0	7911	69.79116561782543	1.817395599640192	3.729558366600532	416.4671325683594	416.47308349609375
757	416.4935607910156	44.0171448162667					1	DETECTED	416.4936 m/z @44.02 [151020OFc1_NvH-0949-Control-25.raw]	416.4935607910156	44.0171448162667	4.26056092026667	98.9076438181333	94.64708289786662	274411.6875	1.001104542997957E8	0	7911	23.160792780717127	1.601264197650575	2.3718469966575983	416.4840393066406	416.50347900390625
758	416.5226745605469	24.8947223250667					1	DETECTED	416.5227 m/z @24.89 [151020OFc1_NvH-0949-Control-25.raw]	416.5226745605469	24.8947223250667	1.91030778026667	99.977458272	98.06715049173334	167516.828125	1.0134937320625587E8	0	7911	4.399931029589844	2.566302903155637	0.21099204382059786	416.512939453125	416.5286560058594
759	416.5386657714844	31.4898095858667					1	DETECTED	416.5387 m/z @31.49 [151020OFc1_NvH-0949-Control-25.raw]	416.5386657714844	31.4898095858667	2.78247153866667	97.1562322578667	94.37376071920004	6075252.0	2.0064420015829876E8	3	7911	0.18161475176007613	0.5391670925293428	0.0590922735493728	416.5287170410156	416.54864501953125
760	416.54888916015625	14.8203850712					1	DETECTED	416.5489 m/z @14.82 [151020OFc1_NvH-0949-Control-25.raw]	416.54888916015625	14.8203850712	3.97023950373333	89.6021376674667	85.63189816373338	104131.203125	1.1208544414362106E8	0	7911	0.09223952463409013	3.946117479773454	0.5264081377840562	416.5486755371094	416.54931640625
761	416.559326171875	30.1165110352					1	DETECTED	416.5593 m/z @30.12 [151020OFc1_NvH-0949-Control-25.raw]	416.559326171875	30.1165110352	3.0155434256	98.5690742946667	95.5535308690667	4540827.5	1.785289265086045E8	3	7911	0.2097681546908099	0.5530337483218309	0.042191187328164	416.5493469238281	416.5693054199219
762	416.5716552734375	26.7614510333333					1	DETECTED	416.5717 m/z @26.76 [151020OFc1_NvH-0949-Control-25.raw]	416.5716552734375	26.7614510333333	3.7454562384	84.0040472224	80.25859098400001	221182.71875	1.0115124599624707E8	3	7911	5.171571831387567	0.505260031431293	0.00743779467586894	416.56939697265625	416.5796203613281
763	416.58966064453125	25.3874189312					1	DETECTED	416.5897 m/z @25.39 [151020OFc1_NvH-0949-Control-25.raw]	416.58966064453125	25.3874189312	3.30405938613333	98.4869920504	95.18293266426667	969957.625	1.1942019716617662E8	0	7911	0.20023917763013088	18.72764137618248	73.40214168355256	416.5796813964844	416.5995788574219
764	416.6866149902344	19.9761121445333					1	DETECTED	416.6866 m/z @19.98 [151020OFc1_NvH-0949-Control-25.raw]	416.6866149902344	19.9761121445333	1.9302666512	99.0160272797333	97.0857606285333	314839.1875	9.866973960541324E7	0	7911	0.34545815158926274	3.0007746614836646	0.881568578354891	416.67694091796875	416.69659423828125
765	416.7080078125	16.6291336650667					1	DETECTED	416.7080 m/z @16.63 [151020OFc1_NvH-0949-Control-25.raw]	416.7080078125	16.6291336650667	1.8125488008	97.6623803376	95.8498315368	221694.3125	1.0346687495120978E8	0	7911	11.079049510937377	0.6581460644139417	0.5240103712643402	416.6980285644531	416.7095031738281
766	416.7195129394531	41.8639146357333					1	DETECTED	416.7195 m/z @41.86 [151020OFc1_NvH-0949-Control-25.raw]	416.7195129394531	41.8639146357333	1.80306518293333	99.1793694733333	97.37630429039997	634151.8125	1.42323248983889E8	2	7911	17.160633430500667	0.5147276542755214	0.011237769097152335	416.70953369140625	416.7239685058594
767	416.7339782714844	32.963753216					1	DETECTED	416.7340 m/z @32.96 [151020OFc1_NvH-0949-Control-25.raw]	416.7339782714844	32.963753216	1.60611119946667	95.9113523546667	94.30524115520004	3400309.75	1.9101158417904413E8	2	7911	0.08750948345590359	0.9585090545340382	0.03870603803721403	416.7239990234375	416.7417297363281
768	416.7517395019531	30.2397139138667					1	DETECTED	416.7517 m/z @30.24 [151020OFc1_NvH-0949-Control-25.raw]	416.7517395019531	30.2397139138667	3.24648708986667	98.8204984768	95.57401138693332	1.1065391E7	5.0509561697332746E8	2	7911	0.2588160077563728	3.4149740169313745	4.404708359612912	416.74176025390625	416.76171875
769	416.768310546875	47.2749384685333					1	DETECTED	416.7683 m/z @47.27 [151020OFc1_NvH-0949-Control-25.raw]	416.768310546875	47.2749384685333	3.05430568346667	99.2666369914667	96.21233130800003	579975.5625	1.1955997691232044E8	2	7911	0.1661139284772304	0.5028145311055816	0.01408286511353827	416.76202392578125	416.7781982421875
770	416.78472900390625	40.9076987362667					1	DETECTED	416.7847 m/z @40.91 [151020OFc1_NvH-0949-Control-25.raw]	416.78472900390625	40.9076987362667	1.14315186106667	99.7271446546667	98.58399279360003	57015.7109375	1.0604242423320435E8	0	7911	92.28005767532585	1.3496409395667766	1.7513388414108442	416.7784729003906	416.79425048828125
771	416.8573303222656	20.3097376770667					1	DETECTED	416.8573 m/z @20.31 [151020OFc1_NvH-0949-Control-25.raw]	416.8573303222656	20.3097376770667	0.220672580266667	99.977458272	99.75678569173334	80858.296875	1.073843787819589E8	0	7911	4.768102031019698	3.6706492882777617	0.024873058783076326	416.8535461425781	416.8631896972656
772	416.8731994628906	31.5228361269333					1	DETECTED	416.8732 m/z @31.52 [151020OFc1_NvH-0949-Control-25.raw]	416.8731994628906	31.5228361269333	0.0102328069333333	99.9992205674667	99.98898776053336	4555503.0	1.8632067767005315E8	3	7911	0.14589509264539657	1.151088462321298	0.05310789520067902	416.86370849609375	416.8831787109375
773	416.8934020996094	30.1165110352					1	DETECTED	416.8934 m/z @30.12 [151020OFc1_NvH-0949-Control-25.raw]	416.8934020996094	30.1165110352	0.0102328069333333	99.9335312285333	99.92329842159997	2977130.0	1.842127592473035E8	3	7911	0.18765558936474136	0.5249196110191238	0.8465276951492908	416.8834228515625	416.90338134765625
774	416.9063720703125	22.14547446					1	DETECTED	416.9064 m/z @22.15 [151020OFc1_NvH-0949-Control-25.raw]	416.9063720703125	22.14547446	0.0102328069333333	99.9667311997333	99.95649839279997	2231120.5	1.6538786146895412E8	3	7911	0.19459647789139467	0.7750739685177699	9.871180916038808	416.9034729003906	416.9161682128906
775	416.9239501953125	25.4046250933333					1	DETECTED	416.9240 m/z @25.40 [151020OFc1_NvH-0949-Control-25.raw]	416.9239501953125	25.4046250933333	0.0222412101333333	99.9883729621333	99.96613175199997	351438.5	1.0233903588336055E8	0	7911	0.2037918160487422	0.6868090887428774	49.332774479879035	416.91650390625	416.9339294433594
776	416.94781494140625	7.50436805146667					1	DETECTED	416.9478 m/z @7.50 [151020OFc1_NvH-0949-Control-25.raw]	416.94781494140625	7.50436805146667	0.0459080898666667	99.9992205674667	99.95331247760002	222437.421875	9.904926900186424E7	3	7911	18.64516313258778	23.774568005130288	1.8426933298871853	416.93804931640625	416.957763671875
777	416.9612121582031	42.600266744					1	DETECTED	416.9612 m/z @42.60 [151020OFc1_NvH-0949-Control-25.raw]	416.9612121582031	42.600266744	0.174769260533333	99.9883729621333	99.81360370159996	208275.875	1.0049547015706281E8	0	7911	26.065632714302204	1.5383871097392008	0.00587284695675467	416.9578552246094	416.9708251953125
778	416.9808654785156	38.4842137832					1	DETECTED	416.9809 m/z @38.48 [151020OFc1_NvH-0949-Control-25.raw]	416.9808654785156	38.4842137832	0.0340037544	99.9119108362667	99.8779070818667	260242.75	1.029038852124934E8	0	7911	6.723548166439151	2.01790003691087	0.6314644595498055	416.9709167480469	416.99078369140625
779	416.9918212890625	29.9685418341333					1	DETECTED	416.9918 m/z @29.97 [151020OFc1_NvH-0949-Control-25.raw]	416.9918212890625	29.9685418341333	0.0102328069333333	99.9992205674667	99.98898776053336	124445.8125	9.35661944831426E7	0	7911	0.03145860668027112	1.8776589307460319	11.868057613970898	416.9908752441406	417.00164794921875
780	417.0264587402344	69.8558968312					1	DETECTED	417.0265 m/z @69.86 [151020OFc1_NvH-0949-Control-25.raw]	417.0264587402344	69.8558968312	0.0810300994666667	99.9335312285333	99.85250112906662	234651.46875	1.2266887162237108E8	0	7911	1.1271611975981557	3.003691361057097	0.29749959849528396	417.0165710449219	417.0362243652344
781	417.0440368652344	41.7203368490667					1	DETECTED	417.0440 m/z @41.72 [151020OFc1_NvH-0949-Control-25.raw]	417.0440368652344	41.7203368490667	0.334586164266667	99.890156864	99.55557069973334	155996.5625	1.0172822800991078E8	0	7911	0.2853584731231109	1.2631307601993162	1.5404576258942997	417.03668212890625	417.0539855957031
782	417.0692443847656	44.1320452706667					1	DETECTED	417.0692 m/z @44.13 [151020OFc1_NvH-0949-Control-25.raw]	417.0692443847656	44.1320452706667	0.0222412101333333	99.9335312285333	99.91129001839997	69787.796875	9.434632529500645E7	0	7911	66.44310927472637	1.0841190430222	1.3634983407907035	417.0594177246094	417.07916259765625
783	417.0852966308594	47.9652000101333					1	DETECTED	417.0853 m/z @47.97 [151020OFc1_NvH-0949-Control-25.raw]	417.0852966308594	47.9652000101333	0.220672580266667	99.8579158085333	99.63724322826664	28847.81640625	9.088852855272508E7	0	7911	94.78408964284678	0.9913538512933591	0.9840558874316613	417.0792541503906	417.0863342285156
784	417.12353515625	36.4464033677333					1	DETECTED	417.1235 m/z @36.45 [151020OFc1_NvH-0949-Control-25.raw]	417.12353515625	36.4464033677333	11.0694235181333	99.9883729621333	88.91894944399999	33111.69140625	1.0813390617264217E8	0	7911	83.17278881757052	1.6428943597567105	2.2676214235520247	417.1144714355469	417.12451171875
785	417.16845703125	92.2636406677333					1	DETECTED	417.1685 m/z @92.26 [151020OFc1_NvH-0949-Control-25.raw]	417.16845703125	92.2636406677333	3.97023950373333	98.8747546392	94.90451513546668	325095.5	1.001140190223245E8	0	7911	0.18605641587549826	0.5851457646158174	0.0024030556025758476	417.1588134765625	417.17840576171875
786	417.1954345703125	38.4591121624					1	DETECTED	417.1954 m/z @38.46 [151020OFc1_NvH-0949-Control-25.raw]	417.1954345703125	38.4591121624	0.838878117083333	98.508733124	97.66985500691666	309621.03125	1.0536780103066254E8	0	7911	0.15746484515413073	1.7888196682287303	0.008805581450712151	417.1854553222656	417.196533203125
787	417.20654296875	31.5228361269333					1	DETECTED	417.2065 m/z @31.52 [151020OFc1_NvH-0949-Control-25.raw]	417.20654296875	31.5228361269333	1.79353426026667	99.8579158085333	98.06438154826664	1865797.25	2.0246880315029708E8	3	7911	0.13625174715465604	4.952486746284715	0.011628293803861862	417.1965637207031	417.2165222167969
788	417.2216491699219	16.3821318624					1	DETECTED	417.2216 m/z @16.38 [151020OFc1_NvH-0949-Control-25.raw]	417.2216491699219	16.3821318624	3.37117272026667	99.672574028	96.30140130773333	1612456.5	2.605617865481718E8	3	7911	11.493903651752827	4.016810414445057	6.140417931894257	417.216552734375	417.23162841796875
789	417.240478515625	22.0889609768					1	DETECTED	417.2405 m/z @22.09 [151020OFc1_NvH-0949-Control-25.raw]	417.240478515625	22.0889609768	3.50092794	98.4426844418667	94.9417565018667	1591718.75	1.8651118560279626E8	2	7911	10.98911559474805	0.5607972316814486	6.761989208425307	417.2316589355469	417.2430725097656
790	417.2530822753906	30.2397139138667					1	DETECTED	417.2531 m/z @30.24 [151020OFc1_NvH-0949-Control-25.raw]	417.2530822753906	30.2397139138667	0.6346238504	99.2555286749333	98.6209048245333	2733965.75	2.41297039860568E8	3	7911	9.627730791393201	4.167902081338377	0.21050039120812752	417.24310302734375	417.26300048828125
791	417.26751708984375	70.5271458397333					1	DETECTED	417.2675 m/z @70.53 [151020OFc1_NvH-0949-Control-25.raw]	417.26751708984375	70.5271458397333	3.27520284	95.8139373450667	92.5387345050667	1156348.875	1.6043002496294698E8	0	7911	15.831919457816426	0.6337021345109585	0.6944363731617741	417.2630920410156	417.2771911621094
792	417.3042297363281	88.1445560624					1	DETECTED	417.3042 m/z @88.14 [151020OFc1_NvH-0949-Control-25.raw]	417.3042297363281	88.1445560624	0.0810300994666667	99.9883729621333	99.90734286266662	58678.08203125	8.569938079261705E7	0	7911	0.10290963638415462	0.5672458703545351	9.868260465280942	417.2944641113281	417.3047790527344
793	417.32147216796875	90.8774021637333					1	DETECTED	417.3215 m/z @90.88 [151020OFc1_NvH-0949-Control-25.raw]	417.32147216796875	90.8774021637333	17.3862625237333	92.4233632365333	75.0371007128	69295.4375	1.2446233392118864E8	0	7911	1.3368686836680013	0.5105180099286319	0.0036831047651491424	417.3180847167969	417.3296203613281
794	417.444580078125	9.1957010032					1	DETECTED	417.4446 m/z @9.20 [151020OFc1_NvH-0949-Control-25.raw]	417.444580078125	9.1957010032	2.79210031626667	94.9375824256	92.14548210933333	44037.3515625	1.0997268109529829E8	0	7911	0.06442382013354475	7.19481793246087	2.456756215644933	417.4346923828125	417.4454040527344
795	417.4554748535156	15.2308308224					1	DETECTED	417.4555 m/z @15.23 [151020OFc1_NvH-0949-Control-25.raw]	417.4554748535156	15.2308308224	1.82211745333333	98.9076438181333	97.08552636479996	181574.03125	1.221265826048516E8	0	7911	7.931554710028385	0.5224910147871427	0.2638324990360811	417.44549560546875	417.4578552246094
796	417.4678955078125	11.1107708818667					1	DETECTED	417.4679 m/z @11.11 [151020OFc1_NvH-0949-Control-25.raw]	417.4678955078125	11.1107708818667	3.15007555786667	97.2327839469333	94.08270838906662	218596.78125	1.0140932484077652E8	0	7911	0.11003454456585793	17.378626090224035	48.47263538444887	417.45794677734375	417.4689025878906
797	417.47900390625	37.491337372					1	DETECTED	417.4790 m/z @37.49 [151020OFc1_NvH-0949-Control-25.raw]	417.47900390625	37.491337372	2.9861880304	79.8595315869333	76.8733435565333	227969.09375	1.0036339061132984E8	0	7911	0.23058623659571964	1.222444354251041	1.4059098772010918	417.46905517578125	417.4889221191406
798	417.4955139160156	29.8262658482667					1	DETECTED	417.4955 m/z @29.83 [151020OFc1_NvH-0949-Control-25.raw]	417.4955139160156	29.8262658482667	4.69710424666667	95.8462117837333	91.14910753706663	171783.734375	1.0843097147150822E8	0	7911	4.016518814912079	3.4329314066728314	0.21078321485066973	417.4891052246094	417.5050964355469
799	417.5259094238281	50.1023132525333					1	DETECTED	417.5259 m/z @50.10 [151020OFc1_NvH-0949-Control-25.raw]	417.5259094238281	50.1023132525333	3.67977358453333	86.5839448013333	82.90417121679997	56050.4453125	1.1381370357132237E8	0	7911	78.72685381465513	0.896524732291355	0.8644084707788705	417.51666259765625	417.5281677246094
800	417.5383605957031	35.1591076234667					1	DETECTED	417.5384 m/z @35.16 [151020OFc1_NvH-0949-Control-25.raw]	417.5383605957031	35.1591076234667	2.40524381386667	98.508733124	96.10348931013333	906964.75	1.445620584594684E8	0	7911	0.13743309279701776	0.5058556611716788	0.07435273973011768	417.52862548828125	417.5444641113281
801	417.5544738769531	12.2143673010667					1	DETECTED	417.5545 m/z @12.21 [151020OFc1_NvH-0949-Control-25.raw]	417.5544738769531	12.2143673010667	2.93802160773333	87.2896118392	84.35159023146667	2251452.25	1.968313166319362E8	3	7911	0.12670445435842126	6.646663933614146	12.91017906246508	417.54449462890625	417.5644226074219
802	417.568603515625	24.9573089312					1	DETECTED	417.5686 m/z @24.96 [151020OFc1_NvH-0949-Control-25.raw]	417.568603515625	24.9573089312	4.87960835546667	95.0852180554667	90.20560970000002	282483.25	1.2249158736619854E8	0	7911	8.009226462117748	0.5525226390809085	0.1159748753816583	417.56463623046875	417.5717468261719
803	417.5817565917969	38.8159620944					1	DETECTED	417.5818 m/z @38.82 [151020OFc1_NvH-0949-Control-25.raw]	417.5817565917969	38.8159620944	4.05383177333333	82.5412780973333	78.48744632399998	748424.875	1.418168247905763E8	3	7911	16.918439059777505	0.5794771241283404	0.021615700104046936	417.5718078613281	417.59173583984375
804	417.5982666015625	30.064636512					1	DETECTED	417.5983 m/z @30.06 [151020OFc1_NvH-0949-Control-25.raw]	417.5982666015625	30.064636512	2.82105195493333	83.4846861816	80.66363422666667	177204.375	1.0525481699376167E8	0	7911	0.5532031360892802	1.6698047004218064	515.025200831435	417.591796875	417.6078186035156
805	417.6245422363281	21.9881786037333					1	DETECTED	417.6245 m/z @21.99 [151020OFc1_NvH-0949-Control-25.raw]	417.6245422363281	21.9881786037333	0.0102328069333333	85.7453396346667	85.73510682773338	125716.140625	1.1017840135146382E8	0	7911	63.88120377406875	1.9504804411751846	426.1967471950577	417.6146545410156	417.6342468261719
806	417.6985168457031	38.1682397957333					1	DETECTED	417.6985 m/z @38.17 [151020OFc1_NvH-0949-Control-25.raw]	417.6985168457031	38.1682397957333	3.45295545866667	80.1636743946667	76.71071893600003	187390.6875	1.0043980062183413E8	0	7911	14.332089295087627	1.216441257647533	0.2738370636244205	417.68878173828125	417.69879150390625
807	417.70880126953125	14.3960336632					1	DETECTED	417.7088 m/z @14.40 [151020OFc1_NvH-0949-Control-25.raw]	417.70880126953125	14.3960336632	3.48187161573333	82.4649807154667	78.98310909973337	465861.0	1.2122853294187422E8	2	7911	0.2211841475302787	17.920147532544032	89.7971362066526	417.6988830566406	417.71136474609375
808	417.7214050292969	18.4202653168					1	DETECTED	417.7214 m/z @18.42 [151020OFc1_NvH-0949-Control-25.raw]	417.7214050292969	18.4202653168	2.5133596944	97.8462309296	95.3328712352	672041.4375	1.5171013518452203E8	2	7911	7.208133963082254	0.8538891265498983	6.58076737633704	417.71142578125	417.7294921875
809	417.739501953125	25.7594962165333					1	DETECTED	417.7395 m/z @25.76 [151020OFc1_NvH-0949-Control-25.raw]	417.739501953125	25.7594962165333	2.54869083573333	97.5290151138667	94.98032427813338	3347997.25	1.9524876293051186E8	2	7911	0.15556312355062474	1.3804238927081764	1.4451113473236863	417.72955322265625	417.74945068359375
810	417.7500305175781	40.253245404					1	DETECTED	417.7500 m/z @40.25 [151020OFc1_NvH-0949-Control-25.raw]	417.7500305175781	40.253245404	4.15786031626667	92.8120968674667	88.65423655120004	474981.5	1.4976108437317133E8	0	7911	12.09511647770572	2.928308190294596	0.009970893465059456	417.74951171875	417.7599182128906
811	417.7623596191406	39.3938993781333					1	DETECTED	417.7624 m/z @39.39 [151020OFc1_NvH-0949-Control-25.raw]	417.7623596191406	39.3938993781333	4.18612449813333	98.6344198005333	94.44829530239997	236920.859375	1.0679220303402975E8	0	7911	0.30527632730522214	1.8109775583633458	0.00381286454576714	417.7601013183594	417.77197265625
812	417.7761535644531	18.5074681232					1	DETECTED	417.7762 m/z @18.51 [151020OFc1_NvH-0949-Control-25.raw]	417.7761535644531	18.5074681232	4.78389458613333	98.2560238784	93.47212929226667	78347.34375	9.738397467342286E7	0	7911	2.2789523226909267	3.405531694780636	0.006782973680249819	417.77490234375	417.7855529785156
813	417.8666076660156	29.1438412285333					1	DETECTED	417.8666 m/z @29.14 [151020OFc1_NvH-0949-Control-25.raw]	417.8666076660156	29.1438412285333	0.0459080898666667	99.825583216	99.77967512613333	429767.65625	1.151745383594325E8	0	7911	0.5913302235043005	0.5658186511262865	0.5445040025119123	417.8566589355469	417.86676025390625
814	417.87677001953125	47.6976152992					1	DETECTED	417.8768 m/z @47.70 [151020OFc1_NvH-0949-Control-25.raw]	417.87677001953125	47.6976152992	0.0102328069333333	99.8687175213333	99.85848471439996	2141773.5	1.6498688172668287E8	3	7911	0.2432096003148061	0.5044147532403378	0.10423191000105811	417.8667907714844	417.8866882324219
815	417.8886413574219	12.2032086565333					1	DETECTED	417.8886 m/z @12.20 [151020OFc1_NvH-0949-Control-25.raw]	417.8886413574219	12.2032086565333	0.0102328069333333	99.9992205674667	99.98898776053336	1546854.75	1.6255321234641153E8	3	7911	0.13537819484633928	0.8544792038943549	10.750060589371397	417.88677978515625	417.89862060546875
816	417.9021911621094	25.0229939026667					1	DETECTED	417.9022 m/z @25.02 [151020OFc1_NvH-0949-Control-25.raw]	417.9021911621094	25.0229939026667	0.128166950666667	99.6068022130667	99.47863526240003	241027.796875	1.1254379074843988E8	0	7911	0.0953481325079153	0.5528808167836842	0.036776759370835445	417.8986511230469	417.90606689453125
817	417.91607666015625	38.8600888328					1	DETECTED	417.9161 m/z @38.86 [151020OFc1_NvH-0949-Control-25.raw]	417.91607666015625	38.8600888328	0.0102328069333333	99.9667311997333	99.95649839279997	368875.71875	1.1820749049680336E8	0	7911	11.85237648999992	0.5062038247668593	0.1977935985917053	417.9060974121094	417.9260559082031
818	417.9336242675781	29.7914670424					1	DETECTED	417.9336 m/z @29.79 [151020OFc1_NvH-0949-Control-25.raw]	417.9336242675781	29.7914670424	0.0810300994666667	99.9010507730667	99.82002067360003	54787.5234375	1.1231623203377017E8	0	7911	70.48370028496637	1.8206924693744753	2.633657165384003	417.9261169433594	417.9395446777344
819	417.9500732421875	21.1962019818667					1	DETECTED	417.9501 m/z @21.20 [151020OFc1_NvH-0949-Control-25.raw]	417.9500732421875	21.1962019818667	0.0102328069333333	99.9992205674667	99.98898776053336	75898.6328125	1.0610527384422944E8	0	7911	41.44178775255993	2.357251224348968	5.74851512296377	417.9400939941406	417.95843505859375
820	417.9685363769531	27.3100425909333					1	DETECTED	417.9685 m/z @27.31 [151020OFc1_NvH-0949-Control-25.raw]	417.9685363769531	27.3100425909333	0.0102328069333333	99.9335312285333	99.92329842159997	198950.25	1.1988244036658859E8	0	7911	16.275203214593624	2.4018861176341235	12.607650099104006	417.9586486816406	417.97845458984375
821	417.98822021484375	44.2932788218667					1	DETECTED	417.9882 m/z @44.29 [151020OFc1_NvH-0949-Control-25.raw]	417.98822021484375	44.2932788218667	0.0102328069333333	99.9992205674667	99.98898776053336	184276.328125	1.2648679673644686E8	0	7911	55.25005959071456	1.1043857978340756	0.8280201843395738	417.97869873046875	417.9976806640625
822	418.0104675292969	77.6744916898667					1	DETECTED	418.0105 m/z @77.67 [151020OFc1_NvH-0949-Control-25.raw]	418.0104675292969	77.6744916898667	0.456251663466667	99.9992205674667	99.54296890400002	207300.1875	1.3070300179049425E8	0	7911	5.359228229282735	0.5541315711707624	1.382680600492461	418.00079345703125	418.02020263671875
823	418.0483093261719	64.4440750114667					1	DETECTED	418.0483 m/z @64.44 [151020OFc1_NvH-0949-Control-25.raw]	418.0483093261719	64.4440750114667	0.747430796	98.3988302888	97.6513994928	111829.5625	1.1009349405327237E8	0	7911	0.025365525610737905	0.7665348833956976	0.48300047599385776	418.038818359375	418.05828857421875
824	418.0634765625	41.7111206762667					1	DETECTED	418.0635 m/z @41.71 [151020OFc1_NvH-0949-Control-25.raw]	418.0634765625	41.7111206762667	0.277767433066667	99.0269042586667	98.74913682560003	41598.0625	1.0691073879347293E8	0	7911	38.32403655298896	1.2578402814184215	1.5100471663641097	418.0584411621094	418.0718688964844
825	418.084228515625	62.6697408117333					1	DETECTED	418.0842 m/z @62.67 [151020OFc1_NvH-0949-Control-25.raw]	418.084228515625	62.6697408117333	5.9512025744	99.8147270672	93.8635244928	49757.515625	1.0567305683633168E8	0	7911	2.218923366076851	0.7842320059007433	0.5692264728998839	418.0751037597656	418.0932922363281
826	418.1348571777344	75.577996712					1	DETECTED	418.1349 m/z @75.58 [151020OFc1_NvH-0949-Control-25.raw]	418.1348571777344	75.577996712	18.9399715784	99.5847359770667	80.6447643986667	90500.828125	9.40862621175661E7	0	7911	1.5334066352040026	0.5728557542250943	25.21909718924996	418.127197265625	418.13958740234375
827	418.1714782714844	92.2636406677333					1	DETECTED	418.1715 m/z @92.26 [151020OFc1_NvH-0949-Control-25.raw]	418.1714782714844	92.2636406677333	7.22612573146667	92.4415697296	85.21544399813334	119583.4453125	1.0214885922556752E8	0	7911	2.2086687123624955	0.5068447475323835	0.4779692299412757	418.1618347167969	418.1814270019531
828	418.182373046875	54.2262247130667					1	DETECTED	418.1824 m/z @54.23 [151020OFc1_NvH-0949-Control-25.raw]	418.182373046875	54.2262247130667	4.40481545013333	95.694984264	91.29016881386667	40733.43359375	1.018757680493015E8	0	7911	63.70809423220322	0.9161740922670532	0.8323481845341063	418.1814880371094	418.1905517578125
829	418.2005615234375	21.5605893925333					1	DETECTED	418.2006 m/z @21.56 [151020OFc1_NvH-0949-Control-25.raw]	418.2005615234375	21.5605893925333	2.19799407386667	97.0574562437333	94.85946216986663	78919.3828125	1.1072738248934536E8	0	7911	17.841960269592704	2.9654573717103263	8.705362786595094	418.19073486328125	418.2007751464844
830	418.2108459472656	47.6737736589333					1	DETECTED	418.2108 m/z @47.67 [151020OFc1_NvH-0949-Control-25.raw]	418.2108459472656	47.6737736589333	2.89926392533333	99.0922474202667	96.19298349493337	1615045.0	1.5272303307934818E8	0	7911	0.25711765895820093	1.1626647136567678	2.3566223613969126	418.20086669921875	418.2109680175781
831	418.2209777832031	29.3726605853333					1	DETECTED	418.2210 m/z @29.37 [151020OFc1_NvH-0949-Control-25.raw]	418.2209777832031	29.3726605853333	2.4839078856	99.7601025770667	97.2761946914667	6.4628388E7	1.6426601265498888E9	2	7911	0.301934761912495	14.351581596120957	2.6983816636113716	418.21099853515625	418.23095703125
832	418.2312316894531	28.1965038810667					1	DETECTED	418.2312 m/z @28.20 [151020OFc1_NvH-0949-Control-25.raw]	418.2312316894531	28.1965038810667	6.2751845984	95.6626867885333	89.3875021901333	399159.75	1.2135991207209907E8	2	7911	19.522845503274525	4.030655784601179	7.087607879508789	418.2309875488281	418.23138427734375
833	418.24139404296875	25.7957305984					1	DETECTED	418.2414 m/z @25.80 [151020OFc1_NvH-0949-Control-25.raw]	418.24139404296875	25.7957305984	2.99615257466667	96.8925307005333	93.89637812586663	1116515.5	1.9020695853291267E8	2	7911	10.123384592561422	4.144116910848327	0.1166796190187008	418.2314147949219	418.2513122558594
834	418.25860595703125	33.9435380744					1	DETECTED	418.2586 m/z @33.94 [151020OFc1_NvH-0949-Control-25.raw]	418.25860595703125	33.9435380744	3.30405938613333	98.4316410690667	95.12758168293337	752117.875	1.27420875477258E8	3	7911	0.12732797059710776	1.7525136023579329	0.0073172251927892	418.251708984375	418.2684326171875
835	418.269775390625	70.5163856034667					1	DETECTED	418.2698 m/z @70.52 [151020OFc1_NvH-0949-Control-25.raw]	418.269775390625	70.5163856034667	0.6574925712	98.5415911530667	97.88409858186671	171466.328125	1.0748930137130806E8	0	7911	20.013350788369593	36.477350225698444	74.78317529915824	418.2687072753906	418.2797546386719
836	418.2799072265625	91.3836647634667					1	DETECTED	418.2799 m/z @91.38 [151020OFc1_NvH-0949-Control-25.raw]	418.2799072265625	91.3836647634667	2.67551852826667	92.4324132581333	89.75689472986663	114688.375	1.1291552713275297E8	0	7911	0.8393189627549305	0.5059112299105313	0.9142081586144871	418.27978515625	418.28692626953125
837	418.3134765625	89.8262806781333					1	DETECTED	418.3135 m/z @89.83 [151020OFc1_NvH-0949-Control-25.raw]	418.3134765625	89.8262806781333	0.300267282933333	92.6635980312	92.36333074826666	259978.4375	9.675910175195591E7	0	7911	1.63782906256246	0.6543550268244097	0.2521891098879137	418.30560302734375	418.3176574707031
838	418.4457092285156	23.6683346176					1	DETECTED	418.4457 m/z @23.67 [151020OFc1_NvH-0949-Control-25.raw]	418.4457092285156	23.6683346176	2.7338842952	97.3097782944	94.5758939992	164776.75	1.0784659061340927E8	0	7911	2.9340459008080266	2.8437247396121013	0.0053695031006886235	418.435791015625	418.4556579589844
839	418.458251953125	5.48585560186667					1	DETECTED	418.4583 m/z @5.49 [151020OFc1_NvH-0949-Control-25.raw]	418.458251953125	5.48585560186667	5.13882432266667	59.2560905202667	54.11726619760003	67957.0390625	8.599313003581578E7	0	7911	0.05755636826356003	1.0789481826523646	0.5977539353492521	418.455810546875	418.4618225097656
840	418.47186279296875	38.0459308442667					1	DETECTED	418.4719 m/z @38.05 [151020OFc1_NvH-0949-Control-25.raw]	418.47186279296875	38.0459308442667	2.66574536186667	81.0850234992	78.41927813733334	386794.34375	1.0905675581266898E8	4	7911	0.0900490006409953	0.6923445174748657	0.005673583144858463	418.4619140625	418.4817810058594
841	418.51483154296875	13.0531095325333					1	DETECTED	418.5148 m/z @13.05 [151020OFc1_NvH-0949-Control-25.raw]	418.51483154296875	13.0531095325333	2.5779942632	94.3762892429333	91.7982949797333	127786.4765625	1.0591051317187396E8	3	7911	0.2562562425952688	16.89503196125129	49.09584053384283	418.5050354003906	418.5246887207031
842	418.53277587890625	25.4328333861333					1	DETECTED	418.5328 m/z @25.43 [151020OFc1_NvH-0949-Control-25.raw]	418.53277587890625	25.4328333861333	3.67042567253333	94.4251406965333	90.75471502399998	51568.24609375	9.958821209774439E7	0	7911	71.36072105136887	2.2890946451809344	3.5821536626282175	418.5251159667969	418.5347900390625
843	418.5447998046875	47.6737736589333					1	DETECTED	418.5448 m/z @47.67 [151020OFc1_NvH-0949-Control-25.raw]	418.5447998046875	47.6737736589333	2.94779247546667	94.9276370944	91.97984461893333	573955.9375	1.228431400478249E8	3	7911	0.15915448948320687	0.5318287820473451	0.09605941970214957	418.5348815917969	418.55474853515625
844	418.55712890625	26.9333575242667					1	DETECTED	418.5571 m/z @26.93 [151020OFc1_NvH-0949-Control-25.raw]	418.55712890625	26.9333575242667	2.0100923848	98.1345966018667	96.1245042170667	525035.875	1.7171228961543408E8	3	7911	3.6685943057721637	0.8664182742156452	0.4091367968198901	418.5549011230469	418.56707763671875
845	418.5747375488281	23.6107600085333					1	DETECTED	418.5747 m/z @23.61 [151020OFc1_NvH-0949-Control-25.raw]	418.5747375488281	23.6107600085333	3.02512861866667	99.1793694733333	96.15424085466663	453528.3125	1.1540466039586528E8	3	7911	32.438900342676405	0.8481858780040535	1.7169282379631716	418.5671691894531	418.584716796875
846	418.5948791503906	34.6728175050667					1	DETECTED	418.5949 m/z @34.67 [151020OFc1_NvH-0949-Control-25.raw]	418.5948791503906	34.6728175050667	3.32327775333333	83.1365962010667	79.81331844773337	605472.375	1.0986626907829517E8	0	7911	3.0321450977353415	0.5244918958945256	0.008117255068501304	418.58489990234375	418.6028747558594
847	418.70361328125	15.7151898704					1	DETECTED	418.7036 m/z @15.72 [151020OFc1_NvH-0949-Control-25.raw]	418.70361328125	15.7151898704	3.56719372	99.5628381797333	95.9956444597333	239552.578125	1.257825207405205E8	4	7911	0.1750835378974287	0.7249223479901423	0.5209414338400105	418.6938781738281	418.71099853515625
848	418.72100830078125	29.3862255016					1	DETECTED	418.7210 m/z @29.39 [151020OFc1_NvH-0949-Control-25.raw]	418.72100830078125	29.3862255016	2.58774806933333	99.977458272	97.38971020266668	2.6228888E7	9.789950289887657E8	4	7911	0.3133963576839882	0.5195842437550116	0.031714434133047247	418.7110290527344	418.73095703125
849	418.740234375	15.2209244749333					1	DETECTED	418.7402 m/z @15.22 [151020OFc1_NvH-0949-Control-25.raw]	418.740234375	15.2209244749333	3.5294318792	92.8622813832	89.332849504	1415658.5	1.6419398386179963E8	2	7911	0.1340515138375018	0.5172024476259114	119.77851150829264	418.7310485839844	418.7499084472656
850	418.75885009765625	18.5721922117333					1	DETECTED	418.7589 m/z @18.57 [151020OFc1_NvH-0949-Control-25.raw]	418.75885009765625	18.5721922117333	2.7241218928	89.5315316578667	86.8074097650667	326981.71875	1.2141571753249983E8	2	7911	12.94909604349096	0.5119179465329751	0.6667547239708005	418.7502746582031	418.7677001953125
851	418.7711486816406	32.0302096514667					1	DETECTED	418.7711 m/z @32.03 [151020OFc1_NvH-0949-Control-25.raw]	418.7711486816406	32.0302096514667	10.279224144	75.7657631042667	65.4865389602667	51821.890625	8.046276296298799E7	0	7911	0.5778269961902964	1.5053694679210379	2.0107389358420757	418.7701110839844	418.7723693847656
852	418.7824401855469	3.68902608053333					1	DETECTED	418.7824 m/z @3.69 [151020OFc1_NvH-0949-Control-25.raw]	418.7824401855469	3.68902608053333	3.56719372	97.8574388010667	94.2902450810667	96599.1875	9.395499173697242E7	2	7911	0.16453989564340477	1.3477840338575122	2.0410268231633704	418.77252197265625	418.7923889160156
853	418.8470153808594	13.3849313608					1	DETECTED	418.8470 m/z @13.38 [151020OFc1_NvH-0949-Control-25.raw]	418.8470153808594	13.3849313608	0.0694865357333333	99.9883729621333	99.91888642639996	203160.609375	1.8295706119769835E8	3	7911	0.10325659563810419	1.4547519265124067	1.4947797637676663	418.8374328613281	418.85687255859375
854	418.8694763183594	36.152833744					1	DETECTED	418.8695 m/z @36.15 [151020OFc1_NvH-0949-Control-25.raw]	418.8694763183594	36.152833744	0.0694865357333333	99.9556646386667	99.88617810293337	115366.8671875	1.0656071076328772E8	0	7911	22.672024970739074	1.5209833605079586	2.846179297914869	418.8597717285156	418.869873046875
855	418.8799133300781	47.6976152992					1	DETECTED	418.8799 m/z @47.70 [151020OFc1_NvH-0949-Control-25.raw]	418.8799133300781	47.6976152992	0.0102328069333333	99.9883729621333	99.97814015519997	165842.609375	1.0140888343642855E8	0	7911	0.16260172679885443	1.0364834597066606	0.002642475563666502	418.86993408203125	418.88104248046875
856	418.8910827636719	26.879789636					1	DETECTED	418.8911 m/z @26.88 [151020OFc1_NvH-0949-Control-25.raw]	418.8910827636719	26.879789636	0.0575894752	99.9335312285333	99.8759417533333	312066.3125	1.2423530263147579E8	0	7911	22.28395787196425	0.5704634507645496	0.09459819365579802	418.8811950683594	418.8977966308594
857	418.9078369140625	26.2435237293333					1	DETECTED	418.9078 m/z @26.24 [151020OFc1_NvH-0949-Control-25.raw]	418.9078369140625	26.2435237293333	0.0102328069333333	99.9992205674667	99.98898776053336	1979850.375	1.5871249199618474E8	3	7911	0.27135607085160274	1.83123492448486	0.1910100607123447	418.8978576660156	418.9178161621094
858	418.9214172363281	31.5228361269333					1	DETECTED	418.9214 m/z @31.52 [151020OFc1_NvH-0949-Control-25.raw]	418.9214172363281	31.5228361269333	0.0810300994666667	99.9992205674667	99.91819046800002	284437.59375	1.1714386758767092E8	0	7911	7.1863728676381164	2.2485657794296494	0.0337510736081341	418.9178466796875	418.931396484375
859	418.9327697753906	37.9618237234667					1	DETECTED	418.9328 m/z @37.96 [151020OFc1_NvH-0949-Control-25.raw]	418.9327697753906	37.9618237234667	0.0102328069333333	95.6088333466667	95.59860053973337	40699.34375	1.107753816686411E8	0	7911	95.30783641234166	1.2832812887557041	1.5208509942401645	418.9314270019531	418.9327697753906
860	418.9428405761719	13.2152865626667					1	DETECTED	418.9428 m/z @13.22 [151020OFc1_NvH-0949-Control-25.raw]	418.9428405761719	13.2152865626667	0.0102328069333333	99.9883729621333	99.97814015519997	83240.65625	1.2202766720392595E8	0	7911	13.249022260227994	7.277921752618857	0.6822697144620299	418.9330139160156	418.95196533203125
861	418.96197509765625	22.4132465093333					1	DETECTED	418.9620 m/z @22.41 [151020OFc1_NvH-0949-Control-25.raw]	418.96197509765625	22.4132465093333	3.3424923672	99.7601025770667	96.41761020986671	191420.828125	1.1988703706389803E8	0	7911	0.2192812943832365	0.5241282229952451	0.00898260689568056	418.9519958496094	418.9644470214844
862	418.9744567871094	15.39835742					1	DETECTED	418.9745 m/z @15.40 [151020OFc1_NvH-0949-Control-25.raw]	418.9744567871094	15.39835742	0.0102328069333333	99.9883729621333	99.97814015519997	637572.6875	1.415485602339581E8	0	7911	0.2803500013696869	3.311824697706687	10.427688427533232	418.9644775390625	418.984375
863	418.9930419921875	28.7086351810667					1	DETECTED	418.9930 m/z @28.71 [151020OFc1_NvH-0949-Control-25.raw]	418.9930419921875	28.7086351810667	0.0222412101333333	99.7492238482667	99.72698263813336	100530.84375	1.0428444081843583E8	0	7911	0.07559386082570896	2.10825865089023	2.7815396815411315	418.9844665527344	419.0027160644531
864	419.0169982910156	28.0647236898667					1	DETECTED	419.0170 m/z @28.06 [151020OFc1_NvH-0949-Control-25.raw]	419.0169982910156	28.0647236898667	0.0102328069333333	99.8040500325333	99.79381722559997	43755.22265625	1.0978432503096929E8	0	7911	68.02162478532195	1.6909617885316588	1.8394020631920316	419.0070495605469	419.02215576171875
865	419.03216552734375	50.5838095752					1	DETECTED	419.0322 m/z @50.58 [151020OFc1_NvH-0949-Control-25.raw]	419.03216552734375	50.5838095752	0.255126654133333	99.0378085976	98.78268194346667	119511.703125	1.1217767632890755E8	0	7911	0.03761195177999355	0.7403980693238492	1.0345637415029703	419.022216796875	419.0417785644531
866	419.0511474609375	24.816496488					1	DETECTED	419.0511 m/z @24.82 [151020OFc1_NvH-0949-Control-25.raw]	419.0511474609375	24.816496488	0.139892062133333	99.9444946664	99.80460260426668	50663.66796875	1.0295266911813137E8	0	7911	70.36575990776814	2.292817913607742	3.7972460036827917	419.04254150390625	419.0570068359375
867	419.06854248046875	71.3792552837333					1	DETECTED	419.0685 m/z @71.38 [151020OFc1_NvH-0949-Control-25.raw]	419.06854248046875	71.3792552837333	0.0810300994666667	99.7271446546667	99.64611455520003	60607.25	1.0702922853540704E8	0	7911	0.3580205518911015	0.6954079609459749	0.38814630517339854	419.0589904785156	419.0773010253906
868	419.1190185546875	90.159806308					1	DETECTED	419.1190 m/z @90.16 [151020OFc1_NvH-0949-Control-25.raw]	419.1190185546875	90.159806308	0.289234333866667	99.9992205674667	99.70998623360002	110543.1640625	1.2089550432935141E8	0	7911	0.07290047556794832	0.9496469508371809	0.7489811465837152	419.10943603515625	419.12896728515625
869	419.1701354980469	91.0868063842667					1	DETECTED	419.1701 m/z @91.09 [151020OFc1_NvH-0949-Control-25.raw]	419.1701354980469	91.0868063842667	4.52642683973333	97.1894821674667	92.66305532773337	384623.40625	1.0936443338235411E8	0	7911	0.06695690175874347	1.7872751625959356	1.9943563704329026	419.16143798828125	419.1799621582031
870	419.181884765625	13.3760620157333					1	DETECTED	419.1819 m/z @13.38 [151020OFc1_NvH-0949-Control-25.raw]	419.181884765625	13.3760620157333	3.8018599056	98.8422088586667	95.0403489530667	140489.921875	1.084668750557616E8	0	7911	0.09040915521300263	0.716472008609082	4.034017253006027	419.1805725097656	419.1918640136719
871	419.195556640625	17.8200257322667					1	DETECTED	419.1956 m/z @17.82 [151020OFc1_NvH-0949-Control-25.raw]	419.195556640625	17.8200257322667	3.26560548773333	97.2218711101333	93.95626562239998	82350.265625	1.1013188327895373E8	0	7911	1.9413023408526335	3.227757067743385	23.021464733678066	419.19189453125	419.1961975097656
872	419.2064208984375	16.8404558541333					1	DETECTED	419.2064 m/z @16.84 [151020OFc1_NvH-0949-Control-25.raw]	419.2064208984375	16.8404558541333	3.820893056	99.6617907717333	95.84089771573329	170187.5	1.1138899533239487E8	0	7911	4.585839953297974	0.5780582083166892	0.1527190605277361	419.1964416503906	419.20660400390625
873	419.21661376953125	20.4106592933333					1	DETECTED	419.2166 m/z @20.41 [151020OFc1_NvH-0949-Control-25.raw]	419.21661376953125	20.4106592933333	2.71430932266667	96.6169154618667	93.90260613920003	1116702.625	1.5174766003551877E8	2	7911	0.10655166247370218	2.1032288822686316	0.07886912071152441	419.2066345214844	419.21697998046875
874	419.22698974609375	24.7077951992					1	DETECTED	419.2270 m/z @24.71 [151020OFc1_NvH-0949-Control-25.raw]	419.22698974609375	24.7077951992	2.15849290266667	99.9444946664	97.78600176373334	1.023724E7	6.162507447510914E8	2	7911	9.557137378447589	0.7754295498664495	1.1194358477949136	419.2170104980469	419.2369384765625
875	419.2403869628906	47.4792782976					1	DETECTED	419.2404 m/z @47.48 [151020OFc1_NvH-0949-Control-25.raw]	419.2403869628906	47.4792782976	1.97020948426667	95.2098589154667	93.23964943120002	3072495.25	2.1622335515495348E8	3	7911	0.09825572590971632	2.4779404481507346	0.011967092345889031	419.23699951171875	419.2503662109375
876	419.2535095214844	26.1118840146667					1	DETECTED	419.2535 m/z @26.11 [151020OFc1_NvH-0949-Control-25.raw]	419.2535095214844	26.1118840146667	2.35599550693333	92.3193043501333	89.96330884319997	215413.28125	1.2564296546331376E8	3	7911	21.901472081962467	2.4971235473742217	12.627851280989042	419.2503967285156	419.2633972167969
877	419.2685546875	13.6038865013333					1	DETECTED	419.2686 m/z @13.60 [151020OFc1_NvH-0949-Control-25.raw]	419.2685546875	13.6038865013333	3.43400779386667	95.4039337373333	91.96992594346663	122674.078125	1.1289828021172062E8	0	7911	0.08045300347423989	14.240079905461643	149.8877219465218	419.2635192871094	419.2785339355469
878	419.2837219238281	91.4339022018667					1	DETECTED	419.2837 m/z @91.43 [151020OFc1_NvH-0949-Control-25.raw]	419.2837219238281	91.4339022018667	3.59550384186667	92.4233632365333	88.82785939466663	49323.671875	1.0851801754280633E8	0	7911	88.76586542073159	0.5056324319439707	0.011296259876786476	419.278564453125	419.29046630859375
879	419.3157043457031	90.8774021637333					1	DETECTED	419.3157 m/z @90.88 [151020OFc1_NvH-0949-Control-25.raw]	419.3157043457031	90.8774021637333	0.0102328069333333	99.9992205674667	99.98898776053336	481917.0625	2.6119840927840996E8	2	7911	0.874547605930573	0.5103585484367348	0.3075652182693623	419.31304931640625	419.32427978515625
880	419.4171447753906	9.7723882824					1	DETECTED	419.4171 m/z @9.77 [151020OFc1_NvH-0949-Control-25.raw]	419.4171447753906	9.7723882824	0.0575894752	98.32226224	98.2646727648	166831.3125	1.133618435793109E8	0	7911	0.20205456738604965	2.9067182485646863	12.401372426901883	419.4076843261719	419.4270324707031
881	419.44219970703125	36.152833744					1	DETECTED	419.4422 m/z @36.15 [151020OFc1_NvH-0949-Control-25.raw]	419.44219970703125	36.152833744	2.60732909546667	93.99595392	91.38862482453334	497142.375	1.0380155589368641E8	0	7911	0.11840896559564129	0.6153319064673212	14.591614413902564	419.43231201171875	419.4520263671875
882	419.45849609375	14.6588264178667					1	DETECTED	419.4585 m/z @14.66 [151020OFc1_NvH-0949-Control-25.raw]	419.45849609375	14.6588264178667	3.12127952666667	99.7822127389333	96.66093321226663	217769.53125	1.0873008044388476E8	0	7911	0.31273213260704935	0.5516066202914178	0.5355045465389513	419.45269775390625	419.4684753417969
883	419.46923828125	13.1533601197333					1	DETECTED	419.4692 m/z @13.15 [151020OFc1_NvH-0949-Control-25.raw]	419.46923828125	13.1533601197333	3.53898998933333	41.2443325509333	37.70534256159997	213062.640625	4.831617164159914E7	0	7911	0.27542086218455886	0.5572048170646277	0.39468966034009245	419.468505859375	419.47015380859375
884	419.48016357421875	15.1349526493333					1	DETECTED	419.4802 m/z @15.13 [151020OFc1_NvH-0949-Control-25.raw]	419.48016357421875	15.1349526493333	2.9574089144	96.4080549890667	93.4506460746667	967711.9375	1.2477654485581373E8	0	7911	0.16804178030185923	3.237286303575203	4.196335439864769	419.4701843261719	419.48968505859375
885	419.5048828125	26.1565662104					1	DETECTED	419.5049 m/z @26.16 [151020OFc1_NvH-0949-Control-25.raw]	419.5048828125	26.1565662104	5.31740931306667	94.8876412544	89.57023194133332	242161.5625	1.366622154068989E8	0	7911	0.07409195323321782	3.2074488754127843	171.640812429297	419.4954528808594	419.51470947265625
886	419.5154724121094	15.3067839517333					1	DETECTED	419.5155 m/z @15.31 [151020OFc1_NvH-0949-Control-25.raw]	419.5154724121094	15.3067839517333	3.12127952666667	94.9593598568	91.83808033013334	95974.8046875	9.344610574744855E7	0	7911	0.13105784783196484	8.243812803976773	0.02964529601137354	419.5149230957031	419.52545166015625
887	419.537841796875	17.7289082941333					1	DETECTED	419.5378 m/z @17.73 [151020OFc1_NvH-0949-Control-25.raw]	419.537841796875	17.7289082941333	4.0261907512	99.1249456885333	95.0987549373333	482948.40625	1.1854364575147069E8	3	7911	0.1730928388668147	0.9820352962509431	0.02693237438964221	419.5279235839844	419.54083251953125
888	419.5508728027344	20.3677265026667					1	DETECTED	419.5509 m/z @20.37 [151020OFc1_NvH-0949-Control-25.raw]	419.5508728027344	20.3677265026667	2.1386196656	91.7454962624	89.60687659679999	593397.375	1.3600932865272915E8	3	7911	12.934216836824618	0.5408679053100577	0.058637031476959374	419.541015625	419.560791015625
889	419.56304931640625	36.2425451978667					1	DETECTED	419.5630 m/z @36.24 [151020OFc1_NvH-0949-Control-25.raw]	419.56304931640625	36.2425451978667	4.74429987386667	59.991806956	55.247507082133325	507367.03125	8.586189510652006E7	0	7911	0.1556345166293056	0.6406874851935489	0.371049614391257	419.5608825683594	419.564697265625
890	419.57470703125	47.4792782976					1	DETECTED	419.5747 m/z @47.48 [151020OFc1_NvH-0949-Control-25.raw]	419.57470703125	47.4792782976	3.13090246853333	96.9696487869333	93.83874631839997	1891126.75	1.9992142919970536E8	3	7911	0.14979174694011732	0.5083139939223054	0.013588660482108031	419.5647277832031	419.5846862792969
891	419.5858459472656	42.0976310424					1	DETECTED	419.5858 m/z @42.10 [151020OFc1_NvH-0949-Control-25.raw]	419.5858459472656	42.0976310424	2.88953027493333	85.8505674770667	82.96103720213337	606917.9375	1.4157966465793058E8	3	7911	1.0975330281798108	0.5475207114535499	0.07785280886978482	419.584716796875	419.595703125
892	419.617431640625	9.89064329813333					1	DETECTED	419.6174 m/z @9.89 [151020OFc1_NvH-0949-Control-25.raw]	419.617431640625	9.89064329813333	3.73607755013333	97.9017885002667	94.16571095013337	109124.515625	1.1134663637172286E8	0	7911	0.9775081589465788	0.6695482103189961	4.683636453983888	419.6079406738281	419.6272277832031
893	419.6431884765625	36.1963271301333					1	DETECTED	419.6432 m/z @36.20 [151020OFc1_NvH-0949-Control-25.raw]	419.6431884765625	36.1963271301333	5.98052538373333	95.1990612517333	89.21853586799998	296912.21875	1.103649335414414E8	0	7911	0.07475879491467907	1.4763555939506028	0.16130649121499221	419.6336669921875	419.6512756347656
894	419.6902160644531	17.9038948610667					1	DETECTED	419.6902 m/z @17.90 [151020OFc1_NvH-0949-Control-25.raw]	419.6902160644531	17.9038948610667	4.00755753893333	95.0317814056	91.02422386666667	136388.5	1.0192791740985441E8	0	7911	0.15796625620060212	37.93247385289841	0.05800696548174265	419.68145751953125	419.6998291015625
895	419.7098388671875	25.5911374525333					1	DETECTED	419.7098 m/z @25.59 [151020OFc1_NvH-0949-Control-25.raw]	419.7098388671875	25.5911374525333	3.72665063626667	99.3756633786667	95.64901274240003	1024614.6875	1.4199886394919276E8	2	7911	0.1969997245365107	0.7391211029790231	0.7028418659462319	419.6999206542969	419.7187805175781
896	419.7287902832031	24.7077951992					1	DETECTED	419.7288 m/z @24.71 [151020OFc1_NvH-0949-Control-25.raw]	419.7287902832031	24.7077951992	3.04470151946667	96.254065256	93.20936373653333	4276210.5	2.4014194636350024E8	2	7911	0.2347138523552701	4.486522617644696	0.5472418955770322	419.7188415527344	419.738525390625
897	419.7417297363281	26.7493344216					1	DETECTED	419.7417 m/z @26.75 [151020OFc1_NvH-0949-Control-25.raw]	419.7417297363281	26.7493344216	4.4796751416	97.1674035402667	92.6877283986667	181789.984375	1.0869675145343412E8	0	7911	0.17960150672070796	2.648641703178997	0.011569935892888246	419.7388000488281	419.74462890625
898	419.75469970703125	24.8370526893333					1	DETECTED	419.7547 m/z @24.84 [151020OFc1_NvH-0949-Control-25.raw]	419.75469970703125	24.8370526893333	3.63302832266667	98.6234742370667	94.99044591440003	5.2876132E7	8.905814057700695E8	2	7911	0.20583784456798426	1.6038734874720688	1.8945075043962376	419.7447204589844	419.7634582519531
899	419.7782897949219	38.4452014336					1	DETECTED	419.7783 m/z @38.45 [151020OFc1_NvH-0949-Control-25.raw]	419.7782897949219	38.4452014336	2.20772343173333	99.5076281002667	97.29990466853337	85569.6875	1.0841028782992345E8	0	7911	24.880361595646516	1.3794034978394893	1.757410201273551	419.76885986328125	419.7874450683594
900	419.81805419921875	9.79083608293333					1	DETECTED	419.8181 m/z @9.79 [151020OFc1_NvH-0949-Control-25.raw]	419.81805419921875	9.79083608293333	0.266450813866667	99.977458272	99.71100745813334	57180.76953125	1.0258539094883583E8	0	7911	0.0901066082938442	5.6089292230860845	105.1838805089612	419.80810546875	419.8280334472656
901	419.84356689453125	36.1963271301333					1	DETECTED	419.8436 m/z @36.20 [151020OFc1_NvH-0949-Control-25.raw]	419.84356689453125	36.1963271301333	0.345348430666667	99.9992205674667	99.65387213680003	100626.046875	1.0847827518279059E8	0	7911	21.00664177846904	1.3818823590576257	1.8898691032158548	419.8336181640625	419.8534851074219
902	419.8662414550781	20.8386434066667					1	DETECTED	419.8662 m/z @20.84 [151020OFc1_NvH-0949-Control-25.raw]	419.8662414550781	20.8386434066667	0.0340037544	99.9992205674667	99.96521681306669	349730.28125	1.104581735254078E8	0	7911	0.8984624327473796	0.6331619066636648	0.20608225752981416	419.8564147949219	419.8704528808594
903	419.8804626464844	17.0508914856					1	DETECTED	419.8805 m/z @17.05 [151020OFc1_NvH-0949-Control-25.raw]	419.8804626464844	17.0508914856	0.0102328069333333	99.7822127389333	99.77197993199997	411207.40625	1.1300062938895282E8	0	7911	0.6853369080271356	8.584086756238271	3.8936701320142806	419.8704833984375	419.881103515625
904	419.89111328125	37.0808295405333					1	DETECTED	419.8911 m/z @37.08 [151020OFc1_NvH-0949-Control-25.raw]	419.89111328125	37.0808295405333	0.0102328069333333	99.890156864	99.87992405706667	2022833.0	2.0547459576249567E8	3	7911	0.21055370003423945	0.651366293485086	0.030172623061123026	419.8811340332031	419.9010925292969
905	419.909423828125	47.5180939493333					1	DETECTED	419.9094 m/z @47.52 [151020OFc1_NvH-0949-Control-25.raw]	419.909423828125	47.5180939493333	0.0102328069333333	99.9556646386667	99.94543183173337	779915.0	1.450009119495398E8	3	7911	4.845466282189754	0.554488073428087	0.07909850455283474	419.901123046875	419.9194030761719
906	419.9202880859375	42.3716796144					1	DETECTED	419.9203 m/z @42.37 [151020OFc1_NvH-0949-Control-25.raw]	419.9202880859375	42.3716796144	0.0102328069333333	99.6508076746667	99.64057486773336	381289.84375	1.4572641177091834E8	0	7911	1.323199382228239	0.5607548941176514	0.04361900681714045	419.91943359375	419.9302673339844
907	419.9305114746094	42.2839918290667					1	DETECTED	419.9305 m/z @42.28 [151020OFc1_NvH-0949-Control-25.raw]	419.9305114746094	42.2839918290667	0.0575894752	99.9992205674667	99.94163109226669	53974.875	9.476678316868038E7	0	7911	99.25246213135082	1.1536268871427953	1.3138529300012236	419.9302978515625	419.93865966796875
908	419.9486999511719	13.2409138192					1	DETECTED	419.9487 m/z @13.24 [151020OFc1_NvH-0949-Control-25.raw]	419.9486999511719	13.2409138192	0.0102328069333333	99.9556646386667	99.94543183173337	168280.796875	1.1344619727676788E8	0	7911	0.09630984112853547	0.8062687507071913	0.9563173463411527	419.93878173828125	419.9578552246094
909	419.9678649902344	33.4525852634667					1	DETECTED	419.9679 m/z @33.45 [151020OFc1_NvH-0949-Control-25.raw]	419.9678649902344	33.4525852634667	0.0102328069333333	99.9992205674667	99.98898776053336	222395.375	1.0432889424828196E8	0	7911	0.14962078255143751	2.0697538228822854	0.006563947324308739	419.9579162597656	419.97784423828125
910	419.9815368652344	15.0853490682667					1	DETECTED	419.9815 m/z @15.09 [151020OFc1_NvH-0949-Control-25.raw]	419.9815368652344	15.0853490682667	0.163135994933333	99.9992205674667	99.83608457253337	172470.03125	1.1525804034262247E8	4	7911	3.4064064953506286	8.853407425897545	7.041040921621232	419.9778747558594	419.99151611328125
911	420.005126953125	15.2842382869333					1	DETECTED	420.0051 m/z @15.28 [151020OFc1_NvH-0949-Control-25.raw]	420.005126953125	15.2842382869333	0.713967168	97.2002599514667	96.48629278346671	45904.3828125	1.0141423478064844E8	0	7911	0.12383458534797676	3.3110671721848695	5.622134344369738	420.0018005371094	420.01495361328125
912	420.11407470703125	90.9116436106667					1	DETECTED	420.1141 m/z @90.91 [151020OFc1_NvH-0949-Control-25.raw]	420.11407470703125	90.9116436106667	0.356615153333333	98.7438220821333	98.38720692879997	162395.109375	1.3705629754081368E8	0	7911	27.292811673782758	0.8398479587593273	0.009033908022184414	420.10540771484375	420.11767578125
913	420.14495849609375	50.1312502018667					1	DETECTED	420.1450 m/z @50.13 [151020OFc1_NvH-0949-Control-25.raw]	420.14495849609375	50.1312502018667	13.8899100269333	98.9726965072	85.08278648026669	54043.7890625	1.1577988322940049E8	0	7911	76.73221246579132	1.1738360953207085	0.9009529944836292	420.1361389160156	420.154541015625
914	420.1733093261719	91.0961243757333					1	DETECTED	420.1733 m/z @91.10 [151020OFc1_NvH-0949-Control-25.raw]	420.1733093261719	91.0961243757333	8.12217823733333	95.6088333466667	87.48665510933337	82819.78125	1.0074426730201992E8	0	7911	0.05159487600225532	0.5271935299027856	9.387155944302223E-4	420.16497802734375	420.1771240234375
915	420.1871337890625	90.8269672693333					1	DETECTED	420.1871 m/z @90.83 [151020OFc1_NvH-0949-Control-25.raw]	420.1871337890625	90.8269672693333	2.50349504666667	95.1882712968	92.68477625013332	518773.1875	1.2144065573405759E8	0	7911	0.2855246390015793	0.5049572093603191	0.008962459765555245	420.1776428222656	420.1969909667969
916	420.2070007324219	35.0175737064					1	DETECTED	420.2070 m/z @35.02 [151020OFc1_NvH-0949-Control-25.raw]	420.2070007324219	35.0175737064	1.78394079466667	98.961740784	97.17779998933332	777085.6875	1.380236962706852E8	2	7911	0.22955903562251478	0.5170411452101463	0.0317766513273286	420.197021484375	420.2100830078125
917	420.2200927734375	34.5907828557333					1	DETECTED	420.2201 m/z @34.59 [151020OFc1_NvH-0949-Control-25.raw]	420.2200927734375	34.5907828557333	3.33304432906667	98.3003026314667	94.96725830240004	6134758.5	3.3331023827332705E8	3	7911	0.20913593288444332	0.7854972343136452	0.027137313861687416	420.2101135253906	420.2300720214844
918	420.2311096191406	24.6065237616					1	DETECTED	420.2311 m/z @24.61 [151020OFc1_NvH-0949-Control-25.raw]	420.2311096191406	24.6065237616	2.88953027493333	96.8706542229333	93.98112394799996	1817134.5	1.745774691546472E8	0	7911	0.16447080255948165	26.23974806416557	14.47948249167101	420.2301025390625	420.2410888671875
919	420.2427062988281	30.3088879250667					1	DETECTED	420.2427 m/z @30.31 [151020OFc1_NvH-0949-Control-25.raw]	420.2427062988281	30.3088879250667	3.49133438906667	95.0742972178667	91.58296282880004	236262.0625	1.2783365050464037E8	0	7911	60.531533750625414	1.85578038738391	4336.033522696574	420.2411193847656	420.2458801269531
920	420.2558898925781	24.8370526893333					1	DETECTED	420.2559 m/z @24.84 [151020OFc1_NvH-0949-Control-25.raw]	420.2558898925781	24.8370526893333	1.84134621333333	95.7488193546667	93.90747314133337	2.3101434E7	4.642844716950672E8	3	7911	0.2105457421309218	1.4566236487030466	1.5640552911322039	420.2459716796875	420.2657775878906
921	420.2773742675781	90.0705588426667					1	DETECTED	420.2774 m/z @90.07 [151020OFc1_NvH-0949-Control-25.raw]	420.2773742675781	90.0705588426667	3.70792742	92.3556308733333	88.64770345333329	155593.671875	1.432464977758091E8	0	7911	60.90353542241564	0.5054200087628863	0.012381851750099789	420.26800537109375	420.2873229980469
922	420.2955322265625	90.7380077517333					1	DETECTED	420.2955 m/z @90.74 [151020OFc1_NvH-0949-Control-25.raw]	420.2955322265625	90.7380077517333	3.66123214906667	92.4870228642667	88.82579071520004	76086.109375	1.1232833536173584E8	0	7911	0.6394415062131742	0.5100559087565605	0.012064581136033667	420.28741455078125	420.29681396484375
923	420.31903076171875	90.8774021637333					1	DETECTED	420.3190 m/z @90.88 [151020OFc1_NvH-0949-Control-25.raw]	420.31903076171875	90.8774021637333	0.0102328069333333	99.9992205674667	99.98898776053336	126960.5390625	1.2906683190079418E8	0	7911	0.8228254946728981	0.5193170864854225	0.034020065299554696	420.3092956542969	420.31939697265625
924	420.32940673828125	89.8262806781333					1	DETECTED	420.3294 m/z @89.83 [151020OFc1_NvH-0949-Control-25.raw]	420.32940673828125	89.8262806781333	3.98897224746667	99.1576156986667	95.16864345120004	356345.1875	1.1249305687544073E8	0	7911	1.4560790287614367	0.5090868452950481	0.0063945879972070515	420.3194274902344	420.3338623046875
925	420.4511413574219	13.2063700288					1	DETECTED	420.4511 m/z @13.21 [151020OFc1_NvH-0949-Control-25.raw]	420.4511413574219	13.2063700288	3.59550384186667	98.5801619229333	94.98465808106663	67684.2890625	1.1003646504177843E8	0	7911	5.1779332210399485	6.356345848475063	0.6497791601598848	420.4413146972656	420.4610900878906
926	420.47784423828125	38.4842137832					1	DETECTED	420.4778 m/z @38.48 [151020OFc1_NvH-0949-Control-25.raw]	420.47784423828125	38.4842137832	3.14075930746667	96.4627381669333	93.32197885946664	300757.3125	1.0824407752315578E8	0	7911	29.191609252025792	0.5005035230804256	0.0018314490059555806	420.4679260253906	420.4878234863281
927	420.4922180175781	30.3088879250667					1	DETECTED	420.4922 m/z @30.31 [151020OFc1_NvH-0949-Control-25.raw]	420.4922180175781	30.3088879250667	2.80188354133333	94.1826203314667	91.38073679013337	162466.8125	1.0703840661876358E8	0	7911	27.522743500969238	1.6610448654338488	0.002023149086528971	420.4880676269531	420.4934997558594
928	420.5035705566406	24.8855453818667					1	DETECTED	420.5036 m/z @24.89 [151020OFc1_NvH-0949-Control-25.raw]	420.5035705566406	24.8855453818667	2.7047570728	97.8352954096	95.13053833679999	327558.15625	1.1147591362709758E8	0	7911	0.08006303263556447	2.9163112382042558	4.858411836429317	420.49359130859375	420.5132751464844
929	420.5265197753906	20.9429574448					1	DETECTED	420.5265 m/z @20.94 [151020OFc1_NvH-0949-Control-25.raw]	420.5265197753906	20.9429574448	3.78283944641667	96.7147437717333	92.93190432531662	455422.34375	1.221934943782961E8	0	7911	0.158193869920062	0.6931775830086007	0.3815635748625717	420.51715087890625	420.5364685058594
930	420.5394287109375	31.8223621485333					1	DETECTED	420.5394 m/z @31.82 [151020OFc1_NvH-0949-Control-25.raw]	420.5394287109375	31.8223621485333	1.9302666512	67.2779387642667	65.3476721130667	153676.890625	8.581974231239155E7	0	7911	14.186767528595809	1.2219055058114172	0.23835059249789986	420.5365295410156	420.54168701171875
931	420.5517578125	26.7989509506667					1	DETECTED	420.5518 m/z @26.80 [151020OFc1_NvH-0949-Control-25.raw]	420.5517578125	26.7989509506667	3.83022401386667	97.1345369722667	93.30431295840003	178991.9375	1.1399309354247941E8	2	7911	3.00118794611134	2.3708418186297884	0.04162193500379038	420.5418395996094	420.5540466308594
932	420.5640563964844	22.4782854314667					1	DETECTED	420.5641 m/z @22.48 [151020OFc1_NvH-0949-Control-25.raw]	420.5640563964844	22.4782854314667	2.97679819173333	85.934700208	82.95790201626667	881950.125	1.6128765850910065E8	0	7911	2.001789102946784	1.256214732840752	0.46606348667559333	420.5540771484375	420.5736389160156
933	420.58203125	12.9287188805333					1	DETECTED	420.5820 m/z @12.93 [151020OFc1_NvH-0949-Control-25.raw]	420.58203125	12.9287188805333	3.53898998933333	94.3119173376	90.77292734826666	348154.9375	1.2158053077212729E8	3	7911	26.292407753425366	0.7655560223886907	2.74352770327222	420.5740661621094	420.5919494628906
934	420.6982116699219	24.8010363397333					1	DETECTED	420.6982 m/z @24.80 [151020OFc1_NvH-0949-Control-25.raw]	420.6982116699219	24.8010363397333	5.0406625672	59.2837962781333	54.2431337109333	94264.453125	7.254105933587766E7	0	7911	12.865153524358155	1.9094182670924955	2.7022463760575746	420.688720703125	420.6986083984375
935	420.7086181640625	35.0175737064					1	DETECTED	420.7086 m/z @35.02 [151020OFc1_NvH-0949-Control-25.raw]	420.7086181640625	35.0175737064	2.82105195493333	76.4483031293333	73.62725117439997	356019.875	1.1094818563291194E8	0	7911	0.26706224262505884	0.7017867506237212	0.24659504601542112	420.6986389160156	420.7115783691406
936	420.7217712402344	34.5551852917333					1	DETECTED	420.7218 m/z @34.56 [151020OFc1_NvH-0949-Control-25.raw]	420.7217712402344	34.5551852917333	3.1117341776	99.890156864	96.7784226864	2555197.25	1.720056531297155E8	0	7911	0.25433763434304524	0.5076666280310872	0.031283079300595186	420.71185302734375	420.73175048828125
937	420.7376708984375	47.7306854816					1	DETECTED	420.7377 m/z @47.73 [151020OFc1_NvH-0949-Control-25.raw]	420.7376708984375	47.7306854816	4.044650792	95.4688014221333	91.4241506301333	387858.4375	1.1938210602368917E8	2	7911	4.660649407287572	0.5323171242620903	0.03244345208545882	420.7317810058594	420.7471618652344
938	420.7572021484375	24.8370526893333					1	DETECTED	420.7572 m/z @24.84 [151020OFc1_NvH-0949-Control-25.raw]	420.7572021484375	24.8370526893333	2.64625990026667	92.5034624338667	89.85720253360003	6438418.0	2.133022136205831E8	0	7911	0.21472181264983092	9.041034025168608	1.805190432392702	420.7476806640625	420.7664794921875
939	420.7707214355469	27.9731414912					1	DETECTED	420.7707 m/z @27.97 [151020OFc1_NvH-0949-Control-25.raw]	420.7707214355469	27.9731414912	1.73394913946667	94.2642068272	92.53025768773333	997418.625	1.075281312551433E8	0	7911	0.1830245700498736	1.6950343351242807	0.7346788803468074	420.76776123046875	420.7764587402344
940	420.7870178222656	37.6196215034667					1	DETECTED	420.7870 m/z @37.62 [151020OFc1_NvH-0949-Control-25.raw]	420.7870178222656	37.6196215034667	1.9302666512	98.1455476976	96.2152810464	1685476.625	1.3039469831228502E8	2	7911	0.10468993530112414	0.5318487260777212	0.05161140165714763	420.7771301269531	420.796630859375
941	420.8606262207031	17.3862625237333					1	DETECTED	420.8606 m/z @17.39 [151020OFc1_NvH-0949-Control-25.raw]	420.8606262207031	17.3862625237333	0.0340037544	99.9444946664	99.910490912	1202312.0	1.4273559407395247E8	3	7911	0.14099034046556014	0.891105342193781	1.5507036841284785	420.85064697265625	420.8705749511719
942	420.8835754394531	41.4168259744					1	DETECTED	420.8836 m/z @41.42 [151020OFc1_NvH-0949-Control-25.raw]	420.8835754394531	41.4168259744	0.0102328069333333	99.9883729621333	99.97814015519997	443099.3125	1.1688673164160202E8	0	7911	0.18254864367722945	1.8122331913388694	0.012229402076033256	420.87359619140625	420.8883056640625
943	420.8983154296875	19.955907996					1	DETECTED	420.8983 m/z @19.96 [151020OFc1_NvH-0949-Control-25.raw]	420.8983154296875	19.955907996	0.0102328069333333	99.9667311997333	99.95649839279997	1452378.375	1.5809251486085472E8	0	7911	0.8029158533001386	0.5769278704447612	0.4541061443790974	420.8883361816406	420.9082336425781
944	420.91644287109375	12.9287188805333					1	DETECTED	420.9164 m/z @12.93 [151020OFc1_NvH-0949-Control-25.raw]	420.91644287109375	12.9287188805333	0.0102328069333333	99.977458272	99.96722546506668	255816.515625	1.1082584245163828E8	0	7911	1.2306442178394725	1.2559863101788669	0.34358098313545066	420.908447265625	420.92626953125
945	420.9270935058594	25.5911374525333					1	DETECTED	420.9271 m/z @25.59 [151020OFc1_NvH-0949-Control-25.raw]	420.9270935058594	25.5911374525333	0.0102328069333333	99.9992205674667	99.98898776053336	97538.5	1.1054653031200905E8	0	7911	9.83101494178441	1.9777131955318965	2.9331035192357455	420.92645263671875	420.9350891113281
946	420.94512939453125	11.9491821632					1	DETECTED	420.9451 m/z @11.95 [151020OFc1_NvH-0949-Control-25.raw]	420.94512939453125	11.9491821632	0.0102328069333333	99.890156864	99.87992405706667	114817.296875	1.0314905358583102E8	0	7911	0.053712659949777475	4.140104798071076	0.028539574786320174	420.9352111816406	420.955078125
947	420.9656066894531	18.5285907816					1	DETECTED	420.9656 m/z @18.53 [151020OFc1_NvH-0949-Control-25.raw]	420.9656066894531	18.5285907816	0.0102328069333333	99.9556646386667	99.94543183173337	206436.046875	1.091320340089767E8	0	7911	72.95560472504636	5.719313123599952	1.324304378358175	420.95562744140625	420.9755859375
948	420.9882507324219	47.6737736589333					1	DETECTED	420.9883 m/z @47.67 [151020OFc1_NvH-0949-Control-25.raw]	420.9882507324219	47.6737736589333	0.0102328069333333	99.9226980357333	99.91246522879997	416083.96875	1.0778094178078143E8	0	7911	0.09862929462324388	0.5019544539199968	0.007285853371219582	420.978271484375	420.99822998046875
949	421.0042724609375	24.8256299821333					1	DETECTED	421.0043 m/z @24.83 [151020OFc1_NvH-0949-Control-25.raw]	421.0042724609375	24.8256299821333	0.0102328069333333	99.9667311997333	99.95649839279997	90480.9140625	1.0782002615942563E8	0	7911	24.288015874815407	2.0487904795143246	3.1136293424816746	420.9982604980469	421.0140075683594
950	421.0589294433594	18.2247802477333					1	DETECTED	421.0589 m/z @18.22 [151020OFc1_NvH-0949-Control-25.raw]	421.0589294433594	18.2247802477333	0.0102328069333333	99.977458272	99.96722546506668	1013775.875	8.363426981307228E8	2	7911	1.2087412709640262	5.021407244286467	4.373739791384575	421.04931640625	421.0682373046875
951	421.0985412597656	91.6689332581333					1	DETECTED	421.0985 m/z @91.67 [151020OFc1_NvH-0949-Control-25.raw]	421.0985412597656	91.6689332581333	16.9125494256	99.4528222984	82.54027287279999	145182.421875	1.0310158918506026E8	0	7911	0.17406465728208786	0.5205073860213754	0.024660442438947158	421.08990478515625	421.10821533203125
952	421.1462707519531	88.9839275829333					1	DETECTED	421.1463 m/z @88.98 [151020OFc1_NvH-0949-Control-25.raw]	421.1462707519531	88.9839275829333	0.533429172266667	99.9010507730667	99.36762160080004	1131133.875	1.3481637691254383E8	0	7911	0.12227859247190054	4.932462158611785	2.5531744039738147	421.1363830566406	421.1558532714844
953	421.171142578125	92.1078901893333					1	DETECTED	421.1711 m/z @92.11 [151020OFc1_NvH-0949-Control-25.raw]	421.171142578125	92.1078901893333	0.622966722933333	99.9667311997333	99.34376447679998	63723.73828125	1.0334476617570621E8	0	7911	0.16403097855146598	0.5194130607726076	0.04193204066718724	421.1613464355469	421.1719055175781
954	421.18194580078125	90.0705588426667					1	DETECTED	421.1819 m/z @90.07 [151020OFc1_NvH-0949-Control-25.raw]	421.18194580078125	90.0705588426667	5.808016808	98.9399558008	93.1319389928	455424.1875	1.09905139632916E8	0	7911	0.06067374951328475	0.5057141582557538	0.0014455988529260063	421.1719665527344	421.18505859375
955	421.195068359375	17.3343775608					1	DETECTED	421.1951 m/z @17.33 [151020OFc1_NvH-0949-Control-25.raw]	421.195068359375	17.3343775608	3.96092486426667	98.7549677658667	94.79404290160002	728972.6875	1.29994043735182E8	0	7911	0.17148773213500945	1.3237954060019603	0.421465761145049	421.18511962890625	421.2050476074219
956	421.2187194824219	90.7470055669333					1	DETECTED	421.2187 m/z @90.75 [151020OFc1_NvH-0949-Control-25.raw]	421.2187194824219	90.7470055669333	2.5133596944	97.4742077018667	94.96084800746671	6719842.0	2.4467827033422053E8	0	7911	0.18777960969063656	0.502563563979663	0.004690301889836567	421.2088317871094	421.2286376953125
957	421.2302551269531	13.1444980413333					1	DETECTED	421.2303 m/z @13.14 [151020OFc1_NvH-0949-Control-25.raw]	421.2302551269531	13.1444980413333	2.2866583872	98.6234742370667	96.3368158498667	1749198.0	1.6763776334540927E8	2	7911	6.939567963641645	2.103339497422193	1.0233388928053682	421.2287292480469	421.2402038574219
958	421.2435302734375	39.6217092061333					1	DETECTED	421.2435 m/z @39.62 [151020OFc1_NvH-0949-Control-25.raw]	421.2435302734375	39.6217092061333	2.68517860933333	96.7478868181333	94.06270820879996	294806.5	1.2740899696306951E8	0	7911	23.602327977086407	1.6186075417056476	0.16157552297644862	421.2403259277344	421.2506408691406
959	421.2606506347656	20.7567824002667					1	DETECTED	421.2607 m/z @20.76 [151020OFc1_NvH-0949-Control-25.raw]	421.2606506347656	20.7567824002667	3.68902608053333	98.6784151229333	94.98938904239998	1687400.375	2.0965839278662127E8	2	7911	9.179754995258792	3.268423584235477	2.54959205118674	421.2507019042969	421.2706298828125
960	421.27294921875	28.017586728					1	DETECTED	421.2729 m/z @28.02 [151020OFc1_NvH-0949-Control-25.raw]	421.27294921875	28.017586728	7.88863660186667	92.2545987205333	84.36596211866663	389915.15625	1.2422918632700635E8	0	7911	0.12796654068316826	2.0778660284616373	0.6025196223922142	421.27069091796875	421.2786865234375
961	421.2886962890625	37.6196215034667					1	DETECTED	421.2887 m/z @37.62 [151020OFc1_NvH-0949-Control-25.raw]	421.2886962890625	37.6196215034667	8.6776691896	92.7149457125333	84.0372765229333	654726.375	1.3336611593351874E8	0	7911	0.14514715423964475	1.8584323381975159	1.6307551004442666	421.2787780761719	421.298583984375
962	421.3310852050781	91.5563234261333					1	DETECTED	421.3311 m/z @91.56 [151020OFc1_NvH-0949-Control-25.raw]	421.3310852050781	91.5563234261333	0.0102328069333333	99.9992205674667	99.98898776053336	62916.7578125	8.152131256817499E7	0	7911	1.402784558414865	0.5338906418245947	0.04976416842793102	421.32110595703125	421.3343200683594
963	421.3521728515625	91.8754032232					1	DETECTED	421.3522 m/z @91.88 [151020OFc1_NvH-0949-Control-25.raw]	421.3521728515625	91.8754032232	4.6014972232	95.3929626850667	90.79146546186671	151998.890625	1.2029030129703152E8	0	7911	0.26355789006423436	0.5195148818016205	0.29635450815625697	421.3435974121094	421.36187744140625
964	421.3675842285156	91.7569149573333					1	DETECTED	421.3676 m/z @91.76 [151020OFc1_NvH-0949-Control-25.raw]	421.3675842285156	91.7569149573333	4.78389458613333	98.5196394533333	93.73574486719997	79198.6015625	1.5122458849119347E8	0	7911	0.7466867325895237	0.5388782893082059	0.9257766399923663	421.3641052246094	421.3769836425781
965	421.4272766113281	12.6986986661333					1	DETECTED	421.4273 m/z @12.70 [151020OFc1_NvH-0949-Control-25.raw]	421.4272766113281	12.6986986661333	4.45170091226667	94.5724824538667	90.12078154160002	46848.859375	1.0409468287314954E8	0	7911	0.12892905279031552	5.463853891517469	29.49674658780561	421.4177551269531	421.4359130859375
966	421.457763671875	35.58615668					1	DETECTED	421.4578 m/z @35.59 [151020OFc1_NvH-0949-Control-25.raw]	421.457763671875	35.58615668	3.6424783384	94.2916191488	90.6491408104	56529.0703125	1.1573271650850423E8	0	7911	78.96684065859928	1.5611350742265415	2.124108411554702	421.4480285644531	421.4608459472656
967	421.4708557128906	26.8598981362667					1	DETECTED	421.4709 m/z @26.86 [151020OFc1_NvH-0949-Control-25.raw]	421.4708557128906	26.8598981362667	2.37574230506667	99.705380268	97.32963796293333	387657.9375	1.4752736905185857E8	0	7911	13.091153135239395	0.6039045629229804	0.027496479879420953	421.4609375	421.4808044433594
968	421.4811706542969	30.3853556437333					1	DETECTED	421.4812 m/z @30.39 [151020OFc1_NvH-0949-Control-25.raw]	421.4811706542969	30.3853556437333	1.7238472672	96.1125736061333	94.3887263389333	143853.25	1.089756534011579E8	0	7911	30.89294926058333	1.6466112861006013	1.2850865256881927	421.48101806640625	421.4909973144531
969	421.4937438964844	29.4835597432					1	DETECTED	421.4937 m/z @29.48 [151020OFc1_NvH-0949-Control-25.raw]	421.4937438964844	29.4835597432	4.044650792	93.8729429752	89.8282921832	138177.5	1.0667399002345867E8	0	7911	11.656912698850395	3.3799174830722043	5.76288472211929	421.4913024902344	421.50372314453125
970	421.5289611816406	17.361810108					1	DETECTED	421.5290 m/z @17.36 [151020OFc1_NvH-0949-Control-25.raw]	421.5289611816406	17.361810108	1.9302666512	77.9108784050667	75.9806117538667	292491.21875	1.0036422154328807E8	0	7911	0.13999264253011745	0.6528246618666228	0.8439690296777612	421.51898193359375	421.5335388183594
971	421.543701171875	35.3369075866667					1	DETECTED	421.5437 m/z @35.34 [151020OFc1_NvH-0949-Control-25.raw]	421.543701171875	35.3369075866667	4.2047657688	97.4191085122667	93.2143427434667	558632.3125	1.3216202659875228E8	0	7911	16.868807135143207	0.6866973815921624	0.9125242672616017	421.53375244140625	421.5535888671875
972	421.55426025390625	12.6632075122667					1	DETECTED	421.5543 m/z @12.66 [151020OFc1_NvH-0949-Control-25.raw]	421.55426025390625	12.6632075122667	4.44220059546667	95.1234640858667	90.68126349040003	154002.890625	1.0027524959969819E8	3	7911	0.09932653019450655	0.829061338597343	45.47764865215401	421.5537109375	421.556396484375
973	421.56640625	22.5979526554667					1	DETECTED	421.5664 m/z @22.60 [151020OFc1_NvH-0949-Control-25.raw]	421.56640625	22.5979526554667	2.89926392533333	94.4540692717333	91.55480534639997	986648.5	1.492911343471785E8	3	7911	0.1387293238766638	2.5019496300607136	1.428606656764015	421.5565185546875	421.5763854980469
974	421.5787353515625	39.6217092061333					1	DETECTED	421.5787 m/z @39.62 [151020OFc1_NvH-0949-Control-25.raw]	421.5787353515625	39.6217092061333	3.48187161573333	53.8626475056	50.38077588986667	258684.125	8.10541914498374E7	0	7911	0.09499222322636314	0.7604886555088348	0.07573819319802129	421.5764465332031	421.5884094238281
975	421.5988464355469	30.2615862677333					1	DETECTED	421.5988 m/z @30.26 [151020OFc1_NvH-0949-Control-25.raw]	421.5988464355469	30.2615862677333	3.2174933424	98.0790966376	94.8616032952	100229.9921875	1.1490196863955098E8	0	7911	17.006705426372076	1.753832224232954	4.009456743849026	421.5888671875	421.60882568359375
976	421.67144775390625	24.8741812952					1	DETECTED	421.6714 m/z @24.87 [151020OFc1_NvH-0949-Control-25.raw]	421.67144775390625	24.8741812952	6.81924061653333	75.6621208474667	68.84288023093336	59902.234375	9.053136113249187E7	0	7911	7.582628994400583	1.9064831465294327	4.178853541375983	421.6615905761719	421.6811828613281
977	421.7055358886719	35.0300528845333					1	DETECTED	421.7055 m/z @35.03 [151020OFc1_NvH-0949-Control-25.raw]	421.7055358886719	35.0300528845333	3.6235575664	93.5147450109333	89.8911874445333	178410.3125	1.2241434509730294E8	0	7911	15.350443506622284	1.9161013179022557	0.1920485357790382	421.6956787109375	421.70672607421875
978	421.7168273925781	21.0134108474667					1	DETECTED	421.7168 m/z @21.01 [151020OFc1_NvH-0949-Control-25.raw]	421.7168273925781	21.0134108474667	1.60611119946667	99.4528222984	97.84671109893333	2088427.625	1.930163205670462E8	4	7911	8.45782193747976	1.0813039747815427	0.09637226405264467	421.7068786621094	421.726806640625
979	421.731689453125	13.1808498346667					1	DETECTED	421.7317 m/z @13.18 [151020OFc1_NvH-0949-Control-25.raw]	421.731689453125	13.1808498346667	3.58609139573333	97.2002599514667	93.61416855573337	626932.1875	1.6094287272604588E8	2	7911	17.263281245009996	35.04968756827197	105.64301998993322	421.7268371582031	421.7416687011719
980	421.74371337890625	36.3583544693333					1	DETECTED	421.7437 m/z @36.36 [151020OFc1_NvH-0949-Control-25.raw]	421.74371337890625	36.3583544693333	3.13090246853333	92.1264732432	88.99557077466666	287179.65625	1.2632774811359975E8	0	7911	0.27157452015873673	0.5073795114982541	0.010226329538881923	421.74169921875	421.7495422363281
981	421.7595520019531	27.8665472344					1	DETECTED	421.7596 m/z @27.87 [151020OFc1_NvH-0949-Control-25.raw]	421.7595520019531	27.8665472344	3.76434169895	99.7492238482667	95.98488214931669	1.86636896E8	3.836956004851695E9	2	7911	0.2699831699451245	1.3280636227703482	1.297189800997308	421.74957275390625	421.7694396972656
982	421.7701416015625	29.5732672944					1	DETECTED	421.7701 m/z @29.57 [151020OFc1_NvH-0949-Control-25.raw]	421.7701416015625	29.5732672944	8.33676273786667	81.8294860088	73.49272327093334	2670917.25	1.4286934563102514E8	2	7911	0.19651017452393305	0.5180309999470101	0.07815845732082181	421.76959228515625	421.78009033203125
983	421.79046630859375	37.6196215034667					1	DETECTED	421.7905 m/z @37.62 [151020OFc1_NvH-0949-Control-25.raw]	421.79046630859375	37.6196215034667	1.61648376426667	98.2891150818667	96.67263131760002	164693.984375	1.0342860459705473E8	0	7911	9.835098987627482	1.456802766961905	3.117075282872665	421.78057861328125	421.799560546875
984	421.8219909667969	24.8256299821333					1	DETECTED	421.8220 m/z @24.83 [151020OFc1_NvH-0949-Control-25.raw]	421.8219909667969	24.8256299821333	0.151616950666667	99.847141256	99.69552430533334	50677.07421875	1.0310692618779084E8	0	7911	96.56542974156056	2.236914520936278	3.3269463029436963	421.8126525878906	421.83197021484375
985	421.8420104980469	39.9443196568					1	DETECTED	421.8420 m/z @39.94 [151020OFc1_NvH-0949-Control-25.raw]	421.8420104980469	39.9443196568	0.0575894752	99.9883729621333	99.9307834869333	38349.3515625	1.028439885074133E8	0	7911	74.98396377671128	1.255935426960994	1.5093771620912395	421.83203125	421.8504333496094
986	421.8604431152344	27.9563981730667					1	DETECTED	421.8604 m/z @27.96 [151020OFc1_NvH-0949-Control-25.raw]	421.8604431152344	27.9563981730667	0.356615153333333	99.9883729621333	99.63175780879996	89089.8671875	1.2008411294777465E8	0	7911	70.07107908485035	2.2533624905146694	3.6578770760617325	421.8504638671875	421.8606262207031
987	421.8706359863281	23.061445532					1	DETECTED	421.8706 m/z @23.06 [151020OFc1_NvH-0949-Control-25.raw]	421.8706359863281	23.061445532	0.0102328069333333	99.9992205674667	99.98898776053336	795739.875	1.4153463797082865E8	3	7911	0.07720286204378723	0.5453709305397253	5.5412491208334895	421.8607177734375	421.880615234375
988	421.89117431640625	39.3844072290667					1	DETECTED	421.8912 m/z @39.38 [151020OFc1_NvH-0949-Control-25.raw]	421.89117431640625	39.3844072290667	0.0102328069333333	99.9992205674667	99.98898776053336	2679164.0	1.7822052158640638E8	3	7911	0.24395417084434712	0.6698815264786001	0.3745921476998478	421.8811950683594	421.9011535644531
989	421.9024353027344	41.7203368490667					1	DETECTED	421.9024 m/z @41.72 [151020OFc1_NvH-0949-Control-25.raw]	421.9024353027344	41.7203368490667	0.174769260533333	99.9226980357333	99.74792877519997	476692.1875	1.3085036556486341E8	0	7911	0.12608472493838718	0.5358613002846985	0.0862630691417941	421.90118408203125	421.91241455078125
990	421.91302490234375	39.5649928570667					1	DETECTED	421.9130 m/z @39.56 [151020OFc1_NvH-0949-Control-25.raw]	421.91302490234375	39.5649928570667	0.0102328069333333	99.9444946664	99.93426185946667	198613.78125	1.1743421937690869E8	0	7911	7.275456570278521	1.3218288523862125	8.880959931961952	421.9124450683594	421.9229736328125
991	421.92364501953125	17.5942227514667					1	DETECTED	421.9236 m/z @17.59 [151020OFc1_NvH-0949-Control-25.raw]	421.92364501953125	17.5942227514667	0.0102328069333333	99.9992205674667	99.98898776053336	172059.5625	1.0130078925360107E8	0	7911	0.11956227450093238	0.5216286309188712	0.044347231877361275	421.9231872558594	421.9335021972656
992	421.956298828125	35.1422642925333					1	DETECTED	421.9563 m/z @35.14 [151020OFc1_NvH-0949-Control-25.raw]	421.956298828125	35.1422642925333	0.0102328069333333	99.825583216	99.81535040906667	146995.390625	1.017293848355024E8	0	7911	0.3025078839334512	1.5161387017583798	2.039360016605666	421.9463806152344	421.9573669433594
993	421.9674377441406	21.0134108474667					1	DETECTED	421.9674 m/z @21.01 [151020OFc1_NvH-0949-Control-25.raw]	421.9674377441406	21.0134108474667	0.0222412101333333	99.8364139898667	99.81417277973337	1838342.625	1.5494978898436934E8	4	7911	0.19044018666652462	0.5233358527630968	0.1388751897876434	421.9574890136719	421.9774169921875
994	421.9775390625	17.2045334898667					1	DETECTED	421.9775 m/z @17.20 [151020OFc1_NvH-0949-Control-25.raw]	421.9775390625	17.2045334898667	0.0340037544	99.9667311997333	99.9327274453333	481643.09375	1.4436086170434073E8	0	7911	14.341380922716183	28.571758133644785	2.4097963588130233	421.9774475097656	421.98748779296875
995	421.9898986816406	25.6215874250667					1	DETECTED	421.9899 m/z @25.62 [151020OFc1_NvH-0949-Control-25.raw]	421.9898986816406	25.6215874250667	0.163135994933333	99.6508076746667	99.48767167973337	150630.078125	1.3511938110185793E8	0	7911	24.94391475309045	1.9582953383587465	0.6378758586311057	421.987548828125	421.9996643066406
996	422.0192565917969	24.2433943624					1	DETECTED	422.0193 m/z @24.24 [151020OFc1_NvH-0949-Control-25.raw]	422.0192565917969	24.2433943624	0.434170173866667	99.7271446546667	99.29297448080004	255605.625	1.1221765324473831E8	0	7911	0.4570398130261957	0.5161599110366925	6.961809230871682	422.0095520019531	422.02874755859375
997	422.04290771484375	26.2917376509333					1	DETECTED	422.0429 m/z @26.29 [151020OFc1_NvH-0949-Control-25.raw]	422.04290771484375	26.2917376509333	5.70483888346667	99.977458272	94.27261938853334	640106.1875	4.968698450687862E8	2	7911	6.680276755248084	28.79923495724195	38.33243295290921	422.0332946777344	422.0516052246094
998	422.0626220703125	18.1264791346667					1	DETECTED	422.0626 m/z @18.13 [151020OFc1_NvH-0949-Control-25.raw]	422.0626220703125	18.1264791346667	0.0102328069333333	99.8147270672	99.80449426026667	132997.78125	1.2182235462810065E8	0	7911	0.8489405646281831	3.8081636756359423	10.331525292688683	422.052978515625	422.0726013183594
999	422.1003112792969	91.7454962624					1	DETECTED	422.1003 m/z @91.75 [151020OFc1_NvH-0949-Control-25.raw]	422.1003112792969	91.7454962624	8.35561930426667	95.9329855562667	87.57736625200003	138438.0625	1.0513649949921343E8	0	7911	0.13153002701042737	0.5049517201522923	2.767958760623866	422.0904541015625	422.11016845703125
1000	422.1300964355469	90.3745477082667					1	DETECTED	422.1301 m/z @90.37 [151020OFc1_NvH-0949-Control-25.raw]	422.1300964355469	90.3745477082667	0.926379607733333	98.6125451058667	97.68616549813336	1.3253063E7	1.9162003332526755E8	0	7911	0.13658097858105123	1.1696500506148484	1.0909882886001157	422.1221008300781	422.1383972167969
1001	422.14947509765625	89.4852384568					1	DETECTED	422.1495 m/z @89.49 [151020OFc1_NvH-0949-Control-25.raw]	422.14947509765625	89.4852384568	7.21536514906667	99.2995595453333	92.08419439626662	153890.0	1.0720543260165264E8	0	7911	0.6592136382692786	6.95190874768287	13.964892994369308	422.1402282714844	422.15533447265625
1002	422.1659240722656	90.9116436106667					1	DETECTED	422.1659 m/z @90.91 [151020OFc1_NvH-0949-Control-25.raw]	422.1659240722656	90.9116436106667	8.65793866026667	94.1169424885333	85.45900382826663	164682.921875	1.1761394222756836E8	0	7911	0.11305278229495741	0.5021598445974212	2.2216445999825334	422.1564025878906	422.17572021484375
1003	422.1900634765625	20.7024182805333					1	DETECTED	422.1901 m/z @20.70 [151020OFc1_NvH-0949-Control-25.raw]	422.1900634765625	20.7024182805333	4.26056092026667	99.4528222984	95.19226137813332	101285.125	1.0452019909157684E8	0	7911	83.649957150874	3.397926395866604	8.943151909379758	422.1802062988281	422.1929931640625
1004	422.2030029296875	91.8282293344					1	DETECTED	422.2030 m/z @91.83 [151020OFc1_NvH-0949-Control-25.raw]	422.2030029296875	91.8282293344	1.9402514744	98.9399558008	96.9997043264	4566470.5	2.3887823101533267E8	0	7911	1.704877701954473	0.6545740798898901	0.20783081792468738	422.19305419921875	422.2129821777344
1005	422.21527099609375	9.98483993173334					1	DETECTED	422.2153 m/z @9.98 [151020OFc1_NvH-0949-Control-25.raw]	422.21527099609375	9.98483993173334	0.511307082666667	99.9992205674667	99.48791348480003	270336.875	1.2522514451640286E8	0	7911	8.801900134577682	5.150662752270157	3.1807482598709984	422.2130126953125	422.2154846191406
1006	422.2254943847656	39.3844072290667					1	DETECTED	422.2255 m/z @39.38 [151020OFc1_NvH-0949-Control-25.raw]	422.2254943847656	39.3844072290667	0.220672580266667	97.1345369722667	96.91386439200004	1751018.0	2.6484895158735496E8	3	7911	59.30350389740123	1.558694267171842	1.8416203822853998	422.2155456542969	422.2354736328125
1007	422.2375793457031	15.5531476370667					1	DETECTED	422.2376 m/z @15.55 [151020OFc1_NvH-0949-Control-25.raw]	422.2375793457031	15.5531476370667	2.87017851413333	95.1560467336	92.28586821946666	1251545.0	1.7270437344358298E8	2	7911	0.18005466900232747	0.7304970574763986	1.2607811525947585	422.2355041503906	422.2467956542969
1008	422.2568359375	27.8665472344					1	DETECTED	422.2568 m/z @27.87 [151020OFc1_NvH-0949-Control-25.raw]	422.2568359375	27.8665472344	0.0340037544	99.8040500325333	99.7700462781333	8.0675248E7	1.7864566587363358E9	2	7911	0.2743038208370585	1.3241710499072559	1.5316278668680032	422.24688720703125	422.2668151855469
1009	422.2722473144531	29.5595172709333					1	DETECTED	422.2722 m/z @29.56 [151020OFc1_NvH-0949-Control-25.raw]	422.2722473144531	29.5595172709333	0.600580672533333	92.4687484850667	91.86816781253336	1210831.875	1.360957030596955E8	2	7911	0.16837605449496706	0.5143870325607875	0.3698951972478498	422.266845703125	422.2822265625
1010	422.29345703125	91.7199672810667					1	DETECTED	422.2935 m/z @91.72 [151020OFc1_NvH-0949-Control-25.raw]	422.29345703125	91.7199672810667	0.0810300994666667	96.079726032	95.99869593253332	71583.109375	1.296852952202002E8	0	7911	0.3926495795901559	0.5254044261649566	0.0017137075120629375	422.2857360839844	422.2995300292969
1011	422.31103515625	90.7285721488					1	DETECTED	422.3110 m/z @90.73 [151020OFc1_NvH-0949-Control-25.raw]	422.31103515625	90.7285721488	52.0019580994667	92.2545987205333	40.2526406210666	120745.734375	4.09105596710465E7	0	7911	0.20280389533172638	0.5197025560999124	3.3498502613753423	422.3100891113281	422.3182678222656
1012	422.3544616699219	26.3495242408					1	DETECTED	422.3545 m/z @26.35 [151020OFc1_NvH-0949-Control-25.raw]	422.3544616699219	26.3495242408	12.8163598285333	96.7478868181333	83.9315269896	41043.1875	9.603801808223617E7	0	7911	79.21880378867597	3.100957190526813	5.201914381053626	422.3501281738281	422.36187744140625
1013	422.4154968261719	9.43884680426667					1	DETECTED	422.4155 m/z @9.44 [151020OFc1_NvH-0949-Control-25.raw]	422.4154968261719	9.43884680426667	4.27226057973333	99.672574028	95.40031344826667	353950.0	1.1160252469449972E8	0	7911	0.16846015910842738	2.303029723188966	0.8861637302701573	422.40557861328125	422.4253845214844
1014	422.4410400390625	36.1839770984					1	DETECTED	422.4410 m/z @36.18 [151020OFc1_NvH-0949-Control-25.raw]	422.4410400390625	36.1839770984	6.44780526266667	98.6784151229333	92.23060986026663	87328.2890625	1.0297010317855214E8	0	7911	30.3077218736561	1.6114647286799502	2.334522742334424	422.4396667480469	422.45098876953125
1015	422.4690246582031	20.9429574448					1	DETECTED	422.4690 m/z @20.94 [151020OFc1_NvH-0949-Control-25.raw]	422.4690246582031	20.9429574448	2.74356545306667	95.5336029736	92.79003752053333	416269.1875	1.3108070017671178E8	0	7911	0.27285368587419967	1.6182281079456942	35.56914711641725	422.4591369628906	422.47900390625
1016	422.4807434082031	37.491337372					1	DETECTED	422.4807 m/z @37.49 [151020OFc1_NvH-0949-Control-25.raw]	422.4807434082031	37.491337372	3.41480990933333	97.7245128037333	94.30970289439998	254064.015625	1.3432730995594737E8	0	7911	25.395803822635926	1.9604477365836988	0.017886842826227666	422.4790344238281	422.4906921386719
1017	422.517822265625	24.6065237616					1	DETECTED	422.5178 m/z @24.61 [151020OFc1_NvH-0949-Control-25.raw]	422.517822265625	24.6065237616	1.85118951973333	96.859511008	95.00832148826667	227229.875	1.194654773934338E8	0	7911	10.783911088645333	3.116592318878958	0.13975956829664177	422.5081481933594	422.5223083496094
1018	422.5325622558594	17.7184167594667					1	DETECTED	422.5326 m/z @17.72 [151020OFc1_NvH-0949-Control-25.raw]	422.5325622558594	17.7184167594667	3.20791049733333	98.0679404861333	94.86002998879997	339102.75	1.2421432955513826E8	0	7911	0.15449993337164258	16.594634072806578	0.3852651289508693	422.5226745605469	422.54193115234375
1019	422.55194091796875	26.0844468594667					1	DETECTED	422.5519 m/z @26.08 [151020OFc1_NvH-0949-Control-25.raw]	422.55194091796875	26.0844468594667	3.70792742	94.8775558464	91.1696284264	5232070.5	2.067508845335212E8	3	7911	0.16505023183955103	0.9288939309991092	78.96288785604284	422.5419616699219	422.5619201660156
1020	422.5624694824219	25.0655729293333					1	DETECTED	422.5625 m/z @25.07 [151020OFc1_NvH-0949-Control-25.raw]	422.5624694824219	25.0655729293333	3.97023950373333	83.0900092741333	79.11976977039997	718883.75	1.202197029152737E8	3	7911	0.14914596299567506	0.9637915739708574	1.0342156801142501	422.56195068359375	422.565673828125
1021	422.5757141113281	48.1067187112					1	DETECTED	422.5757 m/z @48.11 [151020OFc1_NvH-0949-Control-25.raw]	422.5757141113281	48.1067187112	3.4722821112	94.7877051277333	91.3154230165333	889175.75	1.37764970657578E8	3	7911	0.32188393429839834	0.5082829703158163	0.024783571200222038	422.5657653808594	422.58551025390625
1022	422.602783203125	41.3821351970667					1	DETECTED	422.6028 m/z @41.38 [151020OFc1_NvH-0949-Control-25.raw]	422.602783203125	41.3821351970667	2.81142907706667	97.9683212656	95.15689218853333	311025.40625	1.129123133432401E8	0	7911	0.039689346708676965	2.3322318716393844	0.8137829589131156	422.5928039550781	422.6056823730469
1023	422.61578369140625	9.43884680426667					1	DETECTED	422.6158 m/z @9.44 [151020OFc1_NvH-0949-Control-25.raw]	422.61578369140625	9.43884680426667	2.7338842952	98.0567510821333	95.3228667869333	424544.59375	1.2053400177705942E8	0	7911	0.17409317762892051	26.590366963040985	0.5476593152852716	422.6059875488281	422.62567138671875
1024	422.63018798828125	45.9898242106667					1	DETECTED	422.6302 m/z @45.99 [151020OFc1_NvH-0949-Control-25.raw]	422.63018798828125	45.9898242106667	3.77353950535	78.3467109381333	74.5731714327833	87851.3515625	1.0251865315588251E8	0	7911	0.07639274311715383	0.8832275501424168	0.7664551002848338	422.6260986328125	422.6398620605469
1025	422.6922607421875	33.3089762370667					1	DETECTED	422.6923 m/z @33.31 [151020OFc1_NvH-0949-Control-25.raw]	422.6922607421875	33.3089762370667	5.20640432853333	94.3485142042667	89.14210987573338	247097.984375	1.1389387475077525E8	0	7911	7.492346376614684	0.9445943232461467	0.8383249053604978	422.6827697753906	422.7020568847656
1026	422.71392822265625	29.4561122765333					1	DETECTED	422.7139 m/z @29.46 [151020OFc1_NvH-0949-Control-25.raw]	422.71392822265625	29.4561122765333	2.0100923848	99.2334460274667	97.2233536426667	153125.671875	1.0989256003798842E8	0	7911	6.582298790698502	2.042466316171806	0.002228073418533493	422.7039489746094	422.7197265625
1027	422.729736328125	23.5364780421333					1	DETECTED	422.7297 m/z @23.54 [151020OFc1_NvH-0949-Control-25.raw]	422.729736328125	23.5364780421333	2.45444534746667	98.2560238784	95.80157853093333	1829363.375	2.0580286284162325E8	2	7911	10.234882578050652	0.5222313509918175	2.851289954644102	422.7197570800781	422.73968505859375
1028	422.74267578125	33.9024427904					1	DETECTED	422.7427 m/z @33.90 [151020OFc1_NvH-0949-Control-25.raw]	422.74267578125	33.9024427904	3.3424923672	97.9350547146667	94.59256234746671	416575.75	1.3302513248939663E8	4	7911	0.07042066107608491	2.136489113464827	3.150631478268477	422.73974609375	422.7459716796875
1029	422.7559814453125	27.8665472344					1	DETECTED	422.7560 m/z @27.87 [151020OFc1_NvH-0949-Control-25.raw]	422.7559814453125	27.8665472344	1.91030778026667	98.11232966	96.20202187973334	2.1208904E7	8.169955865159419E8	2	7911	13.452595353503286	0.5243209864107536	0.14584745384747463	422.74609375	422.7659606933594
1030	422.7662048339844	32.6067013461333					1	DETECTED	422.7662 m/z @32.61 [151020OFc1_NvH-0949-Control-25.raw]	422.7662048339844	32.6067013461333	5.45503092266667	81.2920589504	75.83702802773334	1573266.75	1.2798977680618855E8	2	7911	0.14512698609987496	0.9201468580327297	6.304038158085557	422.7659912109375	422.7760314941406
1031	422.8162841796875	9.45161890346667					1	DETECTED	422.8163 m/z @9.45 [151020OFc1_NvH-0949-Control-25.raw]	422.8162841796875	9.45161890346667	1.16446207013333	80.4936553106667	79.32919324053337	209179.21875	1.0083675602363324E8	0	7911	1.0160834554770197	0.565702302358884	73.04674935006936	422.806396484375	422.8257751464844
1032	422.8403625488281	24.8256299821333					1	DETECTED	422.8404 m/z @24.83 [151020OFc1_NvH-0949-Control-25.raw]	422.8403625488281	24.8256299821333	0.0102328069333333	99.9992205674667	99.98898776053336	223390.921875	5.693994907235043E8	2	7911	12.149571178641601	1.838887771021823	450.66469414992883	422.83111572265625	422.84979248046875
1033	422.8527526855469	24.5245913581333					1	DETECTED	422.8528 m/z @24.52 [151020OFc1_NvH-0949-Control-25.raw]	422.8527526855469	24.5245913581333	5.0956136576	99.1576156986667	94.0620020410667	110867.359375	9.400413622860001E7	0	7911	1.0012113345213862	2.4206626692068527	0.013404644705957027	422.85052490234375	422.85699462890625
1034	422.867431640625	17.7027688125333					1	DETECTED	422.8674 m/z @17.70 [151020OFc1_NvH-0949-Control-25.raw]	422.867431640625	17.7027688125333	0.116532286666667	98.8422088586667	98.72567657200003	139094.953125	1.1041999440821345E8	0	7911	0.08496651334827376	0.53237240855447	0.3911926550483518	422.8576965332031	422.87628173828125
1035	422.8863220214844	26.0674588106667					1	DETECTED	422.8863 m/z @26.07 [151020OFc1_NvH-0949-Control-25.raw]	422.8863220214844	26.0674588106667	0.0102328069333333	99.9883729621333	99.97814015519997	3618183.25	2.005295717638769E8	3	7911	4.690991028236493	0.6610937507674447	31.609170413867083	422.8763427734375	422.89630126953125
1036	422.9064025878906	17.2815611314667					1	DETECTED	422.9064 m/z @17.28 [151020OFc1_NvH-0949-Control-25.raw]	422.9064025878906	17.2815611314667	0.0102328069333333	99.977458272	99.96722546506668	1218453.625	1.5893837441528302E8	3	7911	0.1473861734051347	2.8824251425819356	3.6597890275690848	422.89642333984375	422.91632080078125
1037	422.9187927246094	21.1118385122667					1	DETECTED	422.9188 m/z @21.11 [151020OFc1_NvH-0949-Control-25.raw]	422.9187927246094	21.1118385122667	0.0340037544	99.8687175213333	99.83471376693329	809465.25	1.170777929358309E8	3	7911	0.1901040123440687	0.7549415845735729	0.8713121442772674	422.91650390625	422.9287109375
1038	422.9368896484375	41.3821351970667					1	DETECTED	422.9369 m/z @41.38 [151020OFc1_NvH-0949-Control-25.raw]	422.9368896484375	41.3821351970667	0.0102328069333333	99.977458272	99.96722546506668	249038.203125	1.1038608950722726E8	0	7911	0.11688123318413801	1.2119781671979624	0.04309291189452891	422.9291076660156	422.94683837890625
1039	422.9556579589844	16.4115545517333					1	DETECTED	422.9557 m/z @16.41 [151020OFc1_NvH-0949-Control-25.raw]	422.9556579589844	16.4115545517333	0.0810300994666667	99.9992205674667	99.91819046800002	84883.7265625	9.450431348719458E7	0	7911	9.019697776907496	5.062083031086017	0.11508152735568214	422.9468994140625	422.9632263183594
1040	422.9732360839844	13.4313674901333					1	DETECTED	422.9732 m/z @13.43 [151020OFc1_NvH-0949-Control-25.raw]	422.9732360839844	13.4313674901333	0.0102328069333333	99.9883729621333	99.97814015519997	814239.5625	1.3407067132617861E8	0	7911	0.2492651337689118	0.6690546750181048	1.8434935002602735	422.96405029296875	422.98321533203125
1041	422.998779296875	23.9980955674667					1	DETECTED	422.9988 m/z @24.00 [151020OFc1_NvH-0949-Control-25.raw]	422.998779296875	23.9980955674667	1.84134621333333	99.977458272	98.13611205866668	507236.53125	1.2524181247225891E8	0	7911	0.10384024540848813	4.713691343644181	1.2954154957478112	422.98883056640625	423.0087585449219
1042	423.0089416503906	26.5322161784					1	DETECTED	423.0089 m/z @26.53 [151020OFc1_NvH-0949-Control-25.raw]	423.0089416503906	26.5322161784	0.2092891848	98.9726965072	98.7634073224	343673.5	1.2125495655301042E8	0	7911	17.450587807443625	2.7340163080133935	0.013480340267726012	423.0087890625	423.01885986328125
1043	423.0549011230469	18.3740968397333					1	DETECTED	423.0549 m/z @18.37 [151020OFc1_NvH-0949-Control-25.raw]	423.0549011230469	18.3740968397333	0.600580672533333	99.9335312285333	99.33295055599996	182544.609375	1.510854518339427E8	0	7911	5.379871261724055	3.355932362622052	0.2494266803383944	423.0449523925781	423.06463623046875
1044	423.133544921875	90.3745477082667					1	DETECTED	423.1335 m/z @90.37 [151020OFc1_NvH-0949-Control-25.raw]	423.133544921875	90.3745477082667	1.42908641813333	98.7220347893333	97.29294837119998	2474968.25	1.3274598428838624E8	0	7911	0.199974356187667	1.076125660964174	1.4595438019165448	423.1235656738281	423.14312744140625
1045	423.1521301269531	59.5452120024					1	DETECTED	423.1521 m/z @59.55 [151020OFc1_NvH-0949-Control-25.raw]	423.1521301269531	59.5452120024	25.3503424088	99.7822127389333	74.4318703301333	55555.90234375	1.0054372764658573E8	0	7911	63.812508733164236	1.014751896791677	0.8649843499762994	423.14501953125	423.1591491699219
1046	423.16973876953125	91.0067571301333					1	DETECTED	423.1697 m/z @91.01 [151020OFc1_NvH-0949-Control-25.raw]	423.16973876953125	91.0067571301333	0.139892062133333	98.211753348	98.07186128586667	255201.984375	1.0656581268965577E8	0	7911	0.06676746229258868	0.5082969892393416	2.134503075402714	423.1611022949219	423.1797180175781
1047	423.1873779296875	90.5094395170667					1	DETECTED	423.1874 m/z @90.51 [151020OFc1_NvH-0949-Control-25.raw]	423.1873779296875	90.5094395170667	1.79353426026667	96.5287082978667	94.73517403760003	237889.890625	1.2315014985003771E8	0	7911	57.368350889351184	0.5095189782221241	0.006650129156317574	423.179931640625	423.1966247558594
1048	423.2066650390625	91.8085750706667					1	DETECTED	423.2067 m/z @91.81 [151020OFc1_NvH-0949-Control-25.raw]	423.2066650390625	91.8085750706667	2.87017851413333	96.8236732970667	93.95349478293338	904232.875	1.2522513198753026E8	0	7911	1.7931142857788132	0.5025920798787198	0.19581351362606444	423.1966857910156	423.2073974609375
1049	423.2174072265625	24.388203572					1	DETECTED	423.2174 m/z @24.39 [151020OFc1_NvH-0949-Control-25.raw]	423.2174072265625	24.388203572	3.7173584472	99.0922474202667	95.3748889730667	1948846.625	1.8745617349992356E8	3	7911	0.2267149661587844	0.9339368645997709	12.785207022326057	423.2074279785156	423.2203674316406
1050	423.2303771972656	30.6448195109333					1	DETECTED	423.2304 m/z @30.64 [151020OFc1_NvH-0949-Control-25.raw]	423.2303771972656	30.6448195109333	2.4936346792	99.890156864	97.3965221848	2037032.75	2.295913405014849E8	3	7911	4.637725375558233	9.410215117300979	0.6046282404293098	423.22039794921875	423.2403564453125
1051	423.2408142089844	17.2472225624					1	DETECTED	423.2408 m/z @17.25 [151020OFc1_NvH-0949-Control-25.raw]	423.2408142089844	17.2472225624	4.0261907512	98.5306642965333	94.5044735453333	876139.1875	1.420284256606523E8	2	7911	0.12394592114806002	1.961537857631087	1.5132488520345286	423.2403869628906	423.24853515625
1052	423.258544921875	14.5647111829333					1	DETECTED	423.2585 m/z @14.56 [151020OFc1_NvH-0949-Control-25.raw]	423.258544921875	14.5647111829333	2.52324923413333	95.2632144	92.73996516586666	6658428.0	3.9481512806491774E8	3	7911	13.368763977571893	55.51056656085024	109.52481968524842	423.2485656738281	423.2684326171875
1053	423.2686462402344	32.765137064					1	DETECTED	423.2686 m/z @32.77 [151020OFc1_NvH-0949-Control-25.raw]	423.2686462402344	32.765137064	0.367885130666667	92.5785242864	92.21063915573333	189320.0625	1.568567496175366E8	2	7911	72.16757201394503	1.79142450698092	4.280779864392507	423.2685546875	423.2781066894531
1054	423.2842712402344	7.36032160026667					1	DETECTED	423.2843 m/z @7.36 [151020OFc1_NvH-0949-Control-25.raw]	423.2842712402344	7.36032160026667	4.14847281573333	79.2526402429333	75.10416742719997	28270.677734375	7.980279321946923E7	0	7911	0.08785456631371691	11.691734646547516	0.03866110469464925	423.27947998046875	423.2843322753906
1055	423.2943420410156	90.2928860136					1	DETECTED	423.2943 m/z @90.29 [151020OFc1_NvH-0949-Control-25.raw]	423.2943420410156	90.2928860136	2.7338842952	92.3754034570667	89.6415191618667	33090.9296875	6.732507548354667E7	0	7911	88.57928655397592	0.5119145613847991	0.023837159096892737	423.2845153808594	423.2984313964844
1056	423.31048583984375	91.6370457829333					1	DETECTED	423.3105 m/z @91.64 [151020OFc1_NvH-0949-Control-25.raw]	423.31048583984375	91.6370457829333	3.41480990933333	92.6056575594667	89.19084765013338	74685.2109375	1.0097022109450275E8	0	7911	0.9487063972262462	0.5054896124936189	1.5388881923595599	423.30078125	423.31573486328125
1057	423.32794189453125	89.9293172392					1	DETECTED	423.3279 m/z @89.93 [151020OFc1_NvH-0949-Control-25.raw]	423.32794189453125	89.9293172392	2.2272357464	95.2956723538667	93.06843660746671	80176.0	2.1026437861588547E8	0	7911	89.34108811443554	0.5305109751089425	0.023900284097606875	423.32757568359375	423.333251953125
1058	423.3466491699219	90.5687283154667					1	DETECTED	423.3466 m/z @90.57 [151020OFc1_NvH-0949-Control-25.raw]	423.3466491699219	90.5687283154667	13.0136847768	94.4439152837333	81.4302305069333	83009.765625	8.419473577697806E7	0	7911	0.30355404751800563	0.5249834620125934	0.008149199229222128	423.341552734375	423.35321044921875
1059	423.38360595703125	90.9315160904					1	DETECTED	423.3836 m/z @90.93 [151020OFc1_NvH-0949-Control-25.raw]	423.38360595703125	90.9315160904	4.09090430613333	95.2956723538667	91.20476804773338	92727.9453125	1.2017559229387338E8	0	7911	1.400333395358686	0.5251273924365499	0.014099070081133463	423.3739929199219	423.39306640625
1060	423.42047119140625	37.5468974752					1	DETECTED	423.4205 m/z @37.55 [151020OFc1_NvH-0949-Control-25.raw]	423.42047119140625	37.5468974752	1.23937597653333	99.6178772074667	98.37850123093338	164526.109375	1.1142565838798766E8	0	7911	0.08504095206362194	1.6065181080101147	0.004714066141811601	423.4104919433594	423.4302673339844
1061	423.4518737792969	19.2340537346667					1	DETECTED	423.4519 m/z @19.23 [151020OFc1_NvH-0949-Control-25.raw]	423.4518737792969	19.2340537346667	0.139892062133333	99.8040500325333	99.66415797039997	186503.3125	1.0854124235145476E8	0	7911	0.06394000126821098	11.952427273263284	0.05215314265442044	423.44195556640625	423.4583435058594
1062	423.4683532714844	24.3530578885333					1	DETECTED	423.4684 m/z @24.35 [151020OFc1_NvH-0949-Control-25.raw]	423.4683532714844	24.3530578885333	2.89926392533333	99.7492238482667	96.84995992293337	1846825.75	1.4579323658224428E8	4	7911	11.102446580266786	9.341126233983728	0.35632511710903475	423.4583740234375	423.4783020019531
1063	423.483154296875	37.9734882488					1	DETECTED	423.4832 m/z @37.97 [151020OFc1_NvH-0949-Control-25.raw]	423.483154296875	37.9734882488	3.895698276	97.8352954096	93.93959713359999	169699.796875	1.1286907376766478E8	0	7911	1.49404969350077	1.740733513379547	2.2863356010770826	423.4783630371094	423.49298095703125
1064	423.50146484375	26.6892270858667					1	DETECTED	423.5015 m/z @26.69 [151020OFc1_NvH-0949-Control-25.raw]	423.50146484375	26.6892270858667	4.6396754976	95.2740893072	90.6344138096	167580.671875	1.0243261513405919E8	0	7911	17.748130344865924	3.4485996438621727	0.004872523955003961	423.49322509765625	423.5113830566406
1065	423.5382385253906	17.8200257322667					1	DETECTED	423.5382 m/z @17.82 [151020OFc1_NvH-0949-Control-25.raw]	423.5382385253906	17.8200257322667	3.27520284	92.4504483914667	89.17524555146669	70739.5859375	1.1503690717597814E8	0	7911	19.678012645899827	3.2168752472093045	0.039872744609898814	423.5282897949219	423.544677734375
1066	423.5546875	26.0674588106667					1	DETECTED	423.5547 m/z @26.07 [151020OFc1_NvH-0949-Control-25.raw]	423.5546875	26.0674588106667	4.28167104613333	87.0009841632	82.71931311706668	444999.59375	1.2624912304843953E8	0	7911	7.640375599695098	0.5092638890746525	1.3493899157289555	423.5447082519531	423.55548095703125
1067	423.56549072265625	7.09120255306667					1	DETECTED	423.5655 m/z @7.09 [151020OFc1_NvH-0949-Control-25.raw]	423.56549072265625	7.09120255306667	2.97679819173333	99.4418500469333	96.46505185519996	2014085.875	1.9280022921779704E8	3	7911	0.30311830163737596	24.23966430798013	149.4566539413389	423.55560302734375	423.5682067871094
1068	423.5782470703125	46.1416620832					1	DETECTED	423.5782 m/z @46.14 [151020OFc1_NvH-0949-Control-25.raw]	423.5782470703125	46.1416620832	1.980125912	98.0234492736	96.04332336159999	3900859.25	1.7159316381979054E8	3	7911	0.21000836248170884	0.5261149240210445	0.9791968582356314	423.5682678222656	423.5882263183594
1069	423.59307861328125	30.9416615709333					1	DETECTED	423.5931 m/z @30.94 [151020OFc1_NvH-0949-Control-25.raw]	423.59307861328125	30.9416615709333	2.25672696293333	96.5177190546667	94.26099209173337	1330509.625	1.5360719974711043E8	0	7911	0.8773232728751417	0.5076580465594908	2.6497289772988304	423.5882873535156	423.6029357910156
1070	423.62054443359375	37.6036963794667					1	DETECTED	423.6205 m/z @37.60 [151020OFc1_NvH-0949-Control-25.raw]	423.62054443359375	37.6036963794667	2.76295245386667	92.9209245818667	90.15797212800003	169241.09375	1.0672177997974104E8	0	7911	0.21364441276376311	1.457239882917889	1.9261828407520727	423.61065673828125	423.63031005859375
1071	423.702880859375	19.1537211248					1	DETECTED	423.7029 m/z @19.15 [151020OFc1_NvH-0949-Control-25.raw]	423.702880859375	19.1537211248	3.37117272026667	91.8471490424	88.47597632213333	212704.90625	1.0635390774349995E8	0	7911	8.137948365157268	0.5049486890115663	2.1429730605539334	423.6935119628906	423.70867919921875
1072	423.71868896484375	13.3361934845333					1	DETECTED	423.7187 m/z @13.34 [151020OFc1_NvH-0949-Control-25.raw]	423.71868896484375	13.3361934845333	3.33304432906667	94.3391668189333	91.00612248986663	865614.125	1.5337218623618433E8	0	7911	10.980063119069275	0.8362731924593899	9.828213329349717	423.7087097167969	423.7219543457031
1073	423.73199462890625	18.7176556544					1	DETECTED	423.7320 m/z @18.72 [151020OFc1_NvH-0949-Control-25.raw]	423.73199462890625	18.7176556544	3.13090246853333	97.2547184848	94.12381601626666	1386675.5	1.5035517590602365E8	2	7911	0.22502181385452147	0.6550408449342597	86.75677482769046	423.7220153808594	423.7352600097656
1074	423.7452697753906	35.5537344234667					1	DETECTED	423.7453 m/z @35.55 [151020OFc1_NvH-0949-Control-25.raw]	423.7452697753906	35.5537344234667	3.91449806346667	97.8352954096	93.92079734613333	2551201.0	2.1113542513949385E8	2	7911	12.562686067796545	0.5160797850350729	0.08659873238990445	423.73529052734375	423.75518798828125
1075	423.7599792480469	14.5822462768					1	DETECTED	423.7600 m/z @14.58 [151020OFc1_NvH-0949-Control-25.raw]	423.7599792480469	14.5822462768	6.86508813893333	93.2387645618667	86.37367642293337	1169434.75	1.5680848138326305E8	2	7911	0.15213675298536167	11.365888562708715	30.867562372221045	423.7552795410156	423.7698974609375
1076	423.7765197753906	73.1005687717333					1	DETECTED	423.7765 m/z @73.10 [151020OFc1_NvH-0949-Control-25.raw]	423.7765197753906	73.1005687717333	0.791831210933333	78.0832160645333	77.29138485359996	60520.5078125	9.74118840341694E7	0	7911	5.0776546568290115	0.5378903658476141	0.07575398221505938	423.7701416015625	423.7860107421875
1077	423.821533203125	37.5641719634667					1	DETECTED	423.8215 m/z @37.56 [151020OFc1_NvH-0949-Control-25.raw]	423.821533203125	37.5641719634667	1.14315186106667	99.6834114501333	98.54025958906664	94931.625	1.0455465523304096E8	0	7911	12.914681387476875	1.3739411076794736	1.7434788341458693	423.8115539550781	423.8313293457031
1078	423.84320068359375	26.8203006024					1	DETECTED	423.8432 m/z @26.82 [151020OFc1_NvH-0949-Control-25.raw]	423.84320068359375	26.8203006024	0.0102328069333333	99.9992205674667	99.98898776053336	121753.8671875	1.1605845533770794E8	0	7911	10.231807565105253	2.2785082093339653	2.8248182876166834	423.8336181640625	423.84527587890625
1079	423.85528564453125	36.5814626605333					1	DETECTED	423.8553 m/z @36.58 [151020OFc1_NvH-0949-Control-25.raw]	423.85528564453125	36.5814626605333	0.0102328069333333	99.890156864	99.87992405706667	142582.203125	1.0405228180789785E8	0	7911	69.63881490826697	1.3370269201191969	2.7570651838202545	423.8454284667969	423.865234375
1080	423.8702697753906	32.0053582421333					1	DETECTED	423.8703 m/z @32.01 [151020OFc1_NvH-0949-Control-25.raw]	423.8702697753906	32.0053582421333	0.780889218933333	99.4418500469333	98.66096082799996	47796.2890625	1.0103325179054289E8	0	7911	83.2509089790758	1.578401375077022	2.9753808442492327	423.8653564453125	423.8708190917969
1081	423.8808288574219	23.6371326496					1	DETECTED	423.8808 m/z @23.64 [151020OFc1_NvH-0949-Control-25.raw]	423.8808288574219	23.6371326496	0.0102328069333333	99.977458272	99.96722546506668	317789.1875	1.1813451404330343E8	0	7911	5.272258588405599	1.3893785029730619	1.3278859117610597	423.870849609375	423.88958740234375
1082	423.8996276855469	7.09120255306667					1	DETECTED	423.8996 m/z @7.09 [151020OFc1_NvH-0949-Control-25.raw]	423.8996276855469	7.09120255306667	0.5002509456	99.9444946664	99.4442437208	1459760.375	2.0468533568063515E8	3	7911	0.9464404642193491	1.6475120811618598	38.801846914854565	423.88970947265625	423.9024658203125
1083	423.9125061035156	46.1416620832					1	DETECTED	423.9125 m/z @46.14 [151020OFc1_NvH-0949-Control-25.raw]	423.9125061035156	46.1416620832	0.0102328069333333	99.977458272	99.96722546506668	2528578.25	1.496908292706484E8	0	7911	0.1931051125772214	1.0787674003700827	1.0114894843891402	423.9026184082031	423.9223327636719
1084	423.9276123046875	31.9107530045333					1	DETECTED	423.9276 m/z @31.91 [151020OFc1_NvH-0949-Control-25.raw]	423.9276123046875	31.9107530045333	0.0102328069333333	99.7929688013333	99.78273599439997	520809.84375	1.4666828572073483E8	0	7911	0.14250902903232188	0.5050194868512152	0.8163150899178351	423.9228210449219	423.9374084472656
1085	423.951171875	35.6280671650667					1	DETECTED	423.9512 m/z @35.63 [151020OFc1_NvH-0949-Control-25.raw]	423.951171875	35.6280671650667	0.0102328069333333	99.9992205674667	99.98898776053336	147213.84375	1.0581215558113866E8	0	7911	19.37024482795787	1.510218617353744	2.897267802294204	423.9418029785156	423.959228515625
1086	423.96923828125	13.356727064					1	DETECTED	423.9692 m/z @13.36 [151020OFc1_NvH-0949-Control-25.raw]	423.96923828125	13.356727064	0.0102328069333333	99.7822127389333	99.77197993199997	439771.625	1.2477233880139212E8	0	7911	10.971822143896901	11.154196602805676	12.043576908461816	423.95928955078125	423.9791564941406
1087	423.9859619140625	31.3990006461333					1	DETECTED	423.9860 m/z @31.40 [151020OFc1_NvH-0949-Control-25.raw]	423.9859619140625	31.3990006461333	3.16926515013333	99.9444946664	96.77522951626668	360889.28125	1.1312143048397855E8	0	7911	6.650173707921553	3.7392305903769163	0.20078911478124212	423.979248046875	423.98846435546875
1088	423.99847412109375	31.7038528413333					1	DETECTED	423.9985 m/z @31.70 [151020OFc1_NvH-0949-Control-25.raw]	423.99847412109375	31.7038528413333	0.0575894752	99.4307918821333	99.3732024069333	972757.125	1.1954038930735898E8	0	7911	0.10799363078471913	1.4328757545275634	3.5722923942486258	423.98858642578125	424.0084228515625
1089	424.0390625	26.4128131762667					1	DETECTED	424.0391 m/z @26.41 [151020OFc1_NvH-0949-Control-25.raw]	424.0390625	26.4128131762667	0.1863209448	99.6617907717333	99.47546982693329	160353.53125	1.2116338448270988E8	0	7911	0.6739603962876153	1.6985710503097524	0.9081951775776984	424.0294494628906	424.0488586425781
1090	424.0790710449219	36.3900627450667					1	DETECTED	424.0791 m/z @36.39 [151020OFc1_NvH-0949-Control-25.raw]	424.0790710449219	36.3900627450667	1.8125488008	99.9119108362667	98.0993620354667	61219.640625	1.149734993052299E8	0	7911	32.29229005337123	1.5411290401021345	2.0344426011188137	424.0707092285156	424.0882873535156
1091	424.1258850097656	90.3745477082667					1	DETECTED	424.1259 m/z @90.37 [151020OFc1_NvH-0949-Control-25.raw]	424.1258850097656	90.3745477082667	5.50679732773333	95.3064658810667	89.79966855333338	1215162.625	1.1351473249233831E8	0	7911	0.0935861034961647	1.2748199443405335	0.9554095566854992	424.1166687011719	424.1350402832031
1092	424.1437683105469	89.9293172392					1	DETECTED	424.1438 m/z @89.93 [151020OFc1_NvH-0949-Control-25.raw]	424.1437683105469	89.9293172392	25.6574220714667	99.9444946664	74.2870725949333	72285.4921875	9.608500072562261E7	0	7911	5.359929069832106	0.5380327154067803	5.549200139383266	424.1363830566406	424.15087890625
1093	424.1613464355469	90.3646575949333					1	DETECTED	424.1613 m/z @90.36 [151020OFc1_NvH-0949-Control-25.raw]	424.1613464355469	90.3646575949333	12.3683361378667	96.7909112914667	84.4225751536	107628.640625	1.009950640523414E8	0	7911	1.237902872961783	0.5411958767829247	120.76075141273962	424.15142822265625	424.170166015625
1094	424.1790771484375	90.0208014106667					1	DETECTED	424.1791 m/z @90.02 [151020OFc1_NvH-0949-Control-25.raw]	424.1790771484375	90.0208014106667	4.22330735493333	91.9335876674667	87.71028031253337	98598.3515625	1.0266103972375035E8	0	7911	0.3547179763146744	0.5116827148594989	0.017776471248481553	424.17138671875	424.18878173828125
1095	424.19879150390625	91.8085750706667					1	DETECTED	424.1988 m/z @91.81 [151020OFc1_NvH-0949-Control-25.raw]	424.19879150390625	91.8085750706667	0.680286472533333	96.9584573501333	96.27817087759996	404841.15625	1.182176506882799E8	0	7911	1.6973770676482616	1.670952504856077	0.22436931159219786	424.1888122558594	424.20831298828125
1096	424.21832275390625	90.3081066517333					1	DETECTED	424.2183 m/z @90.31 [151020OFc1_NvH-0949-Control-25.raw]	424.21832275390625	90.3081066517333	2.71430932266667	99.0595560789333	96.34524675626663	4762704.0	2.6283548408878782E8	2	7911	0.03470081238103262	0.5030475824529527	0.0013120472309532485	424.2083435058594	424.228271484375
1097	424.23406982421875	40.6579596389333					1	DETECTED	424.2341 m/z @40.66 [151020OFc1_NvH-0949-Control-25.raw]	424.23406982421875	40.6579596389333	1.91030778026667	95.5226672442667	93.61235946400004	1075163.625	1.8665477492753443E8	2	7911	26.898795575218784	0.5211023835490746	0.046363711265576264	424.22833251953125	424.2369079589844
1098	424.2469177246094	35.5537344234667					1	DETECTED	424.2469 m/z @35.55 [151020OFc1_NvH-0949-Control-25.raw]	424.2469177246094	35.5537344234667	3.1022721896	99.5958983496	96.49362616	1262821.5	2.0897146798686162E8	2	7911	2.862052710465882	0.5353233716542988	0.7313982061364874	424.2369384765625	424.25689697265625
1099	424.25738525390625	14.5136600712					1	DETECTED	424.2574 m/z @14.51 [151020OFc1_NvH-0949-Control-25.raw]	424.25738525390625	14.5136600712	4.05383177333333	91.3295132152	87.27568144186667	203377.796875	1.3097720872767708E8	0	7911	16.58541405375025	0.6194361813897054	132.17656033183533	424.2569274902344	424.2669982910156
1100	424.27178955078125	90.3745477082667					1	DETECTED	424.2718 m/z @90.37 [151020OFc1_NvH-0949-Control-25.raw]	424.27178955078125	90.3745477082667	5.06799571573333	95.3929626850667	90.32496696933337	116249.0859375	1.113861766378288E8	0	7911	8.516666350687771	0.6111048310449878	0.2238211907302231	424.2674255371094	424.2796325683594
1101	424.3059387207031	90.9973902173333					1	DETECTED	424.3059 m/z @91.00 [151020OFc1_NvH-0949-Control-25.raw]	424.3059387207031	90.9973902173333	6.676794136	92.9735174597333	86.2967233237333	62480.0703125	1.0015579557347165E8	0	7911	0.8057329298803495	0.5117179392357111	0.02343587847142209	424.2959899902344	424.314697265625
1102	424.327392578125	91.9335876674667					1	DETECTED	424.3274 m/z @91.93 [151020OFc1_NvH-0949-Control-25.raw]	424.327392578125	91.9335876674667	22.5210956274667	97.8352954096	75.3141997821333	141323.515625	1.2619922726873328E8	0	7911	0.3118597353179524	4.658729561004802	0.09014317705976775	424.3183288574219	424.33660888671875
1103	424.3631286621094	90.159806308					1	DETECTED	424.3631 m/z @90.16 [151020OFc1_NvH-0949-Control-25.raw]	424.3631286621094	90.159806308	2.9861880304	95.2740893072	92.2879012768	202134.078125	1.5958448415745202E8	0	7911	1.5451533058677143	0.5105242426962563	19.522450347450068	424.3544006347656	424.3730773925781
1104	424.45697021484375	15.4274677685333					1	DETECTED	424.4570 m/z @15.43 [151020OFc1_NvH-0949-Control-25.raw]	424.45697021484375	15.4274677685333	0.691584346933333	96.9475219693333	96.25593762239995	477709.96875	1.0810911621460524E8	0	7911	0.030315064883579268	0.8271091267028683	2.704011035299797	424.447021484375	424.4669494628906
1105	424.4728698730469	15.0060393722667					1	DETECTED	424.4729 m/z @15.01 [151020OFc1_NvH-0949-Control-25.raw]	424.4728698730469	15.0060393722667	0.6574925712	99.1249456885333	98.4674531173333	385473.15625	1.0896601089845736E8	0	7911	0.14179924935274357	0.9117035300735636	2.3732609691982876	424.46697998046875	424.4825744628906
1106	424.4937744140625	30.2615862677333					1	DETECTED	424.4938 m/z @30.26 [151020OFc1_NvH-0949-Control-25.raw]	424.4937744140625	30.2615862677333	2.92832543013333	94.5910408218667	91.66271539173337	638184.3125	1.1397097067628427E8	0	7911	0.11132679252190769	1.7843536109885443	0.32338980144005974	424.4838562011719	424.5035095214844
1107	424.53460693359375	30.1165110352					1	DETECTED	424.5346 m/z @30.12 [151020OFc1_NvH-0949-Control-25.raw]	424.53460693359375	30.1165110352	2.78247153866667	95.5226672442667	92.74019570560003	165297.703125	1.0330268683648822E8	0	7911	82.36283618347706	1.978703060115062	4.8058163062385315	424.524658203125	424.53460693359375
1108	424.54473876953125	20.4750420085333					1	DETECTED	424.5447 m/z @20.48 [151020OFc1_NvH-0949-Control-25.raw]	424.54473876953125	20.4750420085333	2.91872406986667	88.281900652	85.36317658213333	295365.5	1.1288900715899284E8	3	7911	0.1773543394254169	0.6961604728816126	78.0246718436663	424.5347900390625	424.5484313964844
1109	424.55853271484375	26.3869739344					1	DETECTED	424.5585 m/z @26.39 [151020OFc1_NvH-0949-Control-25.raw]	424.55853271484375	26.3869739344	2.90902834853333	95.0742972178667	92.16526886933337	981192.0	1.5540852909453776E8	3	7911	4.434949233940809	0.5306912322487	0.011706448029632352	424.548583984375	424.5685119628906
1110	424.5699462890625	24.9094450752					1	DETECTED	424.5699 m/z @24.91 [151020OFc1_NvH-0949-Control-25.raw]	424.5699462890625	24.9094450752	1.85118951973333	47.5649628624	45.71377334266667	121064.203125	5.748747508840503E7	0	7911	7.192124607853845	1.1206046922055926	1.4337835335696707	424.5685729980469	424.5714111328125
1111	424.5814514160156	44.5144743997333					1	DETECTED	424.5815 m/z @44.51 [151020OFc1_NvH-0949-Control-25.raw]	424.5814514160156	44.5144743997333	3.35192562533333	99.2883872317333	95.93646160639996	784225.125	1.2446879667368864E8	3	7911	32.17459270734721	0.5046071201612439	0.052033701542405615	424.5715026855469	424.5914001464844
1112	424.7002258300781	29.6885382837333					1	DETECTED	424.7002 m/z @29.69 [151020OFc1_NvH-0949-Control-25.raw]	424.7002258300781	29.6885382837333	2.80188354133333	85.0912824077333	82.28939886639998	192900.6875	1.1641061561356544E8	0	7911	0.12443934856680627	1.6698626328945054	0.007420458475959675	424.6902770996094	424.7025146484375
1113	424.712646484375	27.5397067282667					1	DETECTED	424.7126 m/z @27.54 [151020OFc1_NvH-0949-Control-25.raw]	424.712646484375	27.5397067282667	3.35192562533333	85.934700208	82.58277458266666	1382394.375	1.8833919345049995E8	2	7911	12.20486672412151	0.9819092985560279	0.4769724559922582	424.70269775390625	424.7207336425781
1114	424.7307434082031	41.152302068					1	DETECTED	424.7307 m/z @41.15 [151020OFc1_NvH-0949-Control-25.raw]	424.7307434082031	41.152302068	3.1983396032	98.0567510821333	94.8584114789333	6388482.0	2.909430890405807E8	2	7911	0.225362594439261	0.6646652478344798	0.03784381817262242	424.72076416015625	424.74072265625
1115	424.7445983886719	30.2948191138667					1	DETECTED	424.7446 m/z @30.29 [151020OFc1_NvH-0949-Control-25.raw]	424.7445983886719	30.2948191138667	4.06306105306667	97.3754215045333	93.31236045146663	661586.0	1.3888923014862323E8	0	7911	5.237548935727926	0.5616025191487578	0.5771579214710505	424.7407531738281	424.7545471191406
1116	424.7584533691406	14.5509192333333					1	DETECTED	424.7585 m/z @14.55 [151020OFc1_NvH-0949-Control-25.raw]	424.7584533691406	14.5509192333333	5.176292628	86.6629415589333	81.4866489309333	73076.53125	1.0022573184824327E8	0	7911	7.459056477131005	4.34612771054662	3.1157736306444845	424.754638671875	424.7606506347656
1117	424.7712707519531	17.8587774394667					1	DETECTED	424.7713 m/z @17.86 [151020OFc1_NvH-0949-Control-25.raw]	424.7712707519531	17.8587774394667	1.0569589064	96.5947320637333	95.5377731573333	471801.71875	1.0929838492151588E8	2	7911	0.1468475168549972	1.4840464941855345	0.9453899704683365	424.7620849609375	424.7805480957031
1118	424.8274230957031	29.4011647698667					1	DETECTED	424.8274 m/z @29.40 [151020OFc1_NvH-0949-Control-25.raw]	424.8274230957031	29.4011647698667	0.0102328069333333	99.9992205674667	99.98898776053336	88509.234375	1.1056947614933434E8	0	7911	70.57547152587475	1.794175383695043	2.475376176235866	424.8175354003906	424.83740234375
1119	424.8416748046875	50.2415572448					1	DETECTED	424.8417 m/z @50.24 [151020OFc1_NvH-0949-Control-25.raw]	424.8416748046875	50.2415572448	0.0222412101333333	99.977458272	99.95521706186668	52770.40625	1.2005165842350003E8	0	7911	72.3912547479695	0.9597775115967389	0.9436638294027718	424.8374328613281	424.8465576171875
1120	424.8565979003906	17.4087221570667					1	DETECTED	424.8566 m/z @17.41 [151020OFc1_NvH-0949-Control-25.raw]	424.8565979003906	17.4087221570667	0.0102328069333333	99.9992205674667	99.98898776053336	137586.4375	1.0714191163048579E8	0	7911	0.1116808002596521	3.1515010124399345	2.9253324432187164	424.84661865234375	424.8592529296875
1121	424.86932373046875	28.9187599421333					1	DETECTED	424.8693 m/z @28.92 [151020OFc1_NvH-0949-Control-25.raw]	424.86932373046875	28.9187599421333	0.0102328069333333	99.9992205674667	99.98898776053336	313901.84375	1.2617694502820754E8	3	7911	8.14041053089315	0.5052483416445391	0.007249360813710243	424.859375	424.8793029785156
1122	424.8863220214844	29.0674173141333					1	DETECTED	424.8863 m/z @29.07 [151020OFc1_NvH-0949-Control-25.raw]	424.8863220214844	29.0674173141333	0.163135994933333	99.7712315925333	99.60809559759997	172187.828125	1.0935751264591752E8	0	7911	0.2367073965402149	2.2905677871451546	0.30982522123681366	424.87933349609375	424.8875732421875
1123	424.8975830078125	38.2883414325333					1	DETECTED	424.8976 m/z @38.29 [151020OFc1_NvH-0949-Control-25.raw]	424.8975830078125	38.2883414325333	0.0102328069333333	99.9335312285333	99.92329842159997	1675107.75	1.744072496956575E8	3	7911	0.16372428379713	0.5032451999059583	0.1497136370351802	424.8876037597656	424.90740966796875
1124	424.91558837890625	44.4299187525333					1	DETECTED	424.9156 m/z @44.43 [151020OFc1_NvH-0949-Control-25.raw]	424.91558837890625	44.4299187525333	0.1863209448	99.9335312285333	99.7472102837333	688273.8125	1.2051447850383094E8	3	7911	6.085373956213395	0.5818641803845764	0.07301166544656167	424.9075927734375	424.92523193359375
1125	424.9355163574219	51.2685432445333					1	DETECTED	424.9355 m/z @51.27 [151020OFc1_NvH-0949-Control-25.raw]	424.9355163574219	51.2685432445333	0.0102328069333333	99.9992205674667	99.98898776053336	158084.625	1.0786614643915595E8	0	7911	0.20851955318948967	0.9624255569303709	1.3130491863099105	424.9256591796875	424.9439697265625
1126	424.9540100097656	15.7064233898667					1	DETECTED	424.9540 m/z @15.71 [151020OFc1_NvH-0949-Control-25.raw]	424.9540100097656	15.7064233898667	0.0102328069333333	99.9010507730667	99.89081796613337	287795.03125	1.060398483051689E8	0	7911	0.41558837558107165	0.6927084630314914	7.441256795820079	424.9441833496094	424.961181640625
1127	424.97119140625	38.4842137832					1	DETECTED	424.9712 m/z @38.48 [151020OFc1_NvH-0949-Control-25.raw]	424.97119140625	38.4842137832	0.0102328069333333	99.8579158085333	99.84768300159998	313776.6875	1.231257978782957E8	0	7911	33.38066167795819	0.6050464325992121	0.20640728521474253	424.9612731933594	424.9811096191406
1128	424.99542236328125	30.3220435333333					1	DETECTED	424.9954 m/z @30.32 [151020OFc1_NvH-0949-Control-25.raw]	424.99542236328125	30.3220435333333	0.0222412101333333	99.847141256	99.82490004586667	273743.21875	1.0739543153689739E8	0	7911	1.272620431105885	0.5483500701793874	1.114684078304348	424.9854736328125	425.0054016113281
1129	425.01165771484375	89.8712888538667					1	DETECTED	425.0117 m/z @89.87 [151020OFc1_NvH-0949-Control-25.raw]	425.01165771484375	89.8712888538667	0.367885130666667	99.6178772074667	99.24999207680004	163106.671875	1.141862728330878E8	0	7911	10.498038538461529	0.5724299768794638	0.16639182804094155	425.00543212890625	425.0216064453125
1130	425.1293029785156	90.3646575949333					1	DETECTED	425.1293 m/z @90.36 [151020OFc1_NvH-0949-Control-25.raw]	425.1293029785156	90.3646575949333	18.9937561584	99.2334460274667	80.2396898690667	206238.09375	8.929812828154875E7	0	7911	0.07122621524725048	0.5621316828989471	3.776363099170663	425.119384765625	425.13909912109375
1131	425.1661682128906	90.9884173088					1	DETECTED	425.1662 m/z @90.99 [151020OFc1_NvH-0949-Control-25.raw]	425.1661682128906	90.9884173088	11.6464237549333	95.4577908589333	83.811367104	86985.390625	8.818250729899313E7	0	7911	0.02790815726865503	0.5235423929841458	0.011143214386145862	425.1562805175781	425.1665954589844
1132	425.1955261230469	20.8837618242667					1	DETECTED	425.1955 m/z @20.88 [151020OFc1_NvH-0949-Control-25.raw]	425.1955261230469	20.8837618242667	3.32327775333333	99.5958983496	96.27262059626668	136322.421875	1.1074395512380505E8	3	7911	8.334269848585205	4.49228471514019	8.176700684764619	425.1859130859375	425.1983947753906
1133	425.2084045410156	18.5419910109333					1	DETECTED	425.2084 m/z @18.54 [151020OFc1_NvH-0949-Control-25.raw]	425.2084045410156	18.5419910109333	1.99008175306667	95.3929626850667	93.40288093200003	658112.6875	1.3329084073214075E8	0	7911	72.5436033383423	1.484960395298352	23.22435928518282	425.19842529296875	425.21240234375
1134	425.222412109375	30.8725039973333					1	DETECTED	425.2224 m/z @30.87 [151020OFc1_NvH-0949-Control-25.raw]	425.222412109375	30.8725039973333	1.34512488	97.7245128037333	96.3793879237333	2731019.25	2.484012400311948E8	2	7911	2.0355770026041995	2.834652553401497	0.09584762561740488	425.2124328613281	425.22918701171875
1135	425.23919677734375	29.651720464					1	DETECTED	425.2392 m/z @29.65 [151020OFc1_NvH-0949-Control-25.raw]	425.23919677734375	29.651720464	2.6366395576	94.9909717488	92.3543321912	4542672.0	3.4372587306801564E8	2	7911	2.3981940790635754	0.6920186295769064	2.993482730749469	425.2292175292969	425.2491760253906
1136	425.2499694824219	31.4898095858667					1	DETECTED	425.2500 m/z @31.49 [151020OFc1_NvH-0949-Control-25.raw]	425.2499694824219	31.4898095858667	4.0261907512	95.1775401098667	91.15134935866669	528889.0	1.2790935062757766E8	3	7911	14.2318450917973	4.13991541796795	0.007895016248361926	425.24920654296875	425.2598876953125
1137	425.2637023925781	24.7545865301333					1	DETECTED	425.2637 m/z @24.75 [151020OFc1_NvH-0949-Control-25.raw]	425.2637023925781	24.7545865301333	4.51700389093333	92.4415697296	87.92456583866668	148278.609375	1.180998319725463E8	0	7911	38.9729055353301	2.8342143739248655	5.43102841357074	425.2599792480469	425.2715148925781
1138	425.2815246582031	56.5504749128					1	DETECTED	425.2815 m/z @56.55 [151020OFc1_NvH-0949-Control-25.raw]	425.2815246582031	56.5504749128	6.5043340704	98.11232966	91.6079955896	362525.75	1.126928504923033E8	2	7911	0.08866250598951098	1.0171876668108568	207.7211778922295	425.27154541015625	425.2912902832031
1139	425.31109619140625	90.5094395170667					1	DETECTED	425.3111 m/z @90.51 [151020OFc1_NvH-0949-Control-25.raw]	425.31109619140625	90.5094395170667	0.174769260533333	99.890156864	99.71538760346667	305099.03125	9.916357589268509E7	0	7911	0.11867004444172835	5.243417979880457	4.407033723395521	425.3014221191406	425.316650390625
1140	425.3263854980469	91.3516342256					1	DETECTED	425.3264 m/z @91.35 [151020OFc1_NvH-0949-Control-25.raw]	425.3263854980469	91.3516342256	16.8794059346667	92.5608142821333	75.6814083474666	72280.484375	1.007579316889354E8	0	7911	0.9015782710309566	0.5081183286997236	3.182830952045459	425.3238220214844	425.33575439453125
1141	425.34466552734375	92.1171421402667					1	DETECTED	425.3447 m/z @92.12 [151020OFc1_NvH-0949-Control-25.raw]	425.34466552734375	92.1171421402667	27.3008743610667	96.079726032	68.77885167093329	63178.9296875	1.0710276448001388E8	0	7911	0.8160739792093352	0.5305678190638193	14.96231874033721	425.3387756347656	425.351318359375
1142	425.3625183105469	91.3706843544					1	DETECTED	425.3625 m/z @91.37 [151020OFc1_NvH-0949-Control-25.raw]	425.3625183105469	91.3706843544	0.0222412101333333	99.9992205674667	99.97697935733336	114750.9765625	1.4846516816373676E8	0	7911	0.8501527355754064	0.5292019653880387	0.22830898517711354	425.3528137207031	425.3716125488281
1143	425.4188232421875	9.69537460933333					1	DETECTED	425.4188 m/z @9.70 [151020OFc1_NvH-0949-Control-25.raw]	425.4188232421875	9.69537460933333	5.61119367573333	99.3979300746667	93.78673639893337	93960.625	1.0049547327079335E8	0	7911	0.19692274106663632	0.5342033239409967	20.81830976102834	425.4093322753906	425.42291259765625
1144	425.43316650390625	46.3971965194667					1	DETECTED	425.4332 m/z @46.40 [151020OFc1_NvH-0949-Control-25.raw]	425.43316650390625	46.3971965194667	3.31372794266667	97.4631491362667	94.14942119360002	190596.0	1.0341133390329158E8	0	7911	0.23824953049120978	1.1725577830830345	6.8549309719967E-4	425.42333984375	425.4428405761719
1145	425.4536437988281	20.1557202282667					1	DETECTED	425.4536 m/z @20.16 [151020OFc1_NvH-0949-Control-25.raw]	425.4536437988281	20.1557202282667	0.622966722933333	94.5225561864	93.89958946346667	370402.625	1.2271540080716191E8	4	7911	0.05625884680366866	0.5331635214033195	0.02033646771203669	425.4438171386719	425.46343994140625
1146	425.47479248046875	11.7747261362667					1	DETECTED	425.4748 m/z @11.77 [151020OFc1_NvH-0949-Control-25.raw]	425.47479248046875	11.7747261362667	1.9002836272	94.4046075448	92.5043239176	1089999.375	1.3349543726796374E8	4	7911	0.19608821563785028	5.923491565791907	2.6394712274212133	425.46490478515625	425.4847717285156
1147	425.4848937988281	27.5397067282667					1	DETECTED	425.4849 m/z @27.54 [151020OFc1_NvH-0949-Control-25.raw]	425.4848937988281	27.5397067282667	4.30979348293333	96.5287082978667	92.21891481493337	512559.84375	1.1234725711895077E8	0	7911	1.610840677753849	1.4306984114096446	2.103437292381583	425.48480224609375	425.4948425292969
1148	425.5339660644531	35.0175737064					1	DETECTED	425.5340 m/z @35.02 [151020OFc1_NvH-0949-Control-25.raw]	425.5339660644531	35.0175737064	1.8125488008	96.2760964322667	94.4635476314667	614840.0	1.1867126778565472E8	3	7911	6.63360045661334	0.580633285150477	0.011774463195851174	425.5242004394531	425.5409240722656
1149	425.5509338378906	5.58298140133333					1	DETECTED	425.5509 m/z @5.58 [151020OFc1_NvH-0949-Control-25.raw]	425.5509338378906	5.58298140133333	3.68902608053333	99.3979300746667	95.70890399413338	4860742.0	2.0005077715584743E8	3	7911	0.12704090799127687	80.80048074669931	1.5005500204922393	425.54095458984375	425.5609130859375
1150	425.5616760253906	28.0063680381333					1	DETECTED	425.5617 m/z @28.01 [151020OFc1_NvH-0949-Control-25.raw]	425.5616760253906	28.0063680381333	3.93307522453333	87.1854003381333	83.25232511359998	836965.5625	1.4015171522576627E8	3	7911	3.997555223598539	0.6383397634069059	0.6143956107683906	425.5609436035156	425.571533203125
1151	425.5831604003906	40.0865460536					1	DETECTED	425.5832 m/z @40.09 [151020OFc1_NvH-0949-Control-25.raw]	425.5831604003906	40.0865460536	3.1117341776	62.3639618085333	59.2522276309333	555497.5625	1.09927911206844E8	3	7911	36.053048899336424	0.753705162439177	2.057450281728778	425.5732116699219	425.5929870605469
1152	425.5935363769531	22.0104183088					1	DETECTED	425.5935 m/z @22.01 [151020OFc1_NvH-0949-Control-25.raw]	425.5935363769531	22.0104183088	5.12468689146667	94.2368196930667	89.11213280160004	304803.0	9.364436087684731E7	0	7911	0.09298655533304512	0.6031222325725044	0.14693095260213088	425.59320068359375	425.60308837890625
1153	425.6142883300781	9.0992126152					1	DETECTED	425.6143 m/z @9.10 [151020OFc1_NvH-0949-Control-25.raw]	425.6142883300781	9.0992126152	5.444651748	97.7799938061333	92.3353420581333	628731.0	1.1237083916695675E8	0	7911	0.7005419881190633	1.083137669761091	1.0787379166565156	425.60430908203125	425.624267578125
1154	425.6736755371094	18.5624905605333					1	DETECTED	425.6737 m/z @18.56 [151020OFc1_NvH-0949-Control-25.raw]	425.6736755371094	18.5624905605333	3.86749646533333	79.5759240714667	75.70842760613337	116400.5546875	1.0042144439261864E8	0	7911	0.22485438674581104	2.575993808356244	0.7562299487526523	425.6654052734375	425.6772766113281
1155	425.6881408691406	35.9770690893333					1	DETECTED	425.6881 m/z @35.98 [151020OFc1_NvH-0949-Control-25.raw]	425.6881408691406	35.9770690893333	7.69453731546667	97.8352954096	90.14075809413332	395978.03125	1.0975628421488236E8	4	7911	0.23073775858208734	0.5028317789181969	0.0558518889178727	425.6782531738281	425.69805908203125
1156	425.7042541503906	20.1392369304					1	DETECTED	425.7043 m/z @20.14 [151020OFc1_NvH-0949-Control-25.raw]	425.7042541503906	20.1392369304	2.67551852826667	67.844257652	65.16873912373333	245418.5625	9.657085529702547E7	0	7911	0.15510149199845458	0.5846525464832053	0.06023613459128041	425.6982116699219	425.7087097167969
1157	425.7187194824219	20.8955101442667					1	DETECTED	425.7187 m/z @20.90 [151020OFc1_NvH-0949-Control-25.raw]	425.7187194824219	20.8955101442667	2.74356545306667	94.3668286512	91.62326319813333	2754084.0	2.430980838369152E8	2	7911	0.3134251258613432	1.02697045835868	0.17420999741212176	425.708740234375	425.72869873046875
1158	425.7300109863281	32.7941030557333					1	DETECTED	425.7300 m/z @32.79 [151020OFc1_NvH-0949-Control-25.raw]	425.7300109863281	32.7941030557333	3.28479914293333	65.40979738	62.12499823706667	1018654.125	1.130647262455254E8	0	7911	0.15184846256528317	0.7279323160149217	0.5806745785990773	425.7287292480469	425.73077392578125
1159	425.7408142089844	29.6885382837333					1	DETECTED	425.7408 m/z @29.69 [151020OFc1_NvH-0949-Control-25.raw]	425.7408142089844	29.6885382837333	0.8061782488	96.2873071581333	95.48112890933331	2035436.875	2.5296182359329194E8	2	7911	14.598244066532292	1.458284270774651	12.588244493155475	425.7308654785156	425.7505187988281
1160	425.7550354003906	10.8941071696					1	DETECTED	425.7550 m/z @10.89 [151020OFc1_NvH-0949-Control-25.raw]	425.7550354003906	10.8941071696	2.9574089144	92.9091475541333	89.95173863973329	322419.78125	1.1931073603568779E8	0	7911	34.72873488195851	1.3952196027630028	190.33839600074305	425.7510681152344	425.75653076171875
1161	425.7666931152344	23.3781207392					1	DETECTED	425.7667 m/z @23.38 [151020OFc1_NvH-0949-Control-25.raw]	425.7666931152344	23.3781207392	3.25605800933333	83.7032689736	80.44721096426667	7824579.5	2.6152562766793376E8	2	7911	0.22181087120718246	1.666871854080941	191.3068016135503	425.7571716308594	425.77581787109375
1162	425.78271484375	56.5894337992					1	DETECTED	425.7827 m/z @56.59 [151020OFc1_NvH-0949-Control-25.raw]	425.78271484375	56.5894337992	0.8827655072	98.11232966	97.2295641528	233538.4375	1.1412949137002842E8	0	7911	0.16322964385914673	0.8930847517151713	0.0028027790047619092	425.77716064453125	425.7916259765625
1163	425.8147888183594	9.10848176					1	DETECTED	425.8148 m/z @9.11 [151020OFc1_NvH-0949-Control-25.raw]	425.8147888183594	9.10848176	1.47141730186667	99.7601025770667	98.28868527520004	699635.0	1.2046095115194339E8	0	7911	0.16878274330753662	1.0377708513111747	6.265343840936075	425.8053283691406	425.8233947753906
1164	425.8453063964844	19.6080141122667					1	DETECTED	425.8453 m/z @19.61 [151020OFc1_NvH-0949-Control-25.raw]	425.8453063964844	19.6080141122667	0.0102328069333333	99.9556646386667	99.94543183173337	107134.1328125	9.65209829198649E7	0	7911	0.05328341542511694	2.6747747773093065	0.001072992237491561	425.8355407714844	425.85528564453125
1165	425.867431640625	35.0822210544					1	DETECTED	425.8674 m/z @35.08 [151020OFc1_NvH-0949-Control-25.raw]	425.867431640625	35.0822210544	0.522206702133333	99.977458272	99.45525156986668	361358.375	1.1966720675066009E8	3	7911	26.652067136040607	0.5517751037736293	0.27505842614470155	425.8574523925781	425.8746032714844
1166	425.8846130371094	5.57388970293333					1	DETECTED	425.8846 m/z @5.57 [151020OFc1_NvH-0949-Control-25.raw]	425.8846130371094	5.57388970293333	0.0102328069333333	99.9992205674667	99.98898776053336	3340737.5	2.3146498066576865E8	3	7911	15.625086460567276	80.7115834448685	155.77414057779518	425.8746643066406	425.8944091796875
1167	425.9018249511719	23.4767452674667					1	DETECTED	425.9018 m/z @23.48 [151020OFc1_NvH-0949-Control-25.raw]	425.9018249511719	23.4767452674667	0.0102328069333333	99.9556646386667	99.94543183173337	1793024.375	1.5114646309247836E8	0	7911	0.16504557550163312	0.7913209394012054	6.144224472712163	425.8946228027344	425.91180419921875
1168	425.9172058105469	40.0552566992					1	DETECTED	425.9172 m/z @40.06 [151020OFc1_NvH-0949-Control-25.raw]	425.9172058105469	40.0552566992	0.0102328069333333	99.977458272	99.96722546506668	377715.15625	1.1663908798845181E8	3	7911	15.712158302855077	0.6111211144856822	0.12281196048996605	425.9118347167969	425.92718505859375
1169	425.9280090332031	22.0202929848					1	DETECTED	425.9280 m/z @22.02 [151020OFc1_NvH-0949-Control-25.raw]	425.9280090332031	22.0202929848	7.1964007824	99.7601025770667	92.5637017946667	260957.234375	8.667787669104041E7	0	7911	0.03639993191699986	1.4274415662428486	3.376950547052046	425.92724609375	425.92901611328125
1170	425.9391174316406	36.0164337858667					1	DETECTED	425.9391 m/z @36.02 [151020OFc1_NvH-0949-Control-25.raw]	425.9391174316406	36.0164337858667	0.0102328069333333	99.9992205674667	99.98898776053336	439593.90625	1.1284186941452795E8	0	7911	0.03644160484350323	1.3671764224939833	1.7760890605544324	425.9294128417969	425.9490966796875
1171	425.9552307128906	20.0971897712					1	DETECTED	425.9552 m/z @20.10 [151020OFc1_NvH-0949-Control-25.raw]	425.9552307128906	20.0971897712	0.139892062133333	99.9444946664	99.80460260426668	252761.296875	1.1946595748201123E8	0	7911	0.10151976833992649	0.6619210227158028	77.75419102771593	425.9494323730469	425.95587158203125
1172	425.966064453125	24.6643563117333					1	DETECTED	425.9661 m/z @24.66 [151020OFc1_NvH-0949-Control-25.raw]	425.966064453125	24.6643563117333	0.0102328069333333	99.9444946664	99.93426185946667	339562.96875	1.1639865975328219E8	0	7911	0.08415996808877324	1.5712109768941742	1.3847214227947489	425.9561767578125	425.97393798828125
1173	425.9840087890625	37.9474031506667					1	DETECTED	425.9840 m/z @37.95 [151020OFc1_NvH-0949-Control-25.raw]	425.9840087890625	37.9474031506667	0.0102328069333333	99.7162778938667	99.70604508693337	702279.6875	1.28409295568154E8	0	7911	26.25072094187051	0.5895557591717179	0.16838446804224336	425.9740295410156	425.9939880371094
1174	425.99493408203125	25.8906924					1	DETECTED	425.9949 m/z @25.89 [151020OFc1_NvH-0949-Control-25.raw]	425.99493408203125	25.8906924	5.7141115	97.9017885002667	92.1876770002667	285593.28125	1.0864395032649502E8	0	7911	0.11622770612370914	4.7414565026804745	1019.8653447578072	425.99407958984375	426.0048522949219
1175	426.0152282714844	9.0992126152					1	DETECTED	426.0152 m/z @9.10 [151020OFc1_NvH-0949-Control-25.raw]	426.0152282714844	9.0992126152	0.578300087466667	99.5958983496	99.01759826213333	529244.6875	1.1586189743652034E8	0	7911	0.14783296417855496	1.1169142632293438	2.0034138931069054	426.0057373046875	426.0245361328125
1176	426.0555725097656	26.1118840146667					1	DETECTED	426.0556 m/z @26.11 [151020OFc1_NvH-0949-Control-25.raw]	426.0555725097656	26.1118840146667	0.232266604266667	99.0269042586667	98.79463765440003	1019214.3125	1.2069906378666893E8	0	7911	0.17213494117169859	0.9664128997794448	0.4918465122817745	426.04620361328125	426.0653381347656
1177	426.1015930175781	89.5221924530667					1	DETECTED	426.1016 m/z @89.52 [151020OFc1_NvH-0949-Control-25.raw]	426.1015930175781	89.5221924530667	0.0694865357333333	99.2226209869333	99.15313445119996	2093957.375	2.24054342133455E8	0	7911	0.6780244828501765	null	0.2824326265331101	426.09161376953125	426.11138916015625
1178	426.13702392578125	5.48585560186667					1	DETECTED	426.1370 m/z @5.49 [151020OFc1_NvH-0949-Control-25.raw]	426.13702392578125	5.48585560186667	0.0102328069333333	99.9992205674667	99.98898776053336	50869.96484375	1.0558636837374179E8	0	7911	89.42779489146271	12.439550371763017	18.780384694877064	426.1307067871094	426.1456298828125
1179	426.1490173339844	90.2654009661333					1	DETECTED	426.1490 m/z @90.27 [151020OFc1_NvH-0949-Control-25.raw]	426.1490173339844	90.2654009661333	11.8642019245333	94.463567304	82.59936537946669	47839.21875	1.3245192615542483E8	0	7911	0.040385043926775666	0.5267736105390374	0.053547221078074726	426.1487731933594	426.15869140625
1180	426.18017578125	19.5064985221333					1	DETECTED	426.1802 m/z @19.51 [151020OFc1_NvH-0949-Control-25.raw]	426.18017578125	19.5064985221333	1.76410763253333	95.8894154216	94.12530778906668	106064.046875	1.0520241585701825E8	0	7911	73.2115193278301	7.30405595034203	12.900822317978978	426.1703796386719	426.18328857421875
1181	426.193603515625	8.5569019376					1	DETECTED	426.1936 m/z @8.56 [151020OFc1_NvH-0949-Control-25.raw]	426.193603515625	8.5569019376	3.30405938613333	98.4206784842667	95.11661909813337	239259.109375	1.2473243873852725E8	0	7911	27.45573651334665	23.2746666812812	183.93938034337964	426.1839294433594	426.19439697265625
1182	426.20440673828125	22.649967344					1	DETECTED	426.2044 m/z @22.65 [151020OFc1_NvH-0949-Control-25.raw]	426.20440673828125	22.649967344	2.81142907706667	94.9701240957333	92.15869501866663	318805.875	1.2472735579100026E8	3	7911	0.1410464323206959	9.853660784111934	1.1153333614830412	426.1944580078125	426.2077331542969
1183	426.2177429199219	23.622222332					1	DETECTED	426.2177 m/z @23.62 [151020OFc1_NvH-0949-Control-25.raw]	426.2177429199219	23.622222332	2.90902834853333	98.6017682322667	95.69273988373338	2.273554E7	1.1560170929092855E9	2	7911	0.32057467328186107	1.848578482625402	1.2783058551540505	426.207763671875	426.22772216796875
1184	426.2347106933594	20.9320098072					1	DETECTED	426.2347 m/z @20.93 [151020OFc1_NvH-0949-Control-25.raw]	426.2347106933594	20.9320098072	2.90902834853333	96.4407985914667	93.53177024293338	6960524.5	3.14566570641492E8	2	7911	0.1977027635325861	1.3893385659191317	97.66788237872966	426.227783203125	426.24468994140625
1185	426.25299072265625	8.86943612293333					1	DETECTED	426.2530 m/z @8.87 [151020OFc1_NvH-0949-Control-25.raw]	426.25299072265625	8.86943612293333	3.0155434256	97.3863258272	94.3707824016	420034.59375	1.4402470948263136E8	4	7911	23.174369113208396	329.0132122264967	321.4830444265223	426.2447204589844	426.2579650878906
1186	426.2679748535156	23.3781207392					1	DETECTED	426.2680 m/z @23.38 [151020OFc1_NvH-0949-Control-25.raw]	426.2679748535156	23.3781207392	3.73607755013333	94.8675292496	91.13145169946667	3459235.75	2.1935923524783838E8	2	7911	0.2034915976860141	0.5098596079714586	0.4654358762538045	426.25799560546875	426.27764892578125
1187	426.27838134765625	27.2338600888					1	DETECTED	426.2784 m/z @27.23 [151020OFc1_NvH-0949-Control-25.raw]	426.27838134765625	27.2338600888	7.83711662693333	96.4957173794667	88.65860075253337	400741.3125	1.3161705888947581E8	3	7911	64.51565739890833	335.0336748453217	1.4130689356937858	426.2779846191406	426.2883605957031
1188	426.28839111328125	91.6971011333333					1	DETECTED	426.2884 m/z @91.70 [151020OFc1_NvH-0949-Control-25.raw]	426.28839111328125	91.6971011333333	3.6424783384	92.4870228642667	88.84454452586671	195159.984375	1.0009327424199575E8	0	7911	2.0093699904001454	0.5044913802011711	0.008980332341347954	426.28839111328125	426.2929382324219
1189	426.30633544921875	90.6595674645333					1	DETECTED	426.3063 m/z @90.66 [151020OFc1_NvH-0949-Control-25.raw]	426.30633544921875	90.6595674645333	26.1241541642667	97.1018366410667	70.9776824768	183727.40625	9.328294304809684E7	0	7911	0.05686917198065089	0.5095375029170279	7.961726212213482	426.30255126953125	426.3145446777344
1190	426.32147216796875	91.8661931181333					1	DETECTED	426.3215 m/z @91.87 [151020OFc1_NvH-0949-Control-25.raw]	426.32147216796875	91.8661931181333	23.5839837730667	92.3103857234667	68.7264019504	60330.48046875	1.298376713008614E8	0	7911	0.2835900738448345	0.5032526232644924	1.7057978904484794	426.3165588378906	426.3298034667969
1191	426.358154296875	91.5183848906667					1	DETECTED	426.3582 m/z @91.52 [151020OFc1_NvH-0949-Control-25.raw]	426.358154296875	91.5183848906667	0.266450813866667	99.7162778938667	99.44982708000003	52830.46875	1.1597534862984292E8	0	7911	0.9064463671815446	0.5449190095866924	0.08983801917338481	426.3492126464844	426.36737060546875
1192	426.3895263671875	26.1702705850667					1	DETECTED	426.3895 m/z @26.17 [151020OFc1_NvH-0949-Control-25.raw]	426.3895263671875	26.1702705850667	2.89926392533333	92.4233632365333	89.52409931119998	325183.40625	1.1507958924021359E8	0	7911	0.08829932516185934	1.9050924827965483	1.507149478535172	426.3796081542969	426.3994445800781
1193	426.4129333496094	10.0040587706667					1	DETECTED	426.4129 m/z @10.00 [151020OFc1_NvH-0949-Control-25.raw]	426.4129333496094	10.0040587706667	4.6111112688	95.2524064624	90.6412951936	66934.34375	1.0861458281745854E8	0	7911	0.1048378408170727	8.4036878870252	0.0205302929125576	426.4029846191406	426.41400146484375
1194	426.42401123046875	38.0630454					1	DETECTED	426.4240 m/z @38.06 [151020OFc1_NvH-0949-Control-25.raw]	426.42401123046875	38.0630454	0.467134432533333	98.508733124	98.04159869146667	380767.625	1.1774097864102744E8	0	7911	0.2157414708200065	0.526187952551504	0.005749476315943825	426.41412353515625	426.4338684082031
1195	426.4581604003906	21.8921757509333					1	DETECTED	426.4582 m/z @21.89 [151020OFc1_NvH-0949-Control-25.raw]	426.4581604003906	21.8921757509333	2.99615257466667	99.4088860058667	96.41273343120004	287199.3125	1.1741299998175138E8	0	7911	0.10594969546184174	0.7457081738260076	0.501620600540132	426.44854736328125	426.4681396484375
1196	426.4693908691406	31.2152003445333					1	DETECTED	426.4694 m/z @31.22 [151020OFc1_NvH-0949-Control-25.raw]	426.4693908691406	31.2152003445333	3.25605800933333	97.9017885002667	94.64573049093337	284034.40625	1.1957131068538725E8	0	7911	17.47577607240565	0.6226991857075406	0.34294480327829074	426.46820068359375	426.47930908203125
1197	426.4814453125	42.1127499901333					1	DETECTED	426.4814 m/z @42.11 [151020OFc1_NvH-0949-Control-25.raw]	426.4814453125	42.1127499901333	2.92832543013333	98.3442520402667	95.41592661013337	215320.875	1.042974006600462E8	4	7911	0.18190374166634626	1.4540189299792445	2.2455658957673723	426.4794006347656	426.4914245605469
1198	426.50299072265625	34.5372396464					1	DETECTED	426.5030 m/z @34.54 [151020OFc1_NvH-0949-Control-25.raw]	426.50299072265625	34.5372396464	3.56719372	86.1410454608	82.5738517408	253294.703125	1.1029575085028951E8	0	7911	8.025150444076303	1.6295092865340304	0.7556042425689925	426.4930725097656	426.512939453125
1199	426.5276794433594	33.3809404490667					1	DETECTED	426.5277 m/z @33.38 [151020OFc1_NvH-0949-Control-25.raw]	426.5276794433594	33.3809404490667	4.2140195808	98.6017682322667	94.38774865146671	644294.625	1.2713370787237479E8	3	7911	0.6981500287250952	0.5052624920354513	0.05674843993606965	426.51812744140625	426.53765869140625
1200	426.54962158203125	36.1065989773333					1	DETECTED	426.5496 m/z @36.11 [151020OFc1_NvH-0949-Control-25.raw]	426.54962158203125	36.1065989773333	3.97023950373333	99.4088860058667	95.43864650213338	1642963.125	1.52403156468113E8	0	7911	0.20474925680904477	0.5144897935671654	0.20491899247759704	426.5396423339844	426.55950927734375
1201	426.56927490234375	34.8582339293333					1	DETECTED	426.5693 m/z @34.86 [151020OFc1_NvH-0949-Control-25.raw]	426.56927490234375	34.8582339293333	3.32327775333333	65.8661174336	62.54283968026667	1399623.25	1.0735618590993495E8	0	7911	0.185187079914229	1.1048365447497177	1.0524328262571376	426.5596618652344	426.569580078125
1202	426.57958984375	42.3716796144					1	DETECTED	426.5796 m/z @42.37 [151020OFc1_NvH-0949-Control-25.raw]	426.57958984375	42.3716796144	4.00755753893333	97.0574562437333	93.04989870479997	2541732.0	1.758806700947761E8	3	7911	0.25710245215661587	0.5080198668243301	0.013660901485824092	426.5696105957031	426.5894470214844
1203	426.602294921875	14.0826646258667					1	DETECTED	426.6023 m/z @14.08 [151020OFc1_NvH-0949-Control-25.raw]	426.602294921875	14.0826646258667	2.3954479992	99.879371472	97.4839234728	235516.21875	1.0920675186245751E8	0	7911	0.11126193656796168	23.771002005141703	1.3142928944671666	426.5923156738281	426.6120910644531
1204	426.6124572753906	27.2338600888					1	DETECTED	426.6125 m/z @27.23 [151020OFc1_NvH-0949-Control-25.raw]	426.6124572753906	27.2338600888	4.6396754976	95.9113523546667	91.27167685706671	219687.09375	1.1494446114740127E8	0	7911	0.042002104155010045	2.4873470041990173	0.00841494079314224	426.61236572265625	426.6224060058594
1205	426.62445068359375	38.1039968029333					1	DETECTED	426.6245 m/z @38.10 [151020OFc1_NvH-0949-Control-25.raw]	426.62445068359375	38.1039968029333	10.2120943773333	95.8139373450667	85.6018429677334	217897.0	1.0938568840125507E8	0	7911	0.12721424332629994	1.5345285821946217	121.34570332053579	426.6226806640625	426.6343078613281
1206	426.6965637207031	22.8555288893333					1	DETECTED	426.6966 m/z @22.86 [151020OFc1_NvH-0949-Control-25.raw]	426.6965637207031	22.8555288893333	5.68482423653333	80.3278345453333	74.64301030879997	67991.6171875	9.31098455541535E7	0	7911	4.4427957939423735	2.1735569919266005	3.3471139838532014	426.68658447265625	426.6981506347656
1207	426.708251953125	21.9476538834667					1	DETECTED	426.7083 m/z @21.95 [151020OFc1_NvH-0949-Control-25.raw]	426.708251953125	21.9476538834667	2.50349504666667	99.5847359770667	97.08124093040003	218803.03125	1.2644754448688798E8	0	7911	0.03806102667482847	9.728565729371427	0.11065554845669107	426.69830322265625	426.7086181640625
1208	426.7186279296875	23.6683346176					1	DETECTED	426.7186 m/z @23.67 [151020OFc1_NvH-0949-Control-25.raw]	426.7186279296875	23.6683346176	3.65180943013333	99.7929688013333	96.14115937119998	9551287.0	5.260544505483752E8	2	7911	0.32396747395746317	5.058721241270348	0.7580679223413881	426.70867919921875	426.7285461425781
1209	426.7360534667969	20.8837618242667					1	DETECTED	426.7361 m/z @20.88 [151020OFc1_NvH-0949-Control-25.raw]	426.7360534667969	20.8837618242667	3.24648708986667	96.2873071581333	93.04082006826663	3211509.75	1.671743084192628E8	4	7911	0.2006088484937969	0.5578486345370999	2.3158843621460132	426.7286376953125	426.7405700683594
[truncated: 30,120 more rows]
