# Supplementary material for: MSFC: a new feature construction method for accurate diagnosis of mass spectrometry data
Source: Sci Rep. 2023 Sep 21;13:15694. doi: 10.1038/s41598-023-42395-5 (PMC10514077; doi:10.1038/s41598-023-42395-5)
Supplement: Supplementary file 1 — Supplementary Information. [file 41598_2023_42395_MOESM1_ESM.zip › dataset/CRLM dataset/control/control26.csv]

row ID	row m/z	row retention time	row identity (main ID)	row identity (all IDs)	row identity (main ID + details)	row comment	row number of detected peaks	151020OFc1_NvH-0949-Control-26.raw Peak status	151020OFc1_NvH-0949-Control-26.raw Peak name	151020OFc1_NvH-0949-Control-26.raw Peak m/z	151020OFc1_NvH-0949-Control-26.raw Peak RT	151020OFc1_NvH-0949-Control-26.raw Peak RT start	151020OFc1_NvH-0949-Control-26.raw Peak RT end	151020OFc1_NvH-0949-Control-26.raw Peak duration time	151020OFc1_NvH-0949-Control-26.raw Peak height	151020OFc1_NvH-0949-Control-26.raw Peak area	151020OFc1_NvH-0949-Control-26.raw Peak charge	151020OFc1_NvH-0949-Control-26.raw Peak # data points	151020OFc1_NvH-0949-Control-26.raw Peak FWHM	151020OFc1_NvH-0949-Control-26.raw Peak tailing factor	151020OFc1_NvH-0949-Control-26.raw Peak asymmetry factor	151020OFc1_NvH-0949-Control-26.raw Peak m/z min	151020OFc1_NvH-0949-Control-26.raw Peak m/z max
1	399.99761962890625	45.9790929104					1	DETECTED	399.9976 m/z @45.98 [151020OFc1_NvH-0949-Control-26.raw]	399.99761962890625	45.9790929104	0.921145800266667	98.6377936677333	97.71664786746663	49080.98046875	1.2857555834985459E8	0	7978	95.30722552763055	1.116274579837633	1.2492670403921182	399.9964904785156	400.0025329589844
2	400.0125427246094	20.1958366437333					1	DETECTED	400.0125 m/z @20.20 [151020OFc1_NvH-0949-Control-26.raw]	400.0125427246094	20.1958366437333	0.0967151869333333	99.9970072018667	99.90029201493336	134634.140625	1.264747430912423E8	0	7978	6.894936453750571	3.2994325280737007	16.624911231147692	400.00262451171875	400.02203369140625
3	400.0344543457031	47.4474848112					1	DETECTED	400.0345 m/z @47.45 [151020OFc1_NvH-0949-Control-26.raw]	400.0344543457031	47.4474848112	0.0856403554666667	99.8896459802667	99.80400562480004	334970.03125	1.2455561784354246E8	0	7978	0.052310748806611684	7.498548467905345	0.634627526837323	400.0246276855469	400.04443359375
4	400.1246032714844	91.074754716					1	DETECTED	400.1246 m/z @91.07 [151020OFc1_NvH-0949-Control-26.raw]	400.1246032714844	91.074754716	0.6474441648	99.3959302450667	98.74848608026669	185201.109375	1.4021118693096098E8	0	7978	0.28792366825432225	0.5023462745063371	1.755935905317955	400.1151123046875	400.13372802734375
5	400.15875244140625	91.0292011133333					1	DETECTED	400.1588 m/z @91.03 [151020OFc1_NvH-0949-Control-26.raw]	400.15875244140625	91.0292011133333	7.2360336424	97.2380224938667	90.00198885146669	109323.765625	1.1677089676360624E8	0	7978	0.8105026257932906	0.5370484943339034	0.004225848623159228	400.1496276855469	400.1682434082031
6	400.18511962890625	17.6994105072					1	DETECTED	400.1851 m/z @17.70 [151020OFc1_NvH-0949-Control-26.raw]	400.18511962890625	17.6994105072	3.03490583626667	99.4387611229333	96.40385528666663	317189.5625	1.1649696572195768E8	0	7978	0.15383956147161726	0.6886754663486786	30.516869270162417	400.1751708984375	400.187255859375
7	400.1972961425781	24.6992874453333					1	DETECTED	400.1973 m/z @24.70 [151020OFc1_NvH-0949-Control-26.raw]	400.1972961425781	24.6992874453333	3.2459322016	97.0124222208	93.7664900192	489081.59375	1.507928991384939E8	0	7978	18.48521947927204	1.0573558346650822	1.1369930573708646	400.18731689453125	400.20257568359375
8	400.21258544921875	23.5154946125333					1	DETECTED	400.2126 m/z @23.52 [151020OFc1_NvH-0949-Control-26.raw]	400.21258544921875	23.5154946125333	2.53566081066667	98.043679728	95.50801891733333	5208642.5	4.700307049102855E8	2	7978	0.20489225168268632	0.8261349291259212	0.2623978412305143	400.20263671875	400.2225646972656
9	400.2226257324219	20.0628690346667					1	DETECTED	400.2226 m/z @20.06 [151020OFc1_NvH-0949-Control-26.raw]	400.2226257324219	20.0628690346667	1.89444087253333	99.7070936789333	97.81265280639998	3232177.75	3.00820144094849E8	2	7978	5.364167599349408	27.796901587865236	4.328820415160963	400.22259521484375	400.2313537597656
10	400.2413635253906	35.5962176786667					1	DETECTED	400.2414 m/z @35.60 [151020OFc1_NvH-0949-Control-26.raw]	400.2413635253906	35.5962176786667	1.54953637893333	99.8467691597333	98.29723278079997	9.4823616E7	2.08397506354472E9	3	7978	0.2953580914630649	1.2617940830876337	1.1183889029935115	400.23138427734375	400.2508850097656
11	400.2550048828125	23.2110462445333					1	DETECTED	400.2550 m/z @23.21 [151020OFc1_NvH-0949-Control-26.raw]	400.2550048828125	23.2110462445333	3.37443910853333	95.3284540701333	91.95401496159998	274659.4375	1.836739146415841E8	0	7978	69.21936802502572	2.367728978784296	0.9167858039067008	400.2513732910156	400.2552795410156
12	400.2652893066406	40.5644711253333					1	DETECTED	400.2653 m/z @40.56 [151020OFc1_NvH-0949-Control-26.raw]	400.2652893066406	40.5644711253333	0.375165997066667	95.7441494752	95.36898347813333	777155.1875	1.5741664889092052E8	2	7978	0.1440924004123545	2.21053858791997	1.2274100827025447	400.25531005859375	400.2745056152344
13	400.2772521972656	20.3136664224					1	DETECTED	400.2773 m/z @20.31 [151020OFc1_NvH-0949-Control-26.raw]	400.2772521972656	20.3136664224	0.008628696	91.3890160522667	91.3803873562667	136125.359375	9.668456573350468E7	0	7978	0.14655002699008435	2.2501900411998905	0.5566294738177752	400.2761535644531	400.2856140136719
14	400.3066101074219	89.8049563821333					1	DETECTED	400.3066 m/z @89.80 [151020OFc1_NvH-0949-Control-26.raw]	400.3066101074219	89.8049563821333	5.21339356293333	92.3994251557333	87.18603159279996	219958.453125	2.0939837483007857E8	0	7978	86.28007520889362	0.5122074238986796	0.017966532647744	400.2977294921875	400.3164978027344
15	400.3418884277344	91.4167464504					1	DETECTED	400.3419 m/z @91.42 [151020OFc1_NvH-0949-Control-26.raw]	400.3418884277344	91.4167464504	0.008628696	99.9970072018667	99.98837850586669	82645.640625	1.7940552920694938E8	0	7978	0.49114590684753523	0.5428936431163732	0.05761580282582781	400.33233642578125	400.3517761230469
16	400.41082763671875	44.2280900189333					1	DETECTED	400.4108 m/z @44.23 [151020OFc1_NvH-0949-Control-26.raw]	400.41082763671875	44.2280900189333	3.9472246832	99.3316809984	95.3844563152	100653.9296875	1.187687849641128E8	0	7978	88.22547590600443	1.329337603307688	1.6593372455416817	400.4009094238281	400.42041015625
17	400.4432373046875	36.9885666909333					1	DETECTED	400.4432 m/z @36.99 [151020OFc1_NvH-0949-Control-26.raw]	400.4432373046875	36.9885666909333	2.88244834853333	94.3654275848	91.48297923626667	422112.21875	1.6296761640243894E8	0	7978	0.2128526512898219	0.506766944182647	0.05219861443522414	400.4333190917969	400.4532165527344
18	400.4601135253906	13.461007412					1	DETECTED	400.4601 m/z @13.46 [151020OFc1_NvH-0949-Control-26.raw]	400.4601135253906	13.461007412	3.0449243824	97.8367318205333	94.7918074381333	176328.203125	1.3089420517470886E8	0	7978	6.2817289612608	0.5625287329419233	0.14928386140977135	400.4532470703125	400.46343994140625
19	400.47344970703125	20.2733212618667					1	DETECTED	400.4734 m/z @20.27 [151020OFc1_NvH-0949-Control-26.raw]	400.47344970703125	20.2733212618667	2.99448901386667	99.4495235296	96.45503451573333	1191471.625	1.779102537909566E8	4	7978	1.7637852793320299	3.0901235109219996	22.121405148896116	400.4634704589844	400.4834289550781
20	400.49627685546875	10.3401924042667					1	DETECTED	400.4963 m/z @10.34 [151020OFc1_NvH-0949-Control-26.raw]	400.49627685546875	10.3401924042667	2.9435381256	96.5074515229333	93.5639133973333	475503.4375	1.332143305020599E8	4	7978	0.18627217844072774	42.57495043197629	1.3299209804659258	400.4864501953125	400.50616455078125
21	400.5162658691406	17.9374168421333					1	DETECTED	400.5163 m/z @17.94 [151020OFc1_NvH-0949-Control-26.raw]	400.5162658691406	17.9374168421333	3.91881847706667	58.5216863104	54.60286783333333	83667.890625	7.81593432410832E7	0	7978	7.612350895722054	3.177474348104225	0.01956224477194246	400.50628662109375	400.51690673828125
22	400.52691650390625	13.3425017952					1	DETECTED	400.5269 m/z @13.34 [151020OFc1_NvH-0949-Control-26.raw]	400.52691650390625	13.3425017952	4.7062574816	95.4753750314667	90.76911754986669	214535.015625	1.4336610971704233E8	0	7978	14.465897965522537	1.337450271571553	1.5584911637910601	400.5169372558594	400.52978515625
23	400.539794921875	41.749230796					1	DETECTED	400.5398 m/z @41.75 [151020OFc1_NvH-0949-Control-26.raw]	400.539794921875	41.749230796	3.18750584906667	99.8575087290667	96.67000288000003	350630.625	1.2992047581550553E8	0	7978	18.133045120084173	0.5025458856667848	0.10760104327633244	400.5298156738281	400.54840087890625
24	400.55841064453125	48.5044582688					1	DETECTED	400.5584 m/z @48.50 [151020OFc1_NvH-0949-Control-26.raw]	400.55841064453125	48.5044582688	1.14820310933333	98.1412347317333	96.99303162239998	641865.0625	1.4901019739711365E8	3	7978	34.238279749109935	0.5087825382973107	0.0031754036770134104	400.5484619140625	400.562744140625
25	400.57275390625	35.5962176786667					1	DETECTED	400.5728 m/z @35.60 [151020OFc1_NvH-0949-Control-26.raw]	400.57275390625	35.5962176786667	3.5576999792	99.9433514890667	96.3856515098667	6.838832E7	1.4869606342324674E9	3	7978	0.27800953855492594	1.1962092550391936	1.3628932779307978	400.56280517578125	400.58270263671875
26	400.5832214355469	23.8629907744					1	DETECTED	400.5832 m/z @23.86 [151020OFc1_NvH-0949-Control-26.raw]	400.5832214355469	23.8629907744	3.46189856693333	81.1044306461333	77.64253207919997	458076.03125	1.1448486347674622E8	0	7978	0.1316382049585556	0.7519258848156808	0.013752565445023616	400.58294677734375	400.5929870605469
27	400.5981750488281	36.0120108877333					1	DETECTED	400.5982 m/z @36.01 [151020OFc1_NvH-0949-Control-26.raw]	400.5981750488281	36.0120108877333	4.12479320746667	96.2928011594667	92.16800795200004	151424.359375	1.0519613663910882E8	0	7978	0.08622082096638195	1.484122239149964	1.9661485023667051	400.5935363769531	400.5983581542969
28	400.60845947265625	31.8528267581333					1	DETECTED	400.6085 m/z @31.85 [151020OFc1_NvH-0949-Control-26.raw]	400.60845947265625	31.8528267581333	3.01482215813333	96.894329748	93.87950758986668	253249.84375	1.2424412481578252E8	0	7978	0.16805442247857272	0.5060126888975824	1.5352868576962277	400.5984802246094	400.6150817871094
29	400.6250915527344	24.9323034853333					1	DETECTED	400.6251 m/z @24.93 [151020OFc1_NvH-0949-Control-26.raw]	400.6250915527344	24.9323034853333	2.39792318	95.9935965930667	93.59567341306669	257220.296875	1.1706087838678198E8	0	7978	0.08342597650320016	0.5089628067606771	7.278194952358423	400.6151123046875	400.6339111328125
30	400.64398193359375	37.0704028197333					1	DETECTED	400.6440 m/z @37.07 [151020OFc1_NvH-0949-Control-26.raw]	400.64398193359375	37.0704028197333	1.7397598672	98.9946789682667	97.25491910106669	536475.375	1.2653246554069635E8	0	7978	0.14842886915928233	0.5411379735146731	1.135516089724401	400.63409423828125	400.6539001464844
31	400.6824951171875	33.6181567088					1	DETECTED	400.6825 m/z @33.62 [151020OFc1_NvH-0949-Control-26.raw]	400.6824951171875	33.6181567088	3.70006487946667	94.8851196048	91.18505472533333	49606.84765625	1.2057979647198118E8	0	7978	0.08500267295790565	1.6261298064111696	2.2586641319311984	400.6730651855469	400.6846618652344
32	400.6947937011719	38.3764902834667					1	DETECTED	400.6948 m/z @38.38 [151020OFc1_NvH-0949-Control-26.raw]	400.6947937011719	38.3764902834667	3.32621679386667	98.745558632	95.41934183813333	1073492.375	1.4191762467174864E8	2	7978	0.19238009307397874	0.5388129505406183	0.01969675191444603	400.684814453125	400.70477294921875
33	400.7049255371094	26.0994273242667					1	DETECTED	400.7049 m/z @26.10 [151020OFc1_NvH-0949-Control-26.raw]	400.7049255371094	26.0994273242667	3.84270877386667	60.7183322168	56.87562344293333	231507.15625	9.521949890397228E7	0	7978	12.9695533921679	0.5547913446142316	0.24398383930072362	400.7048034667969	400.710693359375
34	400.7207336425781	26.3009755810667					1	DETECTED	400.7207 m/z @26.30 [151020OFc1_NvH-0949-Control-26.raw]	400.7207336425781	26.3009755810667	2.77039149653333	95.5388724416	92.76848094506667	1266421.75	2.3163969709021568E8	2	7978	5.737431312928848	0.7022128573958306	0.248627063597437	400.71075439453125	400.73065185546875
35	400.7349548339844	18.6181629330667					1	DETECTED	400.7350 m/z @18.62 [151020OFc1_NvH-0949-Control-26.raw]	400.7349548339844	18.6181629330667	2.3670444672	96.7228464754667	94.35580200826669	775548.0625	1.7110710593147987E8	2	7978	4.205497528273934	1.5924087017387292	0.24944829491972506	400.7307434082031	400.74298095703125
36	400.75299072265625	9.21127619626666					1	DETECTED	400.7530 m/z @9.21 [151020OFc1_NvH-0949-Control-26.raw]	400.75299072265625	9.21127619626666	3.3167818304	95.274898712	91.95811688159999	3336389.0	2.6798419193924788E8	2	7978	12.303224749847674	58.45140712349062	9.890378237755103	400.7430419921875	400.7607727050781
37	400.7711181640625	21.9916537997333					1	DETECTED	400.7711 m/z @21.99 [151020OFc1_NvH-0949-Control-26.raw]	400.7711181640625	21.9916537997333	2.26333475493333	96.830359552	94.56702479706668	1.1016251E7	2.779260938806895E8	2	7978	0.16827531220814151	1.8045678882715208	1.7327066694840438	400.7613525390625	400.78094482421875
38	400.7840270996094	14.1740491653333					1	DETECTED	400.7840 m/z @14.17 [151020OFc1_NvH-0949-Control-26.raw]	400.7840270996094	14.1740491653333	1.63425621655	99.3316809984	97.69742478185	146601.609375	1.1949593851597212E8	0	7978	0.1372824261099872	10.614359394269425	21.873387361671718	400.7811279296875	400.7939453125
39	400.80145263671875	53.6141878021333					1	DETECTED	400.8015 m/z @53.61 [151020OFc1_NvH-0949-Control-26.raw]	400.80145263671875	53.6141878021333	4.64960450346667	99.6856837352	95.03607923173332	42234.4921875	1.2079894218641707E8	0	7978	94.10786804794012	0.9767619424926629	0.9528083601548937	400.7941589355469	400.80316162109375
40	400.8258361816406	24.9426862872					1	DETECTED	400.8258 m/z @24.94 [151020OFc1_NvH-0949-Control-26.raw]	400.8258361816406	24.9426862872	1.85323949173333	99.7933094314667	97.94006993973336	352751.6875	1.3538344120684668E8	0	7978	0.06791926439165508	0.806136689240332	0.5056341983795813	400.81585693359375	400.8346862792969
41	400.8447265625	37.0419577637333					1	DETECTED	400.8447 m/z @37.04 [151020OFc1_NvH-0949-Control-26.raw]	400.8447265625	37.0419577637333	0.218978780533333	99.975574444	99.75659566346667	362544.90625	1.1733402229373235E8	0	7978	0.15481669441102497	0.5785549588857928	0.11354191562880321	400.8348083496094	400.85467529296875
42	400.8614196777344	13.3425017952					1	DETECTED	400.8614 m/z @13.34 [151020OFc1_NvH-0949-Control-26.raw]	400.8614196777344	13.3425017952	0.319390291733333	99.7933094314667	99.47391913973337	172914.484375	1.352479540695732E8	0	7978	5.493506077854555	0.521494112265791	4.052800139108267	400.854736328125	400.8646240234375
43	400.8746337890625	41.7007770584					1	DETECTED	400.8746 m/z @41.70 [151020OFc1_NvH-0949-Control-26.raw]	400.8746337890625	41.7007770584	0.008628696	99.9863241725333	99.9776954765333	173314.4375	1.2634771814490442E8	0	7978	29.580414589837464	1.3537662850015961	1.7031315929428275	400.86474609375	400.8773498535156
44	400.8873596191406	26.7114772165333					1	DETECTED	400.8874 m/z @26.71 [151020OFc1_NvH-0949-Control-26.raw]	400.8873596191406	26.7114772165333	0.008628696	99.9970072018667	99.98837850586669	2736883.25	1.8290791455247185E8	3	7978	0.13743558422132907	1.1879221777336308	0.07351721292793667	400.8774108886719	400.8954162597656
45	400.90545654296875	35.5962176786667					1	DETECTED	400.9055 m/z @35.60 [151020OFc1_NvH-0949-Control-26.raw]	400.90545654296875	35.5962176786667	0.0420451226666667	99.975574444	99.93352932133334	2.5646564E7	6.145095973975292E8	0	7978	0.2466971071692754	1.1813096758715007	1.8777429115002935	400.8955383300781	400.9154357910156
46	400.91656494140625	50.9690159816					1	DETECTED	400.9166 m/z @50.97 [151020OFc1_NvH-0949-Control-26.raw]	400.91656494140625	50.9690159816	0.0967151869333333	99.9970072018667	99.90029201493336	866443.1875	1.597952318709489E8	3	7978	10.875124417990918	0.5044991944315603	0.014041035585970738	400.9154968261719	400.9264831542969
47	400.9437255859375	9.19626790133333					1	DETECTED	400.9437 m/z @9.20 [151020OFc1_NvH-0949-Control-26.raw]	400.9437255859375	9.19626790133333	0.008628696	99.975574444	99.966945748	216074.515625	1.2386241620582874E8	0	7978	22.725296303998793	0.6821954818529545	22.011337829289346	400.9337463378906	400.9447021484375
48	400.9547119140625	18.3114474826667					1	DETECTED	400.9547 m/z @18.31 [151020OFc1_NvH-0949-Control-26.raw]	400.9547119140625	18.3114474826667	0.0199079293333333	99.9863241725333	99.96641624319997	757146.3125	1.2756193432362294E8	4	7978	0.10508752556167167	1.2981598267747128	0.039876029129385177	400.94476318359375	400.9646911621094
49	400.96563720703125	18.564142568					1	DETECTED	400.9656 m/z @18.56 [151020OFc1_NvH-0949-Control-26.raw]	400.96563720703125	18.564142568	0.1297456744	99.9539804298667	99.8242347554667	442276.5625	1.3227414124839535E8	0	7978	0.04643200824124705	0.6999782973851676	0.18164818601809365	400.9647216796875	400.9756164550781
50	400.9781799316406	31.3483404632					1	DETECTED	400.9782 m/z @31.35 [151020OFc1_NvH-0949-Control-26.raw]	400.9781799316406	31.3483404632	0.230172232	99.9647742890667	99.7346020570667	340151.625	1.2478036371895514E8	0	7978	0.14063325087009915	0.5110009963188029	0.006488432103381096	400.97564697265625	400.988037109375
51	401.0009765625	23.5563709632					1	DETECTED	401.0010 m/z @23.56 [151020OFc1_NvH-0949-Control-26.raw]	401.0009765625	23.5563709632	0.008628696	99.7825703370667	99.7739416410667	1094648.25	1.3412063222065064E8	0	7978	0.18122890439879313	0.7165310635103105	0.014774669764166465	400.9909973144531	401.010498046875
52	401.02667236328125	24.9025790482667					1	DETECTED	401.0267 m/z @24.90 [151020OFc1_NvH-0949-Control-26.raw]	401.02667236328125	24.9025790482667	0.008628696	99.8789441112	99.8703154152	206134.53125	1.3349833434952956E8	0	7978	0.043219669906875424	1.6880054970968468	0.32199112082514153	401.0167236328125	401.0363464355469
53	401.102294921875	89.7575758538667					1	DETECTED	401.1023 m/z @89.76 [151020OFc1_NvH-0949-Control-26.raw]	401.102294921875	89.7575758538667	0.0199079293333333	99.3530557586667	99.33314782933337	209913.453125	1.3235073124524248E8	0	7978	99.30867632005089	0.5538063768994594	0.1075395274534588	401.09234619140625	401.1122741699219
54	401.1593017578125	91.074754716					1	DETECTED	401.1593 m/z @91.07 [151020OFc1_NvH-0949-Control-26.raw]	401.1593017578125	91.074754716	1.64498931201667	99.5031416829333	97.85815237091663	333254.125	1.2196592948164509E8	0	7978	0.31412210192767986	1.8297708821016712	0.8995224767098188	401.1505126953125	401.1692810058594
55	401.18011474609375	15.0858340216					1	DETECTED	401.1801 m/z @15.09 [151020OFc1_NvH-0949-Control-26.raw]	401.18011474609375	15.0858340216	4.3454262824	99.3316809984	94.986254716	379172.15625	1.2813528753359076E8	0	7978	0.09802820629053066	26.503383959279507	17.50397067070911	401.1709289550781	401.1827697753906
56	401.1927795410156	17.5931786570667					1	DETECTED	401.1928 m/z @17.59 [151020OFc1_NvH-0949-Control-26.raw]	401.1927795410156	17.5931786570667	1.96665701413333	98.9081074272	96.94145041306666	602434.5	1.458717011614008E8	0	7978	20.94575594793992	0.7346273016695933	1.7130254937945535	401.1830749511719	401.1968078613281
57	401.2068176269531	32.6483391693333					1	DETECTED	401.2068 m/z @32.65 [151020OFc1_NvH-0949-Control-26.raw]	401.2068176269531	32.6483391693333	3.12512776746667	97.7501289392	94.62500117173333	2119809.25	2.047423060124502E8	3	7978	21.597189417371418	0.7038234042947177	0.021711424960310633	401.19683837890625	401.216796875
58	401.22174072265625	26.7114772165333					1	DETECTED	401.2217 m/z @26.71 [151020OFc1_NvH-0949-Control-26.raw]	401.22174072265625	26.7114772165333	2.66772422453333	94.6496451285333	91.98192090399996	1954423.625	2.078619241700479E8	3	7978	0.11899345887988844	0.5160085839556376	0.1295967221050779	401.2168273925781	401.23040771484375
59	401.24041748046875	35.6305898853333					1	DETECTED	401.2404 m/z @35.63 [151020OFc1_NvH-0949-Control-26.raw]	401.24041748046875	35.6305898853333	2.4551364864	96.7766064168	94.32146993040001	5561557.5	3.817068398173042E8	3	7978	7.820556601756685	0.5214235028750105	0.33881939932514743	401.2304382324219	401.2503662109375
60	401.25445556640625	9.21127619626666					1	DETECTED	401.2545 m/z @9.21 [151020OFc1_NvH-0949-Control-26.raw]	401.25445556640625	9.21127619626666	3.21662448773333	95.0256909717333	91.80906648399997	1272482.625	1.7193465572624147E8	0	7978	12.29576329864002	111.02036741265047	78.77518554515021	401.2504577636719	401.26220703125
61	401.2724609375	22.0040447677333					1	DETECTED	401.2725 m/z @22.00 [151020OFc1_NvH-0949-Control-26.raw]	401.2724609375	22.0040447677333	5.51654623173333	92.0511058933333	86.53455966159997	4646347.5	1.7178460158801764E8	0	7978	0.14074456131346125	1.7083563318735124	1.5793980501138702	401.2624816894531	401.2806701660156
62	401.2868957519531	29.6940782528					1	DETECTED	401.2869 m/z @29.69 [151020OFc1_NvH-0949-Control-26.raw]	401.2868957519531	29.6940782528	0.319390291733333	99.7179686770667	99.39857838533337	276248.53125	1.4475486820501685E8	0	7978	10.052849037280769	2.5102682523409876	0.16530623223768706	401.2841491699219	401.2947998046875
63	401.30218505859375	53.1545326469333					1	DETECTED	401.3022 m/z @53.15 [151020OFc1_NvH-0949-Control-26.raw]	401.30218505859375	53.1545326469333	53.1545326469333	92.3707463357333	39.2162136888	37575.140625	5.573802047627447E7	0	7978	38.6046912414806	null	null	401.30218505859375	401.3103942871094
64	401.4259948730469	12.012541976					1	DETECTED	401.4260 m/z @12.01 [151020OFc1_NvH-0949-Control-26.raw]	401.4259948730469	12.012541976	2.42821609493333	98.7997956866667	96.37157959173337	301882.8125	1.37720639894333E8	0	7978	13.186145721166858	0.8432911814238556	39.43053218600625	401.4160461425781	401.4359436035156
65	401.4472351074219	27.8168515072					1	DETECTED	401.4472 m/z @27.82 [151020OFc1_NvH-0949-Control-26.raw]	401.4472351074219	27.8168515072	2.81126038426667	95.4013906605333	92.59013027626662	474582.46875	1.2395993325680295E8	0	7978	9.575084824165106	0.5051775969264847	0.01167855176484054	401.437255859375	401.4571533203125
66	401.4658203125	21.739290196					1	DETECTED	401.4658 m/z @21.74 [151020OFc1_NvH-0949-Control-26.raw]	401.4658203125	21.739290196	2.23209516346667	97.0981736936	94.86607853013334	130859.3671875	1.1262651181269602E8	0	7978	3.20947084631743	3.0223649737100797	0.6042770987019717	401.4573059082031	401.471435546875
67	401.4814758300781	30.3741185234667					1	DETECTED	401.4815 m/z @30.37 [151020OFc1_NvH-0949-Control-26.raw]	401.4814758300781	30.3741185234667	2.30507596613333	99.7179686770667	97.41289271093336	279137.25	1.2405818246844849E8	0	7978	0.2677714860970788	0.6268402269342994	0.6919096910763591	401.47149658203125	401.491455078125
68	401.50323486328125	23.5154946125333					1	DETECTED	401.5032 m/z @23.52 [151020OFc1_NvH-0949-Control-26.raw]	401.50323486328125	23.5154946125333	2.20162945226667	99.1564227738667	96.95479332160002	210563.890625	1.1568997532555115E8	0	7978	0.09261148481817472	0.511089284001215	0.019584058517055	401.49334716796875	401.512939453125
69	401.51495361328125	14.6473348469333					1	DETECTED	401.5150 m/z @14.65 [151020OFc1_NvH-0949-Control-26.raw]	401.51495361328125	14.6473348469333	5.43441842106667	63.1311253448	57.69670692373333	60343.8671875	9.423257514544207E7	0	7978	0.0390730395977652	3.1312943837057543	668.9936536782913	401.5139465332031	401.5163269042969
70	401.5267333984375	9.27678750186667					1	DETECTED	401.5267 m/z @9.28 [151020OFc1_NvH-0949-Control-26.raw]	401.5267333984375	9.27678750186667	3.48096104346667	99.7503144114667	96.26935336800004	144222.5	1.1043973284569296E8	0	7978	0.08064511988864886	1.0647989602025514	62.57416574209002	401.5170593261719	401.5310363769531
71	401.5410461425781	32.6483391693333					1	DETECTED	401.5410 m/z @32.65 [151020OFc1_NvH-0949-Control-26.raw]	401.5410461425781	32.6483391693333	3.42385777706667	96.9480774632	93.52421968613332	1321368.25	1.5135355130355698E8	0	7978	0.022004947533446284	0.5380237165389614	0.08954996202793739	401.5310974121094	401.551025390625
72	401.56298828125	17.6052537701333					1	DETECTED	401.5630 m/z @17.61 [151020OFc1_NvH-0949-Control-26.raw]	401.56298828125	17.6052537701333	3.15774832666667	99.4067051592	96.24895683253334	1.0443417E7	2.8273324114882374E8	3	7978	0.9731973160201797	1.4770755832792852	0.9705635803027626	401.5530090332031	401.57293701171875
73	401.5774841308594	43.2949984453333					1	DETECTED	401.5775 m/z @43.29 [151020OFc1_NvH-0949-Control-26.raw]	401.5774841308594	43.2949984453333	1.86358728986667	89.7316155328	87.86802824293333	1474691.25	1.6265621616722676E8	0	7978	7.71417087270342	0.7496006847258933	0.48613200333257933	401.572998046875	401.5872802734375
74	401.588623046875	45.875167472					1	DETECTED	401.5886 m/z @45.88 [151020OFc1_NvH-0949-Control-26.raw]	401.588623046875	45.875167472	3.2459322016	86.0400221272	82.7940899256	200951.59375	1.1186129041254255E8	0	7978	0.15478135329284726	1.309555594286899	null	401.5876770019531	401.5984802246094
75	401.6262512207031	11.9354306032					1	DETECTED	401.6263 m/z @11.94 [151020OFc1_NvH-0949-Control-26.raw]	401.6262512207031	11.9354306032	2.32578001466667	95.9721944992	93.64641448453332	344465.0	1.1827326234542587E8	0	7978	0.1786155638010456	1.0916508537999798	9.274802622099982	401.616455078125	401.6361083984375
76	401.6815490722656	15.098963612					1	DETECTED	401.6815 m/z @15.10 [151020OFc1_NvH-0949-Control-26.raw]	401.6815490722656	15.098963612	4.55361192586667	60.1663983469333	55.61278642106663	194799.109375	9.009034247370751E7	0	7978	0.1144344604729941	1.068057719393607	0.706501951570353	401.67156982421875	401.68768310546875
77	401.69775390625	27.8528244770667					1	DETECTED	401.6978 m/z @27.85 [151020OFc1_NvH-0949-Control-26.raw]	401.69775390625	27.8528244770667	3.5576999792	96.0470043850667	92.4893044058667	399359.3125	1.224290703282656E8	0	7978	10.245064385683264	0.5671126441385567	1.7466684862326882	401.68780517578125	401.7044982910156
78	401.7145080566406	39.6805062581333					1	DETECTED	401.7145 m/z @39.68 [151020OFc1_NvH-0949-Control-26.raw]	401.7145080566406	39.6805062581333	1.85323949173333	96.7121569869333	94.85891749519996	669617.125	1.3148695242160587E8	2	7978	0.312047545431966	0.5078413562102295	0.014090732948762494	401.70465087890625	401.7145080566406
79	401.7245178222656	15.0078607248					1	DETECTED	401.7245 m/z @15.01 [151020OFc1_NvH-0949-Control-26.raw]	401.7245178222656	15.0078607248	2.7598459736	94.6699633896	91.910117416	1278234.75	1.7113853297646454E8	2	7978	4.047096230381953	0.6895180604568497	104.84141709775786	401.71466064453125	401.7344970703125
80	401.7456970214844	31.8528267581333					1	DETECTED	401.7457 m/z @31.85 [151020OFc1_NvH-0949-Control-26.raw]	401.7456970214844	31.8528267581333	2.3155238256	98.5080285162667	96.19250469066671	4372928.5	2.3076020893241253E8	2	7978	0.232387536680001	0.5600170725459467	0.020718898041605743	401.7357482910156	401.75567626953125
81	401.75592041015625	9.2213993768					1	DETECTED	401.7559 m/z @9.22 [151020OFc1_NvH-0949-Control-26.raw]	401.75592041015625	9.2213993768	2.96383760506667	87.8787576456	84.91492004053333	307610.78125	1.0105392247229683E8	0	7978	12.146432602001067	43.105482083471145	1.1138267697775688	401.7557067871094	401.7637939453125
82	401.77447509765625	21.9916537997333					1	DETECTED	401.7745 m/z @21.99 [151020OFc1_NvH-0949-Control-26.raw]	401.77447509765625	21.9916537997333	5.24164570506667	82.7480574552	77.50641175013332	1161050.625	1.243222613407641E8	0	7978	0.12183422650904419	1.4447888132285802	2.9732767914335874	401.7646484375	401.7843322753906
83	401.82708740234375	11.8943646690667					1	DETECTED	401.8271 m/z @11.89 [151020OFc1_NvH-0949-Control-26.raw]	401.82708740234375	11.8943646690667	0.547364432266667	99.8575087290667	99.31014429680003	243910.765625	1.3322525729154773E8	0	7978	0.23002130684323063	1.7365983894379058	160.94665020247697	401.8171691894531	401.8368835449219
84	401.8605651855469	21.0464708410667					1	DETECTED	401.8606 m/z @21.05 [151020OFc1_NvH-0949-Control-26.raw]	401.8605651855469	21.0464708410667	0.008628696	99.9219312256	99.9133025296	2272691.25	1.7089677021443495E8	3	7978	0.15206631628858247	0.5174917457253605	1.6794993464571317	401.8507995605469	401.87054443359375
85	401.87640380859375	11.6246629146667					1	DETECTED	401.8764 m/z @11.62 [151020OFc1_NvH-0949-Control-26.raw]	401.87640380859375	11.6246629146667	0.008628696	99.8575087290667	99.84888003306669	897838.625	1.8847858798265898E8	3	7978	21.425592301307415	2.6672264078466426	10.490617349439697	401.8705749511719	401.8863830566406
86	401.8969421386719	17.6052537701333					1	DETECTED	401.8969 m/z @17.61 [151020OFc1_NvH-0949-Control-26.raw]	401.8969421386719	17.6052537701333	0.008628696	99.9863241725333	99.9776954765333	6672332.0	2.2729314778187808E8	0	7978	0.19168450325287978	0.5271851202098902	1.0418819988848065	401.886962890625	401.90679931640625
87	401.9118347167969	43.3825289432					1	DETECTED	401.9118 m/z @43.38 [151020OFc1_NvH-0949-Control-26.raw]	401.9118347167969	43.3825289432	0.008628696	99.9863241725333	99.9776954765333	722623.0	1.3701414492819217E8	3	7978	3.74356863323856	0.5364145931193153	0.01786839935060117	401.9070739746094	401.9216613769531
88	401.9349670410156	7.6513016448					1	DETECTED	401.9350 m/z @7.65 [151020OFc1_NvH-0949-Control-26.raw]	401.9349670410156	7.6513016448	0.174480756266667	99.7825703370667	99.60808958080004	57004.6171875	1.153895665100226E8	0	7978	0.8970238281452456	0.6294349861522985	1.1609865726912458	401.9336853027344	401.9449157714844
89	401.9570617675781	13.2933043584					1	DETECTED	401.9571 m/z @13.29 [151020OFc1_NvH-0949-Control-26.raw]	401.9570617675781	13.2933043584	0.0199079293333333	99.9863241725333	99.96641624319997	261192.578125	1.242245642986377E8	0	7978	7.152766471782112	4.953786326930099	1.2642379143884008	401.94708251953125	401.967041015625
90	401.9780578613281	22.4483090202667					1	DETECTED	401.9781 m/z @22.45 [151020OFc1_NvH-0949-Control-26.raw]	401.9780578613281	22.4483090202667	0.008628696	99.9970072018667	99.98837850586669	163835.296875	1.2323289632058465E8	0	7978	0.9025368955400417	3.3995521756810243	0.21106952989635003	401.9682312011719	401.9872131347656
91	401.9986572265625	90.8525153693333					1	DETECTED	401.9987 m/z @90.85 [151020OFc1_NvH-0949-Control-26.raw]	401.9986572265625	90.8525153693333	0.008628696	99.8146468586667	99.8060181626667	52301.06640625	1.1953823556239806E8	0	7978	0.08318493188257037	0.5468220977369889	0.09484295842944021	401.98876953125	402.0085754394531
92	402.01531982421875	43.8130904954667					1	DETECTED	402.0153 m/z @43.81 [151020OFc1_NvH-0949-Control-26.raw]	402.01531982421875	43.8130904954667	0.008628696	99.9863241725333	99.9776954765333	47265.12109375	1.275130780254271E8	0	7978	92.8342378007416	1.2167438772065022	1.3712148055323363	402.0086669921875	402.0173645019531
93	402.0274658203125	11.956063448					1	DETECTED	402.0275 m/z @11.96 [151020OFc1_NvH-0949-Control-26.raw]	402.0274658203125	11.956063448	0.297273729333333	99.8896459802667	99.59237225093338	104685.421875	1.2968552935130925E8	0	7978	0.030759383973133936	0.5438440752868086	1.2456230838573281	402.017578125	402.0372619628906
94	402.052490234375	22.4864647181333					1	DETECTED	402.0525 m/z @22.49 [151020OFc1_NvH-0949-Control-26.raw]	402.052490234375	22.4864647181333	0.0310930882666667	99.8682734866667	99.83718039840002	763745.25	1.2175860222571208E8	0	7978	0.04347058327992315	2.7636092059155675	2.2791196657691026	402.0426940917969	402.062255859375
95	402.16265869140625	91.074754716					1	DETECTED	402.1627 m/z @91.07 [151020OFc1_NvH-0949-Control-26.raw]	402.16265869140625	91.074754716	6.13860446373333	99.9326709909333	93.79406652719997	50152.43359375	1.2552042343108454E8	0	7978	77.02985534779606	0.5521445594639305	0.10428911892786091	402.15277099609375	402.1697692871094
96	402.1797790527344	11.0892882405333					1	DETECTED	402.1798 m/z @11.09 [151020OFc1_NvH-0949-Control-26.raw]	402.1797790527344	11.0892882405333	0.008628696	99.9970072018667	99.98837850586669	546476.75	1.1096875622178705E9	3	7978	36.401935632100766	4.117274983235319	1.6156214705919032	402.1768493652344	402.1822814941406
97	402.1950378417969	21.0701679936					1	DETECTED	402.1950 m/z @21.07 [151020OFc1_NvH-0949-Control-26.raw]	402.1950378417969	21.0701679936	3.1153274944	92.4125857125333	89.2972582181333	1318813.25	1.5174895635549644E8	0	7978	0.1628347115173625	0.717292374102252	44.43705958237909	402.1854248046875	402.20501708984375
98	402.2052001953125	37.2548093394667					1	DETECTED	402.2052 m/z @37.25 [151020OFc1_NvH-0949-Control-26.raw]	402.2052001953125	37.2548093394667	4.42109666746667	91.6267961328	87.20569946533332	665774.8125	1.7232719447924075E8	2	7978	8.139193512659322	0.5211192945243841	0.036063270492976744	402.2050476074219	402.2064514160156
99	402.21649169921875	22.4864647181333					1	DETECTED	402.2165 m/z @22.49 [151020OFc1_NvH-0949-Control-26.raw]	402.21649169921875	22.4864647181333	2.9128925432	95.2870863037333	92.3741937605333	960963.625	2.0768388051447338E8	2	7978	10.973465874112867	1.1795257793490965	0.07611369514816783	402.2065124511719	402.2207946777344
100	402.2308044433594	17.6052537701333					1	DETECTED	402.2308 m/z @17.61 [151020OFc1_NvH-0949-Control-26.raw]	402.2308044433594	17.6052537701333	2.40809822053333	98.464883276	96.05678505546666	2377441.5	2.1334577393138963E8	2	7978	0.1518000486369182	14.954553311343691	2.443948526988934	402.2208251953125	402.24078369140625
101	402.247314453125	31.8528267581333					1	DETECTED	402.2473 m/z @31.85 [151020OFc1_NvH-0949-Control-26.raw]	402.247314453125	31.8528267581333	1.99750026746667	99.9647742890667	97.96727402160002	1493839.75	1.8591635736204872E8	0	7978	9.432974357973436	3.341918180596914	6.522321652365854	402.2408142089844	402.2572937011719
102	402.2759094238281	22.0442445848					1	DETECTED	402.2759 m/z @22.04 [151020OFc1_NvH-0949-Control-26.raw]	402.2759094238281	22.0442445848	3.08588816453333	99.2776694912	96.19178132666667	216088.53125	1.3335631401496845E8	0	7978	2.621649838663739	3.03599968727091	26.262739457723658	402.26654052734375	402.2856750488281
103	402.30364990234375	91.8289336682667					1	DETECTED	402.3036 m/z @91.83 [151020OFc1_NvH-0949-Control-26.raw]	402.30364990234375	91.8289336682667	0.9975557128	98.5836421381333	97.5860864253333	210880.71875	1.2598634408521205E8	0	7978	0.0721352771830368	0.5371826819206592	1.2140724271756003	402.2984924316406	402.3106994628906
104	402.321533203125	89.8049563821333					1	DETECTED	402.3215 m/z @89.80 [151020OFc1_NvH-0949-Control-26.raw]	402.321533203125	89.8049563821333	7.40730483813333	92.3994251557333	84.99212031759997	317910.375	1.5817454521973547E8	0	7978	82.43464776243393	0.5115178949641275	0.015819004590313816	402.3117980957031	402.3311462402344
105	402.4180603027344	24.1374372277333					1	DETECTED	402.4181 m/z @24.14 [151020OFc1_NvH-0949-Control-26.raw]	402.4180603027344	24.1374372277333	2.89254018853333	95.4965187872	92.60397859866667	852464.1875	1.367317465956792E8	0	7978	0.17462242368353031	1.866633056501681	5.975073364347687	402.408203125	402.4280090332031
106	402.4501037597656	24.3458077914667					1	DETECTED	402.4501 m/z @24.35 [151020OFc1_NvH-0949-Control-26.raw]	402.4501037597656	24.3458077914667	3.65271771733333	99.3101190282667	95.65740131093337	208819.109375	1.1906641917845704E8	0	7978	0.7539994341704812	3.2802993530702493	0.32520280931747814	402.4404296875	402.451171875
107	402.46124267578125	30.9020376882667					1	DETECTED	402.4612 m/z @30.90 [151020OFc1_NvH-0949-Control-26.raw]	402.46124267578125	30.9020376882667	3.22628922426667	95.2220887864	91.99579956213333	895214.4375	1.6209357468988708E8	0	7978	8.38079138551413	0.5604702426997116	0.68293805585995	402.4512634277344	402.47119140625
108	402.472900390625	17.8847196442667					1	DETECTED	402.4729 m/z @17.88 [151020OFc1_NvH-0949-Control-26.raw]	402.472900390625	17.8847196442667	2.9536337616	95.3082646842667	92.3546309226667	358265.0	1.5115628660302013E8	0	7978	0.35519570969915293	0.7701062496820846	0.3098301393787512	402.47125244140625	402.4755859375
109	402.4857177734375	33.8910809565333					1	DETECTED	402.4857 m/z @33.89 [151020OFc1_NvH-0949-Control-26.raw]	402.4857177734375	33.8910809565333	2.40809822053333	99.4173362717333	97.00923805119997	592453.0625	1.2721802722546208E8	0	7978	0.11159848688381402	0.5107822901512876	52.908150842312224	402.4757995605469	402.495361328125
110	402.5222473144531	18.5284266565333					1	DETECTED	402.5222 m/z @18.53 [151020OFc1_NvH-0949-Control-26.raw]	402.5222473144531	18.5284266565333	2.88244834853333	95.8179795106667	92.93553116213337	185499.234375	1.0049575198558299E8	0	7978	0.11791139677951534	0.5168822803807269	0.01206285488512538	402.512451171875	402.5271911621094
111	402.53729248046875	22.4483090202667					1	DETECTED	402.5373 m/z @22.45 [151020OFc1_NvH-0949-Control-26.raw]	402.53729248046875	22.4483090202667	3.57698903306667	94.2747452690667	90.69775623600003	497605.6875	1.2312078900420383E8	0	7978	1.7514355823438166	0.8239807457147271	0.5173575014065736	402.5273132324219	402.53729248046875
112	402.54730224609375	23.9611164898667					1	DETECTED	402.5473 m/z @23.96 [151020OFc1_NvH-0949-Control-26.raw]	402.54730224609375	23.9611164898667	0.876870805866667	98.1627632981333	97.28589249226663	1632587.0	1.7005228075135317E8	3	7978	0.22047715728503547	2.6047416231097533	11.226074511844821	402.5373229980469	402.5572814941406
113	402.5632629394531	16.6056876061333					1	DETECTED	402.5633 m/z @16.61 [151020OFc1_NvH-0949-Control-26.raw]	402.5632629394531	16.6056876061333	3.44263629093333	97.0338764218667	93.59124013093336	1415222.5	1.7045964463218254E8	3	7978	0.20474634579106876	10.847587657205683	16.428185208021944	402.55731201171875	402.5732116699219
114	402.5751647949219	11.4200571962667					1	DETECTED	402.5752 m/z @11.42 [151020OFc1_NvH-0949-Control-26.raw]	402.5751647949219	11.4200571962667	3.51932934826667	95.0256909717333	91.50636162346663	754951.25	1.414665867711024E8	0	7978	0.1539553280574335	77.91771995715489	1.4911595424507131	402.57330322265625	402.5850524902344
115	402.6184387207031	24.0840940208					1	DETECTED	402.6184 m/z @24.08 [151020OFc1_NvH-0949-Control-26.raw]	402.6184387207031	24.0840940208	2.8720780704	95.7228662704	92.85078820000001	1068833.125	1.4662387869757324E8	0	7978	0.06968841517483781	0.5610450393530672	0.2525366644821295	402.608642578125	402.62835693359375
116	402.6542053222656	22.5054973437333					1	DETECTED	402.6542 m/z @22.51 [151020OFc1_NvH-0949-Control-26.raw]	402.6542053222656	22.5054973437333	2.38767317093333	99.7286831013333	97.34100993039998	214315.71875	1.1869231606783079E8	0	7978	2.040110499484218	1.0378529272363044	30.630655921593863	402.64422607421875	402.6600646972656
117	402.6710205078125	23.7954078930667					1	DETECTED	402.6710 m/z @23.80 [151020OFc1_NvH-0949-Control-26.raw]	402.6710205078125	23.7954078930667	3.18750584906667	91.0009224354667	87.81341658640004	392403.28125	1.1846299667729226E8	0	7978	0.3415722527996756	1.4986282126165738	1.6284887819816165	402.6612854003906	402.6802978515625
118	402.6839904785156	51.477322					1	DETECTED	402.6840 m/z @51.48 [151020OFc1_NvH-0949-Control-26.raw]	402.6839904785156	51.477322	4.04184042213333	92.7558565768	88.71401615466667	65348.07421875	1.5150930431750712E8	0	7978	70.70161831500853	0.9351018815845701	1.0207441651320177	402.6810607910156	402.688232421875
119	402.69854736328125	25.9158051088					1	DETECTED	402.6985 m/z @25.92 [151020OFc1_NvH-0949-Control-26.raw]	402.69854736328125	25.9158051088	0.397111771466667	97.6963666141333	97.29925484266663	1408763.5	1.6247090115035838E8	2	7978	0.3915152631602048	1.0532913118757328	0.11919434892571631	402.6885681152344	402.70751953125
120	402.717529296875	22.0040447677333					1	DETECTED	402.7175 m/z @22.00 [151020OFc1_NvH-0949-Control-26.raw]	402.717529296875	22.0040447677333	2.61645594986667	99.5137894589333	96.89733350906663	1580072.125	2.0299704579407415E8	0	7978	0.1828270175396156	0.7149890534248038	1.9096405470037205	402.70758056640625	402.7275085449219
121	402.7402038574219	30.3741185234667					1	DETECTED	402.7402 m/z @30.37 [151020OFc1_NvH-0949-Control-26.raw]	402.7402038574219	30.3741185234667	2.38767317093333	98.9081074272	96.52043425626667	1191391.875	2.1705190690895763E8	2	7978	0.05312983001264371	0.6254045680795969	1.468243494715133	402.730224609375	402.75018310546875
122	402.7581787109375	23.3700442165333					1	DETECTED	402.7582 m/z @23.37 [151020OFc1_NvH-0949-Control-26.raw]	402.7581787109375	23.3700442165333	2.72905667013333	98.9839144648	96.25485779466666	340482.875	1.2760776723815419E8	2	7978	0.06869992270074832	0.5515604225221968	0.10916278939434085	402.75054931640625	402.7679748535156
123	402.8193054199219	24.1123126205333					1	DETECTED	402.8193 m/z @24.11 [151020OFc1_NvH-0949-Control-26.raw]	402.8193054199219	24.1123126205333	0.1858291448	99.9326709909333	99.74684184613331	605157.4375	1.3750371226501387E8	0	7978	0.1292714757848472	0.5590416424309885	0.13548822288920728	402.8094177246094	402.8290710449219
124	402.8581848144531	11.9898241050667					1	DETECTED	402.8582 m/z @11.99 [151020OFc1_NvH-0949-Control-26.raw]	402.8581848144531	11.9898241050667	0.008628696	99.9970072018667	99.98837850586669	1862765.125	1.4429502931794426E8	0	7978	0.1699029669906178	2.5699469185746007	2.5941516855374087	402.8482971191406	402.8681640625
125	402.87152099609375	22.3548622250667					1	DETECTED	402.8715 m/z @22.35 [151020OFc1_NvH-0949-Control-26.raw]	402.87152099609375	22.3548622250667	0.218978780533333	99.7286831013333	99.50970432079997	258399.953125	1.0093865895544036E8	0	7978	10.47872669275231	0.9529591199995896	0.3987011302890262	402.86822509765625	402.87158203125
126	402.881591796875	23.9404689805333					1	DETECTED	402.8816 m/z @23.94 [151020OFc1_NvH-0949-Control-26.raw]	402.881591796875	23.9404689805333	0.0199079293333333	99.9112105381333	99.89130260879998	902084.875	1.52831531598182E8	0	7978	0.17876496853644497	0.5141447338905628	17.688674443007663	402.87164306640625	402.88543701171875
127	402.89544677734375	26.6891670517333					1	DETECTED	402.8954 m/z @26.69 [151020OFc1_NvH-0949-Control-26.raw]	402.89544677734375	26.6891670517333	0.0638241445333333	99.975574444	99.91175029946668	1772406.25	1.8041725852123654E8	3	7978	16.80773808383536	0.6812235153596623	0.6150991062509172	402.8854675292969	402.9054260253906
128	402.9094543457031	11.3910406138667					1	DETECTED	402.9095 m/z @11.39 [151020OFc1_NvH-0949-Control-26.raw]	402.9094543457031	11.3910406138667	0.008628696	99.975574444	99.966945748	430274.0	1.2791917869822228E8	0	7978	0.15226096736726724	2.4263292284817144	1.4304531273805152	402.90545654296875	402.91912841796875
129	402.9212341308594	49.3004176624					1	DETECTED	402.9212 m/z @49.30 [151020OFc1_NvH-0949-Control-26.raw]	402.9212341308594	49.3004176624	0.008628696	99.5352290853333	99.5266003893333	58160.08203125	1.154536616264633E8	0	7978	99.18301360979139	0.9980451039516759	0.9982645077955236	402.9194641113281	402.9310607910156
130	402.9318542480469	48.5176765869333					1	DETECTED	402.9319 m/z @48.52 [151020OFc1_NvH-0949-Control-26.raw]	402.9318542480469	48.5176765869333	0.008628696	99.8467691597333	99.8381404637333	43605.51171875	1.3548188511096647E8	0	7978	95.7137571440943	1.0186272311561138	1.2685829064435008	402.9312438964844	402.9376220703125
131	402.9477844238281	11.6246629146667					1	DETECTED	402.9478 m/z @11.62 [151020OFc1_NvH-0949-Control-26.raw]	402.9477844238281	11.6246629146667	0.008628696	99.9004062037333	99.8917775077333	298123.75	1.1047199419048461E8	0	7978	0.16208182382177583	0.6482305030578285	0.8543672988566259	402.93792724609375	402.9492492675781
132	402.95928955078125	15.2127058704					1	DETECTED	402.9593 m/z @15.21 [151020OFc1_NvH-0949-Control-26.raw]	402.95928955078125	15.2127058704	0.218978780533333	99.9970072018667	99.77802842133336	698772.9375	1.3998707565274486E8	4	7978	3.3178938324555354	0.7028945340130404	0.4920855270644175	402.9493103027344	402.9692687988281
133	402.9714660644531	50.6270841613333					1	DETECTED	402.9715 m/z @50.63 [151020OFc1_NvH-0949-Control-26.raw]	402.9714660644531	50.6270841613333	0.0199079293333333	99.6856837352	99.66577580586667	132575.734375	1.4517308403735718E8	0	7978	84.68011947201404	1.0042102065568395	1.383720722506406	402.96929931640625	402.97564697265625
134	402.98565673828125	33.6904015381333					1	DETECTED	402.9857 m/z @33.69 [151020OFc1_NvH-0949-Control-26.raw]	402.98565673828125	33.6904015381333	0.008628696	99.8252030797333	99.8165743837333	294919.65625	1.2637048376597798E8	0	7978	0.18688367193740163	0.5165279085583658	0.00906192423311401	402.9757080078125	402.99542236328125
135	403.00341796875	44.3335223256					1	DETECTED	403.0034 m/z @44.33 [151020OFc1_NvH-0949-Control-26.raw]	403.00341796875	44.3335223256	0.0856403554666667	99.8789441112	99.79330375573333	49864.30859375	1.2712691299945255E8	0	7978	96.10925508468844	1.1790589629766928	1.370204897963695	402.9956970214844	403.0094299316406
136	403.0198059082031	24.073752624					1	DETECTED	403.0198 m/z @24.07 [151020OFc1_NvH-0949-Control-26.raw]	403.0198059082031	24.073752624	0.008628696	99.8682734866667	99.85964479066669	229628.390625	1.696487900425655E8	0	7978	1.3287119991190224	0.736249422465436	46.55536566278646	403.0099182128906	403.0297546386719
137	403.0378723144531	39.7110391298667					1	DETECTED	403.0379 m/z @39.71 [151020OFc1_NvH-0949-Control-26.raw]	403.0378723144531	39.7110391298667	2.37729215893333	99.975574444	97.59828228506667	51763.96484375	1.22776707451636E8	0	7978	60.406707035262805	1.2408509482758905	1.4700132493607163	403.0298156738281	403.0473327636719
138	403.0857238769531	56.8776132296					1	DETECTED	403.0857 m/z @56.88 [151020OFc1_NvH-0949-Control-26.raw]	403.0857238769531	56.8776132296	0.0199079293333333	99.2993672653333	99.27945933599997	33107.7265625	1.1201606121907923E8	0	7978	98.88146402034677	0.881608248608458	0.7534113827393082	403.08428955078125	403.09564208984375
139	403.1725769042969	23.7349231485333					1	DETECTED	403.1726 m/z @23.73 [151020OFc1_NvH-0949-Control-26.raw]	403.1725769042969	23.7349231485333	0.008628696	99.9970072018667	99.98837850586669	246744.5	2.275994013675529E8	0	7978	10.736463068697194	3.8251575293400464	0.31769484015679395	403.1665954589844	403.1825256347656
140	403.19256591796875	12.0019067162667					1	DETECTED	403.1926 m/z @12.00 [151020OFc1_NvH-0949-Control-26.raw]	403.19256591796875	12.0019067162667	1.1054515568	97.9894425008	96.88399094399999	1196961.25	1.5812909030748495E8	3	7978	7.270922800535676	15.319193555668438	75.59509888285726	403.1825866699219	403.1943664550781
141	403.2044372558594	25.0542016666667					1	DETECTED	403.2044 m/z @25.05 [151020OFc1_NvH-0949-Control-26.raw]	403.2044372558594	25.0542016666667	0.669766968533333	99.8896459802667	99.21987901173337	3189331.25	2.4213774092130625E8	3	7978	0.32673974247192916	0.5917927909970639	0.11175893912625294	403.1944580078125	403.2054138183594
142	403.2154235839844	21.6509946621333					1	DETECTED	403.2154 m/z @21.65 [151020OFc1_NvH-0949-Control-26.raw]	403.2154235839844	21.6509946621333	2.20162945226667	98.7889666448	96.58733719253333	8284407.0	4.4919771329900444E8	3	7978	0.2139820220506934	4.598909490445165	0.3957788172153	403.2054443359375	403.22540283203125
143	403.2330017089844	31.8528267581333					1	DETECTED	403.2330 m/z @31.85 [151020OFc1_NvH-0949-Control-26.raw]	403.2330017089844	31.8528267581333	0.008628696	99.9970072018667	99.98837850586669	1101458.5	2.2369849133863518E8	2	7978	12.409837525336638	17.606033487941776	0.16456501561150522	403.2254333496094	403.2344055175781
144	403.24444580078125	55.161995488					1	DETECTED	403.2444 m/z @55.16 [151020OFc1_NvH-0949-Control-26.raw]	403.24444580078125	55.161995488	1.1693531144	99.5565306570667	98.3871775426667	1163934.75	1.890950898312983E8	2	7978	21.568627697620855	0.5087014972026433	0.1243512469500139	403.2344665527344	403.2544250488281
145	403.2558898925781	16.9127179976					1	DETECTED	403.2559 m/z @16.91 [151020OFc1_NvH-0949-Control-26.raw]	403.2558898925781	16.9127179976	2.56607535466667	96.4967557232	93.93068036853333	353763.34375	1.2448161342952926E8	0	7978	0.12222221743047967	1.2490839356543468	36.87083941195988	403.25445556640625	403.2642822265625
146	403.2679138183594	15.0751179674667					1	DETECTED	403.2679 m/z @15.08 [151020OFc1_NvH-0949-Control-26.raw]	403.2679138183594	15.0751179674667	3.03490583626667	92.3900359325333	89.35513009626662	88650.21875	1.1433389871804313E8	0	7978	76.41559103953195	3.7106958383531707	0.3219699671746114	403.2664489746094	403.27764892578125
147	403.30621337890625	91.9101432029333					1	DETECTED	403.3062 m/z @91.91 [151020OFc1_NvH-0949-Control-26.raw]	403.30621337890625	91.9101432029333	0.0199079293333333	98.5188055277333	98.49889759839998	47078.3046875	1.1776254485546868E8	0	7978	0.1671013800735892	0.535995118062664	0.07208100385670077	403.3041687011719	403.31591796875
148	403.33367919921875	60.6438330728					1	DETECTED	403.3337 m/z @60.64 [151020OFc1_NvH-0949-Control-26.raw]	403.33367919921875	60.6438330728	0.008628696	91.6787288608	91.6701001648	50745.05078125	1.2656385281471351E8	0	7978	91.74272651544743	0.7560239735950174	0.5120268614459788	403.3257751464844	403.3423156738281
149	403.3610534667969	35.7098557410667					1	DETECTED	403.3611 m/z @35.71 [151020OFc1_NvH-0949-Control-26.raw]	403.3610534667969	35.7098557410667	0.008628696	96.9051400650667	96.8965113690667	55975.19921875	1.2201431295147936E8	0	7978	96.92108627850996	1.4307809187879112	1.7160613343588527	403.3524169921875	403.37103271484375
150	403.3772277832031	39.7586453597333					1	DETECTED	403.3772 m/z @39.76 [151020OFc1_NvH-0949-Control-26.raw]	403.3772277832031	39.7586453597333	0.008628696	99.6211907448	99.6125620488	41730.296875	1.2784055968749532E8	0	7978	96.82797595548496	1.307193440759174	1.5063234205708682	403.37164306640625	403.3855285644531
151	403.3955383300781	42.6042565781333					1	DETECTED	403.3955 m/z @42.60 [151020OFc1_NvH-0949-Control-26.raw]	403.3955383300781	42.6042565781333	0.008628696	96.3358634189333	96.3272347229333	72403.796875	1.2411338817834985E8	0	7978	87.70567456997634	1.2369629102454018	1.5849061147940806	403.38580322265625	403.4054870605469
152	403.4541931152344	10.3945690186667					1	DETECTED	403.4542 m/z @10.39 [151020OFc1_NvH-0949-Control-26.raw]	403.4541931152344	10.3945690186667	0.0967151869333333	98.8648202146667	98.76810502773336	763109.4375	1.3789378179550755E8	3	7978	0.12507391892859054	4.977992100293185	60.6837395839552	403.4442138671875	403.46136474609375
153	403.47137451171875	33.4144337381333					1	DETECTED	403.4714 m/z @33.41 [151020OFc1_NvH-0949-Control-26.raw]	403.47137451171875	33.4144337381333	0.0967151869333333	95.68711696	95.59040177306666	1320887.125	1.5017287336789545E8	2	7978	12.719612684937552	0.5724069343949845	0.2300449730393095	403.4614562988281	403.4798889160156
154	403.48992919921875	12.8242451981333					1	DETECTED	403.4899 m/z @12.82 [151020OFc1_NvH-0949-Control-26.raw]	403.48992919921875	12.8242451981333	0.1077835936	99.2993672653333	99.1915836717333	2371877.5	1.6216070297440293E8	0	7978	0.19284837762536355	1.7889684423941206	2.2194695329347063	403.4801940917969	403.4999084472656
155	403.5041809082031	29.1799638026667					1	DETECTED	403.5042 m/z @29.18 [151020OFc1_NvH-0949-Control-26.raw]	403.5041809082031	29.1799638026667	0.174480756266667	89.6714122413333	89.49693148506664	97283.75	1.0732361932197085E8	0	7978	0.17669898222883518	1.5641405405876834	2.266691719824515	403.5000305175781	403.506103515625
156	403.5161437988281	29.1401802024					1	DETECTED	403.5161 m/z @29.14 [151020OFc1_NvH-0949-Control-26.raw]	403.5161437988281	29.1401802024	0.174480756266667	87.5381262592	87.36364550293334	164938.921875	1.2138391611786908E8	0	7978	9.590211515339963	2.1719870967359034	0.0016160454998020034	403.50616455078125	403.5161437988281
157	403.5261535644531	12.0019067162667					1	DETECTED	403.5262 m/z @12.00 [151020OFc1_NvH-0949-Control-26.raw]	403.5261535644531	12.0019067162667	0.1858291448	94.1579318994667	93.97210275466671	306099.125	1.4253020200585476E8	0	7978	10.036909643150855	0.7969310435546547	22.22653724500004	403.51617431640625	403.5261535644531
158	403.5361633300781	12.8242451981333					1	DETECTED	403.5362 m/z @12.82 [151020OFc1_NvH-0949-Control-26.raw]	403.5361633300781	12.8242451981333	0.1858291448	99.9004062037333	99.7145770589333	5590560.5	2.090894768419682E8	3	7978	0.15380535208393553	5.783163748999648	0.24706124097973564	403.5262145996094	403.5461120605469
159	403.5506286621094	26.9694549037333					1	DETECTED	403.5506 m/z @26.97 [151020OFc1_NvH-0949-Control-26.raw]	403.5506286621094	26.9694549037333	0.207807826133333	98.8757516632	98.66794383706667	715825.0625	1.5760056439651632E8	2	7978	0.6837616668983273	1.040008850036966	1.067261486131841	403.5461730957031	403.5605773925781
160	403.56427001953125	26.6782442776					1	DETECTED	403.5643 m/z @26.68 [151020OFc1_NvH-0949-Control-26.raw]	403.56427001953125	26.6782442776	0.218978780533333	86.7631558589333	86.54417707839997	403034.09375	1.3434846306338644E8	3	7978	0.1848165326907072	0.6495097417826595	0.22438313116235298	403.5606689453125	403.57305908203125
161	403.58306884765625	36.1434380210667					1	DETECTED	403.5831 m/z @36.14 [151020OFc1_NvH-0949-Control-26.raw]	403.58306884765625	36.1434380210667	0.218978780533333	95.6448712234667	95.42589244293336	910042.75	1.4003186046706825E8	2	7978	0.21970614112706244	0.5086513350509151	0.04662401836065428	403.5730895996094	403.5929870605469
162	403.60906982421875	29.0995229517333					1	DETECTED	403.6091 m/z @29.10 [151020OFc1_NvH-0949-Control-26.raw]	403.60906982421875	29.0995229517333	0.252425654133333	71.966100764	71.71367510986667	181307.90625	1.1090006862601037E8	0	7978	14.05911869538229	1.7006422700217056	0.01744338594905751	403.5990905761719	403.6111755371094
163	403.62139892578125	29.0995229517333					1	DETECTED	403.6214 m/z @29.10 [151020OFc1_NvH-0949-Control-26.raw]	403.62139892578125	29.0995229517333	0.263727628266667	96.9695060672	96.70577843893334	209247.640625	1.2680222216131586E8	0	7978	3.6435755734592092	2.047869496099682	6.561936948234184	403.6114196777344	403.6313781738281
164	403.645263671875	29.2422562512					1	DETECTED	403.6453 m/z @29.24 [151020OFc1_NvH-0949-Control-26.raw]	403.645263671875	29.2422562512	0.286046332	99.1134960626667	98.8274497306667	276659.4375	1.3244466298262742E8	0	7978	8.339233721241811	0.518824588129518	0.01946940750531927	403.6357727050781	403.65521240234375
165	403.6563720703125	29.0995229517333					1	DETECTED	403.6564 m/z @29.10 [151020OFc1_NvH-0949-Control-26.raw]	403.6563720703125	29.0995229517333	0.297273729333333	75.5216788168	75.22440508746668	199190.21875	1.1184912304575689E8	0	7978	0.18624417171393404	1.4990280301694112	0.01004046973610792	403.65533447265625	403.6648254394531
166	403.67486572265625	11.5235685912					1	DETECTED	403.6749 m/z @11.52 [151020OFc1_NvH-0949-Control-26.raw]	403.67486572265625	11.5235685912	0.297273729333333	98.7239942944	98.42672056506667	202114.09375	1.3091860806435585E8	0	7978	17.8347981505926	0.5898052363796794	4.556080678761608	403.6650695800781	403.6799011230469
167	403.6900939941406	19.132771756					1	DETECTED	403.6901 m/z @19.13 [151020OFc1_NvH-0949-Control-26.raw]	403.6900939941406	19.132771756	0.397111771466667	94.8140286741333	94.41691690266663	251002.1875	1.2305884196169847E8	3	7978	8.532070635418567	0.5465024097555193	82.45216397566843	403.68011474609375	403.7000732421875
168	403.70074462890625	14.0088717354667					1	DETECTED	403.7007 m/z @14.01 [151020OFc1_NvH-0949-Control-26.raw]	403.70074462890625	14.0088717354667	0.419484342133333	45.7913725610667	45.37188821893337	162809.421875	6.476638493348664E7	0	7978	1.3237101911688995	0.5246922209709116	3.924894609387563	403.70013427734375	403.701416015625
169	403.71142578125	26.4517691029333					1	DETECTED	403.7114 m/z @26.45 [151020OFc1_NvH-0949-Control-26.raw]	403.71142578125	26.4517691029333	0.408286437333333	98.4970932317333	98.08880679439997	7499462.5	5.1100615177131957E8	2	7978	0.280981924377798	0.5493403247937849	0.5090774208079709	403.7014465332031	403.72137451171875
170	403.7294006347656	21.72620248					1	DETECTED	403.7294 m/z @21.73 [151020OFc1_NvH-0949-Control-26.raw]	403.7294006347656	21.72620248	1.062206472	99.1241752370667	98.0619687650667	5663046.5	3.0833603340383035E8	2	7978	0.2568314401681029	0.7366565007324307	2.4564025302974732	403.721435546875	403.7393798828125
171	403.7397155761719	12.8356929469333					1	DETECTED	403.7397 m/z @12.84 [151020OFc1_NvH-0949-Control-26.raw]	403.7397155761719	12.8356929469333	1.08388556773333	97.4674297946667	96.38354422693337	2056037.0	1.9046426570291248E8	2	7978	19.641474315331287	0.7263430181008402	1.827916973841362	403.7394104003906	403.7496337890625
172	403.7514953613281	34.8039534834667					1	DETECTED	403.7515 m/z @34.80 [151020OFc1_NvH-0949-Control-26.raw]	403.7514953613281	34.8039534834667	1.0945497784	83.1848946704	82.090344892	256704.015625	1.3713635369951534E8	0	7978	5.742241768153519	0.6807374143087048	4.018558601754491	403.749755859375	403.761474609375
173	403.7709045410156	29.04736536					1	DETECTED	403.7709 m/z @29.05 [151020OFc1_NvH-0949-Control-26.raw]	403.7709045410156	29.04736536	1.0945497784	98.3144389696	97.21988919120001	185187.46875	1.2890046586997214E8	0	7978	19.163354428460238	2.185264367598201	0.1580617175506992	403.7615661621094	403.77972412109375
174	403.78973388671875	29.04736536					1	DETECTED	403.7897 m/z @29.05 [151020OFc1_NvH-0949-Control-26.raw]	403.78973388671875	29.04736536	1.1054515568	97.1089110773333	96.0034595205333	218824.984375	1.0329291909131156E8	0	7978	18.199494836974914	0.5089473460531606	0.02531168033948429	403.77978515625	403.79400634765625
175	403.8040771484375	17.445945224					1	DETECTED	403.8041 m/z @17.45 [151020OFc1_NvH-0949-Control-26.raw]	403.8040771484375	17.445945224	1.1054515568	99.1241752370667	98.01872368026669	296316.0	1.3880732719774556E8	0	7978	14.702817203035018	1.3156271807711843	0.8799686720726364	403.7940979003906	403.8139953613281
176	403.8167419433594	36.3318443850667					1	DETECTED	403.8167 m/z @36.33 [151020OFc1_NvH-0949-Control-26.raw]	403.8167419433594	36.3318443850667	1.11617849546667	99.2776694912	98.16149099573333	208098.0625	1.301522488724073E8	0	7978	3.6738988974869002	1.5993976447477367	0.01229718263688594	403.8141174316406	403.8266906738281
177	403.8342590332031	35.0630196968					1	DETECTED	403.8343 m/z @35.06 [151020OFc1_NvH-0949-Control-26.raw]	403.8342590332031	35.0630196968	0.330729453066667	99.9326709909333	99.60194153786664	192346.03125	1.3000004975115824E8	0	7978	7.994031786735274	1.7592175034845625	0.03851921091754939	403.8267517089844	403.84417724609375
178	403.85418701171875	31.8075810872					1	DETECTED	403.8542 m/z @31.81 [151020OFc1_NvH-0949-Control-26.raw]	403.85418701171875	31.8075810872	0.0199079293333333	99.4495235296	99.42961560026667	212565.9375	1.3604712276993123E8	0	7978	6.284155207927842	0.5262350240908534	0.06503862521538253	403.8442077636719	403.8602294921875
179	403.8702392578125	12.8242451981333					1	DETECTED	403.8702 m/z @12.82 [151020OFc1_NvH-0949-Control-26.raw]	403.8702392578125	12.8242451981333	0.0310930882666667	99.9970072018667	99.96591411360002	3453322.5	1.8885093610763493E8	3	7978	0.1515088989468545	0.564042173483819	148.05077556073385	403.86029052734375	403.8802185058594
180	403.8883361816406	19.5420837829333					1	DETECTED	403.8883 m/z @19.54 [151020OFc1_NvH-0949-Control-26.raw]	403.8883361816406	19.5420837829333	0.1297456744	99.9647742890667	99.8350286146667	729153.8125	1.6991865195506415E8	3	7978	0.13345041307199423	0.997576522552627	1.304776953860187	403.8802490234375	403.8982849121094
181	403.9002685546875	25.6016419226667					1	DETECTED	403.9003 m/z @25.60 [151020OFc1_NvH-0949-Control-26.raw]	403.9002685546875	25.6016419226667	0.008628696	99.9326709909333	99.9240422949333	202921.40625	1.38195549117691E8	0	7978	4.804350297479548	0.5344724010328024	0.09168024664067305	403.8983459472656	403.90814208984375
182	403.91815185546875	36.2508474874667					1	DETECTED	403.9182 m/z @36.25 [151020OFc1_NvH-0949-Control-26.raw]	403.91815185546875	36.2508474874667	0.0199079293333333	99.9863241725333	99.96641624319997	577161.0	1.579507014469171E8	3	7978	6.850895678654993	0.5046415502411097	0.018296819262906022	403.908203125	403.9281311035156
183	403.92926025390625	28.1946080362667					1	DETECTED	403.9293 m/z @28.19 [151020OFc1_NvH-0949-Control-26.raw]	403.92926025390625	28.1946080362667	0.008628696	99.4173362717333	99.4087075757333	246193.859375	1.2265840270829725E8	4	7978	8.200852872786964	0.5033862145457043	0.2288471884916532	403.92816162109375	403.9392395019531
184	403.95220947265625	26.5223351501333					1	DETECTED	403.9522 m/z @26.52 [151020OFc1_NvH-0949-Control-26.raw]	403.95220947265625	26.5223351501333	0.008628696	99.9970072018667	99.98837850586669	716226.1875	1.425739836841877E8	0	7978	16.18000183454741	0.8472721508706522	0.09812874841952846	403.9422302246094	403.962158203125
185	403.9732360839844	33.3615907936					1	DETECTED	403.9732 m/z @33.36 [151020OFc1_NvH-0949-Control-26.raw]	403.9732360839844	33.3615907936	0.0967151869333333	99.9539804298667	99.85726524293337	581970.8125	1.5668838298317882E8	0	7978	6.503625115088315	0.6018564937673008	0.01726576589741786	403.9632568359375	403.98321533203125
186	403.9937744140625	10.8741366624					1	DETECTED	403.9938 m/z @10.87 [151020OFc1_NvH-0949-Control-26.raw]	403.9937744140625	10.8741366624	0.274900426133333	99.9539804298667	99.67908000373338	876705.375	1.7066611465637782E8	4	7978	2.216550128927528	10.10336080048714	0.7889375717929404	403.9837951660156	404.0037536621094
187	404.00390625	32.3089235056					1	DETECTED	404.0039 m/z @32.31 [151020OFc1_NvH-0949-Control-26.raw]	404.00390625	32.3089235056	0.1297456744	99.9863241725333	99.8565784981333	195221.328125	1.6000358503509748E8	0	7978	6.9568246078712335	1.999449390225482	0.18818350998720146	404.0037841796875	404.0077819824219
188	404.0177917480469	36.3318443850667					1	DETECTED	404.0178 m/z @36.33 [151020OFc1_NvH-0949-Control-26.raw]	404.0177917480469	36.3318443850667	0.1077835936	99.9433514890667	99.8355678954667	225267.9375	1.479219344526208E8	0	7978	10.168477003422602	1.7711636858492543	0.029734122916148457	404.0078125	404.026123046875
189	404.0361633300781	25.0001674493333					1	DETECTED	404.0362 m/z @25.00 [151020OFc1_NvH-0949-Control-26.raw]	404.0361633300781	25.0001674493333	0.0199079293333333	98.5836421381333	98.56373420879997	292040.65625	1.6446296429114768E8	2	7978	15.283475724562457	25.125268834175337	1.173172619634982	404.02618408203125	404.046142578125
190	404.05181884765625	39.5133542397333					1	DETECTED	404.0518 m/z @39.51 [151020OFc1_NvH-0949-Control-26.raw]	404.05181884765625	39.5133542397333	0.9650598672	99.0379244461333	98.0728645789333	230239.328125	1.797627143704495E8	0	7978	13.605676250679682	1.2737453144758535	3.3759849125899155	404.0461730957031	404.0546875
191	404.064697265625	24.9742969149333					1	DETECTED	404.0647 m/z @24.97 [151020OFc1_NvH-0949-Control-26.raw]	404.064697265625	24.9742969149333	0.6474441648	99.8252030797333	99.17775891493329	302705.15625	1.7174589746973538E8	0	7978	11.587492614490557	2.637443512127261	6.238332312239943	404.0547180175781	404.070556640625
192	404.08056640625	39.1625999845333					1	DETECTED	404.0806 m/z @39.16 [151020OFc1_NvH-0949-Control-26.raw]	404.08056640625	39.1625999845333	0.0199079293333333	99.7718205245333	99.75191259519997	314627.90625	1.8963018723815605E8	0	7978	3.528004920970943	0.5329188933384009	0.16143413814423482	404.0705871582031	404.0905456542969
193	404.1029052734375	30.3277382893333					1	DETECTED	404.1029 m/z @30.33 [151020OFc1_NvH-0949-Control-26.raw]	404.1029052734375	30.3277382893333	0.547364432266667	99.8252030797333	99.27783864746664	305406.25	1.9873857333476573E8	2	7978	0.8986496227746308	0.5175637094105171	0.956649730471066	404.0929870605469	404.10968017578125
194	404.1197204589844	89.5383012197333					1	DETECTED	404.1197 m/z @89.54 [151020OFc1_NvH-0949-Control-26.raw]	404.1197204589844	89.5383012197333	0.008628696	99.9326709909333	99.9240422949333	5818267.0	3.838144546583585E8	0	7978	0.41164145441223354	0.8397187104595228	0.6649176480698579	404.1097412109375	404.12969970703125
195	404.13519287109375	30.9988760104					1	DETECTED	404.1352 m/z @31.00 [151020OFc1_NvH-0949-Control-26.raw]	404.13519287109375	30.9988760104	4.13671396026667	96.0150042818667	91.87829032160002	311069.0	2.2894768696965402E8	0	7978	9.53078247199251	2.4084506040548397	1.393916443624581	404.1297607421875	404.1362609863281
196	404.1462707519531	41.0357827930667					1	DETECTED	404.1463 m/z @41.04 [151020OFc1_NvH-0949-Control-26.raw]	404.1462707519531	41.0357827930667	0.442061510133333	94.0118466765333	93.56978516639997	419390.03125	2.4172824896120062E8	3	7978	16.16525372400609	1.5521953673191589	1.9870500327700862	404.13629150390625	404.15625
197	404.1575622558594	25.0542016666667					1	DETECTED	404.1576 m/z @25.05 [151020OFc1_NvH-0949-Control-26.raw]	404.1575622558594	25.0542016666667	0.0199079293333333	99.975574444	99.95566651466667	236852.578125	2.071938486498271E8	3	7978	6.653986005315634	0.7775544796824293	0.48426843346998066	404.15631103515625	404.1619873046875
198	404.1719970703125	40.8054102490667					1	DETECTED	404.1720 m/z @40.81 [151020OFc1_NvH-0949-Control-26.raw]	404.1719970703125	40.8054102490667	0.008628696	99.9970072018667	99.98837850586669	464303.21875	2.42247391250103E8	4	7978	14.25978409040767	1.2321594795958926	2.4461743222641963	404.1620788574219	404.18194580078125
199	404.18243408203125	45.5505195213333					1	DETECTED	404.1824 m/z @45.55 [151020OFc1_NvH-0949-Control-26.raw]	404.18243408203125	45.5505195213333	0.008628696	99.3959302450667	99.38730154906669	234405.265625	2.9439283622319067E8	0	7978	76.29601609000368	1.1180360669607665	1.2459869643667132	404.1820068359375	404.18267822265625
200	404.19268798828125	90.0658471064					1	DETECTED	404.1927 m/z @90.07 [151020OFc1_NvH-0949-Control-26.raw]	404.19268798828125	90.0658471064	0.0310930882666667	99.9970072018667	99.96591411360002	2904535.0	2.5076418245623863E8	2	7978	0.09851792461284958	0.5106215782748548	10.05677029524823	404.1827087402344	404.19317626953125
201	404.2032470703125	25.481019708					1	DETECTED	404.2032 m/z @25.48 [151020OFc1_NvH-0949-Control-26.raw]	404.2032470703125	25.481019708	1.8739368216	99.9112105381333	98.0372737165333	1.5153169E7	6.429940470090592E8	3	7978	0.29437422803835034	0.5347435023624606	0.14429861550745698	404.1932678222656	404.2132263183594
202	404.2138366699219	28.5290629368					1	DETECTED	404.2138 m/z @28.53 [151020OFc1_NvH-0949-Control-26.raw]	404.2138366699219	28.5290629368	2.9027675872	95.1182521749333	92.2154845877333	1654328.0	2.7377716579482883E8	3	7978	61.61180399799676	0.9912314941492862	16.725781390241846	404.2132568359375	404.2209777832031
203	404.2309875488281	21.72620248					1	DETECTED	404.2310 m/z @21.73 [151020OFc1_NvH-0949-Control-26.raw]	404.2309875488281	21.72620248	0.0199079293333333	99.9647742890667	99.94486635973337	2528386.75	3.6480649842909616E8	3	7978	0.28651222274705646	1.4974548964071288	1.3575716290966073	404.22100830078125	404.240966796875
204	404.24322509765625	44.9630926085333					1	DETECTED	404.2432 m/z @44.96 [151020OFc1_NvH-0949-Control-26.raw]	404.24322509765625	44.9630926085333	2.72905667013333	99.374497416	96.64544074586667	1076378.625	2.543849401836833E8	5	7978	14.863529037490999	2.1257986290833655	2.1359158036552044	404.2409973144531	404.2532043457031
205	404.2547607421875	41.8085262368					1	DETECTED	404.2548 m/z @41.81 [151020OFc1_NvH-0949-Control-26.raw]	404.2547607421875	41.8085262368	0.6474441648	96.4646580997333	95.81721393493329	275114.90625	2.287906005972196E8	0	7978	15.00443908245488	1.5887679344779855	2.123876350285052	404.25323486328125	404.2647399902344
206	404.27130126953125	38.5872917005333					1	DETECTED	404.2713 m/z @38.59 [151020OFc1_NvH-0949-Control-26.raw]	404.27130126953125	38.5872917005333	3.21662448773333	96.4537914152	93.23716692746667	273639.71875	2.5127464930521154E8	0	7978	4.536510957584447	1.2696438407216875	2.4619173425513607	404.2647705078125	404.2723693847656
207	404.28240966796875	42.6397705578667					1	DETECTED	404.2824 m/z @42.64 [151020OFc1_NvH-0949-Control-26.raw]	404.28240966796875	42.6397705578667	1.5601301856	96.486132788	94.9260026024	418760.78125	2.7761405725151825E8	0	7978	11.509578723681564	0.7357683064416949	0.7426717661445243	404.2724304199219	404.2923889160156
208	404.2952575683594	41.9582703042667					1	DETECTED	404.2953 m/z @41.96 [151020OFc1_NvH-0949-Control-26.raw]	404.2952575683594	41.9582703042667	4.19505704373333	97.7179019210667	93.52284487733337	230817.0625	2.746594513812669E8	0	7978	16.394099163957513	1.8024765016070747	2.2412916212402036	404.29241943359375	404.3020935058594
209	404.3121337890625	39.9575781658667					1	DETECTED	404.3121 m/z @39.96 [151020OFc1_NvH-0949-Control-26.raw]	404.3121337890625	39.9575781658667	15.4753609122667	96.486132788	81.01077187573331	289008.71875	2.501601787531374E8	0	7978	7.214733453855395	0.5813139807589409	0.5724742503488538	404.3021545410156	404.3149719238281
210	404.3249816894531	38.7575292682667					1	DETECTED	404.3250 m/z @38.76 [151020OFc1_NvH-0949-Control-26.raw]	404.3249816894531	38.7575292682667	15.4964690994667	96.4967557232	81.0002866237333	340860.25	2.124726532765448E8	0	7978	5.636044526246813	1.8372903548901802	0.4051559109435498	404.31500244140625	404.3349609375
211	404.34356689453125	49.6659677421333					1	DETECTED	404.3436 m/z @49.67 [151020OFc1_NvH-0949-Control-26.raw]	404.34356689453125	49.6659677421333	0.658567242666667	98.4003022690667	97.74173502640004	292777.59375	2.015697355794559E8	0	7978	10.900580264338721	1.2705146895141097	1.4583483599242741	404.3349914550781	404.3490295410156
212	404.359130859375	42.6159109485333					1	DETECTED	404.3591 m/z @42.62 [151020OFc1_NvH-0949-Control-26.raw]	404.359130859375	42.6159109485333	2.7598459736	98.4217544981333	95.6619085245333	349996.15625	2.2839874331622875E8	0	7978	7.667219762176565	0.5687421413018876	0.5756616676862703	404.3491516113281	404.3607177734375
213	404.3707580566406	42.9548794648					1	DETECTED	404.3708 m/z @42.95 [151020OFc1_NvH-0949-Control-26.raw]	404.3707580566406	42.9548794648	8.5742726088	99.0379244461333	90.4636518373333	374478.875	2.0444222419212008E8	2	7978	4.8090105859210155	0.6413237827784802	0.13499896675349093	404.36083984375	404.3807373046875
214	404.39385986328125	44.2920912018667					1	DETECTED	404.3939 m/z @44.29 [151020OFc1_NvH-0949-Control-26.raw]	404.39385986328125	44.2920912018667	3.5864035504	98.9731479189333	95.3867443685333	413206.0625	2.0791015646015665E8	2	7978	12.287107476781927	0.8819774086053439	8.005104192361106	404.3838806152344	404.40380859375
215	404.4139709472656	44.2920912018667					1	DETECTED	404.4140 m/z @44.29 [151020OFc1_NvH-0949-Control-26.raw]	404.4139709472656	44.2920912018667	2.48556371653333	99.9970072018667	97.51144348533336	618198.625	1.683463232227009E8	3	7978	3.40309579448148	1.9673573312854744	3.946342960765857	404.4042053222656	404.4239501953125
216	404.4286804199219	44.2920912018667					1	DETECTED	404.4287 m/z @44.29 [151020OFc1_NvH-0949-Control-26.raw]	404.4286804199219	44.2920912018667	2.5558898584	99.1241752370667	96.5682853786667	528625.625	1.8802558525898987E8	0	7978	15.537941262169149	0.725724592577778	6.325069558403417	404.4239807128906	404.43865966796875
217	404.4406433105469	44.2176567250667					1	DETECTED	404.4406 m/z @44.22 [151020OFc1_NvH-0949-Control-26.raw]	404.4406433105469	44.2176567250667	3.47149272773333	98.464883276	94.99339054826666	426409.9375	1.8104023814539167E8	0	7978	9.992392303576132	0.5352033092211611	59.09745443907492	404.4386901855469	404.45062255859375
218	404.4534606933594	26.4844438701333					1	DETECTED	404.4535 m/z @26.48 [151020OFc1_NvH-0949-Control-26.raw]	404.4534606933594	26.4844438701333	3.43331167093333	98.464883276	95.03157160506666	361445.0	1.77744113615235E8	0	7978	21.25140190978916	0.5229254481819932	10.38178430274445	404.4506530761719	404.46343994140625
219	404.465087890625	63.5012439888					1	DETECTED	404.4651 m/z @63.50 [151020OFc1_NvH-0949-Control-26.raw]	404.465087890625	63.5012439888	3.2459322016	98.4756142770667	95.2296820754667	300110.875	1.934265563410138E8	0	7978	16.971693011191682	0.8245793150013189	0.0029102606491971618	404.4634704589844	404.47503662109375
220	404.4835205078125	47.9469246893333					1	DETECTED	404.4835 m/z @47.95 [151020OFc1_NvH-0949-Control-26.raw]	404.4835205078125	47.9469246893333	1.8227691216	98.8538889688	97.0311198472	258065.65625	1.8747329943260145E8	2	7978	12.409165324670418	1.2691975820970811	0.4273693507754713	404.47509765625	404.4849548339844
221	404.4949951171875	10.8521134264					1	DETECTED	404.4950 m/z @10.85 [151020OFc1_NvH-0949-Control-26.raw]	404.4949951171875	10.8521134264	2.5558898584	98.8429682522667	96.28707839386671	384246.125	2.0923891408716232E8	2	7978	37.04773905201126	6.2970889931207426	286.15483040806083	404.4850158691406	404.50494384765625
222	404.5090637207031	47.7800729013333					1	DETECTED	404.5091 m/z @47.78 [151020OFc1_NvH-0949-Control-26.raw]	404.5090637207031	47.7800729013333	2.9435381256	99.8040280208	96.8604898952	283086.125	1.709574982222225E8	2	7978	4.2531995729861976	0.8863620033588444	1.1539718921203075	404.5050048828125	404.51904296875
223	404.5249328613281	47.0822867906667					1	DETECTED	404.5249 m/z @47.08 [151020OFc1_NvH-0949-Control-26.raw]	404.5249328613281	47.0822867906667	4.8821702784	98.8538889688	93.97171869040001	280652.65625	2.1343823685643303E8	0	7978	48.700676001926276	1.2394505383176022	0.287230565283882	404.5190734863281	404.5252685546875
224	404.5352783203125	17.8962020026667					1	DETECTED	404.5353 m/z @17.90 [151020OFc1_NvH-0949-Control-26.raw]	404.5352783203125	17.8962020026667	3.10563988666667	98.8648202146667	95.75918032800003	3145508.0	2.6157442936938092E8	3	7978	0.14558680585636452	1.0309003070334957	1.1722733350975383	404.5252990722656	404.5452575683594
225	404.5556945800781	40.6625954797333					1	DETECTED	404.5557 m/z @40.66 [151020OFc1_NvH-0949-Control-26.raw]	404.5556945800781	40.6625954797333	2.79083506453333	98.8757516632	96.08491659866668	1444683.0	2.2674787659208098E8	3	7978	0.10483780623304995	0.8099984614238076	0.7979794811342075	404.5457458496094	404.56561279296875
226	404.567626953125	21.0464708410667					1	DETECTED	404.5676 m/z @21.05 [151020OFc1_NvH-0949-Control-26.raw]	404.567626953125	21.0464708410667	5.38442928773333	98.8648202146667	93.48039092693337	316678.46875	2.5487927040192878E8	0	7978	35.19529425373902	0.5846597302675278	206.53825015846743	404.5657043457031	404.57318115234375
227	404.58319091796875	28.1763333026667					1	DETECTED	404.5832 m/z @28.18 [151020OFc1_NvH-0949-Control-26.raw]	404.58319091796875	28.1763333026667	3.2555715512	98.8864780712	95.63090652	3804821.0	2.737767145135088E8	3	7978	0.16432593735600065	3.2909247598140974	2.450060758452432	404.5732421875	404.5931701660156
228	404.5947570800781	50.2909799610667					1	DETECTED	404.5948 m/z @50.29 [151020OFc1_NvH-0949-Control-26.raw]	404.5947570800781	50.2909799610667	1.812575712	99.7933094314667	97.9807337194667	339851.15625	2.47106867583692E8	3	7978	3.9193208302189504	2.5903394400585347	2.41931177162994	404.5932312011719	404.6047058105469
229	404.6173400878906	55.7890940306667					1	DETECTED	404.6173 m/z @55.79 [151020OFc1_NvH-0949-Control-26.raw]	404.6173400878906	55.7890940306667	1.5601301856	99.8360487426667	98.2759185570667	311321.34375	2.0247588542692733E8	0	7978	12.111898405203327	0.7332390619268995	33.286423829469236	404.60736083984375	404.626708984375
230	404.63671875	74.9409123434667					1	DETECTED	404.6367 m/z @74.94 [151020OFc1_NvH-0949-Control-26.raw]	404.63671875	74.9409123434667	3.90977493813333	99.8360487426667	95.92627380453338	360904.3125	2.122646695533109E8	0	7978	20.5678904786416	0.801604585518763	0.25704671153226294	404.62677001953125	404.6466979980469
231	404.6543884277344	43.8130904954667					1	DETECTED	404.6544 m/z @43.81 [151020OFc1_NvH-0949-Control-26.raw]	404.6543884277344	43.8130904954667	0.954095672533333	99.9647742890667	99.01067861653337	313945.78125	2.235229464470863E8	0	7978	25.965399369397538	0.9120459795216636	0.3244891648752458	404.6467590332031	404.66436767578125
232	404.6675720214844	49.1640065925333					1	DETECTED	404.6676 m/z @49.16 [151020OFc1_NvH-0949-Control-26.raw]	404.6675720214844	49.1640065925333	3.956689688	99.9004062037333	95.9437165157333	222475.34375	2.5382588002828684E8	2	7978	31.11036679117062	1.0380107428000258	0.36131437511756287	404.6644287109375	404.66766357421875
233	404.67767333984375	15.5345561258667					1	DETECTED	404.6777 m/z @15.53 [151020OFc1_NvH-0949-Control-26.raw]	404.67767333984375	15.5345561258667	4.2449027088	99.975574444	95.7306717352	545792.6875	2.3867417228520477E8	2	7978	41.40243830066876	4.5267973999231605	139.35397674776564	404.667724609375	404.6876220703125
234	404.6886901855469	76.6262889402667					1	DETECTED	404.6887 m/z @76.63 [151020OFc1_NvH-0949-Control-26.raw]	404.6886901855469	76.6262889402667	4.255802764	99.9539804298667	95.69817766586671	261910.515625	2.2023590265890363E8	0	7978	18.285359448327746	0.5623440294285768	0.22514941668452665	404.6877136230469	404.69482421875
235	404.704833984375	25.4089376530667					1	DETECTED	404.7048 m/z @25.41 [151020OFc1_NvH-0949-Control-26.raw]	404.704833984375	25.4089376530667	3.12512776746667	99.9647742890667	96.83964652160003	7035990.5	3.8650215200540894E8	2	7978	0.26144267759017836	0.6180192591967029	0.27170990171388215	404.6948547363281	404.7148132324219
236	404.7192077636719	15.3972620901333					1	DETECTED	404.7192 m/z @15.40 [151020OFc1_NvH-0949-Control-26.raw]	404.7192077636719	15.3972620901333	2.86187376453333	99.9863241725333	97.12445040799997	525231.75	2.3163290473385167E8	0	7978	13.24768839159907	0.5540727174848668	228.68240427928475	404.71484375	404.72174072265625
237	404.7317810058594	12.4598810448					1	DETECTED	404.7318 m/z @12.46 [151020OFc1_NvH-0949-Control-26.raw]	404.7317810058594	12.4598810448	2.40809822053333	99.9970072018667	97.58890898133336	1321949.25	2.5346103515607122E8	2	7978	9.330029490694674	13.214025755835273	298.793845512002	404.7218017578125	404.74176025390625
238	404.7421569824219	41.3710952597333					1	DETECTED	404.7422 m/z @41.37 [151020OFc1_NvH-0949-Control-26.raw]	404.7421569824219	41.3710952597333	2.69831354613333	99.9863241725333	97.28801062639997	854943.1875	2.4562674465539733E8	0	7978	13.276869160568275	0.7134990958354179	1.4123690189599984	404.7417907714844	404.75213623046875
239	404.7562255859375	67.889873216					1	DETECTED	404.7562 m/z @67.89 [151020OFc1_NvH-0949-Control-26.raw]	404.7562255859375	67.889873216	2.92321742693333	99.975574444	97.05235701706667	484289.53125	2.1722996333599868E8	0	7978	45.38568984122735	56.40070968859972	12.747927466790886	404.7521667480469	404.7594909667969
240	404.7695007324219	84.9650219456					1	DETECTED	404.7695 m/z @84.97 [151020OFc1_NvH-0949-Control-26.raw]	404.7695007324219	84.9650219456	2.32578001466667	99.9970072018667	97.67122718720002	1400190.25	2.2867688314124835E8	2	7978	17.08034574488029	0.6656225924638314	0.43195205754970367	404.759521484375	404.77947998046875
241	404.7825012207031	67.889873216					1	DETECTED	404.7825 m/z @67.89 [151020OFc1_NvH-0949-Control-26.raw]	404.7825012207031	67.889873216	3.90056463813333	99.9970072018667	96.09644256373336	569706.75	2.848537059952355E8	0	7978	25.163391023689996	0.9208822622412569	0.9672349221182586	404.7795104980469	404.79248046875
242	404.8031921386719	60.6565138341333					1	DETECTED	404.8032 m/z @60.66 [151020OFc1_NvH-0949-Control-26.raw]	404.8031921386719	60.6565138341333	2.2738574624	99.5137894589333	97.2399319965333	498642.96875	3.0121829702723014E8	0	7978	38.34524954163411	3.35292193038724	2.8230311444454714	404.793212890625	404.8092346191406
243	404.8193054199219	70.3975806949333					1	DETECTED	404.8193 m/z @70.40 [151020OFc1_NvH-0949-Control-26.raw]	404.8193054199219	70.3975806949333	1.1587217288	99.5031416829333	98.3444199541333	654883.6875	2.394772503739686E8	0	7978	31.83392839163283	1.4955000854650764	0.8512742996744905	404.80938720703125	404.82928466796875
244	404.8360290527344	70.3975806949333					1	DETECTED	404.8360 m/z @70.40 [151020OFc1_NvH-0949-Control-26.raw]	404.8360290527344	70.3975806949333	0.854745895466667	99.5889305565333	98.73418466106664	555271.25	2.280577273066836E8	2	7978	22.883074506202526	0.7519580245199851	1.9617871435829044	404.8293151855469	404.84600830078125
245	404.8500061035156	81.4118704898667					1	DETECTED	404.8500 m/z @81.41 [151020OFc1_NvH-0949-Control-26.raw]	404.8500061035156	81.4118704898667	0.702919225066667	99.7286831013333	99.02576387626664	508080.96875	3.397026907885019E8	0	7978	63.321700059985616	1.2513908743023503	0.16859263190385632	404.8460388183594	404.8521728515625
246	404.8621826171875	23.7349231485333					1	DETECTED	404.8622 m/z @23.73 [151020OFc1_NvH-0949-Control-26.raw]	404.8621826171875	23.7349231485333	0.0310930882666667	99.975574444	99.94448135573333	603900.5	2.7010833562139064E8	3	7978	0.19593575561258092	3.568776867799689	9.007848550263615	404.8522033691406	404.86529541015625
247	404.87530517578125	17.4795069946667					1	DETECTED	404.8753 m/z @17.48 [151020OFc1_NvH-0949-Control-26.raw]	404.87530517578125	17.4795069946667	0.0638241445333333	99.9863241725333	99.92250002799997	1552599.75	2.827566672374796E8	3	7978	1.1672486288231951	49.28092439753113	14.52437393848292	404.8653259277344	404.8852844238281
248	404.89013671875	40.634755836					1	DETECTED	404.8901 m/z @40.63 [151020OFc1_NvH-0949-Control-26.raw]	404.89013671875	40.634755836	0.008628696	99.8575087290667	99.84888003306669	937414.0	2.797096924004655E8	3	7978	14.172803726147624	0.6028358091976961	1.09761840467473	404.88531494140625	404.90008544921875
249	404.9028625488281	16.0245316829333					1	DETECTED	404.9029 m/z @16.02 [151020OFc1_NvH-0949-Control-26.raw]	404.9028625488281	16.0245316829333	0.008628696	99.975574444	99.966945748	705923.0	2.7006078481763345E8	3	7978	53.39465514678088	263.2733214346124	328.3136428508197	404.900146484375	404.9080810546875
250	404.9180908203125	28.1577851786667					1	DETECTED	404.9181 m/z @28.16 [151020OFc1_NvH-0949-Control-26.raw]	404.9180908203125	28.1577851786667	0.008628696	99.9326709909333	99.9240422949333	2600784.75	3.531479110115991E8	3	7978	0.1565517773256424	11.291791587921471	0.05527219492637792	404.9081115722656	404.9280700683594
251	404.93768310546875	81.3454088773333					1	DETECTED	404.9377 m/z @81.35 [151020OFc1_NvH-0949-Control-26.raw]	404.93768310546875	81.3454088773333	0.0199079293333333	99.696375104	99.67646717466667	865316.875	2.4780019315035722E8	3	7978	17.51653946178682	0.8053008102510492	0.39975643883373857	404.9281005859375	404.93902587890625
252	404.94903564453125	81.3454088773333					1	DETECTED	404.9490 m/z @81.35 [151020OFc1_NvH-0949-Control-26.raw]	404.94903564453125	81.3454088773333	0.008628696	99.9219312256	99.9133025296	1145953.75	2.7244459801804477E8	0	7978	71.23284884155981	0.7343567500366357	0.4902159392825206	404.9390563964844	404.9561462402344
253	404.9661560058594	81.3454088773333					1	DETECTED	404.9662 m/z @81.35 [151020OFc1_NvH-0949-Control-26.raw]	404.9661560058594	81.3454088773333	0.0420451226666667	99.9433514890667	99.90130636640004	2148936.25	2.354467654622423E8	4	7978	7.855094025313889	1.2387907319421143	0.11607471841094469	404.9561767578125	404.97613525390625
254	404.980224609375	80.5743072256					1	DETECTED	404.9802 m/z @80.57 [151020OFc1_NvH-0949-Control-26.raw]	404.980224609375	80.5743072256	0.140831672	99.8252030797333	99.6843714077333	870351.625	2.5975412138183647E8	2	7978	20.049658032385466	0.6302041640223763	0.06366119710248742	404.9761657714844	404.9902038574219
255	404.9915466308594	89.9182906072					1	DETECTED	404.9915 m/z @89.92 [151020OFc1_NvH-0949-Control-26.raw]	404.9915466308594	89.9182906072	0.0856403554666667	99.4815897978667	99.39594944240004	499545.5	3.5227682796292084E8	0	7978	33.1705302809738	0.5351856655877307	0.1228905852583214	404.990234375	404.9947509765625
256	405.0047607421875	80.5743072256					1	DETECTED	405.0048 m/z @80.57 [151020OFc1_NvH-0949-Control-26.raw]	405.0047607421875	80.5743072256	0.0528117714666667	99.8789441112	99.82613233973333	1117675.0	2.726760985943228E8	0	7978	15.841407052980614	0.6026435070004148	1.4036369194046756	404.9947814941406	405.0147399902344
257	405.0234069824219	84.7735741714667					1	DETECTED	405.0234 m/z @84.77 [151020OFc1_NvH-0949-Control-26.raw]	405.0234069824219	84.7735741714667	0.658567242666667	99.7503144114667	99.09174716880004	494178.375	2.5470989281857607E8	2	7978	36.333857693620594	0.7236277153675276	0.1377300046869429	405.0147705078125	405.02532958984375
258	405.03533935546875	84.7735741714667					1	DETECTED	405.0353 m/z @84.77 [151020OFc1_NvH-0949-Control-26.raw]	405.03533935546875	84.7735741714667	0.008628696	99.9970072018667	99.98837850586669	973989.5625	2.2846311586148718E8	0	7978	18.18700775552486	0.7700130859304497	0.8660435532881857	405.0253601074219	405.0358581542969
259	405.0458679199219	84.7735741714667					1	DETECTED	405.0459 m/z @84.77 [151020OFc1_NvH-0949-Control-26.raw]	405.0458679199219	84.7735741714667	0.1077835936	99.9219312256	99.814147632	1106449.75	2.6052387123164132E8	0	7978	9.973704601231248	2.364829849854517	0.28068634561867584	405.035888671875	405.0537414550781
260	405.0637512207031	84.7735741714667					1	DETECTED	405.0638 m/z @84.77 [151020OFc1_NvH-0949-Control-26.raw]	405.0637512207031	84.7735741714667	0.0856403554666667	99.8896459802667	99.80400562480004	1404035.25	2.6199159883675572E8	0	7978	11.52008533446022	0.9504304402776682	0.0516474399484076	405.05377197265625	405.0736999511719
261	405.080078125	89.8945226341333					1	DETECTED	405.0801 m/z @89.89 [151020OFc1_NvH-0949-Control-26.raw]	405.080078125	89.8945226341333	0.0528117714666667	99.9219312256	99.86911945413334	540171.9375	2.6501616563844305E8	0	7978	11.740897996360161	0.5563981521609097	0.38520958158655877	405.0737609863281	405.0899963378906
262	405.1036682128906	90.3511897906667					1	DETECTED	405.1037 m/z @90.35 [151020OFc1_NvH-0949-Control-26.raw]	405.1036682128906	90.3511897906667	2.88244834853333	99.5672742618667	96.68482591333337	2034869.5	2.590959449847505E8	2	7978	0.08642295653696408	0.5323291168202222	5.280769279095694	405.09375	405.113525390625
263	405.1235656738281	89.5383012197333					1	DETECTED	405.1236 m/z @89.54 [151020OFc1_NvH-0949-Control-26.raw]	405.1235656738281	89.5383012197333	3.5576999792	99.653367124	96.0956671448	1080274.625	2.6554838845173767E8	0	7978	0.4941661793008052	0.8845969998869467	0.12456610608347382	405.1136779785156	405.13299560546875
264	405.1449279785156	89.8215833224					1	DETECTED	405.1449 m/z @89.82 [151020OFc1_NvH-0949-Control-26.raw]	405.1449279785156	89.8215833224	10.9975932944	99.5244851413333	88.5268918469333	807783.1875	1.921000956640356E8	0	7978	0.05426200623985267	0.5998587894894258	0.3939607410344375	405.1349792480469	405.1492919921875
265	405.1594543457031	89.8598787557333					1	DETECTED	405.1595 m/z @89.86 [151020OFc1_NvH-0949-Control-26.raw]	405.1594543457031	89.8598787557333	0.1297456744	99.3637410685333	99.2339953941333	920320.75	2.1577200528539568E8	0	7978	3.32932751021751	3.2279451809363096	0.07070005137958181	405.149658203125	405.1616516113281
266	405.17169189453125	89.8215833224					1	DETECTED	405.1717 m/z @89.82 [151020OFc1_NvH-0949-Control-26.raw]	405.17169189453125	89.8215833224	0.008628696	99.9970072018667	99.98837850586669	1086818.625	2.0651398023974988E8	0	7978	62.92219114968715	0.5036139565373088	0.011364560697162584	405.1617736816406	405.1816711425781
267	405.18316650390625	89.8049563821333					1	DETECTED	405.1832 m/z @89.80 [151020OFc1_NvH-0949-Control-26.raw]	405.18316650390625	89.8049563821333	0.0638241445333333	99.9970072018667	99.93318305733337	338741.6875	1.9031194468448442E8	0	7978	76.93454156819965	0.5461818880128122	0.09505891193021054	405.18170166015625	405.18316650390625
268	405.19317626953125	89.8049563821333					1	DETECTED	405.1932 m/z @89.80 [151020OFc1_NvH-0949-Control-26.raw]	405.19317626953125	89.8049563821333	1.08388556773333	99.975574444	98.89168887626667	1011094.75	2.0522672871420982E8	3	7978	9.082975683968883	0.5045096597468726	0.04319695972432823	405.1831970214844	405.19598388671875
269	405.20599365234375	25.481019708					1	DETECTED	405.2060 m/z @25.48 [151020OFc1_NvH-0949-Control-26.raw]	405.20599365234375	25.481019708	0.691850179733333	99.5889305565333	98.89708037679996	1714452.375	2.8432177305778736E8	2	7978	7.79997760158372	4.905479856878935	0.12419206583308047	405.1960144042969	405.2159729003906
270	405.2168884277344	89.7815134336					1	DETECTED	405.2169 m/z @89.78 [151020OFc1_NvH-0949-Control-26.raw]	405.2168884277344	89.7815134336	1.43666245066667	93.0487613741333	91.61209892346663	1189586.875	2.070397556364641E8	0	7978	3.2810668365869446	0.5278607875034345	0.055641728970099905	405.21600341796875	405.21923828125
271	405.229248046875	30.2214956010667					1	DETECTED	405.2292 m/z @30.22 [151020OFc1_NvH-0949-Control-26.raw]	405.229248046875	30.2214956010667	2.5056864304	97.2704616093333	94.76477517893329	3320972.0	2.946471886412576E8	3	7978	7.927374504143053	0.5622375752104555	9.826956798557795	405.21929931640625	405.2392272949219
272	405.2428894042969	32.7739331093333					1	DETECTED	405.2429 m/z @32.77 [151020OFc1_NvH-0949-Control-26.raw]	405.2428894042969	32.7739331093333	2.83158294026667	97.3137633445333	94.48218040426663	775105.0	1.5426754503535762E8	2	7978	0.06058332163296143	1.7864146184402128	3.2290465937537696	405.2392578125	405.2500305175781
273	405.2600402832031	63.0431972714667					1	DETECTED	405.2600 m/z @63.04 [151020OFc1_NvH-0949-Control-26.raw]	405.2600402832031	63.0431972714667	0.008628696	99.9863241725333	99.9776954765333	1834089.875	1.8279669097421762E8	2	7978	0.2914261111425134	0.8422428637888727	0.018251067240232056	405.25006103515625	405.2695617675781
274	405.285400390625	89.4380001621333					1	DETECTED	405.2854 m/z @89.44 [151020OFc1_NvH-0949-Control-26.raw]	405.285400390625	89.4380001621333	0.163174748266667	98.6377936677333	98.47461891946664	158424.78125	1.1899255949519138E8	0	7978	1.2405374814745613	0.5534472099632509	0.0234097012777523	405.27667236328125	405.2946472167969
275	405.3011779785156	89.4239319349333					1	DETECTED	405.3012 m/z @89.42 [151020OFc1_NvH-0949-Control-26.raw]	405.3011779785156	89.4239319349333	0.008628696	99.9970072018667	99.98837850586669	76342.7734375	1.1524132858529592E8	0	7978	89.11171644480747	0.5512531866995666	0.10265432208619807	405.2962951660156	405.3075866699219
276	405.40545654296875	14.1932029048					1	DETECTED	405.4055 m/z @14.19 [151020OFc1_NvH-0949-Control-26.raw]	405.40545654296875	14.1932029048	3.34528963733333	97.8367318205333	94.49144218319998	51285.7265625	1.2077785817946854E8	0	7978	15.452598368438014	4.355281972367148	7.710563944734295	405.3961181640625	405.4109191894531
277	405.42120361328125	24.4685774034667					1	DETECTED	405.4212 m/z @24.47 [151020OFc1_NvH-0949-Control-26.raw]	405.42120361328125	24.4685774034667	3.0957777984	95.7016560426667	92.6058782442667	142744.234375	1.1772533706274036E8	0	7978	0.1366425528542372	2.8815613483647398	0.07210744072363715	405.4113464355469	405.4311218261719
278	405.44757080078125	21.5856668504					1	DETECTED	405.4476 m/z @21.59 [151020OFc1_NvH-0949-Control-26.raw]	405.44757080078125	21.5856668504	2.85197609306667	98.076258308	95.22428221493334	258155.34375	1.1492767563006665E8	0	7978	0.05615807668254291	0.5287672127764108	0.05391075785690276	405.4376525878906	405.4575500488281
279	405.460693359375	33.5462968328					1	DETECTED	405.4607 m/z @33.55 [151020OFc1_NvH-0949-Control-26.raw]	405.460693359375	33.5462968328	2.9536337616	47.2225976253333	44.2689638637333	96781.140625	6.728882105788694E7	0	7978	33.76131601887086	0.7237405290242519	0.6250250467285622	405.45758056640625	405.4653015136719
280	405.4753112792969	24.1485935677333					1	DETECTED	405.4753 m/z @24.15 [151020OFc1_NvH-0949-Control-26.raw]	405.4753112792969	24.1485935677333	2.9027675872	98.5728380104	95.6700704232	545034.6875	1.466593416470355E8	4	7978	0.12935446804509354	11.105525916241005	26.166399179486625	405.46533203125	405.4822692871094
281	405.4923095703125	19.6622151824					1	DETECTED	405.4923 m/z @19.66 [151020OFc1_NvH-0949-Control-26.raw]	405.4923095703125	19.6622151824	2.65755950586667	96.2282332696	93.57067376373332	616050.6875	1.3794930248986462E8	0	7978	0.1328770917758213	2.6372917331995263	59.67354320312747	405.4823303222656	405.5022888183594
282	405.5157470703125	18.0016664344					1	DETECTED	405.5157 m/z @18.00 [151020OFc1_NvH-0949-Control-26.raw]	405.5157470703125	18.0016664344	4.38342423973333	98.486332852	94.10290861226667	120156.3984375	1.364074102903218E8	0	7978	0.07382258859897206	5.52269344619534	1.139465627039039	405.50592041015625	405.5210876464844
283	405.5310974121094	20.7719693986667					1	DETECTED	405.5311 m/z @20.77 [151020OFc1_NvH-0949-Control-26.raw]	405.5310974121094	20.7719693986667	2.82132475626667	97.7179019210667	94.89657716480002	936726.875	1.523211190781522E8	3	7978	1.2000259661277717	0.9243143120712459	1.4342344887863063	405.5211181640625	405.54107666015625
284	405.55108642578125	23.2882034104					1	DETECTED	405.5511 m/z @23.29 [151020OFc1_NvH-0949-Control-26.raw]	405.55108642578125	23.2882034104	2.42821609493333	99.8896459802667	97.46142988533337	319877.78125	1.3557199344872978E8	0	7978	5.7977343125796885	1.4006546301585796	1.238275476402795	405.5411376953125	405.55523681640625
285	405.56524658203125	16.1720973458667					1	DETECTED	405.5652 m/z @16.17 [151020OFc1_NvH-0949-Control-26.raw]	405.56524658203125	16.1720973458667	3.285873356	95.9614798090667	92.6756064530667	1180624.5	1.626658608501379E8	3	7978	6.213313572570435	0.586473833897159	3.193335455241948	405.5552673339844	405.5752258300781
286	405.5865478515625	28.1670853370667					1	DETECTED	405.5865 m/z @28.17 [151020OFc1_NvH-0949-Control-26.raw]	405.5865478515625	28.1670853370667	2.7189571992	95.6448712234667	92.92591402426669	323773.75	1.229937535708612E8	0	7978	0.1516245958020903	0.5046792731598152	0.634032526570301	405.57672119140625	405.59600830078125
287	405.62225341796875	24.4067967581333					1	DETECTED	405.6223 m/z @24.41 [151020OFc1_NvH-0949-Control-26.raw]	405.62225341796875	24.4067967581333	1.79205484426667	93.6245796824	91.83252483813332	115059.65625	1.269957421061168E8	0	7978	5.198889558762424	2.796682071779044	12.658475050599254	405.6123352050781	405.63177490234375
288	405.6724548339844	19.5420837829333					1	DETECTED	405.6725 m/z @19.54 [151020OFc1_NvH-0949-Control-26.raw]	405.6724548339844	19.5420837829333	2.86187376453333	82.0595154165333	79.19764165199997	109114.890625	1.1556749679272336E8	0	7978	13.744517489158298	2.37400013442987	0.039476618404138894	405.66357421875	405.67279052734375
289	405.6828918457031	27.6711141488					1	DETECTED	405.6829 m/z @27.67 [151020OFc1_NvH-0949-Control-26.raw]	405.6828918457031	27.6711141488	0.876870805866667	98.9405777517333	98.06370694586663	301953.34375	1.3736769999554875E8	0	7978	0.1737796493138255	0.5132447715067423	0.026105469339511172	405.6729736328125	405.690185546875
290	405.7001953125	17.7290192525333					1	DETECTED	405.7002 m/z @17.73 [151020OFc1_NvH-0949-Control-26.raw]	405.7001953125	17.7290192525333	3.1153274944	95.4332256602667	92.3178981658667	409667.0625	1.2881394654056416E8	0	7978	0.1448700372474363	0.9078120820668737	0.7957510177713117	405.69024658203125	405.7028503417969
291	405.7128601074219	16.8983718949333					1	DETECTED	405.7129 m/z @16.90 [151020OFc1_NvH-0949-Control-26.raw]	405.7128601074219	16.8983718949333	2.9536337616	94.7271426317333	91.7735088701333	426398.53125	1.4186567989285463E8	0	7978	8.72088311007198	0.8288845033622428	1.2384014844434885	405.702880859375	405.7154235839844
292	405.7254333496094	22.1789035416					1	DETECTED	405.7254 m/z @22.18 [151020OFc1_NvH-0949-Control-26.raw]	405.7254333496094	22.1789035416	2.6779950632	95.464933432	92.7869383688	1193202.625	1.681448892734771E8	2	7978	0.18876790390796572	0.8169922653487247	0.08385446702104501	405.7154846191406	405.7296447753906
293	405.7396545410156	18.3114474826667					1	DETECTED	405.7397 m/z @18.31 [151020OFc1_NvH-0949-Control-26.raw]	405.7396545410156	18.3114474826667	2.65755950586667	98.9081074272	96.25054792133332	1901065.875	1.8453470372595346E8	2	7978	0.17214614162002917	0.7412689507216934	2.2879964540403663	405.729736328125	405.7496337890625
294	405.7617492675781	63.0569826024					1	DETECTED	405.7617 m/z @63.06 [151020OFc1_NvH-0949-Control-26.raw]	405.7617492675781	63.0569826024	2.9536337616	95.274898712	92.32126495039999	864828.1875	1.3952573904715586E8	2	7978	0.37032293676440986	0.5090588283554457	0.012627076150304572	405.7521667480469	405.7715759277344
295	405.85235595703125	14.0088717354667					1	DETECTED	405.8524 m/z @14.01 [151020OFc1_NvH-0949-Control-26.raw]	405.85235595703125	14.0088717354667	0.6362944616	99.9863241725333	99.3500297109333	256421.0	1.5049725119883144E8	3	7978	0.12156936493711612	1.3046242583196614	10.289487286439629	405.84307861328125	405.8558044433594
296	405.8658142089844	20.8059195245333					1	DETECTED	405.8658 m/z @20.81 [151020OFc1_NvH-0949-Control-26.raw]	405.8658142089844	20.8059195245333	0.1077835936	99.9863241725333	99.8785405789333	686132.0625	1.409713702552135E8	3	7978	1.825593834904705	0.7036088656962481	0.01684820305598114	405.85589599609375	405.86865234375
297	405.878662109375	14.7335883242667					1	DETECTED	405.8787 m/z @14.73 [151020OFc1_NvH-0949-Control-26.raw]	405.878662109375	14.7335883242667	0.0310930882666667	99.9647742890667	99.93368120080002	1581354.5	1.740297471192626E8	3	7978	2.192222113973303	0.9395044271831152	1.3385270352687544	405.8686828613281	405.88134765625
298	405.891357421875	18.0016664344					1	DETECTED	405.8914 m/z @18.00 [151020OFc1_NvH-0949-Control-26.raw]	405.891357421875	18.0016664344	0.0310930882666667	99.9970072018667	99.96591411360002	2067680.75	1.7935504296370566E8	3	7978	0.372588465550713	1.1003587299690076	0.019642411331563515	405.8813781738281	405.9013366699219
299	405.90802001953125	36.7191710317333					1	DETECTED	405.9080 m/z @36.72 [151020OFc1_NvH-0949-Control-26.raw]	405.90802001953125	36.7191710317333	0.0420451226666667	99.9970072018667	99.95496207920003	921673.375	1.5750011674850178E8	3	7978	7.533657978844978	0.8738157114746911	0.3860322937023752	405.9013671875	405.91796875
300	405.9206237792969	28.1854786533333					1	DETECTED	405.9206 m/z @28.19 [151020OFc1_NvH-0949-Control-26.raw]	405.9206237792969	28.1854786533333	0.008628696	99.696375104	99.687746408	88870.109375	1.231494499280195E8	0	7978	5.479065468449836	1.6156109637496883	2.3280051653557754	405.91802978515625	405.9305725097656
301	405.95111083984375	45.4833756829333					1	DETECTED	405.9511 m/z @45.48 [151020OFc1_NvH-0949-Control-26.raw]	405.95111083984375	45.4833756829333	0.008628696	99.9970072018667	99.98837850586669	148069.0625	1.3937465790000966E8	0	7978	45.16095596345556	1.1303109340335002	1.3344849167771646	405.941162109375	405.95501708984375
302	405.96502685546875	42.1527788168					1	DETECTED	405.9650 m/z @42.15 [151020OFc1_NvH-0949-Control-26.raw]	405.96502685546875	42.1527788168	0.0856403554666667	99.5997447808	99.51410442533333	242021.5	1.2521321581613837E8	4	7978	18.07925381655323	1.6771143046144377	1.3750549454557957	405.9551086425781	405.9736022949219
303	405.9836120605469	20.9932047376					1	DETECTED	405.9836 m/z @20.99 [151020OFc1_NvH-0949-Control-26.raw]	405.9836120605469	20.9932047376	0.174480756266667	99.8682734866667	99.69379273040003	591577.1875	1.4484615470299995E8	0	7978	0.02941544231608617	5.658900326753625	67.55225847621404	405.9736633300781	405.99359130859375
304	405.99407958984375	19.6622151824					1	DETECTED	405.9941 m/z @19.66 [151020OFc1_NvH-0949-Control-26.raw]	405.99407958984375	19.6622151824	0.800118150666667	99.9433514890667	99.14323333840004	234084.875	1.309041038227661E8	0	7978	0.2873943826839245	2.9670810278135566	4.966121261630177	405.9936218261719	406.0039367675781
305	406.1155700683594	89.4380001621333					1	DETECTED	406.1156 m/z @89.44 [151020OFc1_NvH-0949-Control-26.raw]	406.1155700683594	89.4380001621333	0.2414048512	99.2131036677333	98.97169881653329	482902.9375	1.4281264519595113E8	0	7978	0.2680467661059822	1.3558522036005427	1.5678836119964596	406.105712890625	406.1248474121094
306	406.171630859375	90.5830268261333					1	DETECTED	406.1716 m/z @90.58 [151020OFc1_NvH-0949-Control-26.raw]	406.171630859375	90.5830268261333	0.008628696	99.9970072018667	99.98837850586669	195821.96875	1.2387041335050116E8	0	7978	1.3934505834309903	0.5236054132892075	0.006263427178950658	406.1617431640625	406.1816101074219
307	406.19244384765625	48.2980271413333					1	DETECTED	406.1924 m/z @48.30 [151020OFc1_NvH-0949-Control-26.raw]	406.19244384765625	48.2980271413333	0.319390291733333	99.7718205245333	99.45243023279997	1611193.875	2.4635048367885983E8	2	7978	23.730075373764475	1.1017057759498614	1.1370663005204407	406.1824645996094	406.2024230957031
308	406.2076110839844	90.1704147965333					1	DETECTED	406.2076 m/z @90.17 [151020OFc1_NvH-0949-Control-26.raw]	406.2076110839844	90.1704147965333	0.397111771466667	99.1564227738667	98.75931100240003	1114330.75	2.5608544291953883E8	4	7978	55.544924064837005	0.5056348670503297	0.015686892294269204	406.20245361328125	406.2113342285156
309	406.2213439941406	40.0082988848					1	DETECTED	406.2213 m/z @40.01 [151020OFc1_NvH-0949-Control-26.raw]	406.2213439941406	40.0082988848	2.4653346728	99.2454491069333	96.7801144341333	3.0604212E7	8.919956808869655E8	3	7978	0.3187932667031177	0.5145545239926732	1.6749984320816202	406.21136474609375	406.2313232421875
310	406.234130859375	17.8535962429333					1	DETECTED	406.2341 m/z @17.85 [151020OFc1_NvH-0949-Control-26.raw]	406.234130859375	17.8535962429333	0.6250404232	96.7334861776	96.1084457544	1194079.875	2.2043778809791902E8	3	7978	17.55134888254716	1.3758726381802413	2.4816467347702753	406.2313537597656	406.2441101074219
311	406.2552795410156	18.0381135389333					1	DETECTED	406.2553 m/z @18.04 [151020OFc1_NvH-0949-Control-26.raw]	406.2552795410156	18.0381135389333	1.78158609146667	99.8896459802667	98.10805988880004	1083057.0	1.9882857490277356E8	2	7978	6.6365632823629	5.606409473241585	13.705533357573747	406.24530029296875	406.26519775390625
312	406.26800537109375	46.7532782469333					1	DETECTED	406.2680 m/z @46.75 [151020OFc1_NvH-0949-Control-26.raw]	406.26800537109375	46.7532782469333	3.65271771733333	94.5166509522667	90.86393323493337	668156.375	1.2288092186379151E8	2	7978	0.24408593170303305	0.6430433482012797	1.4231940167390584	406.2652893066406	406.2760009765625
313	406.27984619140625	91.7250138138667					1	DETECTED	406.2798 m/z @91.73 [151020OFc1_NvH-0949-Control-26.raw]	406.27984619140625	91.7250138138667	3.5576999792	98.8648202146667	95.3071202354667	77998.28125	1.0642928799898186E8	0	7978	0.3133280786355357	0.5414409418701419	0.08311616691652603	406.2780456542969	406.2852783203125
314	406.3887023925781	15.2858177402667					1	DETECTED	406.3887 m/z @15.29 [151020OFc1_NvH-0949-Control-26.raw]	406.3887023925781	15.2858177402667	5.11842834666667	95.0763778605333	89.95794951386662	68551.8515625	1.1882118832851392E8	0	7978	0.17349699236315352	4.423846969532396	7.6299891484746745	406.3796081542969	406.3901672363281
315	406.4002380371094	37.1134687853333					1	DETECTED	406.4002 m/z @37.11 [151020OFc1_NvH-0949-Control-26.raw]	406.4002380371094	37.1134687853333	2.7085965728	98.076258308	95.3676617352	116581.25	1.1609132446476509E8	0	7978	94.47644384754831	1.556747513985588	1.8168029298501933	406.3905334472656	406.41015625
316	406.4135437011719	22.8612602301333					1	DETECTED	406.4135 m/z @22.86 [151020OFc1_NvH-0949-Control-26.raw]	406.4135437011719	22.8612602301333	1.27462310773333	99.7933094314667	98.51868632373336	76956.125	1.2245363554582538E8	0	7978	0.06821591493437751	2.281936870599977	0.001441118738368817	406.4103698730469	406.4234924316406
317	406.434814453125	40.9254780733333					1	DETECTED	406.4348 m/z @40.93 [151020OFc1_NvH-0949-Control-26.raw]	406.434814453125	40.9254780733333	3.19725561173333	95.0763778605333	91.87912224879997	76001.4140625	1.1544693629846814E8	0	7978	15.003679967848026	1.2314662098003073	1.4634331538245653	406.425048828125	406.4366149902344
318	406.4466247558594	12.7588067949333					1	DETECTED	406.4466 m/z @12.76 [151020OFc1_NvH-0949-Control-26.raw]	406.4466247558594	12.7588067949333	3.4522214	99.7179686770667	96.2657472770667	86981.1875	1.15220143577071E8	0	7978	3.7058227754740596	5.7417464057104395	2.9349626814586256	406.4366455078125	406.453857421875
319	406.4641418457031	26.6891670517333					1	DETECTED	406.4641 m/z @26.69 [151020OFc1_NvH-0949-Control-26.raw]	406.4641418457031	26.6891670517333	2.85197609306667	95.1077543456	92.25577825253333	686574.375	1.6614759823669806E8	2	7978	5.573214733340873	3.535462286903605	0.34233796162089275	406.4541931152344	406.4740905761719
320	406.47662353515625	22.5054973437333					1	DETECTED	406.4766 m/z @22.51 [151020OFc1_NvH-0949-Control-26.raw]	406.47662353515625	22.5054973437333	2.98434993813333	99.5352290853333	96.55087914719996	195722.984375	1.3343361506022568E8	0	7978	0.05789157529485678	0.5024938305298282	0.6206693213781841	406.4741516113281	406.47900390625
321	406.489013671875	14.8130517298667					1	DETECTED	406.4890 m/z @14.81 [151020OFc1_NvH-0949-Control-26.raw]	406.489013671875	14.8130517298667	2.5558898584	97.8042052776	95.24831541920001	260163.328125	1.1433454463194594E8	0	7978	0.19158132623600999	0.6840983376692935	64.82205324317084	406.4791259765625	406.4989929199219
322	406.5206604003906	13.9737495901333					1	DETECTED	406.5207 m/z @13.97 [151020OFc1_NvH-0949-Control-26.raw]	406.5206604003906	13.9737495901333	2.6370828752	99.4173362717333	96.78025339653331	75606.3984375	1.239400084085313E8	0	7978	23.105381785321132	5.444610872304868	0.2132284527100284	406.51116943359375	406.525634765625
323	406.53564453125	15.0858340216					1	DETECTED	406.5356 m/z @15.09 [151020OFc1_NvH-0949-Control-26.raw]	406.53564453125	15.0858340216	3.07595741546667	98.464883276	95.38892586053332	1.8990494E7	4.0520449061349744E8	3	7978	0.1764674752647366	1.344680744983972	1.5898584980190327	406.5258483886719	406.54559326171875
324	406.550537109375	15.3972620901333					1	DETECTED	406.5505 m/z @15.40 [151020OFc1_NvH-0949-Control-26.raw]	406.550537109375	15.3972620901333	3.3357352256	94.1670214424	90.8312862168	288009.46875	1.308963496699717E8	3	7978	17.886252191831666	0.8110302865301439	0.21872315498202327	406.545654296875	406.55523681640625
325	406.56524658203125	23.2882034104					1	DETECTED	406.5652 m/z @23.29 [151020OFc1_NvH-0949-Control-26.raw]	406.56524658203125	23.2882034104	2.5961796824	94.845953316	92.2497736336	811550.625	1.4596097452998132E8	0	7978	5.364351788888698	0.5993282186301523	0.04271366301368874	406.5552673339844	406.5752258300781
326	406.57696533203125	36.8036559541333					1	DETECTED	406.5770 m/z @36.80 [151020OFc1_NvH-0949-Control-26.raw]	406.57696533203125	36.8036559541333	3.2555715512	76.9504584226667	73.6948868714667	257758.609375	1.1077310814520505E8	0	7978	0.15050231472135778	0.5044933475441593	0.019313966418165223	406.57525634765625	406.58673095703125
327	406.589111328125	15.6852509456					1	DETECTED	406.5891 m/z @15.69 [151020OFc1_NvH-0949-Control-26.raw]	406.589111328125	15.6852509456	3.5287019504	99.8682734866667	96.33957153626669	72674.203125	1.1676244524518898E8	0	7978	84.56420833303747	4.00079415852058	11.103740221110106	406.5870056152344	406.5990295410156
328	406.6826171875	19.7251460482667					1	DETECTED	406.6826 m/z @19.73 [151020OFc1_NvH-0949-Control-26.raw]	406.6826171875	19.7251460482667	3.88958545706667	96.2066334032	92.31704794613333	137396.25	1.1910252938905819E8	0	7978	0.22928421860078885	2.914865167370038	2.939004684363412	406.67291259765625	406.6837158203125
329	406.69378662109375	48.2458337802667					1	DETECTED	406.6938 m/z @48.25 [151020OFc1_NvH-0949-Control-26.raw]	406.69378662109375	48.2458337802667	2.53566081066667	94.8235020221333	92.28784121146663	775232.4375	1.454635077815668E8	0	7978	0.19756604069435468	0.5089536223624321	0.012509794768291513	406.6838684082031	406.7037658691406
330	406.7116394042969	17.9475749210667					1	DETECTED	406.7116 m/z @17.95 [151020OFc1_NvH-0949-Control-26.raw]	406.7116394042969	17.9475749210667	2.98434993813333	99.8575087290667	96.87315879093336	487695.40625	1.2024203439270788E8	0	7978	14.212158036533765	3.32236274356333	43.55605913961518	406.70379638671875	406.7124328613281
331	406.7224426269531	40.0082988848					1	DETECTED	406.7224 m/z @40.01 [151020OFc1_NvH-0949-Control-26.raw]	406.7224426269531	40.0082988848	0.419484342133333	99.7933094314667	99.37382508933337	1.4921749E7	4.870261285083445E8	2	7978	0.28251304415596934	1.5532612971654431	5.701198451910835	406.71246337890625	406.732421875
332	406.7347412109375	23.0680852725333					1	DETECTED	406.7347 m/z @23.07 [151020OFc1_NvH-0949-Control-26.raw]	406.7347412109375	23.0680852725333	2.32578001466667	97.4215430333333	95.09576301866662	1662027.125	1.675639483222861E8	2	7978	0.26357850711211483	1.0026874552445868	0.6596589510489984	406.7324523925781	406.7447204589844
333	406.7473449707031	20.0628690346667					1	DETECTED	406.7473 m/z @20.06 [151020OFc1_NvH-0949-Control-26.raw]	406.7473449707031	20.0628690346667	3.50042932026667	88.2165163088	84.71608698853332	367377.0625	1.2916352806148916E8	2	7978	0.088522306275852	0.6693648735585757	0.7733554763913083	406.7447814941406	406.7550964355469
334	406.765869140625	31.0472216117333					1	DETECTED	406.7659 m/z @31.05 [151020OFc1_NvH-0949-Control-26.raw]	406.765869140625	31.0472216117333	1.28512093466667	96.9802208536	95.69509991893334	763070.0	1.4133848079688564E8	2	7978	6.718534072445394	1.1030557476442668	0.7586133739302716	406.7560119628906	406.7757568359375
335	406.7759704589844	45.8848882989333					1	DETECTED	406.7760 m/z @45.88 [151020OFc1_NvH-0949-Control-26.raw]	406.7759704589844	45.8848882989333	3.3840701264	97.7932574282667	94.4091873018667	109719.3671875	1.617954290566024E8	0	7978	91.3963350011769	1.157417353938717	1.317265345926645	406.77593994140625	406.7856140136719
336	406.8280334472656	22.8413832714667					1	DETECTED	406.8280 m/z @22.84 [151020OFc1_NvH-0949-Control-26.raw]	406.8280334472656	22.8413832714667	0.0199079293333333	99.8252030797333	99.80529515039997	93385.640625	1.1223202635402204E8	0	7978	null	3.199391514195809	9.967934204862007E-4	406.8180847167969	406.8380126953125
337	406.86871337890625	15.0858340216					1	DETECTED	406.8687 m/z @15.09 [151020OFc1_NvH-0949-Control-26.raw]	406.86871337890625	15.0858340216	0.252425654133333	99.9970072018667	99.74458154773336	1.2161815E7	3.3540488577573365E8	3	7978	0.18916017166987587	7.7457434530569005	15.879318228517874	406.8587341308594	406.8786926269531
338	406.8818664550781	32.4831818890667					1	DETECTED	406.8819 m/z @32.48 [151020OFc1_NvH-0949-Control-26.raw]	406.8818664550781	32.4831818890667	0.008628696	99.8789441112	99.8703154152	195687.75	1.230957683522784E8	0	7978	16.48564909410089	2.00886266004957	0.040331684399305505	406.87872314453125	406.8868408203125
339	406.8968505859375	41.3062378573333					1	DETECTED	406.8969 m/z @41.31 [151020OFc1_NvH-0949-Control-26.raw]	406.8968505859375	41.3062378573333	0.008628696	99.9970072018667	99.98837850586669	550716.3125	1.4886626827919835E8	3	7978	28.030884482479294	0.7457767270018905	0.005933004347692682	406.8869323730469	406.8988952636719
340	406.908935546875	42.8591534373333					1	DETECTED	406.9089 m/z @42.86 [151020OFc1_NvH-0949-Control-26.raw]	406.908935546875	42.8591534373333	0.008628696	99.8360487426667	99.8274200466667	1475334.75	1.6027245674765384E8	3	7978	0.14216582759445373	0.5117757036822184	0.01700262011030462	406.8989562988281	406.9189147949219
341	406.9190979003906	42.6683807642667					1	DETECTED	406.9191 m/z @42.67 [151020OFc1_NvH-0949-Control-26.raw]	406.9190979003906	42.6683807642667	0.008628696	99.9970072018667	99.98837850586669	48443.703125	1.0295986671265386E8	0	7978	97.78981173623217	1.214266994867817	1.4261646054869384	406.91900634765625	406.9290771484375
342	406.9291687011719	0.5364516536					1	DETECTED	406.9292 m/z @0.54 [151020OFc1_NvH-0949-Control-26.raw]	406.9291687011719	0.5364516536	0.1858291448	99.9326709909333	99.74684184613331	35984.22265625	7.262777940908302E7	0	7978	0.7014407267083304	4.281740334175277	6.661905076793385	406.9291076660156	406.9305114746094
343	406.9405212402344	45.4124953530667					1	DETECTED	406.9405 m/z @45.41 [151020OFc1_NvH-0949-Control-26.raw]	406.9405212402344	45.4124953530667	0.008628696	99.9112105381333	99.9025818421333	150791.21875	1.5026779136307994E8	0	7978	98.17683692911712	1.2736153426531651	1.184180848977963	406.9305419921875	406.9490966796875
344	406.9591369628906	32.9321664445333					1	DETECTED	406.9591 m/z @32.93 [151020OFc1_NvH-0949-Control-26.raw]	406.9591369628906	32.9321664445333	0.008628696	99.9112105381333	99.9025818421333	792207.5	1.4652085636854684E8	4	7978	0.14898401472268574	0.5351869258687602	0.16256113912186543	406.94915771484375	406.9691162109375
345	406.9797668457031	19.5644024146667					1	DETECTED	406.9798 m/z @19.56 [151020OFc1_NvH-0949-Control-26.raw]	406.9797668457031	19.5644024146667	0.207807826133333	99.9863241725333	99.77851634639997	442157.8125	1.2567888024658246E8	4	7978	0.15878336524605174	1.1587487381392672	0.37437562722761575	406.9698791503906	406.9896545410156
346	406.99066162109375	14.7702877744					1	DETECTED	406.9907 m/z @14.77 [151020OFc1_NvH-0949-Control-26.raw]	406.99066162109375	14.7702877744	0.163174748266667	99.8896459802667	99.72647123200004	127218.3984375	1.1612742266843651E8	0	7978	1.5419604412356147	0.5141083206391894	0.03124807249292647	406.9897766113281	407.0006408691406
347	407.0119323730469	53.5222429677333					1	DETECTED	407.0119 m/z @53.52 [151020OFc1_NvH-0949-Control-26.raw]	407.0119323730469	53.5222429677333	0.163174748266667	99.9219312256	99.75875647733334	134502.625	1.159934425673279E8	0	7978	0.381161116881934	1.0459856202584668	1.1306566378449483	407.001953125	407.0218811035156
348	407.044677734375	29.9443275077333					1	DETECTED	407.0447 m/z @29.94 [151020OFc1_NvH-0949-Control-26.raw]	407.044677734375	29.9443275077333	0.0199079293333333	99.7070936789333	99.68718574959998	166616.34375	1.1103910535132818E8	0	7978	0.02519168897098112	2.5227997019814348	0.11303048364413602	407.0347900390625	407.0505676269531
349	407.0605773925781	46.6973181266667					1	DETECTED	407.0606 m/z @46.70 [151020OFc1_NvH-0949-Control-26.raw]	407.0605773925781	46.6973181266667	0.0856403554666667	99.9970072018667	99.91136684640003	337877.53125	1.1799904278086488E8	0	7978	0.2571972047302822	0.5034439857036874	12.358525580272655	407.05059814453125	407.07049560546875
350	407.0995788574219	90.3793942533333					1	DETECTED	407.0996 m/z @90.38 [151020OFc1_NvH-0949-Control-26.raw]	407.0995788574219	90.3793942533333	0.5364516536	99.9647742890667	99.4283226354667	242402.59375	1.5735671930127725E8	0	7978	0.05945836622537115	0.5293834973873105	1.1816851766036747	407.08978271484375	407.109130859375
351	407.1184997558594	89.3880739701333					1	DETECTED	407.1185 m/z @89.39 [151020OFc1_NvH-0949-Control-26.raw]	407.1184997558594	89.3880739701333	0.008628696	99.9219312256	99.9133025296	90492.265625	1.129999130021763E8	0	7978	0.526321026685423	0.5550434632255438	52.92113959263256	407.1097106933594	407.1260070800781
352	407.1365966796875	65.7332046205333					1	DETECTED	407.1366 m/z @65.73 [151020OFc1_NvH-0949-Control-26.raw]	407.1365966796875	65.7332046205333	0.008628696	99.9970072018667	99.98837850586669	272078.5625	1.2213532603441916E8	0	7978	0.3621283965590294	0.5068686637401025	1.9512228236778832	407.1266784667969	407.14630126953125
353	407.1559753417969	92.0607100938667					1	DETECTED	407.1560 m/z @92.06 [151020OFc1_NvH-0949-Control-26.raw]	407.1559753417969	92.0607100938667	0.163174748266667	98.3574467298667	98.19427198160002	158399.359375	1.4584016958245164E8	0	7978	0.06206353066438908	0.5313743714566586	1.4486113335416386	407.1468505859375	407.1656799316406
354	407.1726379394531	42.6042565781333					1	DETECTED	407.1726 m/z @42.60 [151020OFc1_NvH-0949-Control-26.raw]	407.1726379394531	42.6042565781333	0.140831672	99.9004062037333	99.75957453173329	66910.5703125	1.3062494669587426E8	0	7978	66.80938277262538	1.2908782644311771	1.592018666284884	407.16607666015625	407.1820373535156
355	407.1920471191406	13.7829577232					1	DETECTED	407.1920 m/z @13.78 [151020OFc1_NvH-0949-Control-26.raw]	407.1920471191406	13.7829577232	0.252425654133333	97.0659652978667	96.81353964373336	328913.25	1.3962704844361717E8	3	7978	77.06984222663802	1.9880037156952726	43.507334916439405	407.18212890625	407.1925354003906
356	407.2025451660156	15.0858340216					1	DETECTED	407.2025 m/z @15.09 [151020OFc1_NvH-0949-Control-26.raw]	407.2025451660156	15.0858340216	0.0748613874666667	99.975574444	99.90071305653333	4775155.0	3.18395798556665E8	3	7978	29.771804463597853	16.59426604618509	205.67103416547792	407.19256591796875	407.2125244140625
357	407.2129821777344	30.5872182850667					1	DETECTED	407.2130 m/z @30.59 [151020OFc1_NvH-0949-Control-26.raw]	407.2129821777344	30.5872182850667	3.7282356264	97.8042052776	94.07596965120001	113349.171875	1.319546647800369E8	0	7978	12.845402709024423	2.3884845795007816	3.779288746551841	407.2125549316406	407.2138366699219
358	407.2238464355469	40.0082988848					1	DETECTED	407.2238 m/z @40.01 [151020OFc1_NvH-0949-Control-26.raw]	407.2238464355469	40.0082988848	0.1297456744	99.2454491069333	99.1157034325333	3993699.25	2.895142726355712E8	3	7978	0.18637055580021666	0.6339024325209741	0.2732940398634997	407.2138671875	407.23382568359375
359	407.2343444824219	23.3596440624					1	DETECTED	407.2343 m/z @23.36 [151020OFc1_NvH-0949-Control-26.raw]	407.2343444824219	23.3596440624	2.69831354613333	58.2088601229333	55.510546576799975	137057.4375	9.35882325764619E7	0	7978	11.923490316982285	1.6886413555602993	2.533178766322909	407.2338562011719	407.2350158691406
360	407.2450256347656	20.5934052466667					1	DETECTED	407.2450 m/z @20.59 [151020OFc1_NvH-0949-Control-26.raw]	407.2450256347656	20.5934052466667	2.4551364864	98.5619116261333	96.1067751397333	1464313.375	1.9570442087168643E8	2	7978	0.16884040160019964	3.2304238066678	1.1974788999131563	407.2350769042969	407.2550048828125
361	407.2574768066406	35.4416191794667					1	DETECTED	407.2575 m/z @35.44 [151020OFc1_NvH-0949-Control-26.raw]	407.2574768066406	35.4416191794667	2.23209516346667	99.6211907448	97.38909558133334	485240.3125	1.464784252042286E8	2	7978	0.1960033562454484	1.7060765182718625	0.041589246263066475	407.2550354003906	407.2674560546875
362	407.2675476074219	31.1085702784					1	DETECTED	407.2675 m/z @31.11 [151020OFc1_NvH-0949-Control-26.raw]	407.2675476074219	31.1085702784	4.96775464586667	92.2825535738667	87.31479892800004	315706.4375	1.2887465269616592E8	0	7978	36.376048086490506	0.7986305078456877	0.5993337643768142	407.26751708984375	407.2774963378906
363	407.2786560058594	91.0468070874667					1	DETECTED	407.2787 m/z @91.05 [151020OFc1_NvH-0949-Control-26.raw]	407.2786560058594	91.0468070874667	0.252425654133333	92.1307631882667	91.87833753413337	83161.3984375	1.5182632924473083E8	0	7978	37.5050972472034	0.5059692906305876	17.1908228574545	407.277587890625	407.2868347167969
364	407.3006896972656	90.7973059077333					1	DETECTED	407.3007 m/z @90.80 [151020OFc1_NvH-0949-Control-26.raw]	407.3006896972656	90.7973059077333	5.1944026944	98.0219440914667	92.8275413970667	149366.515625	1.179019159094902E8	0	7978	1.0435659097011865	0.5044817980982105	0.008685008054902632	407.2908630371094	407.3099365234375
365	407.3155517578125	91.7499662130667					1	DETECTED	407.3156 m/z @91.75 [151020OFc1_NvH-0949-Control-26.raw]	407.3155517578125	91.7499662130667	69.627356168	92.4581058738667	22.830749705866694	37610.9609375	3.3736038386459045E7	0	7978	0.351360688745217	0.5160048850329465	0.03200977006589304	407.3123474121094	407.32342529296875
366	407.3460998535156	31.9537842037333					1	DETECTED	407.3461 m/z @31.95 [151020OFc1_NvH-0949-Control-26.raw]	407.3460998535156	31.9537842037333	22.4279632384	98.1412347317333	75.71327149333331	46936.796875	1.1076039335349463E8	0	7978	68.91037042203803	3.9741074165088603	6.94821483301772	407.3362121582031	407.3510437011719
367	407.361083984375	89.8793165869333					1	DETECTED	407.3611 m/z @89.88 [151020OFc1_NvH-0949-Control-26.raw]	407.361083984375	89.8793165869333	7.50308463013333	95.8872082714667	88.38412364133337	115732.1953125	1.5940841467267796E8	0	7978	83.29659899284282	0.5364661719880808	0.02208107591211127	407.3511962890625	407.37103271484375
368	407.3949279785156	46.6873103272					1	DETECTED	407.3949 m/z @46.69 [151020OFc1_NvH-0949-Control-26.raw]	407.3949279785156	46.6873103272	0.5364516536	96.7659815189333	96.2295298653333	328467.78125	1.6344903914046615E8	0	7978	0.07820903534970824	1.4630872800513923	2.1653469457352483	407.3851318359375	407.4049072265625
369	407.4439392089844	11.7139932173333					1	DETECTED	407.4439 m/z @11.71 [151020OFc1_NvH-0949-Control-26.raw]	407.4439392089844	11.7139932173333	0.0528117714666667	95.6765671992	95.62375542773333	100668.6484375	1.2454052415266906E8	0	7978	32.046894152246054	0.5071570070092145	2.6034297377239217	407.4339904785156	407.45068359375
370	407.4607238769531	32.9224290069333					1	DETECTED	407.4607 m/z @32.92 [151020OFc1_NvH-0949-Control-26.raw]	407.4607238769531	32.9224290069333	2.89254018853333	98.951392356	96.05885216746667	372935.46875	1.3411797467664579E8	0	7978	0.08741948929870347	0.5030204518780351	0.15760611939978117	407.4507751464844	407.47064208984375
371	407.47491455078125	20.8320353792					1	DETECTED	407.4749 m/z @20.83 [151020OFc1_NvH-0949-Control-26.raw]	407.47491455078125	20.8320353792	3.4143639816	97.1840706741333	93.76970669253329	250719.984375	1.1625231924171653E8	0	7978	0.1361595345597948	0.5836221377632003	0.04264108671408663	407.47076416015625	407.48291015625
372	407.4929504394531	19.8987356472					1	DETECTED	407.4930 m/z @19.90 [151020OFc1_NvH-0949-Control-26.raw]	407.4929504394531	19.8987356472	2.40809822053333	98.3037644136	95.89566619306667	349216.53125	1.4448539716484168E8	0	7978	3.36467256250992	0.5099444147188114	0.8874249634981198	407.4830322265625	407.5028991699219
373	407.5151672363281	33.1783905613333					1	DETECTED	407.5152 m/z @33.18 [151020OFc1_NvH-0949-Control-26.raw]	407.5151672363281	33.1783905613333	3.63394466	99.3959302450667	95.7619855850667	126097.8515625	1.1948123844972855E8	0	7978	16.876325207019896	1.904628853564412	4.028275314093148	407.5055847167969	407.52020263671875
374	407.53033447265625	20.6029720146667					1	DETECTED	407.5303 m/z @20.60 [151020OFc1_NvH-0949-Control-26.raw]	407.53033447265625	20.6029720146667	3.285873356	96.8516886317333	93.5658152757333	688856.4375	1.4243963645640308E8	3	7978	0.17363858199135151	0.633999058463727	0.012730367716639759	407.52044677734375	407.5314025878906
375	407.5414123535156	22.7436594378667					1	DETECTED	407.5414 m/z @22.74 [151020OFc1_NvH-0949-Control-26.raw]	407.5414123535156	22.7436594378667	3.90977493813333	92.9636852176	89.05391027946668	1192556.125	1.847225564500553E8	3	7978	0.2340311754911255	0.9053623112379073	0.06210696216624697	407.53143310546875	407.5513916015625
376	407.5533752441406	16.2140095514667					1	DETECTED	407.5534 m/z @16.21 [151020OFc1_NvH-0949-Control-26.raw]	407.5533752441406	16.2140095514667	3.90056463813333	90.057012128	86.15644748986666	759806.125	1.6915144616880095E8	3	7978	0.14910377901833272	2.189206534550274	2.8618944926962593	407.5514221191406	407.55499267578125
377	407.56500244140625	19.6087428698667					1	DETECTED	407.5650 m/z @19.61 [151020OFc1_NvH-0949-Control-26.raw]	407.56500244140625	19.6087428698667	1.96665701413333	96.3358634189333	94.36920640479997	2972413.0	1.8024691705602512E8	3	7978	0.1616319039920171	84.76917383093851	0.12876792524821778	407.5550231933594	407.5749816894531
378	407.5769348144531	42.7573315928					1	DETECTED	407.5769 m/z @42.76 [151020OFc1_NvH-0949-Control-26.raw]	407.5769348144531	42.7573315928	3.53823324666667	95.7652196848	92.22698643813334	345966.71875	1.3767873498374924E8	0	7978	3.063462609622121	0.5791570228236896	0.2012360271221321	407.57501220703125	407.5868835449219
379	407.60125732421875	37.9878278773333					1	DETECTED	407.6013 m/z @37.99 [151020OFc1_NvH-0949-Control-26.raw]	407.60125732421875	37.9878278773333	2.28426155493333	92.7136591949333	90.42939763999998	123791.6171875	1.7063549004383424E8	0	7978	23.620079586620108	1.2663916655192187	2.207815054040456	407.5914001464844	407.6054992675781
380	407.61614990234375	25.7460191496					1	DETECTED	407.6161 m/z @25.75 [151020OFc1_NvH-0949-Control-26.raw]	407.61614990234375	25.7460191496	3.57698903306667	98.2387417688	94.66175273573333	128101.34375	2.789028303057277E8	0	7978	0.23376762291698938	2.1349998677916004	0.25452482352223976	407.6062316894531	407.6258544921875
381	407.6872253417969	11.4022617434667					1	DETECTED	407.6872 m/z @11.40 [151020OFc1_NvH-0949-Control-26.raw]	407.6872253417969	11.4022617434667	3.2459322016	98.8757516632	95.62981946160001	2672710.5	1.56732246037515E8	0	7978	0.19056634398303274	1.0740251570082184	0.811361015606083	407.6773376464844	407.6971740722656
382	407.7037353515625	44.6949101789333					1	DETECTED	407.7037 m/z @44.69 [151020OFc1_NvH-0949-Control-26.raw]	407.7037353515625	44.6949101789333	3.2555715512	95.8392543176	92.58368276639999	1177895.5	1.525363331403801E8	0	7978	0.13919685081501854	0.953543386373618	0.013085902724793251	407.6972351074219	407.7095947265625
383	407.7196044921875	14.2053835605333					1	DETECTED	407.7196 m/z @14.21 [151020OFc1_NvH-0949-Control-26.raw]	407.7196044921875	14.2053835605333	1.84300413706667	98.0328234298667	96.18981929280002	1904799.0	1.955318803453551E8	2	7978	0.1929993376638528	1.2080346342333732	192.80295345265293	407.7096252441406	407.7295837402344
384	407.7306213378906	29.3838842968					1	DETECTED	407.7306 m/z @29.38 [151020OFc1_NvH-0949-Control-26.raw]	407.7306213378906	29.3838842968	3.15774832666667	98.7671772008	95.60942887413334	287342.65625	1.4179296432969612E8	0	7978	0.2902000586511484	1.8639223799429527	812.2507611767243	407.7296142578125	407.732421875
385	407.742431640625	19.3787435989333					1	DETECTED	407.7424 m/z @19.38 [151020OFc1_NvH-0949-Control-26.raw]	407.742431640625	19.3787435989333	2.5255380688	95.3588224096	92.83328434079999	469281.25	1.374756988342529E8	0	7978	6.205401729756655	15.100922794849799	1.522325700693864	407.7324523925781	407.7453308105469
386	407.75537109375	27.8528244770667					1	DETECTED	407.7554 m/z @27.85 [151020OFc1_NvH-0949-Control-26.raw]	407.75537109375	27.8528244770667	2.9334758472	95.1077543456	92.1742784984	5.7271656E7	8.837997398456933E8	2	7978	0.11176994358788761	0.5191564779612213	4.046259730899442	407.74542236328125	407.76531982421875
387	407.7733154296875	17.4364412069333					1	DETECTED	407.7733 m/z @17.44 [151020OFc1_NvH-0949-Control-26.raw]	407.7733154296875	17.4364412069333	3.98645087653333	90.1855439077333	86.19909303119998	182532.265625	1.2912782556374374E8	0	7978	5.310818785593574	0.5073851123750281	1.393372382421421	407.7655944824219	407.78277587890625
388	407.8160095214844	25.9158051088					1	DETECTED	407.8160 m/z @25.92 [151020OFc1_NvH-0949-Control-26.raw]	407.8160095214844	25.9158051088	2.60622493973333	99.2993672653333	96.69314232559998	140050.625	1.19003353443502E8	0	7978	3.4910172893638602	2.251425545861387	0.18089512207300382	407.80780029296875	407.8175964355469
389	407.82769775390625	19.8887967661333					1	DETECTED	407.8277 m/z @19.89 [151020OFc1_NvH-0949-Control-26.raw]	407.82769775390625	19.8887967661333	0.0310930882666667	99.653367124	99.62227403573333	190094.203125	1.2478364759164712E8	0	7978	0.12305761179078445	0.5430367008425552	49.12527365096414	407.8179016113281	407.8376770019531
390	407.8443603515625	44.8143588352					1	DETECTED	407.8444 m/z @44.81 [151020OFc1_NvH-0949-Control-26.raw]	407.8443603515625	44.8143588352	0.1858291448	99.9004062037333	99.7145770589333	62090.8125	1.2998076838510202E8	0	7978	83.35342004245658	1.1485587447040864	1.3641267874556893	407.8377380371094	407.85430908203125
391	407.86468505859375	39.7205748104					1	DETECTED	407.8647 m/z @39.72 [151020OFc1_NvH-0949-Control-26.raw]	407.86468505859375	39.7205748104	0.008628696	99.8789441112	99.8703154152	520968.53125	1.27167382324765E8	3	7978	5.409983150169644	0.5053650265532116	0.0037722602507082696	407.854736328125	407.87396240234375
392	407.88397216796875	21.72620248					1	DETECTED	407.8840 m/z @21.73 [151020OFc1_NvH-0949-Control-26.raw]	407.88397216796875	21.72620248	0.151914436266667	99.9863241725333	99.83440973626664	1105309.125	1.826692401602294E8	3	7978	5.229670206666253	0.9406907295868685	1.8703001543127051	407.8740539550781	407.8890380859375
393	407.8990478515625	19.6622151824					1	DETECTED	407.8990 m/z @19.66 [151020OFc1_NvH-0949-Control-26.raw]	407.8990478515625	19.6622151824	0.0310930882666667	99.9004062037333	99.86931311546662	2254531.25	1.7878484235330334E8	3	7978	0.1846328939631512	1.1961181640604523	0.6045993151330417	407.88909912109375	407.9089660644531
394	407.91064453125	15.3087961981333					1	DETECTED	407.9106 m/z @15.31 [151020OFc1_NvH-0949-Control-26.raw]	407.91064453125	15.3087961981333	0.0199079293333333	99.9647742890667	99.94486635973337	459173.75	1.2597138273941831E8	0	7978	0.1588245191752673	1.5278676484508853	204.76004291411357	407.9090576171875	407.9206237792969
395	407.937744140625	11.3790449298667					1	DETECTED	407.9377 m/z @11.38 [151020OFc1_NvH-0949-Control-26.raw]	407.937744140625	11.3790449298667	0.008628696	99.9970072018667	99.98837850586669	2121767.5	1.453953518631507E8	4	7978	0.16213142256331814	3.993325013241011	19.601181830928294	407.9281005859375	407.9476623535156
396	407.9496154785156	16.8622033778667					1	DETECTED	407.9496 m/z @16.86 [151020OFc1_NvH-0949-Control-26.raw]	407.9496154785156	16.8622033778667	0.118793938666667	99.9433514890667	99.82455755040003	75404.921875	1.122764047261551E8	0	7978	14.31711173789902	2.9508153351634916	5.011115309972439	407.9477844238281	407.95111083984375
397	407.96112060546875	18.6411356237333					1	DETECTED	407.9611 m/z @18.64 [151020OFc1_NvH-0949-Control-26.raw]	407.96112060546875	18.6411356237333	0.0528117714666667	99.4815897978667	99.42877802640004	304296.15625	1.201859204206843E8	2	7978	0.08785816764582322	0.5080276419193126	1.5107245135179648	407.951171875	407.9640808105469
398	407.9740905761719	46.4453923453333					1	DETECTED	407.9741 m/z @46.45 [151020OFc1_NvH-0949-Control-26.raw]	407.9740905761719	46.4453923453333	0.0199079293333333	99.9539804298667	99.93407250053338	547716.4375	1.381288273761454E8	4	7978	0.025833456114170872	0.5005303903278605	0.005780389034720979	407.9641418457031	407.98406982421875
399	407.9896240234375	16.3468139874667					1	DETECTED	407.9896 m/z @16.35 [151020OFc1_NvH-0949-Control-26.raw]	407.9896240234375	16.3468139874667	1.79205484426667	99.9970072018667	98.20495235760002	211010.390625	1.2937074392291965E8	0	7978	0.0565078660381495	0.5187960889225263	0.23108017495007596	407.984130859375	407.99957275390625
400	408.1396179199219	65.6610780413333					1	DETECTED	408.1396 m/z @65.66 [151020OFc1_NvH-0949-Control-26.raw]	408.1396179199219	65.6610780413333	0.0638241445333333	99.975574444	99.91175029946668	45739.03125	1.084497439975032E8	0	7978	98.81966493348712	0.7637148004772905	0.539229131076733	408.1304931640625	408.13970947265625
401	408.1497497558594	90.5446734704					1	DETECTED	408.1497 m/z @90.54 [151020OFc1_NvH-0949-Control-26.raw]	408.1497497558594	90.5446734704	0.1297456744	99.5672742618667	99.4375285874667	122185.1328125	1.3280938966974254E8	0	7978	0.4197694330217985	0.5498955261670069	0.009028022255829982	408.1398010253906	408.1595153808594
402	408.1882019042969	11.3790449298667					1	DETECTED	408.1882 m/z @11.38 [151020OFc1_NvH-0949-Control-26.raw]	408.1882019042969	11.3790449298667	2.12050313866667	99.653367124	97.53286398533334	1333833.375	1.523027085214583E8	3	7978	0.1213011938476729	93.04526517755255	12.220433643698598	408.1782531738281	408.19818115234375
403	408.1998291015625	17.266727984					1	DETECTED	408.1998 m/z @17.27 [151020OFc1_NvH-0949-Control-26.raw]	408.1998291015625	17.266727984	2.97408534666667	99.9863241725333	97.01223882586663	418654.4375	1.5138675014478976E8	3	7978	22.56060564370017	0.823812417912975	9.875312691040753	408.1982116699219	408.2098083496094
404	408.2122802734375	19.4598701082667					1	DETECTED	408.2123 m/z @19.46 [151020OFc1_NvH-0949-Control-26.raw]	408.2122802734375	19.4598701082667	3.2459322016	96.8516886317333	93.6057564301333	415170.5625	1.4748919224422386E8	3	7978	3.591295373424943	0.8604516841749447	29.087082271765706	408.2098388671875	408.2134094238281
405	408.2234191894531	92.069522468					1	DETECTED	408.2234 m/z @92.07 [151020OFc1_NvH-0949-Control-26.raw]	408.2234191894531	92.069522468	2.00766863893333	99.9863241725333	97.97865553359998	2043821.5	3.07453467841624E8	3	7978	68.44491790783925	0.5038508881333882	0.004364595692963916	408.21343994140625	408.2246398925781
406	408.2346496582031	29.5247216762667					1	DETECTED	408.2346 m/z @29.52 [151020OFc1_NvH-0949-Control-26.raw]	408.2346496582031	29.5247216762667	1.28512093466667	98.745558632	97.46043769733333	8782762.0	3.982755373432923E8	2	7978	0.2596709911564794	0.5159060403832537	0.26865117993920645	408.22467041015625	408.24462890625
407	408.2559509277344	27.8528244770667					1	DETECTED	408.2560 m/z @27.85 [151020OFc1_NvH-0949-Control-26.raw]	408.2559509277344	27.8528244770667	2.9128925432	98.8757516632	95.96285912	2.530566E7	6.724860523237075E8	2	7978	0.11154589638258372	0.517697644752712	246.3922009287428	408.2459716796875	408.26593017578125
408	408.277587890625	91.536847908					1	DETECTED	408.2776 m/z @91.54 [151020OFc1_NvH-0949-Control-26.raw]	408.277587890625	91.536847908	3.23630360853333	95.3284540701333	92.09215046159997	505564.75	1.4818461070694888E8	0	7978	0.5033782000432439	0.5171352842775396	0.8491237393889118	408.26776123046875	408.2865905761719
409	408.40936279296875	45.2997992917333					1	DETECTED	408.4094 m/z @45.30 [151020OFc1_NvH-0949-Control-26.raw]	408.40936279296875	45.2997992917333	3.77469543013333	95.68711696	91.91242152986666	136598.859375	1.3049559696996132E8	0	7978	87.18186908891728	1.1478963414018664	1.365314285949629	408.3995056152344	408.4193115234375
410	408.43402099609375	13.6464092725333					1	DETECTED	408.4340 m/z @13.65 [151020OFc1_NvH-0949-Control-26.raw]	408.43402099609375	13.6464092725333	2.64740547573333	98.5188055277333	95.87140005199997	69079.1875	1.1669760411730328E8	0	7978	0.15911097340219094	5.673063991562557	0.15216160648043542	408.424072265625	408.434326171875
411	408.4443359375	48.1601722549333					1	DETECTED	408.4443 m/z @48.16 [151020OFc1_NvH-0949-Control-26.raw]	408.4443359375	48.1601722549333	0.497660417866667	99.5889305565333	99.09127013866663	455020.6875	1.3509033282210508E8	5	7978	36.78051462957163	0.5053291021437587	0.0060957804276317385	408.4343566894531	408.4541320800781
412	408.46820068359375	24.8274152682667					1	DETECTED	408.4682 m/z @24.83 [151020OFc1_NvH-0949-Control-26.raw]	408.46820068359375	24.8274152682667	3.0957777984	99.8146468586667	96.71886906026671	161595.1875	1.3252627593717295E8	0	7978	29.33912711055426	3.191528718297218	0.34209648859045644	408.458251953125	408.4781799316406
413	408.4794006347656	13.2100679402667					1	DETECTED	408.4794 m/z @13.21 [151020OFc1_NvH-0949-Control-26.raw]	408.4794006347656	13.2100679402667	3.16784810106667	98.1195203834667	94.95167228240004	154329.875	1.169334637704134E8	0	7978	12.417447181884917	0.5044138628253005	0.6785971353414353	408.47821044921875	408.4893493652344
414	408.52276611328125	14.3865856816					1	DETECTED	408.5228 m/z @14.39 [151020OFc1_NvH-0949-Control-26.raw]	408.52276611328125	14.3865856816	0.943101933066667	99.1349647341333	98.19186280106663	81330.7421875	1.1290294708474179E8	0	7978	5.846458819010261	6.044836094425468	0.010900843865505347	408.5130615234375	408.5238037109375
415	408.5338134765625	17.2987233709333					1	DETECTED	408.5338 m/z @17.30 [151020OFc1_NvH-0949-Control-26.raw]	408.5338134765625	17.2987233709333	4.7251264624	97.6963666141333	92.9712401517333	248580.921875	1.2852670611430167E8	3	7978	0.7456995348397051	0.5687534836015681	3.5294289643255734	408.5238342285156	408.540771484375
416	408.55084228515625	8.19676482826667					1	DETECTED	408.5508 m/z @8.20 [151020OFc1_NvH-0949-Control-26.raw]	408.55084228515625	8.19676482826667	1.315887232	98.5944859826667	97.2785987506667	1850934.125	2.0971537055311915E8	3	7978	13.164533165324057	5.924506043085704	94.5334587022878	408.5408935546875	408.5607604980469
417	408.562744140625	7.05524649786667					1	DETECTED	408.5627 m/z @7.06 [151020OFc1_NvH-0949-Control-26.raw]	408.562744140625	7.05524649786667	1.49793085973333	56.5242962354667	55.02636537573337	615596.625	9.039955823831852E7	0	7978	17.96879715880959	4.631655852800826	87.08641303184866	408.56085205078125	408.56884765625
418	408.578857421875	31.1318168154667					1	DETECTED	408.5789 m/z @31.13 [151020OFc1_NvH-0949-Control-26.raw]	408.578857421875	31.1318168154667	3.7954055032	94.6026396816	90.8072341784	1283686.75	1.3924318581282303E8	3	7978	0.4342354111091282	0.5428866784258933	8.137158895584625	408.5689392089844	408.58880615234375
419	408.6097106933594	8.4644343704					1	DETECTED	408.6097 m/z @8.46 [151020OFc1_NvH-0949-Control-26.raw]	408.6097106933594	8.4644343704	2.5961796824	91.2234993261333	88.62731964373329	127983.6484375	1.2017421056197904E8	4	7978	0.024174151321849635	3.769954079991607	4.06418108314767	408.5997314453125	408.6195983886719
420	408.64459228515625	48.0917855090667					1	DETECTED	408.6446 m/z @48.09 [151020OFc1_NvH-0949-Control-26.raw]	408.64459228515625	48.0917855090667	3.50042932026667	99.9863241725333	96.48589485226663	454044.75	1.2281383469683442E8	0	7978	0.14224404966446969	2.685251418639763	0.02826082203735501	408.6346740722656	408.6544189453125
421	408.6887512207031	11.3910406138667					1	DETECTED	408.6888 m/z @11.39 [151020OFc1_NvH-0949-Control-26.raw]	408.6887512207031	11.3910406138667	4.32422042826667	63.3181688346667	58.99394840640003	127461.6640625	8.946237927038796E7	0	7978	0.19585068515210402	0.7708358160503288	21.304659113830294	408.6788024902344	408.69171142578125
422	408.7017822265625	33.5919465528					1	DETECTED	408.7018 m/z @33.59 [151020OFc1_NvH-0949-Control-26.raw]	408.7017822265625	33.5919465528	1.62354177841667	98.486332852	96.86279107358334	514949.25	1.4055585398591545E8	2	7978	0.18910479726505258	0.6469731851016803	5.625517979328633	408.69183349609375	408.7108459472656
423	408.72088623046875	31.0216442592					1	DETECTED	408.7209 m/z @31.02 [151020OFc1_NvH-0949-Control-26.raw]	408.72088623046875	31.0216442592	2.99448901386667	99.5889305565333	96.59444154266663	815933.875	1.8485348352782872E8	4	7978	0.04237555518609781	0.8037778465708011	0.05707668812623422	408.7109375	408.7222900390625
424	408.7322998046875	18.564142568					1	DETECTED	408.7323 m/z @18.56 [151020OFc1_NvH-0949-Control-26.raw]	408.7322998046875	18.564142568	2.23209516346667	99.7070936789333	97.47499851546664	1231934.0	1.7700171188322026E8	2	7978	0.31491853804611125	1.3927006056736673	0.3336839888075043	408.7223205566406	408.73504638671875
425	408.74505615234375	29.2422562512					1	DETECTED	408.7451 m/z @29.24 [151020OFc1_NvH-0949-Control-26.raw]	408.74505615234375	29.2422562512	2.23209516346667	99.2776694912	97.04557432773333	5.0237808E7	9.023257789058998E8	2	7978	0.1477843278197426	2.125798264037337	57.7969486829183	408.735107421875	408.7550048828125
426	408.75714111328125	27.8528244770667					1	DETECTED	408.7571 m/z @27.85 [151020OFc1_NvH-0949-Control-26.raw]	408.75714111328125	27.8528244770667	2.82132475626667	97.4566026573333	94.63527790106663	7244516.5	2.869824998330517E8	2	7978	0.04866622618861527	1.3607012331851975	1.7569155253822202	408.75506591796875	408.766845703125
427	408.7687072753906	12.879951388					1	DETECTED	408.7687 m/z @12.88 [151020OFc1_NvH-0949-Control-26.raw]	408.7687072753906	12.879951388	3.9662888256	87.7735314597333	83.8072426341333	154900.03125	1.3264941791834784E8	2	7978	0.08288248339871807	2.52228553910578	3.6132716938332203	408.7672119140625	408.77862548828125
428	408.8101806640625	8.51521702613333					1	DETECTED	408.8102 m/z @8.52 [151020OFc1_NvH-0949-Control-26.raw]	408.8101806640625	8.51521702613333	1.98711275253333	99.696375104	97.70926235146666	96081.109375	1.2690784712228909E8	0	7978	13.60152878523787	0.536086458151913	25.622842318360142	408.8008117675781	408.82012939453125
429	408.823486328125	31.0216442592					1	DETECTED	408.8235 m/z @31.02 [151020OFc1_NvH-0949-Control-26.raw]	408.823486328125	31.0216442592	1.1054515568	98.8864780712	97.7810265144	59827.25390625	1.3231364226072364E8	0	7978	16.964712160202044	1.6863633743387543	2.4075250924924103	408.8207702636719	408.8333740234375
430	408.8450927734375	48.1371605456					1	DETECTED	408.8451 m/z @48.14 [151020OFc1_NvH-0949-Control-26.raw]	408.8450927734375	48.1371605456	0.008628696	99.9863241725333	99.9776954765333	292956.28125	1.22968708399275E8	0	7978	0.1130979269032295	1.1386498465271557	0.022096242661315105	408.83526611328125	408.8550720214844
431	408.8574523925781	18.2854455442667					1	DETECTED	408.8575 m/z @18.29 [151020OFc1_NvH-0949-Control-26.raw]	408.8574523925781	18.2854455442667	0.4643508432	99.9863241725333	99.5219733293333	93964.953125	1.3008875720769376E8	0	7978	14.416033570315292	3.9329846840380744	0.016483434484414312	408.8551025390625	408.8628845214844
432	408.8728942871094	18.5284266565333					1	DETECTED	408.8729 m/z @18.53 [151020OFc1_NvH-0949-Control-26.raw]	408.8728942871094	18.5284266565333	0.008628696	99.8146468586667	99.8060181626667	1270336.75	1.5086643822396687E8	3	7978	0.17108457073373984	0.6383914516607223	0.03240089247112799	408.8629150390625	408.88287353515625
433	408.88482666015625	8.1868313928					1	DETECTED	408.8848 m/z @8.19 [151020OFc1_NvH-0949-Control-26.raw]	408.88482666015625	8.1868313928	0.375165997066667	99.9863241725333	99.61115817546663	1139265.625	1.6004854710190263E8	3	7978	0.13235338036566802	4.3483629135236965	18.578897633479933	408.8829040527344	408.8948059082031
434	408.8971862792969	7.0642499184					1	DETECTED	408.8972 m/z @7.06 [151020OFc1_NvH-0949-Control-26.raw]	408.8971862792969	7.0642499184	0.008628696	99.7395811386667	99.73095244266669	437607.34375	1.198697809746796E8	3	7978	0.130828658889528	31.5310564008292	22.68668127892771	408.89483642578125	408.90338134765625
435	408.91339111328125	31.0615230701333					1	DETECTED	408.9134 m/z @31.06 [151020OFc1_NvH-0949-Control-26.raw]	408.91339111328125	31.0615230701333	0.008628696	99.9647742890667	99.9561455930667	921054.0	1.479161321198148E8	3	7978	0.13016250998722967	0.5235655807134894	0.08600674355613029	408.9034118652344	408.9219970703125
436	408.9245300292969	33.0237840064					1	DETECTED	408.9245 m/z @33.02 [151020OFc1_NvH-0949-Control-26.raw]	408.9245300292969	33.0237840064	0.008628696	99.9970072018667	99.98837850586669	50908.765625	1.2045669030336882E8	0	7978	83.92258875906421	1.522532772158588	1.9710310367762178	408.9234313964844	408.9344787597656
437	408.9492492675781	41.5931328832					1	DETECTED	408.9492 m/z @41.59 [151020OFc1_NvH-0949-Control-26.raw]	408.9492492675781	41.5931328832	0.140831672	99.9647742890667	99.82394261706669	446877.78125	1.5259276749568194E8	0	7978	0.08206122037064034	1.6303383874474002	0.6955958144454052	408.93927001953125	408.9499206542969
438	408.9599914550781	9.8793269536					1	DETECTED	408.9600 m/z @9.88 [151020OFc1_NvH-0949-Control-26.raw]	408.9599914550781	9.8793269536	0.0638241445333333	99.8896459802667	99.82582183573338	695701.0625	1.4172218211430842E8	4	7978	19.679558411044958	0.5209077246997197	82.34835149324894	408.95001220703125	408.969970703125
439	408.97003173828125	19.59077914					1	DETECTED	408.9700 m/z @19.59 [151020OFc1_NvH-0949-Control-26.raw]	408.97003173828125	19.59077914	1.61291907388333	99.6749235458667	98.06200447198337	198304.703125	1.4598239422247568E8	0	7978	5.0489361834475375	0.8747774542111003	2.899954406700886	408.97003173828125	408.97998046875
440	408.9828796386719	28.4451160186667					1	DETECTED	408.9829 m/z @28.45 [151020OFc1_NvH-0949-Control-26.raw]	408.9828796386719	28.4451160186667	0.118793938666667	99.9433514890667	99.82455755040003	136536.390625	1.415032987782844E8	0	7978	15.040572479477174	1.981427350282173	0.009389091417082747	408.98004150390625	408.9928283691406
441	408.9931335449219	25.9158051088					1	DETECTED	408.9931 m/z @25.92 [151020OFc1_NvH-0949-Control-26.raw]	408.9931335449219	25.9158051088	1.1693531144	99.5352290853333	98.3658759709333	45929.109375	1.1558134991870277E8	0	7978	79.41966716270683	2.1610891700533448	3.6594698672210764	408.992919921875	409.0029296875
442	409.01495361328125	20.1155517834667					1	DETECTED	409.0150 m/z @20.12 [151020OFc1_NvH-0949-Control-26.raw]	409.01495361328125	20.1155517834667	0.7355895208	99.8360487426667	99.1004592218667	208160.609375	1.1524004716789539E8	0	7978	0.0901489096830943	0.5247672956926804	0.5316660010014639	409.0049743652344	409.0249328613281
443	409.0267639160156	20.4149194501333					1	DETECTED	409.0268 m/z @20.41 [151020OFc1_NvH-0949-Control-26.raw]	409.0267639160156	20.4149194501333	0.0748613874666667	98.9622879741333	98.88742658666663	41596.62890625	4.739542177470468E7	0	7978	0.11588388016593498	2.4519983106630496	3.89388559581748	409.0249938964844	409.028076171875
444	409.0380859375	28.4770841066667					1	DETECTED	409.0381 m/z @28.48 [151020OFc1_NvH-0949-Control-26.raw]	409.0380859375	28.4770841066667	0.118793938666667	99.6211907448	99.50239680613333	256267.671875	1.376515340633668E8	0	7978	0.11714907142301811	2.107736501626363	0.29349770142265535	409.0281066894531	409.04791259765625
445	409.1105041503906	31.9838958157333					1	DETECTED	409.1105 m/z @31.98 [151020OFc1_NvH-0949-Control-26.raw]	409.1105041503906	31.9838958157333	0.008628696	99.9970072018667	99.98837850586669	54617.0	1.2998482760281585E8	0	7978	92.31735350007112	1.5970824928065988	2.5987101479187125	409.1015625	409.1166687011719
446	409.13348388671875	65.6454842917333					1	DETECTED	409.1335 m/z @65.65 [151020OFc1_NvH-0949-Control-26.raw]	409.13348388671875	65.6454842917333	0.207807826133333	99.9970072018667	99.78919937573336	106260.9453125	1.0423678708618908E8	0	7978	0.24048592725404205	0.7587720582377606	0.5180762357509149	409.124267578125	409.1416015625
447	409.1522521972656	78.6238983789333					1	DETECTED	409.1523 m/z @78.62 [151020OFc1_NvH-0949-Control-26.raw]	409.1522521972656	78.6238983789333	2.83158294026667	98.6053834586667	95.77380051840002	122682.9453125	1.0666677680614169E8	0	7978	0.18514848521259353	0.6318173548603552	0.9411879138031859	409.1427917480469	409.1620178222656
448	409.1913146972656	24.3092375258667					1	DETECTED	409.1913 m/z @24.31 [151020OFc1_NvH-0949-Control-26.raw]	409.1913146972656	24.3092375258667	0.230172232	97.4107782032	97.1806059712	1290130.625	1.6592602746509933E8	3	7978	0.1786462496778789	5.320527680781688	0.05877552377023013	409.18133544921875	409.2012939453125
449	409.2070617675781	18.5187894842667					1	DETECTED	409.2071 m/z @18.52 [151020OFc1_NvH-0949-Control-26.raw]	409.2070617675781	18.5187894842667	3.17772126	99.1457085778667	95.9679873178667	970799.3125	1.842479461497157E8	3	7978	0.14489451839984824	1.1334712278345889	2.266043832666181	409.2013244628906	409.2140808105469
450	409.2240905761719	15.1979287152					1	DETECTED	409.2241 m/z @15.20 [151020OFc1_NvH-0949-Control-26.raw]	409.2240905761719	15.1979287152	1.812575712	99.4495235296	97.6369478176	1560658.125	2.3420839965576783E8	3	7978	0.20762070456323478	0.8675384228381527	0.675047469000988	409.214111328125	409.23406982421875
451	409.2342834472656	30.1598648037333					1	DETECTED	409.2343 m/z @30.16 [151020OFc1_NvH-0949-Control-26.raw]	409.2342834472656	30.1598648037333	3.51932934826667	74.6911007274667	71.17177137920004	166964.984375	1.260114350847082E8	0	7978	34.835845316580745	1.4441030969997508	1.8469171745694666	409.2341003417969	409.23602294921875
452	409.24603271484375	29.2422562512					1	DETECTED	409.2460 m/z @29.24 [151020OFc1_NvH-0949-Control-26.raw]	409.24603271484375	29.2422562512	2.5056864304	99.8789441112	97.3732576808	2.271933E7	4.937596750484803E8	3	7978	0.16240868027314193	25.629507995661452	58.35914035736368	409.2360534667969	409.255859375
453	409.2591247558594	27.8528244770667					1	DETECTED	409.2591 m/z @27.85 [151020OFc1_NvH-0949-Control-26.raw]	409.2591247558594	27.8528244770667	0.658567242666667	95.8392543176	95.18068707493333	1031255.75	1.816733472123876E8	0	7978	4.452473749751128	3.443196831678385	1.1336855019460965	409.25604248046875	409.268798828125
454	409.2764587402344	91.536847908					1	DETECTED	409.2765 m/z @91.54 [151020OFc1_NvH-0949-Control-26.raw]	409.2764587402344	91.536847908	1.5601301856	99.7825703370667	98.2224401514667	225835.84375	1.3372597374661647E8	0	7978	0.2441824842472613	0.5018093913454251	0.7650583686491871	409.2696838378906	409.2857971191406
455	409.29522705078125	91.4842254525333					1	DETECTED	409.2952 m/z @91.48 [151020OFc1_NvH-0949-Control-26.raw]	409.29522705078125	91.4842254525333	3.47149272773333	99.5137894589333	96.04229673119997	66207.5546875	1.1307489073845269E8	0	7978	1.161890925096273	0.5456159225933083	0.09123184518661653	409.29010009765625	409.296630859375
456	409.3143005371094	89.8049563821333					1	DETECTED	409.3143 m/z @89.80 [151020OFc1_NvH-0949-Control-26.raw]	409.3143005371094	89.8049563821333	1.64498931201667	99.4495235296	97.80453421758332	202476.46875	1.402735544209759E8	0	7978	89.87856368197487	0.5099603169486957	0.01983929359316371	409.30743408203125	409.3229675292969
457	409.3312683105469	91.1036566381333					1	DETECTED	409.3313 m/z @91.10 [151020OFc1_NvH-0949-Control-26.raw]	409.3312683105469	91.1036566381333	4.534413928	92.5731566168	88.0387426888	90697.6796875	1.2210663712313582E8	0	7978	0.43119089818193856	0.5084874253988056	0.0067755768410275655	409.32916259765625	409.3404846191406
458	409.3674621582031	90.3985954850667					1	DETECTED	409.3675 m/z @90.40 [151020OFc1_NvH-0949-Control-26.raw]	409.3674621582031	90.3985954850667	3.8052885664	92.4234893741333	88.6182008077333	149851.78125	1.652532288782587E8	0	7978	1.180543510514056	0.5116919769039915	0.012231201114173649	409.35870361328125	409.3770751953125
459	409.4156494140625	20.1155517834667					1	DETECTED	409.4156 m/z @20.12 [151020OFc1_NvH-0949-Control-26.raw]	409.4156494140625	20.1155517834667	3.5098733264	98.0111568741333	94.50128354773331	140780.59375	1.3473546324607602E8	0	7978	1.9733160853708327	6.591662421926973	1.0320621957744194	409.4144287109375	409.42144775390625
460	409.4316711425781	43.8909944194667					1	DETECTED	409.4317 m/z @43.89 [151020OFc1_NvH-0949-Control-26.raw]	409.4316711425781	43.8909944194667	0.008628696	99.5672742618667	99.5586455658667	174902.0625	1.2900048916485952E8	0	7978	0.3602423581371639	1.3255659907356154	0.006203309253143525	409.4217224121094	409.4407043457031
461	409.4507141113281	41.6031637685333					1	DETECTED	409.4507 m/z @41.60 [151020OFc1_NvH-0949-Control-26.raw]	409.4507141113281	41.6031637685333	0.3083191888	99.8467691597333	99.5384499709333	194044.09375	1.18986076926598E8	0	7978	0.0949786859184627	0.09556501440311514	0.6498106217083791	409.44073486328125	409.4549255371094
462	409.4649353027344	31.2234446488					1	DETECTED	409.4649 m/z @31.22 [151020OFc1_NvH-0949-Control-26.raw]	409.4649353027344	31.2234446488	3.1153274944	96.4967557232	93.38142822879999	335211.40625	1.5164601197279894E8	0	7978	0.10441982814273132	0.5025991928178279	0.191295797951467	409.4549560546875	409.47491455078125
463	409.4756164550781	26.5463935613333					1	DETECTED	409.4756 m/z @26.55 [151020OFc1_NvH-0949-Control-26.raw]	409.4756164550781	26.5463935613333	2.99448901386667	97.4890023741333	94.49451336026664	44721.671875	1.077164745657963E8	0	7978	8.270022912204649	2.006090700007337	3.6164326234110598	409.4749450683594	409.47857666015625
464	409.48858642578125	39.1625999845333					1	DETECTED	409.4886 m/z @39.16 [151020OFc1_NvH-0949-Control-26.raw]	409.48858642578125	39.1625999845333	2.53566081066667	99.2776694912	96.74200868053333	296553.0625	1.421457317589056E8	0	7978	0.2128888087262979	0.5007327007859725	0.2340804968428061	409.4786071777344	409.4976501464844
465	409.5186767578125	27.8528244770667					1	DETECTED	409.5187 m/z @27.85 [151020OFc1_NvH-0949-Control-26.raw]	409.5186767578125	27.8528244770667	3.99582596693333	64.8139564170667	60.818130450133374	262426.65625	9.34015108743332E7	0	7978	1.8563150831350725	0.5121352956416987	0.258357466783433	409.5086975097656	409.5223693847656
466	409.5325012207031	11.4200571962667					1	DETECTED	409.5325 m/z @11.42 [151020OFc1_NvH-0949-Control-26.raw]	409.5325012207031	11.4200571962667	3.10563988666667	96.4001667493333	93.29452686266663	2660613.75	2.0422312364119628E8	3	7978	0.1605665968437524	66.66194902357455	125.76253073712694	409.5225830078125	409.54248046875
467	409.54254150390625	18.5753405498667					1	DETECTED	409.5425 m/z @18.58 [151020OFc1_NvH-0949-Control-26.raw]	409.54254150390625	18.5753405498667	4.66850582986667	95.3906660397333	90.72216020986663	160140.859375	1.1332207109051898E8	0	7978	4.620926435981415	4.9682133306687986	0.23028506600889184	409.5425109863281	409.5457458496094
468	409.5557556152344	40.3426745474667					1	DETECTED	409.5558 m/z @40.34 [151020OFc1_NvH-0949-Control-26.raw]	409.5557556152344	40.3426745474667	2.88244834853333	92.0089649389333	89.12651659039997	3925446.5	1.965326225305024E8	3	7978	0.08832204949199252	0.5107309796326079	0.012708161351030891	409.5458068847656	409.56573486328125
469	409.572998046875	30.6924963968					1	DETECTED	409.5730 m/z @30.69 [151020OFc1_NvH-0949-Control-26.raw]	409.572998046875	30.6924963968	2.03854962346667	90.0103730106667	87.97182338720003	575595.8125	1.4853676402669275E8	6	7978	7.407093381638976	0.7018117663267869	0.19338987685107953	409.5657653808594	409.5797119140625
470	409.5897216796875	29.0995229517333					1	DETECTED	409.5897 m/z @29.10 [151020OFc1_NvH-0949-Control-26.raw]	409.5897216796875	29.0995229517333	3.12512776746667	99.6856837352	96.56055596773334	577130.3125	1.4194148948494977E8	3	7978	4.986217108941386	1.4501236263199644	108.01859310076115	409.5797424316406	409.5997009277344
471	409.70599365234375	19.0297292093333					1	DETECTED	409.7060 m/z @19.03 [151020OFc1_NvH-0949-Control-26.raw]	409.70599365234375	19.0297292093333	2.57595666586667	97.5539103717333	94.97795370586663	625396.0	1.6277610006796116E8	2	7978	19.9483786212236	0.7784564732910184	1.5514099348173092	409.6960754394531	409.7140808105469
472	409.7240905761719	26.3366103274667					1	DETECTED	409.7241 m/z @26.34 [151020OFc1_NvH-0949-Control-26.raw]	409.7240905761719	26.3366103274667	2.92321742693333	98.5836421381333	95.66042471119997	1.3892042E7	4.1960698738363E8	2	7978	0.26968768418540634	0.52459427851215	2.1311604189436513	409.714111328125	409.73406982421875
473	409.7349548339844	18.6309317970667					1	DETECTED	409.7350 m/z @18.63 [151020OFc1_NvH-0949-Control-26.raw]	409.7349548339844	18.6309317970667	3.86139252133333	71.2319110197333	67.37051849839997	175526.046875	1.133568303567838E8	0	7978	11.666822477795375	0.5811701829147836	0.018150252948337973	409.7341003417969	409.7374572753906
474	409.7474670410156	29.2422562512					1	DETECTED	409.7475 m/z @29.24 [151020OFc1_NvH-0949-Control-26.raw]	409.7474670410156	29.2422562512	2.5558898584	95.1391751509333	92.5832852925333	5114734.5	2.1653690512936115E8	2	7978	0.15414585115220447	1.6092257961015446	20.788043468429162	409.73748779296875	409.75738525390625
475	409.76690673828125	23.4931238090667					1	DETECTED	409.7669 m/z @23.49 [151020OFc1_NvH-0949-Control-26.raw]	409.76690673828125	23.4931238090667	0.6474441648	98.0219440914667	97.37449992666669	273979.84375	1.2539078277135256E8	0	7978	10.54582257386112	0.5249795235072676	0.7353159849199389	409.7574768066406	409.77655029296875
476	409.84295654296875	34.9016315					1	DETECTED	409.8430 m/z @34.90 [151020OFc1_NvH-0949-Control-26.raw]	409.84295654296875	34.9016315	0.151914436266667	99.2238953637333	99.07198092746664	61865.5859375	1.2755328924132246E8	0	7978	0.06530632241261003	1.4572861342055852	1.9505974587455137	409.8426818847656	409.8469543457031
477	409.8572692871094	16.9224551701333					1	DETECTED	409.8573 m/z @16.92 [151020OFc1_NvH-0949-Control-26.raw]	409.8572692871094	16.9224551701333	0.008628696	99.9112105381333	99.9025818421333	2324979.5	1.7263817656863123E8	3	7978	5.626606935662771	1.2973822426254773	2.3681395800314387	409.8472900390625	409.86724853515625
478	409.8741760253906	27.5838126405333					1	DETECTED	409.8742 m/z @27.58 [151020OFc1_NvH-0949-Control-26.raw]	409.8741760253906	27.5838126405333	0.0310930882666667	99.9539804298667	99.92288734160003	986610.625	1.4689915340908623E8	3	7978	0.09829776781950628	0.5318270175119819	0.027153883102339706	409.8672790527344	409.87994384765625
479	409.88995361328125	40.3426745474667					1	DETECTED	409.8900 m/z @40.34 [151020OFc1_NvH-0949-Control-26.raw]	409.88995361328125	40.3426745474667	0.0199079293333333	99.9970072018667	99.97709927253337	2399413.75	2.2858004249600518E8	3	7978	28.186034742461636	0.5108474482968853	0.530400236341235	409.8799743652344	409.8999328613281
480	409.90655517578125	5.65831625493333					1	DETECTED	409.9066 m/z @5.66 [151020OFc1_NvH-0949-Control-26.raw]	409.90655517578125	5.65831625493333	0.151914436266667	99.8896459802667	99.73773154400004	362653.6875	1.350098652023968E8	3	7978	24.882223174609365	4.146406091290799	445.05314560847614	409.89996337890625	409.9162902832031
481	409.92730712890625	35.6164817517333					1	DETECTED	409.9273 m/z @35.62 [151020OFc1_NvH-0949-Control-26.raw]	409.92730712890625	35.6164817517333	0.008628696	99.9970072018667	99.98837850586669	1707135.75	1.4450442523311463E8	3	7978	0.07897450999089273	1.4770969656456268	1.9645532467342561	409.9173889160156	409.93719482421875
482	409.9520568847656	42.6159109485333					1	DETECTED	409.9521 m/z @42.62 [151020OFc1_NvH-0949-Control-26.raw]	409.9520568847656	42.6159109485333	0.0199079293333333	99.9863241725333	99.96641624319997	262696.75	1.1979804875015524E8	4	7978	27.159788904457898	1.531313333118473	0.0066893891861999405	409.94219970703125	409.955322265625
483	409.96539306640625	11.1695348264					1	DETECTED	409.9654 m/z @11.17 [151020OFc1_NvH-0949-Control-26.raw]	409.96539306640625	11.1695348264	0.008628696	99.8789441112	99.8703154152	733620.75	1.4733600570516762E8	4	7978	0.19058422062917657	3.733543620401706	3.2535676748325426	409.9555969238281	409.9742736816406
484	409.984375	30.9020376882667					1	DETECTED	409.9844 m/z @30.90 [151020OFc1_NvH-0949-Control-26.raw]	409.984375	30.9020376882667	1.14820310933333	99.1349647341333	97.98676162479998	2784139.75	1.4444508022095475E8	4	7978	0.11005733054409106	1.788224488175523	1.2476869228305019	409.97442626953125	409.9942932128906
485	409.9954528808594	0.832740786666667					1	DETECTED	409.9955 m/z @0.83 [151020OFc1_NvH-0949-Control-26.raw]	409.9954528808594	0.832740786666667	0.008628696	99.975574444	99.966945748	118018.1953125	1.269331737377146E8	4	7978	0.9581125473272596	4.083784475167981	4.491688559818676	409.9944152832031	410.0049133300781
486	410.06768798828125	75.0760899858667					1	DETECTED	410.0677 m/z @75.08 [151020OFc1_NvH-0949-Control-26.raw]	410.06768798828125	75.0760899858667	0.008628696	99.9004062037333	99.8917775077333	90963.0859375	1.7974340902052987E8	0	7978	64.52700558092852	0.6561021706687512	0.30536026255425547	410.0579833984375	410.0770568847656
487	410.08087158203125	38.648453628					1	DETECTED	410.0809 m/z @38.65 [151020OFc1_NvH-0949-Control-26.raw]	410.08087158203125	38.648453628	1.99750026746667	99.9112105381333	97.91371027066663	33928.109375	1.078684246059763E8	0	7978	92.9860363039199	1.2694326335074375	1.535231605811618	410.0780944824219	410.0886535644531
488	410.0989685058594	45.8117496762667					1	DETECTED	410.0990 m/z @45.81 [151020OFc1_NvH-0949-Control-26.raw]	410.0989685058594	45.8117496762667	0.151914436266667	99.9970072018667	99.84509276560003	44045.3203125	1.4212146988028413E8	0	7978	97.34414057264016	1.063994114783915	1.1284275863338038	410.0892028808594	410.1042785644531
489	410.1146545410156	50.2909799610667					1	DETECTED	410.1147 m/z @50.29 [151020OFc1_NvH-0949-Control-26.raw]	410.1146545410156	50.2909799610667	0.008628696	99.9970072018667	99.98837850586669	48897.22265625	1.219662503051004E8	0	7978	95.83574547325348	0.9823403533602123	0.9779016266301233	410.1047668457031	410.1239929199219
490	410.147705078125	92.3707463357333					1	DETECTED	410.1477 m/z @92.37 [151020OFc1_NvH-0949-Control-26.raw]	410.147705078125	92.3707463357333	0.3083191888	98.4433246581333	98.13500546933331	229886.359375	1.3061386928788324E8	0	7978	0.12143196399723877	0.6169462227280821	0.08911864604005872	410.13775634765625	410.1576843261719
491	410.18536376953125	19.3285112762667					1	DETECTED	410.1854 m/z @19.33 [151020OFc1_NvH-0949-Control-26.raw]	410.18536376953125	19.3285112762667	3.15774832666667	98.8538889688	95.69614064213334	551015.25	1.3105634868911062E8	3	7978	0.05510832551842881	0.9035360717790591	1.8198236517239752	410.1753845214844	410.186767578125
492	410.1969299316406	20.6770855050667					1	DETECTED	410.1969 m/z @20.68 [151020OFc1_NvH-0949-Control-26.raw]	410.1969299316406	20.6770855050667	0.118793938666667	99.9970072018667	99.87821326320002	1759058.125	2.2168737727934498E8	2	7978	19.546443002134946	0.9230845749998134	2.3407421928777574	410.18695068359375	410.2069091796875
493	410.21160888671875	47.211868484					1	DETECTED	410.2116 m/z @47.21 [151020OFc1_NvH-0949-Control-26.raw]	410.21160888671875	47.211868484	3.05501825173333	98.4756142770667	95.42059602533337	484394.15625	1.5885901650457722E8	4	7978	0.25609471796884975	0.5792373818626252	0.6038104873844503	410.2069396972656	410.21197509765625
494	410.22198486328125	37.3065353642667					1	DETECTED	410.2220 m/z @37.31 [151020OFc1_NvH-0949-Control-26.raw]	410.22198486328125	37.3065353642667	1.84300413706667	99.8467691597333	98.00376502266663	1.4511347E7	7.805604090603796E8	4	7978	11.16462583706467	0.6014247613868461	0.03675085601258172	410.2120056152344	410.2319641113281
495	410.23846435546875	43.2538989					1	DETECTED	410.2385 m/z @43.25 [151020OFc1_NvH-0949-Control-26.raw]	410.23846435546875	43.2538989	2.5056864304	98.4433246581333	95.9376382277333	3057677.0	2.7869182123461336E8	3	7978	0.13222661559700555	0.5120461970577481	0.020390217097064612	410.23199462890625	410.2484436035156
496	410.24920654296875	29.2422562512					1	DETECTED	410.2492 m/z @29.24 [151020OFc1_NvH-0949-Control-26.raw]	410.24920654296875	29.2422562512	2.99448901386667	50.6961836656	47.701694651733334	934204.5	7.371688380956501E7	0	7978	0.11468920314088749	1.3793534388231574	2.019671285578806	410.2485046386719	410.2513122558594
497	410.2613220214844	35.6305898853333					1	DETECTED	410.2613 m/z @35.63 [151020OFc1_NvH-0949-Control-26.raw]	410.2613220214844	35.6305898853333	2.64740547573333	97.4998002888	94.85239481306667	943519.3125	1.5103427623567137E8	2	7978	0.106228438410092	0.9765257313232962	12.92525620576995	410.2513732910156	410.2708435058594
498	410.292236328125	91.4483855997333					1	DETECTED	410.2922 m/z @91.45 [151020OFc1_NvH-0949-Control-26.raw]	410.292236328125	91.4483855997333	9.05450489253333	95.3082646842667	86.25375979173337	76546.03125	1.1604665534778592E8	0	7978	0.6069897803739082	0.5234233358800644	0.2998113334498676	410.28228759765625	410.300048828125
499	410.31109619140625	91.4365712002667					1	DETECTED	410.3111 m/z @91.44 [151020OFc1_NvH-0949-Control-26.raw]	410.31109619140625	91.4365712002667	21.739290196	99.9004062037333	78.1611160077333	79626.2734375	8.48008295992096E7	0	7978	0.1894343205857183	0.5607185451247981	0.004288890475068686	410.301513671875	410.3134765625
500	410.3747863769531	17.2561240832					1	DETECTED	410.3748 m/z @17.26 [151020OFc1_NvH-0949-Control-26.raw]	410.3747863769531	17.2561240832	0.6362944616	98.2387417688	97.6024473072	361623.875	1.56529774715963E8	0	7978	0.094072073465572	1.4371679182053956	0.3929935505442563	410.3654479980469	410.3846740722656
501	410.44775390625	20.65633784					1	DETECTED	410.4478 m/z @20.66 [151020OFc1_NvH-0949-Control-26.raw]	410.44775390625	20.65633784	1.47753981813333	99.8682734866667	98.39073366853337	1866764.125	1.4335462754514804E8	0	7978	0.11139012258864867	1.2193345472580752	0.9858257300653706	410.43780517578125	410.45770263671875
502	410.4721984863281	37.3065353642667					1	DETECTED	410.4722 m/z @37.31 [151020OFc1_NvH-0949-Control-26.raw]	410.4721984863281	37.3065353642667	2.84161003893333	98.7997956866667	95.95818564773337	1.3791628E7	4.137160718168129E8	0	7978	0.26446996332494166	4.4821705248471515	2.377195062603949	410.4622802734375	410.4821472167969
503	410.48577880859375	30.9020376882667					1	DETECTED	410.4858 m/z @30.90 [151020OFc1_NvH-0949-Control-26.raw]	410.48577880859375	30.9020376882667	3.54798108186667	96.5826340501333	93.03465296826663	1168617.0	1.776232605851459E8	0	7978	0.11306280396304658	0.5039318307755581	0.03301661323150093	410.4822692871094	410.4956359863281
504	410.5202331542969	19.3172151325333					1	DETECTED	410.5202 m/z @19.32 [151020OFc1_NvH-0949-Control-26.raw]	410.5202331542969	19.3172151325333	1.90469921093333	99.4067051592	97.50200594826667	332406.21875	1.43935000173194E8	3	7978	0.0898469448668564	0.5840426865323473	1.2967167765110255	410.5108947753906	410.52520751953125
505	410.53521728515625	15.6732357437333					1	DETECTED	410.5352 m/z @15.67 [151020OFc1_NvH-0949-Control-26.raw]	410.53521728515625	15.6732357437333	3.3840701264	94.1579318994667	90.7738617730667	497822.625	1.461522555859625E8	3	7978	0.1620962969113311	0.5715493488195603	82.15315701425702	410.5252990722656	410.5380554199219
506	410.54815673828125	20.9835190130667					1	DETECTED	410.5482 m/z @20.98 [151020OFc1_NvH-0949-Control-26.raw]	410.54815673828125	20.9835190130667	2.6370828752	96.9802208536	94.34313797840001	3631378.75	1.864646312830406E8	0	7978	0.17648929864655116	1.8989770080880617	0.04847562099340482	410.5381774902344	410.5581359863281
507	410.56085205078125	22.4864647181333					1	DETECTED	410.5609 m/z @22.49 [151020OFc1_NvH-0949-Control-26.raw]	410.56085205078125	22.4864647181333	3.8519796448	95.68711696	91.8351373152	907340.0	1.682027640322108E8	0	7978	6.891232047575411	0.8317083604711099	8.513034987792674	410.55816650390625	410.56268310546875
508	410.57269287109375	43.2538989					1	DETECTED	410.5727 m/z @43.25 [151020OFc1_NvH-0949-Control-26.raw]	410.57269287109375	43.2538989	1.8227691216	99.9219312256	98.099162104	1829419.875	1.765400465912702E8	0	7978	0.14777505524600798	0.5060910290490725	0.013939458016161508	410.5627136230469	410.5824890136719
509	410.59576416015625	35.6164817517333					1	DETECTED	410.5958 m/z @35.62 [151020OFc1_NvH-0949-Control-26.raw]	410.59576416015625	35.6164817517333	2.98434993813333	99.9647742890667	96.98042435093336	368216.09375	1.3155694061630057E8	0	7978	0.1508033690885	0.5050953508033618	0.008135300147585043	410.5859069824219	410.6056823730469
510	410.6198425292969	28.7093272813333					1	DETECTED	410.6198 m/z @28.71 [151020OFc1_NvH-0949-Control-26.raw]	410.6198425292969	28.7093272813333	3.03490583626667	94.1935481970667	91.15864236080003	255916.796875	1.220177265947785E8	0	7978	0.23348105746566716	0.5104469284330795	19.4587182479733	410.61004638671875	410.6296691894531
511	410.6370544433594	41.5700166232					1	DETECTED	410.6371 m/z @41.57 [151020OFc1_NvH-0949-Control-26.raw]	410.6370544433594	41.5700166232	1.61291907388333	91.6455420504	90.03262297651666	231418.328125	1.2817581415843639E8	0	7978	0.04347292946069814	1.1266161520540219	0.017425215576539588	410.6302795410156	410.64642333984375
512	410.6771240234375	24.3092375258667					1	DETECTED	410.6771 m/z @24.31 [151020OFc1_NvH-0949-Control-26.raw]	410.6771240234375	24.3092375258667	3.18750584906667	92.5123467037333	89.32484085466663	86162.4375	1.2584883583404677E8	0	7978	0.10551354685957293	2.1145245622256543	6717.37712804609	410.66748046875	410.68670654296875
513	410.6984558105469	20.6431748442667					1	DETECTED	410.6985 m/z @20.64 [151020OFc1_NvH-0949-Control-26.raw]	410.6984558105469	20.6431748442667	3.2555715512	89.5231012232	86.267529672	977167.625	1.5643285900107116E8	2	7978	54.302943918543406	null	1.620964138414217	410.6884765625	410.7019348144531
514	410.7119445800781	23.4252063309333					1	DETECTED	410.7119 m/z @23.43 [151020OFc1_NvH-0949-Control-26.raw]	410.7119445800781	23.4252063309333	3.15774832666667	98.2929910026667	95.13524267600003	1988784.125	1.9763552032508227E8	2	7978	0.27922799324148073	0.5774715628659546	7.271243856298319	410.70196533203125	410.71258544921875
515	410.72259521484375	37.3411605602667					1	DETECTED	410.7226 m/z @37.34 [151020OFc1_NvH-0949-Control-26.raw]	410.72259521484375	37.3411605602667	2.34635728906667	96.2497686277333	93.90341133866663	7138182.5	4.591054486373142E8	2	7978	0.16343907671215874	0.5187115284066437	0.03007276743231549	410.7126159667969	410.7325744628906
516	410.7373962402344	22.5242934461333					1	DETECTED	410.7374 m/z @22.52 [151020OFc1_NvH-0949-Control-26.raw]	410.7373962402344	22.5242934461333	2.89254018853333	97.4998002888	94.60726010026667	785339.5625	1.6927884330107602E8	2	7978	9.475107269893371	0.5110575094040434	4.172841464645593	410.73260498046875	410.7473449707031
517	410.7509460449219	29.2422562512					1	DETECTED	410.7509 m/z @29.24 [151020OFc1_NvH-0949-Control-26.raw]	410.7509460449219	29.2422562512	3.567489288	97.9677491242667	94.4002598362667	177911.765625	1.3230112307013315E8	2	7978	0.8652819923539461	2.3144232290726716	0.37335612346081126	410.74749755859375	410.7580261230469
518	410.7681579589844	19.974924724					1	DETECTED	410.7682 m/z @19.97 [151020OFc1_NvH-0949-Control-26.raw]	410.7681579589844	19.974924724	2.8720780704	78.2319186626667	75.3598405922667	459338.34375	1.1532398289818412E8	2	7978	21.12706198063951	2.042389736753336	231.68844231128867	410.7581787109375	410.7769470214844
519	410.8207092285156	28.6970395776					1	DETECTED	410.8207 m/z @28.70 [151020OFc1_NvH-0949-Control-26.raw]	410.8207092285156	28.6970395776	1.1054515568	99.7179686770667	98.61251712026669	313655.5625	1.2160126219889365E8	0	7978	0.16321827831278668	0.5181108494085545	0.5099829728618022	410.81085205078125	410.8305358886719
520	410.8405456542969	41.6634690162667					1	DETECTED	410.8405 m/z @41.66 [151020OFc1_NvH-0949-Control-26.raw]	410.8405456542969	41.6634690162667	0.008628696	99.9539804298667	99.9453517338667	8627967.0	2.565397060452849E8	5	7978	0.18785403091888497	1.3777638219282562	1.027291767117958	410.8306884765625	410.85052490234375
521	410.8544616699219	19.3071654178667					1	DETECTED	410.8545 m/z @19.31 [151020OFc1_NvH-0949-Control-26.raw]	410.8544616699219	19.3071654178667	1.27462310773333	99.9433514890667	98.66872838133337	205145.53125	1.250489894178451E8	0	7978	2.427010648447979	0.5099645736216752	0.2422078660009292	410.8505554199219	410.8596496582031
522	410.8696594238281	15.7354268114667					1	DETECTED	410.8697 m/z @15.74 [151020OFc1_NvH-0949-Control-26.raw]	410.8696594238281	15.7354268114667	0.008628696	99.9433514890667	99.9347227930667	259971.90625	1.2878765685660306E8	3	7978	8.509588120880636	1.4059843245099974	0.8901569803245926	410.8597106933594	410.8726806640625
523	410.8826904296875	20.9740606136					1	DETECTED	410.8827 m/z @20.97 [151020OFc1_NvH-0949-Control-26.raw]	410.8826904296875	20.9740606136	0.375165997066667	99.9647742890667	99.58960829200002	1199184.0	1.5479875294500402E8	3	7978	0.14673553035588682	1.0208493425209	2.1725176741447787	410.8727111816406	410.8926696777344
524	410.8939514160156	26.6278441792					1	DETECTED	410.8940 m/z @26.63 [151020OFc1_NvH-0949-Control-26.raw]	410.8939514160156	26.6278441792	0.008628696	99.975574444	99.966945748	615477.1875	1.4636082321616632E8	0	7978	6.832773428779163	0.8085371912681794	0.12378126439540534	410.8927001953125	410.9019775390625
525	410.9119873046875	39.4109599378667					1	DETECTED	410.9120 m/z @39.41 [151020OFc1_NvH-0949-Control-26.raw]	410.9119873046875	39.4109599378667	0.008628696	99.9970072018667	99.98837850586669	4662273.0	2.6306551734891286E8	3	7978	0.15005062920518242	1.0988855405704745	0.14916788868619854	410.90203857421875	410.9219665527344
526	410.935302734375	20.65633784					1	DETECTED	410.9353 m/z @20.66 [151020OFc1_NvH-0949-Control-26.raw]	410.935302734375	20.65633784	0.0310930882666667	99.975574444	99.94448135573333	104892.3984375	1.1233936192744413E8	0	7978	15.175302413249664	2.7903099748801834	0.0026747281598279364	410.9253234863281	410.9393615722656
527	410.9497375488281	14.3468597234667					1	DETECTED	410.9497 m/z @14.35 [151020OFc1_NvH-0949-Control-26.raw]	410.9497375488281	14.3468597234667	0.0420451226666667	99.9863241725333	99.94427904986664	523225.375	1.2206581363748662E8	0	7978	6.38983588594389	9.20349813359545	0.671381900521767	410.9399108886719	410.9596252441406
528	410.9731750488281	37.3292498394667					1	DETECTED	410.9732 m/z @37.33 [151020OFc1_NvH-0949-Control-26.raw]	410.9731750488281	37.3292498394667	0.0528117714666667	99.975574444	99.92276267253334	2233301.5	1.592285577156372E8	0	7978	0.22648687315462723	0.7618408940902573	8.583032351808775	410.9632568359375	410.983154296875
529	410.9902038574219	36.4116707397333					1	DETECTED	410.9902 m/z @36.41 [151020OFc1_NvH-0949-Control-26.raw]	410.9902038574219	36.4116707397333	0.008628696	99.9004062037333	99.8917775077333	530820.9375	1.3666730693011424E8	0	7978	0.3041627207575459	0.5035583582129559	0.4891938494988286	410.9831848144531	411.0001525878906
530	411.0213317871094	28.6245820792					1	DETECTED	411.0213 m/z @28.62 [151020OFc1_NvH-0949-Control-26.raw]	411.0213317871094	28.6245820792	1.315887232	99.7503144114667	98.43442717946671	314377.15625	1.2906619658447799E8	0	7978	0.12152927638071276	0.5425668811501309	0.9812963957759717	411.0114440917969	411.03131103515625
531	411.0414123535156	41.5931328832					1	DETECTED	411.0414 m/z @41.59 [151020OFc1_NvH-0949-Control-26.raw]	411.0414123535156	41.5931328832	0.252425654133333	99.9863241725333	99.73389851839997	9472839.0	2.9341754593812764E8	5	7978	0.22045460948089612	15.39938597914624	2.351080765762939	411.03167724609375	411.05108642578125
532	411.0536193847656	65.1818478474667					1	DETECTED	411.0536 m/z @65.18 [151020OFc1_NvH-0949-Control-26.raw]	411.0536193847656	65.1818478474667	0.008628696	99.9970072018667	99.98837850586669	48459.00390625	1.2014579875576791E8	0	7978	0.6125505769690136	0.7496315361226257	0.5096470479276057	411.05169677734375	411.0625
533	411.0699768066406	44.1107434637333					1	DETECTED	411.0700 m/z @44.11 [151020OFc1_NvH-0949-Control-26.raw]	411.0699768066406	44.1107434637333	0.008628696	99.975574444	99.966945748	40793.1328125	1.251673945662625E8	0	7978	95.05921284822122	1.1506411702464794	1.3548600396508936	411.06390380859375	411.0699768066406
534	411.0806884765625	21.6280995936					1	DETECTED	411.0807 m/z @21.63 [151020OFc1_NvH-0949-Control-26.raw]	411.0806884765625	21.6280995936	0.0199079293333333	97.4782492685333	97.45834133919998	78675.5234375	1.2258083201011488E8	0	7978	22.72787763536435	2.2561766969208046	3.49566853692041	411.07073974609375	411.0900573730469
535	411.100830078125	55.2595769034667					1	DETECTED	411.1008 m/z @55.26 [151020OFc1_NvH-0949-Control-26.raw]	411.100830078125	55.2595769034667	0.0310930882666667	99.9970072018667	99.96591411360002	42108.83203125	1.2132697806621414E8	0	7978	96.66459652527769	0.8802268363786896	0.7494294252261082	411.09112548828125	411.11077880859375
536	411.1227111816406	92.4719307978667					1	DETECTED	411.1227 m/z @92.47 [151020OFc1_NvH-0949-Control-26.raw]	411.1227111816406	92.4719307978667	0.118793938666667	99.9970072018667	99.87821326320002	528353.9375	1.404973470261848E8	2	7978	0.128163028992887	0.6455682070889738	0.24844435831985875	411.113525390625	411.1312561035156
537	411.1460266113281	43.878267172					1	DETECTED	411.1460 m/z @43.88 [151020OFc1_NvH-0949-Control-26.raw]	411.1460266113281	43.878267172	0.843757140533333	99.7718205245333	98.92806338399997	30492.806640625	1.0513426939625642E8	0	7978	94.29529453745232	1.0897828345913247	1.1891077461874229	411.1435546875	411.1469421386719
538	411.1690979003906	45.7083110178667					1	DETECTED	411.1691 m/z @45.71 [151020OFc1_NvH-0949-Control-26.raw]	411.1690979003906	45.7083110178667	0.008628696	99.9863241725333	99.9776954765333	40528.28125	1.091758930244658E8	0	7978	95.16888844059118	1.087272857345277	1.1731409024391137	411.1680908203125	411.17352294921875
539	411.18353271484375	28.4770841066667					1	DETECTED	411.1835 m/z @28.48 [151020OFc1_NvH-0949-Control-26.raw]	411.18353271484375	28.4770841066667	2.3155238256	96.1746983344	93.85917450880001	2187858.25	1.7938050360031578E8	2	7978	0.17767919922601294	0.5206482729860943	0.02408340282870687	411.1736145019531	411.1934509277344
540	411.2041320800781	30.1201778701333					1	DETECTED	411.2041 m/z @30.12 [151020OFc1_NvH-0949-Control-26.raw]	411.2041320800781	30.1201778701333	1.61291907388333	99.0919338741333	97.47901480024997	1279086.375	1.6287108636248982E8	3	7978	0.06210317644306684	0.5133057179017131	0.3888972100411498	411.1941833496094	411.2051696777344
541	411.2151794433594	21.5599645778667					1	DETECTED	411.2152 m/z @21.56 [151020OFc1_NvH-0949-Control-26.raw]	411.2151794433594	21.5599645778667	2.9536337616	99.4815897978667	96.5279560362667	3828396.5	3.9899934130484396E8	3	7978	14.827210001832878	10.14090999518749	4.45208670134613	411.2052001953125	411.22515869140625
542	411.22930908203125	37.0162389485333					1	DETECTED	411.2293 m/z @37.02 [151020OFc1_NvH-0949-Control-26.raw]	411.22930908203125	37.0162389485333	2.21176231066667	99.9970072018667	97.78524489120002	1133422.25	2.1171339441671145E8	3	7978	17.97606925618141	0.5346204513842678	0.05396073514697341	411.2252197265625	411.2309875488281
543	411.2409973144531	41.6634690162667					1	DETECTED	411.2410 m/z @41.66 [151020OFc1_NvH-0949-Control-26.raw]	411.2409973144531	41.6634690162667	0.442061510133333	98.2606999325333	97.81863842239997	6245227.0	3.9700695729962814E8	2	7978	2.360655269283633	0.8890827429150457	0.4411037279795919	411.23101806640625	411.2509460449219
544	411.2599182128906	40.1988525624					1	DETECTED	411.2599 m/z @40.20 [151020OFc1_NvH-0949-Control-26.raw]	411.2599182128906	40.1988525624	2.39792318	94.5745962770667	92.1766730970667	140206.96875	1.3223521301018338E8	0	7978	12.410745440687574	1.3115593243068644	1.5574497224516932	411.25103759765625	411.25994873046875
545	411.2699890136719	20.0534634405333					1	DETECTED	411.2700 m/z @20.05 [151020OFc1_NvH-0949-Control-26.raw]	411.2699890136719	20.0534634405333	1.49793085973333	96.3250780192	94.82714715946668	258274.5	1.7378327354937777E8	0	7978	0.12725230024147294	270.35799325956833	543.4024390888985	411.2601318359375	411.2759094238281
546	411.2930603027344	91.5036624770667					1	DETECTED	411.2931 m/z @91.50 [151020OFc1_NvH-0949-Control-26.raw]	411.2930603027344	91.5036624770667	24.1485935677333	95.2534883458667	71.1048947781334	66065.0859375	9.758266162352172E7	0	7978	0.3968131906051724	0.527836255901153	0.05567251180230607	411.2848815917969	411.29913330078125
547	411.31060791015625	91.5238058010667					1	DETECTED	411.3106 m/z @91.52 [151020OFc1_NvH-0949-Control-26.raw]	411.31060791015625	91.5238058010667	5.0903328104	98.2715787565333	93.1812459461333	72809.4609375	1.1552684577663258E8	0	7978	0.15591604292828265	0.5390344893129265	5.0247894760030265	411.3056335449219	411.31591796875
548	411.3284606933594	91.4662853970667					1	DETECTED	411.3285 m/z @91.47 [151020OFc1_NvH-0949-Control-26.raw]	411.3284606933594	91.4662853970667	5.30090973386667	92.6593158277333	87.35840609386662	72984.8359375	1.4524096752620012E8	0	7978	0.13010856727754572	0.5069229108646254	0.004476044814643161	411.32354736328125	411.336181640625
549	411.3469543457031	91.536847908					1	DETECTED	411.3470 m/z @91.54 [151020OFc1_NvH-0949-Control-26.raw]	411.3469543457031	91.536847908	2.4551364864	94.1046659322667	91.6495294458667	88722.6875	1.2312372942582607E8	0	7978	0.7170044778269329	0.5144127115616016	1.412830267870063	411.33819580078125	411.35638427734375
550	411.3652648925781	91.5729779912					1	DETECTED	411.3653 m/z @91.57 [151020OFc1_NvH-0949-Control-26.raw]	411.3652648925781	91.5729779912	3.07595741546667	99.1134960626667	96.03753864720002	65210.31640625	1.8834138423124975E8	0	7978	0.22285561465285753	0.5426032312862653	0.0852064625725306	411.3600769042969	411.3729553222656
551	411.427734375	11.4200571962667					1	DETECTED	411.4277 m/z @11.42 [151020OFc1_NvH-0949-Control-26.raw]	411.427734375	11.4200571962667	3.15774832666667	99.9004062037333	96.74265787706663	204802.203125	1.1836520996031795E8	0	7978	0.12960239088554104	5.369241066257481	83.84566922442977	411.4179382324219	411.4310607910156
552	411.4411926269531	41.6634690162667					1	DETECTED	411.4412 m/z @41.66 [151020OFc1_NvH-0949-Control-26.raw]	411.4411926269531	41.6634690162667	3.4522214	97.1411771549333	93.6889557549333	3015643.5	1.9087420202564803E8	0	7978	0.20558396263107426	0.5659808762004772	0.13937397053978998	411.4312438964844	411.451171875
553	411.45123291015625	14.3034700306667					1	DETECTED	411.4512 m/z @14.30 [151020OFc1_NvH-0949-Control-26.raw]	411.45123291015625	14.3034700306667	3.53823324666667	74.505265396	70.96703214933333	245970.3125	1.0575807283428805E8	0	7978	0.11648793130038548	0.505017589586143	0.022143126033115256	411.4512023925781	411.4548645019531
554	411.4649658203125	18.8208708269333					1	DETECTED	411.4650 m/z @18.82 [151020OFc1_NvH-0949-Control-26.raw]	411.4649658203125	18.8208708269333	2.92321742693333	99.5672742618667	96.64405683493337	274441.4375	1.2060087760819834E8	0	7978	4.479642013933905	0.5965984166463318	0.19321654742924907	411.45526123046875	411.47491455078125
555	411.47509765625	37.3065353642667					1	DETECTED	411.4751 m/z @37.31 [151020OFc1_NvH-0949-Control-26.raw]	411.47509765625	37.3065353642667	3.35515646826667	94.9448479792	91.58969151093333	244034.625	1.0872445772688317E8	0	7978	23.706411119061443	1.7301776360299768	0.1434617787770155	411.4749755859375	411.4815673828125
556	411.4915771484375	36.4116707397333					1	DETECTED	411.4916 m/z @36.41 [151020OFc1_NvH-0949-Control-26.raw]	411.4915771484375	36.4116707397333	2.92321742693333	96.7874643269333	93.86424689999997	271978.78125	1.2876663594888856E8	0	7978	0.05535124921613743	1.4258261537853478	2.583170926295887	411.481689453125	411.5015563964844
557	411.5231628417969	19.9139312477333					1	DETECTED	411.5232 m/z @19.91 [151020OFc1_NvH-0949-Control-26.raw]	411.5231628417969	19.9139312477333	4.753227868	98.8972677408	94.14403987280001	164265.046875	1.2760008173136543E8	0	7978	6.7742987549565115	0.3879604829693095	0.5058780492297672	411.5137939453125	411.5249938964844
558	411.5350036621094	22.0238593330667					1	DETECTED	411.5350 m/z @22.02 [151020OFc1_NvH-0949-Control-26.raw]	411.5350036621094	22.0238593330667	4.48656842	91.9321702832	87.4456018632	441086.59375	1.4307113083905116E8	0	7978	0.03030351395155151	12.285048276237402	0.30126491959159196	411.5250549316406	411.5393371582031
559	411.54937744140625	21.5599645778667					1	DETECTED	411.5494 m/z @21.56 [151020OFc1_NvH-0949-Control-26.raw]	411.54937744140625	21.5599645778667	4.1743493232	99.2561217533333	95.0817724301333	2212573.5	2.0139528824921563E8	3	7978	6.669031412997789	0.9034830326799319	1.6476523484369614	411.5394287109375	411.5593566894531
560	411.565673828125	24.4496692645333					1	DETECTED	411.5657 m/z @24.45 [151020OFc1_NvH-0949-Control-26.raw]	411.565673828125	24.4496692645333	3.15774832666667	99.5780578069333	96.42030948026664	566367.875	1.462484768336578E8	3	7978	24.72447418746502	0.6991554541933476	0.39694915648189344	411.55938720703125	411.5697937011719
561	411.579833984375	39.4499879186667					1	DETECTED	411.5798 m/z @39.45 [151020OFc1_NvH-0949-Control-26.raw]	411.579833984375	39.4499879186667	0.397111771466667	99.5459372170667	99.14882544560002	1139977.5	1.6651018647247756E8	3	7978	14.996939881256594	0.5606931707008617	0.012555637038001926	411.5698547363281	411.58905029296875
562	411.5956115722656	28.8277447464					1	DETECTED	411.5956 m/z @28.83 [151020OFc1_NvH-0949-Control-26.raw]	411.5956115722656	28.8277447464	2.33613464	94.8140286741333	92.4778940341333	440583.71875	1.2414788019947325E8	3	7978	0.15614351167875284	0.5046411691085105	180.30196806067366	411.5899353027344	411.6055908203125
563	411.64202880859375	41.5931328832					1	DETECTED	411.6420 m/z @41.59 [151020OFc1_NvH-0949-Control-26.raw]	411.64202880859375	41.5931328832	2.92321742693333	97.3461812741333	94.42296384719997	1180689.125	1.4437484408503285E8	0	7978	0.08658035724369029	15.94298618438257	34.13541318330673	411.63275146484375	411.6519470214844
564	411.6747741699219	31.9403170768					1	DETECTED	411.6748 m/z @31.94 [151020OFc1_NvH-0949-Control-26.raw]	411.6747741699219	31.9403170768	0.0420451226666667	95.2870863037333	95.24504118106664	144542.40625	1.2183432758313602E8	0	7978	0.734156495165653	1.4929498581932574	0.389019801057582	411.6651916503906	411.67523193359375
565	411.6852722167969	28.4770841066667					1	DETECTED	411.6853 m/z @28.48 [151020OFc1_NvH-0949-Control-26.raw]	411.6852722167969	28.4770841066667	3.785574508	98.1087270138667	94.3231525058667	927315.6875	1.360946556373273E8	0	7978	0.14115185817894016	0.5158913363079848	2.991680515884657	411.6753234863281	411.69525146484375
566	411.7052917480469	30.1201778701333					1	DETECTED	411.7053 m/z @30.12 [151020OFc1_NvH-0949-Control-26.raw]	411.7052917480469	30.1201778701333	2.28426155493333	97.8584924122667	95.57423085733338	521764.4375	1.3247500718731397E8	0	7978	0.08158322050040923	0.5400255989701334	0.22683098903562476	411.69537353515625	411.70654296875
567	411.716552734375	22.3010478794667					1	DETECTED	411.7166 m/z @22.30 [151020OFc1_NvH-0949-Control-26.raw]	411.716552734375	22.3010478794667	2.33613464	98.7132317656	96.3770971256	1.5878588E7	4.9266563950509477E8	2	7978	0.1639298539939098	0.5548355055664185	0.06365699618693159	411.70660400390625	411.72650146484375
568	411.72723388671875	21.3818067922667					1	DETECTED	411.7272 m/z @21.38 [151020OFc1_NvH-0949-Control-26.raw]	411.72723388671875	21.3818067922667	3.34528963733333	78.283941048	74.93865141066668	761045.9375	1.1987848140920304E8	2	7978	4.860275367671171	0.5558901037891126	2.229695102240194	411.7265625	411.7295227050781
569	411.7395935058594	35.3999783002667					1	DETECTED	411.7396 m/z @35.40 [151020OFc1_NvH-0949-Control-26.raw]	411.7395935058594	35.3999783002667	2.64740547573333	96.4001667493333	93.75276127359996	1067671.0	1.8288326014258268E8	2	7978	1.7287648798693454	0.5284957527241506	0.6378361334457144	411.7296447753906	411.7472839355469
570	411.75732421875	27.8528244770667					1	DETECTED	411.7573 m/z @27.85 [151020OFc1_NvH-0949-Control-26.raw]	411.75732421875	27.8528244770667	1.99750026746667	74.2252124437333	72.22771217626662	4376533.5	1.4827804779472813E8	2	7978	0.10666999057056259	0.5142681196348919	0.01882337747565174	411.74737548828125	411.7673034667969
571	411.7691345214844	16.9738835085333					1	DETECTED	411.7691 m/z @16.97 [151020OFc1_NvH-0949-Control-26.raw]	411.7691345214844	16.9738835085333	3.43331167093333	82.1598665826667	78.72655491173336	64876.94140625	1.0704767076839189E8	0	7978	16.548180818532217	2.9086954496006734	0.005827213550197533	411.7674560546875	411.7783508300781
572	411.781494140625	16.5175180650667					1	DETECTED	411.7815 m/z @16.52 [151020OFc1_NvH-0949-Control-26.raw]	411.781494140625	16.5175180650667	10.2379598554667	97.7285894072	87.4906295517333	56842.86328125	1.1992892056181754E8	0	7978	1.2553829876214735	6.966304525848671	71.37649310123837	411.7798156738281	411.7908020019531
573	411.8418273925781	41.6634690162667					1	DETECTED	411.8418 m/z @41.66 [151020OFc1_NvH-0949-Control-26.raw]	411.8418273925781	41.6634690162667	0.008628696	99.7610205784	99.75239188239999	360646.46875	1.282988957048296E8	0	7978	0.2055130050591032	0.5019930616494581	0.14590271596323698	411.8319396972656	411.8473815917969
574	411.8573913574219	25.1860481688					1	DETECTED	411.8574 m/z @25.19 [151020OFc1_NvH-0949-Control-26.raw]	411.8573913574219	25.1860481688	0.0310930882666667	99.9647742890667	99.93368120080002	1597507.25	1.3364503413058136E8	3	7978	0.18781167932866794	0.5111884780650684	0.016374751917498438	411.847412109375	411.86279296875
575	411.872802734375	25.4927238517333					1	DETECTED	411.8728 m/z @25.49 [151020OFc1_NvH-0949-Control-26.raw]	411.872802734375	25.4927238517333	0.0199079293333333	99.9970072018667	99.97709927253337	1.1008207E7	2.6321491620297894E8	3	7978	0.15113320535305164	0.5160327555161642	1.8988198608885694	411.86285400390625	411.8827819824219
576	411.8838806152344	21.5241210141333					1	DETECTED	411.8839 m/z @21.52 [151020OFc1_NvH-0949-Control-26.raw]	411.8838806152344	21.5241210141333	0.7678119104	99.9970072018667	99.2291952914667	914437.375	1.614682469147203E8	3	7978	3.7585829574059773	0.8467317424498422	15.79723957893349	411.8828125	411.89385986328125
577	411.9031677246094	33.6070214309333					1	DETECTED	411.9032 m/z @33.61 [151020OFc1_NvH-0949-Control-26.raw]	411.9031677246094	33.6070214309333	0.0528117714666667	99.9970072018667	99.94419543040003	537669.1875	1.4500037813469568E8	3	7978	21.23989462766692	0.7306289472356363	0.7999921608087428	411.8938903808594	411.91314697265625
578	411.9149169921875	39.4234800904					1	DETECTED	411.9149 m/z @39.42 [151020OFc1_NvH-0949-Control-26.raw]	411.9149169921875	39.4234800904	0.724606253866667	99.9539804298667	99.22937417600004	356817.6875	1.502562351660326E8	0	7978	18.115270906662516	0.5952573102610225	0.25164174585966115	411.9131774902344	411.92486572265625
579	411.92620849609375	54.0925861997333					1	DETECTED	411.9262 m/z @54.09 [151020OFc1_NvH-0949-Control-26.raw]	411.92620849609375	54.0925861997333	0.0420451226666667	99.9539804298667	99.91193530720004	335392.1875	1.4989606130013564E8	0	7978	25.390215044763163	1.3678637912460405	0.001193126181191258	411.9250793457031	411.9355773925781
580	411.94189453125	12.0511852317333					1	DETECTED	411.9419 m/z @12.05 [151020OFc1_NvH-0949-Control-26.raw]	411.94189453125	12.0511852317333	0.008628696	99.9539804298667	99.9453517338667	57410.484375	1.1903452254685092E8	3	7978	12.831027055728331	6.376768285733334	0.01753689496528839	411.9365539550781	411.94781494140625
581	411.9578552246094	35.4416191794667					1	DETECTED	411.9579 m/z @35.44 [151020OFc1_NvH-0949-Control-26.raw]	411.9578552246094	35.4416191794667	0.0199079293333333	99.9647742890667	99.94486635973337	121662.3828125	1.352074649060853E8	0	7978	18.34375906974612	1.7137012990288438	2.68570434795753	411.9478759765625	411.96783447265625
582	411.9732971191406	40.6625954797333					1	DETECTED	411.9733 m/z @40.66 [151020OFc1_NvH-0949-Control-26.raw]	411.9732971191406	40.6625954797333	0.330729453066667	99.0594945829333	98.72876512986663	84914.4140625	1.422724173314097E8	0	7978	84.74664910927702	1.3424514183318614	1.6924519364119448	411.9678649902344	411.9732971191406
583	411.9833679199219	22.3905676234667					1	DETECTED	411.9834 m/z @22.39 [151020OFc1_NvH-0949-Control-26.raw]	411.9833679199219	22.3905676234667	0.0199079293333333	99.9433514890667	99.92344355973337	636223.6875	1.3561039381028512E8	0	7978	0.11589802626835066	0.7808273939570793	1.330516179271668	411.973388671875	411.9932556152344
584	412.02392578125	29.6940782528					1	DETECTED	412.0239 m/z @29.69 [151020OFc1_NvH-0949-Control-26.raw]	412.02392578125	29.6940782528	0.118793938666667	99.9219312256	99.80313728693334	266930.375	1.212838342466809E8	0	7978	0.24382488344127395	0.5727192872604764	0.14502237561537498	412.0141296386719	412.03350830078125
585	412.04229736328125	41.6634690162667					1	DETECTED	412.0423 m/z @41.66 [151020OFc1_NvH-0949-Control-26.raw]	412.04229736328125	41.6634690162667	0.0528117714666667	99.9863241725333	99.93351240106664	146687.546875	1.5654711899852994E8	0	7978	7.415322057778724	1.1900143535688124	2.9207399566910275	412.0340576171875	412.05206298828125
586	412.0727233886719	50.5953743421333					1	DETECTED	412.0727 m/z @50.60 [151020OFc1_NvH-0949-Control-26.raw]	412.0727233886719	50.5953743421333	0.0856403554666667	99.9970072018667	99.91136684640003	146922.359375	1.3012892662794732E8	0	7978	19.590090872837678	0.942985517850228	0.9192542812588234	412.06280517578125	412.08270263671875
587	412.0875549316406	35.3791699464					1	DETECTED	412.0876 m/z @35.38 [151020OFc1_NvH-0949-Control-26.raw]	412.0875549316406	35.3791699464	0.0748613874666667	99.5889305565333	99.51406916906663	32834.10546875	9.738830374287865E7	0	7978	84.5721068881731	1.409375699894366	1.818751399788732	412.0830078125	412.089111328125
588	412.12640380859375	92.4581058738667					1	DETECTED	412.1264 m/z @92.46 [151020OFc1_NvH-0949-Control-26.raw]	412.12640380859375	92.4581058738667	1.57048207226667	99.4815897978667	97.91110772560003	239666.578125	1.4398403983423874E8	0	7978	1.138663731780909	4.378302184853822	0.10821014726231146	412.1174011230469	412.1363830566406
589	412.142578125	92.318673656					1	DETECTED	412.1426 m/z @92.32 [151020OFc1_NvH-0949-Control-26.raw]	412.142578125	92.318673656	11.4442089738667	98.8648202146667	87.42061124079999	62217.61328125	1.2304620074730654E8	0	7978	0.06983231055811245	0.5404710348587498	0.08094206971749959	412.1385803222656	412.1500549316406
590	412.1614685058594	90.6664280621333					1	DETECTED	412.1615 m/z @90.67 [151020OFc1_NvH-0949-Control-26.raw]	412.1614685058594	90.6664280621333	1.315887232	98.951392356	97.635505124	90848.90625	1.1643581857757334E8	0	7978	1.887979608558993	0.5463621384766851	0.007135571786473989	412.15350341796875	412.1661682128906
591	412.1763610839844	31.9966610664					1	DETECTED	412.1764 m/z @32.00 [151020OFc1_NvH-0949-Control-26.raw]	412.1763610839844	31.9966610664	0.1858291448	99.7825703370667	99.5967411922667	122872.6875	1.3114104295950407E8	0	7978	1.0582772533114166	2.14793093645458	3.4210690268996453	412.16644287109375	412.181884765625
592	412.1919250488281	25.2135669754667					1	DETECTED	412.1919 m/z @25.21 [151020OFc1_NvH-0949-Control-26.raw]	412.1919250488281	25.2135669754667	3.2665299976	97.0230909253333	93.7565609277333	1192236.375	1.6607685545448813E8	0	7978	0.5092169876914561	1.1216096915676435	1.7737737549168149	412.18194580078125	412.1969299316406
593	412.2069396972656	25.4927238517333					1	DETECTED	412.2069 m/z @25.49 [151020OFc1_NvH-0949-Control-26.raw]	412.2069396972656	25.4927238517333	2.7598459736	99.6856837352	96.92583776160001	7346251.5	2.5553569307089707E8	2	7978	0.178886896524034	1.964845889343948	43.848395368655964	412.19696044921875	412.2169189453125
594	412.2178649902344	22.2581135328					1	DETECTED	412.2179 m/z @22.26 [151020OFc1_NvH-0949-Control-26.raw]	412.2178649902344	22.2581135328	2.3670444672	99.2131036677333	96.84605920053329	7236125.5	3.748169413439268E8	2	7978	1.0400906670022039	1.9874138426474293	15.008640016097825	412.2169494628906	412.2213134765625
595	412.2313232421875	26.8134046941333					1	DETECTED	412.2313 m/z @26.81 [151020OFc1_NvH-0949-Control-26.raw]	412.2313232421875	26.8134046941333	2.17147350186667	99.2131036677333	97.04163016586662	1.2882491E7	4.654894578608315E8	3	7978	0.6204497816495547	0.5115943974824974	2.201441454696626	412.2213439941406	412.2413024902344
596	412.242919921875	17.6052537701333					1	DETECTED	412.2429 m/z @17.61 [151020OFc1_NvH-0949-Control-26.raw]	412.242919921875	17.6052537701333	2.84161003893333	92.2544786770667	89.41286863813338	665306.5625	1.584452277589628E8	0	7978	12.570310828407106	32.22817792590754	2.897247567443868	412.2413330078125	412.2490234375
597	412.259033203125	27.8528244770667					1	DETECTED	412.2590 m/z @27.85 [151020OFc1_NvH-0949-Control-26.raw]	412.259033203125	27.8528244770667	2.32578001466667	99.5997447808	97.27396476613332	1751579.125	1.8535473434939048E8	2	7978	0.1005925390832374	2.118848843327232	4.3914513852918695	412.24908447265625	412.26885986328125
598	412.2695617675781	91.0186827661333					1	DETECTED	412.2696 m/z @91.02 [151020OFc1_NvH-0949-Control-26.raw]	412.2695617675781	91.0186827661333	0.976061972	96.1108952410667	95.1348332690667	138956.578125	1.1713863292705575E8	0	7978	0.2581728237878167	0.5290868057521174	0.006846121526283869	412.26904296875	412.2785949707031
599	412.2917175292969	48.4945128221333					1	DETECTED	412.2917 m/z @48.49 [151020OFc1_NvH-0949-Control-26.raw]	412.2917175292969	48.4945128221333	8.24960335973333	91.0563341629333	82.80673080319997	542272.875	1.4415732125761625E8	2	7978	0.14174436135560597	0.5045902308340027	0.008394686003554636	412.28271484375	412.2995300292969
600	412.3089904785156	90.8435618157333					1	DETECTED	412.3090 m/z @90.84 [151020OFc1_NvH-0949-Control-26.raw]	412.3089904785156	90.8435618157333	14.5202695973333	96.1640840525333	81.6438144552	156398.890625	1.3714498564944968E8	0	7978	1.509699667629647	0.5348551672900539	1.5039493179528594	412.3030700683594	412.3173828125
601	412.3431091308594	30.2214956010667					1	DETECTED	412.3431 m/z @30.22 [151020OFc1_NvH-0949-Control-26.raw]	412.3431091308594	30.2214956010667	3.98645087653333	99.1134960626667	95.12704518613337	43134.9453125	1.3403950959128807E8	0	7978	87.90615019249863	1.812976615533964	2.6259532310679274	412.3409423828125	412.3514404296875
602	412.42462158203125	29.7074346138667					1	DETECTED	412.4246 m/z @29.71 [151020OFc1_NvH-0949-Control-26.raw]	412.42462158203125	29.7074346138667	3.23630360853333	98.0002991128	94.76399550426666	184601.328125	1.6578919124490112E8	0	7978	0.23537731077849244	1.9134553552489917	25.504724598823213	412.4146728515625	412.4343566894531
603	412.4490966796875	35.9388223146667					1	DETECTED	412.4491 m/z @35.94 [151020OFc1_NvH-0949-Control-26.raw]	412.4490966796875	35.9388223146667	0.4306993392	99.2776694912	98.846970152	112292.328125	1.257805893000974E8	0	7978	21.593378171055253	1.623670434304238	2.524467291153704	412.4391784667969	412.4576110839844
604	412.4676513671875	27.9298481706667					1	DETECTED	412.4677 m/z @27.93 [151020OFc1_NvH-0949-Control-26.raw]	412.4676513671875	27.9298481706667	1.85323949173333	98.7997956866667	96.94655619493336	212650.921875	1.2929912225602831E8	0	7978	17.51882830523256	0.5097896982434569	0.21374196122040942	412.4576721191406	412.47760009765625
605	412.48809814453125	30.4464006989333					1	DETECTED	412.4881 m/z @30.45 [151020OFc1_NvH-0949-Control-26.raw]	412.48809814453125	30.4464006989333	2.1308465808	99.7610205784	97.6301739976	137660.53125	1.1900766937851635E8	0	7978	24.878880343750915	2.0120187487882952	0.28442336536931945	412.4781188964844	412.497802734375
606	412.5076904296875	89.9333717549333					1	DETECTED	412.5077 m/z @89.93 [151020OFc1_NvH-0949-Control-26.raw]	412.5076904296875	89.9333717549333	1.32645173253333	98.4325875304	97.10613579786667	85296.515625	1.4077793874130496E8	0	7978	86.05832384016377	0.5523072580499981	0.10975892565931962	412.4981384277344	412.51629638671875
607	412.52642822265625	25.2135669754667					1	DETECTED	412.5264 m/z @25.21 [151020OFc1_NvH-0949-Control-26.raw]	412.52642822265625	25.2135669754667	4.57404062506667	68.0270552450667	63.45301462000003	449519.96875	1.0588503208096373E8	0	7978	0.5894222453527256	0.5033662444867434	0.6629985203258612	412.51678466796875	412.5310363769531
608	412.54107666015625	25.5024321528					1	DETECTED	412.5411 m/z @25.50 [151020OFc1_NvH-0949-Control-26.raw]	412.54107666015625	25.5024321528	0.547364432266667	95.4437321058667	94.89636767360004	2472156.5	1.6300331203682265E8	3	7978	0.16945442380292874	0.5110382599470575	0.015459258413759166	412.5312805175781	412.5448303222656
609	412.5548400878906	14.0964084197333					1	DETECTED	412.5548 m/z @14.10 [151020OFc1_NvH-0949-Control-26.raw]	412.5548400878906	14.0964084197333	2.41814954133333	99.5780578069333	97.15990826559997	1.3081018E7	4.1631413008805406E8	3	7978	0.4156146231996676	40.64316796890125	99.85805537812352	412.54486083984375	412.5648193359375
610	412.565185546875	26.82917584					1	DETECTED	412.5652 m/z @26.83 [151020OFc1_NvH-0949-Control-26.raw]	412.565185546875	26.82917584	3.0449243824	96.6905636181333	93.6456392357333	8451528.0	2.6207275992465016E8	3	7978	0.191585291157363	1.1606742901265732	103.43961260306507	412.5648498535156	412.5751647949219
611	412.5762634277344	38.5672089445333					1	DETECTED	412.5763 m/z @38.57 [151020OFc1_NvH-0949-Control-26.raw]	412.5762634277344	38.5672089445333	3.22628922426667	94.7465112933333	91.52022206906663	1706973.625	1.5307957307378474E8	3	7978	0.31429388231779143	0.5110074153744992	0.026566111983120252	412.57525634765625	412.5860900878906
612	412.6251220703125	29.7074346138667					1	DETECTED	412.6251 m/z @29.71 [151020OFc1_NvH-0949-Control-26.raw]	412.6251220703125	29.7074346138667	1.315887232	98.5511325544	97.2352453224	165854.640625	1.1659527529243997E8	0	7978	0.5445188154949534	2.300712037629508	2.9357027168647813	412.6153259277344	412.6351013183594
613	412.675048828125	14.0653316093333					1	DETECTED	412.6750 m/z @14.07 [151020OFc1_NvH-0949-Control-26.raw]	412.675048828125	14.0653316093333	0.702919225066667	75.4230155237333	74.72009629866663	65952.7890625	1.1034777156358698E8	0	7978	21.922987885796772	2.795905939358849	0.9720266672288039	412.6673889160156	412.6767883300781
614	412.68682861328125	6.03273908586667					1	DETECTED	412.6868 m/z @6.03 [151020OFc1_NvH-0949-Control-26.raw]	412.68682861328125	6.03273908586667	2.37729215893333	97.1411771549333	94.76388499599997	617866.75	1.3759323704816458E8	0	7978	19.75441563131116	58.54512402158389	169.90857505804354	412.6769104003906	412.6968078613281
615	412.7072448730469	11.1600621096					1	DETECTED	412.7072 m/z @11.16 [151020OFc1_NvH-0949-Control-26.raw]	412.7072448730469	11.1600621096	1.89444087253333	96.486132788	94.59169191546668	190987.4375	1.2679337950260124E8	0	7978	14.467536677980299	0.5258335631311075	2.3993650076468236	412.697265625	412.7073059082031
616	412.7173156738281	16.5029851864					1	DETECTED	412.7173 m/z @16.50 [151020OFc1_NvH-0949-Control-26.raw]	412.7173156738281	16.5029851864	2.42821609493333	98.8538889688	96.42567287386667	745450.125	1.502730881987926E8	0	7978	1.67692769001739	0.8112882832992376	2.3630106134987243	412.70733642578125	412.7191162109375
617	412.7291259765625	22.4370565616					1	DETECTED	412.7291 m/z @22.44 [151020OFc1_NvH-0949-Control-26.raw]	412.7291259765625	22.4370565616	2.62664737626667	99.5889305565333	96.96228318026662	4.2166144E7	9.872224172119241E8	2	7978	0.2870341423571361	1.6344108513743083	1.8768937176258764	412.7191467285156	412.73895263671875
618	412.7404479980469	11.7498831645333					1	DETECTED	412.7404 m/z @11.75 [151020OFc1_NvH-0949-Control-26.raw]	412.7404479980469	11.7498831645333	3.285873356	92.3479383917333	89.0620650357333	602590.8125	1.6632520136851493E8	0	7978	0.13928739371880106	0.5276055840906172	0.6423776079660422	412.7391357421875	412.74237060546875
619	412.7524108886719	28.0156784472					1	DETECTED	412.7524 m/z @28.02 [151020OFc1_NvH-0949-Control-26.raw]	412.7524108886719	28.0156784472	2.8010667712	99.6320153997333	96.8309486285333	1383820.625	1.6535447405583543E8	2	7978	0.218897478294501	0.5118280527750229	1.8943258048855574	412.742431640625	412.76239013671875
620	412.77117919921875	11.4338280442667					1	DETECTED	412.7712 m/z @11.43 [151020OFc1_NvH-0949-Control-26.raw]	412.77117919921875	11.4338280442667	3.4904483464	92.6489932893333	89.1585449429333	473988.15625	1.594752610435326E8	2	7978	0.16943456551902614	3.8721926077678446	1.2372846036561433	412.7624206542969	412.7801208496094
621	412.7933044433594	48.4945128221333					1	DETECTED	412.7933 m/z @48.49 [151020OFc1_NvH-0949-Control-26.raw]	412.7933044433594	48.4945128221333	2.25302237333333	95.2432928933333	92.99027051999997	223026.15625	1.1888175220054147E8	0	7978	0.10880513465158259	1.1482712578273528	5.43401244346438E-4	412.7837219238281	412.8032531738281
622	412.806640625	47.8126641186667					1	DETECTED	412.8066 m/z @47.81 [151020OFc1_NvH-0949-Control-26.raw]	412.806640625	47.8126641186667	1.2535985888	99.7395811386667	98.48598254986669	58657.35546875	1.237725026632354E8	0	7978	97.07302690079247	1.0825057205606705	1.1529142558023855	412.80401611328125	412.8163757324219
623	412.82891845703125	30.6673799424					1	DETECTED	412.8289 m/z @30.67 [151020OFc1_NvH-0949-Control-26.raw]	412.82891845703125	30.6673799424	0.408286437333333	99.8360487426667	99.42776230533337	3281779.25	1.5494216927491242E8	5	7978	0.19959870946059866	0.5208122655398589	1.3437073773055253	412.81903076171875	412.8388671875
624	412.8409423828125	20.1860763381333					1	DETECTED	412.8409 m/z @20.19 [151020OFc1_NvH-0949-Control-26.raw]	412.8409423828125	20.1860763381333	0.0199079293333333	99.9112105381333	99.89130260879998	76398.390625	1.1641371917832932E8	0	7978	7.873820486897348	5.663837874373926	10.341252415740868	412.83892822265625	412.8485107421875
625	412.8585510253906	53.9755000101333					1	DETECTED	412.8586 m/z @53.98 [151020OFc1_NvH-0949-Control-26.raw]	412.8585510253906	53.9755000101333	0.008628696	99.9970072018667	99.98837850586669	193871.125	1.2305483451351126E8	0	7978	29.078955420538396	1.0218232863766266	1.069588748879165	412.84857177734375	412.86474609375
626	412.874755859375	25.5217344424					1	DETECTED	412.8748 m/z @25.52 [151020OFc1_NvH-0949-Control-26.raw]	412.874755859375	25.5217344424	0.0310930882666667	99.9004062037333	99.86931311546662	609685.125	1.550896045091037E8	3	7978	14.97550216875373	0.5670232824892883	1.1481054446913233	412.8647766113281	412.8784484863281
627	412.8884582519531	14.0964084197333					1	DETECTED	412.8885 m/z @14.10 [151020OFc1_NvH-0949-Control-26.raw]	412.8884582519531	14.0964084197333	0.0967151869333333	99.9970072018667	99.90029201493336	8152998.5	3.223080025723141E8	3	7978	0.189960083745234	11.166941186459875	22.390731327084907	412.87847900390625	412.8945007324219
628	412.9045104980469	16.6938121981333					1	DETECTED	412.9045 m/z @16.69 [151020OFc1_NvH-0949-Control-26.raw]	412.9045104980469	16.6938121981333	0.0199079293333333	99.9970072018667	99.97709927253337	4.6029992E7	7.431488437034669E8	3	7978	0.2110986891147526	28.078154036472476	1.1300085598235623	412.89453125	412.91448974609375
629	412.9222717285156	26.3994031624					1	DETECTED	412.9223 m/z @26.40 [151020OFc1_NvH-0949-Control-26.raw]	412.9222717285156	26.3994031624	0.218978780533333	99.9647742890667	99.74579550853336	315192.9375	1.2175714994313687E8	0	7978	0.08476451294547971	0.604302403907655	163.4733790820611	412.9145202636719	412.92724609375
630	412.93743896484375	5.99173688186667					1	DETECTED	412.9374 m/z @5.99 [151020OFc1_NvH-0949-Control-26.raw]	412.93743896484375	5.99173688186667	0.008628696	99.9970072018667	99.98837850586669	532040.9375	1.4018711682157096E8	4	7978	1.1188486280982906	4.169472142931497	13.156719027574713	412.927490234375	412.9473876953125
631	412.9583740234375	11.1085730733333					1	DETECTED	412.9584 m/z @11.11 [151020OFc1_NvH-0949-Control-26.raw]	412.9583740234375	11.1085730733333	0.008628696	99.8896459802667	99.8810172842667	215453.296875	1.4525429167155066E8	0	7978	0.13700873511715628	4.92086362452593	21.382157942437125	412.9483947753906	412.9617614746094
632	412.9717712402344	24.8889015277333					1	DETECTED	412.9718 m/z @24.89 [151020OFc1_NvH-0949-Control-26.raw]	412.9717712402344	24.8889015277333	0.0748613874666667	99.9647742890667	99.88991290160003	1869915.5	1.5344814180113983E8	4	7978	0.16067707201200676	0.9151585457475833	0.037364009278609854	412.9617919921875	412.98175048828125
633	412.9897155761719	20.4149194501333					1	DETECTED	412.9897 m/z @20.41 [151020OFc1_NvH-0949-Control-26.raw]	412.9897155761719	20.4149194501333	0.1858291448	99.9004062037333	99.7145770589333	658183.0625	1.399389124603869E8	4	7978	19.478518206158103	1.2366847897608326	3.910495606694339	412.9818420410156	412.9996643066406
634	413.01751708984375	7.18641742213333					1	DETECTED	413.0175 m/z @7.19 [151020OFc1_NvH-0949-Control-26.raw]	413.01751708984375	7.18641742213333	1.3689615888	99.8467691597333	98.4778075709333	166292.765625	1.230300485689455E8	0	7978	0.18336016895855867	0.6809050465921072	0.11716741112661044	413.00762939453125	413.0193176269531
635	413.0295715332031	30.64508406					1	DETECTED	413.0296 m/z @30.65 [151020OFc1_NvH-0949-Control-26.raw]	413.0295715332031	30.64508406	0.196829143733333	99.1564227738667	98.95959363013336	3505647.0	1.818323559889693E8	0	7978	0.1580461136461757	1.2283969968528607	22.405728231754882	413.020263671875	413.0394592285156
636	413.0665588378906	21.7131966229333					1	DETECTED	413.0666 m/z @21.71 [151020OFc1_NvH-0949-Control-26.raw]	413.0665588378906	21.7131966229333	0.008628696	99.9647742890667	99.9561455930667	78135.1484375	1.17891473509604E8	0	7978	99.7987963342563	2.4709500976811296	3.8285354624890613	413.0568542480469	413.0761413574219
637	413.09808349609375	55.5988526776					1	DETECTED	413.0981 m/z @55.60 [151020OFc1_NvH-0949-Control-26.raw]	413.09808349609375	55.5988526776	1.12696386853333	99.7718205245333	98.64485665599997	52588.1875	1.4002787820642868E8	0	7978	84.4894115710596	0.8537612494873513	0.8512453658210808	413.08880615234375	413.09930419921875
638	413.1468505859375	92.3994251557333					1	DETECTED	413.1469 m/z @92.40 [151020OFc1_NvH-0949-Control-26.raw]	413.1468505859375	92.3994251557333	5.8470342448	99.9970072018667	94.1499729570667	33003.140625	1.0796338228002651E8	0	7978	89.24291857522391	0.5149292665917343	0.02935585517179352	413.1379089355469	413.14801025390625
639	413.1701354980469	21.1872914741333					1	DETECTED	413.1701 m/z @21.19 [151020OFc1_NvH-0949-Control-26.raw]	413.1701354980469	21.1872914741333	3.57698903306667	96.2066334032	92.62964437013333	162812.359375	1.0596990793426919E8	0	7978	0.03258164077378822	7.242281008792459	1.7297002374352932	413.1602783203125	413.1711730957031
640	413.18121337890625	17.8847196442667					1	DETECTED	413.1812 m/z @17.88 [151020OFc1_NvH-0949-Control-26.raw]	413.18121337890625	17.8847196442667	0.386130520266667	99.1028170666667	98.71668654640004	306950.1875	1.2082034724165319E8	0	7978	0.16606177976259318	1.0244381754504701	32.83751168470381	413.1712951660156	413.1827697753906
641	413.1928405761719	39.7313934661333					1	DETECTED	413.1928 m/z @39.73 [151020OFc1_NvH-0949-Control-26.raw]	413.1928405761719	39.7313934661333	3.71876857253333	98.7562813069333	95.03751273439997	677639.75	1.4699517844991288E8	2	7978	0.17476649613727346	0.5169644281082914	0.009628785391362558	413.182861328125	413.1955871582031
642	413.2055969238281	19.6928175453333					1	DETECTED	413.2056 m/z @19.69 [151020OFc1_NvH-0949-Control-26.raw]	413.2055969238281	19.6928175453333	1.78158609146667	98.1953531090667	96.41376701760004	953477.0	1.7075130810413998E8	4	7978	9.110596374432568	1.112395092348259	0.0407856475207292	413.19561767578125	413.21221923828125
643	413.22222900390625	14.1185373810667					1	DETECTED	413.2222 m/z @14.12 [151020OFc1_NvH-0949-Control-26.raw]	413.22222900390625	14.1185373810667	2.73924195253333	99.8789441112	97.13970215866667	3180944.5	2.6770838997957873E8	3	7978	0.19646515265273123	2.0087883225200014	50.80614555793343	413.2122802734375	413.22576904296875
644	413.23577880859375	16.6736766264					1	DETECTED	413.2358 m/z @16.67 [151020OFc1_NvH-0949-Control-26.raw]	413.23577880859375	16.6736766264	2.5861337544	99.6320153997333	97.04588164533331	2.9455186E7	1.0579011816806104E9	3	7978	5.875906582891826	1.3318155932123812	0.7228547050422263	413.2257995605469	413.2457580566406
645	413.25347900390625	91.7778429389333					1	DETECTED	413.2535 m/z @91.78 [151020OFc1_NvH-0949-Control-26.raw]	413.25347900390625	91.7778429389333	3.3840701264	97.9677491242667	94.5836789978667	826139.125	1.6410376271110192E8	3	7978	66.08293133923347	0.501101523327073	0.002043049107667871	413.24578857421875	413.2546081542969
646	413.2646179199219	33.8910809565333					1	DETECTED	413.2646 m/z @33.89 [151020OFc1_NvH-0949-Control-26.raw]	413.2646179199219	33.8910809565333	0.008628696	99.9970072018667	99.98837850586669	1137668.375	1.5710073961410537E8	2	7978	0.25394163920967117	15.26384980653787	2.6016525028504893	413.254638671875	413.27435302734375
647	413.2897644042969	91.3433785736					1	DETECTED	413.2898 m/z @91.34 [151020OFc1_NvH-0949-Control-26.raw]	413.2897644042969	91.3433785736	3.9472246832	92.5215090090667	88.5742843258667	65593.2109375	1.2834001020702708E8	0	7978	0.12835190360515014	0.5067511450756276	0.013480547153508287	413.28057861328125	413.2975158691406
648	413.3077087402344	91.5036624770667					1	DETECTED	413.3077 m/z @91.50 [151020OFc1_NvH-0949-Control-26.raw]	413.3077087402344	91.5036624770667	4.95830290693333	93.465306872	88.50700396506667	72333.8828125	1.1692140198003808E8	0	7978	0.23917970994858706	0.5113403853017268	0.022687922014107176	413.2989807128906	413.3135986328125
649	413.3262939453125	91.3433785736					1	DETECTED	413.3263 m/z @91.34 [151020OFc1_NvH-0949-Control-26.raw]	413.3262939453125	91.3433785736	3.50042932026667	95.5917239397333	92.09129461946662	82346.265625	1.3461008016106132E8	0	7978	0.7511421237854563	0.5241814818505316	0.0048579626045560514	413.31732177734375	413.33624267578125
650	413.3456115722656	48.5546830146667					1	DETECTED	413.3456 m/z @48.55 [151020OFc1_NvH-0949-Control-26.raw]	413.3456115722656	48.5546830146667	3.833448864	98.8648202146667	95.03137135066669	53783.6875	1.5101139350590053E8	0	7978	42.840293429717846	1.06248601090149	1.12497202180298	413.33734130859375	413.35540771484375
651	413.3615417480469	54.0925861997333					1	DETECTED	413.3615 m/z @54.09 [151020OFc1_NvH-0949-Control-26.raw]	413.3615417480469	54.0925861997333	0.008628696	99.9970072018667	99.98837850586669	43029.75390625	1.1987786626742956E8	0	7978	90.49455407123196	0.8883239027618522	0.7859184181958059	413.3570251464844	413.3633728027344
652	413.4184875488281	7.0929126656					1	DETECTED	413.4185 m/z @7.09 [151020OFc1_NvH-0949-Control-26.raw]	413.4184875488281	7.0929126656	2.82132475626667	96.8516886317333	94.03036387546662	83986.328125	1.1976614689373726E8	0	7978	0.05702917346892278	3.0644637646874986	6.368809673562932	413.4085388183594	413.4201965332031
653	413.4302062988281	30.6312011490667					1	DETECTED	413.4302 m/z @30.63 [151020OFc1_NvH-0949-Control-26.raw]	413.4302062988281	30.6312011490667	3.0248556456	98.5295238733333	95.5046682277333	1170124.875	1.6055467433035383E8	0	7978	0.059080945445426636	0.5675635114889335	0.13504549455928136	413.42041015625	413.43994140625
654	413.4565734863281	19.6622151824					1	DETECTED	413.4566 m/z @19.66 [151020OFc1_NvH-0949-Control-26.raw]	413.4565734863281	19.6622151824	2.38767317093333	99.5031416829333	97.11546851199998	771389.0	1.3430555016263595E8	4	7978	0.11383430936520611	0.7057134983494132	0.6512575214513507	413.44659423828125	413.4630432128906
655	413.4731140136719	24.8426834896					1	DETECTED	413.4731 m/z @24.84 [151020OFc1_NvH-0949-Control-26.raw]	413.4731140136719	24.8426834896	2.64740547573333	99.6749235458667	97.02751807013337	893906.4375	1.5260364851542726E8	0	7978	0.1358755058294463	0.8824191640161726	0.2400471934176162	413.46319580078125	413.4828796386719
656	413.488525390625	31.4350145154667					1	DETECTED	413.4885 m/z @31.44 [151020OFc1_NvH-0949-Control-26.raw]	413.488525390625	31.4350145154667	1.83291905146667	99.4815897978667	97.64867074640003	420795.15625	1.5802316694899663E8	0	7978	28.32684647477973	0.5109479460928862	0.7364943384969542	413.4833984375	413.4984130859375
657	413.50457763671875	21.3007382370667					1	DETECTED	413.5046 m/z @21.30 [151020OFc1_NvH-0949-Control-26.raw]	413.50457763671875	21.3007382370667	3.00479550906667	33.9608984656	30.956102956533332	75964.3828125	3.3337690904374495E7	0	7978	12.831914988664476	0.8775929391074823	0.7557603846612548	413.49859619140625	413.50518798828125
658	413.5157470703125	17.8962020026667					1	DETECTED	413.5157 m/z @17.90 [151020OFc1_NvH-0949-Control-26.raw]	413.5157470703125	17.8962020026667	3.1153274944	98.3360653938667	95.2207378994667	267286.46875	1.03112802201449E8	0	7978	0.08274755009297863	0.5347855984754826	0.6819560086058656	413.50604248046875	413.5240783691406
659	413.5340881347656	28.8277447464					1	DETECTED	413.5341 m/z @28.83 [151020OFc1_NvH-0949-Control-26.raw]	413.5340881347656	28.8277447464	2.98434993813333	97.4782492685333	94.49389933039997	421692.75	1.5326920645206186E8	0	7978	5.464015880432456	0.5132238993579664	128.1078848697938	413.52410888671875	413.53546142578125
660	413.54547119140625	19.7251460482667					1	DETECTED	413.5455 m/z @19.73 [151020OFc1_NvH-0949-Control-26.raw]	413.54547119140625	19.7251460482667	3.44263629093333	97.5213813944	94.07874510346666	464547.21875	1.3691956063186803E8	3	7978	26.166865390251143	2.391722732733846	1.1013162047532983	413.5354919433594	413.5467224121094
661	413.5567321777344	14.0653316093333					1	DETECTED	413.5567 m/z @14.07 [151020OFc1_NvH-0949-Control-26.raw]	413.5567321777344	14.0653316093333	2.48556371653333	96.894329748	94.40876603146667	774240.5	1.5068124104756343E8	3	7978	9.834755244929559	0.8852208965417249	5.096433751612201	413.5467529296875	413.5594177246094
662	413.5694274902344	16.6938121981333					1	DETECTED	413.5694 m/z @16.69 [151020OFc1_NvH-0949-Control-26.raw]	413.5694274902344	16.6938121981333	2.89254018853333	98.2823080576	95.38976786906667	1.143733E7	3.323185587001482E8	3	7978	0.22078112151763207	19.643345971670563	13.710855873787107	413.5594482421875	413.57940673828125
663	413.5869140625	27.7373461757333					1	DETECTED	413.5869 m/z @27.74 [151020OFc1_NvH-0949-Control-26.raw]	413.5869140625	27.7373461757333	3.00479550906667	99.374497416	96.36970190693333	385602.28125	1.6913947959172055E8	0	7978	6.940504512901683	0.6302559878414115	4.926795365217114	413.5794372558594	413.59661865234375
664	413.6269226074219	35.6164817517333					1	DETECTED	413.6269 m/z @35.62 [151020OFc1_NvH-0949-Control-26.raw]	413.6269226074219	35.6164817517333	2.57595666586667	98.2823080576	95.70635139173334	474821.875	1.1772202949246478E8	0	7978	5.058638460266206	0.5060948945163438	0.11423139485064125	413.6172790527344	413.6360778808594
665	413.64373779296875	41.8085262368					1	DETECTED	413.6437 m/z @41.81 [151020OFc1_NvH-0949-Control-26.raw]	413.64373779296875	41.8085262368	3.81466546293333	88.6486402872	84.83397482426666	423735.03125	1.1806691754174389E8	5	7978	0.1202633017793957	0.8159222937610315	0.9050272229171752	413.6369323730469	413.6529541015625
666	413.68487548828125	7.00776328133333					1	DETECTED	413.6849 m/z @7.01 [151020OFc1_NvH-0949-Control-26.raw]	413.68487548828125	7.00776328133333	6.82037758346667	74.505265396	67.68488781253333	56264.95703125	1.1807744496538319E8	0	7978	0.16282553175090886	180.6031318908254	689.2995924648902	413.683837890625	413.68487548828125
667	413.69488525390625	22.4574499765333					1	DETECTED	413.6949 m/z @22.46 [151020OFc1_NvH-0949-Control-26.raw]	413.69488525390625	22.4574499765333	2.35671132213333	95.7652196848	93.40850836266667	740700.375	1.3492570843717885E8	0	7978	0.20162850319764658	0.5875404844455369	2.1583524224980923	413.6849060058594	413.7048645019531
668	413.70684814453125	19.7046504458667					1	DETECTED	413.7068 m/z @19.70 [151020OFc1_NvH-0949-Control-26.raw]	413.70684814453125	19.7046504458667	3.5864035504	98.7562813069333	95.16987775653331	412996.40625	1.4888505077758276E8	0	7978	3.40037514943468	1.3603220578437547	0.5611031849941212	413.70489501953125	413.7168273925781
669	413.7195739746094	28.8180257965333					1	DETECTED	413.7196 m/z @28.82 [151020OFc1_NvH-0949-Control-26.raw]	413.7195739746094	28.8180257965333	3.27625506106667	94.8235020221333	91.54724696106663	400773.53125	1.4144336321905082E8	0	7978	0.8969866279230132	0.5213653496009691	0.05513780653403533	413.71685791015625	413.7210693359375
670	413.7310791015625	22.4574499765333					1	DETECTED	413.7311 m/z @22.46 [151020OFc1_NvH-0949-Control-26.raw]	413.7310791015625	22.4574499765333	2.9128925432	98.6161750829333	95.7032825397333	5285020.5	2.845508040039609E8	2	7978	0.24744404360576766	0.6068110912396653	42.96263703420018	413.7210998535156	413.7410583496094
671	413.7453918457031	25.6869218869333					1	DETECTED	413.7454 m/z @25.69 [151020OFc1_NvH-0949-Control-26.raw]	413.7453918457031	25.6869218869333	2.7189571992	98.745558632	96.02660143279999	5268760.5	2.1139043580401203E8	2	7978	0.1540481201368209	1.014056349573311	0.011905705375269107	413.7410888671875	413.75537109375
672	413.75543212890625	28.7211189104					1	DETECTED	413.7554 m/z @28.72 [151020OFc1_NvH-0949-Control-26.raw]	413.75543212890625	28.7211189104	6.9612472776	43.7676622773333	36.8064149997333	845201.5625	7.554308398902816E7	0	7978	0.21912685280997124	2.2334936177964306	30.58252138471824	413.7554016113281	413.75634765625
673	413.766357421875	16.5293078304					1	DETECTED	413.7664 m/z @16.53 [151020OFc1_NvH-0949-Control-26.raw]	413.766357421875	16.5293078304	2.5558898584	94.7851645573333	92.22927469893331	4010638.25	2.3075321026002714E8	2	7978	15.677845695138522	9.258550245940784	0.6687628304061042	413.7563781738281	413.77630615234375
674	413.7788391113281	37.2039199816					1	DETECTED	413.7788 m/z @37.20 [151020OFc1_NvH-0949-Control-26.raw]	413.7788391113281	37.2039199816	3.9472246832	88.9021919562667	84.9549672730667	495308.875	1.1397619712568559E8	2	7978	7.599733633826737	0.7865459758262144	57.7584007865625	413.7763671875	413.7886962890625
675	413.83160400390625	30.6312011490667					1	DETECTED	413.8316 m/z @30.63 [151020OFc1_NvH-0949-Control-26.raw]	413.83160400390625	30.6312011490667	2.7085965728	98.5944859826667	95.88588940986669	183021.984375	1.2649297108567503E8	0	7978	0.13606288179380144	2.1755719981276815	0.003866203267269056	413.8218688964844	413.8340759277344
676	413.8443908691406	41.8085262368					1	DETECTED	413.8444 m/z @41.81 [151020OFc1_NvH-0949-Control-26.raw]	413.8443908691406	41.8085262368	0.0310930882666667	99.8575087290667	99.82641564080002	591571.75	1.2635157021865904E8	0	7978	0.06642411819183991	0.5650333701852517	0.006302682218622558	413.83441162109375	413.8542175292969
677	413.86285400390625	23.0552311213333					1	DETECTED	413.8629 m/z @23.06 [151020OFc1_NvH-0949-Control-26.raw]	413.86285400390625	23.0552311213333	0.1297456744	99.9219312256	99.7921855512	243021.03125	1.2099811293644357E8	0	7978	0.13768722301200143	0.5129081680259218	4.162816623482671	413.8545837402344	413.8641052246094
678	413.8741455078125	17.6354326589333					1	DETECTED	413.8741 m/z @17.64 [151020OFc1_NvH-0949-Control-26.raw]	413.8741455078125	17.6354326589333	0.0856403554666667	99.975574444	99.88993408853334	325550.65625	1.4893121960443634E8	0	7978	8.062910927733428	3.5101765074514195	26.384351892622917	413.8641662597656	413.8749084472656
679	413.88494873046875	26.7645055736					1	DETECTED	413.8849 m/z @26.76 [151020OFc1_NvH-0949-Control-26.raw]	413.88494873046875	26.7645055736	0.008628696	99.9970072018667	99.98837850586669	1.1142442E7	2.8234845508384734E8	3	7978	0.1721810552419285	1.5533506631598102	1.7157872410883344	413.8749694824219	413.8949279785156
680	413.9034729003906	16.6638784429333					1	DETECTED	413.9035 m/z @16.66 [151020OFc1_NvH-0949-Control-26.raw]	413.9034729003906	16.6638784429333	0.1077835936	99.975574444	99.8677908504	2913259.25	1.9760099957230607E8	3	7978	2.3215825977988125	1.1927365725872408	1.5826542009245816	413.89495849609375	413.9134521484375
681	413.91510009765625	30.7920037501333					1	DETECTED	413.9151 m/z @30.79 [151020OFc1_NvH-0949-Control-26.raw]	413.91510009765625	30.7920037501333	0.263727628266667	99.9539804298667	99.69025280160004	349062.0	1.3715634632650697E8	0	7978	3.1197186464074385	0.5230318361694268	0.33024156724653714	413.9134826660156	413.925048828125
682	413.92535400390625	31.6576745064					1	DETECTED	413.9254 m/z @31.66 [151020OFc1_NvH-0949-Control-26.raw]	413.92535400390625	31.6576745064	0.118793938666667	99.6320153997333	99.51322146106664	300607.3125	1.2273912067260998E8	0	7978	0.11467088360051036	2.266053811255925	3.914807381366181	413.92510986328125	413.9320983886719
683	413.9424133300781	34.7287335122667					1	DETECTED	413.9424 m/z @34.73 [151020OFc1_NvH-0949-Control-26.raw]	413.9424133300781	34.7287335122667	0.008628696	99.975574444	99.966945748	402496.0	1.4778985176802576E8	0	7978	0.10728738562325191	0.5038295066558361	0.24783258892624768	413.9327392578125	413.952392578125
684	413.96429443359375	10.9471789597333					1	DETECTED	413.9643 m/z @10.95 [151020OFc1_NvH-0949-Control-26.raw]	413.96429443359375	10.9471789597333	0.0310930882666667	99.8360487426667	99.80495565440003	1193776.0	1.528739702772911E8	4	7978	0.24387341308509747	5.255382464719773	42.653770695066164	413.9543151855469	413.9742431640625
685	413.98284912109375	43.8130904954667					1	DETECTED	413.9828 m/z @43.81 [151020OFc1_NvH-0949-Control-26.raw]	413.98284912109375	43.8130904954667	0.341918887466667	99.9970072018667	99.65508831440003	1119533.75	1.4340906518188456E8	4	7978	0.15454020128284895	0.5071932006594836	0.022185518816269366	413.974365234375	413.9856872558594
686	413.9960021972656	25.6869218869333					1	DETECTED	413.9960 m/z @25.69 [151020OFc1_NvH-0949-Control-26.raw]	413.9960021972656	25.6869218869333	0.008628696	99.9004062037333	99.8917775077333	5034411.5	2.3796271433271992E8	4	7978	4.035887936603213	8.74948205185075	8.157292407806377	413.98602294921875	414.00592041015625
687	414.01153564453125	42.0094634168					1	DETECTED	414.0115 m/z @42.01 [151020OFc1_NvH-0949-Control-26.raw]	414.01153564453125	42.0094634168	0.008628696	99.9539804298667	99.9453517338667	44462.42578125	1.1772134972086589E8	0	7978	77.3070088108012	1.1365798399722589	1.2317538402257926	414.0060119628906	414.0202941894531
688	414.0444641113281	41.8456322317333					1	DETECTED	414.0445 m/z @41.85 [151020OFc1_NvH-0949-Control-26.raw]	414.0444641113281	41.8456322317333	1.3583030768	99.6427279592	98.2844248824	192785.953125	1.2402853020302968E8	0	7978	3.786637618733721	0.9486969613617869	3.468010071613901	414.03448486328125	414.0544128417969
689	414.0684814453125	41.5512787634667					1	DETECTED	414.0685 m/z @41.55 [151020OFc1_NvH-0949-Control-26.raw]	414.0684814453125	41.5512787634667	0.0310930882666667	99.7718205245333	99.74072743626662	59688.35546875	1.1923915517026003E8	0	7978	82.944649077645	1.1529567110737169	1.4998346377804461	414.0644836425781	414.07843017578125
690	414.14013671875	90.3697792536					1	DETECTED	414.1401 m/z @90.37 [151020OFc1_NvH-0949-Control-26.raw]	414.14013671875	90.3697792536	1.54953637893333	99.7503144114667	98.20077803253338	82493.546875	1.1289039185950015E8	0	7978	0.1278648654960648	0.5528062908536711	0.10561258170734208	414.1306457519531	414.14935302734375
691	414.1737976074219	91.7686112074667					1	DETECTED	414.1738 m/z @91.77 [151020OFc1_NvH-0949-Control-26.raw]	414.1737976074219	91.7686112074667	5.373512876	99.3851950962667	94.01168222026669	186401.875	1.316966211628373E8	0	7978	0.4186551777546015	0.5005945055722137	0.2575446493701382	414.1638488769531	414.183349609375
692	414.1933898925781	34.8142264626667					1	DETECTED	414.1934 m/z @34.81 [151020OFc1_NvH-0949-Control-26.raw]	414.1933898925781	34.8142264626667	0.580978768	98.6053834586667	98.0244046906667	438752.5	1.3685592189117086E8	0	7978	null	3.343830202717273	6.269535557605811E-4	414.18341064453125	414.1935119628906
693	414.2035827636719	18.3705494042667					1	DETECTED	414.2036 m/z @18.37 [151020OFc1_NvH-0949-Control-26.raw]	414.2035827636719	18.3705494042667	2.9334758472	99.1134960626667	96.1800202154667	5422134.0	2.502072302189465E8	3	7978	0.2243764141892477	0.7954786328842239	7.11443328191599	414.193603515625	414.2088317871094
694	414.2188415527344	26.7768904128					1	DETECTED	414.2188 m/z @26.78 [151020OFc1_NvH-0949-Control-26.raw]	414.2188415527344	26.7768904128	2.0693083872	99.3101190282667	97.2408106410667	7946429.0	3.5334114697656745E8	2	7978	8.139036623143394	0.5084985724376767	0.5216445075801078	414.2088623046875	414.22882080078125
695	414.2300109863281	16.3019764650667					1	DETECTED	414.2300 m/z @16.30 [151020OFc1_NvH-0949-Control-26.raw]	414.2300109863281	16.3019764650667	3.19725561173333	94.2659185706667	91.06866295893337	1350942.875	2.1495333535611543E8	3	7978	0.186962572049719	96.47574952471722	104.36474932436838	414.2288513183594	414.2323303222656
696	414.2423400878906	29.6394937309333					1	DETECTED	414.2423 m/z @29.64 [151020OFc1_NvH-0949-Control-26.raw]	414.2423400878906	29.6394937309333	2.39792318	98.5836421381333	96.1857189581333	2011543.0	2.372896078742056E8	3	7978	14.33125176530016	0.5474306902336857	0.5992976304578433	414.23236083984375	414.24261474609375
697	414.25262451171875	29.19375462					1	DETECTED	414.2526 m/z @29.19 [151020OFc1_NvH-0949-Control-26.raw]	414.25262451171875	29.19375462	2.7598459736	99.4173362717333	96.65749029813331	2834473.75	3.338011661984282E8	2	7978	43.96413240156774	6.103658975637413	7.603459764596169	414.2426452636719	414.2626037597656
698	414.2665710449219	16.6192109210667					1	DETECTED	414.2666 m/z @16.62 [151020OFc1_NvH-0949-Control-26.raw]	414.2665710449219	16.6192109210667	3.82396609226667	77.5514916312	73.72752553893332	614520.4375	1.1509120743787849E8	0	7978	6.14078148605047	1.8320038725819559	2.7043901655953473	414.2626647949219	414.2665710449219
699	414.2765808105469	15.5345561258667					1	DETECTED	414.2766 m/z @15.53 [151020OFc1_NvH-0949-Control-26.raw]	414.2765808105469	15.5345561258667	0.008628696	99.9970072018667	99.98837850586669	2435597.25	2.487154094370471E8	2	7978	0.17233317542643256	53.34242399566101	5.499450969730832	414.2666320800781	414.2864074707031
700	414.3003234863281	91.1841886925333					1	DETECTED	414.3003 m/z @91.18 [151020OFc1_NvH-0949-Control-26.raw]	414.3003234863281	91.1841886925333	6.329950232	92.3278069682667	85.9978567362667	129485.6328125	1.1621475744385965E8	0	7978	0.05195422852933973	0.506738722169225	13.275051124593103	414.29058837890625	414.30963134765625
701	414.3211975097656	91.4167464504					1	DETECTED	414.3212 m/z @91.42 [151020OFc1_NvH-0949-Control-26.raw]	414.3211975097656	91.4167464504	6.25970692933333	99.9863241725333	93.72661724319997	99488.328125	1.2770640661681904E8	0	7978	0.5833495743165145	0.5273389094117626	0.4391963555175563	414.3121032714844	414.3311462402344
702	414.35784912109375	91.5036624770667					1	DETECTED	414.3578 m/z @91.50 [151020OFc1_NvH-0949-Control-26.raw]	414.35784912109375	91.5036624770667	0.0420451226666667	99.9004062037333	99.85836108106663	77127.8125	1.499232978269359E8	0	7978	0.6314163764787537	0.5318098406356483	0.06423102155880166	414.3493347167969	414.3675231933594
703	414.4086608886719	50.7611891290667					1	DETECTED	414.4087 m/z @50.76 [151020OFc1_NvH-0949-Control-26.raw]	414.4086608886719	50.7611891290667	3.3357352256	99.4387611229333	96.1030258973333	60285.08203125	1.2406306345698006E8	0	7978	81.21182759241789	1.0487054199498855	1.0956990760576821	414.39898681640625	414.4185791015625
704	414.450927734375	20.0112908258667					1	DETECTED	414.4509 m/z @20.01 [151020OFc1_NvH-0949-Control-26.raw]	414.450927734375	20.0112908258667	2.92321742693333	99.5352290853333	96.61201165839996	534256.9375	1.3824356219586465E8	0	7978	3.1038000861231794	0.5071615599312351	4.814268022150698	414.44097900390625	414.4608459472656
705	414.4656066894531	10.9082692053333					1	DETECTED	414.4656 m/z @10.91 [151020OFc1_NvH-0949-Control-26.raw]	414.4656066894531	10.9082692053333	1.3797573792	98.1953531090667	96.8155957298667	525477.3125	1.3176879030616476E8	0	7978	23.648844516525656	1.2537482860610705	3.603784783888338	414.4610290527344	414.4755554199219
706	414.4823913574219	41.5700166232					1	DETECTED	414.4824 m/z @41.57 [151020OFc1_NvH-0949-Control-26.raw]	414.4823913574219	41.5700166232	3.01482215813333	99.6104649629333	96.59564280479998	343312.40625	2.045709040182677E8	0	7978	0.043744787523152695	0.7360484223500753	0.6949660970647287	414.47564697265625	414.4827880859375
707	414.49285888671875	29.6242312592					1	DETECTED	414.4929 m/z @29.62 [151020OFc1_NvH-0949-Control-26.raw]	414.49285888671875	29.6242312592	2.5861337544	99.9112105381333	97.32507678373331	1095517.375	1.7282228049410796E8	0	7978	4.091701964486372	0.7533831793556598	1.4170427909594994	414.4828796386719	414.5025329589844
708	414.5165710449219	17.7290192525333					1	DETECTED	414.5166 m/z @17.73 [151020OFc1_NvH-0949-Control-26.raw]	414.5165710449219	17.7290192525333	3.40330142826667	98.745558632	95.34225720373333	502520.28125	1.2817729139905308E8	3	7978	0.05542299542467788	0.518218568218731	2.561839994649745	414.506591796875	414.52655029296875
709	414.5267333984375	9.3610056968					1	DETECTED	414.5267 m/z @9.36 [151020OFc1_NvH-0949-Control-26.raw]	414.5267333984375	9.3610056968	4.4960623872	94.0575580429333	89.5614956557333	84146.203125	8.726224584747696E7	0	7978	0.08155473143418313	365.5984347381223	1.7039783807943516	414.5265808105469	414.5276184082031
710	414.53765869140625	18.3705494042667					1	DETECTED	414.5377 m/z @18.37 [151020OFc1_NvH-0949-Control-26.raw]	414.53765869140625	18.3705494042667	0.218978780533333	98.5619116261333	98.34293284559996	3446199.25	1.894671354300938E8	3	7978	0.24890577982227313	0.9204236919086399	39.85884480718611	414.5277404785156	414.5451965332031
711	414.5552062988281	42.8176269752					1	DETECTED	414.5552 m/z @42.82 [151020OFc1_NvH-0949-Control-26.raw]	414.5552062988281	42.8176269752	3.5576999792	91.1667618677333	87.6090618885333	3649944.5	1.8974177829282454E8	0	7978	0.10396213496973417	0.5077397813621726	0.007345794170179796	414.54522705078125	414.5567932128906
712	414.5668029785156	19.6622151824					1	DETECTED	414.5668 m/z @19.66 [151020OFc1_NvH-0949-Control-26.raw]	414.5668029785156	19.6622151824	3.03490583626667	96.2282332696	93.19332743333332	7148240.5	3.050417234173873E8	3	7978	0.3065361310957293	2.4604936700414983	1.9289860677381234	414.55682373046875	414.57666015625
713	414.5786437988281	21.0144587178667					1	DETECTED	414.5786 m/z @21.01 [151020OFc1_NvH-0949-Control-26.raw]	414.5786437988281	21.0144587178667	1.85323949173333	91.5238058010667	89.67056630933337	230413.171875	1.4266799332361102E8	3	7978	5.659177146231983	0.5061258714050698	0.013674558465145117	414.5768737792969	414.58837890625
714	414.60260009765625	42.0763146165333					1	DETECTED	414.6026 m/z @42.08 [151020OFc1_NvH-0949-Control-26.raw]	414.60260009765625	42.0763146165333	3.12512776746667	95.5388724416	92.41374467413334	285450.75	1.288503553497277E8	3	7978	0.05814996241522152	1.1999371520288191	0.038776978854322845	414.5926208496094	414.6122131347656
715	414.6212463378906	21.7595727053333					1	DETECTED	414.6212 m/z @21.76 [151020OFc1_NvH-0949-Control-26.raw]	414.6212463378906	21.7595727053333	1.80229007173333	82.6116611426667	80.80937107093338	259065.0	1.3593107083183324E8	0	7978	0.15136664854507842	5.482081611576262	563.7847817812388	414.6126403808594	414.6310729980469
716	414.6459045410156	41.8219075077333					1	DETECTED	414.6459 m/z @41.82 [151020OFc1_NvH-0949-Control-26.raw]	414.6459045410156	41.8219075077333	3.5098733264	56.0420579805333	52.5321846541333	48463.3828125	7.639922199929427E7	0	7978	31.55251044671677	0.6855833392387248	0.426852320850557	414.64569091796875	414.6551513671875
717	414.69073486328125	23.2882034104					1	DETECTED	414.6907 m/z @23.29 [151020OFc1_NvH-0949-Control-26.raw]	414.69073486328125	23.2882034104	1.80229007173333	98.7348067866667	96.93251671493337	889974.375	2.0592327738766575E8	0	7978	0.20562568193962605	2.4012914161988768	0.4331658782053865	414.6809997558594	414.7007141113281
718	414.7075500488281	21.6280995936					1	DETECTED	414.7076 m/z @21.63 [151020OFc1_NvH-0949-Control-26.raw]	414.7075500488281	21.6280995936	3.7467854472	96.6797242802667	92.9329388330667	442581.25	1.4283628823162547E8	0	7978	0.2591573757447989	0.8078014138524857	27.897785121005867	414.70074462890625	414.7098693847656
719	414.719970703125	34.8299993509333					1	DETECTED	414.7200 m/z @34.83 [151020OFc1_NvH-0949-Control-26.raw]	414.719970703125	34.8299993509333	1.89444087253333	95.1602792645333	93.26583839199998	2166452.0	1.943048407673634E8	4	7978	0.18090106672812567	0.5103044587543415	0.013496156975864626	414.71002197265625	414.72991943359375
720	414.7326354980469	25.8921900493333					1	DETECTED	414.7326 m/z @25.89 [151020OFc1_NvH-0949-Control-26.raw]	414.7326354980469	25.8921900493333	3.3072237016	78.8252935744	75.51806987280001	338778.0	1.4757238203699902E8	0	7978	8.066929856563426	0.5338764608367087	0.0587370499884505	414.72998046875	414.7341613769531
721	414.7441711425781	29.6242312592					1	DETECTED	414.7442 m/z @29.62 [151020OFc1_NvH-0949-Control-26.raw]	414.7441711425781	29.6242312592	2.5255380688	97.4998002888	94.97426222	352670.6875	1.35370296329416E8	0	7978	17.657628882898535	0.5199181101800794	4.10722329661513	414.73419189453125	414.7442932128906
722	414.7543029785156	33.5792321656					1	DETECTED	414.7543 m/z @33.58 [151020OFc1_NvH-0949-Control-26.raw]	414.7543029785156	33.5792321656	2.33613464	95.0151078136	92.6789731736	3131614.75	2.9694281130156726E8	2	7978	6.747105061779507	0.5434296108057736	0.020600677921318526	414.74432373046875	414.7642822265625
723	414.7701416015625	20.2185092954667					1	DETECTED	414.7701 m/z @20.22 [151020OFc1_NvH-0949-Control-26.raw]	414.7701416015625	20.2185092954667	4.08363334346667	86.5951448866667	82.51151154320003	1216094.875	1.9546889116477394E8	2	7978	0.41240025211135034	2.497856269355304	34.574726341347045	414.76434326171875	414.780029296875
724	414.7812805175781	18.0612481946667					1	DETECTED	414.7813 m/z @18.06 [151020OFc1_NvH-0949-Control-26.raw]	414.7812805175781	18.0612481946667	3.91881847706667	97.8476092082667	93.92879073120004	145810.578125	1.2042940935561503E8	0	7978	0.1645062609785093	365.8197784785693	1.6351023620442808	414.7806701660156	414.791015625
725	414.82147216796875	21.8296784768					1	DETECTED	414.8215 m/z @21.83 [151020OFc1_NvH-0949-Control-26.raw]	414.82147216796875	21.8296784768	0.230172232	99.6320153997333	99.4018431677333	261619.4375	1.2667813531505448E8	0	7978	0.20436274320217862	1.076117751611573	39.24252383171745	414.8117370605469	414.8312072753906
726	414.85089111328125	17.7739285149333					1	DETECTED	414.8509 m/z @17.77 [151020OFc1_NvH-0949-Control-26.raw]	414.85089111328125	17.7739285149333	0.0199079293333333	99.9863241725333	99.96641624319997	357283.46875	1.2227374928778909E8	0	7978	0.07415425239216944	1.1965250212908458	0.3642118760849958	414.8409729003906	414.86083984375
727	414.8719177246094	18.3807180082667					1	DETECTED	414.8719 m/z @18.38 [151020OFc1_NvH-0949-Control-26.raw]	414.8719177246094	18.3807180082667	0.008628696	99.9970072018667	99.98837850586669	1224029.625	1.671562064897243E8	3	7978	0.2185417775981371	0.5274254312872237	0.7627998426180848	414.8619384765625	414.8793640136719
728	414.8893737792969	42.8176269752					1	DETECTED	414.8894 m/z @42.82 [151020OFc1_NvH-0949-Control-26.raw]	414.8893737792969	42.8176269752	0.0199079293333333	99.975574444	99.95566651466667	1954143.75	1.6174192609388167E8	3	7978	0.14514398182387822	0.504511137787377	0.01667540745219131	414.87939453125	414.89111328125
729	414.901123046875	19.6229349717333					1	DETECTED	414.9011 m/z @19.62 [151020OFc1_NvH-0949-Control-26.raw]	414.901123046875	19.6229349717333	0.0199079293333333	99.9970072018667	99.97709927253337	4603925.0	2.3839886926573172E8	3	7978	0.18063458988081393	0.6694386098290891	1.9305357426247063	414.8911437988281	414.9111022949219
730	414.9128723144531	38.1730781338667					1	DETECTED	414.9129 m/z @38.17 [151020OFc1_NvH-0949-Control-26.raw]	414.9128723144531	38.1730781338667	0.008628696	99.9970072018667	99.98837850586669	386110.0	1.281131748441616E8	3	7978	21.323423389264867	1.8718148986443626	0.5984597256586153	414.9111328125	414.92279052734375
731	414.94403076171875	7.801262396					1	DETECTED	414.9440 m/z @7.80 [151020OFc1_NvH-0949-Control-26.raw]	414.94403076171875	7.801262396	0.0967151869333333	99.9863241725333	99.88960898559996	275358.15625	1.26797167001266E8	0	7978	29.200526579535367	12.17892187363971	96.12067798311995	414.9340515136719	414.9539489746094
732	414.958984375	44.2176567250667					1	DETECTED	414.9590 m/z @44.22 [151020OFc1_NvH-0949-Control-26.raw]	414.958984375	44.2176567250667	0.252425654133333	99.9326709909333	99.68024533679997	83017.0390625	1.2851635008404255E8	0	7978	72.53444853056789	1.146286596113697	1.553878721713272	414.9541320800781	414.9656066894531
733	414.9756164550781	23.2001457762667					1	DETECTED	414.9756 m/z @23.20 [151020OFc1_NvH-0949-Control-26.raw]	414.9756164550781	23.2001457762667	0.0967151869333333	99.9433514890667	99.84663630213336	710664.75	1.3685944376046583E8	0	7978	0.20981785637479433	0.5771039995975532	5.234090882562615	414.9656677246094	414.985595703125
734	414.9962158203125	42.8176269752					1	DETECTED	414.9962 m/z @42.82 [151020OFc1_NvH-0949-Control-26.raw]	414.9962158203125	42.8176269752	0.151914436266667	99.653367124	99.50145268773333	574561.8125	1.3690378530687523E8	0	7978	0.18998829526998406	0.5044217111182017	0.008540006208694047	414.9863586425781	415.006103515625
735	415.03021240234375	69.6745203506667					1	DETECTED	415.0302 m/z @69.67 [151020OFc1_NvH-0949-Control-26.raw]	415.03021240234375	69.6745203506667	0.008628696	99.9863241725333	99.9776954765333	576416.3125	1.511332421470402E8	0	7978	0.3432932673828333	0.513742246491623	2.2301109795917617	415.020263671875	415.0397644042969
736	415.05633544921875	47.4474848112					1	DETECTED	415.0563 m/z @47.45 [151020OFc1_NvH-0949-Control-26.raw]	415.05633544921875	47.4474848112	0.008628696	99.9539804298667	99.9453517338667	59427.98046875	1.3112537012349206E8	0	7978	95.15832064482444	1.015281365796327	1.0058389297788934	415.04718017578125	415.0660400390625
737	415.1120910644531	54.4660346072					1	DETECTED	415.1121 m/z @54.47 [151020OFc1_NvH-0949-Control-26.raw]	415.1120910644531	54.4660346072	0.0310930882666667	99.975574444	99.94448135573333	58265.8515625	1.4408004684582525E8	0	7978	97.06369157122083	0.8734786066371991	0.7457413089874776	415.1021423339844	415.12176513671875
738	415.1815490722656	25.6208454328					1	DETECTED	415.1815 m/z @25.62 [151020OFc1_NvH-0949-Control-26.raw]	415.1815490722656	25.6208454328	2.7598459736	99.1915145	96.4316685264	86106.8203125	1.239492072980161E8	0	7978	65.91720779567743	2.7244362228849144	4.756389178874826	415.17169189453125	415.18206787109375
739	415.19207763671875	23.2349100816					1	DETECTED	415.1921 m/z @23.23 [151020OFc1_NvH-0949-Control-26.raw]	415.19207763671875	23.2349100816	2.66772422453333	98.486332852	95.81860862746667	261925.546875	1.1612577989985032E8	3	7978	7.418740618487778	0.5124599544247008	0.4650332780939651	415.1820983886719	415.1921691894531
740	415.2021789550781	14.1062556944					1	DETECTED	415.2022 m/z @14.11 [151020OFc1_NvH-0949-Control-26.raw]	415.2021789550781	14.1062556944	3.5098733264	99.9326709909333	96.4227976645333	480044.3125	1.5546339476584426E8	3	7978	0.12456706022043029	1.1992452133934208	44.176334552361766	415.19219970703125	415.2039489746094
741	415.2139587402344	33.1053065402667					1	DETECTED	415.2140 m/z @33.11 [151020OFc1_NvH-0949-Control-26.raw]	415.2139587402344	33.1053065402667	1.95621780906667	97.7609266226667	95.80470881360003	3.518398E7	8.376956406270742E8	3	7978	0.2023469598662473	0.5130759503351745	2.660943955491448	415.2039794921875	415.22393798828125
742	415.2315368652344	47.4980506832					1	DETECTED	415.2315 m/z @47.50 [151020OFc1_NvH-0949-Control-26.raw]	415.2315368652344	47.4980506832	3.03490583626667	99.8896459802667	96.85474014400003	4450300.5	2.6831082285250416E8	2	7978	0.1912964349589359	0.5078459509528961	0.009983148027796332	415.2239685058594	415.2322998046875
743	415.2423095703125	31.2234446488					1	DETECTED	415.2423 m/z @31.22 [151020OFc1_NvH-0949-Control-26.raw]	415.2423095703125	31.2234446488	2.98434993813333	99.8575087290667	96.87315879093336	8791939.0	3.9417836152708083E8	2	7978	0.18368514263801927	0.522176344014532	0.06556683182887751	415.2323303222656	415.2522888183594
744	415.2563781738281	33.8910809565333					1	DETECTED	415.2564 m/z @33.89 [151020OFc1_NvH-0949-Control-26.raw]	415.2563781738281	33.8910809565333	1.39035723333333	99.7503144114667	98.35995717813337	8214372.0	3.407908483810012E8	2	7978	5.029100010069577	1.1394117644632316	1.8552786175047078	415.2523193359375	415.266357421875
745	415.2677917480469	51.5120057154667					1	DETECTED	415.2678 m/z @51.51 [151020OFc1_NvH-0949-Control-26.raw]	415.2677917480469	51.5120057154667	3.01482215813333	98.2715787565333	95.25675659839997	3914935.75	2.1199742672575632E8	2	7978	0.22518613977453583	0.5062725135006311	0.011521497586629112	415.2663879394531	415.2777404785156
746	415.2796936035156	15.56228944					1	DETECTED	415.2797 m/z @15.56 [151020OFc1_NvH-0949-Control-26.raw]	415.2796936035156	15.56228944	4.96775464586667	91.2730689165333	86.30531427066663	237790.96875	1.484261793985639E8	0	7978	43.93905754182587	0.5482282373885535	0.10291458820327264	415.2778015136719	415.2813415527344
747	415.2913513183594	44.0116635485333					1	DETECTED	415.2914 m/z @44.01 [151020OFc1_NvH-0949-Control-26.raw]	415.2913513183594	44.0116635485333	7.5225907336	99.3208665784	91.7982758448	660634.9375	1.657032576005023E8	0	7978	0.7180531648832513	0.7982009625027515	0.649541664498772	415.28143310546875	415.29931640625
748	415.32232666015625	90.7973059077333					1	DETECTED	415.3223 m/z @90.80 [151020OFc1_NvH-0949-Control-26.raw]	415.32232666015625	90.7973059077333	4.59279011333333	95.0763778605333	90.48358774719996	40836.484375	1.1421687418509376E8	0	7978	0.558720600227872	0.5248193027555871	0.049638605511174085	415.3155822753906	415.3299865722656
749	415.4419250488281	46.2932017024					1	DETECTED	415.4419 m/z @46.29 [151020OFc1_NvH-0949-Control-26.raw]	415.4419250488281	46.2932017024	2.89254018853333	94.4985824477333	91.60604225919997	67506.1484375	1.1576686350914875E8	0	7978	38.5577617023123	1.0664015670061782	1.2555699435033167	415.43951416015625	415.4493408203125
750	415.4593811035156	20.7229282149333					1	DETECTED	415.4594 m/z @20.72 [151020OFc1_NvH-0949-Control-26.raw]	415.4593811035156	20.7229282149333	3.16784810106667	98.5188055277333	95.35095742666664	954047.1875	1.421360750140565E8	4	7978	0.3112497800437666	1.5414922751216675	6.332365884617241	415.44940185546875	415.4693298339844
751	415.4786682128906	25.2322788466667					1	DETECTED	415.4787 m/z @25.23 [151020OFc1_NvH-0949-Control-26.raw]	415.4786682128906	25.2322788466667	2.0794102256	97.2704616093333	95.1910513837333	472765.71875	1.3430997667571664E8	0	7978	8.813969207673658	0.84004743938195	0.18508692722624598	415.4693908691406	415.4886169433594
752	415.4893798828125	42.5261162098667					1	DETECTED	415.4894 m/z @42.53 [151020OFc1_NvH-0949-Control-26.raw]	415.4893798828125	42.5261162098667	2.78069352933333	96.7334861776	93.95279264826667	301498.9375	1.1384549964352025E8	4	7978	0.025329388292490762	1.5443963191706183	823.0175807575732	415.48876953125	415.4993591308594
753	415.5249328613281	19.5420837829333					1	DETECTED	415.5249 m/z @19.54 [151020OFc1_NvH-0949-Control-26.raw]	415.5249328613281	19.5420837829333	0.297273729333333	96.8516886317333	96.55441490239997	208021.390625	1.361168724741329E8	0	7978	0.17080386978618023	0.5212420821783219	0.818750764345787	415.5150451660156	415.534912109375
754	415.5397033691406	26.9001015042667					1	DETECTED	415.5397 m/z @26.90 [151020OFc1_NvH-0949-Control-26.raw]	415.5397033691406	26.9001015042667	3.5098733264	99.6104649629333	96.10059163653331	200794.5	1.2608843897986048E8	0	7978	12.762146119140603	0.5010463690034721	0.01240648141980213	415.5349426269531	415.54083251953125
755	415.5508728027344	31.2732683888					1	DETECTED	415.5509 m/z @31.27 [151020OFc1_NvH-0949-Control-26.raw]	415.5508728027344	31.2732683888	3.23630360853333	99.9970072018667	96.76070359333336	356327.53125	1.395004815522115E8	3	7978	3.226229725824446	0.6266727872556352	0.09595075659524653	415.54095458984375	415.5552673339844
756	415.5653076171875	47.5124403208					1	DETECTED	415.5653 m/z @47.51 [151020OFc1_NvH-0949-Control-26.raw]	415.5653076171875	47.5124403208	0.0528117714666667	94.6699633896	94.61715161813333	2891642.5	2.1157030114358106E8	3	7978	0.18284018403009128	0.6682479463832557	0.018717656590812513	415.5553283691406	415.5752868652344
757	415.58111572265625	46.0237597765333					1	DETECTED	415.5811 m/z @46.02 [151020OFc1_NvH-0949-Control-26.raw]	415.58111572265625	46.0237597765333	3.0248556456	96.3681466570667	93.3432910114667	1176159.625	1.693614134596416E8	3	7978	0.162434876651254	1.51923392416791	1.9880285549115577	415.5753173828125	415.5904846191406
758	415.5934753417969	40.9038403997333					1	DETECTED	415.5935 m/z @40.90 [151020OFc1_NvH-0949-Control-26.raw]	415.5934753417969	40.9038403997333	3.4143639816	88.2260288802667	84.81166489866669	504779.8125	1.4756032653337088E8	0	7978	0.15427341893867919	0.5053835322086067	0.008069266344034393	415.5911865234375	415.602783203125
759	415.6142578125	44.2176567250667					1	DETECTED	415.6143 m/z @44.22 [151020OFc1_NvH-0949-Control-26.raw]	415.6142578125	44.2176567250667	3.06498031413333	94.2482852202667	91.18330490613336	66298.984375	1.2196924240787937E8	0	7978	77.01337340325637	1.1597611123038325	1.4589792108294022	415.6047668457031	415.6239318847656
760	415.6427307128906	23.3476128437333					1	DETECTED	415.6427 m/z @23.35 [151020OFc1_NvH-0949-Control-26.raw]	415.6427307128906	23.3476128437333	4.00949871306667	92.1307631882667	88.12126447520002	98691.0	1.2378213845088288E8	0	7978	25.13239882964152	2.2784348018573377	9.729478659928189	415.6329040527344	415.6527099609375
761	415.6666259765625	23.2446246709333					1	DETECTED	415.6666 m/z @23.24 [151020OFc1_NvH-0949-Control-26.raw]	415.6666259765625	23.2446246709333	0.888043853866667	79.2983443298667	78.41030047600003	143575.09375	1.1772089600439182E8	0	7978	0.2023977522778111	1.7536290794552747	0.7063406438269562	415.6566467285156	415.6738586425781
762	415.6839904785156	24.2431153405333					1	DETECTED	415.6840 m/z @24.24 [151020OFc1_NvH-0949-Control-26.raw]	415.6839904785156	24.2431153405333	2.54563760826667	85.5722505048	83.02661289653332	209379.40625	1.1671934054859416E8	0	7978	12.78004362448226	0.5056900303194731	1.758574123568799	415.6741027832031	415.6939697265625
763	415.6970520019531	52.1903187085333					1	DETECTED	415.6971 m/z @52.19 [151020OFc1_NvH-0949-Control-26.raw]	415.6970520019531	52.1903187085333	3.5958888656	98.152005452	94.5561165864	202923.875	1.2917657474889666E8	0	7978	34.52622901398715	1.1095339645418694	0.33012423406158664	415.6940002441406	415.7050476074219
764	415.7150573730469	33.1053065402667					1	DETECTED	415.7151 m/z @33.11 [151020OFc1_NvH-0949-Control-26.raw]	415.7150573730469	33.1053065402667	2.9027675872	97.6747900178667	94.7720224306667	1.6798312E7	5.71717583552583E8	4	7978	0.22162029302617015	0.5131851597647972	0.018263925186977174	415.705078125	415.72503662109375
765	415.7333679199219	15.3607249626667					1	DETECTED	415.7334 m/z @15.36 [151020OFc1_NvH-0949-Control-26.raw]	415.7333679199219	15.3607249626667	2.0794102256	96.0150042818667	93.9355940562667	1065069.125	1.8151303033129352E8	2	7978	0.13129361104693338	1.3394212735557227	12.130650430977449	415.7250671386719	415.73388671875
766	415.743896484375	31.2234446488					1	DETECTED	415.7439 m/z @31.22 [151020OFc1_NvH-0949-Control-26.raw]	415.743896484375	31.2234446488	2.53566081066667	96.5398177632	94.00415695253334	3715710.75	2.9716064331741476E8	2	7978	11.285162790979133	0.5519567702176444	0.021356365441568784	415.7339172363281	415.7480163574219
767	415.7580261230469	33.8910809565333					1	DETECTED	415.7580 m/z @33.89 [151020OFc1_NvH-0949-Control-26.raw]	415.7580261230469	33.8910809565333	2.5861337544	94.4507663557333	91.8646326013333	3933349.75	2.0023967333797756E8	2	7978	0.10185694975997706	0.8464238218923301	0.8930451565773867	415.748046875	415.7610168457031
768	415.7710266113281	27.0893268896					1	DETECTED	415.7710 m/z @27.09 [151020OFc1_NvH-0949-Control-26.raw]	415.7710266113281	27.0893268896	1.39035723333333	99.7286831013333	98.33832586799997	4062814.75	2.245786199456447E8	2	7978	0.15991728280990358	26.797770597452054	151.49904691141165	415.76104736328125	415.78094482421875
769	415.83087158203125	42.9941628576					1	DETECTED	415.8309 m/z @42.99 [151020OFc1_NvH-0949-Control-26.raw]	415.83087158203125	42.9941628576	0.832740786666667	99.7070936789333	98.87435289226664	69139.46875	1.1754049598935725E8	0	7978	83.38443084828904	1.1725689983359455	2.118652073933204	415.8208923339844	415.8363342285156
770	415.84649658203125	12.096668516					1	DETECTED	415.8465 m/z @12.10 [151020OFc1_NvH-0949-Control-26.raw]	415.84649658203125	12.096668516	0.1858291448	99.2993672653333	99.1135381205333	109040.6484375	1.1599835695788628E8	3	7978	0.12453660448434611	0.5010991398685772	2.4531926148792604	415.8365478515625	415.8474426269531
771	415.8574523925781	27.9001406978667					1	DETECTED	415.8575 m/z @27.90 [151020OFc1_NvH-0949-Control-26.raw]	415.8574523925781	27.9001406978667	0.1077835936	99.9863241725333	99.8785405789333	407328.5625	1.2685258675337762E8	3	7978	0.14163507359218386	0.5096381529138568	157.48632489538437	415.8475036621094	415.867431640625
772	415.87884521484375	18.7475034464					1	DETECTED	415.8788 m/z @18.75 [151020OFc1_NvH-0949-Control-26.raw]	415.87884521484375	18.7475034464	0.0856403554666667	99.975574444	99.88993408853334	751061.625	1.3919226010954362E8	3	7978	0.14845680107962522	0.854341874180597	1.2157869121131784	415.8688659667969	415.8858337402344
773	415.8958435058594	47.7660373877333					1	DETECTED	415.8958 m/z @47.77 [151020OFc1_NvH-0949-Control-26.raw]	415.8958435058594	47.7660373877333	0.330729453066667	99.9539804298667	99.62325097680004	1774707.5	1.8529452983718443E8	3	7978	21.358438170564934	0.5060020454602437	0.2551893819027532	415.8858642578125	415.90582275390625
774	415.9140319824219	35.3027523928					1	DETECTED	415.9140 m/z @35.30 [151020OFc1_NvH-0949-Control-26.raw]	415.9140319824219	35.3027523928	0.196829143733333	99.9539804298667	99.75715128613336	640558.875	1.5290323136959228E8	3	7978	13.922451951093109	1.1196003568457522	0.11123688209105609	415.9058532714844	415.9239196777344
775	415.927490234375	40.9428337141333					1	DETECTED	415.9275 m/z @40.94 [151020OFc1_NvH-0949-Control-26.raw]	415.927490234375	40.9428337141333	0.008628696	99.9647742890667	99.9561455930667	220144.484375	1.2265450270036991E8	0	7978	10.528801128326332	1.2103016844446237	5.55396085309151	415.9240417480469	415.9374084472656
776	415.9601135253906	20.733299992					1	DETECTED	415.9601 m/z @20.73 [151020OFc1_NvH-0949-Control-26.raw]	415.9601135253906	20.733299992	0.008628696	99.9863241725333	99.9776954765333	446452.0	1.4046260165636277E8	0	7978	0.23370370443557675	2.152422296946983	0.02309192991658927	415.9502868652344	415.9700927734375
777	415.9738464355469	19.0537327957333					1	DETECTED	415.9738 m/z @19.05 [151020OFc1_NvH-0949-Control-26.raw]	415.9738464355469	19.0537327957333	0.207807826133333	99.8040280208	99.59622019466667	429945.28125	1.2365948174388428E8	0	7978	0.10294230419325245	2.178635694993442	3.7295907822304866	415.9701232910156	415.98382568359375
778	415.9911804199219	42.5655816866667					1	DETECTED	415.9912 m/z @42.57 [151020OFc1_NvH-0949-Control-26.raw]	415.9911804199219	42.5655816866667	0.0528117714666667	99.9970072018667	99.94419543040003	191260.03125	1.636491211789064E8	0	7978	11.048402610919425	1.5036535712803607	2.1477845511800755	415.98388671875	416.0010986328125
779	416.01416015625	77.03635134					1	DETECTED	416.0142 m/z @77.04 [151020OFc1_NvH-0949-Control-26.raw]	416.01416015625	77.03635134	0.008628696	99.0704005882667	99.06177189226669	199519.09375	1.5318614972944546E8	0	7978	60.12182225989115	0.54943652728091	0.14084537508141304	416.0042419433594	416.0141906738281
780	416.0242004394531	33.5792321656					1	DETECTED	416.0242 m/z @33.58 [151020OFc1_NvH-0949-Control-26.raw]	416.0242004394531	33.5792321656	0.0199079293333333	99.8146468586667	99.79473892933338	620602.6875	1.9242560625780404E8	2	7978	44.625509354691644	0.6066168573696809	9.94022860600107	416.01422119140625	416.0341796875
781	416.0442810058594	46.2421342885333					1	DETECTED	416.0443 m/z @46.24 [151020OFc1_NvH-0949-Control-26.raw]	416.0442810058594	46.2421342885333	0.0528117714666667	99.9970072018667	99.94419543040003	55470.37109375	1.3201690499185634E8	0	7978	53.36314190713881	1.152231966538078	1.4655795941619694	416.0343017578125	416.0534973144531
782	416.0734558105469	48.0638108170667					1	DETECTED	416.0735 m/z @48.06 [151020OFc1_NvH-0949-Control-26.raw]	416.0734558105469	48.0638108170667	0.196829143733333	99.9970072018667	99.80017805813335	57414.29296875	1.295006596453242E8	0	7978	71.50592699271724	1.0725969481111823	1.1864638281325375	416.0637512207031	416.0830993652344
783	416.1560974121094	91.3069187608					1	DETECTED	416.1561 m/z @91.31 [151020OFc1_NvH-0949-Control-26.raw]	416.1560974121094	91.3069187608	6.4067739736	99.9647742890667	93.5580003154667	88081.0234375	1.3044513961471474E8	0	7978	0.0774018054255663	0.5509884615036134	139.67495549303672	416.14630126953125	416.16607666015625
784	416.1803894042969	43.1071300869333					1	DETECTED	416.1804 m/z @43.11 [151020OFc1_NvH-0949-Control-26.raw]	416.1803894042969	43.1071300869333	5.5962476936	98.087031536	92.49078384239999	68749.265625	1.2413660425854759E8	0	7978	80.18916073589001	1.2328526808907874	1.7967435893402726	416.1708679199219	416.1820068359375
785	416.1920471191406	27.8528244770667					1	DETECTED	416.1920 m/z @27.85 [151020OFc1_NvH-0949-Control-26.raw]	416.1920471191406	27.8528244770667	2.08970803546667	98.4756142770667	96.38590624160003	340580.53125	1.381407066724172E8	3	7978	28.61461057585356	0.522709306548102	7.332244528114322	416.18206787109375	416.2020263671875
786	416.2063293457031	10.1257633162667					1	DETECTED	416.2063 m/z @10.13 [151020OFc1_NvH-0949-Control-26.raw]	416.2063293457031	10.1257633162667	3.87082553413333	98.464883276	94.59405774186666	120749.984375	1.6312111435893422E8	3	7978	0.5993065826396293	0.5534987287252855	0.39069343307633014	416.2020568847656	416.2065124511719
787	416.2165222167969	33.1053065402667					1	DETECTED	416.2165 m/z @33.11 [151020OFc1_NvH-0949-Control-26.raw]	416.2165222167969	33.1053065402667	1.9148034592	99.5565306570667	97.6417271978667	4643079.0	3.2657561484093636E8	3	7978	9.647985554520574	0.5148298572029351	0.041155679684113725	416.20654296875	416.22650146484375
788	416.23004150390625	47.7247398949333					1	DETECTED	416.2300 m/z @47.72 [151020OFc1_NvH-0949-Control-26.raw]	416.23004150390625	47.7247398949333	2.9435381256	98.1087270138667	95.1651888882667	967718.5625	2.1230390122620028E8	3	7978	25.1192148319177	1.2138793238855026	1.7674027716616867	416.2265319824219	416.23114013671875
789	416.24114990234375	36.3220695925333					1	DETECTED	416.2411 m/z @36.32 [151020OFc1_NvH-0949-Control-26.raw]	416.24114990234375	36.3220695925333	2.61645594986667	99.975574444	97.35911849413333	5393208.0	3.500030958844348E8	2	7978	18.77380278373113	0.838717550173443	0.020543211805770793	416.2311706542969	416.2411804199219
790	416.2511901855469	30.3741185234667					1	DETECTED	416.2512 m/z @30.37 [151020OFc1_NvH-0949-Control-26.raw]	416.2511901855469	30.3741185234667	3.0248556456	99.7610205784	96.7361649328	9.5058816E7	1.6139839282052598E9	2	7978	0.09086051346469048	13.98339322625846	1.5409651570720777	416.2412109375	416.26116943359375
791	416.26153564453125	38.7575292682667					1	DETECTED	416.2615 m/z @38.76 [151020OFc1_NvH-0949-Control-26.raw]	416.26153564453125	38.7575292682667	1.812575712	85.3046889096	83.4921131976	338929.78125	1.431210768243055E8	0	7978	18.89036254105047	1.7668759969852428	0.0018978403315116168	416.2611999511719	416.2626037597656
792	416.27264404296875	27.0644960834667					1	DETECTED	416.2726 m/z @27.06 [151020OFc1_NvH-0949-Control-26.raw]	416.27264404296875	27.0644960834667	2.41814954133333	97.7609266226667	95.34277708133337	1770086.25	1.5940585414439645E8	3	7978	0.14663674936399929	2.3626480213612555	209.15066302086723	416.2626647949219	416.2825927734375
793	416.2855224609375	46.4313464069333					1	DETECTED	416.2855 m/z @46.43 [151020OFc1_NvH-0949-Control-26.raw]	416.2855224609375	46.4313464069333	13.7724663376	93.8739539968	80.1014876592	371881.96875	1.564046438829056E8	0	7978	0.2726079890438484	0.5067405159480141	0.017634975591545338	416.28369140625	416.28955078125
794	416.3014221191406	89.8049563821333					1	DETECTED	416.3014 m/z @89.80 [151020OFc1_NvH-0949-Control-26.raw]	416.3014221191406	89.8049563821333	1.7606718632	95.274898712	93.51422684879999	394675.15625	1.1396341777082068E8	0	7978	0.03670054014783375	0.8460512942981867	0.032007872402693135	416.2916259765625	416.3096008300781
795	416.32958984375	89.7815134336					1	DETECTED	416.3296 m/z @89.78 [151020OFc1_NvH-0949-Control-26.raw]	416.32958984375	89.7815134336	17.7945997109333	92.3900359325333	74.5954362216	161500.078125	1.8344410198222202E8	0	7978	73.76507044828942	0.5120267549981858	0.017451904240790277	416.32049560546875	416.3378601074219
796	416.4250183105469	33.6809167445333					1	DETECTED	416.4250 m/z @33.68 [151020OFc1_NvH-0949-Control-26.raw]	416.4250183105469	33.6809167445333	3.9374891432	94.5837604514667	90.6462713082667	458368.25	1.2932422640076736E8	0	7978	0.18548230752932682	1.3266800991302583	1.1781344060016141	416.4150695800781	416.43499755859375
797	416.45367431640625	41.4366263994667					1	DETECTED	416.4537 m/z @41.44 [151020OFc1_NvH-0949-Control-26.raw]	416.45367431640625	41.4366263994667	2.65755950586667	97.5863888752	94.92882936933333	85816.359375	1.2413881607744266E8	0	7978	73.41113206389325	1.3381842427282267	1.863136841064091	416.4439697265625	416.45458984375
798	416.464599609375	16.6056876061333					1	DETECTED	416.4646 m/z @16.61 [151020OFc1_NvH-0949-Control-26.raw]	416.464599609375	16.6056876061333	1.7606718632	97.0873967408	95.3267248776	254725.65625	1.3762249296766517E8	0	7978	0.25787231483279527	0.5341604274718981	3.626017615403037	416.45465087890625	416.4745178222656
799	416.4755554199219	25.3036221997333					1	DETECTED	416.4756 m/z @25.30 [151020OFc1_NvH-0949-Control-26.raw]	416.4755554199219	25.3036221997333	1.86358728986667	99.975574444	98.11198715413333	206095.953125	1.3872568609277526E8	0	7978	0.14560480473285153	0.5621549898855067	0.2050490729085696	416.474609375	416.4855041503906
800	416.50140380859375	14.9322690928					1	DETECTED	416.5014 m/z @14.93 [151020OFc1_NvH-0949-Control-26.raw]	416.50140380859375	14.9322690928	3.23630360853333	99.7503144114667	96.51401080293337	610182.6875	1.284902985444081E8	0	7978	0.08836921303707257	39.19890738130095	24.071075270482382	416.4914855957031	416.51116943359375
801	416.5223693847656	20.2322359072					1	DETECTED	416.5224 m/z @20.23 [151020OFc1_NvH-0949-Control-26.raw]	416.5223693847656	20.2322359072	2.688226484	98.0545109392	95.3662844552	194558.90625	1.3308388877980502E8	0	7978	3.941522857357004	0.7230666766513083	3.598442970018913	416.51239013671875	416.5323486328125
802	416.5325012207031	27.0893268896					1	DETECTED	416.5325 m/z @27.09 [151020OFc1_NvH-0949-Control-26.raw]	416.5325012207031	27.0893268896	5.1944026944	98.4539915898667	93.2595888954667	125554.890625	1.2582635354929633E8	0	7978	14.27191617786863	2.274112723206108	5.850697462384808	416.5323791503906	416.5370788574219
803	416.5471496582031	28.1946080362667					1	DETECTED	416.5471 m/z @28.19 [151020OFc1_NvH-0949-Control-26.raw]	416.5471496582031	28.1946080362667	4.61184460933333	97.7609266226667	93.14908201333337	1710839.625	1.7672030970726696E8	3	7978	0.07034816883287576	0.5070308217765851	0.023923578898518812	416.5372314453125	416.5487976074219
804	416.558837890625	30.2214956010667					1	DETECTED	416.5588 m/z @30.22 [151020OFc1_NvH-0949-Control-26.raw]	416.558837890625	30.2214956010667	1.63425621655	96.9051400650667	95.2708838485167	6709571.0	2.8325729213706225E8	3	7978	0.04905945003723744	79.4836473848923	0.0377879040579571	416.5488586425781	416.5688171386719
805	416.5716247558594	26.877652					1	DETECTED	416.5716 m/z @26.88 [151020OFc1_NvH-0949-Control-26.raw]	416.5716247558594	26.877652	3.69080454693333	98.4756142770667	94.78480973013336	276634.09375	1.6928038274744272E8	0	7978	4.898101306895477	0.6595774955567518	0.40042713434048566	416.5688781738281	416.57904052734375
806	416.5892028808594	25.5024321528					1	DETECTED	416.5892 m/z @25.50 [151020OFc1_NvH-0949-Control-26.raw]	416.5892028808594	25.5024321528	2.99448901386667	95.5600409845333	92.56555197066663	843096.125	1.433156033623399E8	3	7978	21.31212151694077	0.5149733106892969	99.43047262473578	416.5792236328125	416.59912109375
807	416.625732421875	33.7313597856					1	DETECTED	416.6257 m/z @33.73 [151020OFc1_NvH-0949-Control-26.raw]	416.625732421875	33.7313597856	3.20692628	96.0683037482667	92.8613774682667	230124.40625	1.3707973479728034E8	0	7978	0.16113791024593382	1.773329016991151	0.01700997369051649	416.6158752441406	416.6357116699219
808	416.6445617675781	24.7512513453333					1	DETECTED	416.6446 m/z @24.75 [151020OFc1_NvH-0949-Control-26.raw]	416.6445617675781	24.7512513453333	2.7495501784	95.4753750314667	92.7258248530667	160083.25	1.1841632486868739E8	0	7978	0.10510957353262995	0.5018424266710005	0.008799665535428863	416.6357421875	416.654541015625
809	416.68682861328125	19.9561997608					1	DETECTED	416.6868 m/z @19.96 [151020OFc1_NvH-0949-Control-26.raw]	416.68682861328125	19.9561997608	2.16137330693333	99.4495235296	97.28815022266667	900131.5625	1.3487214392442167E8	0	7978	0.32158640485859635	0.7297974797040698	2.4888083539791985	416.67694091796875	416.6968078613281
810	416.699462890625	31.8075810872					1	DETECTED	416.6995 m/z @31.81 [151020OFc1_NvH-0949-Control-26.raw]	416.699462890625	31.8075810872	2.66772422453333	99.1134960626667	96.44577183813337	312037.15625	1.2385694451334052E8	0	7978	0.023688843142760874	0.5030190324777393	0.041716622151893194	416.6968688964844	416.7078552246094
811	416.7178649902344	33.1341185874667					1	DETECTED	416.7179 m/z @33.13 [151020OFc1_NvH-0949-Control-26.raw]	416.7178649902344	33.1341185874667	3.5864035504	99.3316809984	95.745277448	970884.5625	1.747923892165916E8	2	7978	0.08982333799680475	0.5175822945028586	1.8739594152695351	416.7078857421875	416.72784423828125
812	416.7283020019531	22.7436594378667					1	DETECTED	416.7283 m/z @22.74 [151020OFc1_NvH-0949-Control-26.raw]	416.7283020019531	22.7436594378667	8.22778889253333	74.4275285085333	66.19973961599997	270490.28125	1.3001583320491686E8	0	7978	5.4038855934316175	0.509292167500553	0.02906039231602708	416.7278747558594	416.728759765625
813	416.73876953125	23.2882034104					1	DETECTED	416.7388 m/z @23.29 [151020OFc1_NvH-0949-Control-26.raw]	416.73876953125	23.2882034104	2.9128925432	96.9695060672	94.056613524	4106978.0	2.6019874785305068E8	2	7978	0.12410348945701699	2.3172586876912535	4.33223339864942	416.7287902832031	416.7402038574219
814	416.7502136230469	30.3741185234667					1	DETECTED	416.7502 m/z @30.37 [151020OFc1_NvH-0949-Control-26.raw]	416.7502136230469	30.3741185234667	2.49545954586667	98.184490408	95.68903086213334	4.3739256E7	8.617906687704132E8	2	7978	0.0888074711120943	2.115213137403984	0.1469758033841457	416.7402648925781	416.76019287109375
815	416.7740783691406	27.0893268896					1	DETECTED	416.7741 m/z @27.09 [151020OFc1_NvH-0949-Control-26.raw]	416.7740783691406	27.0893268896	2.7495501784	99.5244851413333	96.7749349629333	446305.0625	1.2610003157194011E8	0	7978	0.14790222938060538	0.5056520668841276	0.00824475065021322	416.77056884765625	416.7831726074219
816	416.7879943847656	24.7848995893333					1	DETECTED	416.7880 m/z @24.78 [151020OFc1_NvH-0949-Control-26.raw]	416.7879943847656	24.7848995893333	4.6023737672	98.1627632981333	93.56038953093329	106841.84375	1.072671463796546E8	0	7978	0.17588938191383008	2.434334234331363	4.196867385509668	416.7843322753906	416.7978210449219
817	416.8230895996094	38.9235670922667					1	DETECTED	416.8231 m/z @38.92 [151020OFc1_NvH-0949-Control-26.raw]	416.8230895996094	38.9235670922667	1.01934064586667	99.7718205245333	98.75247987866663	207109.09375	1.3192069031336173E8	0	7978	0.046673532217624825	1.7369148447152913	0.030717868014733026	416.813232421875	416.83251953125
818	416.842529296875	41.8456322317333					1	DETECTED	416.8425 m/z @41.85 [151020OFc1_NvH-0949-Control-26.raw]	416.842529296875	41.8456322317333	0.140831672	99.9539804298667	99.8131487578667	275761.65625	1.1622207563171327E8	5	7978	0.05984042864049144	1.3809605532510947	0.008637682348724555	416.8329772949219	416.8525085449219
819	416.8670654296875	9.03552590906667					1	DETECTED	416.8671 m/z @9.04 [151020OFc1_NvH-0949-Control-26.raw]	416.8670654296875	9.03552590906667	0.008628696	99.9970072018667	99.98837850586669	227873.046875	1.3463867959214354E8	3	7978	25.348429973324937	1.5329549563608962	12.495466306932649	416.8570861816406	416.8717041015625
820	416.8817443847656	28.2148350501333					1	DETECTED	416.8817 m/z @28.21 [151020OFc1_NvH-0949-Control-26.raw]	416.8817443847656	28.2148350501333	0.5088040816	99.9863241725333	99.4775200909333	1090058.25	1.500059581792738E8	3	7978	3.517157827509184	0.5034078859547698	0.18649871410932972	416.87176513671875	416.8827209472656
821	416.8927307128906	30.2214956010667					1	DETECTED	416.8927 m/z @30.22 [151020OFc1_NvH-0949-Control-26.raw]	416.8927307128906	30.2214956010667	0.008628696	99.975574444	99.966945748	4548331.0	2.466022018864355E8	3	7978	0.0960470499335564	0.59132894265484	0.02712353806001878	416.88275146484375	416.9027099609375
822	416.9066467285156	22.1789035416					1	DETECTED	416.9066 m/z @22.18 [151020OFc1_NvH-0949-Control-26.raw]	416.9066467285156	22.1789035416	0.008628696	99.975574444	99.966945748	2812194.0	1.8388554282202896E8	3	7978	0.23368526991214011	2.299762289344474	5.002294282795597	416.90277099609375	416.9165954589844
823	416.9239807128906	25.5120468842667					1	DETECTED	416.9240 m/z @25.51 [151020OFc1_NvH-0949-Control-26.raw]	416.9239807128906	25.5120468842667	0.1297456744	99.9970072018667	99.8672615274667	270094.75	1.2086693583905596E8	0	7978	0.17420312480698286	0.8853292609101757	84.78483000929158	416.9167175292969	416.9339599609375
824	416.9443054199219	35.9669296042667					1	DETECTED	416.9443 m/z @35.97 [151020OFc1_NvH-0949-Control-26.raw]	416.9443054199219	35.9669296042667	0.1077835936	99.9970072018667	99.88922360826669	58372.171875	1.0729801525285812E8	0	7978	85.6087117759903	1.5628032347666518	2.3132004850707637	416.934326171875	416.94732666015625
825	416.9573669433594	16.6285581696					1	DETECTED	416.9574 m/z @16.63 [151020OFc1_NvH-0949-Control-26.raw]	416.9573669433594	16.6285581696	0.0528117714666667	99.9970072018667	99.94419543040003	84552.0859375	1.101744464180856E8	0	7978	4.192479702887923	4.196232056091465	0.19442968172829392	416.9473876953125	416.960205078125
826	416.9702453613281	23.9864600354667					1	DETECTED	416.9702 m/z @23.99 [151020OFc1_NvH-0949-Control-26.raw]	416.9702453613281	23.9864600354667	0.207807826133333	99.9326709909333	99.72486316479997	465302.875	1.390389244287886E8	4	7978	3.201054820589963	0.5785644209120511	0.1557907354911167	416.9602966308594	416.98016357421875
827	416.9815368652344	32.6048723512					1	DETECTED	416.9815 m/z @32.60 [151020OFc1_NvH-0949-Control-26.raw]	416.9815368652344	32.6048723512	0.008628696	99.9970072018667	99.98837850586669	223258.828125	1.2709335963601354E8	0	7978	1.5540132729693354	2.2341479571369005	0.1420426854131137	416.98040771484375	416.99151611328125
828	416.9955749511719	26.0338663709333					1	DETECTED	416.9956 m/z @26.03 [151020OFc1_NvH-0949-Control-26.raw]	416.9955749511719	26.0338663709333	1.54953637893333	99.9539804298667	98.40444405093338	111781.25	1.2982045445998417E8	0	7978	15.444706112274854	2.085350356489578	6.887604215256247	416.9915466308594	416.9971618652344
829	417.0072021484375	43.9049522781333					1	DETECTED	417.0072 m/z @43.90 [151020OFc1_NvH-0949-Control-26.raw]	417.0072021484375	43.9049522781333	0.0199079293333333	99.9647742890667	99.94486635973337	141790.203125	1.2642288510086119E8	0	7978	84.95705694603645	1.2195721185483361	2.150957531635093	416.9972229003906	417.01715087890625
830	417.0271301269531	70.1016299517333					1	DETECTED	417.0271 m/z @70.10 [151020OFc1_NvH-0949-Control-26.raw]	417.0271301269531	70.1016299517333	0.218978780533333	99.9004062037333	99.68142742319996	102580.4296875	1.2763919494158116E8	0	7978	7.636901137076947	0.6842197595336404	0.25309207465093625	417.0172119140625	417.03338623046875
831	417.04339599609375	41.8085262368					1	DETECTED	417.0434 m/z @41.81 [151020OFc1_NvH-0949-Control-26.raw]	417.04339599609375	41.8085262368	0.0310930882666667	99.9433514890667	99.91225840080003	519651.875	1.2921120791696136E8	5	7978	0.058088114456865014	1.2652332836215865	241.62135910721548	417.0334167480469	417.0531005859375
832	417.0688781738281	43.8446712824					1	DETECTED	417.0689 m/z @43.84 [151020OFc1_NvH-0949-Control-26.raw]	417.0688781738281	43.8446712824	0.1858291448	99.9970072018667	99.8111780570667	216253.046875	1.4909145599357304E8	0	7978	0.2562974519830874	1.829625907719506	2.432926846523546	417.0589904785156	417.07879638671875
833	417.12335205078125	37.4810131562667					1	DETECTED	417.1234 m/z @37.48 [151020OFc1_NvH-0949-Control-26.raw]	417.12335205078125	37.4810131562667	0.6140951424	99.9863241725333	99.3722290301333	56514.24609375	1.4628069849104476E8	0	7978	93.47121166511492	1.2714844884970449	1.5396777554337875	417.1136474609375	417.133056640625
834	417.1685485839844	92.2737995112					1	DETECTED	417.1685 m/z @92.27 [151020OFc1_NvH-0949-Control-26.raw]	417.1685485839844	92.2737995112	5.02482302453333	95.786357264	90.76153423946667	328422.46875	1.29117253156261E8	0	7978	0.16038412644674338	0.5011525096436781	0.002786921797135895	417.1590270996094	417.1783752441406
835	417.1883850097656	19.9139312477333					1	DETECTED	417.1884 m/z @19.91 [151020OFc1_NvH-0949-Control-26.raw]	417.1883850097656	19.9139312477333	0.0310930882666667	96.2604395928	96.22934650453332	374116.15625	1.3012682290301049E8	3	7978	0.2865478164031998	5.2428127825849336	3.0777004120131437	417.17840576171875	417.19342041015625
836	417.20343017578125	35.3203126442667					1	DETECTED	417.2034 m/z @35.32 [151020OFc1_NvH-0949-Control-26.raw]	417.20343017578125	35.3203126442667	1.1054515568	99.8896459802667	98.7841944234667	6143781.0	2.679762674834868E8	3	7978	0.18137211776679152	0.5183322495260202	0.008715816346940002	417.1934509277344	417.2134094238281
837	417.22174072265625	16.4756024810667					1	DETECTED	417.2217 m/z @16.48 [151020OFc1_NvH-0949-Control-26.raw]	417.22174072265625	16.4756024810667	2.51577786293333	98.9190009258667	96.40322306293336	5186132.0	4.256376937743872E8	2	7978	0.21770457609553162	12.10526679299576	24.235742187069253	417.2135009765625	417.2317199707031
838	417.2407531738281	22.1903176218667					1	DETECTED	417.2408 m/z @22.19 [151020OFc1_NvH-0949-Control-26.raw]	417.2407531738281	22.1903176218667	2.57595666586667	98.70250072	96.12654405413333	1846294.125	2.16806180291211E8	2	7978	3.212940107807178	1.5473336590565214	2.2637587595855693	417.23175048828125	417.2408752441406
839	417.2508850097656	30.3741185234667					1	DETECTED	417.2509 m/z @30.37 [151020OFc1_NvH-0949-Control-26.raw]	417.2508850097656	30.3741185234667	0.6474441648	98.4433246581333	97.7958804933333	1.1784083E7	4.5919416903785694E8	3	7978	0.06829609206983989	1.1249934999406703	0.12381541286067972	417.24090576171875	417.2608337402344
840	417.2613525390625	39.5379960018667					1	DETECTED	417.2614 m/z @39.54 [151020OFc1_NvH-0949-Control-26.raw]	417.2613525390625	39.5379960018667	3.0957777984	97.8150325501333	94.7192547517333	379861.09375	1.397721768288308E8	2	7978	20.327265951626693	1.640353204914745	0.09159717401032383	417.2608947753906	417.27130126953125
841	417.278564453125	57.1504206418667					1	DETECTED	417.2786 m/z @57.15 [151020OFc1_NvH-0949-Control-26.raw]	417.278564453125	57.1504206418667	3.14789606693333	95.7546829594667	92.60678689253338	117544.2734375	1.1967435776055194E8	0	7978	0.10567340868291097	0.8853091148995407	0.7699537841702065	417.2715148925781	417.2885437011719
842	417.32183837890625	92.1863939544					1	DETECTED	417.3218 m/z @92.19 [151020OFc1_NvH-0949-Control-26.raw]	417.32183837890625	92.1863939544	65.605991044	92.1863939544	26.580402910399997	36643.203125	4.0515240177141644E7	0	7978	0.47012366530944405	0.5	null	417.318359375	417.3229675292969
843	417.43792724609375	53.4135004186667					1	DETECTED	417.4379 m/z @53.41 [151020OFc1_NvH-0949-Control-26.raw]	417.43792724609375	53.4135004186667	3.16784810106667	99.4067051592	96.23885705813333	181302.0625	1.3251381904387549E8	0	7978	11.796048046178257	0.9776877580030411	0.954489054077341	417.4279479980469	417.4476318359375
844	417.45513916015625	15.3789764634667					1	DETECTED	417.4551 m/z @15.38 [151020OFc1_NvH-0949-Control-26.raw]	417.45513916015625	15.3789764634667	2.3155238256	98.5295238733333	96.21400004773331	96951.875	1.2192335742245047E8	0	7978	0.05636437545573614	5.2692246843502835	0.035352448713915324	417.4481201171875	417.4616394042969
845	417.4716491699219	23.9519811666667					1	DETECTED	417.4716 m/z @23.95 [151020OFc1_NvH-0949-Control-26.raw]	417.4716491699219	23.9519811666667	3.71876857253333	98.4003022690667	94.68153369653336	278905.1875	1.355020147350363E8	0	7978	8.194364531125476	0.5334952517060833	0.11447462361011607	417.4617614746094	417.4770202636719
846	417.487060546875	44.3679022154667					1	DETECTED	417.4871 m/z @44.37 [151020OFc1_NvH-0949-Control-26.raw]	417.487060546875	44.3679022154667	2.61645594986667	96.6582308290667	94.04177487920002	326284.65625	1.347461410078104E8	0	7978	22.39737651152757	1.3370832556042858	0.0018967372058127346	417.4770812988281	417.48992919921875
847	417.50030517578125	25.9984346877333					1	DETECTED	417.5003 m/z @26.00 [151020OFc1_NvH-0949-Control-26.raw]	417.50030517578125	25.9984346877333	2.62664737626667	93.6333339333333	91.00668655706663	696714.625	1.498886567200234E8	0	7978	0.11601674829031339	0.5689176938118157	0.018268338832921473	417.49066162109375	417.51019287109375
848	417.5236511230469	17.8847196442667					1	DETECTED	417.5237 m/z @17.88 [151020OFc1_NvH-0949-Control-26.raw]	417.5236511230469	17.8847196442667	3.86139252133333	99.5137894589333	95.65239693759997	191056.03125	1.7923497768551996E8	0	7978	11.11440509741248	4.532674605908881	0.643823422783463	417.51373291015625	417.5274658203125
849	417.53753662109375	35.2857105170667					1	DETECTED	417.5375 m/z @35.29 [151020OFc1_NvH-0949-Control-26.raw]	417.53753662109375	35.2857105170667	3.4522214	80.6884499061333	77.2362285061333	4429543.0	2.009207104948471E8	0	7978	0.14691166529134847	0.5105841908149684	0.11027177715462472	417.5275573730469	417.5475158691406
850	417.5543212890625	12.3229779536					1	DETECTED	417.5543 m/z @12.32 [151020OFc1_NvH-0949-Control-26.raw]	417.5543212890625	12.3229779536	3.88018984906667	95.1077543456	91.22756449653333	3329877.75	2.6767409325802314E8	3	7978	0.12078656585410208	10.526833377578578	15.145478035121213	417.54754638671875	417.5643005371094
851	417.5663146972656	25.7828918261333					1	DETECTED	417.5663 m/z @25.78 [151020OFc1_NvH-0949-Control-26.raw]	417.5663146972656	25.7828918261333	3.90056463813333	98.2929910026667	94.39242636453336	1865681.125	1.9929673358397076E8	0	7978	0.2133750011364164	0.6159080373136213	0.03306864780799797	417.5643615722656	417.5718688964844
852	417.5818786621094	39.0367599624					1	DETECTED	417.5819 m/z @39.04 [151020OFc1_NvH-0949-Control-26.raw]	417.5818786621094	39.0367599624	3.99582596693333	95.464933432	91.46910746506667	3004207.0	1.8397479357770705E8	3	7978	0.17982227082590896	0.5521932445768843	2.0367447455441607	417.5718994140625	417.5917053222656
853	417.5980529785156	30.316800912					1	DETECTED	417.5981 m/z @30.32 [151020OFc1_NvH-0949-Control-26.raw]	417.5980529785156	30.316800912	2.97408534666667	97.5322082226667	94.55812287600003	226040.296875	1.3018970595125386E8	0	7978	0.6510970799212288	2.954742044147024	0.2724317439775133	417.5919189453125	417.6075439453125
854	417.61102294921875	8.47769847013333					1	DETECTED	417.6110 m/z @8.48 [151020OFc1_NvH-0949-Control-26.raw]	417.61102294921875	8.47769847013333	2.5255380688	87.4716766194667	84.9461385506667	58091.6171875	1.1341397805352628E8	0	7978	0.10059842823517506	7.135740035805999	0.6685081600193129	417.60845947265625	417.6155700683594
855	417.6256408691406	21.8296784768					1	DETECTED	417.6256 m/z @21.83 [151020OFc1_NvH-0949-Control-26.raw]	417.6256408691406	21.8296784768	3.60574497813333	94.2747452690667	90.66900029093337	175839.171875	1.4400994342487565E8	0	7978	0.03037742319090242	2.680788456979511	5.842879748584307E-4	417.61590576171875	417.635498046875
856	417.6927185058594	24.1727289842667					1	DETECTED	417.6927 m/z @24.17 [151020OFc1_NvH-0949-Control-26.raw]	417.6927185058594	24.1727289842667	0.008628696	75.0516738162667	75.0430451202667	243961.0	1.1837851134346046E8	0	7978	0.19689786320125435	0.5348490345460852	0.0411991712903926	417.68408203125	417.69317626953125
857	417.70318603515625	20.733299992					1	DETECTED	417.7032 m/z @20.73 [151020OFc1_NvH-0949-Control-26.raw]	417.70318603515625	20.733299992	1.812575712	85.5434276682667	83.7308519562667	568880.875	1.4736384683631927E8	2	7978	12.041978515088054	1.5522818574418538	3.988196370971908	417.6932678222656	417.713134765625
858	417.7161560058594	24.6393254352					1	DETECTED	417.7162 m/z @24.64 [151020OFc1_NvH-0949-Control-26.raw]	417.7161560058594	24.6393254352	3.70942284106667	70.6364025690667	66.92697972800003	122998.9921875	1.1090535805739781E8	0	7978	16.35332338468146	2.149039389272391	0.0010037124021589872	417.71319580078125	417.7186584472656
859	417.7286682128906	23.5462585568					1	DETECTED	417.7287 m/z @23.55 [151020OFc1_NvH-0949-Control-26.raw]	417.7286682128906	23.5462585568	0.658567242666667	99.5031416829333	98.84457444026664	2762427.0	2.4360651210024086E8	2	7978	7.141826696983557	1.1318916322211356	2.897050394452756	417.71868896484375	417.72967529296875
860	417.7397155761719	35.8944036445333					1	DETECTED	417.7397 m/z @35.89 [151020OFc1_NvH-0949-Control-26.raw]	417.7397155761719	35.8944036445333	2.9027675872	99.7825703370667	96.8798027498667	6157133.5	3.066957308051596E8	2	7978	3.2251323886563554	0.7994347199068418	2.5631900545625617	417.7297668457031	417.74969482421875
861	417.7527160644531	30.3741185234667					1	DETECTED	417.7527 m/z @30.37 [151020OFc1_NvH-0949-Control-26.raw]	417.7527160644531	30.3741185234667	3.567489288	87.5607361181333	83.9932468301333	1741325.0	1.6812614711231607E8	0	7978	0.23896178870817053	4.000175099541995	1.9193654104376827	417.7497253417969	417.7626953125
862	417.76385498046875	19.8257452245333					1	DETECTED	417.7639 m/z @19.83 [151020OFc1_NvH-0949-Control-26.raw]	417.76385498046875	19.8257452245333	6.34901853653333	70.4468716450667	64.09785310853336	212583.171875	1.0737218808365247E8	0	7978	0.11378868106382711	8.744636397286442	0.04192418496683451	417.76287841796875	417.77337646484375
863	417.7760925292969	18.5753405498667					1	DETECTED	417.7761 m/z @18.58 [151020OFc1_NvH-0949-Control-26.raw]	417.7760925292969	18.5753405498667	7.1345118344	71.0855499984	63.951038163999996	106202.1484375	1.1680607184904319E8	0	7978	2.246364851103248	2.7948603966750007	0.003947687482737749	417.77447509765625	417.785888671875
864	417.8269958496094	21.901473528					1	DETECTED	417.8270 m/z @21.90 [151020OFc1_NvH-0949-Control-26.raw]	417.8269958496094	21.901473528	0.899176996533333	97.7285894072	96.82941241066668	130198.6328125	1.2493208242562802E8	0	7978	0.07144268089410843	2.3052101056089778	18.057846308051886	417.8173828125	417.8369445800781
865	417.8487243652344	30.3741185234667					1	DETECTED	417.8487 m/z @30.37 [151020OFc1_NvH-0949-Control-26.raw]	417.8487243652344	30.3741185234667	0.008628696	99.9863241725333	99.9776954765333	135348.390625	1.3682094158322242E8	0	7978	70.49124283514303	2.1312806226518095	3.2875768552377878	417.8390808105469	417.8558349609375
866	417.8658447265625	40.0082988848					1	DETECTED	417.8658 m/z @40.01 [151020OFc1_NvH-0949-Control-26.raw]	417.8658447265625	40.0082988848	0.4865130176	99.5997447808	99.11323176319999	147699.6875	1.3855401002083582E8	0	7978	0.09587903148907628	1.196005444219147	1.2258876832332204	417.8559265136719	417.8664855957031
867	417.8764953613281	47.7935245746667					1	DETECTED	417.8765 m/z @47.79 [151020OFc1_NvH-0949-Control-26.raw]	417.8764953613281	47.7935245746667	0.008628696	99.9863241725333	99.9776954765333	7685947.5	2.956495190342092E8	3	7978	0.1868212476448079	0.5050378778237967	0.013897018768674016	417.8665466308594	417.886474609375
868	417.8884582519531	12.35259678					1	DETECTED	417.8885 m/z @12.35 [151020OFc1_NvH-0949-Control-26.raw]	417.8884582519531	12.35259678	0.0199079293333333	99.9433514890667	99.92344355973337	2115946.5	2.0447704912287202E8	3	7978	0.13164348227333456	50.249112577113486	3.6358991463398085	417.8865966796875	417.8984375
869	417.90069580078125	25.7828918261333					1	DETECTED	417.9007 m/z @25.78 [151020OFc1_NvH-0949-Control-26.raw]	417.90069580078125	25.7828918261333	0.0199079293333333	99.9219312256	99.90202329626668	1257666.0	1.839363956719308E8	3	7978	0.6863553186601798	1.8226812178005576	7.537952481815717	417.8984680175781	417.9106750488281
870	417.9163818359375	39.0367599624					1	DETECTED	417.9164 m/z @39.04 [151020OFc1_NvH-0949-Control-26.raw]	417.9163818359375	39.0367599624	0.0420451226666667	99.8040280208	99.76198289813334	1157002.125	1.6325820595672935E8	0	7978	0.11160288799984386	0.5077847189610047	0.9959731088930293	417.9107666015625	417.9263000488281
871	417.9332275390625	30.0622134397333					1	DETECTED	417.9332 m/z @30.06 [151020OFc1_NvH-0949-Control-26.raw]	417.9332275390625	30.0622134397333	1.3583030768	99.8467691597333	98.4884660829333	174950.296875	1.4239757188975215E8	0	7978	0.08904226053327235	1.8061805866516194	0.00563993365516381	417.9263916015625	417.94317626953125
872	417.9544982910156	20.3603676469333					1	DETECTED	417.9545 m/z @20.36 [151020OFc1_NvH-0949-Control-26.raw]	417.9544982910156	20.3603676469333	0.008628696	99.8360487426667	99.8274200466667	274582.125	1.321902696300185E8	0	7978	0.07073426580387121	0.6662762942338616	0.033401344677512115	417.9446716308594	417.96441650390625
873	417.9691467285156	28.5290629368					1	DETECTED	417.9691 m/z @28.53 [151020OFc1_NvH-0949-Control-26.raw]	417.9691467285156	28.5290629368	3.3167818304	99.3424142112	96.02563238079999	222580.8125	1.4286133303522325E8	0	7978	0.04845065977355745	2.301528279446861	38.56592334485539	417.9645690917969	417.9791259765625
874	417.9884033203125	44.3431637290667					1	DETECTED	417.9884 m/z @44.34 [151020OFc1_NvH-0949-Control-26.raw]	417.9884033203125	44.3431637290667	0.008628696	99.9970072018667	99.98837850586669	145403.90625	1.4623221821875986E8	0	7978	40.148610312064484	1.2255012390371862	1.2361127050281708	417.9791564941406	417.991943359375
875	418.001953125	25.9382861053333					1	DETECTED	418.0020 m/z @25.94 [151020OFc1_NvH-0949-Control-26.raw]	418.001953125	25.9382861053333	0.0856403554666667	99.9326709909333	99.84703063546664	158716.3125	1.4929164420147273E8	0	7978	73.3154175469239	2.284014770472419	2.7148151441520763	417.9919738769531	418.01190185546875
876	418.0455017089844	26.2584445429333					1	DETECTED	418.0455 m/z @26.26 [151020OFc1_NvH-0949-Control-26.raw]	418.0455017089844	26.2584445429333	0.207807826133333	99.8252030797333	99.61739525359997	285342.46875	1.459367751707888E8	0	7978	0.15509054537577427	0.5265353683415316	0.004373584172597314	418.0361633300781	418.0554504394531
877	418.1353454589844	69.6607907392					1	DETECTED	418.1353 m/z @69.66 [151020OFc1_NvH-0949-Control-26.raw]	418.1353454589844	69.6607907392	14.6328768962667	99.7395811386667	85.1067042424	90280.9921875	1.1374452460741737E8	0	7978	13.029052087395598	0.7733048402063804	12.904336534615945	418.1333312988281	418.1442565917969
878	418.18115234375	55.3303306010667					1	DETECTED	418.1812 m/z @55.33 [151020OFc1_NvH-0949-Control-26.raw]	418.18115234375	55.3303306010667	2.6779950632	95.0867839957333	92.4087889325333	214520.859375	1.5807585478789243E8	0	7978	2.092269468958065	0.9081777420862445	1.0176891782230788	418.17120361328125	418.1910705566406
879	418.1990966796875	39.98051374					1	DETECTED	418.1991 m/z @39.98 [151020OFc1_NvH-0949-Control-26.raw]	418.1990966796875	39.98051374	3.53823324666667	96.8516886317333	93.31345538506663	136138.734375	1.4145397157892543E8	0	7978	15.917991654761277	1.4251673041141095	2.4844258182203216	418.191162109375	418.20068359375
880	418.210693359375	47.7935245746667					1	DETECTED	418.2107 m/z @47.79 [151020OFc1_NvH-0949-Control-26.raw]	418.210693359375	47.7935245746667	1.812575712	99.9112105381333	98.0986348261333	6086459.0	3.640311805868255E8	2	7978	18.265248436615757	0.5052626254659107	0.009751172069101274	418.20074462890625	418.2206726074219
881	418.2207336425781	29.5851361082667					1	DETECTED	418.2207 m/z @29.59 [151020OFc1_NvH-0949-Control-26.raw]	418.2207336425781	29.5851361082667	3.15774832666667	98.6377936677333	95.48004534106664	4791504.5	3.769901033047048E8	2	7978	0.37573079026700995	0.7577464803268851	0.03098977177122139	418.220703125	418.230712890625
882	418.2312316894531	38.6646765402667					1	DETECTED	418.2312 m/z @38.66 [151020OFc1_NvH-0949-Control-26.raw]	418.2312316894531	38.6646765402667	3.22628922426667	47.4832969064	44.25700768213333	840846.3125	1.5092599599813986E8	0	7978	0.4825519289007829	0.9052274156199098	6.873775446203781	418.2307434082031	418.2312927246094
883	418.2413024902344	35.8944036445333					1	DETECTED	418.2413 m/z @35.89 [151020OFc1_NvH-0949-Control-26.raw]	418.2413024902344	35.8944036445333	0.658567242666667	97.3245815736	96.66601433093334	2867568.25	2.8361510188366365E8	2	7978	0.2246821071945604	3.631960216715496	0.06409201845219216	418.2313232421875	418.251220703125
884	418.2611389160156	10.8971883944					1	DETECTED	418.2611 m/z @10.90 [151020OFc1_NvH-0949-Control-26.raw]	418.2611389160156	10.8971883944	2.5255380688	94.4894010373333	91.96386296853329	249185.765625	1.493521584184344E8	3	7978	23.309867474241337	0.5594416759682455	7.287312456488306	418.2513122558594	418.27093505859375
885	418.2796325683594	91.3890160522667					1	DETECTED	418.2796 m/z @91.39 [151020OFc1_NvH-0949-Control-26.raw]	418.2796325683594	91.3890160522667	0.6474441648	92.5303714184	91.88292725359999	113984.8046875	1.450096322183461E8	0	7978	0.3852061120878858	0.5065433221719238	0.00283830411586465	418.27294921875	418.2885437011719
886	418.3179016113281	89.8049563821333					1	DETECTED	418.3179 m/z @89.80 [151020OFc1_NvH-0949-Control-26.raw]	418.3179016113281	89.8049563821333	74.5426002176	94.4134646613333	19.870864443733296	222387.03125	4.919801741069355E7	0	7978	16.879222047430105	0.5620925150936669	0.11190399260327016	418.3094177246094	418.3246765136719
887	418.36090087890625	48.4470093512					1	DETECTED	418.3609 m/z @48.45 [151020OFc1_NvH-0949-Control-26.raw]	418.36090087890625	48.4470093512	3.08588816453333	91.9960839450667	88.91019578053337	40316.75390625	1.296562248949946E8	0	7978	88.12325118949956	0.9874251541560672	0.9772088816636214	418.3509521484375	418.3696594238281
888	418.3796691894531	26.3366103274667					1	DETECTED	418.3797 m/z @26.34 [151020OFc1_NvH-0949-Control-26.raw]	418.3796691894531	26.3366103274667	3.5098733264	94.4507663557333	90.9408930293333	291360.09375	1.3396453217372712E8	0	7978	0.26447394449474615	0.7254993373598795	6.79098349358671	418.369873046875	418.3896484375
889	418.407958984375	42.8176269752					1	DETECTED	418.4080 m/z @42.82 [151020OFc1_NvH-0949-Control-26.raw]	418.407958984375	42.8176269752	3.00479550906667	79.2535806888	76.24878517973333	97164.78125	1.1682893899572161E8	0	7978	76.22210350974262	0.9583018573088438	0.9178937978259956	418.39898681640625	418.41375732421875
890	418.4456787109375	23.7530374853333					1	DETECTED	418.4457 m/z @23.75 [151020OFc1_NvH-0949-Control-26.raw]	418.4456787109375	23.7530374853333	2.9334758472	94.9749015818667	92.0414257346667	230328.5	1.9622992684090716E8	0	7978	3.186993373798636	2.9956651100389444	0.0624904739402294	418.4356994628906	418.4497985839844
891	418.4598693847656	20.2733212618667					1	DETECTED	418.4599 m/z @20.27 [151020OFc1_NvH-0949-Control-26.raw]	418.4598693847656	20.2733212618667	3.7954055032	95.8765978394667	92.0811923362667	233099.40625	1.4461847276619655E8	0	7978	0.14258155432381514	0.5878587817756815	0.31309130636763477	418.44989013671875	418.4617919921875
892	418.4718017578125	38.232674872					1	DETECTED	418.4718 m/z @38.23 [151020OFc1_NvH-0949-Control-26.raw]	418.4718017578125	38.232674872	3.4522214	94.8556663901333	91.4034449901333	761407.3125	1.5588646260621184E8	4	7978	0.17062159687730372	2.9738136871014973	0.01306431684293937	418.4619140625	418.4817810058594
893	418.4852294921875	29.6645203573333					1	DETECTED	418.4852 m/z @29.66 [151020OFc1_NvH-0949-Control-26.raw]	418.4852294921875	29.6645203573333	3.2459322016	74.1710466413333	70.9251144397333	182536.765625	1.2292927963054483E8	0	7978	24.46172478325141	1.3727033532017547	6.073608133912945E-4	418.48193359375	418.4951171875
894	418.53424072265625	23.1311677474667					1	DETECTED	418.5342 m/z @23.13 [151020OFc1_NvH-0949-Control-26.raw]	418.53424072265625	23.1311677474667	4.10374130586667	89.4031989008	85.29945759493333	103439.7265625	1.274243971672338E8	0	7978	17.148502541973453	2.4627777045395183	0.0038790469282267885	418.5242614746094	418.5351257324219
895	418.5451354980469	47.8247908933333					1	DETECTED	418.5451 m/z @47.82 [151020OFc1_NvH-0949-Control-26.raw]	418.5451354980469	47.8247908933333	3.20692628	94.0759396277333	90.8690133477333	2488682.0	1.793944553621906E8	3	7978	0.12567601466238187	0.5098203774594415	0.06529328948696038	418.53515625	418.55511474609375
896	418.5636291503906	28.3689166056					1	DETECTED	418.5636 m/z @28.37 [151020OFc1_NvH-0949-Control-26.raw]	418.5636291503906	28.3689166056	3.23630360853333	95.9721944992	92.73589089066667	1178300.125	1.8936899430591723E8	3	7978	27.803600657091025	0.7079359368353092	0.11379769699030254	418.55517578125	418.5735778808594
897	418.5836486816406	24.5815259837333					1	DETECTED	418.5836 m/z @24.58 [151020OFc1_NvH-0949-Control-26.raw]	418.5836486816406	24.5815259837333	3.22628922426667	95.2011014512	91.97481222693334	674745.125	1.4053519377017385E8	3	7978	0.13721448514676382	1.4026859298672916	4.635626438566517	418.57366943359375	418.5936279296875
898	418.5941467285156	34.8142264626667					1	DETECTED	418.5941 m/z @34.81 [151020OFc1_NvH-0949-Control-26.raw]	418.5941467285156	34.8142264626667	3.00479550906667	98.3037644136	95.29896890453334	416834.21875	1.3345924356751105E8	0	7978	0.7760006454322337	0.5034565442589951	0.009876991035839647	418.59368896484375	418.60345458984375
899	418.6159362792969	48.4470093512					1	DETECTED	418.6159 m/z @48.45 [151020OFc1_NvH-0949-Control-26.raw]	418.6159362792969	48.4470093512	3.06498031413333	98.0219440914667	94.95696377733336	41248.51171875	1.321958555312971E8	0	7978	89.65162123099329	1.0470782254214837	1.0925408008554003	418.6062316894531	418.62060546875
900	418.6467590332031	23.6942884093333					1	DETECTED	418.6468 m/z @23.69 [151020OFc1_NvH-0949-Control-26.raw]	418.6467590332031	23.6942884093333	2.89254018853333	94.5369983930667	91.64445820453336	142375.71875	1.2359547021754444E8	0	7978	0.16268237818925257	2.202806639898101	0.2219899295106149	418.64068603515625	418.6556091308594
901	418.7039489746094	15.8531439698667					1	DETECTED	418.7039 m/z @15.85 [151020OFc1_NvH-0949-Control-26.raw]	418.7039489746094	15.8531439698667	1.812575712	77.4835816936	75.6710059816	256442.671875	1.1639462570305216E8	0	7978	1.3936035009604257	0.5158611064102593	0.034309243764000665	418.6941223144531	418.70648193359375
902	418.71649169921875	22.1022611485333					1	DETECTED	418.7165 m/z @22.10 [151020OFc1_NvH-0949-Control-26.raw]	418.71649169921875	22.1022611485333	2.0488849872	97.7501289392	95.701243952	3530032.75	2.230339197603739E8	4	7978	0.20726767125198364	0.6583356555217071	0.33351508791458256	418.7065124511719	418.7188720703125
903	418.72900390625	20.0628690346667					1	DETECTED	418.7290 m/z @20.06 [151020OFc1_NvH-0949-Control-26.raw]	418.72900390625	20.0628690346667	1.85323949173333	99.7718205245333	97.91858103279996	7165566.5	4.0451184372173035E8	2	7978	0.23142689842457997	0.5600952292211161	3.8657195446068378	418.7190246582031	418.7389831542969
904	418.7476501464844	31.4350145154667					1	DETECTED	418.7477 m/z @31.44 [151020OFc1_NvH-0949-Control-26.raw]	418.7476501464844	31.4350145154667	2.0282807504	79.2821110544	77.253830304	1289810.25	1.8370326829359734E8	2	7978	4.531943526058999	0.699369690787197	0.38827389620319697	418.739013671875	418.757568359375
905	418.7586364746094	18.6309317970667					1	DETECTED	418.7586 m/z @18.63 [151020OFc1_NvH-0949-Control-26.raw]	418.7586364746094	18.6309317970667	3.82396609226667	94.3019408826667	90.47797479040003	1096123.0	1.7443671516951057E8	2	7978	0.07668154878353661	0.5437512734480092	0.08513195343130957	418.75775146484375	418.7676696777344
906	418.7711181640625	31.9643048229333					1	DETECTED	418.7711 m/z @31.96 [151020OFc1_NvH-0949-Control-26.raw]	418.7711181640625	31.9643048229333	31.7642443224	42.8591534373333	11.094909114933298	100384.9375	2.1869954534710377E7	0	7978	0.06403317551966481	27.72888472576453	54.45776945152906	418.7702331542969	418.77227783203125
907	418.78240966796875	3.65271771733333					1	DETECTED	418.7824 m/z @3.65 [151020OFc1_NvH-0949-Control-26.raw]	418.78240966796875	3.65271771733333	0.252425654133333	95.9189512674667	95.66652561333336	716426.5	1.579027434032935E8	2	7978	0.16234012169516676	1.470873039044297	1.8554636265021087	418.7724609375	418.7923889160156
908	418.8468933105469	13.5487308296					1	DETECTED	418.8469 m/z @13.55 [151020OFc1_NvH-0949-Control-26.raw]	418.8468933105469	13.5487308296	0.163174748266667	99.9970072018667	99.83383245360002	164146.8125	1.34647791678422E8	3	7978	0.10989594538003189	0.5901504472295103	6.408297660630877	418.8369140625	418.8565979003906
909	418.8778991699219	26.0094908522667					1	DETECTED	418.8779 m/z @26.01 [151020OFc1_NvH-0949-Control-26.raw]	418.8778991699219	26.0094908522667	0.008628696	99.9970072018667	99.98837850586669	597341.75	1.6232317316244522E8	3	7978	0.1728471816796251	0.7981578068853694	2.3849873516124824	418.867919921875	418.8876953125
910	418.897705078125	28.3689166056					1	DETECTED	418.8977 m/z @28.37 [151020OFc1_NvH-0949-Control-26.raw]	418.897705078125	28.3689166056	0.0420451226666667	99.9539804298667	99.91193530720004	944871.5	1.615180278991946E8	3	7978	0.12389717736522599	1.0984530209076853	0.5985386258368445	418.8877258300781	418.8977966308594
911	418.9078063964844	26.3994031624					1	DETECTED	418.9078 m/z @26.40 [151020OFc1_NvH-0949-Control-26.raw]	418.9078063964844	26.3994031624	0.1297456744	99.8575087290667	99.7277630546667	3146510.5	2.2888726098656335E8	3	7978	0.3727150300597124	0.8119514760240467	9.585558419056476	418.8978271484375	418.91778564453125
912	418.9181213378906	24.5561096298667					1	DETECTED	418.9181 m/z @24.56 [151020OFc1_NvH-0949-Control-26.raw]	418.9181213378906	24.5561096298667	0.9975557128	99.696375104	98.6988193912	351905.5	1.465493356295763E8	0	7978	0.1773736461905031	4.27573817065752	15.456524897067549	418.9178161621094	418.9281005859375
913	418.9288635253906	34.8039534834667					1	DETECTED	418.9289 m/z @34.80 [151020OFc1_NvH-0949-Control-26.raw]	418.9288635253906	34.8039534834667	0.008628696	99.9970072018667	99.98837850586669	234913.015625	1.2536494438680123E8	0	7978	20.5898308648067	1.446418061361649	0.006430679940537242	418.92822265625	418.93878173828125
914	418.9427185058594	13.2933043584					1	DETECTED	418.9427 m/z @13.29 [151020OFc1_NvH-0949-Control-26.raw]	418.9427185058594	13.2933043584	0.0638241445333333	99.9219312256	99.85810708106668	132864.390625	1.3687510161915046E8	0	7978	0.14499745503882977	5.671189401366644	23.320480359378507	418.9389343261719	418.9519348144531
915	418.9619445800781	22.4864647181333					1	DETECTED	418.9619 m/z @22.49 [151020OFc1_NvH-0949-Control-26.raw]	418.9619445800781	22.4864647181333	1.315887232	99.7286831013333	98.41279586933331	378881.96875	1.3676245141006565E8	0	7978	0.1704807677024185	0.5145982502977429	0.17980761334622566	418.95196533203125	418.96441650390625
916	418.97442626953125	15.5345561258667					1	DETECTED	418.9744 m/z @15.53 [151020OFc1_NvH-0949-Control-26.raw]	418.97442626953125	15.5345561258667	0.008628696	99.975574444	99.966945748	727016.375	1.5311091790996057E8	0	7978	23.111860813710805	0.5794127657772867	11.234212144006243	418.9644470214844	418.9844055175781
917	418.9869079589844	30.8912106272					1	DETECTED	418.9869 m/z @30.89 [151020OFc1_NvH-0949-Control-26.raw]	418.9869079589844	30.8912106272	0.0856403554666667	99.3101190282667	99.22447867280003	445588.96875	1.3975039160521042E8	4	7978	0.13996478228698805	1.9320618761751047	0.40073068770176895	418.9844665527344	418.9968566894531
918	419.01214599609375	33.2160610936					1	DETECTED	419.0121 m/z @33.22 [151020OFc1_NvH-0949-Control-26.raw]	419.01214599609375	33.2160610936	0.008628696	99.7179686770667	99.70933998106669	66268.5	1.2416745740944089E8	0	7978	75.93179687671207	1.4997022048278044	2.5517707060666193	419.0021667480469	419.0220947265625
919	419.0343933105469	26.7473958306667					1	DETECTED	419.0344 m/z @26.75 [151020OFc1_NvH-0949-Control-26.raw]	419.0343933105469	26.7473958306667	0.286046332	99.2776694912	98.9916231592	365244.34375	1.317086689585598E8	0	7978	0.0867595741811904	1.812292613478693	355.4187017803814	419.02447509765625	419.0442199707031
920	419.0547180175781	38.1834612869333					1	DETECTED	419.0547 m/z @38.18 [151020OFc1_NvH-0949-Control-26.raw]	419.0547180175781	38.1834612869333	0.218978780533333	99.9112105381333	99.69223175759997	61199.828125	1.2519549388203764E8	0	7978	78.11126427631413	1.2495042489153358	1.4980602428690895	419.0448913574219	419.06329345703125
921	419.11895751953125	90.1961061434667					1	DETECTED	419.1190 m/z @90.20 [151020OFc1_NvH-0949-Control-26.raw]	419.11895751953125	90.1961061434667	0.252425654133333	99.975574444	99.72314878986667	53019.7578125	1.3537844900293684E8	0	7978	4.324097779847051	0.5236002747144689	0.046657407596491576	419.1094665527344	419.12725830078125
922	419.1703186035156	91.0652816568					1	DETECTED	419.1703 m/z @91.07 [151020OFc1_NvH-0949-Control-26.raw]	419.1703186035156	91.0652816568	4.96775464586667	98.70250072	93.73474607413334	238136.609375	1.3702241807961202E8	0	7978	1.1660730543875388	0.5012955973536536	4.313302930351184	419.16094970703125	419.1802673339844
923	419.1811218261719	13.5298477826667					1	DETECTED	419.1811 m/z @13.53 [151020OFc1_NvH-0949-Control-26.raw]	419.1811218261719	13.5298477826667	5.81733287413333	98.0002991128	92.18296623866667	100584.859375	1.385438052105032E8	0	7978	0.07271406127743951	6.103305334356213	0.0645654044569615	419.18048095703125	419.1910400390625
924	419.20367431640625	22.0552197226667					1	DETECTED	419.2037 m/z @22.06 [151020OFc1_NvH-0949-Control-26.raw]	419.20367431640625	22.0552197226667	3.06498031413333	98.6053834586667	95.54040314453336	564065.625	1.4932472021049237E8	0	7978	0.11084880138123054	0.8895875074867131	1.851189379421047	419.1939697265625	419.2040710449219
925	419.2140808105469	15.1979287152					1	DETECTED	419.2141 m/z @15.20 [151020OFc1_NvH-0949-Control-26.raw]	419.2140808105469	15.1979287152	2.98434993813333	98.2277708522667	95.24342091413337	2196566.25	2.2385496034914827E8	2	7978	23.055532640683232	1.0114545387787648	33.66789504161467	419.2041015625	419.21673583984375
926	419.22674560546875	24.8426834896					1	DETECTED	419.2267 m/z @24.84 [151020OFc1_NvH-0949-Control-26.raw]	419.22674560546875	24.8426834896	2.73924195253333	99.7610205784	97.02177862586666	6102279.5	4.346303823533937E8	2	7978	4.868384225869388	0.6158821000817354	13.487800504842552	419.2167663574219	419.2367248535156
927	419.2407531738281	47.6184349370667					1	DETECTED	419.2408 m/z @47.62 [151020OFc1_NvH-0949-Control-26.raw]	419.2407531738281	47.6184349370667	3.0957777984	98.9946789682667	95.8989011698667	3347219.5	2.958509982860944E8	3	7978	21.293318516794603	0.874021853420681	0.017958338342456588	419.23675537109375	419.250732421875
928	419.2605285644531	18.6309317970667					1	DETECTED	419.2605 m/z @18.63 [151020OFc1_NvH-0949-Control-26.raw]	419.2605285644531	18.6309317970667	3.15774832666667	98.2496974056	95.09194907893334	450332.40625	1.5439093969809046E8	2	7978	22.470868224289518	0.5423151434491692	0.6008168034423452	419.2507629394531	419.27001953125
929	419.2839050292969	3.65271771733333					1	DETECTED	419.2839 m/z @3.65 [151020OFc1_NvH-0949-Control-26.raw]	419.2839050292969	3.65271771733333	0.680867140533333	92.5215090090667	91.84064186853337	294943.59375	1.3894268157557243E8	0	7978	0.14470644623305384	2.2275136130649296	82.42435123895149	419.2742004394531	419.284912109375
930	419.3157043457031	90.0103730106667					1	DETECTED	419.3157 m/z @90.01 [151020OFc1_NvH-0949-Control-26.raw]	419.3157043457031	90.0103730106667	0.008628696	99.9970072018667	99.98837850586669	645855.0	2.6803089564847907E8	0	7978	5.387329740334977	0.6586597330673252	0.07925564918382513	419.3139343261719	419.3173522949219
931	419.4167785644531	9.86787884666667					1	DETECTED	419.4168 m/z @9.87 [151020OFc1_NvH-0949-Control-26.raw]	419.4167785644531	9.86787884666667	3.70006487946667	99.975574444	96.27550956453334	177029.859375	1.4480560143376854E8	0	7978	0.1387784981940161	0.6527261388831064	43.98766118964931	419.40679931640625	419.42657470703125
932	419.4422302246094	36.2653142589333					1	DETECTED	419.4422 m/z @36.27 [151020OFc1_NvH-0949-Control-26.raw]	419.4422302246094	36.2653142589333	3.46189856693333	98.8648202146667	95.40292164773336	374154.78125	1.3278587655494222E8	0	7978	0.13470515823333784	0.5049014464413338	0.01039387384352891	419.4323425292969	419.4518127441406
933	419.45831298828125	14.6692433314667					1	DETECTED	419.4583 m/z @14.67 [151020OFc1_NvH-0949-Control-26.raw]	419.45831298828125	14.6692433314667	3.40330142826667	94.2216207989333	90.81831937066663	216501.09375	1.2450064574165358E8	0	7978	7.8369104922445505	0.5281575620008058	25.08935273165128	419.4527282714844	419.46826171875
934	419.4754638671875	15.6732357437333					1	DETECTED	419.4755 m/z @15.67 [151020OFc1_NvH-0949-Control-26.raw]	419.4754638671875	15.6732357437333	3.08588816453333	96.9374005954667	93.85151243093337	161962.21875	1.4242685103313178E8	0	7978	3.543034764033578	0.520707594920866	0.031015645298092944	419.4683837890625	419.4854431152344
935	419.48883056640625	30.8808419450667					1	DETECTED	419.4888 m/z @30.88 [151020OFc1_NvH-0949-Control-26.raw]	419.48883056640625	30.8808419450667	3.29612354533333	83.1237864053333	79.82766285999998	151131.703125	1.2726994001321693E8	0	7978	0.10661767091965402	1.44695446412046	135.9737407572724	419.4855041503906	419.4898986816406
936	419.5003356933594	41.4660133077333					1	DETECTED	419.5003 m/z @41.47 [151020OFc1_NvH-0949-Control-26.raw]	419.5003356933594	41.4660133077333	3.44263629093333	88.4456739746667	85.00303768373337	160216.640625	1.2774273947456153E8	0	7978	15.089640066464955	1.1495340866734853	1.8778938234401727	419.4908752441406	419.51019287109375
937	419.5103454589844	23.7349231485333					1	DETECTED	419.5103 m/z @23.73 [151020OFc1_NvH-0949-Control-26.raw]	419.5103454589844	23.7349231485333	4.4772748896	94.4326790837333	89.95540419413331	61900.01953125	1.3170613567830218E8	0	7978	80.9244738242337	2.335576052294041	3.6711521045880824	419.5103454589844	419.5202331542969
938	419.5375671386719	17.803945276					1	DETECTED	419.5376 m/z @17.80 [151020OFc1_NvH-0949-Control-26.raw]	419.5375671386719	17.803945276	3.23630360853333	95.0048263472	91.76852273866666	982761.3125	1.6550982084388277E8	3	7978	0.11780089768605606	0.8853512743477903	12.0195117056839	419.5277099609375	419.54754638671875
939	419.55084228515625	20.4391880858667					1	DETECTED	419.5508 m/z @20.44 [151020OFc1_NvH-0949-Control-26.raw]	419.55084228515625	20.4391880858667	4.57404062506667	91.7157368085333	87.14169618346662	653114.0	1.4355569694619364E8	3	7978	0.15426376887208093	0.5401258266234878	3.2937836758004106	419.5475769042969	419.5528564453125
940	419.5628662109375	36.4017086424					1	DETECTED	419.5629 m/z @36.40 [151020OFc1_NvH-0949-Control-26.raw]	419.5628662109375	36.4017086424	5.07152482293333	96.2282332696	91.15670844666667	1050978.0	1.5655942019495833E8	0	7978	0.2559884196004347	0.5059038754662535	0.030371579389046496	419.5528869628906	419.56512451171875
941	419.57513427734375	47.6184349370667					1	DETECTED	419.5751 m/z @47.62 [151020OFc1_NvH-0949-Control-26.raw]	419.57513427734375	47.6184349370667	2.73924195253333	99.5997447808	96.86050282826666	2365116.25	2.0460727923734117E8	3	7978	21.231339346626616	0.5114878138413559	0.010537901021412924	419.5651550292969	419.5850830078125
942	419.5863342285156	36.2050211256					1	DETECTED	419.5863 m/z @36.21 [151020OFc1_NvH-0949-Control-26.raw]	419.5863342285156	36.2050211256	4.94874083813333	79.2821110544	74.33337021626667	272400.75	1.2768283287643957E8	0	7978	17.78740844131948	1.3131620753866096	0.005577883162555695	419.5851745605469	419.5960388183594
943	419.6177673339844	9.8887077944					1	DETECTED	419.6178 m/z @9.89 [151020OFc1_NvH-0949-Control-26.raw]	419.6177673339844	9.8887077944	3.21662448773333	95.0256909717333	91.80906648399997	94073.2734375	1.2503474856359467E8	0	7978	3.4569202554719123	0.9886335147841923	0.6337305956318147	419.6079406738281	419.62774658203125
944	419.64349365234375	36.2508474874667					1	DETECTED	419.6435 m/z @36.25 [151020OFc1_NvH-0949-Control-26.raw]	419.64349365234375	36.2508474874667	2.83158294026667	91.5036624770667	88.67207953680003	264435.53125	1.3377055773992895E8	0	7978	9.739717184960664	0.5015343607972697	0.00858338042005267	419.63372802734375	419.6534118652344
945	419.6902160644531	18.0016664344					1	DETECTED	419.6902 m/z @18.00 [151020OFc1_NvH-0949-Control-26.raw]	419.6902160644531	18.0016664344	5.04335802933333	94.4985824477333	89.45522441839996	192644.375	1.22199926793745E8	2	7978	0.18867854934584116	5.594520898954453	17.615695830674063	419.6808166503906	419.69964599609375
946	419.70965576171875	25.6773469634667					1	DETECTED	419.7097 m/z @25.68 [151020OFc1_NvH-0949-Control-26.raw]	419.70965576171875	25.6773469634667	3.07595741546667	96.2173417802667	93.14138436480002	2037863.375	2.103998241684162E8	2	7978	0.2753262555963438	0.8554997829333687	46.40045882263741	419.6996765136719	419.71832275390625
947	419.72833251953125	24.8426834896					1	DETECTED	419.7283 m/z @24.84 [151020OFc1_NvH-0949-Control-26.raw]	419.72833251953125	24.8426834896	3.0449243824	87.2102567352	84.16533235280001	2506579.0	2.4559306033947548E8	2	7978	1.461601902234495	2.1049004008906707	27.428173804215653	419.7183532714844	419.73828125
948	419.7411804199219	26.8412730845333					1	DETECTED	419.7412 m/z @26.84 [151020OFc1_NvH-0949-Control-26.raw]	419.7411804199219	26.8412730845333	3.0449243824	99.7503144114667	96.7053900290667	251102.140625	1.3786588417461056E8	0	7978	0.18023760648821607	0.5068403797318479	0.04407686149771268	419.7384338378906	419.7447204589844
949	419.7549743652344	24.9742969149333					1	DETECTED	419.7550 m/z @24.97 [151020OFc1_NvH-0949-Control-26.raw]	419.7549743652344	24.9742969149333	3.27625506106667	98.8648202146667	95.58856515360003	5085291.5	2.2075928558445767E8	2	7978	0.18686487036293542	45.69774538127148	95.39364785228005	419.7455139160156	419.7646179199219
950	419.7709045410156	13.7310202472					1	DETECTED	419.7709 m/z @13.73 [151020OFc1_NvH-0949-Control-26.raw]	419.7709045410156	13.7310202472	4.07289190213333	91.9409842653333	87.86809236319996	116221.7578125	1.2649930963920915E8	0	7978	0.26567908927201955	84.88605068485367	0.37526824955226135	419.7659606933594	419.77935791015625
951	419.7911376953125	40.8054102490667					1	DETECTED	419.7911 m/z @40.81 [151020OFc1_NvH-0949-Control-26.raw]	419.7911376953125	40.8054102490667	2.8720780704	92.3096534077333	89.4375753373333	328909.3125	1.443886375636056E8	0	7978	0.04571259305100028	0.5030511147848686	0.0069489876267451	419.7826232910156	419.8008728027344
952	419.8179016113281	9.8096190728					1	DETECTED	419.8179 m/z @9.81 [151020OFc1_NvH-0949-Control-26.raw]	419.8179016113281	9.8096190728	2.8010667712	97.8584924122667	95.0574256410667	60319.953125	1.413134624764372E8	0	7978	13.644097550794402	6.78153073205759	0.01302401107949789	419.8176574707031	419.82781982421875
953	419.84375	23.9864600354667					1	DETECTED	419.8438 m/z @23.99 [151020OFc1_NvH-0949-Control-26.raw]	419.84375	23.9864600354667	0.943101933066667	99.9219312256	98.97882929253333	97057.6484375	1.3848658660639104E8	0	7978	14.89903678739497	2.250738722063222	6.047126184487703	419.833984375	419.8536376953125
954	419.86444091796875	49.3230048344					1	DETECTED	419.8644 m/z @49.32 [151020OFc1_NvH-0949-Control-26.raw]	419.86444091796875	49.3230048344	0.263727628266667	98.5080285162667	98.24430088800004	61679.63671875	1.4818356502908206E8	0	7978	80.77028616194535	1.0012815769299352	1.2242509471870746	419.85455322265625	419.8647155761719
955	419.8747253417969	33.2944600245333					1	DETECTED	419.8747 m/z @33.29 [151020OFc1_NvH-0949-Control-26.raw]	419.8747253417969	33.2944600245333	0.008628696	99.9970072018667	99.98837850586669	813205.6875	1.45156208505956E8	3	7978	0.19124781441693273	2.4663080343886574	0.5916644214105581	419.86474609375	419.88092041015625
956	419.89093017578125	37.2039199816					1	DETECTED	419.8909 m/z @37.20 [151020OFc1_NvH-0949-Control-26.raw]	419.89093017578125	37.2039199816	0.008628696	99.8575087290667	99.84888003306669	8388547.0	4.123512865555505E8	3	7978	0.5120604264325976	0.8723996424686064	0.40507753861292717	419.8809509277344	419.9009094238281
957	419.90447998046875	49.3682318568					1	DETECTED	419.9045 m/z @49.37 [151020OFc1_NvH-0949-Control-26.raw]	419.90447998046875	49.3682318568	0.0748613874666667	99.7070936789333	99.63223229146664	988803.0625	1.681352621852037E8	3	7978	1.8994716003122107	0.5067726629818089	0.011266252032871555	419.90093994140625	419.9144592285156
958	419.917724609375	29.7971937592					1	DETECTED	419.9177 m/z @29.80 [151020OFc1_NvH-0949-Control-26.raw]	419.917724609375	29.7971937592	0.0199079293333333	99.9112105381333	99.89130260879998	236893.03125	1.29038356556263E8	0	7978	20.476794880461533	2.684960254721717	2.240990689850528	419.9145812988281	419.9277038574219
959	419.9308166503906	42.4397253869333					1	DETECTED	419.9308 m/z @42.44 [151020OFc1_NvH-0949-Control-26.raw]	419.9308166503906	42.4397253869333	0.008628696	99.9647742890667	99.9561455930667	224819.8125	1.7053499672502443E8	0	7978	24.038856478662602	1.7316524378809643	2.477290493751438	419.9277648925781	419.9407958984375
960	419.94183349609375	43.8130904954667					1	DETECTED	419.9418 m/z @43.81 [151020OFc1_NvH-0949-Control-26.raw]	419.94183349609375	43.8130904954667	0.0310930882666667	99.7933094314667	99.76221634320002	58865.78125	1.3846510828531718E8	0	7978	98.83342668418531	1.155540035631809	1.3105500272741026	419.9408264160156	419.94549560546875
961	419.9557189941406	46.6719725525333					1	DETECTED	419.9557 m/z @46.67 [151020OFc1_NvH-0949-Control-26.raw]	419.9557189941406	46.6719725525333	0.008628696	99.3959302450667	99.38730154906669	133028.0	1.354277024843069E8	0	7978	0.10583948410425137	1.1504405634413106	1.8243662283345257	419.9464416503906	419.9577941894531
962	419.96783447265625	33.7313597856					1	DETECTED	419.9678 m/z @33.73 [151020OFc1_NvH-0949-Control-26.raw]	419.96783447265625	33.7313597856	0.0199079293333333	99.9970072018667	99.97709927253337	460544.1875	1.337274822879253E8	0	7978	0.1290383510376003	0.8619933631602308	0.0012143102638029369	419.9578552246094	419.9778137207031
963	419.9789123535156	12.096668516					1	DETECTED	419.9789 m/z @12.10 [151020OFc1_NvH-0949-Control-26.raw]	419.9789123535156	12.096668516	0.286046332	99.9326709909333	99.6466246589333	145519.46875	1.3232857701446539E8	4	7978	0.37721173759701543	2.0984896607886068	0.8194604606507223	419.97784423828125	419.98211669921875
964	419.99212646484375	30.4464006989333					1	DETECTED	419.9921 m/z @30.45 [151020OFc1_NvH-0949-Control-26.raw]	419.99212646484375	30.4464006989333	0.286046332	99.9863241725333	99.7002778405333	738016.875	1.507491416757155E8	4	7978	0.09997306800835659	25.95303764772019	0.03240982907905894	419.98223876953125	420.0014953613281
965	420.0050964355469	15.3789764634667					1	DETECTED	420.0051 m/z @15.38 [151020OFc1_NvH-0949-Control-26.raw]	420.0050964355469	15.3789764634667	1.01934064586667	99.8252030797333	98.80586243386662	159138.078125	1.3198063785897915E8	0	7978	0.04395751705393636	0.5232267705042476	2.5004359053243204	420.0022888183594	420.0149841308594
966	420.11297607421875	81.4118704898667					1	DETECTED	420.1130 m/z @81.41 [151020OFc1_NvH-0949-Control-26.raw]	420.11297607421875	81.4118704898667	16.9942108328	99.9539804298667	82.9597695970667	116510.3828125	1.3495977084029996E8	0	7978	26.985979266814752	0.6025703471727172	1.4740783617447353	420.1047058105469	420.1191711425781
967	420.1724548339844	89.9042790130667					1	DETECTED	420.1725 m/z @89.90 [151020OFc1_NvH-0949-Control-26.raw]	420.1724548339844	89.9042790130667	6.9110978824	99.5672742618667	92.6561763794667	91291.09375	1.454142053494925E8	0	7978	83.96534864477397	0.5582155974572557	0.11643119491451137	420.1640319824219	420.17681884765625
968	420.1872253417969	90.8063038458667					1	DETECTED	420.1872 m/z @90.81 [151020OFc1_NvH-0949-Control-26.raw]	420.1872253417969	90.8063038458667	3.4143639816	97.2056517413333	93.7912877597333	448871.78125	1.4375926751341006E8	0	7978	0.21385641354324036	0.5086447481209846	0.005265234655523544	420.17767333984375	420.1961669921875
969	420.2061767578125	35.1573806917333					1	DETECTED	420.2062 m/z @35.16 [151020OFc1_NvH-0949-Control-26.raw]	420.2061767578125	35.1573806917333	3.05501825173333	98.5080285162667	95.45301026453338	618024.6875	1.9120558846817458E8	2	7978	9.233462429881438	0.5330337344017478	0.04110474718142855	420.19622802734375	420.2101745605469
970	420.2201843261719	34.7540376634667					1	DETECTED	420.2202 m/z @34.75 [151020OFc1_NvH-0949-Control-26.raw]	420.2201843261719	34.7540376634667	2.57595666586667	99.9219312256	97.34597455973334	2.0374096E7	7.180050320628303E8	2	7978	0.21835615137221254	0.6055908386815881	2.309246914607034	420.210205078125	420.23016357421875
971	420.2387390136719	23.4252063309333					1	DETECTED	420.2387 m/z @23.43 [151020OFc1_NvH-0949-Control-26.raw]	420.2387390136719	23.4252063309333	1.03019249946667	99.9863241725333	98.95613167306664	727155.875	2.1200993935713872E8	0	7978	10.521460567605523	0.6204425831338101	137.72409368389322	420.2301940917969	420.24688720703125
972	420.25689697265625	24.9651944482667					1	DETECTED	420.2569 m/z @24.97 [151020OFc1_NvH-0949-Control-26.raw]	420.25689697265625	24.9651944482667	3.2555715512	95.7335453325333	92.47797378133329	2000408.5	1.8588225108510956E8	0	7978	0.08486193070244497	19.393380489910538	45.34455657497134	420.2469177246094	420.2668151855469
973	420.2707824707031	28.9390161466667					1	DETECTED	420.2708 m/z @28.94 [151020OFc1_NvH-0949-Control-26.raw]	420.2707824707031	28.9390161466667	3.19725561173333	91.7870613336	88.58980572186667	89176.15625	1.8903426206637022E8	0	7978	76.66245967391306	1.9371248629784779	2.85709637089338	420.2676086425781	420.27862548828125
974	420.28216552734375	5.7367357384					1	DETECTED	420.2822 m/z @5.74 [151020OFc1_NvH-0949-Control-26.raw]	420.28216552734375	5.7367357384	3.47149272773333	44.66134334	41.189850612266675	34278.9609375	4.65975881276115E7	0	7978	0.03570580667509127	9.091706809889756	385.80207538205065	420.2811584472656	420.2834167480469
975	420.29345703125	40.8403224973333					1	DETECTED	420.2935 m/z @40.84 [151020OFc1_NvH-0949-Control-26.raw]	420.29345703125	40.8403224973333	3.567489288	92.3800399810667	88.8125506930667	164463.03125	1.4471168375030136E8	0	7978	0.1564745439255546	1.183403599749949	1.3648672944362132	420.2858581542969	420.3013000488281
976	420.3189392089844	90.7973059077333					1	DETECTED	420.3189 m/z @90.80 [151020OFc1_NvH-0949-Control-26.raw]	420.3189392089844	90.7973059077333	0.008628696	99.9970072018667	99.98837850586669	114094.1015625	1.384913001621685E8	0	7978	17.149465041429764	0.5208951145310277	0.0520889073751616	420.3130798339844	420.320556640625
977	420.3319396972656	89.8215833224					1	DETECTED	420.3319 m/z @89.82 [151020OFc1_NvH-0949-Control-26.raw]	420.3319396972656	89.8215833224	0.230172232	99.4387611229333	99.2085888909333	248965.21875	1.895300351056547E8	0	7978	90.99395710208125	0.5094932106432827	0.01900385449741319	420.3272705078125	420.338623046875
978	420.4056091308594	13.8705310952					1	DETECTED	420.4056 m/z @13.87 [151020OFc1_NvH-0949-Control-26.raw]	420.4056091308594	13.8705310952	5.81733287413333	95.4965187872	89.67918591306668	60616.21875	1.4365512332980925E8	0	7978	0.12210128225650863	5.567923665312959	10.135847330625916	420.3962707519531	420.4153747558594
979	420.44927978515625	24.6992874453333					1	DETECTED	420.4493 m/z @24.70 [151020OFc1_NvH-0949-Control-26.raw]	420.44927978515625	24.6992874453333	3.5864035504	99.9004062037333	96.31400265333329	87923.3203125	1.3862211185197213E8	0	7978	27.22883862991097	2.8203598281106297	4.031376882818492	420.4393005371094	420.459228515625
980	420.47088623046875	23.26739292					1	DETECTED	420.4709 m/z @23.27 [151020OFc1_NvH-0949-Control-26.raw]	420.47088623046875	23.26739292	2.79083506453333	95.9721944992	93.18135943466667	1101912.625	1.400326144863492E8	0	7978	0.15635112248900285	1.1087951239694052	0.06701003266470647	420.4609375	420.4808654785156
981	420.48370361328125	32.4214746912					1	DETECTED	420.4837 m/z @32.42 [151020OFc1_NvH-0949-Control-26.raw]	420.48370361328125	32.4214746912	3.70006487946667	52.5750681658667	48.87500328640003	101270.9609375	9.120231299541304E7	0	7978	20.204473954121752	0.8508461737563021	0.7016923475126043	420.48089599609375	420.48370361328125
982	420.4938049316406	30.4464006989333					1	DETECTED	420.4938 m/z @30.45 [151020OFc1_NvH-0949-Control-26.raw]	420.4938049316406	30.4464006989333	2.77039149653333	95.0361535482667	92.26576205173336	488045.25	1.4961693957783026E8	0	7978	0.08118431013302185	0.5154538578076316	0.05924832808983799	420.4838562011719	420.5037841796875
983	420.5261535644531	20.9932047376					1	DETECTED	420.5262 m/z @20.99 [151020OFc1_NvH-0949-Control-26.raw]	420.5261535644531	20.9932047376	4.4119214296	97.8476092082667	93.4356877786667	1010685.9375	1.4666231402583078E8	3	7978	0.10538733494432861	0.8505245548143542	2.199755291250469	420.51629638671875	420.5361328125
984	420.54351806640625	33.2372024157333					1	DETECTED	420.5435 m/z @33.24 [151020OFc1_NvH-0949-Control-26.raw]	420.54351806640625	33.2372024157333	3.87082553413333	91.3338476722667	87.46302213813337	259865.34375	1.3724171565257493E8	0	7978	9.424251206087863	0.5005699863511224	0.016936553003235124	420.5361633300781	420.54949951171875
985	420.55950927734375	37.1881636826667					1	DETECTED	420.5595 m/z @37.19 [151020OFc1_NvH-0949-Control-26.raw]	420.55950927734375	37.1881636826667	2.7189571992	92.195233388	89.4762761888	2494120.0	2.3986819636873832E8	0	7978	0.16169766655004736	0.6547906445798976	0.0365202477863557	420.5495910644531	420.5694885253906
986	420.57794189453125	35.2857105170667					1	DETECTED	420.5779 m/z @35.29 [151020OFc1_NvH-0949-Control-26.raw]	420.57794189453125	35.2857105170667	3.07595741546667	78.5665424325333	75.49058501706662	1271216.125	1.5826371696422863E8	3	7978	0.13527602213828516	0.8767662790976908	2.656078157127898	420.56951904296875	420.5877990722656
987	420.5909423828125	45.2562201477333					1	DETECTED	420.5909 m/z @45.26 [151020OFc1_NvH-0949-Control-26.raw]	420.5909423828125	45.2562201477333	3.42385777706667	98.5944859826667	95.17062820560002	248909.171875	1.2126992387557338E8	3	7978	0.0963862490816183	1.4057105291263028	0.23247032946073928	420.5879821777344	420.6009216308594
988	420.61993408203125	89.9965169333333					1	DETECTED	420.6199 m/z @90.00 [151020OFc1_NvH-0949-Control-26.raw]	420.61993408203125	89.9965169333333	3.37443910853333	97.5213813944	94.14694228586667	73503.765625	1.3255733733985247E8	0	7978	78.13083687170578	0.5434821872907518	0.08695817072731817	420.6099548339844	420.62896728515625
989	420.67803955078125	19.0902617045333					1	DETECTED	420.6780 m/z @19.09 [151020OFc1_NvH-0949-Control-26.raw]	420.67803955078125	19.0902617045333	4.40214866186667	84.2320384824	79.82988982053332	110810.9296875	1.2142896090934946E8	0	7978	16.83911587063176	3.407481303734802	0.02882223158485384	420.66937255859375	420.6878662109375
990	420.6980895996094	25.1207886792					1	DETECTED	420.6981 m/z @25.12 [151020OFc1_NvH-0949-Control-26.raw]	420.6980895996094	25.1207886792	6.63119007813333	86.5678036514667	79.93661357333337	242262.5625	1.2841445211297897E8	0	7978	0.257111369129678	0.686797597959913	0.9196816971684162	420.6882019042969	420.69976806640625
991	420.70977783203125	32.6145559128					1	DETECTED	420.7098 m/z @32.61 [151020OFc1_NvH-0949-Control-26.raw]	420.70977783203125	32.6145559128	3.0248556456	94.555162904	91.5303072584	324258.5	1.4757721160877305E8	0	7978	13.949897014210137	0.5656195464923599	0.26183232655542665	420.6997985839844	420.71160888671875
992	420.7216491699219	34.7693705109333					1	DETECTED	420.7216 m/z @34.77 [151020OFc1_NvH-0949-Control-26.raw]	420.7216491699219	34.7693705109333	3.0449243824	97.8258485765333	94.7809241941333	9443671.0	3.348614882199864E8	0	7978	0.28545316616112615	0.7035523228227408	27.923778463641337	420.7117919921875	420.73162841796875
993	420.73773193359375	47.8247908933333					1	DETECTED	420.7377 m/z @47.82 [151020OFc1_NvH-0949-Control-26.raw]	420.73773193359375	47.8247908933333	3.4522214	94.1670214424	90.7148000424	941015.875	1.5728453579082233E8	2	7978	4.63047118513402	0.5736727604986893	0.006319595592503508	420.7317199707031	420.7475280761719
994	420.7503662109375	24.7360743168					1	DETECTED	420.7504 m/z @24.74 [151020OFc1_NvH-0949-Control-26.raw]	420.7503662109375	24.7360743168	2.72905667013333	94.3377904330667	91.60873376293337	222087.59375	1.4309908717049772E8	0	7978	0.14375104734827104	0.5577756962902265	0.44596991220348403	420.7479553222656	420.7532043457031
995	420.7632751464844	29.9908691194667					1	DETECTED	420.7633 m/z @29.99 [151020OFc1_NvH-0949-Control-26.raw]	420.7632751464844	29.9908691194667	3.43331167093333	88.8797318173333	85.44642014639996	2211650.75	1.9265813300885996E8	2	7978	2.0629906764043326	1.1186502236621847	0.02831865075689193	420.7535400390625	420.7732238769531
996	420.7865905761719	37.806336084					1	DETECTED	420.7866 m/z @37.81 [151020OFc1_NvH-0949-Control-26.raw]	420.7865905761719	37.806336084	3.3357352256	96.3787815016	93.043046276	642477.25	1.7681912085172233E8	2	7978	6.177616915075269	0.5153237500915837	0.5977435004683141	420.7780456542969	420.79632568359375
997	420.8606872558594	21.0027173101333					1	DETECTED	420.8607 m/z @21.00 [151020OFc1_NvH-0949-Control-26.raw]	420.8606872558594	21.0027173101333	0.008628696	99.9647742890667	99.9561455930667	737729.25	1.498306831955833E8	3	7978	3.61943437059362	35.3917987946099	0.04034245845256726	420.8507080078125	420.87066650390625
998	420.8836364746094	41.5833096650667					1	DETECTED	420.8836 m/z @41.58 [151020OFc1_NvH-0949-Control-26.raw]	420.8836364746094	41.5833096650667	0.0310930882666667	99.9433514890667	99.91225840080003	1222983.875	1.6343927622900057E8	3	7978	0.19645880027781715	0.5188711814755508	0.010282095569196374	420.8736572265625	420.8883972167969
999	420.8984375	19.974924724					1	DETECTED	420.8984 m/z @19.97 [151020OFc1_NvH-0949-Control-26.raw]	420.8984375	19.974924724	0.008628696	99.9970072018667	99.98837850586669	1637172.25	2.0719135069526592E8	3	7978	0.820917481616565	0.5868930409596587	57.53245043039094	420.8884582519531	420.90826416015625
1000	420.91265869140625	35.3203126442667					1	DETECTED	420.9127 m/z @35.32 [151020OFc1_NvH-0949-Control-26.raw]	420.91265869140625	35.3203126442667	0.008628696	99.9970072018667	99.98837850586669	862704.6875	1.4985366408008653E8	0	7978	0.5365183739636521	0.9794184023095438	0.01660425454450675	420.908447265625	420.9224548339844
1001	420.92535400390625	45.2003686781333					1	DETECTED	420.9254 m/z @45.20 [151020OFc1_NvH-0949-Control-26.raw]	420.92535400390625	45.2003686781333	0.008628696	99.9863241725333	99.9776954765333	172313.0	1.2118704418270616E8	0	7978	19.486999591072916	1.0713094656193836	1.4763414802105868	420.92279052734375	420.9353332519531
1002	420.9368591308594	40.5366506354667					1	DETECTED	420.9369 m/z @40.54 [151020OFc1_NvH-0949-Control-26.raw]	420.9368591308594	40.5366506354667	0.0199079293333333	99.8360487426667	99.81614081333338	62601.12109375	1.3316558420853473E8	0	7978	99.70076799415162	1.2388953176150292	1.4766690305990793	420.9354553222656	420.9393615722656
1003	420.9498596191406	19.4107368005333					1	DETECTED	420.9499 m/z @19.41 [151020OFc1_NvH-0949-Control-26.raw]	420.9498596191406	19.4107368005333	0.008628696	99.5889305565333	99.5803018605333	65163.671875	1.4023164195872304E8	0	7978	7.669373004930359	2.4962543588336334	4.094643593196076	420.9401550292969	420.9501953125
1004	420.96038818359375	32.6483391693333					1	DETECTED	420.9604 m/z @32.65 [151020OFc1_NvH-0949-Control-26.raw]	420.96038818359375	32.6483391693333	0.0199079293333333	99.9970072018667	99.97709927253337	233086.96875	1.7327932142516723E8	0	7978	0.14214119518192803	2.04904763879973	0.21990042805809254	420.9504089355469	420.9627990722656
1005	420.972900390625	23.2771329061333					1	DETECTED	420.9729 m/z @23.28 [151020OFc1_NvH-0949-Control-26.raw]	420.972900390625	23.2771329061333	0.0528117714666667	99.8789441112	99.82613233973333	243300.75	1.355949078487535E8	0	7978	68.19613036569595	3.127820216428878	0.6108238666348956	420.96295166015625	420.978271484375
1006	420.9884338378906	47.7660373877333					1	DETECTED	420.9884 m/z @47.77 [151020OFc1_NvH-0949-Control-26.raw]	420.9884338378906	47.7660373877333	0.151914436266667	99.6641883992	99.51227396293334	964259.625	1.383692757441907E8	0	7978	0.08903044645690983	0.5111701068955573	0.008493628391334627	420.97857666015625	420.9984130859375
1007	421.0043029785156	25.0848205992					1	DETECTED	421.0043 m/z @25.08 [151020OFc1_NvH-0949-Control-26.raw]	421.0043029785156	25.0848205992	0.008628696	99.653367124	99.644738428	112224.046875	1.4293069482922703E8	0	7978	4.907258743835346	2.1846964642118016	0.07656577483918564	420.99847412109375	421.0142822265625
1008	421.03656005859375	41.749230796					1	DETECTED	421.0366 m/z @41.75 [151020OFc1_NvH-0949-Control-26.raw]	421.03656005859375	41.749230796	2.5558898584	99.8467691597333	97.2908793013333	71930.1171875	1.3026660834848127E8	0	7978	65.57170025547825	1.2566026773237513	1.5105025519175934	421.0265808105469	421.0462951660156
1009	421.0592041015625	18.2150529805333					1	DETECTED	421.0592 m/z @18.22 [151020OFc1_NvH-0949-Control-26.raw]	421.0592041015625	18.2150529805333	0.008628696	99.9539804298667	99.9453517338667	668183.4375	6.40557720688683E8	6	7978	25.2299203456683	3.754841612935639	2.3505648087401463	421.0492858886719	421.06787109375
1010	421.0733337402344	41.2276032037333					1	DETECTED	421.0733 m/z @41.23 [151020OFc1_NvH-0949-Control-26.raw]	421.0733337402344	41.2276032037333	1.2535985888	98.8321934266667	97.5785948378667	593310.875	1.337910801009509E8	6	7978	0.08516020763798338	0.5043216432080809	0.8581560779440915	421.0693359375	421.0832214355469
1011	421.098876953125	91.6359315034667					1	DETECTED	421.0989 m/z @91.64 [151020OFc1_NvH-0949-Control-26.raw]	421.098876953125	91.6359315034667	7.84833292026667	98.8864780712	91.03814515093333	79716.8984375	1.4308933081150123E8	0	7978	0.2297734663066251	0.5432674207778709	0.08653484155574179	421.0898132324219	421.1085205078125
1012	421.14630126953125	89.5383012197333					1	DETECTED	421.1463 m/z @89.54 [151020OFc1_NvH-0949-Control-26.raw]	421.14630126953125	89.5383012197333	0.008628696	99.7933094314667	99.7846807354667	639788.875	1.5633965895596397E8	0	7978	0.18279757777035854	0.5371942163398836	0.0718637707218207	421.13702392578125	421.1560363769531
1013	421.1723327636719	31.4350145154667					1	DETECTED	421.1723 m/z @31.44 [151020OFc1_NvH-0949-Control-26.raw]	421.1723327636719	31.4350145154667	0.6140951424	99.8789441112	99.2648489688	39755.42578125	1.1119800039142619E8	0	7978	67.75911963666226	1.6116366329505452	2.2222953399052807	421.16290283203125	421.1725769042969
1014	421.1829528808594	90.1113488442667					1	DETECTED	421.1830 m/z @90.11 [151020OFc1_NvH-0949-Control-26.raw]	421.1829528808594	90.1113488442667	5.9618567184	94.9946933584	89.03283664	226059.546875	1.7428530254136938E8	0	7978	68.16486647604317	0.5305448653294575	0.07416107186544167	421.17340087890625	421.1831970214844
1015	421.19342041015625	12.5589025893333					1	DETECTED	421.1934 m/z @12.56 [151020OFc1_NvH-0949-Control-26.raw]	421.19342041015625	12.5589025893333	3.23630360853333	99.7718205245333	96.53551691599996	452066.78125	1.6805093612243095E8	3	7978	0.2124489029415777	13.695629705889553	4.192433804497854	421.18353271484375	421.2033386230469
1016	421.20703125	35.6548188552					1	DETECTED	421.2070 m/z @35.65 [151020OFc1_NvH-0949-Control-26.raw]	421.20703125	35.6548188552	3.86139252133333	98.1736219490667	94.31222942773337	182738.265625	1.4434652922903603E8	0	7978	20.27323398495257	1.5380249629447456	0.32373673614249077	421.20343017578125	421.20867919921875
1017	421.2187194824219	90.7566228221333					1	DETECTED	421.2187 m/z @90.76 [151020OFc1_NvH-0949-Control-26.raw]	421.2187194824219	90.7566228221333	2.33613464	97.7932574282667	95.4571227882667	4137666.25	3.57667092790841E8	3	7978	51.418774286054095	2.296088363566902	0.0035763283063549294	421.208740234375	421.22869873046875
1018	421.23291015625	19.9561997608					1	DETECTED	421.2329 m/z @19.96 [151020OFc1_NvH-0949-Control-26.raw]	421.23291015625	19.9561997608	2.53566081066667	97.4458173549333	94.91015654426663	1215831.375	2.0686100902872723E8	2	7978	0.7976684686259112	5.061660112016779	0.19089759816940913	421.2287292480469	421.2428894042969
1019	421.24310302734375	39.7205748104					1	DETECTED	421.2431 m/z @39.72 [151020OFc1_NvH-0949-Control-26.raw]	421.24310302734375	39.7205748104	2.77039149653333	96.7442628776	93.97387138106666	361234.375	1.6203608332723978E8	0	7978	4.476483837022776	0.6408785854095544	0.2637219842763988	421.242919921875	421.2530822753906
1020	421.25384521484375	9.42957772026667					1	DETECTED	421.2538 m/z @9.43 [151020OFc1_NvH-0949-Control-26.raw]	421.25384521484375	9.42957772026667	2.69831354613333	89.9720462176	87.27373267146666	88227.078125	1.559707952346946E8	0	7978	0.1229847612730719	25.18391097036682	0.07303591058676777	421.25311279296875	421.2547912597656
1021	421.26483154296875	30.1201778701333					1	DETECTED	421.2648 m/z @30.12 [151020OFc1_NvH-0949-Control-26.raw]	421.26483154296875	30.1201778701333	0.353145472266667	92.2648639637333	91.91171849146664	853967.25	1.7125071033634493E8	2	7978	0.2054145338179083	0.5061043200007548	0.1347009426887396	421.2548522949219	421.26885986328125
1022	421.279052734375	50.6270841613333					1	DETECTED	421.2791 m/z @50.63 [151020OFc1_NvH-0949-Control-26.raw]	421.279052734375	50.6270841613333	3.51932934826667	95.2870863037333	91.76775695546664	971587.625	1.602571237746045E8	2	7978	22.533866342539806	0.510815716926172	0.10397377025585126	421.2691955566406	421.2890319824219
1023	421.2890930175781	37.6560358421333					1	DETECTED	421.2891 m/z @37.66 [151020OFc1_NvH-0949-Control-26.raw]	421.2890930175781	37.6560358421333	8.10481943173333	93.4467611112	85.34194167946667	125404.671875	1.5608716278353634E8	0	7978	71.76724574062348	1.4439666458100904	3.1178900735467816	421.2890625	421.2979431152344
1024	421.32379150390625	49.6980048901333					1	DETECTED	421.3238 m/z @49.70 [151020OFc1_NvH-0949-Control-26.raw]	421.32379150390625	49.6980048901333	0.008628696	99.9970072018667	99.98837850586669	67267.3671875	1.5507679618166435E8	0	7978	89.21195929200636	1.0077411324269063	0.9840208772483395	421.3186950683594	421.3333435058594
1025	421.3680419921875	90.7973059077333					1	DETECTED	421.3680 m/z @90.80 [151020OFc1_NvH-0949-Control-26.raw]	421.3680419921875	90.7973059077333	3.17772126	92.4125857125333	89.2348644525333	108412.5	1.5579343263108283E8	0	7978	2.0053017064638112	0.5092240167167102	0.01209340900281702	421.36041259765625	421.3776550292969
1026	421.4078369140625	41.1584582688					1	DETECTED	421.4078 m/z @41.16 [151020OFc1_NvH-0949-Control-26.raw]	421.4078369140625	41.1584582688	0.252425654133333	99.2885738168	99.03614816266666	505791.96875	1.4785153919537792E8	0	7978	0.16761388871503868	1.4813648827459007	4.827538039011685	421.39837646484375	421.41754150390625
1027	421.45623779296875	15.4363009714667					1	DETECTED	421.4562 m/z @15.44 [151020OFc1_NvH-0949-Control-26.raw]	421.45623779296875	15.4363009714667	3.86139252133333	85.7383839056	81.87699138426667	86910.65625	1.1700218797800481E8	0	7978	20.209350466057288	3.536960641533024	0.0017027409458145396	421.4551086425781	421.4608154296875
1028	421.4708251953125	18.2150529805333					1	DETECTED	421.4708 m/z @18.22 [151020OFc1_NvH-0949-Control-26.raw]	421.4708251953125	18.2150529805333	2.98434993813333	99.9970072018667	97.01265726373336	6916329.5	2.474676764359043E8	4	7978	0.16816716313913815	1.127620284837146	1.3660213893597122	421.4609375	421.48077392578125
1029	421.48089599609375	30.3277382893333					1	DETECTED	421.4809 m/z @30.33 [151020OFc1_NvH-0949-Control-26.raw]	421.48089599609375	30.3277382893333	3.46189856693333	95.1287874445333	91.66688887759997	1575127.125	1.615622338400766E8	4	7978	22.214080238756114	1.1476220185322978	11.218727460390372	421.4808349609375	421.4908142089844
1030	421.4984436035156	47.8423097365333					1	DETECTED	421.4984 m/z @47.84 [151020OFc1_NvH-0949-Control-26.raw]	421.4984436035156	47.8423097365333	2.61645594986667	96.5719588701333	93.95550292026662	160672.5625	1.3937627934526247E8	0	7978	22.472809186606693	1.0573294687307775	1.1301719612236372	421.4909362792969	421.50836181640625
1031	421.5196838378906	14.4174562024					1	DETECTED	421.5197 m/z @14.42 [151020OFc1_NvH-0949-Control-26.raw]	421.5196838378906	14.4174562024	4.95830290693333	88.0974554352	83.13915252826668	365524.78125	1.5818131348915976E8	0	7978	1.9943534280835653	2.194432048089056	2.739712314190566	421.5099182128906	421.5296630859375
1032	421.5436096191406	35.481264576					1	DETECTED	421.5436 m/z @35.48 [151020OFc1_NvH-0949-Control-26.raw]	421.5436096191406	35.481264576	3.2555715512	84.1057336538667	80.85016210266669	1036918.6875	1.5243965861733854E8	3	7978	16.964759565065727	0.5083035298147853	0.13712306675711827	421.53363037109375	421.5493469238281
1033	421.55938720703125	39.5379960018667					1	DETECTED	421.5594 m/z @39.54 [151020OFc1_NvH-0949-Control-26.raw]	421.55938720703125	39.5379960018667	2.84161003893333	94.7080902274667	91.86648018853337	2077660.625	1.9239215541324022E8	3	7978	0.13890195998797594	0.5156379317094627	0.13378577903579578	421.5494079589844	421.5693664550781
1034	421.5751647949219	41.108073772					1	DETECTED	421.5752 m/z @41.11 [151020OFc1_NvH-0949-Control-26.raw]	421.5751647949219	41.108073772	3.05501825173333	97.0659652978667	94.01094704613337	292718.4375	1.4916092037280652E8	0	7978	1.3386729949771876	1.58217740140693	0.014284580251017665	421.56939697265625	421.58514404296875
1035	421.58709716796875	48.1371605456					1	DETECTED	421.5871 m/z @48.14 [151020OFc1_NvH-0949-Control-26.raw]	421.58709716796875	48.1371605456	2.57595666586667	91.9409842653333	89.36502759946663	161033.546875	1.2678644994510368E8	0	7978	34.884551392858626	1.1312445229529735	1.2856120099852393	421.585205078125	421.596923828125
1036	421.6986083984375	30.3741185234667					1	DETECTED	421.6986 m/z @30.37 [151020OFc1_NvH-0949-Control-26.raw]	421.6986083984375	30.3741185234667	5.2321291696	91.9011702549333	86.6690410853333	57507.7890625	1.591349922624716E8	0	7978	20.368973411257713	1.7221057887934939	2.4388913066242663	421.69439697265625	421.7010498046875
1037	421.7112121582031	29.5247216762667					1	DETECTED	421.7112 m/z @29.52 [151020OFc1_NvH-0949-Control-26.raw]	421.7112121582031	29.5247216762667	3.98645087653333	98.1087270138667	94.12227613733337	3143091.0	1.994148038868276E8	0	7978	0.8398578115150563	0.9175424319614603	0.11083435838098415	421.7013854980469	421.7113037109375
1038	421.7213134765625	18.2150529805333					1	DETECTED	421.7213 m/z @18.22 [151020OFc1_NvH-0949-Control-26.raw]	421.7213134765625	18.2150529805333	3.16784810106667	99.2131036677333	96.04525556666663	6387367.5	3.7627915726796985E8	2	7978	11.43756368941747	1.602365713510351	0.22379201021515552	421.7113342285156	421.7312927246094
1039	421.7323303222656	30.4464006989333					1	DETECTED	421.7323 m/z @30.45 [151020OFc1_NvH-0949-Control-26.raw]	421.7323303222656	30.4464006989333	2.72905667013333	97.1089110773333	94.37985440719997	1264136.5	1.8537246937433538E8	0	7978	22.347423483369063	0.5039723544793195	1.468913419559561	421.7313232421875	421.7423095703125
1040	421.7437744140625	36.4831848568					1	DETECTED	421.7438 m/z @36.48 [151020OFc1_NvH-0949-Control-26.raw]	421.7437744140625	36.4831848568	4.10374130586667	88.4146929066667	84.31095160080002	402359.90625	1.2963659686980587E8	0	7978	0.2180753876800594	1.146450376595793	0.9354033352574129	421.7423400878906	421.7488708496094
1041	421.7589111328125	28.0156784472					1	DETECTED	421.7589 m/z @28.02 [151020OFc1_NvH-0949-Control-26.raw]	421.7589111328125	28.0156784472	1.43666245066667	99.9004062037333	98.46374375306662	1.07057736E8	2.2023405697867203E9	2	7978	0.2758119687153737	1.41147037452774	1.766774396252646	421.74896240234375	421.7686767578125
1042	421.7705993652344	29.6645203573333					1	DETECTED	421.7706 m/z @29.66 [151020OFc1_NvH-0949-Control-26.raw]	421.7705993652344	29.6645203573333	6.0906943216	97.8042052776	91.71351095600001	982393.625	1.80460023489802E8	2	7978	0.840965113901408	0.5199854814550288	0.030050187092605693	421.7689514160156	421.78057861328125
1043	421.84259033203125	39.9320304317333					1	DETECTED	421.8426 m/z @39.93 [151020OFc1_NvH-0949-Control-26.raw]	421.84259033203125	39.9320304317333	0.0856403554666667	99.9539804298667	99.86834007440004	143047.234375	1.4940455952375597E8	0	7978	70.88388124900963	1.4326979831412197	1.8768696990731983	421.8326110839844	421.8525695800781
1044	421.864501953125	49.7309130037333					1	DETECTED	421.8645 m/z @49.73 [151020OFc1_NvH-0949-Control-26.raw]	421.864501953125	49.7309130037333	0.0748613874666667	99.8575087290667	99.78264734160003	822160.5	1.5465884135066128E8	3	7978	0.26765727248130133	0.5069589645674742	0.007389394350600464	421.8545227050781	421.86773681640625
1045	421.87774658203125	35.5030787165333					1	DETECTED	421.8777 m/z @35.50 [151020OFc1_NvH-0949-Control-26.raw]	421.87774658203125	35.5030787165333	0.008628696	99.9970072018667	99.98837850586669	921486.1875	1.4943525551435253E8	0	7978	19.64556150391928	0.5330361367990207	0.6996151849290146	421.8677673339844	421.8877258300781
1046	421.8937683105469	39.5275126362667					1	DETECTED	421.8938 m/z @39.53 [151020OFc1_NvH-0949-Control-26.raw]	421.8937683105469	39.5275126362667	0.008628696	99.9647742890667	99.9561455930667	728727.6875	1.616631761333159E8	3	7978	16.846970001044426	0.5086659778143766	0.0061110830966941065	421.8877868652344	421.90374755859375
1047	421.9072265625	29.9908691194667					1	DETECTED	421.9072 m/z @29.99 [151020OFc1_NvH-0949-Control-26.raw]	421.9072265625	29.9908691194667	0.0199079293333333	99.9647742890667	99.94486635973337	346112.125	1.5127936261716458E8	0	7978	11.123338380180762	0.5772006029585933	0.014071713487775065	421.90380859375	421.91717529296875
1048	421.91912841796875	43.5244229653333					1	DETECTED	421.9191 m/z @43.52 [151020OFc1_NvH-0949-Control-26.raw]	421.91912841796875	43.5244229653333	0.008628696	99.8896459802667	99.8810172842667	248266.953125	1.6841979002570388E8	0	7978	26.05373514600852	1.2761667850302154	0.21355625480942575	421.91729736328125	421.9288024902344
1049	421.9307861328125	41.6634690162667					1	DETECTED	421.9308 m/z @41.66 [151020OFc1_NvH-0949-Control-26.raw]	421.9307861328125	41.6634690162667	0.0856403554666667	99.9539804298667	99.86834007440004	160163.40625	1.3518631994461134E8	0	7978	90.28122153759239	1.1952860048967742	2.0437856181196827	421.92913818359375	421.9407653808594
1050	421.95623779296875	35.2049841544					1	DETECTED	421.9562 m/z @35.20 [151020OFc1_NvH-0949-Control-26.raw]	421.95623779296875	35.2049841544	0.008628696	99.8146468586667	99.8060181626667	245649.125	1.4177595795637447E8	0	7978	5.233429128878857	1.7180315801084083	0.08355213825380454	421.9463195800781	421.9616394042969
1051	421.9716491699219	18.2150529805333					1	DETECTED	421.9716 m/z @18.22 [151020OFc1_NvH-0949-Control-26.raw]	421.9716491699219	18.2150529805333	0.4643508432	99.8360487426667	99.37169789946671	3032716.25	2.1537970351222348E8	4	7978	2.942175017259423	0.6702418885317012	0.023056152673546878	421.9617004394531	421.98162841796875
1052	421.9817810058594	30.3277382893333					1	DETECTED	421.9818 m/z @30.33 [151020OFc1_NvH-0949-Control-26.raw]	421.9817810058594	30.3277382893333	0.1297456744	99.975574444	99.8458287696	1136438.5	1.497016180267594E8	4	7978	0.03015232043181726	2.9381055950476074	0.029776569481046313	421.9816589355469	421.99169921875
1053	422.0198059082031	24.2182239093333					1	DETECTED	422.0198 m/z @24.22 [151020OFc1_NvH-0949-Control-26.raw]	422.0198059082031	24.2182239093333	0.932206285333333	99.7286831013333	98.79647681599997	803356.9375	1.4151650342795137E8	0	7978	0.052097738891124123	0.9356802114821211	2.7452869010580843	422.0098571777344	422.02972412109375
1054	422.0426025390625	25.9050863562667					1	DETECTED	422.0426 m/z @25.91 [151020OFc1_NvH-0949-Control-26.raw]	422.0426025390625	25.9050863562667	2.99448901386667	99.9647742890667	96.97028527520003	536906.75	3.4710763979332954E8	0	7978	1.3455462981362878	9.434102997450958	22.770172833057657	422.03326416015625	422.05181884765625
1055	422.0578918457031	38.0747371381333					1	DETECTED	422.0579 m/z @38.07 [151020OFc1_NvH-0949-Control-26.raw]	422.0578918457031	38.0747371381333	0.386130520266667	99.6211907448	99.23506022453334	143867.453125	1.4156873895829746E8	0	7978	19.626901536434254	1.535086552197049	0.14249560679912515	422.052978515625	422.0675354003906
1056	422.1007080078125	91.7592095578667					1	DETECTED	422.1007 m/z @91.76 [151020OFc1_NvH-0949-Control-26.raw]	422.1007080078125	91.7592095578667	6.55564746426667	97.9239304437333	91.36828297946663	160147.5625	1.2935072548404515E8	0	7978	0.04932894725007486	0.5361305897560782	0.0013536439785964405	422.091064453125	422.1087341308594
1057	422.1305847167969	90.3793942533333					1	DETECTED	422.1306 m/z @90.38 [151020OFc1_NvH-0949-Control-26.raw]	422.1305847167969	90.3793942533333	24.4685774034667	99.4815897978667	75.01301239440001	7115468.5	1.8551897416726503E8	0	7978	0.09625895031047094	1.126413821913598	1.5459184930590768	422.1225891113281	422.14044189453125
1058	422.1480712890625	90.4098497917333					1	DETECTED	422.1481 m/z @90.41 [151020OFc1_NvH-0949-Control-26.raw]	422.1480712890625	90.4098497917333	8.6594151904	95.8977704264	87.238355236	119985.40625	1.1790095916948107E8	0	7978	1.0828355005447037	2.686267898194749	4.408223191147492	422.1409912109375	422.1565246582031
1059	422.1670227050781	90.8623089050667					1	DETECTED	422.1670 m/z @90.86 [151020OFc1_NvH-0949-Control-26.raw]	422.1670227050781	90.8623089050667	5.97129553013333	99.3637410685333	93.39244553839997	87897.0546875	1.2675089294389741E8	0	7978	0.7270992340777553	0.5500726273929538	0.10014525478590773	422.15838623046875	422.1767272949219
1060	422.1899719238281	20.6870057141333					1	DETECTED	422.1900 m/z @20.69 [151020OFc1_NvH-0949-Control-26.raw]	422.1899719238281	20.6870057141333	3.2665299976	95.8392543176	92.57272431999999	1005711.4375	1.5157169639437214E8	3	7978	0.15562221244135443	3.3275413534751164	0.01364683184302644	422.18017578125	422.1927490234375
1061	422.20281982421875	91.8194546442667					1	DETECTED	422.2028 m/z @91.82 [151020OFc1_NvH-0949-Control-26.raw]	422.20281982421875	91.8194546442667	2.49545954586667	98.184490408	95.68903086213334	2960026.25	2.251250698162112E8	3	7978	1.735361179325011	0.5036926720049093	0.004550879221941654	422.19293212890625	422.2127990722656
1062	422.2130126953125	29.5247216762667					1	DETECTED	422.2130 m/z @29.52 [151020OFc1_NvH-0949-Control-26.raw]	422.2130126953125	29.5247216762667	0.286046332	94.2837057026667	93.9976593706667	1672141.75	2.0781807583778605E8	0	7978	0.3056138822168677	0.5609537108324794	0.09386382538591971	422.21282958984375	422.2182922363281
1063	422.2283020019531	27.8528244770667					1	DETECTED	422.2283 m/z @27.85 [151020OFc1_NvH-0949-Control-26.raw]	422.2283020019531	27.8528244770667	2.38767317093333	98.6268975826667	96.23922441173337	4057908.5	3.5658263835606146E8	2	7978	0.057899931441703245	0.7735263621338678	1.3107370859475644	422.21832275390625	422.23828125
1064	422.24163818359375	68.8237628730667					1	DETECTED	422.2416 m/z @68.82 [151020OFc1_NvH-0949-Control-26.raw]	422.24163818359375	68.8237628730667	2.98434993813333	97.0445135376	94.06016359946666	1484020.75	2.275858003280767E8	3	7978	0.13470599365666658	0.5051420714169034	0.012644446750446516	422.2383117675781	422.2475891113281
1065	422.2575988769531	28.0156784472					1	DETECTED	422.2576 m/z @28.02 [151020OFc1_NvH-0949-Control-26.raw]	422.2575988769531	28.0156784472	2.83158294026667	97.9458135266667	95.11423058640003	4.8605928E7	1.0946606978570166E9	2	7978	0.2790380216007371	1.5134394276561516	1.6355657454745274	422.24774169921875	422.2675476074219
1066	422.26849365234375	36.7191710317333					1	DETECTED	422.2685 m/z @36.72 [151020OFc1_NvH-0949-Control-26.raw]	422.26849365234375	36.7191710317333	2.88244834853333	92.3800399810667	89.49759163253337	4512856.5	2.2393495430554464E8	2	7978	0.25536287474191255	0.5253947508283129	0.036588570983126165	422.26763916015625	422.2784729003906
1067	422.279052734375	30.4464006989333					1	DETECTED	422.2791 m/z @30.45 [151020OFc1_NvH-0949-Control-26.raw]	422.279052734375	30.4464006989333	2.8010667712	82.6819146464	79.8808478752	322251.03125	1.6418410291379687E8	0	7978	31.444971082613637	3.179234356114837	1.836005101335538	422.2785339355469	422.2881164550781
1068	422.3114929199219	90.6882197976					1	DETECTED	422.3115 m/z @90.69 [151020OFc1_NvH-0949-Control-26.raw]	422.3114929199219	90.6882197976	39.3475247885333	91.8381000608	52.4905752722667	122620.8125	1.055581504645893E8	0	7978	0.24703517255450436	0.511198526461289	0.006419990417831641	422.3102722167969	422.3185119628906
1069	422.4205017089844	24.2044410965333					1	DETECTED	422.4205 m/z @24.20 [151020OFc1_NvH-0949-Control-26.raw]	422.4205017089844	24.2044410965333	2.85197609306667	99.7503144114667	96.89833831840004	510730.28125	1.368941588177937E8	0	7978	0.17625005002305372	1.7758197146594865	0.01169308793658702	422.41058349609375	422.4303894042969
1070	422.4508056640625	29.909407184					1	DETECTED	422.4508 m/z @29.91 [151020OFc1_NvH-0949-Control-26.raw]	422.4508056640625	29.909407184	3.0957777984	80.4884224752	77.3926446768	143524.0	1.2179184336769727E8	0	7978	0.13041779665775266	1.690742904132547	0.13735876148008686	422.4411926269531	422.46063232421875
1071	422.46240234375	23.1311677474667					1	DETECTED	422.4624 m/z @23.13 [151020OFc1_NvH-0949-Control-26.raw]	422.46240234375	23.1311677474667	4.66850582986667	37.4397358178667	32.77122998800003	76979.3515625	5.0282149142479606E7	0	7978	10.00668479532423	0.8875001376903286	1.4207558674135279	422.4608154296875	422.463134765625
1072	422.47314453125	18.2517899898667					1	DETECTED	422.4731 m/z @18.25 [151020OFc1_NvH-0949-Control-26.raw]	422.47314453125	18.2517899898667	2.4653346728	99.7395811386667	97.2742464658667	442139.0	1.5343489839142647E8	0	7978	0.06280509692744118	3.3362631738667057	0.19280926546945396	422.4632263183594	422.4830627441406
1073	422.4910583496094	25.7828918261333					1	DETECTED	422.4911 m/z @25.78 [151020OFc1_NvH-0949-Control-26.raw]	422.4910583496094	25.7828918261333	2.9435381256	98.9405777517333	95.9970396261333	268851.28125	1.6046387129567653E8	0	7978	0.11016599771215496	0.8558512064616165	61.004807215398145	422.483154296875	422.5010070800781
1074	422.5242004394531	20.6770855050667					1	DETECTED	422.5242 m/z @20.68 [151020OFc1_NvH-0949-Control-26.raw]	422.5242004394531	20.6770855050667	5.83744707013333	98.7132317656	92.87578469546666	547162.875	1.3676433559261054E8	3	7978	4.1294950661516125	0.7316029819559331	7.064180963217293	422.5149841308594	422.527099609375
1075	422.5372009277344	24.4368587978667					1	DETECTED	422.5372 m/z @24.44 [151020OFc1_NvH-0949-Control-26.raw]	422.5372009277344	24.4368587978667	4.54406807973333	81.6661137754667	77.12204569573336	691642.375	1.396875030747807E8	3	7978	0.15612006282054836	1.185004142089687	4.087403199825969	422.52740478515625	422.5421142578125
1076	422.55218505859375	26.1644307061333					1	DETECTED	422.5522 m/z @26.16 [151020OFc1_NvH-0949-Control-26.raw]	422.55218505859375	26.1644307061333	3.57698903306667	95.0151078136	91.43811878053333	9429830.0	3.460885784692313E8	3	7978	0.17700757989436866	2.196803509095061	15.167101026332805	422.5422058105469	422.5621643066406
1077	422.5625	25.1771044464					1	DETECTED	422.5625 m/z @25.18 [151020OFc1_NvH-0949-Control-26.raw]	422.5625	25.1771044464	3.4522214	92.2648639637333	88.8126425637333	1121015.75	1.6774570205982363E8	3	7978	0.14670291989837736	0.5102577801483456	0.014706602563196319	422.56219482421875	422.56585693359375
1078	422.5758972167969	48.0165843592					1	DETECTED	422.5759 m/z @48.02 [151020OFc1_NvH-0949-Control-26.raw]	422.5758972167969	48.0165843592	3.10563988666667	94.5645168621333	91.45887697546664	2606790.75	2.5094935153484145E8	3	7978	0.5348402197041437	0.5442158919298193	0.9641260902820475	422.5659484863281	422.5857238769531
1079	422.5875549316406	43.5873202181333					1	DETECTED	422.5876 m/z @43.59 [151020OFc1_NvH-0949-Control-26.raw]	422.5875549316406	43.5873202181333	3.46189856693333	95.5494181581333	92.08751959119998	68402.390625	1.3749480865275207E8	0	7978	83.92444111145569	1.2206117503791363	1.4402951043939318	422.5860290527344	422.59197998046875
1080	422.6029052734375	41.4812671674667					1	DETECTED	422.6029 m/z @41.48 [151020OFc1_NvH-0949-Control-26.raw]	422.6029052734375	41.4812671674667	3.23630360853333	95.1287874445333	91.89248383599997	589245.625	1.4839107957393062E8	0	7978	0.09352951634559759	0.5024997413811715	0.004850816926384555	422.5929260253906	422.6128845214844
1081	422.61566162109375	9.4415669936					1	DETECTED	422.6157 m/z @9.44 [151020OFc1_NvH-0949-Control-26.raw]	422.61566162109375	9.4415669936	2.98434993813333	98.8864780712	95.90212813306667	491399.1875	1.2500447751943375E8	0	7978	0.1584005297481621	41.88924915229845	2.036306745842575	422.6129150390625	422.6256103515625
1082	422.6922607421875	33.442733688					1	DETECTED	422.6923 m/z @33.44 [151020OFc1_NvH-0949-Control-26.raw]	422.6922607421875	33.442733688	5.53551772053333	98.7889666448	93.25344892426666	104570.0234375	1.2381333223268454E8	0	7978	17.017300603542203	1.8845702891728304	2.7617337884702953	422.6833801269531	422.6950378417969
1083	422.7051086425781	33.1191411501333					1	DETECTED	422.7051 m/z @33.12 [151020OFc1_NvH-0949-Control-26.raw]	422.7051086425781	33.1191411501333	4.64960450346667	92.7436648333333	88.09406032986662	147734.140625	1.347822624843345E8	0	7978	16.49570249282736	1.5827283338638527	0.05890171144512006	422.6952209472656	422.7123107910156
1084	422.7223815917969	13.5091860573333					1	DETECTED	422.7224 m/z @13.51 [151020OFc1_NvH-0949-Control-26.raw]	422.7223815917969	13.5091860573333	3.00479550906667	96.3465780293333	93.34178252026663	962932.0625	1.5719619886186016E8	0	7978	16.142070880690703	0.5485752641769186	84.43022414333096	422.7124328613281	422.7232666015625
1085	422.7332763671875	29.4243811712					1	DETECTED	422.7333 m/z @29.42 [151020OFc1_NvH-0949-Control-26.raw]	422.7332763671875	29.4243811712	2.78069352933333	98.745558632	95.96486510266666	7248312.5	3.634984220766216E8	2	7978	0.2260594213406648	1.940374252819569	59.33934344733058	422.7232971191406	422.7432556152344
1086	422.75726318359375	14.6846038616					1	DETECTED	422.7573 m/z @14.68 [151020OFc1_NvH-0949-Control-26.raw]	422.75726318359375	14.6846038616	2.08970803546667	97.0659652978667	94.97625726240003	1.697252E7	8.016363337504689E8	2	7978	13.53232876269487	43.14418618335566	1.5796320081498074	422.7472839355469	422.7671203613281
1087	422.76727294921875	32.7739331093333					1	DETECTED	422.7673 m/z @32.77 [151020OFc1_NvH-0949-Control-26.raw]	422.76727294921875	32.7739331093333	3.90056463813333	96.7013969272	92.80083228906666	1.4209836E7	1.6875033642167242E9	2	7978	17.99739720225687	0.6497776728441922	0.28748462110118006	422.76727294921875	422.7763366699219
1088	422.7804260253906	30.5768059362667					1	DETECTED	422.7804 m/z @30.58 [151020OFc1_NvH-0949-Control-26.raw]	422.7804260253906	30.5768059362667	1.86358728986667	87.0995480589333	85.23596076906662	162765.515625	1.2800435037585063E8	0	7978	26.26438496677199	1.947511662028155	0.018727795779801628	422.7773742675781	422.7904052734375
1089	422.8162841796875	9.4196425344					1	DETECTED	422.8163 m/z @9.42 [151020OFc1_NvH-0949-Control-26.raw]	422.8162841796875	9.4196425344	3.0449243824	94.9050629496	91.8601385672	255318.28125	1.329901107378041E8	0	7978	0.13833873514592376	1.701180780271526	99.10537611828374	422.8067321777344	422.8262023925781
1090	422.8404846191406	33.3056807333333					1	DETECTED	422.8405 m/z @33.31 [151020OFc1_NvH-0949-Control-26.raw]	422.8404846191406	33.3056807333333	0.008628696	99.9970072018667	99.98837850586669	225725.25	5.0821887545441926E8	3	7978	73.57149713924505	13.352740482380549	32.615514091977616	422.831298828125	422.8423156738281
1091	422.8525390625	24.7512513453333					1	DETECTED	422.8525 m/z @24.75 [151020OFc1_NvH-0949-Control-26.raw]	422.8525390625	24.7512513453333	1.84300413706667	99.4601941181333	97.61718998106663	278777.75	1.44397995829253E8	0	7978	3.9885544143614347	0.5111769442780748	2.5540787801235796	422.8428039550781	422.8617858886719
1092	422.87188720703125	24.4173678058667					1	DETECTED	422.8719 m/z @24.42 [151020OFc1_NvH-0949-Control-26.raw]	422.87188720703125	24.4173678058667	0.0420451226666667	99.2131036677333	99.17105854506663	630936.5625	1.4764270756289148E8	0	7978	0.09054836792133969	1.9159691133472074	0.045325975221030025	422.86212158203125	422.87628173828125
1093	422.88629150390625	26.1644307061333					1	DETECTED	422.8863 m/z @26.16 [151020OFc1_NvH-0949-Control-26.raw]	422.88629150390625	26.1644307061333	0.008628696	99.975574444	99.966945748	7182143.0	2.991826374085457E8	3	7978	0.17982903493365754	0.6642776890967459	0.9102340837524519	422.8763732910156	422.8962707519531
1094	422.89654541015625	27.8168515072					1	DETECTED	422.8965 m/z @27.82 [151020OFc1_NvH-0949-Control-26.raw]	422.89654541015625	27.8168515072	0.0856403554666667	97.8258485765333	97.74020822106664	651103.625	1.6169820653448862E8	3	7978	14.664437900077086	0.8604575728054742	0.7197630657141975	422.89630126953125	422.9001159667969
1095	422.9101257324219	47.9358520010667					1	DETECTED	422.9101 m/z @47.94 [151020OFc1_NvH-0949-Control-26.raw]	422.9101257324219	47.9358520010667	0.008628696	99.9863241725333	99.9776954765333	1890669.875	2.3435898047136387E8	3	7978	0.47893797749107847	0.5116316630583373	0.02099950379281453	422.900146484375	422.92010498046875
1096	422.92694091796875	38.1834612869333					1	DETECTED	422.9269 m/z @38.18 [151020OFc1_NvH-0949-Control-26.raw]	422.92694091796875	38.1834612869333	0.008628696	99.9863241725333	99.9776954765333	55497.046875	1.3430670744922063E8	0	7978	92.60701530222785	1.3231087805792023	2.0434823388686962	422.9201354980469	422.92718505859375
1097	422.937255859375	41.4660133077333					1	DETECTED	422.9373 m/z @41.47 [151020OFc1_NvH-0949-Control-26.raw]	422.937255859375	41.4660133077333	0.008628696	99.9647742890667	99.9561455930667	382933.09375	1.387552337327791E8	0	7978	0.07280381726415897	0.5131255214834498	0.17070314606354053	422.9273986816406	422.94573974609375
1098	422.95574951171875	16.5029851864					1	DETECTED	422.9557 m/z @16.50 [151020OFc1_NvH-0949-Control-26.raw]	422.95574951171875	16.5029851864	0.0310930882666667	99.9326709909333	99.90157790266663	421171.46875	1.2725807265687238E8	0	7978	0.0738207960426216	0.713616591903562	1.1894522050019987	422.9457702636719	422.962890625
1099	422.9729309082031	13.4883340133333					1	DETECTED	422.9729 m/z @13.49 [151020OFc1_NvH-0949-Control-26.raw]	422.9729309082031	13.4883340133333	0.0528117714666667	99.5997447808	99.54693300933333	795596.875	1.4467706397266978E8	0	7978	0.24819828799006594	0.6420565045586997	25.988260615166116	422.96295166015625	422.98291015625
1100	422.9936218261719	34.1407820992					1	DETECTED	422.9936 m/z @34.14 [151020OFc1_NvH-0949-Control-26.raw]	422.9936218261719	34.1407820992	0.36443292	99.1349647341333	98.7705318141333	466747.0625	1.4206902121447894E8	0	7978	9.706825567293777	0.5088293075663678	4.519937709913669	422.983642578125	422.9986267089844
1101	423.0086364746094	26.7016666546667					1	DETECTED	423.0086 m/z @26.70 [151020OFc1_NvH-0949-Control-26.raw]	423.0086364746094	26.7016666546667	0.118793938666667	99.9326709909333	99.81387705226663	499939.4375	1.4596531822384775E8	0	7978	2.8562784182706444	1.0297543420711062	0.8799994109105815	422.9986877441406	423.01806640625
1102	423.05511474609375	41.6874526794667					1	DETECTED	423.0551 m/z @41.69 [151020OFc1_NvH-0949-Control-26.raw]	423.05511474609375	41.6874526794667	0.0310930882666667	99.9112105381333	99.88011744986663	127495.4140625	1.4929363312958747E8	0	7978	26.74196714468001	1.0450544934048087	1.2720494017196902	423.0451354980469	423.0646057128906
1103	423.0835266113281	39.5275126362667					1	DETECTED	423.0835 m/z @39.53 [151020OFc1_NvH-0949-Control-26.raw]	423.0835266113281	39.5275126362667	0.008628696	99.696375104	99.687746408	60076.76953125	1.2299033012482858E8	0	7978	91.86212742092383	1.272008585692841	1.8908386830107322	423.0735778808594	423.0932312011719
1104	423.134033203125	90.3793942533333					1	DETECTED	423.1340 m/z @90.38 [151020OFc1_NvH-0949-Control-26.raw]	423.134033203125	90.3793942533333	15.1107029058667	99.3530557586667	84.2423528528	1433883.875	1.2255818515557803E8	0	7978	0.05766488243317269	1.0404224167085228	1.2530840163472632	423.12554931640625	423.14288330078125
1105	423.1696472167969	91.0292011133333					1	DETECTED	423.1696 m/z @91.03 [151020OFc1_NvH-0949-Control-26.raw]	423.1696472167969	91.0292011133333	4.449204288	99.6104649629333	95.1612606749333	257255.765625	1.3107122747496448E8	3	7978	74.28790381850766	0.5012153167782941	1.09627330837394	423.1601867675781	423.1795959472656
1106	423.18994140625	19.0194044192					1	DETECTED	423.1899 m/z @19.02 [151020OFc1_NvH-0949-Control-26.raw]	423.18994140625	19.0194044192	4.8192938664	99.5889305565333	94.7696366901333	537668.0625	1.3857429561308584E8	5	7978	0.08760682019870814	2.242436311715945	34.298663004430935	423.1800231933594	423.1965637207031
1107	423.2065734863281	91.7984571090667					1	DETECTED	423.2066 m/z @91.80 [151020OFc1_NvH-0949-Control-26.raw]	423.2065734863281	91.7984571090667	3.2459322016	95.786357264	92.5404250624	587972.75	1.5193774618594268E8	0	7978	1.7914555896133066	2.943512305848166	0.004060796770663909	423.1966552734375	423.2105712890625
1108	423.2205810546875	26.1644307061333					1	DETECTED	423.2206 m/z @26.16 [151020OFc1_NvH-0949-Control-26.raw]	423.2205810546875	26.1644307061333	2.688226484	97.6747900178667	94.9865635338667	2791408.75	2.5804143515341324E8	3	7978	0.7592835912935207	1.5381339197737833	0.056732537737230186	423.2106018066406	423.2248229980469
1109	423.2348327636719	29.4243811712					1	DETECTED	423.2348 m/z @29.42 [151020OFc1_NvH-0949-Control-26.raw]	423.2348327636719	29.4243811712	2.56607535466667	99.9112105381333	97.34513518346664	3356426.25	3.428733190532676E8	2	7978	0.15136835025606743	1.0266747335186208	5.368874128285503	423.224853515625	423.24481201171875
1110	423.2451171875	47.9937784101333					1	DETECTED	423.2451 m/z @47.99 [151020OFc1_NvH-0949-Control-26.raw]	423.2451171875	47.9937784101333	1.9148034592	98.6916320149333	96.7768285557333	766596.8125	1.8574597552556497E8	0	7978	20.21100116776548	1.1581050721912984	0.24950185887980303	423.2448425292969	423.248291015625
1111	423.25830078125	14.6846038616					1	DETECTED	423.2583 m/z @14.68 [151020OFc1_NvH-0949-Control-26.raw]	423.25830078125	14.6846038616	3.12512776746667	98.4003022690667	95.27517450160003	8000632.5	5.32109781345499E8	2	7978	0.1869097801261148	25.84999787491786	287.4280456682748	423.2483215332031	423.2682800292969
1112	423.2720031738281	36.7191710317333					1	DETECTED	423.2720 m/z @36.72 [151020OFc1_NvH-0949-Control-26.raw]	423.2720031738281	36.7191710317333	3.65271771733333	92.1773318864	88.52461416906667	553085.4375	1.4992901691841513E8	0	7978	0.07508080797917671	2.0773802449308985	0.18221247084370887	423.268310546875	423.28179931640625
1113	423.283935546875	7.49317894213333					1	DETECTED	423.2839 m/z @7.49 [151020OFc1_NvH-0949-Control-26.raw]	423.283935546875	7.49317894213333	2.86187376453333	92.1506633506667	89.28878958613338	86794.1171875	1.3198031580913389E8	0	7978	0.13921325987366373	0.5100517411815192	0.6104573921920898	423.2820129394531	423.2938537597656
1114	423.3101501464844	90.63519334					1	DETECTED	423.3102 m/z @90.64 [151020OFc1_NvH-0949-Control-26.raw]	423.3101501464844	90.63519334	44.8876015304	92.4234893741333	47.5358878437333	58055.46484375	9.13417190371513E7	0	7978	1.0861716057940214	0.5195452477758405	0.0390904955516812	423.30926513671875	423.31195068359375
1115	423.3318176269531	90.1113488442667					1	DETECTED	423.3318 m/z @90.11 [151020OFc1_NvH-0949-Control-26.raw]	423.3318176269531	90.1113488442667	2.77039149653333	92.195233388	89.42484189146667	73636.0546875	1.2751000112314765E8	0	7978	2.167943721133753	0.5119295952724485	0.023859190544897147	423.3218994140625	423.335693359375
1116	423.34686279296875	90.7856535557333					1	DETECTED	423.3469 m/z @90.79 [151020OFc1_NvH-0949-Control-26.raw]	423.34686279296875	90.7856535557333	10.37535674	92.7136591949333	82.3383024549333	99251.5	1.2313458216953103E8	0	7978	1.695188526525655	0.5119885494491966	0.01218046912956337	423.3376770019531	423.3568420410156
1117	423.3903503417969	18.9605547621333					1	DETECTED	423.3904 m/z @18.96 [151020OFc1_NvH-0949-Control-26.raw]	423.3903503417969	18.9605547621333	4.37416778586667	92.4125857125333	88.03841792666663	434072.34375	1.536566134153134E8	0	7978	0.14916405920953935	365.5580100573438	571.2848435080517	423.3810119628906	423.40032958984375
1118	423.4051208496094	8.13626698053333					1	DETECTED	423.4051 m/z @8.14 [151020OFc1_NvH-0949-Control-26.raw]	423.4051208496094	8.13626698053333	3.0449243824	77.2842693256	74.2393449432	94894.8984375	1.1519770236816508E8	0	7978	0.05201144835976024	2.5389990171026002	2.115593044221412	423.4007263183594	423.40960693359375
1119	423.45733642578125	16.4756024810667					1	DETECTED	423.4573 m/z @16.48 [151020OFc1_NvH-0949-Control-26.raw]	423.45733642578125	16.4756024810667	0.0199079293333333	99.9219312256	99.90202329626668	365220.59375	1.2043963288382778E8	4	7978	0.037336076037910004	0.6138997854290404	54.01203787714129	423.447509765625	423.45782470703125
1120	423.4678955078125	13.5091860573333					1	DETECTED	423.4679 m/z @13.51 [151020OFc1_NvH-0949-Control-26.raw]	423.4678955078125	13.5091860573333	3.3072237016	96.7121569869333	93.4049332853333	2451732.75	1.4332121196976677E8	0	7978	0.1413360393640044	36.26234635178168	0.9245452094738337	423.4580383300781	423.4777526855469
1121	423.48040771484375	36.8414342293333					1	DETECTED	423.4804 m/z @36.84 [151020OFc1_NvH-0949-Control-26.raw]	423.48040771484375	36.8414342293333	2.97408534666667	88.8251528634667	85.85106751680003	173315.625	1.309054176944185E8	0	7978	5.134064993688106	1.5291739607001185	0.06007457534130704	423.47796630859375	423.4900817871094
1122	423.494384765625	24.4272050685333					1	DETECTED	423.4944 m/z @24.43 [151020OFc1_NvH-0949-Control-26.raw]	423.494384765625	24.4272050685333	3.14789606693333	98.4970932317333	95.34919716479997	122703.3203125	1.3681974330380583E8	0	7978	23.25278021697151	2.2404204280700744	0.00902038816311081	423.4904479980469	423.5003356933594
1123	423.5104675292969	16.8072441634667					1	DETECTED	423.5105 m/z @16.81 [151020OFc1_NvH-0949-Control-26.raw]	423.5104675292969	16.8072441634667	3.4143639816	89.0871980410667	85.6728340594667	134606.4375	1.195358548602909E8	3	7978	0.16383176250961995	8.591795930647935	0.009460931035787141	423.50048828125	423.5203857421875
1124	423.5375061035156	41.3325837517333					1	DETECTED	423.5375 m/z @41.33 [151020OFc1_NvH-0949-Control-26.raw]	423.5375061035156	41.3325837517333	3.23630360853333	86.3458144416	83.10951083306666	218211.75	1.4040858964311436E8	0	7978	21.734467569062613	1.2485538706994908	0.032366588130789506	423.52777099609375	423.5396728515625
1125	423.5497131347656	20.3454554546667					1	DETECTED	423.5497 m/z @20.35 [151020OFc1_NvH-0949-Control-26.raw]	423.5497131347656	20.3454554546667	3.15774832666667	96.7766064168	93.61885809013334	1081933.125	1.7242196881609482E8	3	7978	5.995600760128539	1.0013489677491914	0.5074132593658057	423.539794921875	423.5596923828125
1126	423.5652770996094	6.9204661448					1	DETECTED	423.5653 m/z @6.92 [151020OFc1_NvH-0949-Control-26.raw]	423.5652770996094	6.9204661448	1.17988209866667	99.9433514890667	98.76346939040003	573719.6875	1.7456041318469945E8	3	7978	42.98184277505055	20.083578017230124	100.59208225086168	423.5597229003906	423.57525634765625
1127	423.5788269042969	46.2327157901333					1	DETECTED	423.5788 m/z @46.23 [151020OFc1_NvH-0949-Control-26.raw]	423.5788269042969	46.2327157901333	3.63394466	94.6400851421333	91.0061404821333	458296.0	1.4137058033224595E8	3	7978	18.383681809888106	0.5692459342372674	0.31912927134153407	423.5752868652344	423.58270263671875
1128	423.5930480957031	32.6967711333333					1	DETECTED	423.5930 m/z @32.70 [151020OFc1_NvH-0949-Control-26.raw]	423.5930480957031	32.6967711333333	3.14789606693333	99.5244851413333	96.37658907439997	1067290.875	1.4961236802409297E8	0	7978	0.09049743728132853	0.794882743786777	0.01946530506228604	423.5831298828125	423.6024475097656
1129	423.6033630371094	51.2555351394667					1	DETECTED	423.6034 m/z @51.26 [151020OFc1_NvH-0949-Control-26.raw]	423.6033630371094	51.2555351394667	4.55361192586667	92.7811417365333	88.22752981066662	50857.3125	1.4199975675946826E8	0	7978	84.68255642689263	0.944581333483221	0.959814144364441	423.6033630371094	423.61114501953125
1130	423.6213684082031	37.6560358421333					1	DETECTED	423.6214 m/z @37.66 [151020OFc1_NvH-0949-Control-26.raw]	423.6213684082031	37.6560358421333	2.7598459736	93.8739539968	91.1141080232	121962.125	1.33302385652253E8	0	7978	0.37181935086067597	1.3495585734754194	2.373743316302698	423.6115417480469	423.6312561035156
1131	423.7029113769531	27.3501534138667					1	DETECTED	423.7029 m/z @27.35 [151020OFc1_NvH-0949-Control-26.raw]	423.7029113769531	27.3501534138667	3.0248556456	99.4923792322667	96.4675235866667	365341.96875	1.2982165251028423E8	0	7978	2.996183155352721	0.5085147695996408	1.7749716530540915	423.6929931640625	423.7082824707031
1132	423.7182922363281	13.4998233264					1	DETECTED	423.7183 m/z @13.50 [151020OFc1_NvH-0949-Control-26.raw]	423.7182922363281	13.4998233264	3.01482215813333	99.1241752370667	96.10935307893337	1851031.0	1.9180207414216313E8	2	7978	0.14469667712121392	4.040029256107178	104.72146581733814	423.7083435058594	423.728271484375
1133	423.7320861816406	18.7956507109333					1	DETECTED	423.7321 m/z @18.80 [151020OFc1_NvH-0949-Control-26.raw]	423.7320861816406	18.7956507109333	3.5576999792	93.5386623592	89.98096238000001	1503315.0	1.730550685228085E8	2	7978	0.2785008550296517	0.9092261842856434	64.74153668757585	423.7283630371094	423.7350158691406
1134	423.7450256347656	35.7580178101333					1	DETECTED	423.7450 m/z @35.76 [151020OFc1_NvH-0949-Control-26.raw]	423.7450256347656	35.7580178101333	2.78069352933333	99.6641883992	96.88349486986667	5324688.0	3.205565526382231E8	3	7978	0.48824404791728426	1.2686952803613132	0.4515955339065438	423.7350769042969	423.7549133300781
1135	423.7557067871094	29.9600505821333					1	DETECTED	423.7557 m/z @29.96 [151020OFc1_NvH-0949-Control-26.raw]	423.7557067871094	29.9600505821333	8.21806213946667	44.2377881525333	36.01972601306663	286371.78125	6.809238921260075E7	0	7978	0.21778567672248528	0.5084335331663098	0.013217197037671031	423.75506591796875	423.7572937011719
1136	423.76751708984375	55.3932963461333					1	DETECTED	423.7675 m/z @55.39 [151020OFc1_NvH-0949-Control-26.raw]	423.76751708984375	55.3932963461333	3.567489288	92.1211428464	88.5536535584	2875014.5	2.4473054315790823E8	0	7978	40.92178199937128	0.5138536160229464	0.017349328275818598	423.7575378417969	423.7773132324219
1137	423.79144287109375	18.9451779888					1	DETECTED	423.7914 m/z @18.95 [151020OFc1_NvH-0949-Control-26.raw]	423.79144287109375	18.9451779888	2.6370828752	95.3800808178667	92.7429979426667	152978.4375	1.2968665540611681E8	0	7978	0.13203540705031713	3.857964780025171	0.009534074646500076	423.781494140625	423.80096435546875
1138	423.8423156738281	44.5286387634667					1	DETECTED	423.8423 m/z @44.53 [151020OFc1_NvH-0949-Control-26.raw]	423.8423156738281	44.5286387634667	0.008628696	99.9970072018667	99.98837850586669	150248.796875	1.4235058597850877E8	0	7978	29.138765220572168	1.0864228374365512	1.2392169582323347	423.8325500488281	423.8520202636719
1139	423.8540954589844	30.3858333773333					1	DETECTED	423.8541 m/z @30.39 [151020OFc1_NvH-0949-Control-26.raw]	423.8540954589844	30.3858333773333	0.008628696	99.7286831013333	99.7200544053333	71104.1640625	1.3065552930971026E8	0	7978	20.98271050746475	1.7085925337454486	2.799930676012955	423.8524169921875	423.86279296875
1140	423.8729248046875	25.7004714002667					1	DETECTED	423.8729 m/z @25.70 [151020OFc1_NvH-0949-Control-26.raw]	423.8729248046875	25.7004714002667	0.0199079293333333	99.9326709909333	99.91276306159997	111701.3359375	1.2927341697537036E8	0	7978	27.920929599745655	2.6612752683909573	5.125640972807594	423.863037109375	423.8736877441406
1141	423.88372802734375	20.3136664224					1	DETECTED	423.8837 m/z @20.31 [151020OFc1_NvH-0949-Control-26.raw]	423.88372802734375	20.3136664224	0.008628696	99.9863241725333	99.9776954765333	432743.9375	1.4822885486794388E8	0	7978	9.094291224193938	6.727655913898387	1.214542105754513	423.8737487792969	423.88836669921875
1142	423.89837646484375	13.8298009816					1	DETECTED	423.8984 m/z @13.83 [151020OFc1_NvH-0949-Control-26.raw]	423.89837646484375	13.8298009816	0.0748613874666667	99.9219312256	99.84706983813334	3415669.75	2.3731797917792937E8	3	7978	3.674950710556706	2.9106253279466037	3.0248191783828142	423.888427734375	423.9082946777344
1143	423.9127502441406	47.6621095536					1	DETECTED	423.9128 m/z @47.66 [151020OFc1_NvH-0949-Control-26.raw]	423.9127502441406	47.6621095536	0.1297456744	99.8252030797333	99.6954574053333	360091.0625	1.4541650315203735E8	0	7978	11.674170857242402	0.5117456294814536	0.09770786270877577	423.90838623046875	423.91766357421875
1144	423.92767333984375	32.728906196					1	DETECTED	423.9277 m/z @32.73 [151020OFc1_NvH-0949-Control-26.raw]	423.92767333984375	32.728906196	0.008628696	99.8040280208	99.7953993248	408801.8125	1.41578653981672E8	0	7978	3.456493863115753	0.5057353432572962	1.0175980293983098	423.9176940917969	423.93743896484375
1145	423.953369140625	19.2399891469333					1	DETECTED	423.9534 m/z @19.24 [151020OFc1_NvH-0949-Control-26.raw]	423.953369140625	19.2399891469333	0.008628696	99.975574444	99.966945748	104903.8671875	1.3025550656009834E8	0	7978	22.239092679423756	2.645806323849398	20.869537466650186	423.9437561035156	423.9587097167969
1146	423.96875	13.4792797312					1	DETECTED	423.9688 m/z @13.48 [151020OFc1_NvH-0949-Control-26.raw]	423.96875	13.4792797312	0.008628696	99.975574444	99.966945748	957597.0625	1.4773224240306774E8	0	7978	0.12583461088747505	2.746025382305787	118.40643272699351	423.9587707519531	423.9787292480469
1147	423.98468017578125	44.3540496898667					1	DETECTED	423.9847 m/z @44.35 [151020OFc1_NvH-0949-Control-26.raw]	423.98468017578125	44.3540496898667	0.876870805866667	99.9970072018667	99.12013639600002	907766.375	1.732078577325636E8	4	7978	0.24385975915743074	0.5126956598467528	0.013173664632569701	423.9787902832031	423.99462890625
1148	424.03863525390625	26.1774249402667					1	DETECTED	424.0386 m/z @26.18 [151020OFc1_NvH-0949-Control-26.raw]	424.03863525390625	26.1774249402667	3.4904483464	99.8682734866667	96.3778251402667	123112.5703125	1.2967953533980148E8	0	7978	23.256564950612805	2.3901787566675443	0.42300229081538704	424.0292663574219	424.048583984375
1149	424.0578918457031	37.9057100162667					1	DETECTED	424.0579 m/z @37.91 [151020OFc1_NvH-0949-Control-26.raw]	424.0578918457031	37.9057100162667	0.252425654133333	99.9970072018667	99.74458154773336	58139.1875	1.3548968566993535E8	0	7978	69.69103225611612	1.3033092525888994	1.5459845943502586	424.04937744140625	424.0674743652344
1150	424.07830810546875	35.8021774154667					1	DETECTED	424.0783 m/z @35.80 [151020OFc1_NvH-0949-Control-26.raw]	424.07830810546875	35.8021774154667	3.46189856693333	95.7016560426667	92.23975747573337	219290.78125	1.4602109524776128E8	0	7978	0.31310015489760445	1.4315464395491968	0.015094555634829827	424.0683288574219	424.0882873535156
1151	424.1260070800781	90.3697792536					1	DETECTED	424.1260 m/z @90.37 [151020OFc1_NvH-0949-Control-26.raw]	424.1260070800781	90.3697792536	0.1297456744	92.3004155328	92.1706698584	595322.8125	1.3612292884883207E8	0	7978	0.09169796276680131	1.1765719854971406	1.4557881540728514	424.11651611328125	424.1354675292969
1152	424.13616943359375	90.3886227602667					1	DETECTED	424.1362 m/z @90.39 [151020OFc1_NvH-0949-Control-26.raw]	424.13616943359375	90.3886227602667	34.1270362661333	99.8467691597333	65.7197328936	47983.33984375	9.522352739951287E7	0	7978	60.78100754779781	0.537651926588585	0.07904602229025681	424.13616943359375	424.1449279785156
1153	424.1611633300781	91.5132243805333					1	DETECTED	424.1612 m/z @91.51 [151020OFc1_NvH-0949-Control-26.raw]	424.1611633300781	91.5132243805333	5.45458056506667	98.8213956821333	93.36681511706664	81713.2421875	1.256233458230027E8	0	7978	0.19588404974214768	0.5424604140710765	0.0031885800901123905	424.1515808105469	424.1704406738281
1154	424.17706298828125	18.6860741352					1	DETECTED	424.1771 m/z @18.69 [151020OFc1_NvH-0949-Control-26.raw]	424.17706298828125	18.6860741352	7.0929126656	91.0652816568	83.9723689912	53894.93359375	1.3971893889890212E8	0	7978	72.31844000271859	3.6216337196456436	6.243267439291287	424.1714782714844	424.17852783203125
1155	424.18853759765625	30.2214956010667					1	DETECTED	424.1885 m/z @30.22 [151020OFc1_NvH-0949-Control-26.raw]	424.18853759765625	30.2214956010667	4.66850582986667	91.6694294032	87.00092357333332	65543.703125	1.269326485740751E8	0	7978	66.24074795779411	1.7965675939613157	2.5928735328120873	424.1785583496094	424.18951416015625
1156	424.19976806640625	12.9600441904					1	DETECTED	424.1998 m/z @12.96 [151020OFc1_NvH-0949-Control-26.raw]	424.19976806640625	12.9600441904	3.956689688	99.1134960626667	95.1568063746667	320736.28125	1.4229598620820123E8	0	7978	0.10703279021256762	3.568230696920005	101.16005983768135	424.18994140625	424.2015075683594
1157	424.2115478515625	26.5223351501333					1	DETECTED	424.2115 m/z @26.52 [151020OFc1_NvH-0949-Control-26.raw]	424.2115478515625	26.5223351501333	1.3476389848	99.4173362717333	98.0696972869333	3139792.5	2.691603924096307E8	2	7978	63.90754125776585	0.6995432656212964	0.8609128544965907	424.2015686035156	424.2215270996094
1158	424.2222900390625	15.0176909336					1	DETECTED	424.2223 m/z @15.02 [151020OFc1_NvH-0949-Control-26.raw]	424.2222900390625	15.0176909336	3.46189856693333	97.6639212144	94.20202264746668	1358306.25	1.908993726101293E8	2	7978	0.3650230775252794	6.112923975436981	26.462035993275542	424.2215576171875	424.22723388671875
1159	424.23724365234375	32.9321664445333					1	DETECTED	424.2372 m/z @32.93 [151020OFc1_NvH-0949-Control-26.raw]	424.23724365234375	32.9321664445333	2.34635728906667	97.0124222208	94.66606493173333	2954162.0	3.997278076583334E8	2	7978	30.530316957668376	0.5875740640104234	0.056326590710178995	424.2272644042969	424.2472229003906
1160	424.247314453125	35.6548188552					1	DETECTED	424.2473 m/z @35.65 [151020OFc1_NvH-0949-Control-26.raw]	424.247314453125	35.6548188552	2.85197609306667	94.9851432576	92.13316716453333	1081378.625	1.8305833007324773E8	3	7978	23.760961840228013	0.9537593723357909	0.9242980370814976	424.24725341796875	424.2572326660156
1161	424.2687683105469	55.4421270077333					1	DETECTED	424.2688 m/z @55.44 [151020OFc1_NvH-0949-Control-26.raw]	424.2687683105469	55.4421270077333	2.72905667013333	96.7766064168	94.04754974666668	850940.5625	1.54376370238942E8	0	7978	0.18178932115984026	1.036669543083733	0.8634066803285366	424.2588806152344	424.2782897949219
1162	424.326904296875	91.5132243805333					1	DETECTED	424.3269 m/z @91.51 [151020OFc1_NvH-0949-Control-26.raw]	424.326904296875	91.5132243805333	41.93424322	92.4719307978667	50.537687577866706	150692.65625	7.776961340046193E7	0	7978	0.940228390554168	0.5096684763874956	0.9569853990338104	424.31756591796875	424.3282775878906
1163	424.36328125	91.9500340474667					1	DETECTED	424.3633 m/z @91.95 [151020OFc1_NvH-0949-Control-26.raw]	424.36328125	91.9500340474667	5.70247147306667	98.0328234298667	92.33035195680003	251609.734375	1.7117842163745293E8	0	7978	0.6211199893795367	3.344107977902296	0.3283007144861252	424.35565185546875	424.3732604980469
1164	424.4590148925781	37.3582433392					1	DETECTED	424.4590 m/z @37.36 [151020OFc1_NvH-0949-Control-26.raw]	424.4590148925781	37.3582433392	3.37443910853333	99.8146468586667	96.44020775013338	276561.1875	1.4132128655117184E8	0	7978	3.3413499458609266	0.5387181753112339	1.8182994565080133	424.4491271972656	424.4627685546875
1165	424.4728698730469	15.0460535818667					1	DETECTED	424.4729 m/z @15.05 [151020OFc1_NvH-0949-Control-26.raw]	424.4728698730469	15.0460535818667	3.19725561173333	97.8476092082667	94.65035359653338	1275966.375	1.5027964990829885E8	0	7978	0.1305424667324786	1.6322277455990037	6.520313875049718	424.4629211425781	424.48284912109375
1166	424.49493408203125	30.4464006989333					1	DETECTED	424.4949 m/z @30.45 [151020OFc1_NvH-0949-Control-26.raw]	424.49493408203125	30.4464006989333	2.28426155493333	94.9749015818667	92.69064002693338	4074614.0	1.8565618808108175E8	0	7978	0.132199085382549	37.83568250063997	85.54560348517545	424.4849853515625	424.5047302246094
1167	424.51348876953125	66.605881704					1	DETECTED	424.5135 m/z @66.61 [151020OFc1_NvH-0949-Control-26.raw]	424.51348876953125	66.605881704	3.01482215813333	94.3654275848	91.35060542666668	168588.828125	1.3070698655757283E8	0	7978	51.56042544916525	0.724336912337904	4.323172929694941E-4	424.5050048828125	424.5231018066406
1168	424.53985595703125	18.9351699997333					1	DETECTED	424.5399 m/z @18.94 [151020OFc1_NvH-0949-Control-26.raw]	424.53985595703125	18.9351699997333	3.39363481733333	97.3353962074667	93.94176139013337	342102.5625	1.3925366807649234E8	3	7978	5.98489326732817	0.5398572685809107	6.671843340458486	424.5301818847656	424.54913330078125
1169	424.55914306640625	22.0442445848					1	DETECTED	424.5591 m/z @22.04 [151020OFc1_NvH-0949-Control-26.raw]	424.55914306640625	22.0442445848	3.42385777706667	87.3041764005333	83.88031862346662	1584139.0	1.9611423855134362E8	3	7978	8.290245652262948	0.5357479283384495	1.0333412491011242	424.5491638183594	424.569091796875
1170	424.5700378417969	17.8962020026667					1	DETECTED	424.5700 m/z @17.90 [151020OFc1_NvH-0949-Control-26.raw]	424.5700378417969	17.8962020026667	4.901326664	60.0598891194667	55.1585624554667	125220.3828125	9.026655431989706E7	0	7978	0.08151408915046332	2.1223197998421917	0.217644888352917	424.56915283203125	424.5708312988281
1171	424.58087158203125	44.5479907170667					1	DETECTED	424.5809 m/z @44.55 [151020OFc1_NvH-0949-Control-26.raw]	424.58087158203125	44.5479907170667	3.5098733264	87.0362111893333	83.5263378629333	2729909.5	1.8777373267499813E8	3	7978	0.1359119502422388	0.5119831193571562	0.005880183808458851	424.5709228515625	424.5906677246094
1172	424.6866149902344	26.3144708261333					1	DETECTED	424.6866 m/z @26.31 [151020OFc1_NvH-0949-Control-26.raw]	424.6866149902344	26.3144708261333	4.901326664	94.5931128512	89.69178618720001	195938.03125	1.35111849393472E8	0	7978	0.19543401430701124	2.823893623486876	0.15839064547216386	424.6766662597656	424.6903991699219
1173	424.700439453125	29.7971937592					1	DETECTED	424.7004 m/z @29.80 [151020OFc1_NvH-0949-Control-26.raw]	424.700439453125	29.7971937592	3.2665299976	89.0597169144	85.7931869168	328045.125	1.4361094904192227E8	0	7978	13.614408613089399	2.360211564706497	4.399538114146207	424.6910400390625	424.70050048828125
1174	424.71051025390625	27.8528244770667					1	DETECTED	424.7105 m/z @27.85 [151020OFc1_NvH-0949-Control-26.raw]	424.71051025390625	27.8528244770667	3.36478762346667	98.5188055277333	95.15401790426664	7626381.0	3.447217683019471E8	2	7978	0.13658746793276322	0.5709979574866275	0.046537012678653664	424.7005310058594	424.7204895019531
1175	424.7209167480469	23.1860795562667					1	DETECTED	424.7209 m/z @23.19 [151020OFc1_NvH-0949-Control-26.raw]	424.7209167480469	23.1860795562667	7.19534453866667	52.4233762554667	45.22803171680003	309685.34375	9.39741189748519E7	4	7978	0.2744114902916408	0.5223832263178481	0.0499042508937247	424.72052001953125	424.72161865234375
1176	424.73162841796875	41.3710952597333					1	DETECTED	424.7316 m/z @41.37 [151020OFc1_NvH-0949-Control-26.raw]	424.73162841796875	41.3710952597333	2.89254018853333	97.5322082226667	94.63966803413336	2.5320284E7	7.684748774929596E8	2	7978	0.2049307894486958	0.5260715819189511	0.037484535722807646	424.7216491699219	424.7414855957031
1177	424.7454833984375	30.4464006989333					1	DETECTED	424.7455 m/z @30.45 [151020OFc1_NvH-0949-Control-26.raw]	424.7454833984375	30.4464006989333	3.32621679386667	98.8972677408	95.57105094693334	3454072.75	1.892055654099886E8	2	7978	0.1363577989409528	0.7327074622159375	13.793224833870577	424.74163818359375	424.7550964355469
1178	424.758544921875	21.9773869856					1	DETECTED	424.7585 m/z @21.98 [151020OFc1_NvH-0949-Control-26.raw]	424.758544921875	21.9773869856	3.05501825173333	77.6446232277333	74.58960497599998	106771.6328125	1.2746064426617332E8	0	7978	15.368207429178963	1.9709373077193504	0.00842962600872492	424.7554931640625	424.7613525390625
1179	424.7713623046875	17.9167774637333					1	DETECTED	424.7714 m/z @17.92 [151020OFc1_NvH-0949-Control-26.raw]	424.7713623046875	17.9167774637333	3.18750584906667	85.1718800802667	81.98437423120004	751351.5	1.7336956549570617E8	2	7978	0.13345191901277076	1.1337629124539554	20.890113756799938	424.7614440917969	424.7806396484375
1180	424.8283386230469	29.2649104808					1	DETECTED	424.8283 m/z @29.26 [151020OFc1_NvH-0949-Control-26.raw]	424.8283386230469	29.2649104808	0.008628696	99.9970072018667	99.98837850586669	94310.921875	1.256948932552084E8	0	7978	69.72401900524899	1.7568364247607193	2.659933709043965	424.8190612792969	424.83831787109375
1181	424.85369873046875	26.2679278504					1	DETECTED	424.8537 m/z @26.27 [151020OFc1_NvH-0949-Control-26.raw]	424.85369873046875	26.2679278504	0.008628696	99.975574444	99.966945748	282644.59375	1.4135710197877678E8	0	7978	0.1735978862756795	2.4280554288893486	0.04041636415385976	424.84375	424.8636169433594
1182	424.8689880371094	29.04736536					1	DETECTED	424.8690 m/z @29.05 [151020OFc1_NvH-0949-Control-26.raw]	424.8689880371094	29.04736536	0.008628696	99.9970072018667	99.98837850586669	249844.109375	1.483275520711773E8	3	7978	19.756961975930086	0.5191920473245343	0.035399907569172294	424.86370849609375	424.87896728515625
1183	424.88623046875	6.1971974608					1	DETECTED	424.8862 m/z @6.20 [151020OFc1_NvH-0949-Control-26.raw]	424.88623046875	6.1971974608	0.778426394933333	99.8360487426667	99.05762234773337	154827.3125	1.2140569970970002E8	0	7978	0.08676169490843133	1.3242815860160908	31.15208875290825	424.8789978027344	424.8877868652344
1184	424.8977966308594	38.3764902834667					1	DETECTED	424.8978 m/z @38.38 [151020OFc1_NvH-0949-Control-26.raw]	424.8977966308594	38.3764902834667	0.008628696	99.9970072018667	99.98837850586669	5125774.0	2.473390018298135E8	3	7978	0.1356964866842958	0.5059304384817619	0.012290445166990509	424.8878173828125	424.9075927734375
1185	424.9153137207031	44.5479907170667					1	DETECTED	424.9153 m/z @44.55 [151020OFc1_NvH-0949-Control-26.raw]	424.9153137207031	44.5479907170667	0.0420451226666667	99.975574444	99.93352932133334	1849212.125	1.6741009153879878E8	3	7978	0.19005543674573033	0.5591490429577195	0.11628010746962983	424.9078063964844	424.92523193359375
1186	424.9353942871094	51.477322					1	DETECTED	424.9354 m/z @51.48 [151020OFc1_NvH-0949-Control-26.raw]	424.9353942871094	51.477322	0.008628696	99.9863241725333	99.9776954765333	172576.328125	1.342712141386627E8	0	7978	0.06340612031453219	0.9641431480496171	1.344681849059492	424.92572021484375	424.94390869140625
1187	424.95391845703125	14.2382083074667					1	DETECTED	424.9539 m/z @14.24 [151020OFc1_NvH-0949-Control-26.raw]	424.95391845703125	14.2382083074667	0.008628696	99.9539804298667	99.9453517338667	313486.6875	1.5915393799748817E8	0	7978	14.365549894238354	0.538530499084034	2.242691755319239	424.9441223144531	424.9637451171875
1188	424.9747619628906	18.7165035026667					1	DETECTED	424.9748 m/z @18.72 [151020OFc1_NvH-0949-Control-26.raw]	424.9747619628906	18.7165035026667	0.008628696	99.9970072018667	99.98837850586669	644576.375	1.4168483606345674E8	0	7978	0.07854684219202923	0.9823864542531503	0.020459574447240895	424.9648132324219	424.9847106933594
1189	424.99603271484375	30.4464006989333					1	DETECTED	424.9960 m/z @30.45 [151020OFc1_NvH-0949-Control-26.raw]	424.99603271484375	30.4464006989333	0.0199079293333333	99.9433514890667	99.92344355973337	1841649.75	1.533311219787033E8	0	7978	0.14349214058585602	0.5525169293284203	0.09882252922617803	424.9860534667969	425.0060119628906
1190	425.0211181640625	26.2913417690667					1	DETECTED	425.0211 m/z @26.29 [151020OFc1_NvH-0949-Control-26.raw]	425.0211181640625	26.2913417690667	0.702919225066667	99.7286831013333	99.02576387626664	243579.828125	1.3705200458755636E8	0	7978	0.22476199529337393	0.5048583051060511	0.039926752978081716	425.01116943359375	425.031005859375
1191	425.12994384765625	90.3793942533333					1	DETECTED	425.1299 m/z @90.38 [151020OFc1_NvH-0949-Control-26.raw]	425.12994384765625	90.3793942533333	0.1858291448	99.9433514890667	99.7575223442667	128144.4296875	1.4678822665431738E8	0	7978	0.06639980560358083	0.5530190664058169	0.10603813281163382	425.1225280761719	425.13916015625
1192	425.1874084472656	26.3869830378667					1	DETECTED	425.1874 m/z @26.39 [151020OFc1_NvH-0949-Control-26.raw]	425.1874084472656	26.3869830378667	3.53823324666667	98.9839144648	95.44568121813333	126124.8125	1.2896066463418075E8	0	7978	10.853429997667908	2.4843002142997577	4.966812752288548	425.17755126953125	425.1973571777344
1193	425.19793701171875	21.8392680904					1	DETECTED	425.1979 m/z @21.84 [151020OFc1_NvH-0949-Control-26.raw]	425.19793701171875	21.8392680904	5.47612834853333	44.6853267952	39.20919844666667	102766.5625	6.307488715305558E7	0	7978	9.170823470159778	1.1980952025467995	2.2966190978079166	425.19744873046875	425.19842529296875
1194	425.20843505859375	18.5753405498667					1	DETECTED	425.2084 m/z @18.58 [151020OFc1_NvH-0949-Control-26.raw]	425.20843505859375	18.5753405498667	1.79205484426667	99.9647742890667	98.17271944480002	3944048.5	2.771264653843525E8	3	7978	0.15786982793504478	1.0383770535801582	3.3001302550515472	425.1984558105469	425.2184143066406
1195	425.2228088378906	30.9740410266667					1	DETECTED	425.2228 m/z @30.97 [151020OFc1_NvH-0949-Control-26.raw]	425.2228088378906	30.9740410266667	3.5098733264	99.1241752370667	95.6143019106667	846823.0625	2.0104233232319334E8	2	7978	1.7442481326975035	0.8744604735447774	2.392022332965192	425.21844482421875	425.222900390625
1196	425.23291015625	41.3710952597333					1	DETECTED	425.2329 m/z @41.37 [151020OFc1_NvH-0949-Control-26.raw]	425.23291015625	41.3710952597333	3.0957777984	98.6053834586667	95.5096056602667	1.1284669E7	5.821596756094869E8	2	7978	0.1628897382543144	0.5211509504725503	0.04024750304596221	425.2229309082031	425.2428283691406
1197	425.2449035644531	32.1018884272					1	DETECTED	425.2449 m/z @32.10 [151020OFc1_NvH-0949-Control-26.raw]	425.2449035644531	32.1018884272	2.1915711624	98.7239942944	96.532423132	3441231.5	2.783923029066311E8	2	7978	3.3101413471724506	0.5237136714860492	1.9960429767195491	425.242919921875	425.2548828125
1198	425.25726318359375	51.18676354					1	DETECTED	425.2573 m/z @51.19 [151020OFc1_NvH-0949-Control-26.raw]	425.25726318359375	51.18676354	1.77118654826667	93.5581702362667	91.78698368800003	614967.1875	1.5725053985553333E8	2	7978	0.05365269269957196	0.5033348967715382	0.7664426955221163	425.2549133300781	425.2672424316406
1199	425.2673645019531	50.4466072338667					1	DETECTED	425.2674 m/z @50.45 [151020OFc1_NvH-0949-Control-26.raw]	425.2673645019531	50.4466072338667	1.96665701413333	92.4125857125333	90.44592869839997	432773.0	1.4651150915582785E8	0	7978	32.58840846058473	1.1743525738392642	7.433946975685545	425.26727294921875	425.2768249511719
1200	425.2822265625	56.6166079309333					1	DETECTED	425.2822 m/z @56.62 [151020OFc1_NvH-0949-Control-26.raw]	425.2822265625	56.6166079309333	4.37416778586667	92.4485018261333	88.07433404026662	141436.4375	1.3795374551392385E8	0	7978	34.78576206936159	0.8429385552790232	0.67288279360761	425.27777099609375	425.29107666015625
1201	425.31103515625	90.4819219970667					1	DETECTED	425.3110 m/z @90.48 [151020OFc1_NvH-0949-Control-26.raw]	425.31103515625	90.4819219970667	0.252425654133333	99.9539804298667	99.70155477573337	237408.34375	1.2367844142683128E8	0	7978	0.14471079432183842	0.5061891639187012	9.653945902251804	425.3038635253906	425.3181457519531
1202	425.3263244628906	91.2028365450667					1	DETECTED	425.3263 m/z @91.20 [151020OFc1_NvH-0949-Control-26.raw]	425.3263244628906	91.2028365450667	25.8921900493333	92.3800399810667	66.4878499317334	90735.5625	1.3020779553501652E8	0	7978	0.547845032717575	0.5090123394818706	9.723062957406801	425.3242492675781	425.3314514160156
1203	425.3446350097656	91.5132243805333					1	DETECTED	425.3446 m/z @91.51 [151020OFc1_NvH-0949-Control-26.raw]	425.3446350097656	91.5132243805333	22.1152746933333	92.4581058738667	70.3428311805334	75056.921875	1.333165063810197E8	0	7978	0.09838306718029344	0.5068077046770999	11.605073570489715	425.3376770019531	425.3519592285156
1204	425.36199951171875	91.5729779912					1	DETECTED	425.3620 m/z @91.57 [151020OFc1_NvH-0949-Control-26.raw]	425.36199951171875	91.5729779912	0.0310930882666667	99.9970072018667	99.96591411360002	111189.328125	1.4871303453987467E8	0	7978	1.805332186513013	0.5237754985137842	0.10793046691535037	425.35272216796875	425.37188720703125
1205	425.41925048828125	9.80020231546667					1	DETECTED	425.4193 m/z @9.80 [151020OFc1_NvH-0949-Control-26.raw]	425.41925048828125	9.80020231546667	2.5056864304	99.8040280208	97.2983415904	76913.1484375	1.2064755343526343E8	0	7978	7.932797659251767	6.669280259543277	5.044717028560759	425.40985107421875	425.428955078125
1206	425.4532165527344	20.1656142048					1	DETECTED	425.4532 m/z @20.17 [151020OFc1_NvH-0949-Control-26.raw]	425.4532165527344	20.1656142048	3.0957777984	99.8040280208	96.70825022240001	421088.4375	1.407079386832746E8	4	7978	0.11770960973110434	0.6904428840800697	3.2414127519676468	425.4434509277344	425.4631652832031
1207	425.4752502441406	11.8943646690667					1	DETECTED	425.4753 m/z @11.89 [151020OFc1_NvH-0949-Control-26.raw]	425.4752502441406	11.8943646690667	2.84161003893333	81.1168256453333	78.27521560639997	1086223.5	1.5909394187444913E8	4	7978	21.347332216483444	2.151024684460157	33.4856313054992	425.4653015136719	425.4837646484375
1208	425.4938049316406	26.0842422264					1	DETECTED	425.4938 m/z @26.08 [151020OFc1_NvH-0949-Control-26.raw]	425.4938049316406	26.0842422264	2.688226484	99.5672742618667	96.8790477778667	3441246.0	1.6787752025891486E8	4	7978	0.11550063400967758	0.5707968475083054	9.615274760252115	425.48382568359375	425.5037841796875
1209	425.5363464355469	19.8887967661333					1	DETECTED	425.5363 m/z @19.89 [151020OFc1_NvH-0949-Control-26.raw]	425.5363464355469	19.8887967661333	5.5962476936	58.5931515789333	52.9969038853333	680924.875	1.0869328846924788E8	3	7978	8.892141465542288	1.2058735666175049	1.0013195541139586	425.5264892578125	425.5406494140625
1210	425.55072021484375	5.7887497616					1	DETECTED	425.5507 m/z @5.79 [151020OFc1_NvH-0949-Control-26.raw]	425.55072021484375	5.7887497616	2.30507596613333	97.9130014749333	95.60792550879997	3224116.0	2.5644777928613105E8	3	7978	19.214470986993184	35.58673290799776	230.9340595631531	425.5407409667969	425.5606994628906
1211	425.562744140625	28.1946080362667					1	DETECTED	425.5627 m/z @28.19 [151020OFc1_NvH-0949-Control-26.raw]	425.562744140625	28.1946080362667	4.04184042213333	99.8467691597333	95.80492873759997	2719898.0	1.99589562308684E8	3	7978	0.15428821495902412	0.6163098980965486	1.6681082599071708	425.56072998046875	425.5727233886719
1212	425.5747985839844	33.2036194458667					1	DETECTED	425.5748 m/z @33.20 [151020OFc1_NvH-0949-Control-26.raw]	425.5747985839844	33.2036194458667	3.08588816453333	89.4806913309333	86.39480316639997	987435.875	1.7565707466837418E8	3	7978	0.10885651961309861	1.8647261388023875	0.10993167338505319	425.57275390625	425.58477783203125
1213	425.59393310546875	22.092089948					1	DETECTED	425.5939 m/z @22.09 [151020OFc1_NvH-0949-Control-26.raw]	425.59393310546875	22.092089948	3.08588816453333	94.6891370002667	91.60324883573337	691046.75	1.5285584683554834E8	0	7978	0.15391714236305276	5.467037202829474	2.17870423775837	425.5848083496094	425.6037292480469
[truncated: 31,768 more rows]
