# Supplementary material for: MSFC: a new feature construction method for accurate diagnosis of mass spectrometry data
Source: Sci Rep. 2023 Sep 21;13:15694. doi: 10.1038/s41598-023-42395-5 (PMC10514077; doi:10.1038/s41598-023-42395-5)
Supplement: Supplementary file 1 — Supplementary Information. [file 41598_2023_42395_MOESM1_ESM.zip › dataset/CRLM dataset/control/control27.csv]

row ID	row m/z	row retention time	row identity (main ID)	row identity (all IDs)	row identity (main ID + details)	row comment	row number of detected peaks	151020OFc1_NvH-0949-Control-27.raw Peak status	151020OFc1_NvH-0949-Control-27.raw Peak name	151020OFc1_NvH-0949-Control-27.raw Peak m/z	151020OFc1_NvH-0949-Control-27.raw Peak RT	151020OFc1_NvH-0949-Control-27.raw Peak RT start	151020OFc1_NvH-0949-Control-27.raw Peak RT end	151020OFc1_NvH-0949-Control-27.raw Peak duration time	151020OFc1_NvH-0949-Control-27.raw Peak height	151020OFc1_NvH-0949-Control-27.raw Peak area	151020OFc1_NvH-0949-Control-27.raw Peak charge	151020OFc1_NvH-0949-Control-27.raw Peak # data points	151020OFc1_NvH-0949-Control-27.raw Peak FWHM	151020OFc1_NvH-0949-Control-27.raw Peak tailing factor	151020OFc1_NvH-0949-Control-27.raw Peak asymmetry factor	151020OFc1_NvH-0949-Control-27.raw Peak m/z min	151020OFc1_NvH-0949-Control-27.raw Peak m/z max
1	400.0186462402344	26.9626343490667					1	DETECTED	400.0186 m/z @26.96 [151020OFc1_NvH-0949-Control-27.raw]	400.0186462402344	26.9626343490667	0.109103249066667	99.9808999242667	99.87179667520003	47684.6953125	1.3191770849730907E8	0	7939	70.65192089523087	1.796461868063374	4.357511324154182	400.0086669921875	400.026611328125
2	400.03662109375	43.1659918565333					1	DETECTED	400.0366 m/z @43.17 [151020OFc1_NvH-0949-Control-27.raw]	400.03662109375	43.1659918565333	0.0167773677333333	99.5899915504	99.57321418266666	262979.84375	1.2754195148074216E8	0	7939	0.06176777513690723	3.3563677182389577	0.0014320900749275895	400.0267028808594	400.04644775390625
3	400.1242370605469	91.0188223602667					1	DETECTED	400.1242 m/z @91.02 [151020OFc1_NvH-0949-Control-27.raw]	400.1242370605469	91.0188223602667	3.49538684693333	99.6221159789333	96.12672913199997	86716.8515625	1.135654152197356E8	0	7939	0.7540210193838135	0.5491485141562797	0.002993413451800542	400.1145324707031	400.1337890625
4	400.15936279296875	91.0623367773333					1	DETECTED	400.1594 m/z @91.06 [151020OFc1_NvH-0949-Control-27.raw]	400.15936279296875	91.0623367773333	4.98578441653333	96.02487854	91.03909412346667	100115.921875	1.671942536264895E8	0	7939	1.0636693521492333	0.5288263274176318	3.3004413815293256	400.1498107910156	400.1693115234375
5	400.1846618652344	17.8341933989333					1	DETECTED	400.1847 m/z @17.83 [151020OFc1_NvH-0949-Control-27.raw]	400.1846618652344	17.8341933989333	0.924777928266667	99.9378544376	99.01307650933333	361144.90625	1.3169331953696421E8	0	7939	10.966920815914332	0.5147401933344025	0.47474504360461944	400.1747131347656	400.19464111328125
6	400.197021484375	24.7078474770667					1	DETECTED	400.1970 m/z @24.71 [151020OFc1_NvH-0949-Control-27.raw]	400.197021484375	24.7078474770667	3.8994679312	98.6510084128	94.7515404816	293169.65625	1.5131233948520583E8	0	7939	11.795425697874542	0.7551747671590893	0.5191052905425878	400.1946716308594	400.197265625
7	400.207275390625	10.9785341592					1	DETECTED	400.2073 m/z @10.98 [151020OFc1_NvH-0949-Control-27.raw]	400.207275390625	10.9785341592	0.143779978933333	99.1374638901333	98.99368391119997	891392.1875	1.8294669977620637E8	2	7939	15.161793951378746	1.3423249410943172	1.1684864934254866	400.1972961425781	400.2122497558594
8	400.2222595214844	20.2394995688					1	DETECTED	400.2223 m/z @20.24 [151020OFc1_NvH-0949-Control-27.raw]	400.2222595214844	20.2394995688	3.18616508	97.3001035989333	94.11393851893331	4447380.5	5.726680659985461E8	2	7939	0.3687833617137102	1.870243755024293	38.147856882699806	400.2122802734375	400.2312927246094
9	400.2413024902344	35.5153093797333					1	DETECTED	400.2413 m/z @35.52 [151020OFc1_NvH-0949-Control-27.raw]	400.2413024902344	35.5153093797333	0.836190794666667	99.9915373093333	99.15534651466663	1.16666408E8	2.3973318297476873E9	3	7939	0.4962024957258748	1.2819860284276785	1.326370616098806	400.2313232421875	400.2511291503906
10	400.2550048828125	23.2277429168					1	DETECTED	400.2550 m/z @23.23 [151020OFc1_NvH-0949-Control-27.raw]	400.2550048828125	23.2277429168	0.668055612266667	92.4849121493333	91.81685653706663	402116.6875	1.8947847951410353E8	3	7939	8.755549668548403	15.581651236636523	20.15157984839536	400.2514343261719	400.25518798828125
11	400.26519775390625	40.5402318216					1	DETECTED	400.2652 m/z @40.54 [151020OFc1_NvH-0949-Control-27.raw]	400.26519775390625	40.5402318216	0.825115835733333	98.4014363986667	97.57632056293338	554911.4375	1.578127984093835E8	0	7939	0.31086310512287696	1.3943552209194052	0.4617257838603611	400.2552185058594	400.2750244140625
12	400.27716064453125	20.3514065077333					1	DETECTED	400.2772 m/z @20.35 [151020OFc1_NvH-0949-Control-27.raw]	400.27716064453125	20.3514065077333	1.25951549306667	93.9006460549333	92.64113056186663	403040.03125	1.151233766308539E8	0	7939	0.1293269522586975	1.235544838448825	1.5014921692355125	400.2762756347656	400.28558349609375
13	400.30560302734375	91.4958881674667					1	DETECTED	400.3056 m/z @91.50 [151020OFc1_NvH-0949-Control-27.raw]	400.30560302734375	91.4958881674667	5.75425703493333	94.6196441573333	88.86538712239997	188462.5625	1.1964458775370866E8	0	7939	0.08545500182647459	1.3397963008084974	0.9236219681813396	400.2960510253906	400.3133239746094
14	400.34210205078125	91.722233076					1	DETECTED	400.3421 m/z @91.72 [151020OFc1_NvH-0949-Control-27.raw]	400.34210205078125	91.722233076	0.0052229464	99.9915373093333	99.9863143629333	93232.3515625	1.5218560244726855E8	0	7939	0.2942079159192872	0.5404300437189687	0.9338405788782997	400.3359069824219	400.35205078125
15	400.4183349609375	11.0490828258667					1	DETECTED	400.4183 m/z @11.05 [151020OFc1_NvH-0949-Control-27.raw]	400.4183349609375	11.0490828258667	3.5815041176	56.7052637709333	53.1237596533333	84246.015625	7.78938835787575E7	0	7939	7.5509204219980735	3.556960142550935	0.02867081058343763	400.40869140625	400.4183349609375
16	400.44342041015625	37.0406095968					1	DETECTED	400.4434 m/z @37.04 [151020OFc1_NvH-0949-Control-27.raw]	400.44342041015625	37.0406095968	2.82236493786667	97.2678890362667	94.44552409840003	532494.25	1.340795555697299E8	0	7939	0.1523966639282861	0.5060450040789518	1.1195495958830397	400.43359375	400.4533996582031
17	400.46051025390625	13.4600305464					1	DETECTED	400.4605 m/z @13.46 [151020OFc1_NvH-0949-Control-27.raw]	400.46051025390625	13.4600305464	3.05097678186667	93.9655412869333	90.91456450506664	185322.0	1.2242033028134307E8	0	7939	6.2797784970208	0.6926376554041395	19.83408953668193	400.4534912109375	400.46307373046875
18	400.4731750488281	20.2394995688					1	DETECTED	400.4732 m/z @20.24 [151020OFc1_NvH-0949-Control-27.raw]	400.4731750488281	20.2394995688	3.38039193626667	99.5791561728	96.19876423653332	1717271.875	2.096617240026736E8	4	7939	1.431886146801613	3.7297577534509445	0.8836173356388036	400.4632568359375	400.48309326171875
19	400.49615478515625	10.4018738066667					1	DETECTED	400.4962 m/z @10.40 [151020OFc1_NvH-0949-Control-27.raw]	400.49615478515625	10.4018738066667	1.17468142906667	97.2678890362667	96.09320760720003	903708.0625	1.339559272714096E8	4	7939	0.1421303725986789	39.324616949262044	88.62448399408933	400.48626708984375	400.5055847167969
20	400.5264892578125	13.4096023312					1	DETECTED	400.5265 m/z @13.41 [151020OFc1_NvH-0949-Control-27.raw]	400.5264892578125	13.4096023312	1.8023424584	87.1325103917333	85.3301679333333	323144.21875	1.3362720661174524E8	0	7939	4.470282113202487	0.5862675924164404	1.6516647184773585	400.5165100097656	400.5314025878906
21	400.54144287109375	10.9672821792					1	DETECTED	400.5414 m/z @10.97 [151020OFc1_NvH-0949-Control-27.raw]	400.54144287109375	10.9672821792	2.87077292506667	96.7204616133333	93.84968868826662	533018.3125	1.2895589767898896E8	3	7939	30.782754637508354	3.831809766590604	7.658998655125646	400.5314636230469	400.5514221191406
22	400.5585021972656	48.4453776992					1	DETECTED	400.5585 m/z @48.45 [151020OFc1_NvH-0949-Control-27.raw]	400.5585021972656	48.4453776992	3.17637319013333	98.9854362258667	95.80906303573337	503743.4375	1.6078974225362274E8	3	7939	0.14030418256984944	0.5021272323429832	0.0036215890355305747	400.551513671875	400.56268310546875
23	400.57269287109375	35.5153093797333					1	DETECTED	400.5727 m/z @35.52 [151020OFc1_NvH-0949-Control-27.raw]	400.57269287109375	35.5153093797333	3.4380452112	99.6759115450667	96.23786633386669	7.705568E7	1.6652571964820652E9	3	7939	0.5937444679447168	1.2714650628535122	1.3031432360341824	400.5627136230469	400.5826721191406
24	400.58319091796875	23.8600688704					1	DETECTED	400.5832 m/z @23.86 [151020OFc1_NvH-0949-Control-27.raw]	400.58319091796875	23.8600688704	2.64865804	99.54677776	96.89811972	317650.75	1.2358645734794213E8	0	7939	0.23723578296554848	6.972078593690928	0.026714584402324097	400.5829162597656	400.5929870605469
25	400.5960998535156	35.5359202392					1	DETECTED	400.5961 m/z @35.54 [151020OFc1_NvH-0949-Control-27.raw]	400.5960998535156	35.5359202392	5.24290881093333	51.8183923269333	46.57548351599997	90101.0859375	7.088311654665068E7	0	7939	30.452042981290035	0.7968648120749545	0.5428621305416605	400.59356689453125	400.59783935546875
26	400.6078796386719	31.7847085458667					1	DETECTED	400.6079 m/z @31.78 [151020OFc1_NvH-0949-Control-27.raw]	400.6078796386719	31.7847085458667	3.7608403824	94.5631136421333	90.8022732597333	343490.40625	1.1168116823272327E8	0	7939	0.11567201792275128	0.5019185281712222	0.16175347612799937	400.597900390625	400.61505126953125
27	400.6250915527344	24.9278816885333					1	DETECTED	400.6251 m/z @24.93 [151020OFc1_NvH-0949-Control-27.raw]	400.6250915527344	24.9278816885333	1.0885594832	78.9069216245333	77.8183621413333	368333.28125	1.065975249684511E8	0	7939	0.07051591406317215	1.5173546137472662	0.7001579030596242	400.61541748046875	400.6330261230469
28	400.6434326171875	36.9975637122667					1	DETECTED	400.6434 m/z @37.00 [151020OFc1_NvH-0949-Control-27.raw]	400.6434326171875	36.9975637122667	3.23468745546667	99.8266101445333	96.59192268906664	497869.3125	1.2890718292256221E8	0	7939	0.1258701044239956	1.316890188621004	0.9844526381426232	400.633544921875	400.6532897949219
29	400.6944580078125	38.3481190008					1	DETECTED	400.6945 m/z @38.35 [151020OFc1_NvH-0949-Control-27.raw]	400.6944580078125	38.3481190008	1.74151004133333	85.2649063258667	83.52339628453338	1033883.0	1.3504156268653077E8	2	7939	0.1849398519723522	0.5334185885566072	0.023521586385770628	400.68450927734375	400.7043762207031
30	400.7045593261719	26.1968279701333					1	DETECTED	400.7046 m/z @26.20 [151020OFc1_NvH-0949-Control-27.raw]	400.7045593261719	26.1968279701333	4.6677484264	94.8452898733333	90.1775414469333	335629.125	1.6066085011209628E8	0	7939	0.15789247896690028	0.6013510557430256	0.9183347463261223	400.7044677734375	400.71063232421875
31	400.72064208984375	26.3475989221333					1	DETECTED	400.7206 m/z @26.35 [151020OFc1_NvH-0949-Control-27.raw]	400.72064208984375	26.3475989221333	1.99409693146667	98.5537433792	96.55964644773333	1433042.0	2.486882393431589E8	4	7939	2.9812132366618584	8.78573045976997	0.6514723526877947	400.710693359375	400.7306213378906
32	400.73480224609375	18.6147641757333					1	DETECTED	400.7348 m/z @18.61 [151020OFc1_NvH-0949-Control-27.raw]	400.73480224609375	18.6147641757333	2.6289980256	82.7002478802667	80.0712498546667	982919.0625	1.6516388675616962E8	0	7939	17.331772642735658	1.1364982794867244	0.7767443015511322	400.73065185546875	400.73724365234375
33	400.7472839355469	40.5402318216					1	DETECTED	400.7473 m/z @40.54 [151020OFc1_NvH-0949-Control-27.raw]	400.7472839355469	40.5402318216	2.37926766346667	99.0835748312	96.70430716773333	4329600.5	3.335022108139559E8	2	7939	31.276298575112563	0.5071826354960036	0.009496347613574124	400.7373046875	400.75726318359375
34	400.7710876464844	22.0936560570667					1	DETECTED	400.7711 m/z @22.09 [151020OFc1_NvH-0949-Control-27.raw]	400.7710876464844	22.0936560570667	1.65806740826667	91.8417196944	90.18365228613332	1.2444493E7	2.6880897065084743E8	2	7939	0.16575430051367235	1.1216474442451887	0.9656537895396026	400.7614440917969	400.7796325683594
35	400.7834777832031	14.2469491362667					1	DETECTED	400.7835 m/z @14.25 [151020OFc1_NvH-0949-Control-27.raw]	400.7834777832031	14.2469491362667	3.46701172213333	96.8809496184	93.41393789626666	187948.953125	1.065561359930904E8	0	7939	0.0463615781853175	1.6200538576691377	2.6199537402259723	400.7820739746094	400.79339599609375
36	400.79827880859375	5.55142165333333					1	DETECTED	400.7983 m/z @5.55 [151020OFc1_NvH-0949-Control-27.raw]	400.79827880859375	5.55142165333333	1.25951549306667	99.9915373093333	98.73202181626662	51284.01171875	1.189389534609664E8	0	7939	14.286170000852984	5.717618981037044	11.176024859272092	400.7940979003906	400.8081970214844
37	400.8254699707031	24.8738782418667					1	DETECTED	400.8255 m/z @24.87 [151020OFc1_NvH-0949-Control-27.raw]	400.8254699707031	24.8738782418667	1.2914381504	99.6866033064	98.395165156	227181.0625	1.1301138751237844E8	0	7939	0.10996138253862853	3.82463594397344	3.5566379922213516	400.81549072265625	400.8343811035156
38	400.8444519042969	36.9975637122667					1	DETECTED	400.8445 m/z @37.00 [151020OFc1_NvH-0949-Control-27.raw]	400.8444519042969	36.9975637122667	0.645361739466667	99.7725586173333	99.12719687786664	299539.6875	1.263258835013444E8	0	7939	0.155442547707473	0.5819091334725226	0.018022402492426454	400.8345031738281	400.85443115234375
39	400.8596496582031	15.5605031482667					1	DETECTED	400.8596 m/z @15.56 [151020OFc1_NvH-0949-Control-27.raw]	400.8596496582031	15.5605031482667	0.690586722133333	99.9701156565333	99.27952893439996	192257.0	1.256321468937078E8	0	7939	0.11710547624847933	0.5417840711395598	22.66171342292013	400.8544616699219	400.8641357421875
40	400.8741455078125	41.7046812554667					1	DETECTED	400.8741 m/z @41.70 [151020OFc1_NvH-0949-Control-27.raw]	400.8741455078125	41.7046812554667	0.0167773677333333	99.9915373093333	99.97475994159996	247618.078125	1.3142038869852845E8	0	7939	29.35614041768433	1.425237908244765	0.005030834256174039	400.86419677734375	400.8775634765625
41	400.8876037597656	26.6448334149333					1	DETECTED	400.8876 m/z @26.64 [151020OFc1_NvH-0949-Control-27.raw]	400.8876037597656	26.6448334149333	0.0052229464	99.9231236621333	99.91790071573331	2143332.5	2.0004956742537373E8	3	7939	11.722127193568287	0.9523765253973624	0.08513526370101453	400.8776550292969	400.89501953125
42	400.9053039550781	35.5153093797333					1	DETECTED	400.9053 m/z @35.52 [151020OFc1_NvH-0949-Control-27.raw]	400.9053039550781	35.5153093797333	0.0052229464	99.9915373093333	99.9863143629333	2.9081248E7	7.065783458228438E8	3	7939	0.2643338096900365	1.2406506430687096	1.2991023231386942	400.89532470703125	400.9152526855469
43	400.9164733886719	50.8379759978667					1	DETECTED	400.9165 m/z @50.84 [151020OFc1_NvH-0949-Control-27.raw]	400.9164733886719	50.8379759978667	0.0744579285333333	99.9915373093333	99.91707938079996	1602401.375	1.7982952343701157E8	3	7939	0.2185005799983486	0.5163919565333812	0.01855844768924759	400.9153137207031	400.9256591796875
44	400.9419860839844	31.7265241306667					1	DETECTED	400.9420 m/z @31.73 [151020OFc1_NvH-0949-Control-27.raw]	400.9419860839844	31.7265241306667	0.0052229464	99.9016838112	99.8964608648	195965.28125	1.2054020536059856E8	4	7939	22.43379866126058	1.9693572837503046	0.001426810223780211	400.9320068359375	400.9444274902344
45	400.9546203613281	18.3923939237333					1	DETECTED	400.9546 m/z @18.39 [151020OFc1_NvH-0949-Control-27.raw]	400.9546203613281	18.3923939237333	0.0052229464	99.9016838112	99.8964608648	578062.75	1.269825850398659E8	3	7939	0.1348112171015572	0.6438183926069106	0.06978491808888161	400.94464111328125	400.964599609375
46	400.9659118652344	18.5614394845333					1	DETECTED	400.9659 m/z @18.56 [151020OFc1_NvH-0949-Control-27.raw]	400.9659118652344	18.5614394845333	0.6565932608	99.9915373093333	99.3349440485333	573142.25	1.5101680783854246E8	0	7939	9.156432039064056	0.6124083137527268	143.68063469644284	400.9646301269531	400.97589111328125
47	400.97808837890625	31.3010140810667					1	DETECTED	400.9781 m/z @31.30 [151020OFc1_NvH-0949-Control-27.raw]	400.97808837890625	31.3010140810667	3.008784196	99.8481349618667	96.83935076586671	542225.375	1.3052111075463793E8	0	7939	0.11380884370192135	0.6207071242064022	0.005399557591952907	400.97601318359375	400.988037109375
48	401.0008850097656	23.5617039778667					1	DETECTED	401.0009 m/z @23.56 [151020OFc1_NvH-0949-Control-27.raw]	401.0008850097656	23.5617039778667	0.0052229464	99.9378544376	99.9326314912	1463473.375	1.6047278395297122E8	5	7939	0.7352532006063228	0.5050361707225064	0.739168926102947	400.9909973144531	401.0108337402344
49	401.02581787109375	24.9401153096					1	DETECTED	401.0258 m/z @24.94 [151020OFc1_NvH-0949-Control-27.raw]	401.02581787109375	24.9401153096	0.0052229464	99.9701156565333	99.9648927101333	224813.578125	1.2810072635039593E8	0	7939	0.09133607741325989	2.4492448479735813	0.2028032845240937	401.015869140625	401.0357666015625
50	401.04437255859375	36.8957985653333					1	DETECTED	401.0444 m/z @36.90 [151020OFc1_NvH-0949-Control-27.raw]	401.04437255859375	36.8957985653333	0.6565932608	99.5685083312	98.9119150704	79490.359375	1.2987185967272842E8	0	7939	5.3927849768837675	1.3353643940066158	1.6762136547429263	401.03643798828125	401.05419921875
51	401.1083679199219	90.3401944653333					1	DETECTED	401.1084 m/z @90.34 [151020OFc1_NvH-0949-Control-27.raw]	401.1083679199219	90.3401944653333	0.0512058416	98.4890131210667	98.43780727946671	76431.40625	1.3463325502164245E8	0	7939	97.88698996300315	0.5455038054334032	0.09098523292351467	401.0985412597656	401.1179504394531
52	401.15972900390625	91.0923843365333					1	DETECTED	401.1597 m/z @91.09 [151020OFc1_NvH-0949-Control-27.raw]	401.15972900390625	91.0923843365333	4.22698029493333	98.3905596333333	94.16357933839997	301915.78125	1.1140469822277385E8	0	7939	0.2388302126888675	0.5018918535085594	0.12014019544205452	401.1520080566406	401.1694641113281
53	401.1800842285156	15.1088930232					1	DETECTED	401.1801 m/z @15.11 [151020OFc1_NvH-0949-Control-27.raw]	401.1800842285156	15.1088930232	4.26706797066667	95.939368932	91.67230096133332	343168.125	1.214159149578399E8	0	7939	0.07227961830029628	31.941888050349757	1.3286357238445674	401.1705017089844	401.1824951171875
54	401.1927185058594	17.6542165397333					1	DETECTED	401.1927 m/z @17.65 [151020OFc1_NvH-0949-Control-27.raw]	401.1927185058594	17.6542165397333	2.47996217173333	99.3415967512	96.86163457946667	705754.6875	1.7038108810059497E8	0	7939	0.246552668418353	1.243809662088897	0.8985801893487577	401.1828308105469	401.1968688964844
55	401.2068786621094	32.5509847797333					1	DETECTED	401.2069 m/z @32.55 [151020OFc1_NvH-0949-Control-27.raw]	401.2068786621094	32.5509847797333	2.96891325706667	99.0501876602667	96.08127440320003	1966788.625	2.1291476702800828E8	3	7939	21.71699490515121	0.6714853670731751	0.017250033922526203	401.1969299316406	401.21685791015625
56	401.221923828125	26.6448334149333					1	DETECTED	401.2219 m/z @26.64 [151020OFc1_NvH-0949-Control-27.raw]	401.221923828125	26.6448334149333	2.70629109893333	99.8695180034667	97.16322690453336	1724802.625	2.3995373075110012E8	3	7939	10.637460264953525	0.5183333557244315	2.9671283762464875	401.2168884277344	401.2303161621094
57	401.2403259277344	35.5914274002667					1	DETECTED	401.2403 m/z @35.59 [151020OFc1_NvH-0949-Control-27.raw]	401.2403259277344	35.5914274002667	2.63891470826667	99.5252215197333	96.88630681146662	7310538.5	3.696387766413574E8	2	7939	0.24971533600375295	0.6440349900621537	0.009919699156386472	401.2303466796875	401.2500915527344
58	401.2543029785156	9.3014278736					1	DETECTED	401.2543 m/z @9.30 [151020OFc1_NvH-0949-Control-27.raw]	401.2543029785156	9.3014278736	2.47996217173333	98.7374887224	96.25752655066667	1839767.0	2.0716836857721257E8	3	7939	12.226382538813775	205.98569555871734	229.16387073565875	401.2503356933594	401.2623291015625
59	401.2724914550781	22.0936560570667					1	DETECTED	401.2725 m/z @22.09 [151020OFc1_NvH-0949-Control-27.raw]	401.2724914550781	22.0936560570667	4.83163004586667	96.9238638458667	92.09223380000003	6060105.5	1.936429266220721E8	0	7939	0.1146927004444862	0.8667859958322092	1.1691463847689811	401.2625427246094	401.2823486328125
60	401.2872314453125	17.6542165397333					1	DETECTED	401.2872 m/z @17.65 [151020OFc1_NvH-0949-Control-27.raw]	401.2872314453125	17.6542165397333	5.2798748344	94.2793793088	88.9995044744	300634.96875	1.4677115782235843E8	3	7939	2.1910667448360748	11.465550255871062	2.620100203193477	401.28369140625	401.29119873046875
61	401.3096923828125	91.4311888277333					1	DETECTED	401.3097 m/z @91.43 [151020OFc1_NvH-0949-Control-27.raw]	401.3096923828125	91.4311888277333	13.1946438293333	92.3038079005333	79.1091640712	35681.16015625	8.183799567368755E7	0	7939	0.6620262845453482	0.5055767996453439	0.011153599290687646	401.30072021484375	401.3158874511719
62	401.342041015625	91.3622708736					1	DETECTED	401.3420 m/z @91.36 [151020OFc1_NvH-0949-Control-27.raw]	401.342041015625	91.3622708736	7.60962564213333	99.3524032112	91.74277756906667	82778.5	1.7929121173579252E8	0	7939	0.7869975348585712	0.5477007759905238	0.0023830244338910282	401.338623046875	401.35174560546875
63	401.4099426269531	27.2132479909333					1	DETECTED	401.4099 m/z @27.21 [151020OFc1_NvH-0949-Control-27.raw]	401.4099426269531	27.2132479909333	3.91156114106667	98.8558278112	94.94426667013333	149529.828125	1.1956979909085447E8	0	7939	0.22246369487762863	3.3229617111906316	0.003741190447708741	401.39996337890625	401.415771484375
64	401.4259033203125	11.8634034421333					1	DETECTED	401.4259 m/z @11.86 [151020OFc1_NvH-0949-Control-27.raw]	401.4259033203125	11.8634034421333	2.2665685496	88.0853722685333	85.81880371893331	432397.65625	1.2629674384598406E8	0	7939	13.120308278810125	36.361611137162924	72.970905349519	401.4161376953125	401.435791015625
65	401.4468994140625	27.7958763690667					1	DETECTED	401.4469 m/z @27.80 [151020OFc1_NvH-0949-Control-27.raw]	401.4468994140625	27.7958763690667	3.5340462208	99.4928410018667	95.9587947810667	416322.3125	1.2922954164764038E8	0	7939	0.0783148091845618	1.0380074074561665	0.11938963047823793	401.4369201660156	401.45684814453125
66	401.466064453125	21.8581918941333					1	DETECTED	401.4661 m/z @21.86 [151020OFc1_NvH-0949-Control-27.raw]	401.466064453125	21.8581918941333	0.622388858666667	99.126578204	98.50418934533333	159263.71875	1.2167691143078052E8	0	7939	16.37104758435077	2.5449903376269156	0.024455992953054232	401.4570007324219	401.47100830078125
67	401.4810791015625	30.3471700357333					1	DETECTED	401.4811 m/z @30.35 [151020OFc1_NvH-0949-Control-27.raw]	401.4810791015625	30.3471700357333	2.8128065608	97.5805041402667	94.7676975794667	299862.84375	1.5061380639529422E8	0	7939	0.17396996076217164	0.5050286204416016	0.10543154107717863	401.47113037109375	401.49072265625
68	401.5021667480469	23.5142894688					1	DETECTED	401.5022 m/z @23.51 [151020OFc1_NvH-0949-Control-27.raw]	401.5021667480469	23.5142894688	1.78238262346667	95.1165570282667	93.33417440480002	195142.46875	1.2867578316898862E8	0	7939	0.9270810670609357	3.217929089311973	0.012434613148667771	401.4923400878906	401.51214599609375
69	401.5256652832031	27.9615454181333					1	DETECTED	401.5257 m/z @27.96 [151020OFc1_NvH-0949-Control-27.raw]	401.5256652832031	27.9615454181333	2.1375643384	94.8746909442667	92.7371266058667	119195.046875	1.2393969224860163E8	0	7939	18.635386146813737	2.2681251439379633	4.774256567221072	401.5157775878906	401.5308837890625
70	401.541015625	32.5343264792					1	DETECTED	401.5410 m/z @32.53 [151020OFc1_NvH-0949-Control-27.raw]	401.541015625	32.5343264792	3.96761222293333	94.6766057976	90.70899357466668	1367398.25	1.607616737115297E8	3	7939	0.21984099240189892	0.5388808447874333	0.014908813028047493	401.5311584472656	401.5509948730469
71	401.5628967285156	17.6542165397333					1	DETECTED	401.5629 m/z @17.65 [151020OFc1_NvH-0949-Control-27.raw]	401.5628967285156	17.6542165397333	2.66822514266667	99.0178981784	96.34967303573333	1.0196594E7	2.9450259874141353E8	3	7939	0.18596488440588388	2.428385393357998	0.03696937952885285	401.552978515625	401.5728759765625
72	401.5741882324219	35.5153093797333					1	DETECTED	401.5742 m/z @35.52 [151020OFc1_NvH-0949-Control-27.raw]	401.5741882324219	35.5153093797333	3.59125271333333	98.9854362258667	95.39418351253337	1457973.125	1.6266531276619425E8	0	7939	0.3362120560965991	0.5937684969013899	1.3623227319822935	401.5729064941406	401.5841369628906
73	401.58502197265625	50.8776732045333					1	DETECTED	401.5850 m/z @50.88 [151020OFc1_NvH-0949-Control-27.raw]	401.58502197265625	50.8776732045333	2.7739699664	97.9161294704	95.14215950399999	326529.71875	1.462059350896377E8	3	7939	0.15975176380495526	1.2907413740123899	0.005472808716685718	401.584228515625	401.5949401855469
74	401.62646484375	11.8727237074667					1	DETECTED	401.6265 m/z @11.87 [151020OFc1_NvH-0949-Control-27.raw]	401.62646484375	11.8727237074667	3.63840181093333	96.9131867178667	93.27478490693336	418428.5	1.4395000712138125E8	3	7939	0.21465980222992265	1.9662981088427884	105.54580958462154	401.61712646484375	401.6364440917969
75	401.6685791015625	20.7919919928					1	DETECTED	401.6686 m/z @20.79 [151020OFc1_NvH-0949-Control-27.raw]	401.6685791015625	20.7919919928	0.9024883288	96.4419004453333	95.5394121165333	78720.265625	1.144886244524814E8	0	7939	75.66017167537481	2.40175455683843	3.803509113676861	401.6590270996094	401.67156982421875
76	401.6816711425781	15.1216143258667					1	DETECTED	401.6817 m/z @15.12 [151020OFc1_NvH-0949-Control-27.raw]	401.6816711425781	15.1216143258667	4.65826150933333	97.3433385386667	92.68507702933337	158130.734375	1.1272236810258266E8	0	7939	0.14920722333144276	1.114596460327425	0.05925113473927762	401.6717834472656	401.6864929199219
77	401.69708251953125	27.7540564986667					1	DETECTED	401.6971 m/z @27.75 [151020OFc1_NvH-0949-Control-27.raw]	401.69708251953125	27.7540564986667	4.53526924826667	97.0742014576	92.53893220933332	316638.40625	1.4102860500774598E8	2	7939	0.18103630448926822	2.705476049207897	0.014595359065023418	401.687255859375	401.7043151855469
78	401.7143859863281	39.5125352698667					1	DETECTED	401.7144 m/z @39.51 [151020OFc1_NvH-0949-Control-27.raw]	401.7143859863281	39.5125352698667	3.97687869653333	98.2865612909333	94.30968259439997	741457.0625	1.436114302489635E8	2	7939	0.3676513206065266	0.5135005243252203	0.01849068307320888	401.70440673828125	401.7144470214844
79	401.7244567871094	15.0134298661333					1	DETECTED	401.7245 m/z @15.01 [151020OFc1_NvH-0949-Control-27.raw]	401.7244567871094	15.0134298661333	2.55952594826667	97.9486812594667	95.38915531120003	1097572.125	1.9138122196055028E8	2	7939	4.02844500048195	1.442875213639403	14.827456293934446	401.7144775390625	401.73443603515625
80	401.7448425292969	31.8585680181333					1	DETECTED	401.7448 m/z @31.86 [151020OFc1_NvH-0949-Control-27.raw]	401.7448425292969	31.8585680181333	1.22771818746667	95.1695149661333	93.94179677866664	2873785.25	2.3962689389742926E8	2	7939	0.25886245739363645	0.8097432699678389	0.015304069784227197	401.73486328125	401.75482177734375
81	401.7559509277344	9.27241351786667					1	DETECTED	401.7560 m/z @9.27 [151020OFc1_NvH-0949-Control-27.raw]	401.7559509277344	9.27241351786667	1.7518333408	70.6239065280167	68.8720731872167	407122.625	1.0217396565431824E8	0	7939	12.279627789815665	4.9373329256056975	25.947086068513336	401.7548522949219	401.763916015625
82	401.77410888671875	22.0936560570667					1	DETECTED	401.7741 m/z @22.09 [151020OFc1_NvH-0949-Control-27.raw]	401.77410888671875	22.0936560570667	4.02346818746667	92.12884104	88.10537285253332	1115299.25	1.8283448485612237E8	0	7939	0.12023432131460865	1.2129764616923209	0.9158826933665319	401.7642822265625	401.78387451171875
83	401.79034423828125	42.6492062618667					1	DETECTED	401.7903 m/z @42.65 [151020OFc1_NvH-0949-Control-27.raw]	401.79034423828125	42.6492062618667	2.54957202186667	98.7912611829333	96.24168916106663	47804.390625	1.2350084930709697E8	0	7939	84.58837781838736	1.2094436677307887	1.4203807209398325	401.78460693359375	401.7997741699219
84	401.8271179199219	11.9023607621333					1	DETECTED	401.8271 m/z @11.90 [151020OFc1_NvH-0949-Control-27.raw]	401.8271179199219	11.9023607621333	1.7518333408	99.7617292808	98.00989593999999	284594.65625	1.340582727304228E8	0	7939	0.11522218881992785	0.6165425210482535	132.9850688194296	401.8171691894531	401.83697509765625
85	401.8606262207031	21.1266477541333					1	DETECTED	401.8606 m/z @21.13 [151020OFc1_NvH-0949-Control-27.raw]	401.8606262207031	21.1266477541333	0.0052229464	99.8695180034667	99.8642950570667	3090897.0	1.643619989229564E8	3	7939	0.1643149221373399	0.5379348783946349	1.275648478621909	401.8506774902344	401.87060546875
86	401.87646484375	11.7081883026667					1	DETECTED	401.8765 m/z @11.71 [151020OFc1_NvH-0949-Control-27.raw]	401.87646484375	11.7081883026667	0.0052229464	99.9808999242667	99.9756769778667	787785.375	1.4737559448575005E8	3	7939	0.13034874586518796	1.513557343830225	1.5430634581265095	401.8706359863281	401.8864440917969
87	401.8969421386719	17.6355754504					1	DETECTED	401.8969 m/z @17.64 [151020OFc1_NvH-0949-Control-27.raw]	401.8969421386719	17.6355754504	0.0052229464	99.9915373093333	99.9863143629333	6284680.5	2.4071971761373237E8	0	7939	0.20128240254907936	0.5248241287137417	1.0628595351036125	401.886962890625	401.90692138671875
88	401.91204833984375	46.9494410210667					1	DETECTED	401.9120 m/z @46.95 [151020OFc1_NvH-0949-Control-27.raw]	401.91204833984375	46.9494410210667	0.0283500773333333	99.9915373093333	99.96318723199997	702128.1875	1.3759010844934845E8	3	7939	0.1306263823996332	0.5033111101556439	0.34067229130555776	401.906982421875	401.9220275878906
89	401.9365539550781	25.6267820864					1	DETECTED	401.9366 m/z @25.63 [151020OFc1_NvH-0949-Control-27.raw]	401.9365539550781	25.6267820864	0.0283500773333333	99.9378544376	99.90950436026667	229660.328125	1.494097370113094E8	0	7939	18.097901498390353	0.5193723350231454	0.034977914459284574	401.9267883300781	401.946533203125
90	401.95654296875	13.3282320389333					1	DETECTED	401.9565 m/z @13.33 [151020OFc1_NvH-0949-Control-27.raw]	401.95654296875	13.3282320389333	0.0052229464	99.8158099890667	99.8105870426667	349161.21875	1.521066575616456E8	4	7939	29.889186299451897	0.8308786438861545	1.0875164078227477	401.9465637207031	401.96649169921875
91	401.97882080078125	34.169835576					1	DETECTED	401.9788 m/z @34.17 [151020OFc1_NvH-0949-Control-27.raw]	401.97882080078125	34.169835576	0.0167773677333333	99.9915373093333	99.97475994159996	179578.8125	1.355059715278362E8	0	7939	12.61170276060756	1.7620339987068994	0.08650287664130006	401.96905517578125	401.98876953125
92	401.9953918457031	24.0714249173333					1	DETECTED	401.9954 m/z @24.07 [151020OFc1_NvH-0949-Control-27.raw]	401.9953918457031	24.0714249173333	0.0052229464	99.0178981784	99.012675232	83103.1953125	1.1937437183084466E8	0	7939	14.127718457558457	2.0608019194675076	3.162464526680406	401.98883056640625	402.0053405761719
93	402.0128479003906	46.9049910250667					1	DETECTED	402.0128 m/z @46.90 [151020OFc1_NvH-0949-Control-27.raw]	402.0128479003906	46.9049910250667	0.0052229464	99.9808999242667	99.9756769778667	40960.3671875	1.1015394720711839E8	0	7939	93.03818999168472	1.111708075543966	1.205107452257551	402.0054931640625	402.0169982910156
94	402.0277404785156	11.9409538354667					1	DETECTED	402.0277 m/z @11.94 [151020OFc1_NvH-0949-Control-27.raw]	402.0277404785156	11.9409538354667	0.0626618856	99.9231236621333	99.86046177653331	109967.4453125	1.2716704028069702E8	0	7939	0.1056725757241832	141.01303629499222	39.54235331180975	402.01806640625	402.0377197265625
95	402.052490234375	22.5647049173333					1	DETECTED	402.0525 m/z @22.56 [151020OFc1_NvH-0949-Control-27.raw]	402.052490234375	22.5647049173333	0.3501730576	99.7509421608	99.40076910319999	741253.3125	1.406584526098409E8	0	7939	0.17397233231309528	1.6228872525327032	1.2633828888888032	402.042724609375	402.0624694824219
96	402.1672668457031	14.1983351488					1	DETECTED	402.1673 m/z @14.20 [151020OFc1_NvH-0949-Control-27.raw]	402.1672668457031	14.1983351488	0.990247346666667	94.6952869589333	93.70503961226663	44620.55859375	1.1857289603830926E8	0	7939	89.89663396144621	3.547259868954371	6.094519737908742	402.15728759765625	402.169921875
97	402.1800231933594	40.4394788554667					1	DETECTED	402.1800 m/z @40.44 [151020OFc1_NvH-0949-Control-27.raw]	402.1800231933594	40.4394788554667	0.0052229464	99.9915373093333	99.9863143629333	206562.90625	3.784542358283705E8	3	7939	59.85619970347113	1.6373531158889119	2.4629732269147016	402.1716613769531	402.1820373535156
98	402.1948547363281	21.1266477541333					1	DETECTED	402.1949 m/z @21.13 [151020OFc1_NvH-0949-Control-27.raw]	402.1948547363281	21.1266477541333	2.2564041672	95.2744842058667	93.0180800386667	1871510.875	1.628443374196528E8	0	7939	0.1431640267162102	20.455468796926585	0.026909537126556346	402.1855773925781	402.204833984375
99	402.20501708984375	37.2666501930667					1	DETECTED	402.2050 m/z @37.27 [151020OFc1_NvH-0949-Control-27.raw]	402.20501708984375	37.2666501930667	6.0845282272	91.5443707192	85.459842492	335267.78125	1.382176417077571E8	0	7939	13.636433418295443	0.5031806813778589	0.008046218312331063	402.20489501953125	402.20654296875
100	402.216552734375	22.5947836968					1	DETECTED	402.2166 m/z @22.59 [151020OFc1_NvH-0949-Control-27.raw]	402.216552734375	22.5947836968	1.98371771013333	97.5263651109333	95.54264740079996	1063400.625	2.225640091737191E8	2	7939	0.2705666681699732	0.9479361582070887	0.27390008969820273	402.2065734863281	402.2209777832031
101	402.2309875488281	17.6542165397333					1	DETECTED	402.2310 m/z @17.65 [151020OFc1_NvH-0949-Control-27.raw]	402.2309875488281	17.6542165397333	2.1481096664	99.611395636	97.4632859696	2358479.0	2.1889771807787764E8	2	7939	0.20153821824797902	0.695139464159562	0.9170841908327206	402.22100830078125	402.240966796875
102	402.24664306640625	31.7989828554667					1	DETECTED	402.2466 m/z @31.80 [151020OFc1_NvH-0949-Control-27.raw]	402.24664306640625	31.7989828554667	3.28329944666667	99.4820470944	96.19874764773333	1438510.25	1.9363168386466676E8	0	7939	9.479440653384398	0.982708883494882	26.13249153253454	402.2410583496094	402.256591796875
103	402.2571105957031	9.3014278736					1	DETECTED	402.2571 m/z @9.30 [151020OFc1_NvH-0949-Control-27.raw]	402.2571105957031	9.3014278736	0.143779978933333	91.6944293002667	91.55064932133337	70947.203125	1.17938257818486E8	0	7939	14.981430839998604	0.5215131533306383	0.01560590137893414	402.25665283203125	402.2647399902344
104	402.27532958984375	22.0745411173333					1	DETECTED	402.2753 m/z @22.07 [151020OFc1_NvH-0949-Control-27.raw]	402.27532958984375	22.0745411173333	3.28329944666667	96.388211652	93.10491220533332	234332.078125	1.550746211417872E8	0	7939	2.4513423198290454	3.045618862102827	5.037463628623823	402.2666320800781	402.2853088378906
105	402.2854309082031	91.6646026104					1	DETECTED	402.2854 m/z @91.66 [151020OFc1_NvH-0949-Control-27.raw]	402.2854309082031	91.6646026104	5.88506377546667	94.2793793088	88.39431553333333	102815.171875	1.2380237993966673E8	0	7939	74.06858357571355	0.5152412611090837	0.03537528781838641	402.28533935546875	402.2919616699219
106	402.3035888671875	91.8696278269333					1	DETECTED	402.3036 m/z @91.87 [151020OFc1_NvH-0949-Control-27.raw]	402.3035888671875	91.8696278269333	0.486482668266667	99.8158099890667	99.32932732080003	141344.078125	1.1829364588857426E8	0	7939	0.08355816984075659	0.5434772853808906	2.0540309837423805	402.2958679199219	402.3116760253906
107	402.3221740722656	89.7938845570667					1	DETECTED	402.3222 m/z @89.79 [151020OFc1_NvH-0949-Control-27.raw]	402.3221740722656	89.7938845570667	0.0283500773333333	92.3670989245333	92.33874884719997	249276.984375	2.6267925918108398E8	0	7939	91.5764196142179	0.5101420995924303	0.012904654914502963	402.31488037109375	402.3311462402344
108	402.3576354980469	46.4057946242667					1	DETECTED	402.3576 m/z @46.41 [151020OFc1_NvH-0949-Control-27.raw]	402.3576354980469	46.4057946242667	6.89577595866667	99.7942810824	92.89850512373333	78130.0	1.4980196936087692E8	0	7939	0.18041682255805824	1.1756322606424983	1.1495373701627076	402.3480224609375	402.36761474609375
109	402.4179382324219	24.0619961818667					1	DETECTED	402.4179 m/z @24.06 [151020OFc1_NvH-0949-Control-27.raw]	402.4179382324219	24.0619961818667	3.65736772613333	96.281421196	92.62405346986667	1061595.375	1.43635049816107E8	0	7939	0.1328484954278366	1.4281133924277403	0.22659313528841665	402.4080505371094	402.42791748046875
110	402.4504089355469	24.3037824997333					1	DETECTED	402.4504 m/z @24.30 [151020OFc1_NvH-0949-Control-27.raw]	402.4504089355469	24.3037824997333	3.12838843226667	98.1012088528	94.97282042053332	320643.8125	1.3038866963730279E8	0	7939	0.5207222479391262	43.71091593084165	1.7176785452407073	402.4404296875	402.4513244628906
111	402.46136474609375	30.8251198634667					1	DETECTED	402.4614 m/z @30.83 [151020OFc1_NvH-0949-Control-27.raw]	402.46136474609375	30.8251198634667	3.1572653256	98.8991479232	95.74188259760001	1406930.625	1.707398575033918E8	4	7939	0.1251888310275504	0.5897497594464735	0.08923621397686218	402.451416015625	402.4713134765625
112	402.4736022949219	17.9357798888					1	DETECTED	402.4736 m/z @17.94 [151020OFc1_NvH-0949-Control-27.raw]	402.4736022949219	17.9357798888	4.85065892026667	82.2137591226667	77.36310020240003	328664.46875	1.2299656953038558E8	0	7939	0.44577950861143023	0.8312132468018343	0.07978190656824577	402.47137451171875	402.4745178222656
113	402.48468017578125	33.7153781269333					1	DETECTED	402.4847 m/z @33.72 [151020OFc1_NvH-0949-Control-27.raw]	402.48468017578125	33.7153781269333	2.90959893653333	89.6020392466667	86.69244031013338	737387.5	1.4421621291195816E8	0	7939	0.1282485459058904	1.4045810355743102	1.5645238297701403	402.4747009277344	402.494140625
114	402.5290222167969	21.1012197512					1	DETECTED	402.5290 m/z @21.10 [151020OFc1_NvH-0949-Control-27.raw]	402.5290222167969	21.1012197512	3.0606557112	98.5537433792	95.493087668	799249.3125	1.4669770575283065E8	0	7939	1.3592336299602898	0.5104477955501037	0.024779911920884315	402.5193176269531	402.53741455078125
115	402.54742431640625	23.9791029914667					1	DETECTED	402.5474 m/z @23.98 [151020OFc1_NvH-0949-Control-27.raw]	402.54742431640625	23.9791029914667	3.21536024373333	84.3083542274667	81.09299398373336	2152134.25	1.7404386832277218E8	3	7939	0.2356346148301114	3.84135690802593	0.19089079356274283	402.5374755859375	402.5574035644531
116	402.5633239746094	16.6018324632					1	DETECTED	402.5633 m/z @16.60 [151020OFc1_NvH-0949-Control-27.raw]	402.5633239746094	16.6018324632	3.22505197146667	98.9422787669333	95.71722679546663	1351101.75	1.4621162057692853E8	3	7939	0.19413850434261093	1.6744709407848948	10.951788210636549	402.5574645996094	402.57330322265625
117	402.5773620605469	47.1416034050667					1	DETECTED	402.5774 m/z @47.14 [151020OFc1_NvH-0949-Control-27.raw]	402.5773620605469	47.1416034050667	3.83449093146667	94.5541327557333	90.71964182426663	278200.09375	1.435323366933303E8	0	7939	0.27316767989498913	1.0592638437742152	0.001392138707576112	402.5733337402344	402.5870666503906
118	402.6184997558594	24.0714249173333					1	DETECTED	402.6185 m/z @24.07 [151020OFc1_NvH-0949-Control-27.raw]	402.6184997558594	24.0714249173333	3.35137809066667	95.4522618176	92.10088372693333	1063183.625	1.3256677192784588E8	0	7939	0.1101706313266888	0.5098376189341772	0.061488124394745575	402.60894775390625	402.6282958984375
119	402.6540832519531	22.5343071786667					1	DETECTED	402.6541 m/z @22.53 [151020OFc1_NvH-0949-Control-27.raw]	402.6540832519531	22.5343071786667	3.610041136	97.3968564856	93.78681534959999	231812.21875	1.3470880553231883E8	0	7939	0.21005080311400803	0.513489261999867	6.021096165817983	402.6441650390625	402.660400390625
120	402.6710205078125	23.7992008613333					1	DETECTED	402.6710 m/z @23.80 [151020OFc1_NvH-0949-Control-27.raw]	402.6710205078125	23.7992008613333	6.0171149856	74.9819178037333	68.9648028181333	325165.3125	1.0259738787833264E8	0	7939	0.3637530820506072	0.6261868389652853	1.4332975244077406	402.6610412597656	402.6809997558594
121	402.6834716796875	21.9214473448					1	DETECTED	402.6835 m/z @21.92 [151020OFc1_NvH-0949-Control-27.raw]	402.6834716796875	21.9214473448	5.37612201973333	86.284499248	80.90837722826667	83701.375	1.0994200729800314E8	0	7939	0.06678464451598387	2.4450524736944286	5.97616397597775	402.6811828613281	402.6885986328125
122	402.6986999511719	25.9812538365333					1	DETECTED	402.6987 m/z @25.98 [151020OFc1_NvH-0949-Control-27.raw]	402.6986999511719	25.9812538365333	1.37167296293333	94.5170368984	93.14536393546666	1317819.0	1.6792297476134363E8	2	7939	0.3489780790619825	0.9101110376782809	0.21227273182178316	402.6889953613281	402.70745849609375
123	402.71746826171875	22.1466094557333					1	DETECTED	402.7175 m/z @22.15 [151020OFc1_NvH-0949-Control-27.raw]	402.71746826171875	22.1466094557333	2.7352720112	99.1588570085333	96.42358499733331	1890503.125	2.195116174758215E8	2	7939	8.835472021694898	2.823929321538097	2.1075799096727357	402.7074890136719	402.7274475097656
124	402.72772216796875	15.0719956490667					1	DETECTED	402.7277 m/z @15.07 [151020OFc1_NvH-0949-Control-27.raw]	402.72772216796875	15.0719956490667	3.11878437946667	72.9495970810667	69.83081270160002	114322.9453125	1.2696590738026538E8	0	7939	6.494220243801877	4.972268338337769	0.267558099161806	402.72747802734375	402.72991943359375
125	402.739990234375	30.4106487493333					1	DETECTED	402.7400 m/z @30.41 [151020OFc1_NvH-0949-Control-27.raw]	402.739990234375	30.4106487493333	2.99883408586667	95.1058340290667	92.10699994320002	1077875.875	1.7829254651355848E8	2	7939	5.960732330826353	2.4485777821010988	1.0668320619235334	402.7301330566406	402.749755859375
126	402.7579040527344	23.4195675976					1	DETECTED	402.7579 m/z @23.42 [151020OFc1_NvH-0949-Control-27.raw]	402.7579040527344	23.4195675976	3.57199595786667	97.5913205696	94.01932461173332	319964.09375	1.345573694951035E8	2	7939	0.059096899170963724	0.5471952325866098	0.07266931928945286	402.750244140625	402.767822265625
127	402.8189392089844	24.0619961818667					1	DETECTED	402.8189 m/z @24.06 [151020OFc1_NvH-0949-Control-27.raw]	402.8189392089844	24.0619961818667	1.42472870666667	99.9592918456	98.53456313893334	704309.6875	1.3351869356444503E8	0	7939	0.14630843683946537	4.386218469329147	0.05924990259311488	402.8089904785156	402.8285217285156
128	402.8581237792969	12.1058291042667					1	DETECTED	402.8581 m/z @12.11 [151020OFc1_NvH-0949-Control-27.raw]	402.8581237792969	12.1058291042667	0.0052229464	99.9808999242667	99.9756769778667	1656421.25	1.3849785809082615E8	0	7939	0.17181351968266867	18.218099479397864	0.9299587123606035	402.84820556640625	402.86810302734375
129	402.87164306640625	22.4199525648					1	DETECTED	402.8716 m/z @22.42 [151020OFc1_NvH-0949-Control-27.raw]	402.87164306640625	22.4199525648	0.0052229464	99.9808999242667	99.9756769778667	264716.375	1.4673532925615758E8	0	7939	20.35405028930041	0.5487940117370167	0.7309740405583028	402.8681640625	402.8809814453125
130	402.8909912109375	33.2452602762667					1	DETECTED	402.8910 m/z @33.25 [151020OFc1_NvH-0949-Control-27.raw]	402.8909912109375	33.2452602762667	0.0052229464	99.9915373093333	99.9863143629333	1601082.625	2.1286711963127032E8	3	7939	16.719630281411057	1.382375911882283	0.0197337083593922	402.8810119628906	402.9009704589844
131	402.9053649902344	19.9975340272					1	DETECTED	402.9054 m/z @20.00 [151020OFc1_NvH-0949-Control-27.raw]	402.9053649902344	19.9975340272	0.0052229464	99.9915373093333	99.9863143629333	122368.578125	1.6182548291679716E8	0	7939	30.446163010691095	4.384920743788546	0.01095897200797742	402.9010009765625	402.91534423828125
132	402.9202880859375	34.8152615248					1	DETECTED	402.9203 m/z @34.82 [151020OFc1_NvH-0949-Control-27.raw]	402.9202880859375	34.8152615248	0.0052229464	99.9592918456	99.95406889920001	55780.0703125	1.320714641443471E8	0	7939	32.04373963552132	1.3694087503818364	2.1020878818288846	402.9153747558594	402.9296569824219
133	402.94781494140625	11.6723070624					1	DETECTED	402.9478 m/z @11.67 [151020OFc1_NvH-0949-Control-27.raw]	402.94781494140625	11.6723070624	0.0052229464	99.8051079997333	99.7998850533333	346344.875	1.2100525665536897E8	4	7939	0.14386654336920124	0.6024953533308813	0.18680656405726534	402.9378356933594	402.9494323730469
134	402.9594421386719	15.2496504610667					1	DETECTED	402.9594 m/z @15.25 [151020OFc1_NvH-0949-Control-27.raw]	402.9594421386719	15.2496504610667	0.0858953482666667	99.858767912	99.77287256373334	886041.5625	1.495746085336872E8	4	7939	15.684451063737	1.0342590316099434	2.6580395963518466	402.949462890625	402.96942138671875
135	402.9695739746094	40.4990136704					1	DETECTED	402.9696 m/z @40.50 [151020OFc1_NvH-0949-Control-27.raw]	402.9695739746094	40.4990136704	0.0052229464	99.9123467493333	99.9071238029333	144325.65625	1.2469854067625296E8	0	7939	29.67303855520272	1.2435747430582809	2.596367826920225	402.9694519042969	402.9752502441406
136	402.98541259765625	33.6218141309333					1	DETECTED	402.9854 m/z @33.62 [151020OFc1_NvH-0949-Control-27.raw]	402.98541259765625	33.6218141309333	0.0052229464	99.8908513794667	99.8856284330667	416621.78125	1.3901615446519363E8	0	7939	0.12735258825075846	0.7369686099702574	116.77611024096873	402.9755859375	402.995361328125
137	403.0031433105469	44.2657796885333					1	DETECTED	403.0031 m/z @44.27 [151020OFc1_NvH-0949-Control-27.raw]	403.0031433105469	44.2657796885333	0.0167773677333333	98.7697782285333	98.75300086079996	106475.9453125	1.229718056000702E8	0	7939	0.15095024112121536	1.1726588675151541	1.7487594706776364	402.9954528808594	403.0088195800781
138	403.01922607421875	24.0171274605333					1	DETECTED	403.0192 m/z @24.02 [151020OFc1_NvH-0949-Control-27.raw]	403.01922607421875	24.0171274605333	0.0052229464	99.9378544376	99.9326314912	309764.34375	1.3378614162655546E8	0	7939	0.07855931505688218	12.039045052497674	5.581489308736059	403.0093078613281	403.0292053222656
139	403.0387878417969	21.645757156					1	DETECTED	403.0388 m/z @21.65 [151020OFc1_NvH-0949-Control-27.raw]	403.0387878417969	21.645757156	0.6565932608	99.9915373093333	99.3349440485333	81889.078125	1.1217090764764136E8	0	7939	23.42584481926518	2.790810726136397	4.57062336729621	403.02935791015625	403.0486755371094
140	403.0886535644531	48.3099070333333					1	DETECTED	403.0887 m/z @48.31 [151020OFc1_NvH-0949-Control-27.raw]	403.0886535644531	48.3099070333333	0.039772904	99.1804568530667	99.1406839490667	50411.9609375	1.2313396779851551E8	0	7939	74.67386983635241	1.0243891853593443	1.0617005075918284	403.0790100097656	403.0986022949219
141	403.1729431152344	23.8403502173333					1	DETECTED	403.1729 m/z @23.84 [151020OFc1_NvH-0949-Control-27.raw]	403.1729431152344	23.8403502173333	0.0052229464	99.9915373093333	99.9863143629333	155643.453125	1.5039834707427314E8	0	7939	0.19758779813270522	1.9853644310226224	6.845753288054998	403.1636962890625	403.1825256347656
142	403.1925354003906	12.0580443096					1	DETECTED	403.1925 m/z @12.06 [151020OFc1_NvH-0949-Control-27.raw]	403.1925354003906	12.0580443096	0.0974474930666667	99.4065128994667	99.30906540640004	999073.25	1.4715391402551866E8	3	7939	7.1784407067510365	36.108366282281594	2.5982887534723798	403.18255615234375	403.1947021484375
143	403.2047119140625	25.136827668					1	DETECTED	403.2047 m/z @25.14 [151020OFc1_NvH-0949-Control-27.raw]	403.2047119140625	25.136827668	3.7234800096	99.1588570085333	95.43537699893331	5052456.5	2.8587681695390606E8	3	7939	0.31356493542352126	0.5264478800414137	0.07190694406245274	403.1947326660156	403.2052917480469
144	403.2153015136719	21.7126765618667					1	DETECTED	403.2153 m/z @21.71 [151020OFc1_NvH-0949-Control-27.raw]	403.2153015136719	21.7126765618667	0.1555303312	99.2665269194667	99.1109965882667	8327412.5	4.908796352241246E8	2	7939	0.3066862048668888	0.6990490397252351	0.44014298582734956	403.205322265625	403.22528076171875
145	403.2261962890625	34.1838331501333					1	DETECTED	403.2262 m/z @34.18 [151020OFc1_NvH-0949-Control-27.raw]	403.2261962890625	34.1838331501333	0.0052229464	99.9915373093333	99.9863143629333	1232274.0	2.348410115265501E8	2	7939	13.513924209652593	0.5258890124022659	2.183816376122492	403.2253112792969	403.2344055175781
146	403.2444152832031	33.6949496698667					1	DETECTED	403.2444 m/z @33.69 [151020OFc1_NvH-0949-Control-27.raw]	403.2444152832031	33.6949496698667	0.120548475466667	99.9592918456	99.83874337013334	1523313.25	2.0134294768159702E8	2	7939	21.418092956860377	2.5668292366428034	3.3406975631200746	403.23443603515625	403.2543640136719
147	403.25555419921875	16.9545826117333					1	DETECTED	403.2556 m/z @16.95 [151020OFc1_NvH-0949-Control-27.raw]	403.25555419921875	16.9545826117333	2.72545332906667	99.0394128618667	96.31395953280003	334594.125	1.2942376212078547E8	0	7939	0.14797132640660138	1.8562289801812033	37.399955573917794	403.2544250488281	403.2650451660156
148	403.26788330078125	15.0992934013333					1	DETECTED	403.2679 m/z @15.10 [151020OFc1_NvH-0949-Control-27.raw]	403.26788330078125	15.0992934013333	2.9888716184	92.5772131552	89.5883415368	103619.1953125	1.4285568474397802E8	0	7939	0.0939813098540494	712.8437052557912	1.9110853542113155	403.2666320800781	403.27032470703125
149	403.2813720703125	89.7938845570667					1	DETECTED	403.2814 m/z @89.79 [151020OFc1_NvH-0949-Control-27.raw]	403.2813720703125	89.7938845570667	3.20554796106667	96.1529437546667	92.94739579360002	152277.125	1.895260346359629E8	0	7939	71.02938184273094	0.509781416243008	0.022805729376538554	403.2745361328125	403.2890319824219
150	403.3061218261719	92.1032975781333					1	DETECTED	403.3061 m/z @92.10 [151020OFc1_NvH-0949-Control-27.raw]	403.3061218261719	92.1032975781333	0.0858953482666667	99.8158099890667	99.72991464080003	48185.97265625	1.4463431646708563E8	0	7939	7.8616333428610545	0.5419079012449566	0.08381580248991319	403.2988586425781	403.314697265625
151	403.4287109375	25.0925573296					1	DETECTED	403.4287 m/z @25.09 [151020OFc1_NvH-0949-Control-27.raw]	403.4287109375	25.0925573296	0.509188438933333	94.8258250613333	94.31663662239997	163392.109375	1.2278444630550627E8	0	7939	0.6263664222686884	3.0518823406893323	0.03286705113199263	403.41912841796875	403.43865966796875
152	403.45428466796875	10.4637081037333					1	DETECTED	403.4543 m/z @10.46 [151020OFc1_NvH-0949-Control-27.raw]	403.45428466796875	10.4637081037333	3.35137809066667	99.0608628349333	95.70948474426663	1202602.625	1.4590266447730955E8	0	7939	0.13740948174453926	1.1673983938723218	9.466968918047144	403.4443054199219	403.4641418457031
153	403.4715270996094	33.3072533450667					1	DETECTED	403.4715 m/z @33.31 [151020OFc1_NvH-0949-Control-27.raw]	403.4715270996094	33.3072533450667	3.07034924053333	97.1600487082667	94.08969946773337	920236.875	1.6432062251560345E8	4	7939	12.650251214710213	0.5695367996676467	0.20828128653413078	403.46429443359375	403.4796142578125
154	403.4899597167969	12.8263042722667					1	DETECTED	403.4900 m/z @12.83 [151020OFc1_NvH-0949-Control-27.raw]	403.4899597167969	12.8263042722667	2.24619418933333	99.7942810824	97.54808689306668	1776115.75	1.6504211807279727E8	4	7939	0.27055244536089695	2.1044229544027915	2.9097193957217464	403.47998046875	403.4999084472656
155	403.5259094238281	12.0580443096					1	DETECTED	403.5259 m/z @12.06 [151020OFc1_NvH-0949-Control-27.raw]	403.5259094238281	12.0580443096	1.95338512986667	96.40981976	94.45643463013333	297025.71875	1.1865528135907E8	0	7939	5.161838132078298	8.004906894951066	3.411743610362303	403.51611328125	403.526123046875
156	403.5361328125	12.8490124669333					1	DETECTED	403.5361 m/z @12.85 [151020OFc1_NvH-0949-Control-27.raw]	403.5361328125	12.8490124669333	1.34007096933333	99.5144633192	98.17439234986668	8307542.5	2.4716802111170655E8	0	7939	0.1628118449734579	11.918271069919824	158.6665957586658	403.5261535644531	403.5461120605469
157	403.5508728027344	26.9526635965333					1	DETECTED	403.5509 m/z @26.95 [151020OFc1_NvH-0949-Control-27.raw]	403.5508728027344	26.9526635965333	3.2734658168	98.7912611829333	95.5177953661333	1030406.875	1.572441608702927E8	0	7939	0.7666323754634625	0.7211049585567936	0.0474136760528475	403.5461730957031	403.5606994628906
158	403.5636901855469	26.6190687285333					1	DETECTED	403.5637 m/z @26.62 [151020OFc1_NvH-0949-Control-27.raw]	403.5636901855469	26.6190687285333	3.5340462208	99.8051079997333	96.2710617789333	302972.78125	1.3891243413343653E8	3	7939	30.96496732194537	0.5211895796146383	0.04153830795097359	403.5608825683594	403.5727844238281
159	403.5830383300781	36.1345835936					1	DETECTED	403.5830 m/z @36.13 [151020OFc1_NvH-0949-Control-27.raw]	403.5830383300781	36.1345835936	0.968495776533333	96.4419004453333	95.47340466879997	1183688.625	1.5251444091156414E8	3	7939	0.3093828806735459	0.9750827833854795	1.0863386155705648	403.57318115234375	403.5924377441406
160	403.5992126464844	8.71697005466667					1	DETECTED	403.5992 m/z @8.72 [151020OFc1_NvH-0949-Control-27.raw]	403.5992126464844	8.71697005466667	2.1070932992	98.0574385138667	95.9503452146667	56560.12890625	1.2201002310660912E8	0	7939	9.226174277202919	9.48653920361081	0.08016823203771796	403.59326171875	403.6087646484375
161	403.67498779296875	11.6154513352					1	DETECTED	403.6750 m/z @11.62 [151020OFc1_NvH-0949-Control-27.raw]	403.67498779296875	11.6154513352	2.90959893653333	99.4928410018667	96.58324206533337	185916.890625	1.2590580304227561E8	0	7939	0.11305088121208584	0.5668573799943574	1.1561691920090917	403.6650695800781	403.684814453125
162	403.6971130371094	27.6276822744					1	DETECTED	403.6971 m/z @27.63 [151020OFc1_NvH-0949-Control-27.raw]	403.6971130371094	27.6276822744	3.85311546453333	99.5144633192	95.66134785466667	307103.40625	1.3098048341583288E8	0	7939	0.1397004259265131	0.511464509997361	0.05208433015690399	403.6874694824219	403.70135498046875
163	403.7113952636719	26.456923188					1	DETECTED	403.7114 m/z @26.46 [151020OFc1_NvH-0949-Control-27.raw]	403.7113952636719	26.456923188	3.1478240496	99.6544931578667	96.50666910826669	8425439.0	6.063112502249722E8	2	7939	2.204935339140558	0.9129531719388274	0.0377653550919598	403.701416015625	403.72137451171875
164	403.7292785644531	21.7620386813333					1	DETECTED	403.7293 m/z @21.76 [151020OFc1_NvH-0949-Control-27.raw]	403.7292785644531	21.7620386813333	2.64865804	99.6652094437333	97.0165514037333	6928880.5	3.3643235944080824E8	2	7939	0.2900719083274126	1.351530677387596	11.511776896875999	403.7214050292969	403.7392272949219
165	403.7395324707031	12.8490124669333					1	DETECTED	403.7395 m/z @12.85 [151020OFc1_NvH-0949-Control-27.raw]	403.7395324707031	12.8490124669333	3.09940372293333	99.6759115450667	96.57650782213337	1770758.375	2.8203018733201396E8	2	7939	19.53993042699763	0.7373379446055972	16.050559813294107	403.7392883300781	403.7494812011719
166	403.7519836425781	34.6619796682667					1	DETECTED	403.7520 m/z @34.66 [151020OFc1_NvH-0949-Control-27.raw]	403.7519836425781	34.6619796682667	3.26380758773333	99.6866033064	96.42279571866668	318238.59375	1.2346885817798485E8	0	7939	14.085011582985725	2.2220372618616024	0.7575454006480444	403.7496032714844	403.76190185546875
167	403.7685241699219	92.9995859136					1	DETECTED	403.7685 m/z @93.00 [151020OFc1_NvH-0949-Control-27.raw]	403.7685241699219	92.9995859136	0.935819706666667	99.6759115450667	98.74009183840003	50614.88671875	1.4671690631233168E8	0	7939	95.04095757699889	0.519978152447629	0.049225357224982245	403.7619934082031	403.77276611328125
168	403.7828369140625	92.9995859136					1	DETECTED	403.7828 m/z @93.00 [151020OFc1_NvH-0949-Control-27.raw]	403.7828369140625	92.9995859136	10.5576534149333	99.7080109216	89.15035750666671	117677.0078125	2.190089981359767E8	0	7939	85.31704617651036	0.5236070620053278	0.033690498143934766	403.77294921875	403.7830505371094
169	403.79351806640625	92.9995859136					1	DETECTED	403.7935 m/z @93.00 [151020OFc1_NvH-0949-Control-27.raw]	403.79351806640625	92.9995859136	1.55369792586667	99.7187484117333	98.16505048586663	230779.859375	1.627054133414017E8	0	7939	82.94220571188634	0.5183909111086699	0.037060513660739085	403.7845764160156	403.8034973144531
170	403.8039245605469	17.4241570626667					1	DETECTED	403.8039 m/z @17.42 [151020OFc1_NvH-0949-Control-27.raw]	403.8039245605469	17.4241570626667	3.19569431946667	99.9378544376	96.74216011813333	118994.953125	1.2959703143881592E8	0	7939	0.08782032380211291	3.312554187385578	2.08863006471293	403.8035583496094	403.81390380859375
171	403.8243103027344	22.6998737221333					1	DETECTED	403.8243 m/z @22.70 [151020OFc1_NvH-0949-Control-27.raw]	403.8243103027344	22.6998737221333	0.0626618856	99.7834043338667	99.7207424482667	145411.234375	1.3801501229710025E8	0	7939	12.462587684450895	3.831408254114905	6.699375118104465	403.8143310546875	403.8342590332031
172	403.8356018066406	90.3401944653333					1	DETECTED	403.8356 m/z @90.34 [151020OFc1_NvH-0949-Control-27.raw]	403.8356018066406	90.3401944653333	0.0974474930666667	99.8051079997333	99.70766050666663	58173.828125	1.223286652467931E8	0	7939	85.85628204120307	0.5370836987493718	0.05944702441553543	403.83441162109375	403.8443908691406
173	403.8544006347656	14.4028577805333					1	DETECTED	403.8544 m/z @14.40 [151020OFc1_NvH-0949-Control-27.raw]	403.8544006347656	14.4028577805333	0.0167773677333333	99.9378544376	99.92107706986666	112979.28125	1.7405705540415674E8	0	7939	7.313259302033041	6.745886446861922	0.20831774482044133	403.84442138671875	403.8600158691406
174	403.8700256347656	12.8800099882667					1	DETECTED	403.8700 m/z @12.88 [151020OFc1_NvH-0949-Control-27.raw]	403.8700256347656	12.8800099882667	0.039772904	99.9915373093333	99.9517644053333	5086588.0	2.962836224023902E8	3	7939	0.16955922652769573	0.9554104854959393	0.998173186580169	403.86004638671875	403.8800048828125
175	403.885009765625	26.8889325757333					1	DETECTED	403.8850 m/z @26.89 [151020OFc1_NvH-0949-Control-27.raw]	403.885009765625	26.8889325757333	0.0744579285333333	99.9808999242667	99.90644199573336	633013.625	1.5941774540222898E8	3	7939	10.709398461569915	2.2334375820317898	0.1926411895638031	403.8800354003906	403.89495849609375
176	403.9025573730469	26.5461386954667					1	DETECTED	403.9026 m/z @26.55 [151020OFc1_NvH-0949-Control-27.raw]	403.9025573730469	26.5461386954667	0.0052229464	99.9701156565333	99.9648927101333	226054.859375	1.6268294942782858E8	0	7939	20.52824757691735	2.2558846577758733	3.317011773487749	403.89501953125	403.9076843261719
177	403.9176940917969	36.1462315776					1	DETECTED	403.9177 m/z @36.15 [151020OFc1_NvH-0949-Control-27.raw]	403.9176940917969	36.1462315776	0.0167773677333333	99.9485353933333	99.93175802559996	1083227.25	1.7172956302622193E8	3	7939	0.202582966854294	0.5910262793276475	7.877416262004758	403.9078369140625	403.92767333984375
178	403.9281005859375	91.0494931085333					1	DETECTED	403.9281 m/z @91.05 [151020OFc1_NvH-0949-Control-27.raw]	403.9281005859375	91.0494931085333	0.0052229464	99.9123467493333	99.9071238029333	89968.40625	1.2282187139066572E8	0	7939	0.08078948488832793	0.534033024285826	0.09138779428960359	403.9277038574219	403.93804931640625
179	403.95208740234375	26.456923188					1	DETECTED	403.9521 m/z @26.46 [151020OFc1_NvH-0949-Control-27.raw]	403.95208740234375	26.456923188	0.0052229464	99.9592918456	99.95406889920001	823511.8125	1.8790239188461694E8	0	7939	16.0487619995439	2.541306244680753	4.73653006178921	403.942138671875	403.9620666503906
180	403.9657287597656	26.7990985533333					1	DETECTED	403.9657 m/z @26.80 [151020OFc1_NvH-0949-Control-27.raw]	403.9657287597656	26.7990985533333	0.0858953482666667	99.9915373093333	99.90564196106664	511440.59375	1.6592854632477826E8	0	7939	6.57631770855097	0.5267660505540617	0.05258516965597389	403.9621276855469	403.97564697265625
181	403.978271484375	20.6649803256					1	DETECTED	403.9783 m/z @20.66 [151020OFc1_NvH-0949-Control-27.raw]	403.978271484375	20.6649803256	0.3612192808	99.9915373093333	99.6303180285333	168440.640625	1.3716739931053364E8	0	7939	70.54330297038385	3.384676931907443	3190.6754196975544	403.9757385253906	403.9836120605469
182	403.9936828613281	10.9265531656					1	DETECTED	403.9937 m/z @10.93 [151020OFc1_NvH-0949-Control-27.raw]	403.9936828613281	10.9265531656	0.383685604	99.9915373093333	99.6078517053333	1095268.625	1.6241674054517072E8	4	7939	1.9518134639494917	6.758369291326039	473.5384680908426	403.9837341308594	404.003662109375
183	404.00396728515625	17.4348771288					1	DETECTED	404.0040 m/z @17.43 [151020OFc1_NvH-0949-Control-27.raw]	404.00396728515625	17.4348771288	0.0858953482666667	99.9808999242667	99.89500457600003	140632.140625	1.5293459211713517E8	0	7939	0.07263551258215273	2.8231398138031034	848.9928621826874	404.0037536621094	404.0071105957031
184	404.0171203613281	36.2393957056					1	DETECTED	404.0171 m/z @36.24 [151020OFc1_NvH-0949-Control-27.raw]	404.0171203613281	36.2393957056	0.0167773677333333	99.9915373093333	99.97475994159996	166087.640625	1.3925384825498328E8	0	7939	63.81776603172462	1.551961996117338	3.0049468807168247	404.00714111328125	404.0269470214844
185	404.0308532714844	93.2614851266667					1	DETECTED	404.0309 m/z @93.26 [151020OFc1_NvH-0949-Control-27.raw]	404.0308532714844	93.2614851266667	0.201641642133333	99.9231236621333	99.72148201999997	163992.0625	1.3560379653527424E8	0	7939	46.795787556895206	0.5075803086714333	0.020977220198932726	404.0271911621094	404.031982421875
186	404.0419921875	93.2486678882667					1	DETECTED	404.0420 m/z @93.25 [151020OFc1_NvH-0949-Control-27.raw]	404.0419921875	93.2486678882667	0.622388858666667	99.9808999242667	99.35851106560003	171235.453125	1.3542152460251677E8	0	7939	6.854193924506092	0.9522778784835917	0.6201336767735754	404.0320129394531	404.0519714355469
187	404.065185546875	93.2382933736					1	DETECTED	404.0652 m/z @93.24 [151020OFc1_NvH-0949-Control-27.raw]	404.065185546875	93.2382933736	3.1478240496	99.9808999242667	96.83307587466669	167082.109375	1.4176120062151083E8	0	7939	0.1557933182462392	0.5843840058895771	0.13088592574102648	404.0553894042969	404.06585693359375
188	404.0760498046875	93.1190202698667					1	DETECTED	404.0760 m/z @93.12 [151020OFc1_NvH-0949-Control-27.raw]	404.0760498046875	93.1190202698667	0.305045171733333	99.9123467493333	99.60730157759997	223260.03125	1.3646851481927726E8	0	7939	2.0443157497394964	0.9265488487597439	0.22815883510698548	404.0660705566406	404.0791931152344
189	404.08929443359375	92.8980370192					1	DETECTED	404.0893 m/z @92.90 [151020OFc1_NvH-0949-Control-27.raw]	404.08929443359375	92.8980370192	0.0052229464	99.6973782152	99.69215526880001	228404.671875	1.3941878513988632E8	0	7939	1.742323568697742	0.7249847849498808	0.4009295465473847	404.0794982910156	404.0947265625
190	404.1047668457031	92.8755638629333					1	DETECTED	404.1048 m/z @92.88 [151020OFc1_NvH-0949-Control-27.raw]	404.1047668457031	92.8755638629333	0.6107662656	99.6973782152	99.0866119496	277635.65625	1.6201140268212584E8	0	7939	3.0279202028266923	0.5586008746856529	0.21905662712293628	404.09490966796875	404.10943603515625
191	404.1195373535156	89.2510884869333					1	DETECTED	404.1195 m/z @89.25 [151020OFc1_NvH-0949-Control-27.raw]	404.1195373535156	89.2510884869333	0.039772904	99.6973782152	99.6576053112	2638703.0	2.17788961879701E8	3	7939	0.6287242783510294	1.669364608426607	1.482386740158984	404.10992431640625	404.12945556640625
192	404.1303405761719	92.9128990549333					1	DETECTED	404.1303 m/z @92.91 [151020OFc1_NvH-0949-Control-27.raw]	404.1303405761719	92.9128990549333	0.6107662656	95.4842761045333	94.87350983893329	192614.75	1.2058122603740245E8	0	7939	2.528569845662844	0.7381373557131468	1.1054067467350501	404.1296081542969	404.1363525390625
193	404.14642333984375	92.8633206496					1	DETECTED	404.1464 m/z @92.86 [151020OFc1_NvH-0949-Control-27.raw]	404.14642333984375	92.8633206496	0.0052229464	99.6973782152	99.69215526880001	194376.828125	7.173613102342162E7	0	7939	1.81761214908677	0.5092950683670021	0.10767239957970866	404.13653564453125	404.14654541015625
194	404.1567687988281	92.5772131552					1	DETECTED	404.1568 m/z @92.58 [151020OFc1_NvH-0949-Control-27.raw]	404.1567687988281	92.5772131552	0.0283500773333333	99.6973782152	99.66902813786668	252800.96875	1.2884136432744847E8	0	7939	2.8596609280413077	0.6710581983659047	7.671163145471964	404.1468200683594	404.15869140625
195	404.168701171875	92.5552173821333					1	DETECTED	404.1687 m/z @92.56 [151020OFc1_NvH-0949-Control-27.raw]	404.168701171875	92.5552173821333	0.0052229464	99.9915373093333	99.9863143629333	331882.96875	1.5275782955984092E8	3	7939	0.6121507632458787	0.5392678172417746	0.7735597983143496	404.15887451171875	404.17864990234375
196	404.1923522949219	90.0886772066667					1	DETECTED	404.1924 m/z @90.09 [151020OFc1_NvH-0949-Control-27.raw]	404.1923522949219	90.0886772066667	0.0052229464	99.9915373093333	99.9863143629333	2708641.0	1.8559614001938036E8	2	7939	0.10265113703168538	0.5129932449562512	7.027647087094739	404.182373046875	404.193603515625
197	404.20361328125	25.4549364784					1	DETECTED	404.2036 m/z @25.45 [151020OFc1_NvH-0949-Control-27.raw]	404.20361328125	25.4549364784	0.0052229464	99.2343086581333	99.2290857117333	1.3864247E7	6.858749517491618E8	2	7939	0.312333488566793	0.8453168466608202	0.058560598690387204	404.1936340332031	404.2135925292969
198	404.2138366699219	28.5046247728					1	DETECTED	404.2138 m/z @28.50 [151020OFc1_NvH-0949-Control-27.raw]	404.2138366699219	28.5046247728	0.0167773677333333	96.7848484928	96.76807112506665	1838341.25	2.2384269590734887E8	2	7939	61.640991703454446	3.0745984321071393	0.5926277338367334	404.213623046875	404.2209167480469
199	404.2309265136719	21.7620386813333					1	DETECTED	404.2309 m/z @21.76 [151020OFc1_NvH-0949-Control-27.raw]	404.2309265136719	21.7620386813333	0.0052229464	99.9808999242667	99.9756769778667	3221240.0	3.738727407262686E8	3	7939	4.254176874939791	0.5373051448024153	0.3340073269219671	404.220947265625	404.2408752441406
200	404.2444152832031	10.9370533197333					1	DETECTED	404.2444 m/z @10.94 [151020OFc1_NvH-0949-Control-27.raw]	404.2444152832031	10.9370533197333	0.0167773677333333	99.0286043144	99.01182694666666	1023960.25	2.2625985301765114E8	2	7939	21.521436236193303	156.61371508389956	345.66997678081873	404.2409362792969	404.2543640136719
201	404.26300048828125	24.6811455829333					1	DETECTED	404.2630 m/z @24.68 [151020OFc1_NvH-0949-Control-27.raw]	404.26300048828125	24.6811455829333	0.0283500773333333	98.4890131210667	98.46066304373338	358833.21875	1.4833688602395386E8	0	7939	0.16208727337466655	8.617927063972246	15.284981998011258	404.2545166015625	404.2729797363281
202	404.2754821777344	92.6711203786667					1	DETECTED	404.2755 m/z @92.67 [151020OFc1_NvH-0949-Control-27.raw]	404.2754821777344	92.6711203786667	0.0283500773333333	94.9143347933333	94.88598471599997	297783.3125	1.4693953178278616E8	2	7939	1.1939805221660578	0.6220997691122194	0.25656080894804784	404.27301025390625	404.2773132324219
203	404.2873229980469	92.7007304917333					1	DETECTED	404.2873 m/z @92.70 [151020OFc1_NvH-0949-Control-27.raw]	404.2873229980469	92.7007304917333	0.0283500773333333	94.9143347933333	94.88598471599997	336883.375	1.67702095721768E8	0	7939	0.45596280459756144	0.5836350932392281	0.19462721388760804	404.2774353027344	404.2972717285156
204	404.3001403808594	91.4402216896					1	DETECTED	404.3001 m/z @91.44 [151020OFc1_NvH-0949-Control-27.raw]	404.3001403808594	91.4402216896	0.0512058416	94.8452898733333	94.7940840317333	167262.390625	1.43789197705221E8	0	7939	0.17695884926094152	10.151591038729201	0.028238476091122393	404.2973327636719	404.3007507324219
205	404.3107604980469	92.6885783909333					1	DETECTED	404.3108 m/z @92.69 [151020OFc1_NvH-0949-Control-27.raw]	404.3107604980469	92.6885783909333	0.039772904	98.4672800448	98.4275071408	331071.96875	3.4456379961347234E8	0	7939	0.7646750451625621	0.5640269734673939	0.09093310066689655	404.3008117675781	404.32073974609375
206	404.3208312988281	90.1599569301333					1	DETECTED	404.3208 m/z @90.16 [151020OFc1_NvH-0949-Control-27.raw]	404.3208312988281	90.1599569301333	0.679384429333333	98.4672800448	97.78789561546667	261507.78125	1.5522378475782585E8	0	7939	15.232766064975323	0.9563299075666102	0.3543884002178622	404.3208312988281	404.32659912109375
207	404.3366394042969	90.1500740346667					1	DETECTED	404.3366 m/z @90.15 [151020OFc1_NvH-0949-Control-27.raw]	404.3366394042969	90.1500740346667	0.0512058416	99.5144633192	99.46325747760001	287485.84375	1.4248316277103934E8	0	7939	11.778028102878437	0.6779523882985768	0.5391735850402568	404.32666015625	404.34210205078125
208	404.3521728515625	83.4634873130667					1	DETECTED	404.3522 m/z @83.46 [151020OFc1_NvH-0949-Control-27.raw]	404.3521728515625	83.4634873130667	0.0512058416	98.4672800448	98.41607420320001	481803.0625	1.721612742110484E8	0	7939	10.50929812321121	0.9848937477542817	1.6684072841372364	404.34234619140625	404.3621520996094
209	404.3727111816406	86.0721639637333					1	DETECTED	404.3727 m/z @86.07 [151020OFc1_NvH-0949-Control-27.raw]	404.3727111816406	86.0721639637333	0.0626618856	98.4672800448	98.40461815920001	456482.03125	1.8038821978538585E8	0	7939	9.35452565848054	1.1553035237407578	0.2881219129290273	404.3627624511719	404.3826904296875
210	404.39166259765625	89.9633198968					1	DETECTED	404.3917 m/z @89.96 [151020OFc1_NvH-0949-Control-27.raw]	404.39166259765625	89.9633198968	0.0626618856	98.4672800448	98.40461815920001	437046.6875	1.8186970237771347E8	0	7939	0.2063459248382742	0.6725102882397053	0.46931432523000993	404.38275146484375	404.4016418457031
211	404.4073791503906	89.9725866768					1	DETECTED	404.4074 m/z @89.97 [151020OFc1_NvH-0949-Control-27.raw]	404.4073791503906	89.9725866768	0.2246918376	98.4672800448	98.2425882072	406626.9375	1.8161426011330885E8	3	7939	2.5561890040123103	1.2202708894089618	1.355060091547055	404.40167236328125	404.4085998535156
212	404.4186096191406	89.9521199386667					1	DETECTED	404.4186 m/z @89.95 [151020OFc1_NvH-0949-Control-27.raw]	404.4186096191406	89.9521199386667	0.0858953482666667	98.6942413554667	98.60834600720004	583905.5625	1.973478094620762E8	2	7939	0.14649700209810135	0.6000318433751706	0.8603046712344468	404.40863037109375	404.42724609375
213	404.437255859375	89.9217518776					1	DETECTED	404.4373 m/z @89.92 [151020OFc1_NvH-0949-Control-27.raw]	404.437255859375	89.9217518776	0.0858953482666667	99.2019359368	99.11604058853334	589528.5625	1.941645879778131E8	0	7939	4.555797520405804	0.5430134430598742	0.5209148306359516	404.4272766113281	404.4402160644531
214	404.4502258300781	89.7722926712					1	DETECTED	404.4502 m/z @89.77 [151020OFc1_NvH-0949-Control-27.raw]	404.4502258300781	89.7722926712	0.0974474930666667	95.6911504232	95.59370293013333	924317.875	2.1056946970341235E8	3	7939	71.90920149417664	0.5017997918778524	0.9077430599366327	404.44024658203125	404.4505615234375
215	404.4605712890625	89.7722926712					1	DETECTED	404.4606 m/z @89.77 [151020OFc1_NvH-0949-Control-27.raw]	404.4605712890625	89.7722926712	0.0974474930666667	99.3740448184	99.27659732533333	964520.9375	1.9226906114931983E8	0	7939	8.518191293044381	0.5655584869941607	0.2714135762789982	404.4505920410156	404.468994140625
216	404.47900390625	89.7722926712					1	DETECTED	404.4790 m/z @89.77 [151020OFc1_NvH-0949-Control-27.raw]	404.47900390625	89.7722926712	0.131998452	96.6023445066667	96.47034605466669	1217280.5	1.8832445955480298E8	0	7939	8.609042009768984	0.9513621959112109	0.1560331664217815	404.4690246582031	404.48895263671875
217	404.4896240234375	81.2789488770667					1	DETECTED	404.4896 m/z @81.28 [151020OFc1_NvH-0949-Control-27.raw]	404.4896240234375	81.2789488770667	0.131998452	99.5577063682667	99.42570791626669	932436.25	2.6120153204960015E8	0	7939	78.91143764383807	0.5402014219807897	0.07892223880390328	404.489013671875	404.49688720703125
218	404.50689697265625	81.2789488770667					1	DETECTED	404.5069 m/z @81.28 [151020OFc1_NvH-0949-Control-27.raw]	404.50689697265625	81.2789488770667	0.131998452	99.7509421608	99.61894370879999	1205875.25	2.86432425365043E8	2	7939	20.568255698146984	0.5803752572199904	0.5631820987694486	404.4969787597656	404.5168762207031
219	404.5177307128906	89.8295315557333					1	DETECTED	404.5177 m/z @89.83 [151020OFc1_NvH-0949-Control-27.raw]	404.5177307128906	89.8295315557333	0.143779978933333	96.7742028232	96.63042284426666	1129467.25	4.079454355355647E8	3	7939	8.56685215050554	0.7513656359410198	0.08997654959806943	404.51690673828125	404.5251159667969
220	404.5351257324219	17.9234721098667					1	DETECTED	404.5351 m/z @17.92 [151020OFc1_NvH-0949-Control-27.raw]	404.5351257324219	17.9234721098667	0.143779978933333	96.5596323709333	96.41585239199996	3888428.25	4.5884746805622256E8	3	7939	0.16328156511439929	0.9760786549736257	1.177017222199691	404.525146484375	404.5450744628906
221	404.55572509765625	40.5402318216					1	DETECTED	404.5557 m/z @40.54 [151020OFc1_NvH-0949-Control-27.raw]	404.55572509765625	40.5402318216	0.599568790933333	97.3753878397333	96.77581904879997	1340680.5	3.71104305988616E8	3	7939	0.18058339229751397	1.6906641271898726	0.13651302593335451	404.5457458496094	404.5657043457031
222	404.57122802734375	35.2496353493333					1	DETECTED	404.5712 m/z @35.25 [151020OFc1_NvH-0949-Control-27.raw]	404.57122802734375	35.2496353493333	1.58502036346667	99.5577063682667	97.97268600480002	584383.75	2.4568766926652205E8	3	7939	11.524355348619277	1.0192830497503105	0.3996935456339811	404.56573486328125	404.5737609863281
223	404.5837707519531	28.0969852776					1	DETECTED	404.5838 m/z @28.10 [151020OFc1_NvH-0949-Control-27.raw]	404.5837707519531	28.0969852776	0.946673566666667	96.9131867178667	95.96651315120003	5186761.5	3.1830137578215396E8	3	7939	0.16070937789209339	0.6739204189243357	0.057174342923731025	404.57379150390625	404.59375
224	404.6000061035156	85.0003987714667					1	DETECTED	404.6000 m/z @85.00 [151020OFc1_NvH-0949-Control-27.raw]	404.6000061035156	85.0003987714667	1.5955015304	92.3323803818667	90.7368788514667	568112.8125	2.353349370908661E8	3	7939	8.299790064194468	0.5012078984778738	0.00958949266281931	404.5937805175781	404.6099548339844
225	404.61834716796875	46.4057946242667					1	DETECTED	404.6183 m/z @46.41 [151020OFc1_NvH-0949-Control-27.raw]	404.61834716796875	46.4057946242667	0.935819706666667	98.6077612125333	97.67194150586664	362479.84375	2.3261267862909544E8	3	7939	11.939963531886328	0.9288938901262649	0.5332764313842888	404.6100158691406	404.6282958984375
226	404.6315612792969	54.0611975141333					1	DETECTED	404.6316 m/z @54.06 [151020OFc1_NvH-0949-Control-27.raw]	404.6315612792969	54.0611975141333	0.935819706666667	99.3740448184	98.43822511173333	231508.3125	2.9988603131530046E8	0	7939	40.642508649443485	0.7920194325949952	0.4380750536541774	404.62835693359375	404.6322326660156
227	404.6422424316406	70.3191203565333					1	DETECTED	404.6422 m/z @70.32 [151020OFc1_NvH-0949-Control-27.raw]	404.6422424316406	70.3191203565333	0.935819706666667	95.5270152197333	94.59119551306664	570116.3125	2.3178208426644433E8	3	7939	4.736262663448045	0.5595432236598505	0.6111120489732549	404.63226318359375	404.6522216796875
228	404.65863037109375	70.3191203565333					1	DETECTED	404.6586 m/z @70.32 [151020OFc1_NvH-0949-Control-27.raw]	404.65863037109375	70.3191203565333	0.531665031466667	99.7942810824	99.26261605093333	390749.78125	2.6767915051541504E8	0	7939	1.9687372247063166	0.5029550205036855	0.1238345787492384	404.6522521972656	404.66778564453125
229	404.67779541015625	70.0172701184					1	DETECTED	404.6778 m/z @70.02 [151020OFc1_NvH-0949-Control-27.raw]	404.67779541015625	70.0172701184	0.531665031466667	98.2645985528	97.73293352133332	475511.15625	2.6237931134587196E8	3	7939	30.488016597143144	0.5713816072664646	0.031067954263730976	404.6678161621094	404.67822265625
230	404.688232421875	70.0172701184					1	DETECTED	404.6882 m/z @70.02 [151020OFc1_NvH-0949-Control-27.raw]	404.688232421875	70.0172701184	0.531665031466667	94.7873260522667	94.25566102080003	492164.5	2.703343160088012E8	3	7939	19.13653251348375	0.8884516711674622	0.022160062244765015	404.6782531738281	404.6949157714844
231	404.7049255371094	25.4549364784					1	DETECTED	404.7049 m/z @25.45 [151020OFc1_NvH-0949-Control-27.raw]	404.7049255371094	25.4549364784	0.0744579285333333	94.1415497432	94.06709181466667	5821344.5	4.122663786642203E8	2	7939	0.2631065822369649	0.7314652656882393	227.5501616347076	404.6949462890625	404.71490478515625
232	404.7155456542969	28.4668876792					1	DETECTED	404.7155 m/z @28.47 [151020OFc1_NvH-0949-Control-27.raw]	404.7155456542969	28.4668876792	0.531665031466667	96.8169042834667	96.28523925200003	592313.3125	3.142672186648328E8	2	7939	13.289518110743082	2.6345360919833296	1.4856233297425383	404.7149353027344	404.7217102050781
233	404.7317199707031	12.5136522397333					1	DETECTED	404.7317 m/z @12.51 [151020OFc1_NvH-0949-Control-27.raw]	404.7317199707031	12.5136522397333	0.0744579285333333	98.2211073301333	98.14664940159996	1574873.125	3.8327839784805936E8	2	7939	0.19762173363031899	1.6444873542485265	317.4751206161929	404.72174072265625	404.74169921875
234	404.744384765625	69.9747560189333					1	DETECTED	404.7444 m/z @69.97 [151020OFc1_NvH-0949-Control-27.raw]	404.744384765625	69.9747560189333	0.0744579285333333	93.6572445061333	93.58278657759996	730793.5625	2.950281960221624E8	2	7939	26.377134842481702	0.621376989741784	0.704851534928703	404.7417297363281	404.75433349609375
235	404.7586669921875	69.9747560189333					1	DETECTED	404.7587 m/z @69.97 [151020OFc1_NvH-0949-Control-27.raw]	404.7586669921875	69.9747560189333	0.0744579285333333	94.7238619029333	94.64940397439996	640674.0	3.500868961500283E8	2	7939	22.433726734486186	0.5706440387737703	0.24080866779082538	404.75439453125	404.7686462402344
236	404.7688293457031	43.0345182474667					1	DETECTED	404.7688 m/z @43.03 [151020OFc1_NvH-0949-Control-27.raw]	404.7688293457031	43.0345182474667	0.201641642133333	84.4267033429333	84.22506170079996	276506.625	3.275477894001198E8	4	7939	39.73664631342399	1.0489902263687023	13.63436206898645	404.7686767578125	404.7716369628906
237	404.7816467285156	71.2123605922667					1	DETECTED	404.7816 m/z @71.21 [151020OFc1_NvH-0949-Control-27.raw]	404.7816467285156	71.2123605922667	0.0744579285333333	99.6007997442667	99.52634181573336	429745.3125	3.7459606165288365E8	0	7939	29.997589937507954	0.524066072460378	0.10685012385865768	404.77166748046875	404.7916259765625
238	404.794677734375	48.8330861541333					1	DETECTED	404.7947 m/z @48.83 [151020OFc1_NvH-0949-Control-27.raw]	404.794677734375	48.8330861541333	0.0744579285333333	96.0569091568	95.98245122826667	286356.5625	3.698140063878332E8	0	7939	32.56665195246066	0.771243943687133	0.9451774077382398	404.7916564941406	404.7985534667969
239	404.8085632324219	66.0131960472					1	DETECTED	404.8086 m/z @66.01 [151020OFc1_NvH-0949-Control-27.raw]	404.8085632324219	66.0131960472	0.201641642133333	99.7187484117333	99.51710676959996	544463.5	3.844875948680631E8	3	7939	21.07890787273856	0.602864127933427	0.08202470769495432	404.798583984375	404.81854248046875
240	404.8249206542969	44.1466076744					1	DETECTED	404.8249 m/z @44.15 [151020OFc1_NvH-0949-Control-27.raw]	404.8249206542969	44.1466076744	0.201641642133333	99.8373892304	99.63574758826667	484181.0625	3.638704757396989E8	0	7939	16.348497785409087	0.8531094498816376	0.7383164967860347	404.8185729980469	404.83489990234375
241	404.8353576660156	30.6606128085333					1	DETECTED	404.8354 m/z @30.66 [151020OFc1_NvH-0949-Control-27.raw]	404.8353576660156	30.6606128085333	0.3612192808	97.3539526413333	96.9927333605333	295898.8125	4.184344395049249E8	0	7939	31.676358600762168	1.298871589702517	0.33674152134666796	404.8349304199219	404.83697509765625
242	404.84698486328125	61.6652914666667					1	DETECTED	404.8470 m/z @61.67 [151020OFc1_NvH-0949-Control-27.raw]	404.84698486328125	61.6652914666667	0.143779978933333	99.7834043338667	99.63962435493336	557288.5625	3.7461487523176134E8	0	7939	15.287516266769742	0.6308780167990153	0.007158916979003834	404.8370056152344	404.8522033691406
243	404.8622131347656	23.6754458677333					1	DETECTED	404.8622 m/z @23.68 [151020OFc1_NvH-0949-Control-27.raw]	404.8622131347656	23.6754458677333	0.143779978933333	99.9915373093333	99.84775733039996	690820.0625	4.524245564419442E8	3	7939	0.8790077038574786	4.012500807773527	4.1007916060362	404.85223388671875	404.8653259277344
244	404.8753356933594	17.5150575117333					1	DETECTED	404.8753 m/z @17.52 [151020OFc1_NvH-0949-Control-27.raw]	404.8753356933594	17.5150575117333	0.039772904	99.8908513794667	99.8510784754667	2046960.625	4.3832565611110836E8	3	7939	0.5469662386576246	0.6369850412998881	3.624791357540968	404.8653564453125	404.88531494140625
245	404.89202880859375	26.5316637394667					1	DETECTED	404.8920 m/z @26.53 [151020OFc1_NvH-0949-Control-27.raw]	404.89202880859375	26.5316637394667	0.0052229464	99.9485353933333	99.9433124469333	1122038.375	3.413388592954462E8	3	7939	15.09066842288583	1.4159307462392734	0.3327266427835044	404.8853454589844	404.9020080566406
246	404.9031066894531	16.0236374066667					1	DETECTED	404.9031 m/z @16.02 [151020OFc1_NvH-0949-Control-27.raw]	404.9031066894531	16.0236374066667	0.0626618856	99.9808999242667	99.9182380386667	971091.4375	3.410005800908485E8	3	7939	0.15723802684662047	17.51689478139976	12.250636662893735	404.90203857421875	404.9079284667969
247	404.9179382324219	28.0969852776					1	DETECTED	404.9179 m/z @28.10 [151020OFc1_NvH-0949-Control-27.raw]	404.9179382324219	28.0969852776	0.0052229464	99.9485353933333	99.9433124469333	3667258.75	3.555619452763501E8	3	7939	0.33441568284123235	3.5501361915402287	0.07667701544410785	404.907958984375	404.92791748046875
248	404.932373046875	24.9595667912					1	DETECTED	404.9324 m/z @24.96 [151020OFc1_NvH-0949-Control-27.raw]	404.932373046875	24.9595667912	0.0167773677333333	99.9808999242667	99.96412255653335	289961.5625	3.3872595030563E8	0	7939	38.31131238356994	0.5584564507651181	14.322926828208779	404.9279479980469	404.9368591308594
249	404.9468688964844	21.645757156					1	DETECTED	404.9469 m/z @21.65 [151020OFc1_NvH-0949-Control-27.raw]	404.9468688964844	21.645757156	0.0052229464	99.9592918456	99.95406889920001	1446958.5	3.393181177387789E8	0	7939	0.11415035465355317	3.9643779641674843	0.14593907302638928	404.93695068359375	404.95684814453125
250	404.96014404296875	45.3372069928					1	DETECTED	404.9601 m/z @45.34 [151020OFc1_NvH-0949-Control-27.raw]	404.96014404296875	45.3372069928	0.270565705866667	99.9231236621333	99.65255795626663	317723.9375	3.1749640521614814E8	0	7939	16.08923760819826	0.7971195785866872	0.4573430477890723	404.9568786621094	404.9620056152344
251	404.9720153808594	50.1717936034667					1	DETECTED	404.9720 m/z @50.17 [151020OFc1_NvH-0949-Control-27.raw]	404.9720153808594	50.1717936034667	0.0052229464	99.7080109216	99.70278797520001	317892.125	2.4484701232516187E8	0	7939	18.75416897929177	0.6153138988227146	0.7602488543844608	404.9620361328125	404.98199462890625
252	404.9879150390625	50.1717936034667					1	DETECTED	404.9879 m/z @50.17 [151020OFc1_NvH-0949-Control-27.raw]	404.9879150390625	50.1717936034667	0.0858953482666667	99.9592918456	99.87339649733335	295187.28125	2.534567348827825E8	5	7939	17.646300245421124	0.6423423933239099	0.9118341213121756	404.9820251464844	404.99786376953125
253	405.00018310546875	57.7881789448					1	DETECTED	405.0002 m/z @57.79 [151020OFc1_NvH-0949-Control-27.raw]	405.00018310546875	57.7881789448	3.51493418933333	99.6544931578667	96.13955896853336	254867.90625	3.615634011726941E8	0	7939	17.33788299836175	1.0809665687812724	1.4226259102636767	404.9979248046875	405.0008850097656
254	405.0108947753906	45.5642314498667					1	DETECTED	405.0109 m/z @45.56 [151020OFc1_NvH-0949-Control-27.raw]	405.0108947753906	45.5642314498667	0.0283500773333333	99.9016838112	99.87333373386667	329689.5625	2.5737900721448308E8	5	7939	13.568959058511943	0.8244782941200498	0.39195991255124946	405.0009460449219	405.0208740234375
255	405.02703857421875	40.7739546309333					1	DETECTED	405.0270 m/z @40.77 [151020OFc1_NvH-0949-Control-27.raw]	405.02703857421875	40.7739546309333	0.0052229464	99.9915373093333	99.9863143629333	296269.3125	2.2658515152873427E8	0	7939	16.868907991472764	2.195884102138667	0.2848951120888805	405.0209655761719	405.0368347167969
256	405.04248046875	50.3625485693333					1	DETECTED	405.0425 m/z @50.36 [151020OFc1_NvH-0949-Control-27.raw]	405.04248046875	50.3625485693333	0.2362331912	98.9530786045333	98.7168454133333	221439.171875	4.198621130832409E8	0	7939	18.854099184792204	1.0232997643384931	0.3377554620151978	405.037109375	405.04656982421875
257	405.0567321777344	22.3177472418667					1	DETECTED	405.0567 m/z @22.32 [151020OFc1_NvH-0949-Control-27.raw]	405.0567321777344	22.3177472418667	2.2054425248	99.8908513794667	97.68540885466669	255805.21875	1.898292374185318E8	0	7939	35.62668788407815	1.2398156981375719	6.679074046746335	405.047119140625	405.06658935546875
258	405.0693054199219	44.8974573605333					1	DETECTED	405.0693 m/z @44.90 [151020OFc1_NvH-0949-Control-27.raw]	405.0693054199219	44.8974573605333	1.12096309066667	99.8908513794667	98.76988828880003	247805.375	2.8325409570763963E8	0	7939	35.23254843702448	1.8503593809595125	2.698237912527118	405.0667724609375	405.0791015625
259	405.0893859863281	50.2784115992					1	DETECTED	405.0894 m/z @50.28 [151020OFc1_NvH-0949-Control-27.raw]	405.0893859863281	50.2784115992	1.0885594832	99.7080109216	98.6194514384	308872.34375	2.4229205935218933E8	0	7939	14.39847464071812	1.455226825520939	1.911894013286881	405.07940673828125	405.09368896484375
260	405.10369873046875	90.3673753136					1	DETECTED	405.1037 m/z @90.37 [151020OFc1_NvH-0949-Control-27.raw]	405.10369873046875	90.3673753136	3.64793055626667	97.7969581744	94.14902761813333	1051732.0	3.075452505783866E8	0	7939	0.10496866759311274	1.6045125036157737	0.0019538185417076184	405.0946044921875	405.1136169433594
261	405.12322998046875	89.4349485845333					1	DETECTED	405.1232 m/z @89.43 [151020OFc1_NvH-0949-Control-27.raw]	405.12322998046875	89.4349485845333	0.2246918376	99.3631467637333	99.13845492613329	467054.96875	1.7916713012296775E8	0	7939	0.36973301252136537	0.5022806304090355	0.00454680072694995	405.1142272949219	405.1330871582031
262	405.1351623535156	24.4342729389333					1	DETECTED	405.1352 m/z @24.43 [151020OFc1_NvH-0949-Control-27.raw]	405.1351623535156	24.4342729389333	4.78387404666667	90.7717043037333	85.98783025706663	118520.625	1.5089155025194252E8	0	7939	2.1015832021230487	2.187941087824608	3.375882175649215	405.133544921875	405.1424560546875
263	405.1527404785156	24.4121209829333					1	DETECTED	405.1527 m/z @24.41 [151020OFc1_NvH-0949-Control-27.raw]	405.1527404785156	24.4121209829333	0.247708175733333	99.8481349618667	99.60042678613337	138587.515625	1.3235501457618402E8	0	7939	0.10311596379030519	3.0121453469146875	4.111994707434177	405.1429748535156	405.1625061035156
264	405.1659851074219	24.3904774096					1	DETECTED	405.1660 m/z @24.39 [151020OFc1_NvH-0949-Control-27.raw]	405.1659851074219	24.3904774096	0.924777928266667	99.1374638901333	98.21268596186664	111570.515625	1.2181201570636895E8	0	7939	10.260714339237012	2.09268609358936	7.24933023708141	405.1630859375	405.1705627441406
265	405.18084716796875	27.7689166768					1	DETECTED	405.1808 m/z @27.77 [151020OFc1_NvH-0949-Control-27.raw]	405.18084716796875	27.7689166768	0.0052229464	99.9915373093333	99.9863143629333	862020.4375	1.715566847217218E8	3	7939	63.1113462578834	7.207946249784412	6.560640299901091	405.1708984375	405.1908264160156
266	405.1962585449219	90.1271909442667					1	DETECTED	405.1963 m/z @90.13 [151020OFc1_NvH-0949-Control-27.raw]	405.1962585449219	90.1271909442667	2.61912300986667	99.6652094437333	97.04608643386663	396795.65625	1.6098580449425426E8	0	7939	66.37728218626505	0.5081090091382188	0.015116378772015701	405.19085693359375	405.1962890625
267	405.206298828125	25.4312284952					1	DETECTED	405.2063 m/z @25.43 [151020OFc1_NvH-0949-Control-27.raw]	405.206298828125	25.4312284952	0.0974474930666667	99.4713033528	99.37385585973334	1503518.25	2.7450752038777006E8	3	7939	8.763299506989195	0.6915548628920813	0.06659317157578384	405.1963195800781	405.2162780761719
268	405.21673583984375	23.3313546306667					1	DETECTED	405.2167 m/z @23.33 [151020OFc1_NvH-0949-Control-27.raw]	405.21673583984375	23.3313546306667	3.93013777653333	98.5753367970667	94.64519902053337	676178.9375	1.4249007597656026E8	0	7939	0.0834080315907606	0.5397793120994042	0.013521750915454614	405.21630859375	405.2193908691406
269	405.22943115234375	30.1816055130667					1	DETECTED	405.2294 m/z @30.18 [151020OFc1_NvH-0949-Control-27.raw]	405.22943115234375	30.1816055130667	2.54957202186667	99.8158099890667	97.26623796720003	2473710.75	2.915826526097469E8	3	7939	0.21584190686614946	0.6636164851947649	0.12280307015056811	405.21954345703125	405.2394104003906
270	405.2419738769531	32.8408301642667					1	DETECTED	405.2420 m/z @32.84 [151020OFc1_NvH-0949-Control-27.raw]	405.2419738769531	32.8408301642667	2.8319583248	97.2892660832	94.4573077584	959543.5	2.2801889473222393E8	2	7939	0.2372958527042357	0.7208790708685708	0.015395349931283171	405.23944091796875	405.250244140625
271	405.26025390625	62.8996080434667					1	DETECTED	405.2603 m/z @62.90 [151020OFc1_NvH-0949-Control-27.raw]	405.26025390625	62.8996080434667	0.0052229464	99.9123467493333	99.9071238029333	2820335.5	2.07029416926441E8	2	7939	34.99138689176131	0.5074309440950918	0.013972373681396042	405.2502746582031	405.2685546875
272	405.2843322753906	91.4004560864					1	DETECTED	405.2843 m/z @91.40 [151020OFc1_NvH-0949-Control-27.raw]	405.2843322753906	91.4004560864	0.143779978933333	96.0034512805333	95.85967130159996	75487.5234375	1.2700490073416911E8	0	7939	0.92549712452427	0.5274758650071032	0.05506682617929463	405.27484130859375	405.2887878417969
273	405.2994079589844	91.0188223602667					1	DETECTED	405.2994 m/z @91.02 [151020OFc1_NvH-0949-Control-27.raw]	405.2994079589844	91.0188223602667	0.0052229464	99.9915373093333	99.9863143629333	39886.9453125	1.08681489193509E8	0	7939	0.48035211112222953	0.5326169535136174	0.09078963615694231	405.298095703125	405.3049011230469
274	405.39410400390625	20.2584185581333					1	DETECTED	405.3941 m/z @20.26 [151020OFc1_NvH-0949-Control-27.raw]	405.39410400390625	20.2584185581333	2.90959893653333	95.137302876	92.22770393946668	91561.5390625	1.4552895446648213E8	0	7939	17.158679553565293	2.6580397384684176	14.990399813969251	405.38421630859375	405.4040832519531
275	405.4213562011719	24.3037824997333					1	DETECTED	405.4214 m/z @24.30 [151020OFc1_NvH-0949-Control-27.raw]	405.4213562011719	24.3037824997333	4.22698029493333	92.6711203786667	88.44414008373337	213066.96875	1.6083838974474186E8	0	7939	0.05544968991395294	4.600336324902991	0.33796195551490854	405.4114990234375	405.4310302734375
276	405.4487609863281	21.645757156					1	DETECTED	405.4488 m/z @21.65 [151020OFc1_NvH-0949-Control-27.raw]	405.4487609863281	21.645757156	2.38929456026667	96.0569091568	93.66761459653333	225755.921875	1.306836706711176E8	0	7939	0.09025424133221094	0.6481659738471401	0.8343842063550096	405.4389343261719	405.458740234375
277	405.46502685546875	11.6154513352					1	DETECTED	405.4650 m/z @11.62 [151020OFc1_NvH-0949-Control-27.raw]	405.46502685546875	11.6154513352	2.94899890053333	96.6774080936	93.72840919306667	137731.984375	1.2007098074664947E8	0	7939	2.592985529003112	0.7884774746681127	7.925251408293737	405.4588317871094	405.46514892578125
278	405.47515869140625	24.1871528341333					1	DETECTED	405.4752 m/z @24.19 [151020OFc1_NvH-0949-Control-27.raw]	405.47515869140625	24.1871528341333	3.0606557112	97.9377208554667	94.8770651442667	969696.75	1.4821939649728194E8	0	7939	0.06754076635931128	0.6090613967047895	2.1874790281327496	405.4652099609375	405.485107421875
279	405.4930419921875	19.6940727594667					1	DETECTED	405.4930 m/z @19.69 [151020OFc1_NvH-0949-Control-27.raw]	405.4930419921875	19.6940727594667	2.67772083546667	99.7509421608	97.07322132533332	848321.9375	1.5419806582328442E8	0	7939	0.12929121043969616	1.559206957702385	1.394539287200477	405.48516845703125	405.5030212402344
280	405.5186767578125	25.3145382901333					1	DETECTED	405.5187 m/z @25.31 [151020OFc1_NvH-0949-Control-27.raw]	405.5186767578125	25.3145382901333	3.92077139813333	99.1481469146667	95.22737551653337	141080.015625	1.3814740669142312E8	0	7939	2.3407452037076055	2.5691060883586654	0.0018478277580708834	405.50885009765625	405.5211486816406
281	405.5311584472656	20.8711299562667					1	DETECTED	405.5312 m/z @20.87 [151020OFc1_NvH-0949-Control-27.raw]	405.5311584472656	20.8711299562667	2.72545332906667	98.0355702317333	95.31011690266664	1330451.25	1.7647801186135858E8	3	7939	0.20939652435270872	0.6140341529207185	1.0678665618373149	405.52130126953125	405.54107666015625
282	405.5439147949219	17.5150575117333					1	DETECTED	405.5439 m/z @17.52 [151020OFc1_NvH-0949-Control-27.raw]	405.5439147949219	17.5150575117333	3.1478240496	99.3955441149333	96.2477200653333	575853.4375	1.3794014994447082E8	0	7939	5.815672902083538	3.0184018223699973	28.842362427702945	405.541259765625	405.5538635253906
283	405.5541687011719	14.816121384					1	DETECTED	405.5542 m/z @14.82 [151020OFc1_NvH-0949-Control-27.raw]	405.5541687011719	14.816121384	5.81933339546667	70.5656341010833	64.74630070561663	191790.453125	1.1871249762540692E8	0	7939	0.27247070029795495	0.6164121223059318	0.018816040171898647	405.5539245605469	405.5553283691406
284	405.5653381347656	16.171433356					1	DETECTED	405.5653 m/z @16.17 [151020OFc1_NvH-0949-Control-27.raw]	405.5653381347656	16.171433356	2.21570117786667	99.7294486058667	97.51374742800002	1630911.75	2.015383400047252E8	3	7939	0.15440630492199148	20.94616743690266	6.7201717231371925	405.5553894042969	405.5752868652344
285	405.5870056152344	28.1100648021333					1	DETECTED	405.5870 m/z @28.11 [151020OFc1_NvH-0949-Control-27.raw]	405.5870056152344	28.1100648021333	2.1171060008	95.9606957165333	93.84358971573329	443408.6875	1.2295996070172384E8	0	7939	0.11131721768866498	0.5037124506716235	2.771332825920672	405.5770263671875	405.59637451171875
286	405.6015930175781	44.7546197338667					1	DETECTED	405.6016 m/z @44.75 [151020OFc1_NvH-0949-Control-27.raw]	405.6015930175781	44.7546197338667	4.74349583893333	96.0141638722667	91.27066803333338	195927.203125	1.644069451846534E8	0	7939	30.64389786480765	1.3371529104014366	6.074564873991278E-4	405.5970458984375	405.611572265625
287	405.6824645996094	27.7856599466667					1	DETECTED	405.6825 m/z @27.79 [151020OFc1_NvH-0949-Control-27.raw]	405.6824645996094	27.7856599466667	1.02326157146667	93.8921126808	92.86885110933332	313570.875	1.3699382808515674E8	0	7939	5.34903191107302	0.5044231745333796	1.2162680020961074	405.6724853515625	405.6898193359375
288	405.6999206542969	17.8005506005333					1	DETECTED	405.6999 m/z @17.80 [151020OFc1_NvH-0949-Control-27.raw]	405.6999206542969	17.8005506005333	1.699918584	99.1588570085333	97.4589384245333	419141.34375	1.338235486078539E8	0	7939	8.276851942127497	12.584282204044758	2.163810454966586	405.6900329589844	405.70318603515625
289	405.71319580078125	17.0059806032					1	DETECTED	405.7132 m/z @17.01 [151020OFc1_NvH-0949-Control-27.raw]	405.71319580078125	17.0059806032	2.78366689946667	96.8169042834667	94.03323738400003	459458.875	1.365884511617583E8	0	7939	8.554887763466471	1.7715381834923818	2.892682744630087	405.7032165527344	405.71600341796875
290	405.72601318359375	24.1871528341333					1	DETECTED	405.7260 m/z @24.19 [151020OFc1_NvH-0949-Control-27.raw]	405.72601318359375	24.1871528341333	3.21536024373333	99.0394128618667	95.82405261813336	667750.5625	1.587389721877666E8	2	7939	0.1151204606315197	0.551840310359997	1.0005473282475779	405.7160339355469	405.72991943359375
291	405.73992919921875	18.3820440178667					1	DETECTED	405.7399 m/z @18.38 [151020OFc1_NvH-0949-Control-27.raw]	405.73992919921875	18.3820440178667	1.92324350906667	97.9377208554667	96.01447734640003	1358595.125	2.0812393300511646E8	2	7939	1.378373984442053	1.5160314624837676	1.0086021369561433	405.7299499511719	405.74969482421875
292	405.76177978515625	62.9525511989333					1	DETECTED	405.7618 m/z @62.95 [151020OFc1_NvH-0949-Control-27.raw]	405.76177978515625	62.9525511989333	1.67912515786667	99.7080109216	98.02888576373334	1269741.625	1.5820753534699467E8	2	7939	26.947940665932926	0.5070717055116776	0.01574587279853831	405.7518310546875	405.7707214355469
293	405.7939453125	88.7971647069333					1	DETECTED	405.7939 m/z @88.80 [151020OFc1_NvH-0949-Control-27.raw]	405.7939453125	88.7971647069333	1.02326157146667	96.366961608	95.34370003653332	49065.859375	1.2322289637602738E8	0	7939	66.92583094690812	0.5437789431526204	0.08919765801394818	405.7845458984375	405.8020324707031
294	405.84527587890625	37.751598864					1	DETECTED	405.8453 m/z @37.75 [151020OFc1_NvH-0949-Control-27.raw]	405.84527587890625	37.751598864	0.039772904	99.8158099890667	99.77603708506669	156106.765625	1.29076014654568E8	0	7939	82.53942838135286	1.4913711666235125	2.558958340165695	405.8353576660156	405.8552551269531
295	405.8658142089844	20.8268700626667					1	DETECTED	405.8658 m/z @20.83 [151020OFc1_NvH-0949-Control-27.raw]	405.8658142089844	20.8268700626667	0.0512058416	99.8695180034667	99.8183121618667	750000.0625	1.7236771245938003E8	3	7939	8.012601538310227	0.5429447086127253	0.07730259940231106	405.8558349609375	405.8686828613281
296	405.8786926269531	14.7794740882667					1	DETECTED	405.8787 m/z @14.78 [151020OFc1_NvH-0949-Control-27.raw]	405.8786926269531	14.7794740882667	0.0052229464	99.9915373093333	99.9863143629333	1555417.875	1.8851083228687322E8	3	7939	0.13936536730495597	1.0989695170625167	0.9662187485293653	405.8687438964844	405.8813171386719
297	405.8913269042969	18.0353269936					1	DETECTED	405.8913 m/z @18.04 [151020OFc1_NvH-0949-Control-27.raw]	405.8913269042969	18.0353269936	0.131998452	99.9808999242667	99.84890147226669	2285124.5	2.02340512689389E8	3	7939	0.17881586697261298	2.753780533746175	0.4486617535889985	405.88134765625	405.90130615234375
298	405.9083251953125	36.7153645733333					1	DETECTED	405.9083 m/z @36.72 [151020OFc1_NvH-0949-Control-27.raw]	405.9083251953125	36.7153645733333	0.0167773677333333	99.9378544376	99.92107706986666	1143164.75	1.6509582854566872E8	3	7939	0.25251798191364827	0.6088170549619037	0.16595031098024135	405.9013366699219	405.91827392578125
299	405.92071533203125	28.0859541293333					1	DETECTED	405.9207 m/z @28.09 [151020OFc1_NvH-0949-Control-27.raw]	405.92071533203125	28.0859541293333	0.0052229464	99.9915373093333	99.9863143629333	108246.0078125	1.3178659540335032E8	0	7939	0.055588315445490366	2.212322071560384	4.34492406383598	405.9183654785156	405.9306945800781
300	405.9511413574219	45.5194155368					1	DETECTED	405.9511 m/z @45.52 [151020OFc1_NvH-0949-Control-27.raw]	405.9511413574219	45.5194155368	0.0052229464	99.9915373093333	99.9863143629333	143358.609375	1.3728658683331248E8	0	7939	44.50557982094841	1.130053893452136	1.2395030541790344	405.941162109375	405.95477294921875
301	405.96478271484375	42.0560256973333					1	DETECTED	405.9648 m/z @42.06 [151020OFc1_NvH-0949-Control-27.raw]	405.96478271484375	42.0560256973333	0.1670297592	99.9701156565333	99.80308589733329	355172.1875	1.3840160371257535E8	4	7939	0.10378544295633674	1.5592238947541188	0.4418456812523379	405.9548034667969	405.9736022949219
302	405.983642578125	21.0285323266667					1	DETECTED	405.9836 m/z @21.03 [151020OFc1_NvH-0949-Control-27.raw]	405.983642578125	21.0285323266667	1.699918584	99.9123467493333	98.2124281653333	582430.0625	1.386121194620369E8	4	7939	3.1828761961447256	1.0737089787523142	11.46037773014346	405.9737548828125	405.9936218261719
303	405.9944152832031	19.6696893693333					1	DETECTED	405.9944 m/z @19.67 [151020OFc1_NvH-0949-Control-27.raw]	405.9944152832031	19.6696893693333	1.19581414213333	99.4281332229333	98.23231908079997	373612.21875	1.0894140512781465E8	0	7939	0.18936610705286938	3.0734892024327314	5.21920613972108	405.99365234375	406.0043640136719
304	406.1142578125	89.6682167992					1	DETECTED	406.1143 m/z @89.67 [151020OFc1_NvH-0949-Control-27.raw]	406.1142578125	89.6682167992	0.0744579285333333	99.6866033064	99.61214537786667	207300.609375	1.261268764550553E8	0	7939	0.16317475220785127	6.956753671678955	0.880337375066936	406.10650634765625	406.1224365234375
305	406.1259765625	89.3103065528					1	DETECTED	406.1260 m/z @89.31 [151020OFc1_NvH-0949-Control-27.raw]	406.1259765625	89.3103065528	1.35052321226667	99.7834043338667	98.43288112160003	68741.3046875	1.1562914126743107E8	0	7939	0.4510833000821606	0.5303152095125226	0.6168048211193584	406.1243896484375	406.1357116699219
306	406.1718444824219	90.6454682898667					1	DETECTED	406.1718 m/z @90.65 [151020OFc1_NvH-0949-Control-27.raw]	406.1718444824219	90.6454682898667	0.0512058416	99.9915373093333	99.9403314677333	161160.0625	1.3440529923986295E8	0	7939	0.7358605318998883	0.5561808243646187	0.015147873352254352	406.1620788574219	406.1817932128906
307	406.19207763671875	48.1278401152					1	DETECTED	406.1921 m/z @48.13 [151020OFc1_NvH-0949-Control-27.raw]	406.19207763671875	48.1278401152	0.0052229464	99.8908513794667	99.8856284330667	989388.0625	2.0870702625378498E8	2	7939	0.2018874747727466	1.8453818476292738	1.5742300397586808	406.1822509765625	406.2020568847656
308	406.2099914550781	17.9462382554667					1	DETECTED	406.2100 m/z @17.95 [151020OFc1_NvH-0949-Control-27.raw]	406.2099914550781	17.9462382554667	0.7130356608	99.54677776	98.8337420992	943030.1875	2.3987529717745706E8	4	7939	0.36347532003866334	1.0285113727599404	163.15445237000404	406.20208740234375	406.2118225097656
309	406.2218322753906	39.9220512394667					1	DETECTED	406.2218 m/z @39.92 [151020OFc1_NvH-0949-Control-27.raw]	406.2218322753906	39.9220512394667	3.12838843226667	99.6652094437333	96.53682101146663	3.3862632E7	9.008075457396331E8	3	7939	0.21881890472877075	1.7612902013122866	2.0270473351525387	406.2118835449219	406.2317810058594
310	406.239013671875	35.3320661042667					1	DETECTED	406.2390 m/z @35.33 [151020OFc1_NvH-0949-Control-27.raw]	406.239013671875	35.3320661042667	2.60923400826667	96.5274368272	93.91820281893334	1222637.75	2.2884741056401145E8	3	7939	25.521340108115112	0.5070130161956363	0.3385258211974175	406.2318420410156	406.2489929199219
311	406.25543212890625	18.0666205029333					1	DETECTED	406.2554 m/z @18.07 [151020OFc1_NvH-0949-Control-27.raw]	406.25543212890625	18.0666205029333	3.66702635013333	94.6196441573333	90.95261780719997	1134724.0	2.551318671155433E8	2	7939	6.669384959992499	183.8363249423308	416.0030660158443	406.2490234375	406.2654113769531
312	406.2679138183594	46.6308377517333					1	DETECTED	406.2679 m/z @46.63 [151020OFc1_NvH-0949-Control-27.raw]	406.2679138183594	46.6308377517333	0.0626618856	99.9485353933333	99.88587350773331	542493.1875	1.6381229019255853E8	2	7939	1.0591612461022706	0.7363252736545081	0.3275081898573754	406.26544189453125	406.2767639160156
313	406.28021240234375	91.4204888549333					1	DETECTED	406.2802 m/z @91.42 [151020OFc1_NvH-0949-Control-27.raw]	406.28021240234375	91.4204888549333	5.9214782272	95.5697310872	89.64825286	70414.46875	1.421891036819247E8	0	7939	0.8106989246250862	0.5242648552410314	0.05524173167134208	406.278564453125	406.2840881347656
314	406.38946533203125	15.2848683586667					1	DETECTED	406.3895 m/z @15.28 [151020OFc1_NvH-0949-Control-27.raw]	406.38946533203125	15.2848683586667	3.5815041176	88.2501597186667	84.66865560106669	58847.8359375	1.1846304282495472E8	0	7939	0.1986894572604374	3.6823998976600545	16.070055331912062	406.38031005859375	406.3994140625
315	406.447998046875	32.2498824248					1	DETECTED	406.4480 m/z @32.25 [151020OFc1_NvH-0949-Control-27.raw]	406.447998046875	32.2498824248	1.9333660864	93.0677703693333	91.1344042829333	105764.5625	1.2977809560403135E8	0	7939	31.356881232797413	1.7813390814591306	3.3519877939285947	406.4380798339844	406.4545593261719
316	406.4645690917969	26.6593603733333					1	DETECTED	406.4646 m/z @26.66 [151020OFc1_NvH-0949-Control-27.raw]	406.4645690917969	26.6593603733333	1.98371771013333	97.1493137501333	95.16559603999997	834926.0625	1.9653005741438296E8	4	7939	0.16662599913711418	4.615985671140964	0.21079866546536744	406.45458984375	406.47454833984375
317	406.4768371582031	22.5151409418667					1	DETECTED	406.4768 m/z @22.52 [151020OFc1_NvH-0949-Control-27.raw]	406.4768371582031	22.5151409418667	3.312361584	73.1139886632	69.8016270792	325285.375	1.0886113746694058E8	4	7939	0.12487654690957584	0.666735090959101	0.016948382691490287	406.4745788574219	406.48675537109375
318	406.4890441894531	14.7325790669333					1	DETECTED	406.4890 m/z @14.73 [151020OFc1_NvH-0949-Control-27.raw]	406.4890441894531	14.7325790669333	2.80308972986667	99.54677776	96.74368803013333	295402.34375	1.210328716922508E8	0	7939	0.06575420330886139	0.5203996112239856	1.737964265912125	406.4869689941406	406.4990234375
319	406.5356750488281	15.1216143258667					1	DETECTED	406.5357 m/z @15.12 [151020OFc1_NvH-0949-Control-27.raw]	406.5356750488281	15.1216143258667	1.9131078248	97.6671012989333	95.75399347413331	1.8306314E7	3.947493014835317E8	3	7939	0.17168645241887504	26.35217820920456	1.5449427928703396	406.5258483886719	406.545654296875
320	406.54718017578125	14.7996713781333					1	DETECTED	406.5472 m/z @14.80 [151020OFc1_NvH-0949-Control-27.raw]	406.54718017578125	14.7996713781333	1.2914381504	98.1340728832	96.84263473280001	434831.5	1.4237054390542543E8	0	7939	1.94906295463292	2.493864085334828	0.6018889636958641	406.5456848144531	406.5571594238281
321	406.55889892578125	23.6225305288					1	DETECTED	406.5589 m/z @23.62 [151020OFc1_NvH-0949-Control-27.raw]	406.55889892578125	23.6225305288	4.56359519386667	69.5983991666667	65.03480397280002	157533.234375	1.2771006186881386E8	0	7939	4.077064616166663	2.6038286321319273	0.024015222222110333	406.55718994140625	406.5589904785156
322	406.5690002441406	17.8650353322667					1	DETECTED	406.5690 m/z @17.87 [151020OFc1_NvH-0949-Control-27.raw]	406.5690002441406	17.8650353322667	1.79232412773333	98.5753367970667	96.78301266933337	684712.0	1.4237604930511898E8	0	7939	0.2699777506710852	6.304574035476347	0.7710947822309041	406.55902099609375	406.5789794921875
323	406.5890197753906	15.5185425909333					1	DETECTED	406.5890 m/z @15.52 [151020OFc1_NvH-0949-Control-27.raw]	406.5890197753906	15.5185425909333	3.2734658168	66.0990990733333	62.82563325653331	100113.609375	9.712505543351382E7	3	7939	36.507091832543054	3.0221409011871643	0.00992079866955563	406.57904052734375	406.5986633300781
324	406.6235046386719	70.0172701184					1	DETECTED	406.6235 m/z @70.02 [151020OFc1_NvH-0949-Control-27.raw]	406.6235046386719	70.0172701184	3.18616508	74.2939359541333	71.10777087413331	79359.2890625	1.473483018875515E8	0	7939	51.4731036716857	0.5319960730357219	0.08397397905839762	406.61358642578125	406.6328430175781
325	406.6824645996094	19.8716119682667					1	DETECTED	406.6825 m/z @19.87 [151020OFc1_NvH-0949-Control-27.raw]	406.6824645996094	19.8716119682667	3.98627735866667	86.7725123432	82.78623498453334	178585.78125	1.1913556476934199E8	0	7939	0.16014789220147208	2.991129631779896	23.90962603459137	406.6725158691406	406.6838073730469
326	406.6938171386719	48.2050929333333					1	DETECTED	406.6938 m/z @48.21 [151020OFc1_NvH-0949-Control-27.raw]	406.6938171386719	48.2050929333333	3.56249386	98.4563613317333	94.8938674717333	461160.15625	1.35804123791013E8	0	7939	0.22015079526178738	0.5165046159385831	0.016551354321977067	406.68414306640625	406.70379638671875
327	406.7110290527344	31.8148644354667					1	DETECTED	406.7110 m/z @31.81 [151020OFc1_NvH-0949-Control-27.raw]	406.7110290527344	31.8148644354667	2.92917640586667	92.949308944	90.02013253813332	444522.9375	1.5627891803187567E8	2	7939	2.1472745258877985	0.549963101418361	0.044878465080948636	406.703857421875	406.7131042480469
328	406.7231140136719	39.9220512394667					1	DETECTED	406.7231 m/z @39.92 [151020OFc1_NvH-0949-Control-27.raw]	406.7231140136719	39.9220512394667	2.65854603813333	97.7213840112	95.06283797306668	1.4470183E7	4.948436321478783E8	2	7939	0.2780420573944653	0.5159408181366488	2.07316514148075	406.713134765625	406.73309326171875
329	406.7347412109375	23.0791820786667					1	DETECTED	406.7347 m/z @23.08 [151020OFc1_NvH-0949-Control-27.raw]	406.7347412109375	23.0791820786667	2.37926766346667	97.0204666136	94.64119895013333	1619922.75	1.719526217356534E8	2	7939	0.31379077348189455	1.856190645135798	1.4725693420977672	406.7331237792969	406.7447204589844
330	406.7525634765625	24.7557800322667					1	DETECTED	406.7526 m/z @24.76 [151020OFc1_NvH-0949-Control-27.raw]	406.7525634765625	24.7557800322667	2.9888716184	98.4344049333333	95.4455333149333	447756.28125	1.5974091468785095E8	2	7939	59.879859075032066	1.9559603631177036	0.05156006280272339	406.7447814941406	406.756103515625
331	406.7661437988281	31.0316082912					1	DETECTED	406.7661 m/z @31.03 [151020OFc1_NvH-0949-Control-27.raw]	406.7661437988281	31.0316082912	2.1847798624	90.204402832	88.0196229696	1551019.625	1.6069559890553832E8	0	7939	0.05722214946863957	1.1199784187720931	2.3717613386753693	406.7562255859375	406.7759094238281
332	406.78369140625	20.9847855570667					1	DETECTED	406.7837 m/z @20.98 [151020OFc1_NvH-0949-Control-27.raw]	406.78369140625	20.9847855570667	3.4573601664	70.0558880776	66.59852791120001	149440.21875	1.1353833498606366E8	0	7939	29.104649238577203	2.068817304216411	0.012406884816534576	406.7762451171875	406.7860412597656
333	406.7967224121094	45.0785824890667					1	DETECTED	406.7967 m/z @45.08 [151020OFc1_NvH-0949-Control-27.raw]	406.7967224121094	45.0785824890667	1.87260028106667	98.3302438005333	96.45764351946663	176661.84375	1.2790371341575366E8	7	7939	53.26163045323821	1.143391887002227	1.788015642581663	406.78680419921875	406.80670166015625
334	406.8278503417969	22.9294609578667					1	DETECTED	406.8279 m/z @22.93 [151020OFc1_NvH-0949-Control-27.raw]	406.8278503417969	22.9294609578667	0.0052229464	99.6328493034667	99.6276263570667	116786.8828125	1.2199454521558633E8	0	7939	8.511916693894033	2.9767444085974994	0.3875068056250144	406.8180236816406	406.83770751953125
335	406.8439636230469	25.6267820864					1	DETECTED	406.8440 m/z @25.63 [151020OFc1_NvH-0949-Control-27.raw]	406.8439636230469	25.6267820864	0.131998452	99.858767912	99.72676946	75618.109375	1.2231239338362236E8	0	7939	0.0853824987254086	2.0454735464960296	4.927955374454234	406.83795166015625	406.8536682128906
336	406.85540771484375	42.5769296864					1	DETECTED	406.8554 m/z @42.58 [151020OFc1_NvH-0949-Control-27.raw]	406.85540771484375	42.5769296864	1.43509098933333	99.9592918456	98.52420085626667	65025.84375	1.5147470362268624E8	0	7939	95.95740541297253	1.280760383323368	1.5742188188864474	406.8539733886719	406.8588562011719
337	406.8688659667969	15.1088930232					1	DETECTED	406.8689 m/z @15.11 [151020OFc1_NvH-0949-Control-27.raw]	406.8688659667969	15.1088930232	0.120548475466667	99.9915373093333	99.87098883386663	1.2804308E7	3.423285744713235E8	3	7939	0.16365856086440012	8.561941962187325	17.55920811936304	406.8589172363281	406.87884521484375
338	406.8882751464844	46.4057946242667					1	DETECTED	406.8883 m/z @46.41 [151020OFc1_NvH-0949-Control-27.raw]	406.8882751464844	46.4057946242667	0.0052229464	99.9485353933333	99.9433124469333	427716.5625	1.5520443134066343E8	3	7939	33.12054617958011	0.5037191109163227	0.004766158587242622	406.87890625	406.89825439453125
339	406.9093017578125	42.7709692842667					1	DETECTED	406.9093 m/z @42.77 [151020OFc1_NvH-0949-Control-27.raw]	406.9093017578125	42.7709692842667	0.0052229464	99.9485353933333	99.9433124469333	1309099.125	1.5680492954233164E8	3	7939	0.16224823550848555	0.5072614714291334	0.020843459542712987	406.8993225097656	406.9192810058594
340	406.92864990234375	45.8611219677333					1	DETECTED	406.9286 m/z @45.86 [151020OFc1_NvH-0949-Control-27.raw]	406.92864990234375	45.8611219677333	0.0052229464	99.9808999242667	99.9756769778667	47889.31640625	1.602384404182687E8	0	7939	97.30550884970481	1.0943708653769944	1.1703049102896823	406.9193115234375	406.92974853515625
341	406.93975830078125	45.0942177008					1	DETECTED	406.9398 m/z @45.09 [151020OFc1_NvH-0949-Control-27.raw]	406.93975830078125	45.0942177008	0.0052229464	99.9915373093333	99.9863143629333	201187.890625	1.3923568531502596E8	0	7939	31.314283985949984	1.3366301155224656	0.0012778505266645838	406.9298095703125	406.9493408203125
342	406.9593811035156	32.8227878693333					1	DETECTED	406.9594 m/z @32.82 [151020OFc1_NvH-0949-Control-27.raw]	406.9593811035156	32.8227878693333	0.0052229464	99.9915373093333	99.9863143629333	977365.25	1.4064031816390324E8	4	7939	0.16750205118436412	0.536471850870269	0.009276162232828723	406.9495544433594	406.96929931640625
343	406.9800720214844	19.6184570653333					1	DETECTED	406.9801 m/z @19.62 [151020OFc1_NvH-0949-Control-27.raw]	406.9800720214844	19.6184570653333	0.0052229464	99.8908513794667	99.8856284330667	748160.5	1.35568288905841E8	0	7939	0.07214957673549449	1.0386823349306618	0.3055720702735724	406.9701843261719	406.99005126953125
344	406.9906921386719	14.816121384					1	DETECTED	406.9907 m/z @14.82 [151020OFc1_NvH-0949-Control-27.raw]	406.9906921386719	14.816121384	0.0512058416	99.9123467493333	99.8611409077333	137352.828125	1.6174035834183908E8	0	7939	0.15679719111644808	0.5077602282327405	0.028803443416663504	406.9900817871094	407.00067138671875
345	407.0246887207031	83.4634873130667					1	DETECTED	407.0247 m/z @83.46 [151020OFc1_NvH-0949-Control-27.raw]	407.0246887207031	83.4634873130667	0.0974474930666667	99.5037804144	99.40633292133333	74237.5859375	1.349124218139019E8	0	7939	76.62312505512644	0.596582383275931	0.2255663668855722	407.0148010253906	407.0342712402344
346	407.0604553222656	46.4057946242667					1	DETECTED	407.0605 m/z @46.41 [151020OFc1_NvH-0949-Control-27.raw]	407.0604553222656	46.4057946242667	0.143779978933333	99.9808999242667	99.83711994533336	621400.3125	1.4905082857418737E8	0	7939	0.1323188950366898	0.5045902872336206	1.9287603617234204	407.0512390136719	407.07037353515625
347	407.0990905761719	90.3673753136					1	DETECTED	407.0991 m/z @90.37 [151020OFc1_NvH-0949-Control-27.raw]	407.0990905761719	90.3673753136	0.2936200104	99.3955441149333	99.1019241045333	150781.046875	1.4744305822105807E8	0	7939	0.0994628780341884	0.550520770290304	0.10151864886798592	407.0936279296875	407.1084899902344
348	407.1220397949219	89.9952548181333					1	DETECTED	407.1220 m/z @90.00 [151020OFc1_NvH-0949-Control-27.raw]	407.1220397949219	89.9952548181333	0.0052229464	99.9701156565333	99.9648927101333	63786.765625	1.1082802496203797E8	0	7939	7.863324500393091	0.538229845990756	7.123911235328335	407.1121826171875	407.1275939941406
349	407.1349792480469	98.3628324618667					1	DETECTED	407.1350 m/z @98.36 [151020OFc1_NvH-0949-Control-27.raw]	407.1349792480469	98.3628324618667	0.039772904	99.9915373093333	99.9517644053333	4916.07958984375	1.7921113383899923E7	0	7939	1.5858834465311418	2.6266255596690185	1.471166247877482	407.1340026855469	407.13531494140625
350	407.1555480957031	92.12884104					1	DETECTED	407.1555 m/z @92.13 [151020OFc1_NvH-0949-Control-27.raw]	407.1555480957031	92.12884104	6.9170316152	99.2234773298667	92.3064457146667	126896.9609375	1.0745479139743651E8	0	7939	0.0876303874837987	0.5187318270051829	0.04054409643036855	407.1461181640625	407.15692138671875
351	407.16693115234375	90.6147290517333					1	DETECTED	407.1669 m/z @90.61 [151020OFc1_NvH-0949-Control-27.raw]	407.16693115234375	90.6147290517333	2.80308972986667	99.4065128994667	96.60342316960003	158023.859375	1.2551123830120224E8	0	7939	0.06658474835899142	0.5292910493058283	9.204601774990336E-4	407.1570739746094	407.17681884765625
352	407.1922607421875	13.7910350136					1	DETECTED	407.1923 m/z @13.79 [151020OFc1_NvH-0949-Control-27.raw]	407.1922607421875	13.7910350136	2.19521156	98.1886266861333	95.9934151261333	355680.40625	1.5430714032073498E8	3	7939	77.11064003211625	21.778477535006207	12.353995052077375	407.18231201171875	407.19256591796875
353	407.20257568359375	15.1216143258667					1	DETECTED	407.2026 m/z @15.12 [151020OFc1_NvH-0949-Control-27.raw]	407.20257568359375	15.1216143258667	2.65854603813333	99.7509421608	97.09239612266667	4578841.5	3.337115652682658E8	3	7939	7.6666174883857465	0.7828392467488422	12.773090236707242	407.1925964355469	407.2125549316406
354	407.2247009277344	39.9220512394667					1	DETECTED	407.2247 m/z @39.92 [151020OFc1_NvH-0949-Control-27.raw]	407.2247009277344	39.9220512394667	2.85129142106667	99.9701156565333	97.11882423546662	3886433.0	3.053004778555511E8	3	7939	0.24284521007090376	0.5284358367851186	0.17224407421544619	407.2147216796875	407.23468017578125
355	407.2449645996094	20.6121828776					1	DETECTED	407.2450 m/z @20.61 [151020OFc1_NvH-0949-Control-27.raw]	407.2449645996094	20.6121828776	3.04094394426667	99.6973782152	96.65643427093333	1421111.375	2.0997164077109984E8	2	7939	2.507704705392733	25.03606820565534	1.544359345174283	407.2349853515625	407.25494384765625
356	407.25738525390625	35.3702133896					1	DETECTED	407.2574 m/z @35.37 [151020OFc1_NvH-0949-Control-27.raw]	407.25738525390625	35.3702133896	3.6856990152	92.2524730674667	88.5667740522667	853737.5625	1.4428542181121475E8	2	7939	0.029856711597169294	0.5181498050378377	0.02232120288400624	407.2549743652344	407.2673645019531
357	407.26776123046875	31.0316082912					1	DETECTED	407.2678 m/z @31.03 [151020OFc1_NvH-0949-Control-27.raw]	407.26776123046875	31.0316082912	3.35137809066667	97.1493137501333	93.79793565946663	653317.875	1.2430924981284118E8	2	7939	16.226286551187425	0.8797828240328309	0.8059828836197391	407.26739501953125	407.27752685546875
358	407.2861328125	21.0185927418667					1	DETECTED	407.2861 m/z @21.02 [151020OFc1_NvH-0949-Control-27.raw]	407.2861328125	21.0185927418667	0.0283500773333333	92.3323803818667	92.30403030453337	70163.6015625	1.226641403757188E8	0	7939	0.09081133428403732	2.162028576544048	3.194346674181921	407.2778625488281	407.2907409667969
359	407.3013610839844	90.488182868					1	DETECTED	407.3014 m/z @90.49 [151020OFc1_NvH-0949-Control-27.raw]	407.3013610839844	90.488182868	2.41963158453333	93.7226561632	91.30302457866667	197192.28125	1.2905700513611782E8	0	7939	0.7062271044151487	0.507237482888284	5.419316352376239	407.29693603515625	407.30596923828125
360	407.316162109375	90.0975536258667					1	DETECTED	407.3162 m/z @90.10 [151020OFc1_NvH-0949-Control-27.raw]	407.316162109375	90.0975536258667	24.1017100853333	92.3038079005333	68.2020978152	46776.65234375	1.1942387835761888E8	0	7939	67.24026418516337	0.5167151001965113	0.03343020039302272	407.3136291503906	407.32574462890625
361	407.3367919921875	90.9873517149333					1	DETECTED	407.3368 m/z @90.99 [151020OFc1_NvH-0949-Control-27.raw]	407.3367919921875	90.9873517149333	9.84743040293333	95.1695149661333	85.32208456319998	85051.5546875	1.2643259714459845E8	0	7939	0.061092365841275864	0.5257713045784128	0.006636346161573713	407.3287353515625	407.34210205078125
362	407.3524475097656	90.2351707392					1	DETECTED	407.3524 m/z @90.24 [151020OFc1_NvH-0949-Control-27.raw]	407.3524475097656	90.2351707392	5.66177690133333	96.1101793357333	90.44840243439998	147057.1875	1.5976630935877424E8	0	7939	85.82454478175235	0.5347331963985986	0.01415014925559388	407.34246826171875	407.36236572265625
363	407.39453125	46.4200739898667					1	DETECTED	407.3945 m/z @46.42 [151020OFc1_NvH-0949-Control-27.raw]	407.39453125	46.4200739898667	1.67912515786667	99.6759115450667	97.99678638720003	530271.8125	1.3900771842442995E8	0	7939	0.11887339086451476	3.839759928808703	9.833063546569667	407.38470458984375	407.4044494628906
364	407.4436340332031	11.7266937016					1	DETECTED	407.4436 m/z @11.73 [151020OFc1_NvH-0949-Control-27.raw]	407.4436340332031	11.7266937016	2.7352720112	97.3433385386667	94.6080665274667	89983.1484375	1.2972324804160073E8	0	7939	0.06629778876212811	0.7485628096077808	16.9627766990353	407.4336853027344	407.4505615234375
365	407.4605712890625	32.8408301642667					1	DETECTED	407.4606 m/z @32.84 [151020OFc1_NvH-0949-Control-27.raw]	407.4605712890625	32.8408301642667	3.22505197146667	99.858767912	96.63371594053334	478715.75	1.353732370458302E8	0	7939	0.11646836584567666	0.5420337568465641	0.011258214577587926	407.45062255859375	407.46490478515625
366	407.47491455078125	20.7107776002667					1	DETECTED	407.4749 m/z @20.71 [151020OFc1_NvH-0949-Control-27.raw]	407.47491455078125	20.7107776002667	3.18616508	95.6165721178667	92.4304070378667	539911.0	1.3679853573010018E8	0	7939	0.37222969713439014	1.1785758399414346	0.28386319858384473	407.4649353027344	407.48486328125
367	407.48779296875	16.3707438509333					1	DETECTED	407.4878 m/z @16.37 [151020OFc1_NvH-0949-Control-27.raw]	407.48779296875	16.3707438509333	2.75449062293333	99.3955441149333	96.64105349199997	265457.96875	1.252740102855144E8	4	7939	0.2094179806415788	0.6907375806866631	23.025344306498233	407.48492431640625	407.4977111816406
368	407.5145263671875	33.0673350290667					1	DETECTED	407.5145 m/z @33.07 [151020OFc1_NvH-0949-Control-27.raw]	407.5145263671875	33.0673350290667	5.40545691466667	99.3631467637333	93.95768984906663	123193.4296875	1.2339566114614756E8	0	7939	15.715887840048339	2.419748364829375	4.468806400808294	407.5046691894531	407.5204162597656
369	407.5304260253906	20.6217141733333					1	DETECTED	407.5304 m/z @20.62 [151020OFc1_NvH-0949-Control-27.raw]	407.5304260253906	20.6217141733333	2.59924435813333	99.6328493034667	97.03360494533337	608456.625	1.3779894055486813E8	0	7939	0.12922062730882544	2.9673564434780295	1.7367659088450644	407.5205078125	407.5310974121094
370	407.5411071777344	22.7546298896					1	DETECTED	407.5411 m/z @22.75 [151020OFc1_NvH-0949-Control-27.raw]	407.5411071777344	22.7546298896	4.88900821386667	98.1777139090667	93.28870569520002	1637266.5	1.8732281888851294E8	3	7939	4.827325678100614	0.5253411958128489	34.78101168273078	407.5311279296875	407.55108642578125
371	407.5533142089844	16.2439161688					1	DETECTED	407.5533 m/z @16.24 [151020OFc1_NvH-0949-Control-27.raw]	407.5533142089844	16.2439161688	3.32208407546667	94.9933752197333	91.67129114426662	937126.4375	1.4721495193292686E8	3	7939	0.10843469882863488	1.3903910807676525	1.280843782309091	407.5511169433594	407.554931640625
372	407.56494140625	19.710572592					1	DETECTED	407.5649 m/z @19.71 [151020OFc1_NvH-0949-Control-27.raw]	407.56494140625	19.710572592	2.9786901832	96.5061706941333	93.5274805109333	3586660.25	2.0783969249084622E8	3	7939	0.21494027225932655	2.913500288116422	2.994690068777908	407.5549621582031	407.57489013671875
373	407.5775451660156	42.7515030464					1	DETECTED	407.5775 m/z @42.75 [151020OFc1_NvH-0949-Control-27.raw]	407.5775451660156	42.7515030464	2.0352669144	98.1558393752	96.1205724608	339018.84375	1.2786074374748425E8	0	7939	3.1569184315003227	0.5829101421645906	67.1432977122405	407.574951171875	407.5874938964844
374	407.5966796875	20.1764731005333					1	DETECTED	407.5967 m/z @20.18 [151020OFc1_NvH-0949-Control-27.raw]	407.5966796875	20.1764731005333	3.08004928506667	85.3715111264	82.29146184133333	119860.0859375	1.44232480112959E8	0	7939	11.341387085959822	2.9534310782681907	0.0013756025334516842	407.5879821777344	407.60626220703125
375	407.61627197265625	25.8372531829333					1	DETECTED	407.6163 m/z @25.84 [151020OFc1_NvH-0949-Control-27.raw]	407.61627197265625	25.8372531829333	3.5340462208	95.191325356	91.6572791352	175273.171875	1.3562559245636037E8	0	7939	0.12010792301082773	3.2427560535791153	20.670105878063577	407.6063232421875	407.6260681152344
376	407.687255859375	11.4739847704					1	DETECTED	407.6873 m/z @11.47 [151020OFc1_NvH-0949-Control-27.raw]	407.687255859375	11.4739847704	3.4380452112	98.3084586056	94.87041339439999	2568662.0	1.433175884937259E8	0	7939	0.14317009585636065	1.346319314127767	0.857718309944187	407.6778259277344	407.6971740722656
377	407.7036437988281	44.5935320352					1	DETECTED	407.7036 m/z @44.59 [151020OFc1_NvH-0949-Control-27.raw]	407.7036437988281	44.5935320352	3.312361584	96.2601835706667	92.9478219866667	951773.8125	1.4813405403467807E8	2	7939	0.15419218344939623	0.5057841189586308	0.013069780491307883	407.697265625	407.7096862792969
378	407.7196960449219	14.2221386088					1	DETECTED	407.7197 m/z @14.22 [151020OFc1_NvH-0949-Control-27.raw]	407.7196960449219	14.2221386088	2.42961057066667	97.257066248	94.82745567733333	1810229.625	1.9393420088965407E8	2	7939	0.16505268033544596	3.485879072878769	2.128382026190141	407.709716796875	407.7296447753906
379	407.73162841796875	29.3923038021333					1	DETECTED	407.7316 m/z @29.39 [151020OFc1_NvH-0949-Control-27.raw]	407.73162841796875	29.3923038021333	1.543410628	98.4890131210667	96.9456024930667	480267.65625	1.4633813716315424E8	0	7939	6.72277223890417	0.528359344672881	0.06912300447421849	407.729736328125	407.7416076660156
380	407.7454833984375	36.9975637122667					1	DETECTED	407.7455 m/z @37.00 [151020OFc1_NvH-0949-Control-27.raw]	407.7454833984375	36.9975637122667	2.92917640586667	50.3370604992	47.40788409333333	370993.65625	9.288809878709422E7	0	7939	11.336013670410487	0.8763801905305955	0.5341144944067503	407.74163818359375	407.7455139160156
381	407.7555236816406	27.9083005754667					1	DETECTED	407.7555 m/z @27.91 [151020OFc1_NvH-0949-Control-27.raw]	407.7555236816406	27.9083005754667	2.44967514533333	99.7617292808	97.31205413546667	4.5165204E7	8.788184112720224E8	2	7939	0.20418070974497482	0.5197171845618441	1.7205731563044102	407.74554443359375	407.7655029296875
382	407.76934814453125	31.0316082912					1	DETECTED	407.7693 m/z @31.03 [151020OFc1_NvH-0949-Control-27.raw]	407.76934814453125	31.0316082912	4.062219744	93.8338008285333	89.7715810845333	269560.6875	1.3387676400279061E8	0	7939	13.45324704368991	0.5029235341228093	0.008755627464940996	407.7655944824219	407.77923583984375
383	407.7975158691406	20.1764731005333					1	DETECTED	407.7975 m/z @20.18 [151020OFc1_NvH-0949-Control-27.raw]	407.7975158691406	20.1764731005333	0.968495776533333	99.6007997442667	98.63230396773336	134558.75	1.436345685052574E8	0	7939	0.03601165583024368	4.003640272022099	0.004913285535887894	407.78778076171875	407.8067626953125
384	407.82720947265625	19.9360779018667					1	DETECTED	407.8272 m/z @19.94 [151020OFc1_NvH-0949-Control-27.raw]	407.82720947265625	19.9360779018667	0.039772904	99.2879721408	99.24819923679999	121121.40625	1.1119812887881024E8	0	7939	0.14005686726338595	3.389079276094362	0.011719726835519622	407.82684326171875	407.8371887207031
385	407.8491516113281	33.0910269832					1	DETECTED	407.8492 m/z @33.09 [151020OFc1_NvH-0949-Control-27.raw]	407.8491516113281	33.0910269832	0.201641642133333	99.8266101445333	99.62496850239997	68199.421875	1.4582826847330147E8	3	7939	16.251168712724567	1.638976727097922	2.0772254799068812	407.8392028808594	407.85498046875
386	407.8650207519531	39.6591152464					1	DETECTED	407.8650 m/z @39.66 [151020OFc1_NvH-0949-Control-27.raw]	407.8650207519531	39.6591152464	0.0052229464	99.9592918456	99.95406889920001	602220.0	1.244660957395526E8	0	7939	0.06509341200550978	0.5029918803518116	0.006205112591967654	407.85516357421875	407.87371826171875
387	407.8837890625	21.7222429274667					1	DETECTED	407.8838 m/z @21.72 [151020OFc1_NvH-0949-Control-27.raw]	407.8837890625	21.7222429274667	0.131998452	99.9701156565333	99.83811720453329	1319980.5	1.9641949709374747E8	3	7939	5.1233844146363765	0.6415001189727961	3.043084470682554	407.8738098144531	407.8896484375
388	407.899658203125	19.6940727594667					1	DETECTED	407.8997 m/z @19.69 [151020OFc1_NvH-0949-Control-27.raw]	407.899658203125	19.6940727594667	0.0512058416	99.8051079997333	99.7539021581333	2546779.75	1.9867475088830638E8	3	7939	0.17674967805018582	47.02703317892999	2.8919010556518248	407.8896789550781	407.9095764160156
389	407.91534423828125	33.2222145645333					1	DETECTED	407.9153 m/z @33.22 [151020OFc1_NvH-0949-Control-27.raw]	407.91534423828125	33.2222145645333	0.0052229464	99.8481349618667	99.84291201546671	240673.359375	1.2759270155515741E8	3	7939	0.1816958717615833	2.3179635039634006	0.0156823774368647	407.9096984863281	407.92498779296875
390	407.93768310546875	11.4602450416					1	DETECTED	407.9377 m/z @11.46 [151020OFc1_NvH-0949-Control-27.raw]	407.93768310546875	11.4602450416	0.0052229464	99.9915373093333	99.9863143629333	2227948.25	1.5594312943976295E8	0	7939	0.1428177325751001	1.2694515066023817	21.446063941607548	407.927734375	407.9476623535156
391	407.96002197265625	18.6400675874667					1	DETECTED	407.9600 m/z @18.64 [151020OFc1_NvH-0949-Control-27.raw]	407.96002197265625	18.6400675874667	0.0167773677333333	99.7942810824	99.77750371466666	143427.796875	1.3010161169543657E8	0	7939	0.10950303094791636	3.4880656140042863	0.04410390239574509	407.9500427246094	407.96783447265625
392	407.9779357910156	13.2364309634667					1	DETECTED	407.9779 m/z @13.24 [151020OFc1_NvH-0949-Control-27.raw]	407.9779357910156	13.2364309634667	0.0052229464	99.8802201010667	99.8749971546667	551763.4375	1.5221325869304377E8	4	7939	0.1521125525257414	1.0240718410006655	2.08876346899303	407.96795654296875	407.98779296875
393	407.9895324707031	16.3585480997333					1	DETECTED	407.9895 m/z @16.36 [151020OFc1_NvH-0949-Control-27.raw]	407.9895324707031	16.3585480997333	0.406210531466667	99.7509421608	99.34473162933332	165147.28125	1.1669290763455231E8	0	7939	0.08142418937923424	30.281421348923544	0.028787346161777926	407.9880065917969	407.99951171875
394	408.0170593261719	25.8272450757333					1	DETECTED	408.0171 m/z @25.83 [151020OFc1_NvH-0949-Control-27.raw]	408.0170593261719	25.8272450757333	0.2936200104	99.9592918456	99.6656718352	110586.453125	1.273310071918404E8	0	7939	0.060868041271550766	2.1830476903899583	5.226005736620655	408.007080078125	408.02685546875
395	408.0324401855469	29.15382576					1	DETECTED	408.0324 m/z @29.15 [151020OFc1_NvH-0949-Control-27.raw]	408.0324401855469	29.15382576	2.0661316504	99.7509421608	97.6848105104	54918.86328125	1.3217910938085325E8	0	7939	213.65515616763392	2.0757822928359904	3.6838156260978026	408.0271301269531	408.04241943359375
396	408.05426025390625	22.7334549098667					1	DETECTED	408.0543 m/z @22.73 [151020OFc1_NvH-0949-Control-27.raw]	408.05426025390625	22.7334549098667	0.372373003466667	99.9485353933333	99.57616238986664	102568.4375	1.2373684980732E8	0	7939	0.7347330728386581	2.4736740991838797	0.3468569612992676	408.0442810058594	408.0635681152344
397	408.1361083984375	48.0557904957333					1	DETECTED	408.1361 m/z @48.06 [151020OFc1_NvH-0949-Control-27.raw]	408.1361083984375	48.0557904957333	3.4283829456	99.9915373093333	96.56315436373329	70580.3984375	1.7878181989081782E8	0	7939	95.79185970031719	1.06529949098963	1.1323635941674928	408.1287536621094	408.14013671875
398	408.1509094238281	90.9785877544					1	DETECTED	408.1509 m/z @90.98 [151020OFc1_NvH-0949-Control-27.raw]	408.1509094238281	90.9785877544	2.04553808666667	99.8695180034667	97.82397991680003	89437.5625	1.2609009141202195E8	0	7939	0.02501250359138396	0.5499866488458706	0.006835742809340622	408.1409912109375	408.16046142578125
399	408.16387939453125	17.5784779949333					1	DETECTED	408.1639 m/z @17.58 [151020OFc1_NvH-0949-Control-27.raw]	408.16387939453125	17.5784779949333	0.270565705866667	99.8481349618667	99.57756925600003	59912.46484375	1.1664089551065212E8	0	7939	76.00299057401284	2.876648771755763	4.753297543511527	408.1610412597656	408.1736755371094
400	408.1882019042969	11.4954240090667					1	DETECTED	408.1882 m/z @11.50 [151020OFc1_NvH-0949-Control-27.raw]	408.1882019042969	11.4954240090667	0.6565932608	99.1588570085333	98.50226374773331	1117395.125	1.573310272312758E8	3	7939	0.12974660187722442	6.563843100280014	12.175725482981694	408.1785888671875	408.19818115234375
401	408.1997985839844	17.2770855301333					1	DETECTED	408.1998 m/z @17.28 [151020OFc1_NvH-0949-Control-27.raw]	408.1997985839844	17.2770855301333	2.59924435813333	96.9882274685333	94.38898311039996	479694.59375	1.588937082446123E8	0	7939	0.10616729559746574	0.5624246304448991	2.9633980471839014	408.1982116699219	408.20697021484375
402	408.21697998046875	27.6714050784					1	DETECTED	408.2170 m/z @27.67 [151020OFc1_NvH-0949-Control-27.raw]	408.21697998046875	27.6714050784	2.54957202186667	99.6221159789333	97.07254395706663	2362279.5	3.1852955897170424E8	3	7939	15.007788688737183	4.905732792453644	0.45015876670028226	408.2070007324219	408.22576904296875
403	408.23577880859375	29.3923038021333					1	DETECTED	408.2358 m/z @29.39 [151020OFc1_NvH-0949-Control-27.raw]	408.23577880859375	29.3923038021333	0.7580609216	98.5319981402667	97.77393721866669	1.5650118E7	4.92428705372252E8	2	7939	0.1998127396902376	0.5206786662813572	0.03787444301318234	408.2257995605469	408.2457275390625
404	408.2561950683594	27.9083005754667					1	DETECTED	408.2562 m/z @27.91 [151020OFc1_NvH-0949-Control-27.raw]	408.2561950683594	27.9083005754667	2.38929456026667	98.6184318226667	96.22913726240003	2.0762256E7	6.867242808746513E8	2	7939	0.20180680520375915	6.566140986446434	13.759374596755562	408.2462158203125	408.2661437988281
405	408.2662353515625	19.4072110986667					1	DETECTED	408.2662 m/z @19.41 [151020OFc1_NvH-0949-Control-27.raw]	408.2662353515625	19.4072110986667	2.33819364266667	91.6646026104	89.32640896773333	104756.3671875	1.4551649252578765E8	0	7939	0.04688372950017694	2.616624219818045	10.262727293727037	408.2662048339844	408.267578125
406	408.277587890625	91.389820836					1	DETECTED	408.2776 m/z @91.39 [151020OFc1_NvH-0949-Control-27.raw]	408.277587890625	91.389820836	0.131998452	99.1588570085333	99.0268585565333	456759.59375	1.5003193987591133E8	0	7939	1.5667724428954273	0.5243369008863644	0.8282121526854926	408.2676086425781	408.2874755859375
407	408.4093017578125	8.53119274613333					1	DETECTED	408.4093 m/z @8.53 [151020OFc1_NvH-0949-Control-27.raw]	408.4093017578125	8.53119274613333	0.338900986666667	99.2019359368	98.86303495013333	168342.375	1.3986088139606634E8	0	7939	0.09082824319673577	0.8440871854008017	49.533321627846334	408.3994445800781	408.4190368652344
408	408.44403076171875	47.9795165768					1	DETECTED	408.4440 m/z @47.98 [151020OFc1_NvH-0949-Control-27.raw]	408.44403076171875	47.9795165768	2.3688928656	95.50564234	93.13674947439999	588592.0625	1.4461056384032628E8	0	7939	36.665131552832364	0.5113500345472394	0.03986105443508792	408.4341125488281	408.4539794921875
409	408.46832275390625	24.8609369381333					1	DETECTED	408.4683 m/z @24.86 [151020OFc1_NvH-0949-Control-27.raw]	408.46832275390625	24.8609369381333	3.79754140693333	99.9592918456	96.16175043866667	148237.03125	1.1856276441475782E8	0	7939	3.8143590481661427	2.414680429237075	0.226827234691724	408.45855712890625	408.4696350097656
410	408.4796447753906	13.2664122778667					1	DETECTED	408.4796 m/z @13.27 [151020OFc1_NvH-0949-Control-27.raw]	408.4796447753906	13.2664122778667	3.18616508	99.0394128618667	95.8532477818667	299341.65625	1.3837931836589733E8	0	7939	0.0416657551351598	1.1435832761150029	123.58236154296395	408.46966552734375	408.4894104003906
411	408.5233154296875	14.4851959869333					1	DETECTED	408.5233 m/z @14.49 [151020OFc1_NvH-0949-Control-27.raw]	408.5233154296875	14.4851959869333	3.4573601664	82.5047312909333	79.0473711245333	43957.484375	1.0531791953021912E8	0	7939	8.694040510489447	3.5839929253095555	8.462847187735791	408.51373291015625	408.52459716796875
412	408.53460693359375	17.2678855418667					1	DETECTED	408.5346 m/z @17.27 [151020OFc1_NvH-0949-Control-27.raw]	408.53460693359375	17.2678855418667	2.53965559386667	94.4196900898667	91.88003449600004	423839.46875	1.3156344069501777E8	3	7939	0.06459144782271409	0.5734988430686696	0.33191261537114575	408.5246276855469	408.5408630371094
413	408.5508728027344	8.27161823813333					1	DETECTED	408.5509 m/z @8.27 [151020OFc1_NvH-0949-Control-27.raw]	408.5508728027344	8.27161823813333	3.2734658168	99.3631467637333	96.0896809469333	2197002.5	2.164435188917621E8	3	7939	19.46510255324312	62.444594141746634	152.285458508585	408.5409240722656	408.56085205078125
414	408.5628662109375	7.12964147386667					1	DETECTED	408.5629 m/z @7.13 [151020OFc1_NvH-0949-Control-27.raw]	408.5628662109375	7.12964147386667	3.97687869653333	96.9667796528	92.98990095626667	583994.0625	1.4524964695226014E8	3	7939	18.046013075260607	2.1993724812090885	29.256201434450634	408.5608825683594	408.5693054199219
415	408.5793151855469	31.0316082912					1	DETECTED	408.5793 m/z @31.03 [151020OFc1_NvH-0949-Control-27.raw]	408.5793151855469	31.0316082912	1.83214873146667	97.2892660832	95.45711735173333	2208458.0	1.4661348964800704E8	3	7939	0.03612800802997995	0.5117293829107944	1.8227255495476897	408.5693664550781	408.5892028808594
416	408.60986328125	8.54980659626667					1	DETECTED	408.6099 m/z @8.55 [151020OFc1_NvH-0949-Control-27.raw]	408.60986328125	8.54980659626667	3.34158826666667	96.0569091568	92.71532089013333	163230.96875	1.2413067979128298E8	0	7939	0.11547248626538575	1.479093307356522	28.626297877225912	408.600341796875	408.6195983886719
417	408.6441345214844	47.9795165768					1	DETECTED	408.6441 m/z @47.98 [151020OFc1_NvH-0949-Control-27.raw]	408.6441345214844	47.9795165768	3.4283829456	85.1103266794667	81.68194373386669	483637.34375	1.2575802448933546E8	0	7939	0.2355250481561555	0.5035812083662085	0.012703945944727185	408.6346740722656	408.654052734375
418	408.6900634765625	11.4739847704					1	DETECTED	408.6901 m/z @11.47 [151020OFc1_NvH-0949-Control-27.raw]	408.6900634765625	11.4739847704	3.26380758773333	98.4672800448	95.20347245706668	166538.8125	1.1875298099680191E8	0	7939	2.326764023118045	0.7426638797849695	41.170951445692346	408.6800842285156	408.69146728515625
419	408.7015380859375	33.5579128232					1	DETECTED	408.7015 m/z @33.56 [151020OFc1_NvH-0949-Control-27.raw]	408.7015380859375	33.5579128232	0.7130356608	98.8128800472	98.0998443864	561279.8125	1.4214341744212046E8	2	7939	0.27604769176389965	0.9753805649302286	0.10099529712931793	408.691650390625	408.7110900878906
420	408.7210998535156	30.8886561957333					1	DETECTED	408.7211 m/z @30.89 [151020OFc1_NvH-0949-Control-27.raw]	408.7210998535156	30.8886561957333	2.96891325706667	86.4771613549333	83.50824809786663	804104.625	1.5693351894190443E8	4	7939	8.444211007045975	1.1011560993769587	0.7778347584133111	408.71112060546875	408.72210693359375
421	408.73211669921875	18.6039142234667					1	DETECTED	408.7321 m/z @18.60 [151020OFc1_NvH-0949-Control-27.raw]	408.73211669921875	18.6039142234667	3.2734658168	96.9988650352	93.7253992184	987208.5625	1.7432658158442584E8	2	7939	1.6234669064470815	1.102006733423333	0.3487905428222038	408.7221374511719	408.7350769042969
422	408.7451477050781	29.2200584917333					1	DETECTED	408.7451 m/z @29.22 [151020OFc1_NvH-0949-Control-27.raw]	408.7451477050781	29.2200584917333	2.90959893653333	99.8908513794667	96.98125244293337	4.2085968E7	1.0341513428836123E9	2	7939	0.272471128042735	2.0545919321688935	3.759310544783483	408.73516845703125	408.75506591796875
423	408.7576599121094	27.9083005754667					1	DETECTED	408.7577 m/z @27.91 [151020OFc1_NvH-0949-Control-27.raw]	408.7576599121094	27.9083005754667	3.0897974104	91.0740594106667	87.98426200026671	5104538.5	2.981496991947456E8	2	7939	18.418812134094342	2.571139180761914	0.06622073432854332	408.7551574707031	408.76739501953125
424	408.7686767578125	12.9615283290667					1	DETECTED	408.7687 m/z @12.96 [151020OFc1_NvH-0949-Control-27.raw]	408.7686767578125	12.9615283290667	1.32943541333333	98.0246807362667	96.69524532293337	141017.875	1.3273915083133191E8	0	7939	0.126157514221525	0.5264504465010308	0.9898942462144146	408.7679443359375	408.7782287597656
425	408.810302734375	8.54980659626667					1	DETECTED	408.8103 m/z @8.55 [151020OFc1_NvH-0949-Control-27.raw]	408.810302734375	8.54980659626667	3.3997124832	99.5577063682667	96.15799388506669	86035.6640625	1.2258785323199129E8	0	7939	0.09057858117217954	0.5148734496384957	0.7416862457153386	408.8004150390625	408.8194885253906
426	408.82281494140625	24.9278816885333					1	DETECTED	408.8228 m/z @24.93 [151020OFc1_NvH-0949-Control-27.raw]	408.82281494140625	24.9278816885333	0.0167773677333333	98.2427865930667	98.22600922533336	59371.98046875	1.3168804134676743E8	0	7939	29.857168973083134	2.1200150693910707	3.237001210471301	408.82049560546875	408.8327941894531
427	408.8452453613281	48.0050767261333					1	DETECTED	408.8452 m/z @48.01 [151020OFc1_NvH-0949-Control-27.raw]	408.8452453613281	48.0050767261333	0.0052229464	99.9701156565333	99.9648927101333	283635.9375	1.401129653564989E8	0	7939	19.632411547610563	1.1306618810186129	0.00536997112329347	408.8353576660156	408.8551940917969
428	408.86102294921875	19.3444116248					1	DETECTED	408.8610 m/z @19.34 [151020OFc1_NvH-0949-Control-27.raw]	408.86102294921875	19.3444116248	0.0283500773333333	99.9915373093333	99.96318723199997	109029.1875	1.1408379349818556E8	0	7939	0.15447093669180134	2.8508658595416976	0.20895872913357497	408.8553466796875	408.86285400390625
429	408.87286376953125	18.5503315826667					1	DETECTED	408.8729 m/z @18.55 [151020OFc1_NvH-0949-Control-27.raw]	408.87286376953125	18.5503315826667	0.0283500773333333	99.858767912	99.83041783466668	1026357.0	1.3779720804109868E8	3	7939	0.13624812674379427	0.7765740913127434	0.10679244295642577	408.8629150390625	408.8748474121094
430	408.8848571777344	8.2810729768					1	DETECTED	408.8849 m/z @8.28 [151020OFc1_NvH-0949-Control-27.raw]	408.8848571777344	8.2810729768	0.0167773677333333	99.9592918456	99.94251447786667	1375317.375	1.7453644004877052E8	3	7939	13.152087999110925	4.354490280691031	75.36826379905935	408.8748779296875	408.89483642578125
431	408.8971252441406	7.12964147386667					1	DETECTED	408.8971 m/z @7.13 [151020OFc1_NvH-0949-Control-27.raw]	408.8971252441406	7.12964147386667	0.0052229464	99.9808999242667	99.9756769778667	342021.46875	1.2934264503097802E8	3	7939	0.22566462468399262	1.5436869123483508	0.7954044086606855	408.8948669433594	408.9034423828125
432	408.9134521484375	31.0316082912					1	DETECTED	408.9135 m/z @31.03 [151020OFc1_NvH-0949-Control-27.raw]	408.9134521484375	31.0316082912	0.0052229464	99.9378544376	99.9326314912	1487254.625	1.6578659226375958E8	3	7939	0.08327437978655539	0.5226940992031586	1.2772211660913342	408.9034729003906	408.92340087890625
433	408.92376708984375	24.9278816885333					1	DETECTED	408.9238 m/z @24.93 [151020OFc1_NvH-0949-Control-27.raw]	408.92376708984375	24.9278816885333	0.0052229464	99.8908513794667	99.8856284330667	65555.890625	1.424130794307489E8	0	7939	86.60596536801297	1.978235667555137	2.957483987995651	408.9235534667969	408.9264831542969
434	408.9364929199219	22.5548296952					1	DETECTED	408.9365 m/z @22.55 [151020OFc1_NvH-0949-Control-27.raw]	408.9364929199219	22.5548296952	0.0052229464	99.9915373093333	99.9863143629333	88218.921875	1.2894602461940846E8	0	7939	7.664094602169582	2.1731959151794262	4.757415583783538	408.926513671875	408.93902587890625
435	408.94903564453125	41.47918162					1	DETECTED	408.9490 m/z @41.48 [151020OFc1_NvH-0949-Control-27.raw]	408.94903564453125	41.47918162	0.327467770933333	99.9808999242667	99.65343215333336	353293.40625	1.2309912272669423E8	0	7939	0.15455146758667127	0.7278278814839138	0.015826162059507418	408.9390563964844	408.949951171875
436	408.9599609375	9.9387870512					1	DETECTED	408.9600 m/z @9.94 [151020OFc1_NvH-0949-Control-27.raw]	408.9599609375	9.9387870512	0.0167773677333333	99.9378544376	99.92107706986666	720020.25	1.6439584593475407E8	4	7939	8.485023899764524	1.7174566635006985	115.00218194218229	408.9499816894531	408.9699401855469
437	408.9794006347656	24.4697035672					1	DETECTED	408.9794 m/z @24.47 [151020OFc1_NvH-0949-Control-27.raw]	408.9794006347656	24.4697035672	0.0167773677333333	99.9915373093333	99.97475994159996	343940.59375	1.3512833232040855E8	0	7939	0.16317046026350468	0.5159306474844383	4.572257775212741	408.969970703125	408.98931884765625
438	408.9955749511719	20.00778166					1	DETECTED	408.9956 m/z @20.01 [151020OFc1_NvH-0949-Control-27.raw]	408.9955749511719	20.00778166	0.791533576266667	99.9485353933333	99.15700181706663	120296.4375	1.4046336870157838E8	0	7939	0.08332764937747683	2.7904917532554814	0.015525870222211842	408.989501953125	409.00494384765625
439	409.01495361328125	20.1360655058667					1	DETECTED	409.0150 m/z @20.14 [151020OFc1_NvH-0949-Control-27.raw]	409.01495361328125	20.1360655058667	0.5540192104	99.8373892304	99.28337002	246208.640625	1.334217258910001E8	0	7939	2.0894233302879	0.5595648833026503	0.21154299168861873	409.0049743652344	409.0248107910156
440	409.0378112792969	90.3765031565333					1	DETECTED	409.0378 m/z @90.38 [151020OFc1_NvH-0949-Control-27.raw]	409.0378112792969	90.3765031565333	0.0974474930666667	99.9701156565333	99.87266816346663	245401.34375	1.388389929113635E8	0	7939	0.07150954735959658	0.5654699680213982	0.0011966976702124476	409.02783203125	409.04779052734375
441	409.1107482910156	15.6747620658667					1	DETECTED	409.1107 m/z @15.67 [151020OFc1_NvH-0949-Control-27.raw]	409.1107482910156	15.6747620658667	0.0052229464	99.9915373093333	99.9863143629333	60295.0625	1.3470916345629472E8	0	7939	95.98425989279366	3.8120113016994246	7.810763699196333	409.1041564941406	409.1194152832031
442	409.1604919433594	90.8676805784					1	DETECTED	409.1605 m/z @90.87 [151020OFc1_NvH-0949-Control-27.raw]	409.1604919433594	90.8676805784	6.0845282272	99.8695180034667	93.7849897762667	45746.375	1.1074082239565784E8	0	7939	62.75829236851507	0.553087418758494	0.10617483751698797	409.15081787109375	409.1614074707031
443	409.17144775390625	26.8514812189333					1	DETECTED	409.1714 m/z @26.85 [151020OFc1_NvH-0949-Control-27.raw]	409.17144775390625	26.8514812189333	5.08061058133333	99.8158099890667	94.73519940773336	91728.3515625	1.4166714829263356E8	0	7939	10.684621870058884	2.6248992399359374	4.262525284429964	409.1615905761719	409.18121337890625
444	409.19122314453125	24.3429092674667					1	DETECTED	409.1912 m/z @24.34 [151020OFc1_NvH-0949-Control-27.raw]	409.19122314453125	24.3429092674667	0.259149042133333	98.4453949042667	98.18624586213338	1059456.375	1.6638988359828493E8	3	7939	0.23704181102813138	1.8122589390382373	1.200374045800532	409.1812438964844	409.2012023925781
445	409.20733642578125	18.5503315826667					1	DETECTED	409.2073 m/z @18.55 [151020OFc1_NvH-0949-Control-27.raw]	409.20733642578125	18.5503315826667	2.76425948	99.1588570085333	96.3945975285333	800557.5625	1.8473974991669026E8	3	7939	8.846011207943631	0.6822699185864325	0.07795558768009851	409.20123291015625	409.214111328125
446	409.22412109375	15.2396628128					1	DETECTED	409.2241 m/z @15.24 [151020OFc1_NvH-0949-Control-27.raw]	409.22412109375	15.2396628128	2.8319583248	99.7725586173333	96.9406002925333	1127719.25	2.4033769554060102E8	2	7939	21.29392406730095	9.768670146848152	5.556248661843526	409.2141418457031	409.2341003417969
447	409.2459411621094	29.2200584917333					1	DETECTED	409.2459 m/z @29.22 [151020OFc1_NvH-0949-Control-27.raw]	409.2459411621094	29.2200584917333	3.19569431946667	97.1063344421333	93.91064012266663	1.7990312E7	5.411990869140605E8	3	7939	0.2710514188466959	24.939785181688848	1.8023491582340545	409.2359619140625	409.2558898925781
448	409.2646484375	23.5617039778667					1	DETECTED	409.2646 m/z @23.56 [151020OFc1_NvH-0949-Control-27.raw]	409.2646484375	23.5617039778667	0.690586722133333	97.2678890362667	96.57730231413336	866884.875	1.7404097286835304E8	0	7939	10.562601391349045	1.4513304775663218	0.05301780417952798	409.2559509277344	409.2736511230469
449	409.2765197753906	91.5228108285333					1	DETECTED	409.2765 m/z @91.52 [151020OFc1_NvH-0949-Control-27.raw]	409.2765197753906	91.5228108285333	0.0974474930666667	99.4820470944	99.38459960133333	185802.21875	1.5138689588856307E8	0	7939	0.22088670155851275	0.5027897871045659	0.8899340749811052	409.27557373046875	409.2856750488281
450	409.29498291015625	91.7034940925333					1	DETECTED	409.2950 m/z @91.70 [151020OFc1_NvH-0949-Control-27.raw]	409.29498291015625	91.7034940925333	3.38039193626667	92.4751744429333	89.09478250666662	63861.94921875	1.2653704604643339E8	0	7939	0.48251972217160244	0.5043685079642849	0.008737015928569694	409.28662109375	409.3017883300781
451	409.3318176269531	90.488182868					1	DETECTED	409.3318 m/z @90.49 [151020OFc1_NvH-0949-Control-27.raw]	409.3318176269531	90.488182868	3.8439636568	92.534665788	88.6907021312	125125.328125	1.43086355984635E8	0	7939	1.5457623419179924	0.5118096910482371	0.013838682035075734	409.325439453125	409.34173583984375
452	409.3680419921875	90.488182868					1	DETECTED	409.3680 m/z @90.49 [151020OFc1_NvH-0949-Control-27.raw]	409.3680419921875	90.488182868	2.51981168373333	99.4496813370667	96.92986965333338	217867.9375	1.3961056462642303E8	0	7939	1.475750282074145	0.507546809072998	0.004525335822470448	409.3598937988281	409.3774719238281
453	409.3804931640625	48.0210515925333					1	DETECTED	409.3805 m/z @48.02 [151020OFc1_NvH-0949-Control-27.raw]	409.3804931640625	48.0210515925333	0.836190794666667	97.0956492512	96.25945845653334	57297.90625	1.2774046374081914E8	0	7939	90.42166403347174	1.093366200625289	1.1866039276587588	409.37860107421875	409.3900451660156
454	409.41595458984375	20.0307728608					1	DETECTED	409.4160 m/z @20.03 [151020OFc1_NvH-0949-Control-27.raw]	409.41595458984375	20.0307728608	2.90959893653333	95.1478921962667	92.23829325973337	179431.46875	1.2509257258653963E8	0	7939	0.13854857721549507	0.5308527335020929	0.10702648995455061	409.41424560546875	409.4256896972656
455	409.450439453125	41.47918162					1	DETECTED	409.4504 m/z @41.48 [151020OFc1_NvH-0949-Control-27.raw]	409.450439453125	41.47918162	0.109103249066667	99.8266101445333	99.71750689546664	182937.9375	1.4325358002078998E8	0	7939	0.07041875552959453	1.2502051848543616	5.343764332849697E-4	409.4404602050781	409.4550476074219
456	409.4651184082031	29.5270523069333					1	DETECTED	409.4651 m/z @29.53 [151020OFc1_NvH-0949-Control-27.raw]	409.4651184082031	29.5270523069333	3.1572653256	97.5587712485333	94.40150592293331	377609.0	1.5028899331086248E8	0	7939	12.254055202185455	0.5842344336826896	1.222011794119597	409.4551696777344	409.4749755859375
457	409.4803771972656	24.4965762205333					1	DETECTED	409.4804 m/z @24.50 [151020OFc1_NvH-0949-Control-27.raw]	409.4803771972656	24.4965762205333	3.4283829456	99.9016838112	96.4733008656	193742.5	1.412664303628049E8	0	7939	0.07764286446048985	2.6420676026028835	0.40165368309460375	409.4754638671875	409.4828186035156
458	409.4928283691406	25.6565217914667					1	DETECTED	409.4928 m/z @25.66 [151020OFc1_NvH-0949-Control-27.raw]	409.4928283691406	25.6565217914667	3.1572653256	96.2387991362667	93.08153381066671	307866.40625	1.3988925384587592E8	0	7939	13.214070683518418	0.7350293856976048	7.486389711370529	409.4828796386719	409.5024108886719
459	409.5193176269531	27.8339344992					1	DETECTED	409.5193 m/z @27.83 [151020OFc1_NvH-0949-Control-27.raw]	409.5193176269531	27.8339344992	3.312361584	97.6671012989333	94.3547397149333	295572.125	1.2515229127966292E8	0	7939	0.11412441341851931	0.5697474466404636	0.2813054109564226	409.5094299316406	409.5223388671875
460	409.5325012207031	11.5233881122667					1	DETECTED	409.5325 m/z @11.52 [151020OFc1_NvH-0949-Control-27.raw]	409.5325012207031	11.5233881122667	3.32208407546667	99.3955441149333	96.07346003946662	3045424.5	1.7859050563432246E8	3	7939	0.15611481323065846	22.11565811122501	74.78452232442362	409.5233459472656	409.5424499511719
461	409.5462341308594	19.5975736749333					1	DETECTED	409.5462 m/z @19.60 [151020OFc1_NvH-0949-Control-27.raw]	409.5462341308594	19.5975736749333	5.0238091104	94.9833251149333	89.9595160045333	171030.078125	1.2627943759687069E8	0	7939	0.1870535829108917	3.9752034951322295	0.3242472296522653	409.54254150390625	409.546630859375
462	409.556640625	40.2070252538667					1	DETECTED	409.5566 m/z @40.21 [151020OFc1_NvH-0949-Control-27.raw]	409.556640625	40.2070252538667	2.8319583248	98.6403355544	95.8083772296	4132257.75	2.1706330110787898E8	3	7939	1.129500544895599	1.9759889951326863	78.95817330894334	409.5466613769531	409.5666198730469
463	409.57305908203125	30.6947977					1	DETECTED	409.5731 m/z @30.69 [151020OFc1_NvH-0949-Control-27.raw]	409.57305908203125	30.6947977	0.668055612266667	98.8344273608	98.16637174853334	783772.625	1.4860003345984724E8	6	7939	0.20048372558325056	0.7354020581846978	0.3654083239939064	409.566650390625	409.5830078125
464	409.58984375	29.0187938722667					1	DETECTED	409.5898 m/z @29.02 [151020OFc1_NvH-0949-Control-27.raw]	409.58984375	29.0187938722667	3.5435046792	97.5805041402667	94.0369994610667	672225.6875	1.4632357501940438E8	3	7939	0.1091728444788167	38.51453363188205	5.784982776404908	409.58306884765625	409.599609375
465	409.6188659667969	18.3160114565333					1	DETECTED	409.6189 m/z @18.32 [151020OFc1_NvH-0949-Control-27.raw]	409.6188659667969	18.3160114565333	3.8809423784	84.7473182706667	80.8663758922667	83976.015625	1.1961145295621379E8	0	7939	2.027206017997237	5.2868397463123085	0.022563496822777383	409.6148681640625	409.6286315917969
466	409.6305236816406	43.6799569805333					1	DETECTED	409.6305 m/z @43.68 [151020OFc1_NvH-0949-Control-27.raw]	409.6305236816406	43.6799569805333	5.2330546024	96.5167849218667	91.2837303194667	78257.5546875	1.2887857733913249E8	0	7939	0.14391209432743324	1.1871402463281981	1.3742804926563965	409.62896728515625	409.6404724121094
467	409.6828918457031	18.3480046781333					1	DETECTED	409.6829 m/z @18.35 [151020OFc1_NvH-0949-Control-27.raw]	409.6828918457031	18.3480046781333	3.20554796106667	94.7776525573333	91.57210459626663	109008.6640625	1.2388197471145368E8	0	7939	0.1539040815376218	3.023687183238184	1.9792180344653525	409.6731872558594	409.69287109375
468	409.7060546875	19.09476262					1	DETECTED	409.7061 m/z @19.09 [151020OFc1_NvH-0949-Control-27.raw]	409.7060546875	19.09476262	1.902774808	94.0303258848	92.1275510768	1438846.5	1.7302893209021804E8	2	7939	0.26697747161402674	0.5701006273349026	0.033089587253786086	409.6961975097656	409.7137451171875
469	409.7237548828125	26.3475989221333					1	DETECTED	409.7238 m/z @26.35 [151020OFc1_NvH-0949-Control-27.raw]	409.7237548828125	26.3475989221333	3.1478240496	96.388211652	93.24038760239999	1.6404936E7	4.9688997764772385E8	2	7939	0.30450364232157767	1.6141077937294368	1.8791993097904447	409.7137756347656	409.73370361328125
470	409.73614501953125	30.7540869354667					1	DETECTED	409.7361 m/z @30.75 [151020OFc1_NvH-0949-Control-27.raw]	409.73614501953125	30.7540869354667	3.66702635013333	99.6759115450667	96.00888519493337	106816.2421875	1.3125836206693536E8	0	7939	0.9138417494237139	2.2428093405635923	3.471323640019615	409.7337646484375	409.7370300292969
471	409.7471618652344	29.2200584917333					1	DETECTED	409.7472 m/z @29.22 [151020OFc1_NvH-0949-Control-27.raw]	409.7471618652344	29.2200584917333	3.20554796106667	99.6652094437333	96.45966148266663	4693381.0	2.3952738627356708E8	2	7939	0.21079394528089423	1.7505979897273607	19.7345267257266	409.73724365234375	409.75701904296875
472	409.765869140625	23.4820442981333					1	DETECTED	409.7659 m/z @23.48 [151020OFc1_NvH-0949-Control-27.raw]	409.765869140625	23.4820442981333	2.51981168373333	97.5155090864	94.99569740266668	242031.859375	1.26216986590545E8	0	7939	10.602328683933443	0.5126674829292568	0.7319990226365699	409.7572937011719	409.77459716796875
473	409.8529968261719	27.8119931626667					1	DETECTED	409.8530 m/z @27.81 [151020OFc1_NvH-0949-Control-27.raw]	409.8529968261719	27.8119931626667	0.109103249066667	99.9915373093333	99.88243406026663	138794.640625	1.170266626677143E8	0	7939	0.14951757323068549	2.635566284409319	0.0180756416167609	409.843017578125	409.8567199707031
474	409.8667297363281	11.4954240090667					1	DETECTED	409.8667 m/z @11.50 [151020OFc1_NvH-0949-Control-27.raw]	409.8667297363281	11.4954240090667	0.0052229464	99.9701156565333	99.9648927101333	1875547.125	2.1233714730467975E8	3	7939	5.44463131277667	20.77022027600764	20.627427602520218	409.85693359375	409.876708984375
475	409.88446044921875	11.5444318677333					1	DETECTED	409.8845 m/z @11.54 [151020OFc1_NvH-0949-Control-27.raw]	409.88446044921875	11.5444318677333	0.0052229464	99.9231236621333	99.91790071573331	224483.921875	1.3150084343177275E8	0	7939	12.797589327547	0.7406220827811486	5.439722120701899	409.8767395019531	409.8844909667969
476	409.8945007324219	12.1711137773333					1	DETECTED	409.8945 m/z @12.17 [151020OFc1_NvH-0949-Control-27.raw]	409.8945007324219	12.1711137773333	0.372373003466667	99.9915373093333	99.61916430586663	3313228.75	2.270172558789802E8	3	7939	28.159585863919744	1.205263061850794	206.32189802161204	409.88458251953125	409.90447998046875
477	409.9066162109375	5.7020409912					1	DETECTED	409.9066 m/z @5.70 [151020OFc1_NvH-0949-Control-27.raw]	409.9066162109375	5.7020409912	1.5640998512	99.9231236621333	98.35902381093331	474216.875	1.3906888127409622E8	3	7939	0.12079501668646753	3.482128944354714	187.90492851090676	409.9045104980469	409.91656494140625
478	409.9267578125	35.5153093797333					1	DETECTED	409.9268 m/z @35.52 [151020OFc1_NvH-0949-Control-27.raw]	409.9267578125	35.5153093797333	0.0052229464	99.9915373093333	99.9863143629333	1545432.875	1.5065795354917777E8	3	7939	0.10185636395586783	10.043337148513142	10.062986067114435	409.9170227050781	409.93646240234375
479	409.93975830078125	44.7954196461333					1	DETECTED	409.9398 m/z @44.80 [151020OFc1_NvH-0949-Control-27.raw]	409.93975830078125	44.7954196461333	0.0052229464	99.9485353933333	99.9433124469333	335725.0625	1.1738165439227389E8	3	7939	0.02763930812906068	1.2425527835731853	1.7268783972620934	409.936767578125	409.9497375488281
480	409.9519348144531	42.6492062618667					1	DETECTED	409.9519 m/z @42.65 [151020OFc1_NvH-0949-Control-27.raw]	409.9519348144531	42.6492062618667	0.0052229464	99.8908513794667	99.8856284330667	242531.796875	1.2909132768238814E8	0	7939	27.16323545607688	1.5574518757065137	2.116110680205851	409.94976806640625	409.95556640625
481	409.965576171875	11.2717141973333					1	DETECTED	409.9656 m/z @11.27 [151020OFc1_NvH-0949-Control-27.raw]	409.965576171875	11.2717141973333	0.0052229464	99.9485353933333	99.9433124469333	901690.8125	1.4614843694982606E8	4	7939	0.21906578987369763	0.576236050559429	58.38600952311243	409.9555969238281	409.97552490234375
482	409.9842529296875	30.8520607994667					1	DETECTED	409.9843 m/z @30.85 [151020OFc1_NvH-0949-Control-27.raw]	409.9842529296875	30.8520607994667	1.902774808	99.8158099890667	97.91303518106669	710396.375	1.3845624118548134E8	4	7939	0.18394301878405628	0.5182030552698167	0.026285554220678683	409.97564697265625	409.99420166015625
483	409.99566650390625	0.6565932608					1	DETECTED	409.9957 m/z @0.66 [151020OFc1_NvH-0949-Control-27.raw]	409.99566650390625	0.6565932608	0.0052229464	99.9485353933333	99.9433124469333	130241.984375	1.2706386522728217E8	0	7939	0.7894065187442867	4.76369728957719	3.595831442759921	409.9942626953125	410.0055847167969
484	410.0669250488281	49.7859443389333					1	DETECTED	410.0669 m/z @49.79 [151020OFc1_NvH-0949-Control-27.raw]	410.0669250488281	49.7859443389333	0.0052229464	99.9915373093333	99.9863143629333	61573.28125	1.340993567376612E8	0	7939	77.13428533907098	0.987622409381003	0.9947933830466986	410.0571594238281	410.0768127441406
485	410.0784606933594	24.9685296770667					1	DETECTED	410.0785 m/z @24.97 [151020OFc1_NvH-0949-Control-27.raw]	410.0784606933594	24.9685296770667	0.735637955466667	99.9592918456	99.22365389013333	52074.46484375	1.2775894872752462E8	0	7939	95.14788155304015	1.9473721046165615	2.898260856753987	410.07781982421875	410.0884094238281
486	410.1065673828125	50.2055808666667					1	DETECTED	410.1066 m/z @50.21 [151020OFc1_NvH-0949-Control-27.raw]	410.1065673828125	50.2055808666667	7.09102930506667	99.9915373093333	92.90050800426663	65660.5234375	1.3362492273517509E8	0	7939	93.19878255471247	1.074496778922	1.150400375984999	410.0965881347656	410.1065673828125
487	410.1168212890625	85.0003987714667					1	DETECTED	410.1168 m/z @85.00 [151020OFc1_NvH-0949-Control-27.raw]	410.1168212890625	85.0003987714667	0.0052229464	99.9915373093333	99.9863143629333	92380.1328125	1.7897674752274677E8	0	7939	99.05738831869908	0.5892634324726782	0.12388684599092414	410.1080322265625	410.1268005371094
488	410.1470947265625	92.4571586376					1	DETECTED	410.1471 m/z @92.46 [151020OFc1_NvH-0949-Control-27.raw]	410.1470947265625	92.4571586376	0.5203967784	99.2879721408	98.7675753624	236337.625	1.188208230378344E8	0	7939	0.2061176542652845	3.638897294091106	8.015417806756593	410.1376647949219	410.1568298339844
489	410.1854553222656	19.4292713325333					1	DETECTED	410.1855 m/z @19.43 [151020OFc1_NvH-0949-Control-27.raw]	410.1854553222656	19.4292713325333	3.26380758773333	98.3084586056	95.04465101786667	468708.71875	1.447125520935248E8	0	7939	0.12844574485241012	14.187125087011202	8.439933292765357	410.1756286621094	410.1871337890625
490	410.19720458984375	20.6974988952					1	DETECTED	410.1972 m/z @20.70 [151020OFc1_NvH-0949-Control-27.raw]	410.19720458984375	20.6974988952	2.53965559386667	96.9774608848	94.43780529093333	2329905.0	2.1736551810435903E8	3	7939	15.50055606670816	5.585646721277459	2.251879489971943	410.1872863769531	410.2071838378906
491	410.207763671875	19.0106765968					1	DETECTED	410.2078 m/z @19.01 [151020OFc1_NvH-0949-Control-27.raw]	410.207763671875	19.0106765968	2.39939014186667	99.8481349618667	97.44874482000003	610935.9375	1.615740837736985E8	0	7939	0.20990632546855892	1.3199947161031635	2.6464718805764664	410.20721435546875	410.2119445800781
492	410.2219543457031	37.2520069514667					1	DETECTED	410.2220 m/z @37.25 [151020OFc1_NvH-0949-Control-27.raw]	410.2219543457031	37.2520069514667	0.372373003466667	99.6973782152	99.32500521173334	1.5423352E7	8.469216126035093E8	2	7939	0.23804479767313325	0.5244683564210475	0.025257234957622	410.2120056152344	410.2317810058594
493	410.2386169433594	43.1909287573333					1	DETECTED	410.2386 m/z @43.19 [151020OFc1_NvH-0949-Control-27.raw]	410.2386169433594	43.1909287573333	2.86113724186667	98.7697782285333	95.90864098666663	4121509.5	2.925234164972263E8	3	7939	0.20791041324503112	0.5091617665686484	0.009282833491897445	410.2319641113281	410.24853515625
494	410.2489318847656	29.15382576					1	DETECTED	410.2489 m/z @29.15 [151020OFc1_NvH-0949-Control-27.raw]	410.2489318847656	29.15382576	3.50525353093333	49.6803410813333	46.17508755039997	867220.4375	8.15585725617684E7	0	7939	0.19548502390072287	0.5096467295885342	3.874794391886447	410.2486267089844	410.2510681152344
495	410.2611083984375	35.5153093797333					1	DETECTED	410.2611 m/z @35.52 [151020OFc1_NvH-0949-Control-27.raw]	410.2611083984375	35.5153093797333	2.90959893653333	99.6544931578667	96.74489422133337	1238516.75	1.5994570620029002E8	2	7939	0.13845739552166236	15.592948228752027	96.46506123855143	410.25115966796875	410.2699279785156
496	410.2736511230469	44.7834134314667					1	DETECTED	410.2737 m/z @44.78 [151020OFc1_NvH-0949-Control-27.raw]	410.2736511230469	44.7834134314667	3.7515919568	95.5697310872	91.8181391304	172954.265625	1.2782813068981132E8	0	7939	0.24375727713110962	1.0705094228892904	1.137908789857017	410.2720642089844	410.2834777832031
497	410.29351806640625	91.4504864962667					1	DETECTED	410.2935 m/z @91.45 [151020OFc1_NvH-0949-Control-27.raw]	410.29351806640625	91.4504864962667	8.93385451493333	92.1771929533333	83.24333843839997	39151.58984375	1.1931009263643552E8	0	7939	0.10110999336185955	0.5044033938347786	0.008806787669557224	410.2852783203125	410.2995300292969
498	410.3114929199219	91.4112599178667					1	DETECTED	410.3115 m/z @91.41 [151020OFc1_NvH-0949-Control-27.raw]	410.3114929199219	91.4112599178667	16.4574573394667	99.4604270888	83.0029697493333	117775.1953125	1.0072321352260019E8	0	7939	0.19706487191753297	0.5536941882469142	0.28723978176217146	410.30975341796875	410.3197326660156
499	410.3791198730469	31.1774862490667					1	DETECTED	410.3791 m/z @31.18 [151020OFc1_NvH-0949-Control-27.raw]	410.3791198730469	31.1774862490667	4.42877856666667	94.1892347637333	89.76045619706663	231780.0625	1.3854054477898195E8	0	7939	14.022521052161736	2.709154412643504	4.588303422831443	410.3697204589844	410.388671875
500	410.44744873046875	20.7318233424					1	DETECTED	410.4474 m/z @20.73 [151020OFc1_NvH-0949-Control-27.raw]	410.44744873046875	20.7318233424	0.6565932608	98.6510084128	97.994415152	2157260.5	1.4011736030646595E8	0	7939	0.13899768978653526	57.614566017844524	0.9049382824623188	410.4376220703125	410.4573669433594
501	410.47216796875	37.2520069514667					1	DETECTED	410.4722 m/z @37.25 [151020OFc1_NvH-0949-Control-27.raw]	410.47216796875	37.2520069514667	3.51493418933333	97.0097734042667	93.49483921493336	1.4726169E7	4.1133357279586846E8	0	7939	0.23720727146626785	1.636045142377603	1.9781979794623241	410.46221923828125	410.4821472167969
502	410.48590087890625	30.8016066338667					1	DETECTED	410.4859 m/z @30.80 [151020OFc1_NvH-0949-Control-27.raw]	410.48590087890625	30.8016066338667	1.822202748	99.0501876602667	97.2279849122667	412735.34375	1.3222548147284058E8	0	7939	0.14887647757781153	0.5060016143077275	1.1787763477166466	410.48236083984375	410.4958801269531
503	410.5196228027344	19.3550286410667					1	DETECTED	410.5196 m/z @19.36 [151020OFc1_NvH-0949-Control-27.raw]	410.5196228027344	19.3550286410667	2.24619418933333	99.1588570085333	96.91266281919998	282123.5	1.3048065009023628E8	3	7939	0.20265942265933745	1.0861404729356519	0.017416814865492042	410.50994873046875	410.5251159667969
504	410.5351257324219	15.7478260237333					1	DETECTED	410.5351 m/z @15.75 [151020OFc1_NvH-0949-Control-27.raw]	410.5351257324219	15.7478260237333	3.85311546453333	97.3433385386667	93.49022307413337	761667.625	1.4208991937167802E8	3	7939	1.3008520167603397	1.751552371433229	0.9419141745513326	410.5251770019531	410.5382080078125
505	410.5482177734375	21.0576030634667					1	DETECTED	410.5482 m/z @21.06 [151020OFc1_NvH-0949-Control-27.raw]	410.5482177734375	21.0576030634667	1.83214873146667	99.0608628349333	97.22871410346663	4229330.5	2.1883090085139775E8	3	7939	0.15934531398456642	0.9812719290047729	0.04352319178137213	410.5382385253906	410.5581970214844
506	410.55938720703125	26.5616153528					1	DETECTED	410.5594 m/z @26.56 [151020OFc1_NvH-0949-Control-27.raw]	410.55938720703125	26.5616153528	4.44780896453333	68.8012551949333	64.35344623039998	1206825.0	1.5873599135605553E8	0	7939	4.457287971196159	0.5582446608109353	1.9211989032288457	410.5582580566406	410.5630798339844
507	410.5730895996094	43.1427483784					1	DETECTED	410.5731 m/z @43.14 [151020OFc1_NvH-0949-Control-27.raw]	410.5730895996094	43.1427483784	2.64865804	96.6774080936	94.02875005359999	2458609.25	1.8896568549964505E8	0	7939	0.13585248675622807	0.5054470448746915	2.949028325679839	410.5631103515625	410.5830383300781
508	410.5844421386719	43.7757871728					1	DETECTED	410.5844 m/z @43.78 [151020OFc1_NvH-0949-Control-27.raw]	410.5844421386719	43.7757871728	4.89864216826667	57.0496599968	52.151017828533334	71119.5234375	8.22386707731803E7	0	7939	13.287263632183226	0.6797756605770839	0.3672325588350507	410.5832214355469	410.5852966308594
509	410.5953063964844	35.5524964178667					1	DETECTED	410.5953 m/z @35.55 [151020OFc1_NvH-0949-Control-27.raw]	410.5953063964844	35.5524964178667	2.96891325706667	98.4890131210667	95.52009986400003	317756.0625	1.2659671267310168E8	0	7939	0.16831894035107098	1.7417918922420443	0.27457528188777147	410.5853576660156	410.6051940917969
510	410.6200866699219	28.6347395584					1	DETECTED	410.6201 m/z @28.63 [151020OFc1_NvH-0949-Control-27.raw]	410.6200866699219	28.6347395584	2.66822514266667	74.2522577357333	71.58403259306662	319680.875	1.0877722483900177E8	0	7939	0.19585442760079985	0.5156915349173508	0.3428821725304225	410.6107177734375	410.6297607421875
511	410.6387634277344	41.5193562226667					1	DETECTED	410.6388 m/z @41.52 [151020OFc1_NvH-0949-Control-27.raw]	410.6387634277344	41.5193562226667	1.34007096933333	96.5167849218667	95.17671395253338	138249.6875	1.3377449157733376E8	0	7939	10.631439162503238	1.1844002867701249	6.2896792185950705	410.6308288574219	410.6484069824219
512	410.6979064941406	74.9113603789333					1	DETECTED	410.6979 m/z @74.91 [151020OFc1_NvH-0949-Control-27.raw]	410.6979064941406	74.9113603789333	3.92077139813333	98.6618457642667	94.74107436613338	1108509.625	1.5807468369748902E8	2	7939	54.26846017838643	0.5071851226863533	2.6565620640574887	410.68798828125	410.70172119140625
513	410.7118225097656	23.4496425365333					1	DETECTED	410.7118 m/z @23.45 [151020OFc1_NvH-0949-Control-27.raw]	410.7118225097656	23.4496425365333	3.47643432	99.0394128618667	95.5629785418667	1600675.5	1.9462900057494235E8	2	7939	0.3085480462342183	0.5959485300395646	0.3454510243464487	410.70184326171875	410.7126159667969
514	410.72265625	37.2520069514667					1	DETECTED	410.7227 m/z @37.25 [151020OFc1_NvH-0949-Control-27.raw]	410.72265625	37.2520069514667	3.05097678186667	98.6618457642667	95.61086898240004	6946906.5	4.790105773225834E8	2	7939	16.799599885732974	0.5422329694325735	0.048621841704286385	410.7126770019531	410.7326354980469
515	410.73724365234375	22.5947836968					1	DETECTED	410.7372 m/z @22.59 [151020OFc1_NvH-0949-Control-27.raw]	410.73724365234375	22.5947836968	2.6289980256	99.2986844509333	96.6696864253333	1212712.75	1.6096441634742182E8	2	7939	0.17302774928710818	3.1532687833682598	18.853134638534545	410.732666015625	410.7472229003906
516	410.7502746582031	33.2222145645333					1	DETECTED	410.7503 m/z @33.22 [151020OFc1_NvH-0949-Control-27.raw]	410.7502746582031	33.2222145645333	2.48980356	65.1636245522667	62.6738209922667	296138.40625	9.936241063450323E7	2	7939	25.161011228495358	0.5064687689199405	0.11254998560526316	410.74725341796875	410.758056640625
517	410.7681579589844	20.0428787826667					1	DETECTED	410.7682 m/z @20.04 [151020OFc1_NvH-0949-Control-27.raw]	410.7681579589844	20.0428787826667	2.15860518826667	97.8727465770667	95.71414138880003	548061.4375	1.1952312460438424E8	2	7939	0.5778205557028571	117.37738560607562	291.57272463146256	410.7582092285156	410.7779846191406
518	410.8203125	28.6192607909333					1	DETECTED	410.8203 m/z @28.62 [151020OFc1_NvH-0949-Control-27.raw]	410.8203125	28.6192607909333	1.25951549306667	99.2127066010667	97.95319110800003	277063.375	1.3072385379870883E8	0	7939	0.13730882930190091	0.6377941604821454	16.227575828027096	410.8105773925781	410.8297119140625
519	410.8408203125	41.56517886					1	DETECTED	410.8408 m/z @41.57 [151020OFc1_NvH-0949-Control-27.raw]	410.8408203125	41.56517886	0.0052229464	99.9592918456	99.95406889920001	9859346.0	2.645291121164244E8	5	7939	0.19503918081856142	1.3688281537215667	1.5806210815310113	410.83087158203125	410.8507995605469
520	410.8591003417969	16.9857388277333					1	DETECTED	410.8591 m/z @16.99 [151020OFc1_NvH-0949-Control-27.raw]	410.8591003417969	16.9857388277333	0.813784972266667	99.9378544376	99.12406946533333	127667.6015625	1.1406314437622482E8	0	7939	13.379099703066302	4.332187638409293	0.02856807359629975	410.850830078125	410.859619140625
521	410.86962890625	15.7602648541333					1	DETECTED	410.8696 m/z @15.76 [151020OFc1_NvH-0949-Control-27.raw]	410.86962890625	15.7602648541333	0.0052229464	99.9123467493333	99.9071238029333	440384.65625	1.4699186372507763E8	0	7939	0.13060413612665123	0.8685875433809548	4.223511120636736	410.85968017578125	410.87225341796875
522	410.88226318359375	21.0576030634667					1	DETECTED	410.8823 m/z @21.06 [151020OFc1_NvH-0949-Control-27.raw]	410.88226318359375	21.0576030634667	0.1555303312	99.9915373093333	99.8360069781333	1389632.75	1.74905525389484E8	3	7939	2.759727566518052	0.8910185741937224	0.9957809042213149	410.8722839355469	410.8922424316406
523	410.8936767578125	26.6190687285333					1	DETECTED	410.8937 m/z @26.62 [151020OFc1_NvH-0949-Control-27.raw]	410.8936767578125	26.6190687285333	0.0283500773333333	99.9701156565333	99.94176557919997	616559.625	1.502929893655365E8	0	7939	0.20984544305349218	0.6632763361045086	25.360018368659787	410.89227294921875	410.9010314941406
524	410.9110412597656	39.4111156429333					1	DETECTED	410.9110 m/z @39.41 [151020OFc1_NvH-0949-Control-27.raw]	410.9110412597656	39.4111156429333	0.0052229464	99.9592918456	99.95406889920001	4990180.0	2.5891914623287305E8	3	7939	0.18059628242236414	0.6327624066559702	0.14366081888621354	410.90106201171875	410.9209899902344
525	410.93023681640625	35.5524964178667					1	DETECTED	410.9302 m/z @35.55 [151020OFc1_NvH-0949-Control-27.raw]	410.93023681640625	35.5524964178667	0.039772904	99.9701156565333	99.93034275253329	130003.78125	1.168873285598119E8	0	7939	0.06580479477045031	1.7917522991444637	2.5800946100825404	410.9211120605469	410.9398498535156
526	410.9498596191406	14.374424468					1	DETECTED	410.9499 m/z @14.37 [151020OFc1_NvH-0949-Control-27.raw]	410.9498596191406	14.374424468	0.120548475466667	99.9915373093333	99.87098883386663	569791.8125	1.40250585504442E8	0	7939	6.432801471493068	3.6334587008811168	0.31172893222452164	410.9400939941406	410.9597473144531
527	410.9733581542969	37.2520069514667					1	DETECTED	410.9734 m/z @37.25 [151020OFc1_NvH-0949-Control-27.raw]	410.9733581542969	37.2520069514667	0.0167773677333333	99.7942810824	99.77750371466666	2494852.75	1.8460959452337193E8	0	7939	0.2624083687426193	0.5134111714539945	0.023362825852578838	410.9634094238281	410.98333740234375
528	410.9901428222656	36.3736731704					1	DETECTED	410.9901 m/z @36.37 [151020OFc1_NvH-0949-Control-27.raw]	410.9901428222656	36.3736731704	0.0052229464	99.8051079997333	99.7998850533333	579926.75	1.3588667756449562E8	0	7939	0.1331464206915456	0.5038525032750959	0.004282651863203685	410.9834289550781	411.0001220703125
529	411.0071105957031	42.5769296864					1	DETECTED	411.0071 m/z @42.58 [151020OFc1_NvH-0949-Control-27.raw]	411.0071105957031	42.5769296864	0.0052229464	99.5577063682667	99.5524834218667	51067.45703125	1.1641290930299637E8	0	7939	87.33397828826986	1.1170188146457847	1.4512494607723117	411.0002746582031	411.01202392578125
530	411.02203369140625	28.4762561048					1	DETECTED	411.0220 m/z @28.48 [151020OFc1_NvH-0949-Control-27.raw]	411.02203369140625	28.4762561048	0.497899253866667	99.9701156565333	99.47221640266663	258871.109375	1.26485270337464E8	0	7939	1.0249506387323422	0.5459718406503951	0.6440040184506629	411.0120849609375	411.03106689453125
531	411.0411071777344	41.56517886					1	DETECTED	411.0411 m/z @41.57 [151020OFc1_NvH-0949-Control-27.raw]	411.0411071777344	41.56517886	0.0167773677333333	99.7942810824	99.77750371466666	1.0938118E7	3.0764429122909445E8	5	7939	0.13561372692844031	10.93031303937262	29.61361363936991	411.0312194824219	411.051025390625
532	411.0534973144531	65.3921493917333					1	DETECTED	411.0535 m/z @65.39 [151020OFc1_NvH-0949-Control-27.raw]	411.0534973144531	65.3921493917333	0.0052229464	99.9915373093333	99.9863143629333	115473.609375	1.2707846047261015E8	0	7939	0.5848451145289744	0.757604500424526	0.5124937338848667	411.0511169433594	411.06341552734375
533	411.0755310058594	47.8412409952					1	DETECTED	411.0755 m/z @47.84 [151020OFc1_NvH-0949-Control-27.raw]	411.0755310058594	47.8412409952	0.0052229464	99.8158099890667	99.8105870426667	65266.375	1.287106655689523E8	0	7939	90.09066176886479	1.053159386573568	1.134605398925374	411.0657653808594	411.0853271484375
534	411.1055603027344	32.7792364122667					1	DETECTED	411.1056 m/z @32.78 [151020OFc1_NvH-0949-Control-27.raw]	411.1055603027344	32.7792364122667	0.0052229464	99.9915373093333	99.9863143629333	43795.3359375	1.2928827693471314E8	0	7939	99.425374327002	1.5364300397555457	2.0434058548727765	411.1055603027344	411.11248779296875
535	411.12255859375	92.4849121493333					1	DETECTED	411.1226 m/z @92.48 [151020OFc1_NvH-0949-Control-27.raw]	411.12255859375	92.4849121493333	0.131998452	99.9915373093333	99.85953885733329	446282.9375	1.377200787181471E8	0	7939	0.08933179362450971	1.398882959414181	1.1208537284951283	411.113525390625	411.13189697265625
536	411.14288330078125	60.4789815202667					1	DETECTED	411.1429 m/z @60.48 [151020OFc1_NvH-0949-Control-27.raw]	411.14288330078125	60.4789815202667	0.0167773677333333	99.8266101445333	99.80983277679996	79649.84375	1.268265796480162E8	0	7939	92.36445594846444	0.7823097088218861	0.5654085007100187	411.1338806152344	411.1527099609375
537	411.17047119140625	48.3198922624					1	DETECTED	411.1705 m/z @48.32 [151020OFc1_NvH-0949-Control-27.raw]	411.17047119140625	48.3198922624	0.0283500773333333	99.9915373093333	99.96318723199997	35936.53125	1.1119582238149744E8	0	7939	96.82956331576122	1.0304306275142983	1.0299719247386094	411.167236328125	411.1731872558594
538	411.18328857421875	28.4668876792					1	DETECTED	411.1833 m/z @28.47 [151020OFc1_NvH-0949-Control-27.raw]	411.18328857421875	28.4668876792	2.52978282026667	98.0246807362667	95.49489791600003	2367333.0	1.7664681816859296E8	2	7939	0.25166609937475215	0.517877288294753	0.034641455978058934	411.1736145019531	411.1932678222656
539	411.203857421875	30.0629135650667					1	DETECTED	411.2039 m/z @30.06 [151020OFc1_NvH-0949-Control-27.raw]	411.203857421875	30.0629135650667	1.76199565813333	99.3955441149333	97.63354845679997	967954.0625	1.806939652073422E8	3	7939	0.22375723943742543	3.4378734282227192	3.449816264432568	411.1938781738281	411.2054138183594
540	411.2154235839844	21.5731113549333					1	DETECTED	411.2154 m/z @21.57 [151020OFc1_NvH-0949-Control-27.raw]	411.2154235839844	21.5731113549333	0.282088841866667	99.9378544376	99.65576559573333	3356696.75	4.291616934135774E8	2	7939	14.775345440879011	2.1645702909769176	3.4728107011491036	411.2054443359375	411.22540283203125
541	411.22918701171875	26.2576895482667					1	DETECTED	411.2292 m/z @26.26 [151020OFc1_NvH-0949-Control-27.raw]	411.22918701171875	26.2576895482667	3.13828671253333	96.2066263168	93.06833960426667	1429178.0	2.1293061023784527E8	3	7939	10.68031395576201	0.718563385931868	0.8397894345244697	411.2254333496094	411.2315979003906
542	411.2416076660156	41.5790141104					1	DETECTED	411.2416 m/z @41.58 [151020OFc1_NvH-0949-Control-27.raw]	411.2416076660156	41.5790141104	2.74486127066667	99.611395636	96.86653436533332	6926794.5	3.8353343112384397E8	5	7939	0.18178848843737683	0.7229254236333653	0.9614488733297255	411.23162841796875	411.2515563964844
543	411.25177001953125	33.3072533450667					1	DETECTED	411.2518 m/z @33.31 [151020OFc1_NvH-0949-Control-27.raw]	411.25177001953125	33.3072533450667	3.07034924053333	94.2793793088	91.20903006826667	98661.046875	1.3256793536898367E8	0	7939	11.71653631333157	1.8594665428900514	2.685450578274836	411.2516174316406	411.2597961425781
544	411.2698059082031	20.1156763888					1	DETECTED	411.2698 m/z @20.12 [151020OFc1_NvH-0949-Control-27.raw]	411.2698059082031	20.1156763888	0.6339304928	94.1981404901333	93.5642099973333	245008.765625	1.2532052522533809E8	0	7939	3.4739266736597294	198.13193591877274	399.891385567541	411.25982666015625	411.2789611816406
545	411.2926940917969	90.6573079608					1	DETECTED	411.2927 m/z @90.66 [151020OFc1_NvH-0949-Control-27.raw]	411.2926940917969	90.6573079608	9.1554628008	99.7187484117333	90.5632856109333	41752.49609375	1.1919372782290535E8	0	7939	82.44826736961087	0.5555904006415092	0.11118080128301851	411.28594970703125	411.30047607421875
546	411.3158874511719	81.2789488770667					1	DETECTED	411.3159 m/z @81.28 [151020OFc1_NvH-0949-Control-27.raw]	411.3158874511719	81.2789488770667	4.21788257946667	92.3323803818667	88.11449780240002	189827.546875	2.6197395460528368E8	0	7939	87.19401968993299	0.5660890055749311	0.13504484953120932	411.3063659667969	411.3240661621094
547	411.3286437988281	91.3505538525333					1	DETECTED	411.3286 m/z @91.35 [151020OFc1_NvH-0949-Control-27.raw]	411.3286437988281	91.3505538525333	10.536578352	92.1679324792	81.63135412720001	83231.0546875	1.3096615963087462E8	0	7939	0.7048776431287962	0.5050571613486662	6.257097650930074E-4	411.3260498046875	411.3354187011719
548	411.34710693359375	91.2401119352					1	DETECTED	411.3471 m/z @91.24 [151020OFc1_NvH-0949-Control-27.raw]	411.34710693359375	91.2401119352	1.153389904	94.6766057976	93.52321589360001	89267.0625	1.4654851577281114E8	0	7939	0.12516159074316136	0.5190732539985738	5.922897678843481	411.33758544921875	411.3568115234375
549	411.427978515625	11.5129586256					1	DETECTED	411.4280 m/z @11.51 [151020OFc1_NvH-0949-Control-27.raw]	411.427978515625	11.5129586256	3.83449093146667	99.8051079997333	95.97061706826662	202155.109375	1.4818662990273947E8	0	7939	0.07216833794085176	0.6325715109486643	54.82559695326572	411.41802978515625	411.4315490722656
550	411.4415588378906	41.552116776					1	DETECTED	411.4416 m/z @41.55 [151020OFc1_NvH-0949-Control-27.raw]	411.4415588378906	41.552116776	2.71580793093333	97.9486812594667	95.23287332853337	3465168.5	1.9504878234149906E8	0	7939	0.13229711726848592	0.5949783689692222	0.1710529951224353	411.4316711425781	411.4515075683594
551	411.4588623046875	16.138010556					1	DETECTED	411.4589 m/z @16.14 [151020OFc1_NvH-0949-Control-27.raw]	411.4588623046875	16.138010556	2.35870143786667	96.1101793357333	93.75147789786664	186481.265625	1.415626672764377E8	4	7939	6.8944925324790844	0.548296884356785	0.12802883785476246	411.4515686035156	411.4639892578125
552	411.4739990234375	23.2068182517333					1	DETECTED	411.4740 m/z @23.21 [151020OFc1_NvH-0949-Control-27.raw]	411.4739990234375	23.2068182517333	2.72545332906667	98.5106168517333	95.78516352266664	299520.40625	1.3120287559381434E8	0	7939	14.136835298714647	0.5346922965980653	0.05168597362626288	411.4640197753906	411.4817199707031
553	411.4917297363281	36.3848057829333					1	DETECTED	411.4917 m/z @36.38 [151020OFc1_NvH-0949-Control-27.raw]	411.4917297363281	36.3848057829333	2.09684178133333	94.8746909442667	92.77784916293338	300362.75	1.329641210977433E8	0	7939	0.1077852327720592	1.8180924970591663	0.005787058814171647	411.4818420410156	411.50128173828125
554	411.5227966308594	14.8265608506667					1	DETECTED	411.5228 m/z @14.83 [151020OFc1_NvH-0949-Control-27.raw]	411.5227966308594	14.8265608506667	1.76199565813333	94.5631136421333	92.80111798399997	150948.0	1.4679496985265747E8	0	7939	5.125836609028811	0.5237486704433135	3.701840023764662	411.51312255859375	411.52484130859375
555	411.5348815917969	22.0936560570667					1	DETECTED	411.5349 m/z @22.09 [151020OFc1_NvH-0949-Control-27.raw]	411.5348815917969	22.0936560570667	2.64865804	99.4065128994667	96.7578548594667	505955.96875	1.3852361277376813E8	0	7939	0.12983049330199492	0.8013122762079272	0.2594877182151784	411.52496337890625	411.5393981933594
556	411.5494689941406	21.6053839541333					1	DETECTED	411.5495 m/z @21.61 [151020OFc1_NvH-0949-Control-27.raw]	411.5494689941406	21.6053839541333	2.8319583248	96.9988650352	94.1669067104	2459789.25	2.2103275545727518E8	3	7939	6.579067385278538	1.1702065780047832	1.5546720503599523	411.5395202636719	411.5594482421875
557	411.56561279296875	24.5157746613333					1	DETECTED	411.5656 m/z @24.52 [151020OFc1_NvH-0949-Control-27.raw]	411.56561279296875	24.5157746613333	4.062219744	94.7487491576	90.6865294136	905526.5625	1.5449729922384107E8	3	7939	6.4772339078398105	1.1020078110458345	0.12320700604756447	411.5594787597656	411.5699768066406
558	411.58026123046875	39.4317257061333					1	DETECTED	411.5803 m/z @39.43 [151020OFc1_NvH-0949-Control-27.raw]	411.58026123046875	39.4317257061333	3.52433410586667	98.7805592328	95.25622512693333	1118543.625	1.750053646124207E8	3	7939	1.759073583134544	0.6418129473787011	0.005035830048462418	411.5703430175781	411.589599609375
559	411.595703125	28.7696902466667					1	DETECTED	411.5957 m/z @28.77 [151020OFc1_NvH-0949-Control-27.raw]	411.595703125	28.7696902466667	2.70629109893333	94.5541327557333	91.84784165679997	560408.25	1.3158964969537354E8	3	7939	25.143590502212653	78.69994435431053	0.9067414961285808	411.59033203125	411.6052551269531
560	411.6425476074219	41.5790141104					1	DETECTED	411.6425 m/z @41.58 [151020OFc1_NvH-0949-Control-27.raw]	411.6425476074219	41.5790141104	3.34158826666667	97.8943047917333	94.55271652506663	1208355.875	1.452470886625621E8	0	7939	3.7885850068319655	18.670537772259568	25.53469008402012	411.632568359375	411.6524353027344
561	411.67486572265625	31.9608626914667					1	DETECTED	411.6749 m/z @31.96 [151020OFc1_NvH-0949-Control-27.raw]	411.67486572265625	31.9608626914667	7.895126892	98.4453949042667	90.55026801226671	199334.09375	1.418497097897172E8	0	7939	0.12742626474855356	0.5051322456467631	0.2742650040532165	411.6651611328125	411.6752624511719
562	411.6852722167969	28.4762561048					1	DETECTED	411.6853 m/z @28.48 [151020OFc1_NvH-0949-Control-27.raw]	411.6852722167969	28.4762561048	4.45721513893333	91.8876248013333	87.43040966239997	1176138.0	1.3977835853782165E8	0	7939	0.2017572325609649	0.5194776219477466	2.0588245654420474	411.67535400390625	411.69525146484375
563	411.7057189941406	30.0739944194667					1	DETECTED	411.7057 m/z @30.07 [151020OFc1_NvH-0949-Control-27.raw]	411.7057189941406	30.0739944194667	2.57933569093333	95.8433719954667	93.26403630453336	427192.53125	1.410832883148807E8	0	7939	0.07654305195355349	0.6324722311023031	0.6075653362911317	411.69573974609375	411.706298828125
564	411.71630859375	22.2831388237333					1	DETECTED	411.7163 m/z @22.28 [151020OFc1_NvH-0949-Control-27.raw]	411.71630859375	22.2831388237333	1.92324350906667	99.7187484117333	97.79550490266664	1.2949205E7	4.887304371082732E8	2	7939	0.23125279800857612	0.5787216633857915	0.109207235490982	411.7063293457031	411.7262878417969
565	411.72705078125	21.4933373189333					1	DETECTED	411.7271 m/z @21.49 [151020OFc1_NvH-0949-Control-27.raw]	411.72705078125	21.4933373189333	3.49538684693333	78.8278623826667	75.33247553573337	1065760.875	1.386551080947178E8	2	7939	0.22655146501637446	0.542621002086786	0.05628465955680227	411.726318359375	411.7292785644531
566	411.7392883300781	35.3702133896					1	DETECTED	411.7393 m/z @35.37 [151020OFc1_NvH-0949-Control-27.raw]	411.7392883300781	35.3702133896	2.88048698453333	99.1911651693333	96.31067818479997	1201282.0	1.7892842999236572E8	2	7939	10.620838951392077	0.5634483707747998	0.028582568316600714	411.7293701171875	411.74737548828125
567	411.75738525390625	27.8985042482667					1	DETECTED	411.7574 m/z @27.90 [151020OFc1_NvH-0949-Control-27.raw]	411.75738525390625	27.8985042482667	2.09684178133333	99.5037804144	97.40693863306667	3321444.0	1.7206925862645093E8	2	7939	0.21897602721838183	0.5138886667554892	0.02193911391560252	411.7474060058594	411.767333984375
568	411.771728515625	20.1455091344					1	DETECTED	411.7717 m/z @20.15 [151020OFc1_NvH-0949-Control-27.raw]	411.771728515625	20.1455091344	2.1744466968	96.9774608848	94.80301418799999	77915.109375	1.382604517298353E8	0	7939	93.40463644956208	2.8071832321790953	4.617066742016339	411.7674255371094	411.78167724609375
569	411.84228515625	41.5193562226667					1	DETECTED	411.8423 m/z @41.52 [151020OFc1_NvH-0949-Control-27.raw]	411.84228515625	41.5193562226667	0.039772904	99.9485353933333	99.9087624893333	518543.40625	1.34103274705667E8	0	7939	0.13214120529951145	0.5059455359731844	0.15165109728966672	411.83270263671875	411.8476257324219
570	411.8576354980469	25.2322429					1	DETECTED	411.8576 m/z @25.23 [151020OFc1_NvH-0949-Control-27.raw]	411.8576354980469	25.2322429	0.0052229464	99.9808999242667	99.9756769778667	1392072.5	1.4746093908596814E8	3	7939	0.17173805924327823	0.5077711504554705	0.01992191204822744	411.84765625	411.86285400390625
571	411.8728942871094	25.5391667634667					1	DETECTED	411.8729 m/z @25.54 [151020OFc1_NvH-0949-Control-27.raw]	411.8728942871094	25.5391667634667	0.0052229464	99.9808999242667	99.9756769778667	8251723.5	2.576055031489782E8	3	7939	0.1801363294181968	0.5146266424521891	1.514522757501651	411.8629150390625	411.88287353515625
572	411.8838806152344	21.6053839541333					1	DETECTED	411.8839 m/z @21.61 [151020OFc1_NvH-0949-Control-27.raw]	411.8838806152344	21.6053839541333	0.7804232264	99.858767912	99.0783446856	953919.0625	1.5358017438380864E8	3	7939	6.5666912350579025	0.6131064581450887	0.9031712457220445	411.8829040527344	411.8937683105469
573	411.90301513671875	33.5707879653333					1	DETECTED	411.9030 m/z @33.57 [151020OFc1_NvH-0949-Control-27.raw]	411.90301513671875	33.5707879653333	0.0512058416	99.9915373093333	99.9403314677333	657591.5	1.6969146850513476E8	3	7939	24.567527564695244	2.958665558913954	0.8736183328100123	411.8938903808594	411.9129638671875
574	411.9142150878906	39.4111156429333					1	DETECTED	411.9142 m/z @39.41 [151020OFc1_NvH-0949-Control-27.raw]	411.9142150878906	39.4111156429333	0.109103249066667	99.8908513794667	99.78174813040003	334568.34375	1.2730431490724342E8	0	7939	25.82506648634337	1.7919430163018677	0.34944216516004917	411.9130554199219	411.91632080078125
575	411.9265441894531	53.9266327312					1	DETECTED	411.9265 m/z @53.93 [151020OFc1_NvH-0949-Control-27.raw]	411.9265441894531	53.9266327312	0.0974474930666667	99.9808999242667	99.88345243120003	470503.28125	1.320513575095181E8	0	7939	0.18762961037898407	0.5026053909036198	0.004247858800688291	411.91656494140625	411.93634033203125
576	411.9393005371094	38.5386961456					1	DETECTED	411.9393 m/z @38.54 [151020OFc1_NvH-0949-Control-27.raw]	411.9393005371094	38.5386961456	0.0052229464	99.9808999242667	99.9756769778667	184729.328125	1.4267627471493834E8	3	7939	26.360584523553122	1.4224350520013205	1.5344380683869947	411.9366760253906	411.9490661621094
577	411.95697021484375	35.4469103061333					1	DETECTED	411.9570 m/z @35.45 [151020OFc1_NvH-0949-Control-27.raw]	411.95697021484375	35.4469103061333	0.0052229464	99.9808999242667	99.9756769778667	162494.734375	1.2563990821270834E8	0	7939	81.47320425589314	1.911621479610425	3.093726342864205	411.949462890625	411.9669494628906
578	411.9698486328125	46.4057946242667					1	DETECTED	411.9698 m/z @46.41 [151020OFc1_NvH-0949-Control-27.raw]	411.9698486328125	46.4057946242667	0.406210531466667	99.4496813370667	99.04347080560004	76599.421875	1.362334103974383E8	0	7939	73.98801253923786	1.150607690337606	1.3190388203564765	411.967041015625	411.97589111328125
579	411.9859313964844	30.5721759088					1	DETECTED	411.9859 m/z @30.57 [151020OFc1_NvH-0949-Control-27.raw]	411.9859313964844	30.5721759088	0.0052229464	99.9915373093333	99.9863143629333	241064.265625	1.4266506471819657E8	0	7939	0.13420244279890525	2.5958839898498103	1.1356607934357263	411.9759826660156	411.9958190917969
580	412.0065002441406	26.0911767258667					1	DETECTED	412.0065 m/z @26.09 [151020OFc1_NvH-0949-Control-27.raw]	412.0065002441406	26.0911767258667	0.0283500773333333	99.6544931578667	99.62614308053337	253872.375	1.2333795316011536E8	0	7939	0.08957319301017463	0.5020065672254337	0.6122074683886426	411.99658203125	412.0132751464844
581	412.0235290527344	29.6570616776					1	DETECTED	412.0235 m/z @29.66 [151020OFc1_NvH-0949-Control-27.raw]	412.0235290527344	29.6570616776	0.4639803936	99.8908513794667	99.4268709858667	293075.21875	1.4371421889150122E8	0	7939	0.1389724254470046	0.6991498304227359	1.581929320030176	412.01373291015625	412.0334167480469
582	412.0411682128906	28.6192607909333					1	DETECTED	412.0412 m/z @28.62 [151020OFc1_NvH-0949-Control-27.raw]	412.0411682128906	28.6192607909333	0.282088841866667	99.9808999242667	99.69881108240003	98374.53125	1.3146566622908336E8	0	7939	32.68627090522783	2.1336585977368343	3.7459636014144584	412.0335693359375	412.0509033203125
583	412.07708740234375	42.8641306866667					1	DETECTED	412.0771 m/z @42.86 [151020OFc1_NvH-0949-Control-27.raw]	412.07708740234375	42.8641306866667	0.1555303312	99.6544931578667	99.4989628266667	74895.546875	1.2179436944298713E8	0	7939	78.81644514480823	1.1246502244640015	1.86996841784177	412.0672302246094	412.0863952636719
584	412.1257629394531	92.4849121493333					1	DETECTED	412.1258 m/z @92.48 [151020OFc1_NvH-0949-Control-27.raw]	412.1257629394531	92.4849121493333	0.143779978933333	99.9915373093333	99.84775733039996	111488.6640625	1.684011478306779E8	0	7939	2.309578590376134	0.5406461615943142	6.499807876602071	412.11761474609375	412.1349792480469
585	412.1427917480469	92.3761845437333					1	DETECTED	412.1428 m/z @92.38 [151020OFc1_NvH-0949-Control-27.raw]	412.1427917480469	92.3761845437333	2.49988483786667	99.8051079997333	97.30522316186662	79205.7265625	1.461776671780656E8	0	7939	0.051042045030243344	0.5413286009788578	0.0826572019577156	412.13671875	412.1507873535156
586	412.1758728027344	31.9713043581333					1	DETECTED	412.1759 m/z @31.97 [151020OFc1_NvH-0949-Control-27.raw]	412.1758728027344	31.9713043581333	1.40367669706667	99.9231236621333	98.51944696506663	125405.7265625	1.3331786006975168E8	0	7939	58.872624668444594	2.0122358757419203	3.4797946981528374	412.1661682128906	412.1837158203125
587	412.1937255859375	25.7411188826667					1	DETECTED	412.1937 m/z @25.74 [151020OFc1_NvH-0949-Control-27.raw]	412.1937255859375	25.7411188826667	2.1375643384	91.6231114202667	89.4855470818667	1035068.9375	1.5996361364653316E8	0	7939	0.6891165521400886	1.343335221916461	11.83785714999963	412.1837463378906	412.1969909667969
588	412.2070007324219	25.5391667634667					1	DETECTED	412.2070 m/z @25.54 [151020OFc1_NvH-0949-Control-27.raw]	412.2070007324219	25.5391667634667	2.2054425248	99.4713033528	97.265860828	6072408.0	2.164695015102859E8	3	7939	0.15773559955369976	0.5250308288580245	1.337386045288989	412.197021484375	412.2079162597656
589	412.2179260253906	22.3177472418667					1	DETECTED	412.2179 m/z @22.32 [151020OFc1_NvH-0949-Control-27.raw]	412.2179260253906	22.3177472418667	1.74151004133333	99.6221159789333	97.88060593759997	6638073.0	5.0742967081811154E8	2	7939	0.19767237263884851	1.1741207130688733	0.22299960229222918	412.20794677734375	412.2279052734375
590	412.2311706542969	26.7816047181333					1	DETECTED	412.2312 m/z @26.78 [151020OFc1_NvH-0949-Control-27.raw]	412.2311706542969	26.7816047181333	0.6339304928	98.1120770576	97.4781465648	1833469.375	2.9826755433330584E8	3	7939	18.110363536599763	1.041685880119131	0.43255086325874365	412.2279357910156	412.24114990234375
591	412.24273681640625	17.6542165397333					1	DETECTED	412.2427 m/z @17.65 [151020OFc1_NvH-0949-Control-27.raw]	412.24273681640625	17.6542165397333	3.30278693626667	92.0468649861333	88.74407804986663	923310.5625	1.5980551195519522E8	2	7939	12.505518693354503	9.410140124732415	0.11543484172710039	412.2411804199219	412.2493591308594
592	412.2593688964844	27.8849294645333					1	DETECTED	412.2594 m/z @27.88 [151020OFc1_NvH-0949-Control-27.raw]	412.2593688964844	27.8849294645333	1.97354511146667	98.5213436496	96.54779853813334	1581542.875	2.0314259454386556E8	2	7939	0.17680125724410445	2.6945561587957187	3.3030450348793816	412.2493896484375	412.26934814453125
593	412.2695617675781	91.11896512					1	DETECTED	412.2696 m/z @91.12 [151020OFc1_NvH-0949-Control-27.raw]	412.2695617675781	91.11896512	3.4283829456	94.9241138906667	91.4957309450667	200724.078125	1.5193294337622592E8	0	7939	0.4588753401556147	0.5217397687009483	0.007544257139109798	412.2693786621094	412.2781066894531
594	412.2918701171875	48.3702936498667					1	DETECTED	412.2919 m/z @48.37 [151020OFc1_NvH-0949-Control-27.raw]	412.2918701171875	48.3702936498667	7.5805891152	97.6779052629333	90.0973161477333	258693.03125	1.280139759722246E8	0	7939	0.1801743756451586	1.151453884988433	1.951367829132324	412.281982421875	412.30181884765625
595	412.30889892578125	91.6739028093333					1	DETECTED	412.3089 m/z @91.67 [151020OFc1_NvH-0949-Control-27.raw]	412.30889892578125	91.6739028093333	19.710572592	92.3670989245333	72.6565263325333	174161.09375	1.1526243692666985E8	0	7939	0.9748148728766637	1.1660839369207	0.5053579670420556	412.30206298828125	412.3178405761719
596	412.3507080078125	46.6978460448					1	DETECTED	412.3507 m/z @46.70 [151020OFc1_NvH-0949-Control-27.raw]	412.3507080078125	46.6978460448	2.69666569333333	92.3323803818667	89.63571468853337	46752.6796875	1.3340673285051484E8	0	7939	88.39501771180092	1.018560342842548	1.037120685685096	412.34100341796875	412.35626220703125
597	412.3785400390625	90.2351707392					1	DETECTED	412.3785 m/z @90.24 [151020OFc1_NvH-0949-Control-27.raw]	412.3785400390625	90.2351707392	5.46479367493333	99.4496813370667	93.98488766213337	63611.0234375	1.3336964896487193E8	0	7939	86.12184189635138	0.5543498266551353	0.01874090091224757	412.3687744140625	412.3855285644531
598	412.4152526855469	90.488182868					1	DETECTED	412.4153 m/z @90.49 [151020OFc1_NvH-0949-Control-27.raw]	412.4152526855469	90.488182868	0.1670297592	98.8128800472	98.64585028799999	328492.78125	1.5717957565806556E8	0	7939	60.995400312280935	0.5039219817104879	1.3935553216226666	412.4053955078125	412.4251708984375
599	412.46405029296875	10.5465286333333					1	DETECTED	412.4641 m/z @10.55 [151020OFc1_NvH-0949-Control-27.raw]	412.46405029296875	10.5465286333333	3.07034924053333	96.7204616133333	93.65011237279997	313898.5625	1.310985187813171E8	0	7939	17.435315470195178	2.6835868466597628	114.17326013593483	412.4541931152344	412.4740295410156
600	412.4840087890625	41.079786556					1	DETECTED	412.4840 m/z @41.08 [151020OFc1_NvH-0949-Control-27.raw]	412.4840087890625	41.079786556	0.259149042133333	99.7187484117333	99.45959936959997	159581.203125	1.8193447662732857E8	0	7939	14.257326794261704	1.3926530024523334	8.548328478181409E-4	412.4740905761719	412.4936828613281
601	412.5068054199219	89.9633198968					1	DETECTED	412.5068 m/z @89.96 [151020OFc1_NvH-0949-Control-27.raw]	412.5068054199219	89.9633198968	3.93945646826667	95.3673272578667	91.42787078960004	72240.5546875	1.3590240172232625E8	0	7939	82.92674421989705	0.5314099317659468	0.06721460814164719	412.5068054199219	412.5165710449219
602	412.5265808105469	25.1647251634667					1	DETECTED	412.5266 m/z @25.16 [151020OFc1_NvH-0949-Control-27.raw]	412.5265808105469	25.1647251634667	3.5815041176	98.5213436496	94.939839532	403916.3125	1.3263877851792663E8	0	7939	0.13856708184200883	0.6211535103153986	0.2785185446933855	412.5166320800781	412.5307312011719
603	412.5408935546875	25.5286168496					1	DETECTED	412.5409 m/z @25.53 [151020OFc1_NvH-0949-Control-27.raw]	412.5408935546875	25.5286168496	1.68946049306667	98.7805592328	97.09109873973333	1948963.75	1.7487381326668325E8	3	7939	0.15892561643667946	0.5270433770456656	0.887843203173888	412.5311584472656	412.544921875
604	412.5549621582031	14.1495165642667					1	DETECTED	412.5550 m/z @14.15 [151020OFc1_NvH-0949-Control-27.raw]	412.5549621582031	14.1495165642667	2.0045572568	99.7187484117333	97.7141911549333	1.523226E7	4.152287130699504E8	3	7939	0.21654621101461657	9.822895937473339	139.9434618048433	412.54498291015625	412.56494140625
605	412.565673828125	26.7816047181333					1	DETECTED	412.5657 m/z @26.78 [151020OFc1_NvH-0949-Control-27.raw]	412.565673828125	26.7816047181333	5.55142165333333	49.3682424114667	43.816820758133375	1346702.25	1.0806894525582796E8	0	7939	18.257091918156473	0.5083479496089703	126.93576677896566	412.5649719238281	412.5658874511719
606	412.575927734375	38.5535276592					1	DETECTED	412.5759 m/z @38.55 [151020OFc1_NvH-0949-Control-27.raw]	412.575927734375	38.5535276592	2.72545332906667	99.2773247056	96.55187137653333	2043392.5	1.948872850547366E8	3	7939	0.1067463732281837	0.509362711102682	0.14569009275013312	412.5659484863281	412.58575439453125
607	412.6419982910156	30.5589745498667					1	DETECTED	412.6420 m/z @30.56 [151020OFc1_NvH-0949-Control-27.raw]	412.6419982910156	30.5589745498667	3.89016585893333	48.4155016125333	44.52533575359997	54205.6484375	5.966329058500167E7	0	7939	26.702427707262043	0.8347829906766197	0.6695659813532392	412.63555908203125	412.64599609375
608	412.6869201660156	6.04630987893333					1	DETECTED	412.6869 m/z @6.05 [151020OFc1_NvH-0949-Control-27.raw]	412.6869201660156	6.04630987893333	1.55369792586667	99.5791561728	98.02545824693333	578730.75	1.5183895155718938E8	4	7939	19.91853569642828	51.53998550353373	114.77326047554962	412.6775207519531	412.69671630859375
609	412.7076416015625	17.9462382554667					1	DETECTED	412.7076 m/z @17.95 [151020OFc1_NvH-0949-Control-27.raw]	412.7076416015625	17.9462382554667	3.07034924053333	98.1886266861333	95.11827744559997	857444.25	1.6694175808487198E8	0	7939	13.997822467548978	0.854561483235514	0.6356020895105772	412.6977844238281	412.71759033203125
610	412.7189636230469	22.2313043666667					1	DETECTED	412.7190 m/z @22.23 [151020OFc1_NvH-0949-Control-27.raw]	412.7189636230469	22.2313043666667	8.08700012986667	95.1695149661333	87.08251483626664	731128.75	2.2977959792508924E8	0	7939	18.43019756788989	1.1348018348620528	2.459215960757806	412.7176513671875	412.7190246582031
611	412.7290344238281	22.4832224218667					1	DETECTED	412.7290 m/z @22.48 [151020OFc1_NvH-0949-Control-27.raw]	412.7290344238281	22.4832224218667	1.97354511146667	99.6436493498667	97.67010423840004	3.6278016E7	8.552112390456648E8	2	7939	0.26314342194924834	2.5010758472056476	2.655411980429246	412.71905517578125	412.739013671875
612	412.74749755859375	25.751960456					1	DETECTED	412.7475 m/z @25.75 [151020OFc1_NvH-0949-Control-27.raw]	412.74749755859375	25.751960456	2.2871105976	95.939368932	93.65225833439999	1939001.0	1.8415494940447763E8	2	7939	2.5023307610870695	1.0956448383344954	1.5523028463466104	412.73907470703125	412.7574768066406
613	412.7607421875	27.9083005754667					1	DETECTED	412.7607 m/z @27.91 [151020OFc1_NvH-0949-Control-27.raw]	412.7607421875	27.9083005754667	4.40070757066667	80.7599196994667	76.35921212880004	400584.625	1.2285057060915495E8	0	7939	0.17762677800243054	0.5054331909610145	0.010300878884281706	412.7575378417969	412.76104736328125
614	412.7711486816406	11.5233881122667					1	DETECTED	412.7711 m/z @11.52 [151020OFc1_NvH-0949-Control-27.raw]	412.7711486816406	11.5233881122667	2.61912300986667	98.4998439733333	95.88072096346663	499393.40625	1.3667860714289793E8	0	7939	0.1462661537721779	0.5454269626500634	0.07914975575959438	412.76129150390625	412.7807312011719
615	412.79315185546875	48.4298638744					1	DETECTED	412.7932 m/z @48.43 [151020OFc1_NvH-0949-Control-27.raw]	412.79315185546875	48.4298638744	1.60588467653333	99.8908513794667	98.28496670293336	195205.359375	1.272023525470575E8	0	7939	0.09576417293763484	1.1136682718003472	0.8625846281929314	412.7831726074219	412.8026123046875
616	412.8181457519531	34.0590157					1	DETECTED	412.8181 m/z @34.06 [151020OFc1_NvH-0949-Control-27.raw]	412.8181457519531	34.0590157	0.7804232264	98.0355702317333	97.2551470053333	64196.0859375	1.2956089794140638E8	0	7939	68.35938624463563	1.5492494131724472	2.0416819413534752	412.8083190917969	412.8184509277344
617	412.8291015625	30.5721759088					1	DETECTED	412.8291 m/z @30.57 [151020OFc1_NvH-0949-Control-27.raw]	412.8291015625	30.5721759088	0.120548475466667	99.2665269194667	99.14597844400004	2778486.25	1.582709791503329E8	5	7939	0.13822746794511076	0.5172820260801899	0.031125313235657287	412.8191833496094	412.83868408203125
618	412.85369873046875	13.6157186066667					1	DETECTED	412.8537 m/z @13.62 [151020OFc1_NvH-0949-Control-27.raw]	412.85369873046875	13.6157186066667	0.0167773677333333	99.9915373093333	99.97475994159996	129181.5	1.2701814570741467E8	0	7939	0.06267144266046998	6.137611181314664	0.029722343134544096	412.8437805175781	412.8544921875
619	412.864501953125	5.47404788746667					1	DETECTED	412.8645 m/z @5.47 [151020OFc1_NvH-0949-Control-27.raw]	412.864501953125	5.47404788746667	0.0052229464	99.858767912	99.85354496560001	153484.6875	1.2993448431771211E8	0	7939	11.140816436292049	1.0783979922410372	66.55534727207427	412.8545227050781	412.8645324707031
620	412.8745422363281	45.1199346669333					1	DETECTED	412.8745 m/z @45.12 [151020OFc1_NvH-0949-Control-27.raw]	412.8745422363281	45.1199346669333	0.0052229464	99.9592918456	99.95406889920001	673442.0625	1.5683579012606102E8	3	7939	19.673832739367782	0.9987321983042818	0.005440981339757146	412.86456298828125	412.8781433105469
621	412.8881530761719	14.1495165642667					1	DETECTED	412.8882 m/z @14.15 [151020OFc1_NvH-0949-Control-27.raw]	412.8881530761719	14.1495165642667	0.0626618856	99.9915373093333	99.9288754237333	9547791.0	3.411302285599871E8	3	7939	0.17944436892932103	10.260428754480419	138.6811497246885	412.878173828125	412.8945617675781
622	412.9045715332031	16.70693364					1	DETECTED	412.9046 m/z @16.71 [151020OFc1_NvH-0949-Control-27.raw]	412.9045715332031	16.70693364	0.0052229464	99.9915373093333	99.9863143629333	4.8716016E7	7.607609107991203E8	4	7939	0.15653678993627906	22.25860343351125	1.243360870360533	412.89459228515625	412.9145202636719
623	412.922607421875	26.456923188					1	DETECTED	412.9226 m/z @26.46 [151020OFc1_NvH-0949-Control-27.raw]	412.922607421875	26.456923188	0.4290165352	99.9378544376	99.50883790239999	304245.875	1.319927739654261E8	3	7939	0.17238345567115232	0.5078201551870759	0.7257089005881555	412.9145812988281	412.9272766113281
624	412.9373474121094	6.0171149856					1	DETECTED	412.9373 m/z @6.02 [151020OFc1_NvH-0949-Control-27.raw]	412.9373474121094	6.0171149856	0.0167773677333333	99.9808999242667	99.96412255653335	544645.0	1.2980715144823286E8	4	7939	1.1751494658324644	2.05763394968532	9.252815231477754	412.92742919921875	412.94732666015625
625	412.9583740234375	11.2255455765333					1	DETECTED	412.9584 m/z @11.23 [151020OFc1_NvH-0949-Control-27.raw]	412.9583740234375	11.2255455765333	0.0052229464	99.9808999242667	99.9756769778667	245805.015625	1.2566455363987793E8	0	7939	0.045528809894980427	0.8273451558393123	7.066275562563457	412.9483947753906	412.9615478515625
626	412.9716796875	24.9278816885333					1	DETECTED	412.9717 m/z @24.93 [151020OFc1_NvH-0949-Control-27.raw]	412.9716796875	24.9278816885333	0.1670297592	99.9592918456	99.7922620864	2351837.25	1.5249607979011112E8	4	7939	0.054563831580686895	0.5223353683702513	0.02611757221154278	412.96185302734375	412.98162841796875
627	412.9895324707031	20.4472202434667					1	DETECTED	412.9895 m/z @20.45 [151020OFc1_NvH-0949-Control-27.raw]	412.9895324707031	20.4472202434667	0.0974474930666667	99.9016838112	99.80423631813333	475926.78125	1.4596052558106497E8	4	7939	19.436538386533783	0.5684424392734343	null	412.981689453125	412.99951171875
628	413.0174255371094	7.1181521096					1	DETECTED	413.0174 m/z @7.12 [151020OFc1_NvH-0949-Control-27.raw]	413.0174255371094	7.1181521096	0.0512058416	99.8266101445333	99.77540430293331	170132.8125	1.1117896942085908E8	0	7939	0.07766257593943227	4.036088018736633	93.48021104475887	413.0074768066406	413.0193786621094
629	413.0295104980469	30.5721759088					1	DETECTED	413.0295 m/z @30.57 [151020OFc1_NvH-0949-Control-27.raw]	413.0295104980469	30.5721759088	0.0974474930666667	99.9485353933333	99.85108790026663	2859250.0	1.713402782033732E8	5	7939	0.1861151079098562	10.384262943122256	35.53638274610223	413.01959228515625	413.039306640625
630	413.0703125	64.0760431354667					1	DETECTED	413.0703 m/z @64.08 [151020OFc1_NvH-0949-Control-27.raw]	413.0703125	64.0760431354667	0.0052229464	99.9808999242667	99.9756769778667	61558.328125	1.4657943883043385E8	0	7939	72.84020733782408	0.7526358109110861	0.5103528711395777	413.0603942871094	413.0802917480469
631	413.0971374511719	29.15382576					1	DETECTED	413.0971 m/z @29.15 [151020OFc1_NvH-0949-Control-27.raw]	413.0971374511719	29.15382576	0.259149042133333	99.7617292808	99.50258023866667	66538.546875	1.4060664983549628E8	0	7939	94.28745353341563	1.6336658495761724	2.2594034161102408	413.0872802734375	413.10675048828125
632	413.14642333984375	92.4357921565333					1	DETECTED	413.1464 m/z @92.44 [151020OFc1_NvH-0949-Control-27.raw]	413.14642333984375	92.4357921565333	7.4538441872	98.7267327682667	91.2728885810667	66242.5703125	1.2379663730075257E8	0	7939	3.576398087475411	0.5134198399026321	0.02838657339854897	413.1369323730469	413.1562194824219
633	413.16973876953125	21.1499709216					1	DETECTED	413.1697 m/z @21.15 [151020OFc1_NvH-0949-Control-27.raw]	413.16973876953125	21.1499709216	4.3628875224	99.8908513794667	95.5279638570667	345361.8125	1.2249325348424846E8	0	7939	0.14464264418336725	0.5168526767286927	0.6564943003357628	413.1602783203125	413.1797180175781
634	413.1812438964844	17.9594321122667					1	DETECTED	413.1812 m/z @17.96 [151020OFc1_NvH-0949-Control-27.raw]	413.1812438964844	17.9594321122667	5.9395630856	98.8991479232	92.9595848376	339286.65625	1.2095880746489947E8	0	7939	0.1513170127346548	0.5076349875340298	36.466224098270615	413.17974853515625	413.1832580566406
635	413.1932678222656	39.7120500330667					1	DETECTED	413.1933 m/z @39.71 [151020OFc1_NvH-0949-Control-27.raw]	413.1932678222656	39.7120500330667	2.27681444506667	99.6652094437333	97.38839499866663	583679.75	1.5819886662413603E8	2	7939	23.875533825396182	0.5157636682839974	0.021827556665574163	413.18328857421875	413.2032470703125
636	413.2090759277344	45.1560509730667					1	DETECTED	413.2091 m/z @45.16 [151020OFc1_NvH-0949-Control-27.raw]	413.2090759277344	45.1560509730667	3.19569431946667	99.6652094437333	96.46951512426664	401806.9375	1.452550032938595E8	0	7939	27.124191921474623	0.5027127183344791	0.16725164162441347	413.2032775878906	413.21209716796875
637	413.22210693359375	14.1495165642667					1	DETECTED	413.2221 m/z @14.15 [151020OFc1_NvH-0949-Control-27.raw]	413.22210693359375	14.1495165642667	0.7580609216	99.7294486058667	98.97138768426669	3536972.25	3.0379830186352396E8	3	7939	10.782202248642731	16.378598616978564	109.55390840447541	413.2121276855469	413.2259521484375
638	413.2359619140625	16.70693364					1	DETECTED	413.2360 m/z @16.71 [151020OFc1_NvH-0949-Control-27.raw]	413.2359619140625	16.70693364	0.6339304928	99.54677776	98.9128472672	3.1389586E7	9.933588456355428E8	2	7939	0.16301034376873957	1.327685011064474	14.57746838674552	413.2259826660156	413.2459411621094
639	413.2490539550781	25.7070184901333					1	DETECTED	413.2491 m/z @25.71 [151020OFc1_NvH-0949-Control-27.raw]	413.2490539550781	25.7070184901333	2.8901055856	95.0133559173333	92.1232503317333	765368.6875	1.644816504999482E8	0	7939	66.16791231992451	2.765212513244742	1.2122091287918617	413.2459716796875	413.2532653808594
640	413.2632751464844	33.7749693821333					1	DETECTED	413.2633 m/z @33.77 [151020OFc1_NvH-0949-Control-27.raw]	413.2632751464844	33.7749693821333	0.0052229464	99.9915373093333	99.9863143629333	1211231.0	1.74395238621267E8	0	7939	5.908321746200475	1.8201913612917058	0.011331587642858366	413.2532958984375	413.27325439453125
641	413.2908935546875	92.4849121493333					1	DETECTED	413.2909 m/z @92.48 [151020OFc1_NvH-0949-Control-27.raw]	413.2908935546875	92.4849121493333	3.5815041176	92.4849121493333	88.90340803173329	52791.015625	1.084061601591059E8	0	7939	1.2539686086242767	0.5	null	413.28350830078125	413.2983703613281
642	413.30859375	91.6739028093333					1	DETECTED	413.3086 m/z @91.67 [151020OFc1_NvH-0949-Control-27.raw]	413.30859375	91.6739028093333	4.7933761264	92.2524730674667	87.45909694106669	70818.046875	1.0958196976866491E8	0	7939	0.9601332093053685	0.5033382104361914	0.006683590294330346	413.2987976074219	413.3154296875
643	413.3259582519531	90.7422426866667					1	DETECTED	413.3260 m/z @90.74 [151020OFc1_NvH-0949-Control-27.raw]	413.3259582519531	90.7422426866667	19.7425261304	94.0930502912	74.3505241608	109057.3828125	1.3637760040203953E8	0	7939	1.2742817920669438	0.5235973308560875	0.01330012868691542	413.31634521484375	413.3333740234375
644	413.34576416015625	64.8679380714667					1	DETECTED	413.3458 m/z @64.87 [151020OFc1_NvH-0949-Control-27.raw]	413.34576416015625	64.8679380714667	1.92324350906667	98.6510084128	96.72776490373333	49805.796875	1.560592000433235E8	0	7939	89.5082520971413	0.7683551852638077	0.5367103705276155	413.33721923828125	413.35455322265625
645	413.3620300292969	90.2351707392					1	DETECTED	413.3620 m/z @90.24 [151020OFc1_NvH-0949-Control-27.raw]	413.3620300292969	90.2351707392	0.0052229464	99.9915373093333	99.9863143629333	48825.05078125	1.4727723738821697E8	0	7939	87.06936396757627	0.5399407565877814	0.067171338243698	413.3559265136719	413.3716125488281
646	413.4183349609375	7.1181521096					1	DETECTED	413.4183 m/z @7.12 [151020OFc1_NvH-0949-Control-27.raw]	413.4183349609375	7.1181521096	5.2330546024	95.6911504232	90.4580958208	85690.328125	1.4521216069528928E8	0	7939	0.2248538573174379	2.6008122153384714	4.206608389729642	413.4084777832031	413.42047119140625
647	413.4305114746094	30.6137420104					1	DETECTED	413.4305 m/z @30.61 [151020OFc1_NvH-0949-Control-27.raw]	413.4305114746094	30.6137420104	3.47643432	97.3646398053333	93.8882054853333	696177.75	1.4423067592222127E8	0	7939	3.059679339665074	0.5098925542960148	0.13589817042543628	413.420654296875	413.4404296875
648	413.45855712890625	14.3209374384					1	DETECTED	413.4586 m/z @14.32 [151020OFc1_NvH-0949-Control-27.raw]	413.45855712890625	14.3209374384	2.3688928656	97.9919057752	95.62301290959999	256439.578125	1.568945933264117E8	4	7939	0.5756425756841992	2.598179306507826	47.87733391746551	413.4486389160156	413.46337890625
649	413.47344970703125	24.8112020192					1	DETECTED	413.4734 m/z @24.81 [151020OFc1_NvH-0949-Control-27.raw]	413.47344970703125	24.8112020192	2.69666569333333	97.3433385386667	94.64667284533337	992784.5	1.547217607363571E8	0	7939	0.08695371158515641	0.7010385809214305	0.015066330903642688	413.4634704589844	413.483154296875
650	413.4910888671875	20.4273414514667					1	DETECTED	413.4911 m/z @20.43 [151020OFc1_NvH-0949-Control-27.raw]	413.4910888671875	20.4273414514667	2.7739699664	95.8113350205333	93.0373650541333	279756.90625	1.1943738543732819E8	0	7939	27.869162011654304	0.537873850086006	1.1022442109727575	413.4836730957031	413.5005798339844
651	413.515869140625	17.9594321122667					1	DETECTED	413.5159 m/z @17.96 [151020OFc1_NvH-0949-Control-27.raw]	413.515869140625	17.9594321122667	2.68713490133333	94.8746909442667	92.18755604293338	204928.703125	1.1500919197698872E8	0	7939	0.15871116151614473	0.5135990902982401	0.700055479166627	413.5065002441406	413.52252197265625
652	413.5325927734375	20.1455091344					1	DETECTED	413.5326 m/z @20.15 [151020OFc1_NvH-0949-Control-27.raw]	413.5325927734375	20.1455091344	3.99570026693333	97.6997259845333	93.70402571759998	290449.78125	1.3859553486828783E8	0	7939	23.86831003447811	0.8599878770253997	2.0887818293816123	413.5226135253906	413.5425720214844
653	413.5460510253906	8.768414884					1	DETECTED	413.5461 m/z @8.77 [151020OFc1_NvH-0949-Control-27.raw]	413.5460510253906	8.768414884	5.65006933413333	96.4525504936	90.80248115946667	173146.53125	1.103795104726193E8	3	7939	0.20459296553337403	0.5221840573707293	85.38885522745191	413.5426025390625	413.54644775390625
654	413.55645751953125	14.1495165642667					1	DETECTED	413.5565 m/z @14.15 [151020OFc1_NvH-0949-Control-27.raw]	413.55645751953125	14.1495165642667	3.49538684693333	94.0043054714667	90.50891862453337	877391.9375	1.5847521764781794E8	3	7939	3.9175271065149033	2.07442897793502	0.7847749841166792	413.5465087890625	413.5589904785156
655	413.5690002441406	16.70693364					1	DETECTED	413.5690 m/z @16.71 [151020OFc1_NvH-0949-Control-27.raw]	413.5690002441406	16.70693364	2.43962136	99.6759115450667	97.2362901850667	1.211849E7	3.558998726653976E8	3	7939	0.1612888929798686	1.1657126781013447	1.2487621007646523	413.55902099609375	413.5789794921875
656	413.587158203125	27.8461446322667					1	DETECTED	413.5872 m/z @27.85 [151020OFc1_NvH-0949-Control-27.raw]	413.587158203125	27.8461446322667	3.4283829456	98.8883310925333	95.4599481469333	404303.65625	1.5476626771129164E8	0	7939	4.424207682256309	0.5226103533777466	0.13646132395263583	413.5790100097656	413.5960388183594
657	413.62060546875	25.9945030354667					1	DETECTED	413.6206 m/z @25.99 [151020OFc1_NvH-0949-Control-27.raw]	413.62060546875	25.9945030354667	2.44967514533333	98.8128800472	96.36320490186667	48854.09375	1.274814662887629E8	0	7939	25.078971581843554	2.433005629895491	3.8391177820983375	413.6108703613281	413.6207580566406
658	413.6307678222656	30.6606128085333					1	DETECTED	413.6308 m/z @30.66 [151020OFc1_NvH-0949-Control-27.raw]	413.6307678222656	30.6606128085333	3.09940372293333	99.7617292808	96.66232555786667	349394.15625	1.346059129679783E8	0	7939	4.997849351758106	0.5002560949049981	0.24394371475161114	413.62115478515625	413.6404113769531
659	413.6735534667969	25.2598031976					1	DETECTED	413.6736 m/z @25.26 [151020OFc1_NvH-0949-Control-27.raw]	413.6735534667969	25.2598031976	4.56359519386667	99.5899915504	95.02639635653333	115179.1953125	1.2839280774028829E8	0	7939	7.394833860478702	3.127873610515369	7.4441283707593895	413.66357421875	413.68353271484375
660	413.68475341796875	7.10926041546667					1	DETECTED	413.6848 m/z @7.11 [151020OFc1_NvH-0949-Control-27.raw]	413.68475341796875	7.10926041546667	5.35585985866667	95.2445645232	89.88870466453332	64132.9296875	1.4384359176616615E8	0	7939	0.17526427638507958	0.5277455568905915	0.5199824531625531	413.68359375	413.68505859375
661	413.695068359375	22.5548296952					1	DETECTED	413.6951 m/z @22.55 [151020OFc1_NvH-0949-Control-27.raw]	413.695068359375	22.5548296952	2.34858914666667	99.4928410018667	97.14425185520003	620770.25	1.41871681419089E8	0	7939	17.173465697598374	0.5678408684451692	2.67220907390886	413.6850891113281	413.7049560546875
662	413.71337890625	23.0569884298667					1	DETECTED	413.7134 m/z @23.06 [151020OFc1_NvH-0949-Control-27.raw]	413.71337890625	23.0569884298667	3.4187476816	98.4998439733333	95.0810962917333	305550.0	1.453399354542706E8	0	7939	17.435675503685708	0.6093574917776112	5.037995140492295	413.705078125	413.7213439941406
663	413.7313537597656	22.4832224218667					1	DETECTED	413.7314 m/z @22.48 [151020OFc1_NvH-0949-Control-27.raw]	413.7313537597656	22.4832224218667	3.01874596373333	99.8908513794667	96.87210541573337	4391044.0	2.705045303947629E8	2	7939	19.837807170994175	0.5195002720297859	1.969284088558085	413.72137451171875	413.7350158691406
664	413.7451171875	25.6885711685333					1	DETECTED	413.7451 m/z @25.69 [151020OFc1_NvH-0949-Control-27.raw]	413.7451171875	25.6885711685333	2.75449062293333	99.858767912	97.10427728906667	5938483.0	2.301087656610735E8	0	7939	0.1842716905348354	0.505951623755647	0.00875096682531598	413.7351379394531	413.7550964355469
665	413.7563781738281	28.4668876792					1	DETECTED	413.7564 m/z @28.47 [151020OFc1_NvH-0949-Control-27.raw]	413.7563781738281	28.4668876792	3.60057673226667	81.9757308085333	78.37515407626663	415678.46875	1.2000034969469239E8	4	7939	7.460993023863018	1.5209408194164198	2.5870177071964746	413.755126953125	413.7565002441406
666	413.7665100097656	16.54718984					1	DETECTED	413.7665 m/z @16.55 [151020OFc1_NvH-0949-Control-27.raw]	413.7665100097656	16.54718984	3.12838843226667	88.3674023522667	85.23901392000002	4411189.0	2.3596690931891713E8	2	7939	15.638734634712534	12.133817822390322	15.89407554074818	413.75653076171875	413.77642822265625
667	413.779296875	37.1278932053333					1	DETECTED	413.7793 m/z @37.13 [151020OFc1_NvH-0949-Control-27.raw]	413.779296875	37.1278932053333	2.43962136	97.5372587122667	95.0976373522667	447334.375	1.4065957368598238E8	0	7939	7.542570235716617	45.381527697072684	0.017138660870694593	413.7770690917969	413.7892761230469
668	413.82745361328125	35.5245996130667					1	DETECTED	413.8275 m/z @35.52 [151020OFc1_NvH-0949-Control-27.raw]	413.82745361328125	35.5245996130667	1.50203117093333	99.7080109216	98.20597975066667	139190.546875	1.4806667057256478E8	0	7939	4.9211392311000814	1.4432475889893266	3.413107900834298	413.8177490234375	413.8330993652344
669	413.8435363769531	41.6815689178667					1	DETECTED	413.8435 m/z @41.68 [151020OFc1_NvH-0949-Control-27.raw]	413.8435363769531	41.6815689178667	0.0283500773333333	99.8802201010667	99.85187002373337	178601.578125	1.2826573016856264E8	0	7939	0.05081235109391713	1.4449279931826273	2.772304606258933	413.83380126953125	413.85296630859375
670	413.86297607421875	23.0791820786667					1	DETECTED	413.8630 m/z @23.08 [151020OFc1_NvH-0949-Control-27.raw]	413.86297607421875	23.0791820786667	0.0512058416	99.9808999242667	99.9296940826667	340516.90625	1.3918020266912648E8	0	7939	3.0182549179497755	0.6024280537566257	0.04885976926478944	413.85302734375	413.8729553222656
671	413.87371826171875	17.6868890170667					1	DETECTED	413.8737 m/z @17.69 [151020OFc1_NvH-0949-Control-27.raw]	413.87371826171875	17.6868890170667	0.2936200104	53.7415243277333	53.447904317333304	223835.46875	7.33704983077958E7	0	7939	3.1972432478057726	0.5160170248715401	0.10599570346586107	413.8730163574219	413.8749694824219
672	413.8849792480469	26.7454700546667					1	DETECTED	413.8850 m/z @26.75 [151020OFc1_NvH-0949-Control-27.raw]	413.8849792480469	26.7454700546667	0.0052229464	99.9485353933333	99.9433124469333	1.9435142E7	3.9450653452309036E8	3	7939	0.16329503639372334	1.4528515821087775	1.8124335520765917	413.875	413.89495849609375
673	413.9029846191406	16.70693364					1	DETECTED	413.9030 m/z @16.71 [151020OFc1_NvH-0949-Control-27.raw]	413.9029846191406	16.70693364	0.109103249066667	99.9808999242667	99.87179667520003	2913698.0	2.1355906551508895E8	3	7939	0.16811340761996263	0.9746327920655229	103.85045268439623	413.8949890136719	413.9129638671875
674	413.91534423828125	30.7864964536					1	DETECTED	413.9153 m/z @30.79 [151020OFc1_NvH-0949-Control-27.raw]	413.91534423828125	30.7864964536	0.178727693333333	99.9701156565333	99.79138796319997	310440.5625	1.4361832335421786E8	3	7939	0.1515310131603762	1.9085610623514124	4.38406235357751	413.9129943847656	413.92529296875
675	413.92535400390625	31.5545651898667					1	DETECTED	413.9254 m/z @31.55 [151020OFc1_NvH-0949-Control-27.raw]	413.92535400390625	31.5545651898667	0.259149042133333	99.9915373093333	99.73238826719997	244040.8125	1.2374562739904518E8	0	7939	2.2658997744517606	2.0440763026442226	0.015793263693512884	413.92535400390625	413.9352111816406
676	413.9508056640625	33.8821973328					1	DETECTED	413.9508 m/z @33.88 [151020OFc1_NvH-0949-Control-27.raw]	413.9508056640625	33.8821973328	0.0052229464	99.9808999242667	99.9756769778667	223359.703125	1.4544617733662313E8	0	7939	0.06409305924223219	2.0554101312860773	0.05650236582984495	413.9408264160156	413.95428466796875
677	413.9644470214844	11.0261169357333					1	DETECTED	413.9644 m/z @11.03 [151020OFc1_NvH-0949-Control-27.raw]	413.9644470214844	11.0261169357333	0.143779978933333	99.858767912	99.71498793306667	1576235.375	1.6425974792879996E8	0	7939	0.23757117820089313	0.9127306636855141	57.92732615715451	413.9544982910156	413.9743957519531
678	413.9837951660156	43.7757871728					1	DETECTED	413.9838 m/z @43.78 [151020OFc1_NvH-0949-Control-27.raw]	413.9837951660156	43.7757871728	0.212949687733333	99.7294486058667	99.51649891813337	1367364.75	1.5529783108591542E8	4	7939	0.13849942676531413	0.5224519638716629	0.010853665637064894	413.9744567871094	413.9856262207031
679	413.9956359863281	25.6885711685333					1	DETECTED	413.9956 m/z @25.69 [151020OFc1_NvH-0949-Control-27.raw]	413.9956359863281	25.6885711685333	0.0052229464	99.7187484117333	99.7135254653333	5474835.5	2.500746347736112E8	4	7939	0.21756064329023062	6.723786984131207	25.36551815942914	413.9856872558594	414.00555419921875
680	414.0188293457031	40.7125277437333					1	DETECTED	414.0188 m/z @40.71 [151020OFc1_NvH-0949-Control-27.raw]	414.0188293457031	40.7125277437333	0.131998452	99.8266101445333	99.6946116925333	43169.76171875	1.2535068367512596E8	0	7939	62.16521246610272	1.2031274643265957	1.7536608234682132	414.00885009765625	414.0232238769531
681	414.044677734375	41.6815689178667					1	DETECTED	414.0447 m/z @41.68 [151020OFc1_NvH-0949-Control-27.raw]	414.044677734375	41.6815689178667	1.0885594832	99.9592918456	98.8707323624	178607.28125	1.3186805475882232E8	0	7939	null	0.9535753854042728	1.1096709431036178	414.0348205566406	414.054443359375
682	414.0668029785156	44.0789232776					1	DETECTED	414.0668 m/z @44.08 [151020OFc1_NvH-0949-Control-27.raw]	414.0668029785156	44.0789232776	0.0167773677333333	99.6007997442667	99.58402237653335	77906.5625	1.3506061492198858E8	0	7939	105.07688197014785	1.099290738767773	1.2202355530325484	414.0569763183594	414.07647705078125
683	414.1744079589844	91.4864381477333					1	DETECTED	414.1744 m/z @91.49 [151020OFc1_NvH-0949-Control-27.raw]	414.1744079589844	91.4864381477333	0.6565932608	98.2865612909333	97.62996803013331	150968.65625	1.2741911378994788E8	0	7939	0.08663627156388998	0.5378530769624184	0.39373253640807404	414.1649169921875	414.178466796875
684	414.18853759765625	10.8208540397333					1	DETECTED	414.1885 m/z @10.82 [151020OFc1_NvH-0949-Control-27.raw]	414.18853759765625	10.8208540397333	3.71410307626667	99.3201598701333	95.60605679386663	152792.609375	1.286137431543222E8	0	7939	1.4322281320786399	3.6175039094281902	3.468320183375771	414.1786193847656	414.193603515625
685	414.20361328125	18.4578572149333					1	DETECTED	414.2036 m/z @18.46 [151020OFc1_NvH-0949-Control-27.raw]	414.20361328125	18.4578572149333	2.2871105976	99.6973782152	97.4102676176	6702455.5	2.8764417017025006E8	3	7939	0.20993703097509808	3.8524784983640274	3.3096119752666544	414.1936340332031	414.20892333984375
686	414.21893310546875	26.7640922274667					1	DETECTED	414.2189 m/z @26.76 [151020OFc1_NvH-0949-Control-27.raw]	414.21893310546875	26.7640922274667	0.7242730832	99.4820470944	98.7577740112	1.2893983E7	4.5346711960211575E8	2	7939	0.15729479423220383	0.9908831757533246	0.4969676914407384	414.2089538574219	414.2289123535156
687	414.2300720214844	16.3241031349333					1	DETECTED	414.2301 m/z @16.32 [151020OFc1_NvH-0949-Control-27.raw]	414.2300720214844	16.3241031349333	3.34158826666667	90.4218333192	87.08024505253333	1757118.625	2.018700521472166E8	3	7939	0.18512848664808246	23.85588415163035	115.26104338428722	414.22894287109375	414.2323303222656
688	414.2423400878906	29.6126973744					1	DETECTED	414.2423 m/z @29.61 [151020OFc1_NvH-0949-Control-27.raw]	414.2423400878906	29.6126973744	3.28329944666667	99.8481349618667	96.56483551520003	1835866.0	2.4775118258596885E8	4	7939	16.843619184214564	0.5819132785768124	0.12658769528521566	414.23236083984375	414.2424011230469
689	414.2524108886719	29.15382576					1	DETECTED	414.2524 m/z @29.15 [151020OFc1_NvH-0949-Control-27.raw]	414.2524108886719	29.15382576	1.86250062666667	97.8078452877333	95.94534466106663	3236439.75	3.303584213541523E8	2	7939	3.5901564900802043	0.5141865482703125	86.09399132170614	414.242431640625	414.26239013671875
690	414.2665100097656	16.6634848512					1	DETECTED	414.2665 m/z @16.66 [151020OFc1_NvH-0949-Control-27.raw]	414.2665100097656	16.6634848512	6.32993795066667	65.3520805197333	59.02214256906664	611676.4375	1.0837356560693514E8	0	7939	5.743654446627831	2.370792561949483	2.978877972135677	414.2624206542969	414.2665100097656
691	414.2765197753906	15.5729023656					1	DETECTED	414.2765 m/z @15.57 [151020OFc1_NvH-0949-Control-27.raw]	414.2765197753906	15.5729023656	0.0052229464	99.9915373093333	99.9863143629333	2867489.25	2.528291921156023E8	2	7939	1.0950237319234315	90.03288854217269	197.6718189350943	414.2666015625	414.286376953125
692	414.30047607421875	91.2026894610667					1	DETECTED	414.3005 m/z @91.20 [151020OFc1_NvH-0949-Control-27.raw]	414.30047607421875	91.2026894610667	6.07515141866667	92.924838604	86.84968718533334	136861.3125	1.3177761536628424E8	0	7939	0.03478828692625768	0.5101151118811609	0.4594203851152678	414.291015625	414.3091125488281
693	414.3214416503906	91.3505538525333					1	DETECTED	414.3214 m/z @91.35 [151020OFc1_NvH-0949-Control-27.raw]	414.3214416503906	91.3505538525333	47.3184466752	99.8908513794667	52.572404704266695	122962.6640625	9.513094495709649E7	0	7939	1.3718982057106786	0.5969780698041377	2.571976026290489	414.3138732910156	414.3298645019531
694	414.3580322265625	91.3622708736					1	DETECTED	414.3580 m/z @91.36 [151020OFc1_NvH-0949-Control-27.raw]	414.3580322265625	91.3622708736	0.0626618856	99.9915373093333	99.9288754237333	74033.875	1.8027157631552505E8	0	7939	1.0086224222445281	0.539918949603526	0.08262717824622279	414.3484802246094	414.3678283691406
695	414.4512023925781	20.0680598752					1	DETECTED	414.4512 m/z @20.07 [151020OFc1_NvH-0949-Control-27.raw]	414.4512023925781	20.0680598752	0.5769255032	97.5263651109333	96.9494396077333	793956.625	1.4118007624375492E8	0	7939	0.14638262354847242	0.5773585844188791	0.6707699483028375	414.44122314453125	414.46112060546875
696	414.4657897949219	10.9975001472					1	DETECTED	414.4658 m/z @11.00 [151020OFc1_NvH-0949-Control-27.raw]	414.4657897949219	10.9975001472	3.34158826666667	99.7942810824	96.45269281573333	616956.4375	1.464888406876463E8	4	7939	0.2601453117788157	1.641274204127576	0.038067447745262	414.46136474609375	414.4740295410156
697	414.48406982421875	43.7542101690667					1	DETECTED	414.4841 m/z @43.75 [151020OFc1_NvH-0949-Control-27.raw]	414.48406982421875	43.7542101690667	3.11878437946667	97.4184812509333	94.29969687146662	773059.0	1.4807570584063703E8	4	7939	0.15581926957998604	0.5445717024463458	3.266961972654667	414.47412109375	414.4871520996094
698	414.4971618652344	25.6267820864					1	DETECTED	414.4972 m/z @25.63 [151020OFc1_NvH-0949-Control-27.raw]	414.4971618652344	25.6267820864	2.58927128106667	99.6544931578667	97.06522187680002	1072556.625	1.8317260187646562E8	0	7939	4.332200677624691	0.7536493913230954	0.5176497747027028	414.4871826171875	414.50701904296875
699	414.5163879394531	17.8226522469333					1	DETECTED	414.5164 m/z @17.82 [151020OFc1_NvH-0949-Control-27.raw]	414.5163879394531	17.8226522469333	3.28329944666667	94.6478942096	91.36459476293332	293773.65625	1.193578015505934E8	3	7939	0.20369254619514265	0.6194460761451738	0.07530590621484495	414.50726318359375	414.5263671875
700	414.526611328125	9.47347604746667					1	DETECTED	414.5266 m/z @9.47 [151020OFc1_NvH-0949-Control-27.raw]	414.526611328125	9.47347604746667	7.54181654773333	53.7415243277333	46.19970777999997	105763.7578125	6.831408578925842E7	0	7939	0.10263383468847742	307.8784154502436	1.094213142412303	414.5263977050781	414.5276794433594
701	414.5377502441406	18.4246103432					1	DETECTED	414.5378 m/z @18.42 [151020OFc1_NvH-0949-Control-27.raw]	414.5377502441406	18.4246103432	2.75449062293333	98.9422787669333	96.18778814399997	4561305.0	2.0325359929447022E8	0	7939	0.21642296438830044	37.46570967047996	0.5153855511642029	414.5278625488281	414.5421142578125
702	414.5521240234375	26.7816047181333					1	DETECTED	414.5521 m/z @26.78 [151020OFc1_NvH-0949-Control-27.raw]	414.5521240234375	26.7816047181333	3.48592177573333	95.8006514533333	92.31472967759997	5328364.0	2.3949896534652185E8	0	7939	0.1600868158908071	2.414124493256683	95.44314100867628	414.5421447753906	414.557373046875
703	414.5673828125	19.6940727594667					1	DETECTED	414.5674 m/z @19.69 [151020OFc1_NvH-0949-Control-27.raw]	414.5673828125	19.6940727594667	1.81225504746667	97.8402782026667	96.02802315520003	7828763.5	3.5465677843071777E8	3	7939	0.240211493918828	1.5400456929217503	16.97089668980805	414.5574035644531	414.5769348144531
704	414.5782165527344	21.1012197512					1	DETECTED	414.5782 m/z @21.10 [151020OFc1_NvH-0949-Control-27.raw]	414.5782165527344	21.1012197512	2.0045572568	91.8696278269333	89.8650705701333	224119.40625	1.3108678409431294E8	3	7939	20.294264567405676	0.5130550101520684	0.05265758502753274	414.577392578125	414.5880432128906
705	414.59246826171875	34.6129051050667					1	DETECTED	414.5925 m/z @34.61 [151020OFc1_NvH-0949-Control-27.raw]	414.59246826171875	34.6129051050667	3.17637319013333	43.1307966589333	39.954423468799966	53138.9296875	4.899323087716086E7	0	7939	37.80149632510571	0.6455611939758318	0.29094402764939015	414.5884704589844	414.59246826171875
706	414.6025390625	42.3425467069333					1	DETECTED	414.6025 m/z @42.34 [151020OFc1_NvH-0949-Control-27.raw]	414.6025390625	42.3425467069333	3.0897974104	98.06845312	94.9786557096	498353.0	1.3531738909271893E8	3	7939	0.4633992566108063	0.6871721152672157	0.4857037744536689	414.5926513671875	414.6125183105469
707	414.6210632324219	21.7714489672					1	DETECTED	414.6211 m/z @21.77 [151020OFc1_NvH-0949-Control-27.raw]	414.6210632324219	21.7714489672	2.1481096664	82.5047312909333	80.35662162453329	237329.15625	1.235736444177388E8	0	7939	0.07978151882656093	1.0935636024084077	0.003634322075949691	414.61260986328125	414.6307373046875
708	414.6437683105469	41.5193562226667					1	DETECTED	414.6438 m/z @41.52 [151020OFc1_NvH-0949-Control-27.raw]	414.6437683105469	41.5193562226667	3.4187476816	98.9854362258667	95.56668854426671	71397.3125	1.3320993197463462E8	0	7939	66.17996030319259	1.289428537533795	1.745754410812563	414.6338806152344	414.6536865234375
709	414.6903991699219	23.2277429168					1	DETECTED	414.6904 m/z @23.23 [151020OFc1_NvH-0949-Control-27.raw]	414.6903991699219	23.2277429168	3.46701172213333	94.9241138906667	91.45710216853337	705445.8125	1.450667778655544E8	0	7939	15.541166022923129	3.32142696933068	0.6572823003996443	414.6805114746094	414.70037841796875
710	414.7012939453125	20.1049247112					1	DETECTED	414.7013 m/z @20.10 [151020OFc1_NvH-0949-Control-27.raw]	414.7012939453125	20.1049247112	2.90959893653333	97.3433385386667	94.43373960213337	486256.625	1.4972326966024575E8	0	7939	1.6324601824603917	0.6438897454762982	20.362654616409575	414.700439453125	414.71002197265625
711	414.72003173828125	34.7389705498667					1	DETECTED	414.7200 m/z @34.74 [151020OFc1_NvH-0949-Control-27.raw]	414.72003173828125	34.7389705498667	1.92324350906667	99.9808999242667	98.05765641520003	2738310.0	2.080249988909783E8	4	7939	0.38725253499578116	0.5157955491443668	0.6169468156161647	414.7100524902344	414.7300109863281
712	414.7318420410156	25.8174617264					1	DETECTED	414.7318 m/z @25.82 [151020OFc1_NvH-0949-Control-27.raw]	414.7318420410156	25.8174617264	1.78238262346667	81.4985547165333	79.71617209306663	449214.03125	1.5649379102690136E8	0	7939	16.389169705934627	0.7149862884336805	22.514858331845822	414.73004150390625	414.7418212890625
713	414.7436828613281	32.0352770290667					1	DETECTED	414.7437 m/z @32.04 [151020OFc1_NvH-0949-Control-27.raw]	414.7436828613281	32.0352770290667	5.0523985256	96.6880995712	91.6357010456	399043.3125	1.5401615037876502E8	0	7939	2.6137134890694327	0.5126478868817622	0.07853522779631932	414.7419128417969	414.744140625
714	414.754150390625	33.5579128232					1	DETECTED	414.7542 m/z @33.56 [151020OFc1_NvH-0949-Control-27.raw]	414.754150390625	33.5579128232	3.28329944666667	98.4890131210667	95.20571367440003	4000202.75	3.116036432501493E8	2	7939	6.668445063604331	0.643620295262561	0.050483971824829145	414.7441711425781	414.7641296386719
715	414.7704772949219	20.197666576					1	DETECTED	414.7705 m/z @20.20 [151020OFc1_NvH-0949-Control-27.raw]	414.7704772949219	20.197666576	1.97354511146667	97.1815945402667	95.20804942880004	1510351.125	2.6115902631647965E8	2	7939	0.34457365958809305	0.5652651745001666	7.222958506283377	414.76416015625	414.78033447265625
716	414.7813720703125	18.1289675218667					1	DETECTED	414.7814 m/z @18.13 [151020OFc1_NvH-0949-Control-27.raw]	414.7813720703125	18.1289675218667	1.8521214416	98.5753367970667	96.72321535546669	351332.625	1.293592096540926E8	0	7939	0.051790052591176305	0.9792731678323247	1.9051571491338128	414.7804870605469	414.7912292480469
717	414.8220520019531	21.8245543962667					1	DETECTED	414.8221 m/z @21.82 [151020OFc1_NvH-0949-Control-27.raw]	414.8220520019531	21.8245543962667	0.1555303312	98.1994827325333	98.0439524013333	281566.125	1.3529554784111175E8	0	7939	0.07388770330721073	0.6585442924880694	0.7725049809281846	414.81243896484375	414.8317565917969
718	414.8397521972656	28.4762561048					1	DETECTED	414.8398 m/z @28.48 [151020OFc1_NvH-0949-Control-27.raw]	414.8397521972656	28.4762561048	0.802832910133333	99.7942810824	98.99144817226667	62588.2890625	1.2852750953812759E8	0	7939	72.25823745450921	1.788565286555237	2.577130573110474	414.83209228515625	414.840576171875
719	414.850830078125	17.8005506005333					1	DETECTED	414.8508 m/z @17.80 [151020OFc1_NvH-0949-Control-27.raw]	414.850830078125	17.8005506005333	0.039772904	99.9915373093333	99.9517644053333	306995.1875	1.3242731142925237E8	0	7939	0.14030834292902838	0.6031136256318077	0.07411934656099588	414.8409729003906	414.8608093261719
720	414.8719787597656	18.4246103432					1	DETECTED	414.8720 m/z @18.42 [151020OFc1_NvH-0949-Control-27.raw]	414.8719787597656	18.4246103432	0.0052229464	99.9915373093333	99.9863143629333	1707761.5	1.8125361202663562E8	3	7939	15.725356183177771	0.5961337694714415	44.23521508703185	414.8622131347656	414.8799133300781
721	414.8899230957031	42.7273342002667					1	DETECTED	414.8899 m/z @42.73 [151020OFc1_NvH-0949-Control-27.raw]	414.8899230957031	42.7273342002667	0.0052229464	99.9701156565333	99.9648927101333	2408481.75	1.768066438804264E8	3	7939	16.07560208544389	0.5100727761988103	0.010264502933640455	414.87994384765625	414.8914794921875
722	414.9014892578125	19.6696893693333					1	DETECTED	414.9015 m/z @19.67 [151020OFc1_NvH-0949-Control-27.raw]	414.9014892578125	19.6696893693333	0.0052229464	99.9915373093333	99.9863143629333	5286421.0	2.889791193704643E8	3	7939	0.2521462660289089	1.7076038860004998	4.00851889351179	414.8915100097656	414.9114685058594
723	414.91290283203125	38.1769082733333					1	DETECTED	414.9129 m/z @38.18 [151020OFc1_NvH-0949-Control-27.raw]	414.91290283203125	38.1769082733333	0.0052229464	99.9915373093333	99.9863143629333	591842.1875	1.3527812147084427E8	3	7939	21.386006187680426	0.7400314305742516	0.003700266562711767	414.9114990234375	414.9228210449219
724	414.9440612792969	7.895126892					1	DETECTED	414.9441 m/z @7.90 [151020OFc1_NvH-0949-Control-27.raw]	414.9440612792969	7.895126892	0.0626618856	99.9915373093333	99.9288754237333	300111.78125	1.3652974655624634E8	0	7939	0.09384526322112396	1.513088383086058	113.62645789853701	414.9341125488281	414.9539794921875
725	414.962646484375	26.0911767258667					1	DETECTED	414.9626 m/z @26.09 [151020OFc1_NvH-0949-Control-27.raw]	414.962646484375	26.0911767258667	0.131998452	99.9808999242667	99.84890147226669	102411.609375	1.223857970245676E8	0	7939	27.61270302101006	2.2374469549464955	5.145682694731868	414.9542236328125	414.9657287597656
726	414.9757995605469	23.2652925850667					1	DETECTED	414.9758 m/z @23.27 [151020OFc1_NvH-0949-Control-27.raw]	414.9757995605469	23.2652925850667	0.0167773677333333	99.6436493498667	99.62687198213337	815555.625	1.380357487981736E8	0	7939	0.15686490459752633	0.751270070963961	1.49679803122506	414.9658508300781	414.9857177734375
727	414.9963073730469	42.7515030464					1	DETECTED	414.9963 m/z @42.75 [151020OFc1_NvH-0949-Control-27.raw]	414.9963073730469	42.7515030464	0.1670297592	99.9231236621333	99.7560939029333	253365.25	1.313370556105276E8	0	7939	20.8120511224942	1.5893840777477215	0.2621201570962568	414.9864196777344	415.00555419921875
728	415.0155944824219	32.1474001565333					1	DETECTED	415.0156 m/z @32.15 [151020OFc1_NvH-0949-Control-27.raw]	415.0155944824219	32.1474001565333	0.109103249066667	99.9123467493333	99.80324350026663	256575.734375	1.1684291155107072E8	0	7939	2.4265011106632457	1.5000119562250582	33.887059294781515	415.0056457519531	415.0184326171875
729	415.0285339355469	69.9747560189333					1	DETECTED	415.0285 m/z @69.97 [151020OFc1_NvH-0949-Control-27.raw]	415.0285339355469	69.9747560189333	0.0052229464	99.9915373093333	99.9863143629333	654934.4375	1.7085968959064016E8	2	7939	0.41207523948010305	0.9236448668659795	0.024437757953822144	415.0186462402344	415.0384826660156
730	415.0661926269531	40.7739546309333					1	DETECTED	415.0662 m/z @40.77 [151020OFc1_NvH-0949-Control-27.raw]	415.0661926269531	40.7739546309333	0.0052229464	99.9123467493333	99.9071238029333	58017.73828125	1.2149508894003911E8	0	7939	100.1609214224356	1.1833851073795008	1.3464116395324963	415.0562438964844	415.075927734375
731	415.1914978027344	23.2372469349333					1	DETECTED	415.1915 m/z @23.24 [151020OFc1_NvH-0949-Control-27.raw]	415.1914978027344	23.2372469349333	3.99570026693333	98.2536093016	94.25790903466667	197570.8125	1.251377132886453E8	3	7939	7.364066272842212	3.2541145826736093	0.3652436454133148	415.1815185546875	415.191650390625
732	415.20166015625	14.1495165642667					1	DETECTED	415.2017 m/z @14.15 [151020OFc1_NvH-0949-Control-27.raw]	415.20166015625	14.1495165642667	2.89982027866667	99.9378544376	97.03803415893333	571263.8125	1.6092814845626798E8	2	7939	13.695767160611748	4.100243596304907	59.53357553272801	415.1916809082031	415.20361328125
733	415.213623046875	33.0910269832					1	DETECTED	415.2136 m/z @33.09 [151020OFc1_NvH-0949-Control-27.raw]	415.213623046875	33.0910269832	1.71034148453333	99.6221159789333	97.91177449439996	4.0821196E7	9.699329045150727E8	2	7939	0.19718182728115607	0.5110840252782259	0.01855400115022527	415.2036437988281	415.2236022949219
734	415.2313232421875	47.3881686976					1	DETECTED	415.2313 m/z @47.39 [151020OFc1_NvH-0949-Control-27.raw]	415.2313232421875	47.3881686976	2.9588756528	97.9377208554667	94.97884520266669	4201280.0	2.999361864849909E8	2	7939	0.18995790308170513	0.5082895086432264	0.05812650251858463	415.2236328125	415.232666015625
735	415.24267578125	31.1670300029333					1	DETECTED	415.2427 m/z @31.17 [151020OFc1_NvH-0949-Control-27.raw]	415.24267578125	31.1670300029333	2.75449062293333	97.0956492512	94.34115862826667	7432260.0	3.61070033881078E8	2	7939	0.23833055566875672	0.5358268980523677	0.05673531703342914	415.2326965332031	415.24578857421875
736	415.25579833984375	33.921925432					1	DETECTED	415.2558 m/z @33.92 [151020OFc1_NvH-0949-Control-27.raw]	415.25579833984375	33.921925432	0.0283500773333333	96.281421196	96.25307111866667	1.0140155E7	4.4253912834502906E8	2	7939	0.1144610854421515	3.4258282912404043	0.7200370527475143	415.245849609375	415.2657470703125
737	415.26824951171875	51.3436972885333					1	DETECTED	415.2682 m/z @51.34 [151020OFc1_NvH-0949-Control-27.raw]	415.26824951171875	51.3436972885333	1.87260028106667	99.5037804144	97.63118013333333	4540395.5	2.117448733934976E8	2	7939	0.7217643339109401	0.506131747827298	0.009060134024588374	415.2658386230469	415.2782287597656
738	415.27972412109375	15.5605031482667					1	DETECTED	415.2797 m/z @15.56 [151020OFc1_NvH-0949-Control-27.raw]	415.27972412109375	15.5605031482667	2.89982027866667	91.6341659098667	88.73434563120003	319044.5625	1.2144266627709767E8	0	7939	0.09191345947777307	0.6065614285722345	6.44679235120063	415.27825927734375	415.2815246582031
739	415.2915344238281	43.9696180581333					1	DETECTED	415.2915 m/z @43.97 [151020OFc1_NvH-0949-Control-27.raw]	415.2915344238281	43.9696180581333	2.0352669144	95.779293748	93.7440268336	777246.5	1.7351680810378897E8	0	7939	0.5199008463857027	12.408378953110933	1.8917139751223282	415.28155517578125	415.29962158203125
740	415.3056945800781	90.2351707392					1	DETECTED	415.3057 m/z @90.24 [151020OFc1_NvH-0949-Control-27.raw]	415.3056945800781	90.2351707392	34.9676637688	92.0071261533333	57.0394623845333	43399.44921875	1.1909592695264347E8	0	7939	56.4132520389557	0.5160307159782177	0.03206143195643546	415.30316162109375	415.3102722167969
741	415.4455261230469	7.86750640506667					1	DETECTED	415.4455 m/z @7.87 [151020OFc1_NvH-0949-Control-27.raw]	415.4455261230469	7.86750640506667	3.0606557112	99.4820470944	96.4213913832	82198.6640625	1.306982636944477E8	0	7939	0.08185338221249872	0.9024519011159788	9.454209855206395	415.4356689453125	415.44940185546875
742	415.4594421386719	20.8412181674667					1	DETECTED	415.4594 m/z @20.84 [151020OFc1_NvH-0949-Control-27.raw]	415.4594421386719	20.8412181674667	2.72545332906667	98.7267327682667	96.00127943920003	691101.125	1.4623749346490905E8	4	7939	0.28592676367655656	2.6363043209289896	4.792475713324679	415.4496154785156	415.46942138671875
743	415.47308349609375	16.525225432					1	DETECTED	415.4731 m/z @16.53 [151020OFc1_NvH-0949-Control-27.raw]	415.47308349609375	16.525225432	3.36104663253333	98.2865612909333	94.92551465839998	415473.375	1.720998802550808E8	0	7939	1.1063629871464862	12.574672373264562	1.3966647496612448	415.4694519042969	415.4830017089844
744	415.4898376464844	42.4783622906667					1	DETECTED	415.4898 m/z @42.48 [151020OFc1_NvH-0949-Control-27.raw]	415.4898376464844	42.4783622906667	2.64865804	97.7322071328	95.0835490928	320065.25	1.482254780847418E8	0	7939	14.579827351317544	1.5767332481017273	270.44061610860257	415.48321533203125	415.49981689453125
745	415.52459716796875	19.5369952874667					1	DETECTED	415.5246 m/z @19.54 [151020OFc1_NvH-0949-Control-27.raw]	415.52459716796875	19.5369952874667	0.0283500773333333	95.4736322666667	95.44528218933337	242785.640625	1.342737274130681E8	3	7939	0.18040801295714815	0.5066204608954358	0.6410005679010804	415.5146484375	415.5345764160156
746	415.5394287109375	26.8613645093333					1	DETECTED	415.5394 m/z @26.86 [151020OFc1_NvH-0949-Control-27.raw]	415.5394287109375	26.8613645093333	3.93945646826667	96.3989094706667	92.45945300240002	176871.640625	1.260700465905433E8	0	7939	12.679855533634429	2.7016525014447104	0.053479204696430076	415.53460693359375	415.54034423828125
747	415.55035400390625	31.2350023594667					1	DETECTED	415.5504 m/z @31.24 [151020OFc1_NvH-0949-Control-27.raw]	415.55035400390625	31.2350023594667	1.238524304	99.9808999242667	98.7423756202667	312252.25	1.3243287049006061E8	3	7939	22.790876182871816	0.6324116941214576	0.04699146144247852	415.5404357910156	415.5550842285156
748	415.5650939941406	47.3781564357333					1	DETECTED	415.5651 m/z @47.38 [151020OFc1_NvH-0949-Control-27.raw]	415.5650939941406	47.3781564357333	2.70629109893333	96.2172844170667	93.51099331813336	2874280.25	2.213260605447336E8	3	7939	0.18444229225696063	0.5228796107860502	0.20659158035080363	415.55511474609375	415.5750732421875
749	415.5810241699219	45.9638497322667					1	DETECTED	415.5810 m/z @45.96 [151020OFc1_NvH-0949-Control-27.raw]	415.5810241699219	45.9638497322667	2.96891325706667	95.5802934728	92.61138021573332	1214375.375	1.7443944178517497E8	3	7939	21.777967414084657	0.5173562476560309	0.011431763453735496	415.5751037597656	415.5909423828125
750	415.59332275390625	40.8742992168					1	DETECTED	415.5933 m/z @40.87 [151020OFc1_NvH-0949-Control-27.raw]	415.59332275390625	40.8742992168	1.95338512986667	88.8091601250667	86.85577499520002	651711.4375	1.2526887687847988E8	0	7939	0.10311700944469493	0.5032999181606218	0.007338209832316229	415.5917053222656	415.60321044921875
751	415.6212463378906	24.9278816885333					1	DETECTED	415.6212 m/z @24.93 [151020OFc1_NvH-0949-Control-27.raw]	415.6212463378906	24.9278816885333	2.55952594826667	98.9530786045333	96.39355265626664	94250.9140625	1.3484666171205446E8	0	7939	1.5130969942129227	2.1546857036689286	9.572010811731053	415.61126708984375	415.63055419921875
752	415.6425476074219	46.2773863405333					1	DETECTED	415.6425 m/z @46.28 [151020OFc1_NvH-0949-Control-27.raw]	415.6425476074219	46.2773863405333	3.21536024373333	94.7238619029333	91.50850165919996	79471.015625	1.2012046190342443E8	0	7939	78.43791598216447	1.0625196948872797	1.1250393897745596	415.6326904296875	415.6523742675781
753	415.6661376953125	23.0440516549333					1	DETECTED	415.6661 m/z @23.04 [151020OFc1_NvH-0949-Control-27.raw]	415.6661376953125	23.0440516549333	1.71034148453333	98.7267327682667	97.01639128373337	211313.640625	1.453873642558234E8	0	7939	0.08924925438648401	0.5035390992158777	1.57738223142505	415.6563415527344	415.6739501953125
754	415.684326171875	24.3705490768					1	DETECTED	415.6843 m/z @24.37 [151020OFc1_NvH-0949-Control-27.raw]	415.684326171875	24.3705490768	3.65736772613333	95.4097100701333	91.75234234399997	304308.375	1.333693573042537E8	0	7939	12.486026387142278	0.5274738619521426	0.3102715045553533	415.6747131347656	415.69427490234375
755	415.6961975097656	52.0805684138667					1	DETECTED	415.6962 m/z @52.08 [151020OFc1_NvH-0949-Control-27.raw]	415.6961975097656	52.0805684138667	3.80686023733333	98.8667834605333	95.05992322319997	232565.390625	1.3035093512842342E8	0	7939	0.20133994850993986	1.1377432725080117	0.00433769079030452	415.6943664550781	415.7051086425781
756	415.7151184082031	33.0673350290667					1	DETECTED	415.7151 m/z @33.07 [151020OFc1_NvH-0949-Control-27.raw]	415.7151184082031	33.0673350290667	1.8925436736	98.1777139090667	96.2851702354667	2.030009E7	6.183445115072591E8	2	7939	0.18905401499765873	0.7713268454691393	0.5176469537355101	415.70513916015625	415.7250671386719
757	415.7341613769531	21.6576355525333					1	DETECTED	415.7342 m/z @21.66 [151020OFc1_NvH-0949-Control-27.raw]	415.7341613769531	21.6576355525333	2.51981168373333	94.5447158016	92.02490411786667	1339187.5	1.8062907354130504E8	2	7939	10.570610704330457	14.971327821878642	0.5994690136210311	415.7251281738281	415.7341613769531
758	415.7441711425781	31.1670300029333					1	DETECTED	415.7442 m/z @31.17 [151020OFc1_NvH-0949-Control-27.raw]	415.7441711425781	31.1670300029333	1.77232264	99.126578204	97.354255564	3817902.5	3.1086585750824165E8	2	7939	11.361683932199938	1.400060933730773	3.142410060172059	415.73419189453125	415.7471618652344
759	415.7571716308594	33.921925432					1	DETECTED	415.7572 m/z @33.92 [151020OFc1_NvH-0949-Control-27.raw]	415.7571716308594	33.921925432	2.63891470826667	94.8551017573333	92.21618704906663	4181634.25	2.2315788847950375E8	2	7939	0.06410082484299551	1.0737537053817392	0.6627299250180595	415.7472229003906	415.7607727050781
760	415.77081298828125	27.0602202338667					1	DETECTED	415.7708 m/z @27.06 [151020OFc1_NvH-0949-Control-27.raw]	415.77081298828125	27.0602202338667	1.78238262346667	99.1158490781333	97.33346645466662	5122949.5	2.337341893798704E8	2	7939	0.17549701818088792	0.5242260425152039	0.0347409731561836	415.7608337402344	415.7807922363281
761	415.8465576171875	12.1236080666667					1	DETECTED	415.8466 m/z @12.12 [151020OFc1_NvH-0949-Control-27.raw]	415.8465576171875	12.1236080666667	0.0052229464	99.4820470944	99.476824148	110643.5625	1.5040607708352417E8	3	7939	0.20664556247975163	6.492683686900182	3.6175544500680594	415.8366394042969	415.8473205566406
762	415.8575134277344	27.8714198624					1	DETECTED	415.8575 m/z @27.87 [151020OFc1_NvH-0949-Control-27.raw]	415.8575134277344	27.8714198624	0.0052229464	99.8373892304	99.83216628400001	348116.0	1.3680430048272213E8	3	7939	8.378062468487062	0.5489734691820463	0.07704800597683821	415.8475646972656	415.86749267578125
763	415.8787536621094	18.8087600096					1	DETECTED	415.8788 m/z @18.81 [151020OFc1_NvH-0949-Control-27.raw]	415.8787536621094	18.8087600096	0.0052229464	99.9808999242667	99.9756769778667	1294637.625	1.519743069896012E8	3	7939	0.152196419313249	0.5207622216419521	0.03110395801853776	415.8688049316406	415.8861999511719
764	415.8962097167969	47.6321370648					1	DETECTED	415.8962 m/z @47.63 [151020OFc1_NvH-0949-Control-27.raw]	415.8962097167969	47.6321370648	0.0626618856	99.8695180034667	99.8068561178667	1832380.125	2.010254726742557E8	3	7939	0.3364487194992094	0.5060047730341847	0.1804175508635984	415.8862609863281	415.90618896484375
765	415.9151916503906	45.9057334488					1	DETECTED	415.9152 m/z @45.91 [151020OFc1_NvH-0949-Control-27.raw]	415.9151916503906	45.9057334488	0.201641642133333	99.9808999242667	99.77925828213336	593669.0625	1.6896802802775297E8	3	7939	9.736319452052747	0.5891238147912381	0.03278004485534811	415.9062194824219	415.9250183105469
766	415.9276123046875	40.8221496445333					1	DETECTED	415.9276 m/z @40.82 [151020OFc1_NvH-0949-Control-27.raw]	415.9276123046875	40.8221496445333	0.0052229464	99.8481349618667	99.84291201546671	213820.390625	1.2218326513500471E8	0	7939	0.21213736568726915	1.4515928924160715	0.012102078941731204	415.9254150390625	415.9375
767	415.96063232421875	20.9094131874667					1	DETECTED	415.9606 m/z @20.91 [151020OFc1_NvH-0949-Control-27.raw]	415.96063232421875	20.9094131874667	0.0052229464	99.9592918456	99.95406889920001	480770.90625	1.389929385589885E8	0	7939	0.04836196593111808	1.0711068184311505	0.7702141106471884	415.9507141113281	415.9705810546875
768	415.98028564453125	25.2598031976					1	DETECTED	415.9803 m/z @25.26 [151020OFc1_NvH-0949-Control-27.raw]	415.98028564453125	25.2598031976	0.2362331912	99.8373892304	99.6011560392	179782.296875	1.2588863898994215E8	0	7939	8.805003808573655	4.669490284498642	0.40955167998744946	415.97064208984375	415.9810485839844
769	415.9910583496094	42.4459519757333					1	DETECTED	415.9911 m/z @42.45 [151020OFc1_NvH-0949-Control-27.raw]	415.9910583496094	42.4459519757333	0.0052229464	99.9915373093333	99.9863143629333	183771.375	1.3740425891046765E8	0	7939	8.943396873570599	1.329933499830289	3.5810164794756076	415.9810791015625	416.0009460449219
770	416.0137939453125	77.5234479042667					1	DETECTED	416.0138 m/z @77.52 [151020OFc1_NvH-0949-Control-27.raw]	416.0137939453125	77.5234479042667	0.0052229464	99.6973782152	99.69215526880001	760660.4375	1.9668088620570537E8	0	7939	0.6834222333280735	1.8891742520693433	3.4292856048976024	416.00384521484375	416.0237121582031
771	416.02386474609375	33.6477078546667					1	DETECTED	416.0239 m/z @33.65 [151020OFc1_NvH-0949-Control-27.raw]	416.02386474609375	33.6477078546667	1.39306404266667	99.6973782152	98.30431417253334	195281.515625	1.4291486579328483E8	0	7939	35.94834165104783	1.552046119448312	220.23013847340093	416.0238342285156	416.0338439941406
772	416.0382995605469	46.2349658096					1	DETECTED	416.0383 m/z @46.23 [151020OFc1_NvH-0949-Control-27.raw]	416.0382995605469	46.2349658096	0.0167773677333333	99.8373892304	99.82061186266667	134610.046875	1.3004782977026935E8	0	7939	53.38615019078887	1.2056510906142777	0.5583439298107015	416.03387451171875	416.0482482910156
773	416.0848693847656	50.9159147674667					1	DETECTED	416.0849 m/z @50.92 [151020OFc1_NvH-0949-Control-27.raw]	416.0848693847656	50.9159147674667	0.622388858666667	99.9915373093333	99.36914845066663	190495.71875	1.2594894313947035E8	0	7939	43.62871761038978	0.937617443512689	2.027261009822164	416.0751647949219	416.0948181152344
774	416.1562194824219	90.4764368301333					1	DETECTED	416.1562 m/z @90.48 [151020OFc1_NvH-0949-Control-27.raw]	416.1562194824219	90.4764368301333	5.09944366906667	98.9962217906667	93.89677812160002	51067.79296875	1.1216567943677719E8	0	7939	0.8540045916008125	0.5498950867504817	0.09979017350096335	416.14715576171875	416.1661682128906
775	416.18096923828125	12.0954043210667					1	DETECTED	416.1810 m/z @12.10 [151020OFc1_NvH-0949-Control-27.raw]	416.18096923828125	12.0954043210667	0.259149042133333	96.1101793357333	95.85103029359998	74616.421875	1.2381632835588744E8	0	7939	0.5733751560696252	4.049043723490799	25.79568046278305	416.1710205078125	416.1817932128906
776	416.1918029785156	27.8580093981333					1	DETECTED	416.1918 m/z @27.86 [151020OFc1_NvH-0949-Control-27.raw]	416.1918029785156	27.8580093981333	0.7242730832	99.2450977088	98.5208246256	283619.59375	1.422254303319944E8	0	7939	36.76640546903136	2.200016738341875	1.5382339493505601	416.18182373046875	416.2017517089844
777	416.2055358886719	21.9910030976					1	DETECTED	416.2055 m/z @21.99 [151020OFc1_NvH-0949-Control-27.raw]	416.2055358886719	21.9910030976	2.0865940784	95.1805481781333	93.0939540997333	151309.296875	1.5827141375808826E8	3	7939	30.26974144017632	3.4279138897628494	0.07015476891536875	416.2018127441406	416.2065124511719
778	416.2165222167969	33.0673350290667					1	DETECTED	416.2165 m/z @33.07 [151020OFc1_NvH-0949-Control-27.raw]	416.2165222167969	33.0673350290667	2.0045572568	99.8373892304	97.83283197360001	4943049.0	3.400250219104668E8	3	7939	9.72991871880587	0.5156685609110486	0.5445032068410544	416.20654296875	416.22650146484375
779	416.2321472167969	20.1669712296					1	DETECTED	416.2321 m/z @20.17 [151020OFc1_NvH-0949-Control-27.raw]	416.2321472167969	20.1669712296	3.008784196	98.8558278112	95.84704361520001	3226086.25	3.118377629129654E8	2	7939	0.1742757783647093	0.9695155136572444	10.476114377061613	416.2265319824219	416.24090576171875
780	416.25091552734375	30.3471700357333					1	DETECTED	416.2509 m/z @30.35 [151020OFc1_NvH-0949-Control-27.raw]	416.25091552734375	30.3471700357333	2.8128065608	99.4604270888	96.647620528	6.7798944E7	1.4896876952932577E9	2	7939	0.1766448975015642	12.102719078056703	1.9704016379011515	416.2409362792969	416.2608947753906
781	416.2620544433594	38.9069378290667					1	DETECTED	416.2621 m/z @38.91 [151020OFc1_NvH-0949-Control-27.raw]	416.2620544433594	38.9069378290667	1.81225504746667	91.9351201258667	90.12286507840004	238486.890625	1.2944895696487372E8	0	7939	64.81733044536762	1.4271366452508158	2.5086134952811716	416.26092529296875	416.262451171875
782	416.2724609375	27.1071513952					1	DETECTED	416.2725 m/z @27.11 [151020OFc1_NvH-0949-Control-27.raw]	416.2724609375	27.1071513952	3.0606557112	94.8258250613333	91.7651693501333	2454288.25	1.8613752817287478E8	3	7939	0.15775974588033748	2.1512463311898524	1.380213112158853	416.2625427246094	416.28240966796875
783	416.2856750488281	46.378330912					1	DETECTED	416.2857 m/z @46.38 [151020OFc1_NvH-0949-Control-27.raw]	416.2856750488281	46.378330912	9.72904365893333	97.2353856181333	87.50634195919996	391093.5	1.4235218531948733E8	0	7939	18.143448457312168	0.5075343123961236	0.1604544822811865	416.28302001953125	416.29559326171875
784	416.3009948730469	89.7938845570667					1	DETECTED	416.3010 m/z @89.79 [151020OFc1_NvH-0949-Control-27.raw]	416.3009948730469	89.7938845570667	2.34858914666667	94.9733696549333	92.62478050826662	386076.6875	1.36462309054765E8	0	7939	1.5922974151622498	1.2273230975845222	1.5699936042658178	416.2958068847656	416.3081359863281
785	416.3367919921875	91.4958881674667					1	DETECTED	416.3368 m/z @91.50 [151020OFc1_NvH-0949-Control-27.raw]	416.3367919921875	91.4958881674667	10.6808809589333	92.3123287930667	81.6314478341334	68777.1953125	1.3198101171036914E8	0	7939	0.5201270995617051	0.5050512934032987	0.0040465408140727506	416.3284912109375	416.3466796875
786	416.3737487792969	90.2351707392					1	DETECTED	416.3737 m/z @90.24 [151020OFc1_NvH-0949-Control-27.raw]	416.3737487792969	90.2351707392	0.0052229464	99.9915373093333	99.9863143629333	69823.8203125	1.15361043661831E8	0	7939	107.65859952636534	0.5534687142828141	0.10520424617716366	416.3638000488281	416.3826904296875
787	416.4254455566406	33.4644870976					1	DETECTED	416.4254 m/z @33.46 [151020OFc1_NvH-0949-Control-27.raw]	416.4254455566406	33.4644870976	3.47643432	97.7105569237333	94.2341226037333	235573.015625	1.406729438339298E8	0	7939	0.14297876124729214	1.6799347147157246	0.0036116187745314503	416.4154968261719	416.43524169921875
788	416.45361328125	41.283240104					1	DETECTED	416.4536 m/z @41.28 [151020OFc1_NvH-0949-Control-27.raw]	416.45361328125	41.283240104	2.4094794632	95.8647012024	93.4552217392	144340.5	1.4810964698335612E8	0	7939	37.442087667823024	1.151576888979445	2.2824526423209948	416.4436340332031	416.4539794921875
789	416.4640197753906	16.7198644112					1	DETECTED	416.4640 m/z @16.72 [151020OFc1_NvH-0949-Control-27.raw]	416.4640197753906	16.7198644112	2.67772083546667	96.3241808954667	93.64646006000002	198057.828125	1.2817728504096852E8	0	7939	0.18514126416399534	0.5108543604462393	0.6635559797307777	416.4540710449219	416.46539306640625
790	416.47540283203125	25.2598031976					1	DETECTED	416.4754 m/z @25.26 [151020OFc1_NvH-0949-Control-27.raw]	416.47540283203125	25.2598031976	3.02851658613333	97.7753938384	94.74687725226667	316479.34375	1.3672275872589728E8	0	7939	0.09932280829412221	0.5742334793235538	0.17065383676504284	416.4654235839844	416.4851989746094
791	416.5014343261719	14.9735452690667					1	DETECTED	416.5014 m/z @14.97 [151020OFc1_NvH-0949-Control-27.raw]	416.5014343261719	14.9735452690667	3.4187476816	95.8006514533333	92.3819037717333	546864.0	1.3027181738431957E8	0	7939	29.745976590646887	12.476673217897027	0.4586715221175901	416.491455078125	416.51141357421875
792	416.52252197265625	20.3728104016					1	DETECTED	416.5225 m/z @20.37 [151020OFc1_NvH-0949-Control-27.raw]	416.52252197265625	20.3728104016	3.24417709946667	99.6007997442667	96.35662264480003	295543.46875	1.4301202508291477E8	0	7939	3.9082992368910716	0.5424662624601566	0.39793409633426235	416.51263427734375	416.5325012207031
793	416.5329895019531	26.9426094992					1	DETECTED	416.5330 m/z @26.94 [151020OFc1_NvH-0949-Control-27.raw]	416.5329895019531	26.9426094992	4.75304554426667	95.4415371493333	90.68849160506663	195549.765625	1.355505747070991E8	0	7939	12.463727943439247	3.2512056223304358	0.03183869094893397	416.53253173828125	416.5373840332031
794	416.5473937988281	28.1824948549333					1	DETECTED	416.5474 m/z @28.18 [151020OFc1_NvH-0949-Control-27.raw]	416.5473937988281	28.1824948549333	3.5435046792	96.3241808954667	92.7806762162667	1997813.5	1.828557648884738E8	3	7939	0.17112218554704484	0.506933659349939	0.776962355203541	416.53741455078125	416.5490417480469
795	416.5590515136719	30.2189863234667					1	DETECTED	416.5591 m/z @30.22 [151020OFc1_NvH-0949-Control-27.raw]	416.5590515136719	30.2189863234667	2.94899890053333	98.7267327682667	95.77773386773337	5834877.5	3.283137596715532E8	3	7939	0.18214056821034674	0.5181085759879339	1.7774328081832163	416.549072265625	416.56903076171875
796	416.5710754394531	26.8102001682667					1	DETECTED	416.5711 m/z @26.81 [151020OFc1_NvH-0949-Control-27.raw]	416.5710754394531	26.8102001682667	4.6769459112	49.9562152314667	45.2792693202667	247434.515625	7.421186069406429E7	0	7939	14.36945562042602	1.157525202764694	24.386443575731306	416.5690612792969	416.57122802734375
797	416.58123779296875	42.9082011125333					1	DETECTED	416.5812 m/z @42.91 [151020OFc1_NvH-0949-Control-27.raw]	416.58123779296875	42.9082011125333	0.935819706666667	95.779293748	94.84347404133334	633173.5	1.480383013373232E8	3	7939	3.8753180965408305	0.5592014371404551	0.005452491473071855	416.5712585449219	416.5908508300781
798	416.5986633300781	54.5280176101333					1	DETECTED	416.5987 m/z @54.53 [151020OFc1_NvH-0949-Control-27.raw]	416.5986633300781	54.5280176101333	3.83449093146667	99.0178981784	95.18340724693333	222007.75	1.4323864446504337E8	0	7939	0.12757069470072935	1.105548555284689	1.2072282400363492	416.59136962890625	416.608642578125
799	416.6867370605469	20.0428787826667					1	DETECTED	416.6867 m/z @20.04 [151020OFc1_NvH-0949-Control-27.raw]	416.6867370605469	20.0428787826667	2.459800152	99.2019359368	96.7421357848	671752.9375	1.33990455899236E8	0	7939	0.2559433920591907	0.6659218090926468	17.32145743079272	416.6774597167969	416.6966552734375
800	416.6990051269531	31.84840368					1	DETECTED	416.6990 m/z @31.85 [151020OFc1_NvH-0949-Control-27.raw]	416.6990051269531	31.84840368	2.75449062293333	96.302827232	93.54833660906667	241354.34375	1.360690003661871E8	0	7939	14.406622929694226	2.112338348421861	0.004277795176470163	416.6967468261719	416.7075500488281
801	416.71759033203125	33.0910269832					1	DETECTED	416.7176 m/z @33.09 [151020OFc1_NvH-0949-Control-27.raw]	416.71759033203125	33.0910269832	2.99883408586667	98.2211073301333	95.22227324426662	905506.0625	1.7206593213144803E8	4	7939	11.889530100303102	1.6670742875584605	1.1889532848502262	416.7076416015625	416.7275695800781
802	416.72869873046875	22.8333286304					1	DETECTED	416.7287 m/z @22.83 [151020OFc1_NvH-0949-Control-27.raw]	416.72869873046875	22.8333286304	4.48612785973333	98.3193937757333	93.83326591599997	441211.375	1.4826050848296577E8	0	7939	5.287143091777761	7.14480387378831	375.69446350306885	416.72760009765625	416.72882080078125
803	416.73883056640625	23.2277429168					1	DETECTED	416.7388 m/z @23.23 [151020OFc1_NvH-0949-Control-27.raw]	416.73883056640625	23.2277429168	3.55299430533333	96.7955567586667	93.24256245333338	3964398.75	2.6117917536038893E8	2	7939	0.19084474374050586	4.827512084869214	1.7070340802218493	416.7288513183594	416.74127197265625
804	416.75128173828125	30.3471700357333					1	DETECTED	416.7513 m/z @30.35 [151020OFc1_NvH-0949-Control-27.raw]	416.75128173828125	30.3471700357333	2.39939014186667	99.1158490781333	96.71645893626662	2.9457728E7	7.493215555282627E8	2	7939	0.2362554870262521	18.75637917586033	1.9495015958464104	416.7413024902344	416.7612609863281
805	416.7737121582031	27.0127647664					1	DETECTED	416.7737 m/z @27.01 [151020OFc1_NvH-0949-Control-27.raw]	416.7737121582031	27.0127647664	2.1171060008	88.5525549333333	86.43544893253329	499843.21875	1.4631067214682603E8	0	7939	0.1826116998851255	0.5087533901873347	1.015955943574925	416.76373291015625	416.7834777832031
806	416.7886657714844	24.4965762205333					1	DETECTED	416.7887 m/z @24.50 [151020OFc1_NvH-0949-Control-27.raw]	416.7886657714844	24.4965762205333	1.35052321226667	99.3201598701333	97.96963665786663	151649.359375	1.1952417243460149E8	0	7939	1.4911030058543489	2.5029200248422296	0.014282559447730124	416.7838134765625	416.79864501953125
807	416.8426818847656	41.8171969917333					1	DETECTED	416.8427 m/z @41.82 [151020OFc1_NvH-0949-Control-27.raw]	416.8426818847656	41.8171969917333	0.0974474930666667	99.858767912	99.76132041893334	762692.875	1.3335469479800901E8	5	7939	0.1071558375334618	9.571112437546702	1.7796563528778988	416.8327331542969	416.8526306152344
808	416.85662841796875	20.3837331928					1	DETECTED	416.8566 m/z @20.38 [151020OFc1_NvH-0949-Control-27.raw]	416.85662841796875	20.3837331928	0.417766488	99.9915373093333	99.5737708213333	119515.765625	1.2559916664818196E8	0	7939	0.36472669295596916	2.6845064087079655	6.550010613151022	416.8528137207031	416.8590087890625
809	416.8690185546875	34.1528713013333					1	DETECTED	416.8690 m/z @34.15 [151020OFc1_NvH-0949-Control-27.raw]	416.8690185546875	34.1528713013333	0.0167773677333333	99.9808999242667	99.96412255653335	239645.890625	1.3444803465409768E8	3	7939	18.434088460510452	2.0884253721901214	0.2255438582607112	416.8590393066406	416.871826171875
810	416.8818664550781	28.1824948549333					1	DETECTED	416.8819 m/z @28.18 [151020OFc1_NvH-0949-Control-27.raw]	416.8818664550781	28.1824948549333	0.1670297592	99.9701156565333	99.80308589733329	1302459.625	1.8326516135069025E8	3	7939	0.14654028045823608	1.1306881288983146	0.3341780249973641	416.8719177246094	416.88311767578125
811	416.89312744140625	30.2465214197333					1	DETECTED	416.8931 m/z @30.25 [151020OFc1_NvH-0949-Control-27.raw]	416.89312744140625	30.2465214197333	0.0052229464	99.9485353933333	99.9433124469333	3698321.25	2.2827090545745742E8	3	7939	14.286102057891426	0.6788539805080275	0.16070857173262257	416.8831481933594	416.89642333984375
812	416.90643310546875	22.2313043666667					1	DETECTED	416.9064 m/z @22.23 [151020OFc1_NvH-0949-Control-27.raw]	416.90643310546875	22.2313043666667	0.0052229464	99.9701156565333	99.9648927101333	4433850.5	2.5242263189600226E8	3	7939	0.1718646827243333	0.589063499873048	0.3331142654236884	416.8964538574219	416.9163818359375
813	416.92864990234375	30.1389161877333					1	DETECTED	416.9286 m/z @30.14 [151020OFc1_NvH-0949-Control-27.raw]	416.92864990234375	30.1389161877333	0.212949687733333	99.9915373093333	99.77858762159997	193211.71875	1.3255727713437735E8	0	7939	6.3859811599924114	1.6300628670042243	0.012136823159511173	416.918701171875	416.938232421875
814	416.9461364746094	26.3694199605333					1	DETECTED	416.9461 m/z @26.37 [151020OFc1_NvH-0949-Control-27.raw]	416.9461364746094	26.3694199605333	0.039772904	99.9915373093333	99.9517644053333	42330.70703125	1.2887910419107029E8	0	7939	87.60707441220407	2.0575426830275227	3.7363888575185125	416.9387512207031	416.95037841796875
815	416.96038818359375	42.6604684170667					1	DETECTED	416.9604 m/z @42.66 [151020OFc1_NvH-0949-Control-27.raw]	416.96038818359375	42.6604684170667	0.0052229464	99.9701156565333	99.9648927101333	182496.75	1.211304050240481E8	0	7939	85.62597669145515	1.2058494736378962	2.5455019134982595	416.9504089355469	416.9604797363281
816	416.9704895019531	24.0274068085333					1	DETECTED	416.9705 m/z @24.03 [151020OFc1_NvH-0949-Control-27.raw]	416.9704895019531	24.0274068085333	0.0858953482666667	99.9123467493333	99.82645140106663	858189.9375	1.6392142750485143E8	4	7939	0.16321520375278809	0.7536354353863653	0.06538433716108673	416.96051025390625	416.9804382324219
817	416.9892578125	34.0259745629333					1	DETECTED	416.9893 m/z @34.03 [151020OFc1_NvH-0949-Control-27.raw]	416.9892578125	34.0259745629333	0.0512058416	99.9915373093333	99.9403314677333	342172.25	1.4195443107218823E8	0	7939	0.1286331889704826	0.568956439525311	0.3713376564740388	416.9805603027344	416.9987487792969
818	417.0065002441406	43.8102217701333					1	DETECTED	417.0065 m/z @43.81 [151020OFc1_NvH-0949-Control-27.raw]	417.0065002441406	43.8102217701333	0.0974474930666667	99.9915373093333	99.89408981626663	220209.828125	1.3390385557009684E8	0	7939	29.06779978322004	1.3987483481690473	7.576833239556057E-4	416.99932861328125	417.0164794921875
819	417.0267333984375	69.9402185834667					1	DETECTED	417.0267 m/z @69.94 [151020OFc1_NvH-0949-Control-27.raw]	417.0267333984375	69.9402185834667	3.2734658168	99.6866033064	96.4131374896	120439.125	1.243363376986308E8	0	7939	0.40592564060523273	0.6093485397396312	0.21473701832396988	417.0167541503906	417.0327453613281
820	417.0427551269531	41.7870095338667					1	DETECTED	417.0428 m/z @41.79 [151020OFc1_NvH-0949-Control-27.raw]	417.0427551269531	41.7870095338667	0.109103249066667	99.9378544376	99.82875118853333	778855.0625	1.4253610171002468E8	0	7939	0.07650442517691403	22.231810664250958	42.50660492985074	417.0328063964844	417.0525207519531
821	417.0693054199219	43.7542101690667					1	DETECTED	417.0693 m/z @43.75 [151020OFc1_NvH-0949-Control-27.raw]	417.0693054199219	43.7542101690667	0.0167773677333333	99.9016838112	99.88490644346666	223707.09375	1.3601805373553726E8	0	7939	9.654791676864463	1.8367508873232616	1.2148881476149735	417.0593566894531	417.0792236328125
822	417.10821533203125	47.4808242170667					1	DETECTED	417.1082 m/z @47.48 [151020OFc1_NvH-0949-Control-27.raw]	417.10821533203125	47.4808242170667	20.6023850008	99.9485353933333	79.3461503925333	40353.1484375	1.1422498633300568E8	0	7939	74.39607586161273	1.3747509569913225	1.7479014489027072	417.10821533203125	417.1161804199219
823	417.1688232421875	92.2385397917333					1	DETECTED	417.1688 m/z @92.24 [151020OFc1_NvH-0949-Control-27.raw]	417.1688232421875	92.2385397917333	1.63697798906667	99.9592918456	98.32231385653334	237725.671875	1.4083088531960952E8	0	7939	0.0856506692231278	2.84292880666181	0.10985759203926582	417.15948486328125	417.1776428222656
824	417.1877136230469	19.9975340272					1	DETECTED	417.1877 m/z @20.00 [151020OFc1_NvH-0949-Control-27.raw]	417.1877136230469	19.9975340272	1.64742782133333	99.9378544376	98.29042661626667	265295.0	1.3182678874314772E8	0	7939	0.16462377657620308	0.6300635048571199	0.02037128602477741	417.177734375	417.193603515625
825	417.2036437988281	35.2198031765333					1	DETECTED	417.2036 m/z @35.22 [151020OFc1_NvH-0949-Control-27.raw]	417.2036437988281	35.2198031765333	0.3612192808	99.6866033064	99.3253840256	5045719.5	2.5717406277387497E8	3	7939	0.17122541927758306	0.5960723989690203	0.012355525324426565	417.19384765625	417.2117004394531
826	417.2217102050781	16.54718984					1	DETECTED	417.2217 m/z @16.55 [151020OFc1_NvH-0949-Control-27.raw]	417.2217102050781	16.54718984	1.22771818746667	99.7725586173333	98.54484042986664	5164112.5	4.779651518611889E8	3	7939	0.23056710314147466	0.8010367679566649	33.78683662685524	417.2118225097656	417.231689453125
827	417.2405090332031	22.1756649861333					1	DETECTED	417.2405 m/z @22.18 [151020OFc1_NvH-0949-Control-27.raw]	417.2405090332031	22.1756649861333	1.38225406666667	99.0394128618667	97.65715879520002	2543958.25	2.8915165575356734E8	2	7939	1.1854761370775435	0.5370265948576628	9.792578831989548	417.2317199707031	417.2423400878906
828	417.25238037109375	30.3471700357333					1	DETECTED	417.2524 m/z @30.35 [151020OFc1_NvH-0949-Control-27.raw]	417.25238037109375	30.3471700357333	0.6339304928	98.1994827325333	97.5655522397333	8199650.5	4.081293815495687E8	3	7939	8.722919114150955	2.620495653554721	0.08184833489558742	417.2424011230469	417.2623291015625
829	417.2632141113281	30.0999299850667					1	DETECTED	417.2632 m/z @30.10 [151020OFc1_NvH-0949-Control-27.raw]	417.2632141113281	30.0999299850667	2.90959893653333	95.5162752962667	92.60667635973337	213659.46875	1.4380785076879165E8	0	7939	36.492193418484575	2.8181407968947356	4.558707956077155	417.2624206542969	417.27288818359375
830	417.2781066894531	57.0158161725333					1	DETECTED	417.2781 m/z @57.02 [151020OFc1_NvH-0949-Control-27.raw]	417.2781066894531	57.0158161725333	0.645361739466667	96.1636182458667	95.51825650640004	133709.84375	1.4321122636234277E8	2	7939	0.07587370422234585	0.8929684461758652	0.7841649860425869	417.27392578125	417.28741455078125
831	417.3218994140625	90.2351707392					1	DETECTED	417.3219 m/z @90.24 [151020OFc1_NvH-0949-Control-27.raw]	417.3218994140625	90.2351707392	69.376943916	92.845147884	23.468203967999997	47115.48828125	5.880403175034327E7	0	7939	22.354831496855937	0.5625646937039009	0.12512938740780194	417.31610107421875	417.3294677734375
832	417.43841552734375	53.2982457893333					1	DETECTED	417.4384 m/z @53.30 [151020OFc1_NvH-0949-Control-27.raw]	417.43841552734375	53.2982457893333	4.08116163786667	96.2387991362667	92.15763749840004	306499.96875	1.408438070679168E8	0	7939	54.40771846702459	1.0544959860062757	1.107393057510284	417.4284973144531	417.4482116699219
833	417.45721435546875	10.7631839968					1	DETECTED	417.4572 m/z @10.76 [151020OFc1_NvH-0949-Control-27.raw]	417.45721435546875	10.7631839968	3.32208407546667	86.4915464157333	83.16946234026662	65122.28125	1.2112623718313596E8	0	7939	0.2499821398294273	13.049949547186495	0.14549344295634967	417.448486328125	417.4617614746094
834	417.4717712402344	23.9557474789333					1	DETECTED	417.4718 m/z @23.96 [151020OFc1_NvH-0949-Control-27.raw]	417.4717712402344	23.9557474789333	4.38195370533333	94.0391403394667	89.65718663413337	333439.78125	1.520041275977747E8	0	7939	12.946571843794645	0.5119047042920725	0.036441519974995874	417.4617919921875	417.47705078125
835	417.4871826171875	44.2657796885333					1	DETECTED	417.4872 m/z @44.27 [151020OFc1_NvH-0949-Control-27.raw]	417.4871826171875	44.2657796885333	3.19569431946667	89.3244541144	86.12875979493333	358107.65625	1.4170067522927344E8	4	7939	6.831297936636432	0.5018163341264222	0.004703282742253937	417.47723388671875	417.48968505859375
836	417.49993896484375	25.9586222357333					1	DETECTED	417.4999 m/z @25.96 [151020OFc1_NvH-0949-Control-27.raw]	417.49993896484375	25.9586222357333	2.52978282026667	94.7390371504	92.20925433013332	972280.125	1.4691595979260778E8	0	7939	4.040954745597947	13.676018168112854	0.15308243788663115	417.4900207519531	417.50982666015625
837	417.52716064453125	62.4236761261333					1	DETECTED	417.5272 m/z @62.42 [151020OFc1_NvH-0949-Control-27.raw]	417.52716064453125	62.4236761261333	3.93013777653333	62.5138023592	58.58366458266667	153717.3125	1.115224166043533E8	0	7939	44.45833453628714	0.5008278515600649	0.001730149725541807	417.5172119140625	417.52764892578125
838	417.5378112792969	35.2198031765333					1	DETECTED	417.5378 m/z @35.22 [151020OFc1_NvH-0949-Control-27.raw]	417.5378112792969	35.2198031765333	3.46701172213333	99.8481349618667	96.38112323973337	3545558.25	1.9999101415635297E8	0	7939	0.1753382459591677	1.2620436128290322	0.011120791199982983	417.5278625488281	417.5444030761719
839	417.554443359375	12.4035843592					1	DETECTED	417.5544 m/z @12.40 [151020OFc1_NvH-0949-Control-27.raw]	417.554443359375	12.4035843592	3.4187476816	99.8481349618667	96.42938728026671	3815779.5	3.0735190428938645E8	3	7939	0.12547185650857529	54.70647051684231	12.857486517514573	417.5444641113281	417.5644226074219
840	417.56640625	25.7955929245333					1	DETECTED	417.5664 m/z @25.80 [151020OFc1_NvH-0949-Control-27.raw]	417.56640625	25.7955929245333	4.2859923896	96.4419004453333	92.1559080557333	2058931.75	2.1202214607811698E8	0	7939	0.26378057783752595	0.8405560947216105	0.22756272057580185	417.5644836425781	417.57135009765625
841	417.58135986328125	38.9306854277333					1	DETECTED	417.5814 m/z @38.93 [151020OFc1_NvH-0949-Control-27.raw]	417.58135986328125	38.9306854277333	2.93903408506667	96.8062420389333	93.86720795386664	3114065.5	2.4294745145664918E8	3	7939	0.1579766231561024	0.5582751797969435	0.1391753466217031	417.5713806152344	417.59100341796875
842	417.5989990234375	29.8543677026667					1	DETECTED	417.5990 m/z @29.85 [151020OFc1_NvH-0949-Control-27.raw]	417.5989990234375	29.8543677026667	1.04510322773333	95.0332767026667	93.98817347493336	189948.734375	1.450927556278005E8	0	7939	0.4239554349763601	1.748970051103152	0.07838036683250747	417.5918884277344	417.6087951660156
843	417.61138916015625	8.45100828346667					1	DETECTED	417.6114 m/z @8.45 [151020OFc1_NvH-0949-Control-27.raw]	417.61138916015625	8.45100828346667	2.459800152	67.1254021128	64.6656019608	71351.0859375	9.863036191540034E7	3	7939	0.10252270369745631	5.612021645500652	1.8356008656243656	417.6092529296875	417.61614990234375
844	417.6262512207031	21.8704544424					1	DETECTED	417.6263 m/z @21.87 [151020OFc1_NvH-0949-Control-27.raw]	417.6262512207031	21.8704544424	3.1668690088	98.2536093016	95.08674029279999	166790.171875	1.3321790894197236E8	0	7939	0.07771272170949928	2.639472920082606	4.993434904216634	417.61676025390625	417.63604736328125
845	417.6925964355469	24.1964795453333					1	DETECTED	417.6926 m/z @24.20 [151020OFc1_NvH-0949-Control-27.raw]	417.6925964355469	24.1964795453333	3.89016585893333	93.6336762138667	89.74351035493338	261896.6875	1.3576228106414253E8	0	7939	0.2633701617893145	0.5409964311001653	0.06168397946986366	417.6827087402344	417.69354248046875
846	417.7035827636719	20.767337444					1	DETECTED	417.7036 m/z @20.77 [151020OFc1_NvH-0949-Control-27.raw]	417.7035827636719	20.767337444	2.8901055856	99.3201598701333	96.4300542845333	679647.625	1.7111738413226083E8	2	7939	18.40406817858253	7.218650199841228	2.7278287708493814	417.6937561035156	417.7135314941406
847	417.7184753417969	11.3492585069333					1	DETECTED	417.7185 m/z @11.35 [151020OFc1_NvH-0949-Control-27.raw]	417.7184753417969	11.3492585069333	4.4097844064	97.5372587122667	93.12747430586671	186889.28125	1.3967920472519147E8	0	7939	13.474938852633036	1.758268848947404	25.237121428336994	417.7135925292969	417.7185363769531
848	417.7285461425781	23.6125092058667					1	DETECTED	417.7285 m/z @23.61 [151020OFc1_NvH-0949-Control-27.raw]	417.7285461425781	23.6125092058667	3.1478240496	99.1911651693333	96.0433411197333	2508763.25	2.3773625799054214E8	2	7939	7.12372266816384	0.5775271578651326	2.041740407550774	417.71856689453125	417.7297058105469
849	417.73974609375	35.8491288824					1	DETECTED	417.7397 m/z @35.85 [151020OFc1_NvH-0949-Control-27.raw]	417.73974609375	35.8491288824	2.68713490133333	97.7537708282667	95.06663592693337	1.3977991E7	4.553564453542861E8	2	7939	0.21269053726789622	0.5272312019537722	0.03673366394579987	417.7297668457031	417.7497253417969
850	417.75439453125	30.3471700357333					1	DETECTED	417.7544 m/z @30.35 [151020OFc1_NvH-0949-Control-27.raw]	417.75439453125	30.3471700357333	3.60057673226667	80.0394715741333	76.43889484186663	1134432.375	1.496327318958889E8	0	7939	0.8847891861004769	3.84711329928059	0.043396978238913184	417.749755859375	417.7643127441406
851	417.775634765625	18.5902518546667					1	DETECTED	417.7756 m/z @18.59 [151020OFc1_NvH-0949-Control-27.raw]	417.775634765625	18.5902518546667	2.49988483786667	91.8966564669333	89.39677162906662	178006.125	1.3656979870143276E8	0	7939	0.15180956093653108	3.70118790105494	1.159397685028804	417.7662353515625	417.78521728515625
852	417.82623291015625	21.911695656					1	DETECTED	417.8262 m/z @21.91 [151020OFc1_NvH-0949-Control-27.raw]	417.82623291015625	21.911695656	1.25951549306667	99.3415967512	98.08208125813333	155140.078125	1.3964305694946286E8	0	7939	0.2014255098603961	3.56509983559573	1.7144057829308688	417.8165588378906	417.8362121582031
853	417.8661193847656	39.9897485173333					1	DETECTED	417.8661 m/z @39.99 [151020OFc1_NvH-0949-Control-27.raw]	417.8661193847656	39.9897485173333	0.769148148266667	99.4065128994667	98.63736475120004	227689.21875	1.4194503993433717E8	0	7939	0.17272747639844255	1.4458815442618047	1.7544286629428492	417.85626220703125	417.866455078125
854	417.87646484375	47.7156739125333					1	DETECTED	417.8765 m/z @47.72 [151020OFc1_NvH-0949-Control-27.raw]	417.87646484375	47.7156739125333	0.0167773677333333	99.8051079997333	99.78833063199995	8002852.5	3.3055235369881576E8	3	7939	0.20937558840327597	0.5127474797986582	0.014107074342272938	417.8664855957031	417.8864440917969
855	417.8884582519531	12.383990436					1	DETECTED	417.8885 m/z @12.38 [151020OFc1_NvH-0949-Control-27.raw]	417.8884582519531	12.383990436	0.0052229464	99.7942810824	99.78905813600001	2198948.5	2.1487107809185874E8	3	7939	0.13577502190379498	8.78837837871006	0.15981112935340658	417.886474609375	417.8984375
856	417.90087890625	25.751960456					1	DETECTED	417.9009 m/z @25.75 [151020OFc1_NvH-0949-Control-27.raw]	417.90087890625	25.751960456	0.0283500773333333	99.7402170637333	99.71186698639997	1292653.25	1.9318869849210405E8	3	7939	0.2997475987196232	1.807894853590658	1.8850140072515487	417.8984680175781	417.9108581542969
857	417.9153747558594	38.9069378290667					1	DETECTED	417.9154 m/z @38.91 [151020OFc1_NvH-0949-Control-27.raw]	417.9153747558594	38.9069378290667	0.0283500773333333	99.9808999242667	99.95254984693337	1123640.0	1.4841506071714392E8	0	7939	0.08215507967288715	0.5052138558408494	0.018387297886531893	417.91094970703125	417.9253234863281
858	417.93353271484375	30.0362347717333					1	DETECTED	417.9335 m/z @30.04 [151020OFc1_NvH-0949-Control-27.raw]	417.93353271484375	30.0362347717333	0.039772904	99.9378544376	99.89808153359999	148568.953125	1.335253982766957E8	0	7939	0.11467592841765395	1.7456208951674574	0.004618799107938089	417.9254150390625	417.9434814453125
859	417.9544982910156	20.3963605426667					1	DETECTED	417.9545 m/z @20.40 [151020OFc1_NvH-0949-Control-27.raw]	417.9544982910156	20.3963605426667	0.0052229464	99.9123467493333	99.9071238029333	177779.59375	1.3534379697274607E8	0	7939	0.11865916904026719	3.7137457792676414	0.06845853916954123	417.94451904296875	417.9578552246094
860	417.9678955078125	28.6078695093333					1	DETECTED	417.9679 m/z @28.61 [151020OFc1_NvH-0949-Control-27.raw]	417.9678955078125	28.6078695093333	0.0626618856	99.4928410018667	99.4301791162667	226244.1875	1.4552318827739727E8	0	7939	1.2038796165335377	2.2275609290771605	3.6488803589653585	417.95806884765625	417.9778747558594
861	417.98468017578125	22.1562971210667					1	DETECTED	417.9847 m/z @22.16 [151020OFc1_NvH-0949-Control-27.raw]	417.98468017578125	22.1562971210667	0.802832910133333	99.9915373093333	99.18870439919996	180926.46875	1.4241535303651154E8	0	7939	1.6102217499300302	2.6948702082063436	0.08578115435343456	417.9779052734375	417.9871826171875
862	417.99725341796875	29.9078443344					1	DETECTED	417.9973 m/z @29.91 [151020OFc1_NvH-0949-Control-27.raw]	417.99725341796875	29.9078443344	0.0052229464	99.9915373093333	99.9863143629333	190387.328125	1.505944451598305E8	0	7939	18.137628271236125	1.6449408911732537	0.05802468440204683	417.9872741699219	418.0069580078125
863	418.0105285644531	77.8895227776					1	DETECTED	418.0105 m/z @77.89 [151020OFc1_NvH-0949-Control-27.raw]	418.0105285644531	77.8895227776	0.143779978933333	99.7509421608	99.60716218186666	132759.3125	1.547194034583535E8	0	7939	4.61814911154319	0.5454692109475928	3.250043356295679	418.00732421875	418.0204772949219
864	418.0457763671875	26.2833536848					1	DETECTED	418.0458 m/z @26.28 [151020OFc1_NvH-0949-Control-27.raw]	418.0457763671875	26.2833536848	0.259149042133333	99.8695180034667	99.61036896133336	95910.8515625	1.636940242442072E8	0	7939	48.3939201380718	1.9138023683925045	7.22394352356332	418.03759765625	418.0555725097656
865	418.1814270019531	56.2512460293333					1	DETECTED	418.1814 m/z @56.25 [151020OFc1_NvH-0949-Control-27.raw]	418.1814270019531	56.2512460293333	3.4187476816	94.4196900898667	91.00094240826671	153622.578125	1.442394561177751E8	0	7939	1.341871564308299	0.9065286083173263	0.7970221487595682	418.17144775390625	418.1902160644531
866	418.20025634765625	29.2200584917333					1	DETECTED	418.2003 m/z @29.22 [151020OFc1_NvH-0949-Control-27.raw]	418.20025634765625	29.2200584917333	3.93013777653333	98.5106168517333	94.58047907519997	168281.75	1.4167297176045272E8	3	7939	15.603101815334458	2.0168862752834444	0.5750860488879338	418.1903076171875	418.20062255859375
867	418.21063232421875	47.8506599					1	DETECTED	418.2106 m/z @47.85 [151020OFc1_NvH-0949-Control-27.raw]	418.21063232421875	47.8506599	0.825115835733333	98.3797200912	97.55460425546667	1573493.0	1.865964826513734E8	0	7939	18.56351794384208	0.5176590901352629	0.0459643870441276	418.2006530761719	418.21063232421875
868	418.22064208984375	29.5382527402667					1	DETECTED	418.2206 m/z @29.54 [151020OFc1_NvH-0949-Control-27.raw]	418.22064208984375	29.5382527402667	2.7352720112	99.8695180034667	97.1342459922667	8189588.5	5.640783071242044E8	2	7939	0.2953255089969389	2.1093865912505083	0.09798868480145845	418.2106628417969	418.2306213378906
869	418.2410583496094	35.8491288824					1	DETECTED	418.2411 m/z @35.85 [151020OFc1_NvH-0949-Control-27.raw]	418.2410583496094	35.8491288824	0.6565932608	95.8327491581333	95.1761558973333	6941772.0	3.609774337524393E8	2	7939	0.17640808757317217	0.5236685824317684	17.109701637157386	418.2310791015625	418.2509460449219
870	418.2588806152344	34.0992536394667					1	DETECTED	418.2589 m/z @34.10 [151020OFc1_NvH-0949-Control-27.raw]	418.2588806152344	34.0992536394667	3.008784196	94.4400426472	91.43125845120001	285515.15625	1.5978989267080745E8	3	7939	6.196965486925521	0.5424780454790205	1.2511723794883387	418.2510681152344	418.26861572265625
871	418.2796936035156	91.3022362608					1	DETECTED	418.2797 m/z @91.30 [151020OFc1_NvH-0949-Control-27.raw]	418.2796936035156	91.3022362608	0.668055612266667	92.1588241549333	91.49076854266663	100537.046875	1.2324705922115448E8	0	7939	0.6727380044876838	0.5049150527020299	0.005825877334337959	418.27069091796875	418.28802490234375
872	418.3168029785156	91.11896512					1	DETECTED	418.3168 m/z @91.12 [151020OFc1_NvH-0949-Control-27.raw]	418.3168029785156	91.11896512	45.2129018573333	92.2612997968	47.0483979394667	46866.29296875	5.839325303284678E7	0	7939	0.5455698452582567	0.5124420892972652	0.0248841785945303	418.3077087402344	418.31719970703125
873	418.3797607421875	26.2386507616					1	DETECTED	418.3798 m/z @26.24 [151020OFc1_NvH-0949-Control-27.raw]	418.3797607421875	26.2386507616	5.48328709093333	97.7644771757333	92.28119008479997	147947.21875	1.369192411829294E8	0	7939	0.2565840148199712	2.223068493259407	0.01582580716869796	418.3698425292969	418.38916015625
874	418.4456787109375	23.713716708					1	DETECTED	418.4457 m/z @23.71 [151020OFc1_NvH-0949-Control-27.raw]	418.4456787109375	23.713716708	3.83449093146667	98.0138349816	94.17934405013332	189749.515625	1.3340433848380987E8	0	7939	0.15427070083547534	3.44080579480647	0.09388080702887	418.4360046386719	418.4490051269531
875	418.45904541015625	20.2680805365333					1	DETECTED	418.4590 m/z @20.27 [151020OFc1_NvH-0949-Control-27.raw]	418.45904541015625	20.2680805365333	3.5815041176	64.631851196	61.0503470784	275186.1875	1.0231724470432039E8	0	7939	0.1039977913022554	0.5805734604896857	0.28281364050739344	418.4490966796875	418.46160888671875
876	418.47174072265625	38.1422200229333					1	DETECTED	418.4717 m/z @38.14 [151020OFc1_NvH-0949-Control-27.raw]	418.47174072265625	38.1422200229333	3.64793055626667	99.8158099890667	96.16787943280002	790155.0	1.3794829367428043E8	4	7939	0.16811058765465958	0.519641190232406	1.1950051601739389	418.4619140625	418.481689453125
877	418.4942626953125	38.8667505973333					1	DETECTED	418.4943 m/z @38.87 [151020OFc1_NvH-0949-Control-27.raw]	418.4942626953125	38.8667505973333	3.24417709946667	98.8775628472	95.63338574773333	159717.46875	1.3440865146065086E8	0	7939	9.166992169550259	1.364724199009934	0.0041026117188630775	418.4842834472656	418.50390625
878	418.51727294921875	81.2789488770667					1	DETECTED	418.5173 m/z @81.28 [151020OFc1_NvH-0949-Control-27.raw]	418.51727294921875	81.2789488770667	2.89982027866667	87.8573622456	84.95754196693333	193887.078125	1.6648241434721097E8	0	7939	54.06770754569651	0.5465995102714819	0.09307174892163189	418.5073547363281	418.5246276855469
879	418.5346984863281	29.3453358901333					1	DETECTED	418.5347 m/z @29.35 [151020OFc1_NvH-0949-Control-27.raw]	418.5346984863281	29.3453358901333	3.91156114106667	65.5364976970667	61.62493655600002	204946.84375	1.0311543026666205E8	0	7939	23.271629671052164	1.5472400905182684	5.866788291645506	418.5247802734375	418.53497314453125
880	418.5450134277344	47.7156739125333					1	DETECTED	418.5450 m/z @47.72 [151020OFc1_NvH-0949-Control-27.raw]	418.5450134277344	47.7156739125333	2.59924435813333	90.9128592125333	88.31361485439997	2547529.0	1.9407020464742702E8	3	7939	21.763495638902913	0.5310016928196897	0.08837212220996953	418.5350341796875	418.55499267578125
881	418.5633850097656	28.3403788858667					1	DETECTED	418.5634 m/z @28.34 [151020OFc1_NvH-0949-Control-27.raw]	418.5633850097656	28.3403788858667	3.86237871546667	97.9377208554667	94.07534214000002	1344835.625	1.9422334332174352E8	3	7939	27.779968712512595	0.9352859486217947	0.058161077016249015	418.5550231933594	418.5731506347656
882	418.5837707519531	24.5546212472					1	DETECTED	418.5838 m/z @24.55 [151020OFc1_NvH-0949-Control-27.raw]	418.5837707519531	24.5546212472	3.38994582426667	98.7158182746667	95.32587245040003	569529.3125	1.897342405092034E8	3	7939	0.11955940250412311	1.9028277584467341	0.2520898929445458	418.57379150390625	418.59368896484375
883	418.5943298339844	34.7389705498667					1	DETECTED	418.5943 m/z @34.74 [151020OFc1_NvH-0949-Control-27.raw]	418.5943298339844	34.7389705498667	3.4283829456	79.1925348808	75.76415193519999	408000.6875	1.145214931778064E8	0	7939	0.18736946291294743	0.5041566425766457	0.005080932938312229	418.59381103515625	418.60418701171875
884	418.6112976074219	43.8474529634667					1	DETECTED	418.6113 m/z @43.85 [151020OFc1_NvH-0949-Control-27.raw]	418.6112976074219	43.8474529634667	3.1478240496	45.2792641346667	42.1314400850667	49105.74609375	5.828221279056908E7	0	7939	41.08188167463263	0.5176017872438419	0.03620033854617524	418.6049499511719	418.61431884765625
885	418.6463623046875	23.6614171850667					1	DETECTED	418.6464 m/z @23.66 [151020OFc1_NvH-0949-Control-27.raw]	418.6463623046875	23.6614171850667	4.02346818746667	88.488555376	84.46508718853332	138751.203125	1.2847820024490222E8	0	7939	0.11185226135727078	2.150557759337695	0.005759601868539447	418.63665771484375	418.65570068359375
886	418.6877746582031	21.2329074501333					1	DETECTED	418.6878 m/z @21.23 [151020OFc1_NvH-0949-Control-27.raw]	418.6877746582031	21.2329074501333	5.57259441948333	95.2531971218667	89.68060270238337	97196.21875	1.8284648368109643E8	0	7939	32.018448909383466	2.8633081128985975	126.13910083162997	418.6783752441406	418.68829345703125
887	418.6983947753906	17.0669000274667					1	DETECTED	418.6984 m/z @17.07 [151020OFc1_NvH-0949-Control-27.raw]	418.6983947753906	17.0669000274667	2.80308972986667	90.0249985482667	87.22190881840002	283483.125	1.4500326996035954E8	2	7939	0.11065697436522015	0.8390412678978376	13.879816668370545	418.68841552734375	418.7063293457031
888	418.71636962890625	22.1466094557333					1	DETECTED	418.7164 m/z @22.15 [151020OFc1_NvH-0949-Control-27.raw]	418.71636962890625	22.1466094557333	3.109142832	96.1207312229333	93.0115883909333	3943704.25	2.3256640973597604E8	4	7939	0.21241912697621856	0.7111578614514891	12.814197791383322	418.7064208984375	418.71917724609375
889	418.7292175292969	20.1455091344					1	DETECTED	418.7292 m/z @20.15 [151020OFc1_NvH-0949-Control-27.raw]	418.7292175292969	20.1455091344	3.07034924053333	96.8809496184	93.81060037786666	8222242.0	4.8787808323235166E8	4	7939	0.2668375413362547	0.5538893120533765	2.0732591854331734	418.71923828125	418.73919677734375
890	418.7424621582031	35.8015839330667					1	DETECTED	418.7425 m/z @35.80 [151020OFc1_NvH-0949-Control-27.raw]	418.7424621582031	35.8015839330667	3.13828671253333	94.6196441573333	91.48135744479997	1556764.875	2.052202921274905E8	2	7939	4.534311847017662	0.5111012795590769	0.02132916380822406	418.7392272949219	418.75244140625
891	418.75848388671875	18.7145209978667					1	DETECTED	418.7585 m/z @18.71 [151020OFc1_NvH-0949-Control-27.raw]	418.75848388671875	18.7145209978667	3.59125271333333	67.9405534957333	64.34930078239996	774088.6875	1.3234102790438986E8	2	7939	0.21047919398163017	0.5474552198233138	0.0908816744228013	418.7524719238281	418.76800537109375
892	418.7711181640625	31.9010068357333					1	DETECTED	418.7711 m/z @31.90 [151020OFc1_NvH-0949-Control-27.raw]	418.7711181640625	31.9010068357333	12.7186410746667	71.7056962616	58.9870551869333	118691.4296875	9.13684000552663E7	0	7939	0.6106037834207463	1.5375333762704104	2.075066752540821	418.77056884765625	418.7720947265625
893	418.7825012207031	3.66702635013333					1	DETECTED	418.7825 m/z @3.67 [151020OFc1_NvH-0949-Control-27.raw]	418.7825012207031	3.66702635013333	3.5435046792	97.8078452877333	94.2643406085333	528813.0	1.335298809217378E8	2	7939	0.14838112262284708	1.8086822154637812	1.9420383005703554	418.7749938964844	418.7923889160156
894	418.8470458984375	13.5692442821333					1	DETECTED	418.8470 m/z @13.57 [151020OFc1_NvH-0949-Control-27.raw]	418.8470458984375	13.5692442821333	0.668055612266667	99.9592918456	99.29123623333334	252427.296875	1.3358113096809328E8	3	7939	0.15947302613410308	0.5176100248728938	102.14405477907565	418.837158203125	418.85699462890625
895	418.8780517578125	26.0208798378667					1	DETECTED	418.8781 m/z @26.02 [151020OFc1_NvH-0949-Control-27.raw]	418.8780517578125	26.0208798378667	0.0052229464	99.9592918456	99.95406889920001	896700.0	1.801209931249016E8	3	7939	2.32666425925866	0.9533387479982127	0.012942892241079536	418.86810302734375	418.8877868652344
896	418.8977966308594	28.3797323450667					1	DETECTED	418.8978 m/z @28.38 [151020OFc1_NvH-0949-Control-27.raw]	418.8977966308594	28.3797323450667	0.0052229464	99.9378544376	99.9326314912	900967.1875	1.9685743852785698E8	3	7939	20.91303784074603	1.1024298325863617	15.207649980706979	418.8878173828125	418.8979187011719
897	418.9079284667969	26.3694199605333					1	DETECTED	418.9079 m/z @26.37 [151020OFc1_NvH-0949-Control-27.raw]	418.9079284667969	26.3694199605333	0.0283500773333333	99.858767912	99.83041783466668	3264096.25	2.3913738982627225E8	3	7939	0.29296654169320746	0.5227284938322948	8.93273874359071	418.89794921875	418.91790771484375
898	418.9219970703125	34.6960999549333					1	DETECTED	418.9220 m/z @34.70 [151020OFc1_NvH-0949-Control-27.raw]	418.9219970703125	34.6960999549333	0.0167773677333333	99.9915373093333	99.97475994159996	582474.375	1.5564377521684882E8	3	7939	10.174235565035186	2.1187382381002555	1.1314581858369526	418.9179382324219	418.9319763183594
899	418.9320983886719	46.1913245546667					1	DETECTED	418.9321 m/z @46.19 [151020OFc1_NvH-0949-Control-27.raw]	418.9320983886719	46.1913245546667	0.0052229464	48.4298638744	48.424640927999995	55943.640625	7.191224742974594E7	0	7939	48.06881174939475	0.5248194533223248	0.048638000354682874	418.9320068359375	418.9327697753906
900	418.9427795410156	13.2963430653333					1	DETECTED	418.9428 m/z @13.30 [151020OFc1_NvH-0949-Control-27.raw]	418.9427795410156	13.2963430653333	0.0052229464	99.9231236621333	99.91790071573331	159009.375	1.370826368966716E8	0	7939	0.09299265660639655	27.141858779851653	1.9283293443804963	418.93280029296875	418.9518127441406
901	418.9620361328125	22.6129975176					1	DETECTED	418.9620 m/z @22.61 [151020OFc1_NvH-0949-Control-27.raw]	418.9620361328125	22.6129975176	1.12096309066667	99.8802201010667	98.75925701040003	485025.875	1.492312901769055E8	0	7939	0.07212137801358764	0.5052030999182522	0.392726805148487	418.9520568847656	418.9642028808594
902	418.97442626953125	15.5372489018667					1	DETECTED	418.9744 m/z @15.54 [151020OFc1_NvH-0949-Control-27.raw]	418.97442626953125	15.5372489018667	0.0167773677333333	99.9485353933333	99.93175802559996	1514418.75	1.7575795128471035E8	0	7939	0.2088737725339911	4.184052007234638	112.5111953140338	418.9644470214844	418.9844055175781
903	418.98760986328125	30.7540869354667					1	DETECTED	418.9876 m/z @30.75 [151020OFc1_NvH-0949-Control-27.raw]	418.98760986328125	30.7540869354667	0.039772904	99.0286043144	98.9888314104	361695.0	1.3119759481629813E8	4	7939	0.06964602522450392	7.951490174263317	2.9187364956356374	418.98443603515625	418.9974060058594
904	419.0135192871094	33.9338006061333					1	DETECTED	419.0135 m/z @33.93 [151020OFc1_NvH-0949-Control-27.raw]	419.0135192871094	33.9338006061333	0.0052229464	99.7187484117333	99.7135254653333	54042.80859375	1.322295105874189E8	0	7939	50.429243172464986	1.465117990450069	2.517757344651387	419.0035705566406	419.021484375
905	419.1186828613281	90.1599569301333					1	DETECTED	419.1187 m/z @90.16 [151020OFc1_NvH-0949-Control-27.raw]	419.1186828613281	90.1599569301333	0.0167773677333333	99.9915373093333	99.97475994159996	73360.140625	1.5337102108545673E8	0	7939	94.95783473860189	0.5274417020839804	0.04507706792635316	419.1089172363281	419.1205749511719
906	419.1703186035156	91.0923843365333					1	DETECTED	419.1703 m/z @91.09 [151020OFc1_NvH-0949-Control-27.raw]	419.1703186035156	91.0923843365333	2.76425948	96.9131867178667	94.14892723786669	237490.84375	1.5500371371398953E8	0	7939	1.1651390127821344	0.500916672100355	1.1952812661332246	419.1609802246094	419.18023681640625
907	419.18157958984375	13.5480983077333					1	DETECTED	419.1816 m/z @13.55 [151020OFc1_NvH-0949-Control-27.raw]	419.18157958984375	13.5480983077333	3.99570026693333	91.5228108285333	87.52711056159997	186465.15625	1.4005744024047232E8	0	7939	0.12958803749279646	0.5638245624672097	17.14778530103273	419.1803283691406	419.1915588378906
908	419.2033996582031	22.0839875957333					1	DETECTED	419.2034 m/z @22.08 [151020OFc1_NvH-0949-Control-27.raw]	419.2033996582031	22.0839875957333	3.21536024373333	92.5552173821333	89.33985713839998	646747.25	1.539136539883069E8	0	7939	14.110793167214464	9.042252109059401	0.030069572503506812	419.1937561035156	419.2041015625
909	419.214111328125	15.2293085773333					1	DETECTED	419.2141 m/z @15.23 [151020OFc1_NvH-0949-Control-27.raw]	419.214111328125	15.2293085773333	2.96891325706667	98.1668038266667	95.19789056960002	2342428.0	2.3522951783889088E8	2	7939	0.20836143903341053	5.364250105149619	1.0440385551240037	419.2041320800781	419.2165832519531
910	419.2265930175781	24.8415767232					1	DETECTED	419.2266 m/z @24.84 [151020OFc1_NvH-0949-Control-27.raw]	419.2265930175781	24.8415767232	2.8417110416	99.2557728965333	96.4140618549333	9418133.0	5.539309126958485E8	2	7939	0.23342280733727705	0.9122571100468598	2.1598430451264727	419.21661376953125	419.236572265625
911	419.24102783203125	47.4808242170667					1	DETECTED	419.2410 m/z @47.48 [151020OFc1_NvH-0949-Control-27.raw]	419.24102783203125	47.4808242170667	3.17637319013333	97.7322071328	94.55583394266667	3316210.5	2.966516880897541E8	2	7939	4.85755946654205	0.5308610036160343	0.01864200645634228	419.2366027832031	419.2510070800781
912	419.2603454589844	18.6654573693333					1	DETECTED	419.2603 m/z @18.67 [151020OFc1_NvH-0949-Control-27.raw]	419.2603454589844	18.6654573693333	3.29308262693333	91.784657812	88.49157518506668	402322.53125	1.6607697092088756E8	2	7939	4.934234638044039	5.201266816230851	0.6536079040567668	419.25103759765625	419.26983642578125
913	419.2840270996094	3.6764387152					1	DETECTED	419.2840 m/z @3.68 [151020OFc1_NvH-0949-Control-27.raw]	419.2840270996094	3.6764387152	3.5435046792	95.3168338296	91.7733291504	229474.78125	1.3452959980150756E8	0	7939	9.763568115682585	1.7310559035657276	1.9852829994921088	419.27471923828125	419.2933349609375
914	419.315673828125	90.2351707392					1	DETECTED	419.3157 m/z @90.24 [151020OFc1_NvH-0949-Control-27.raw]	419.315673828125	90.2351707392	0.0052229464	99.9915373093333	99.9863143629333	868713.8125	2.6744161452232295E8	2	7939	1.1246176737538462	0.5355661337041677	1.0050618258108222	419.3133544921875	419.3199462890625
915	419.4169921875	9.991539048					1	DETECTED	419.4170 m/z @9.99 [151020OFc1_NvH-0949-Control-27.raw]	419.4169921875	9.991539048	3.85311546453333	97.7753938384	93.92227837386667	278764.34375	1.4686696468279606E8	0	7939	0.20420936818502788	0.839194433971307	0.8459902429514807	419.40704345703125	419.4268493652344
916	419.44189453125	36.1910898365333					1	DETECTED	419.4419 m/z @36.19 [151020OFc1_NvH-0949-Control-27.raw]	419.44189453125	36.1910898365333	4.927272324	78.1532758589333	73.2260035349333	245140.421875	1.262886734749388E8	0	7939	9.300261351416935	1.4090003980908388	0.0021051543562323576	419.4320068359375	419.4488525390625
917	419.458984375	38.8520429136					1	DETECTED	419.4590 m/z @38.85 [151020OFc1_NvH-0949-Control-27.raw]	419.458984375	38.8520429136	4.15801867306667	96.9988650352	92.84084636213333	284824.9375	1.4110554727070773E8	4	7939	24.11059708838819	1.689864727472656	0.0030642719774334882	419.4490966796875	419.4654235839844
918	419.4756774902344	15.5464881517333					1	DETECTED	419.4757 m/z @15.55 [151020OFc1_NvH-0949-Control-27.raw]	419.4756774902344	15.5464881517333	3.93013777653333	97.5913205696	93.66118279306667	318453.78125	1.421160627772119E8	0	7939	2.38527733539547	0.6497195481031368	1.2409413602438177	419.4659118652344	419.4855651855469
919	419.4886169433594	30.8251198634667					1	DETECTED	419.4886 m/z @30.83 [151020OFc1_NvH-0949-Control-27.raw]	419.4886169433594	30.8251198634667	2.94899890053333	94.9143347933333	91.96533589279997	224914.3125	1.2818505613517618E8	0	7939	0.11688051001941346	2.2130627138765018	0.029488018649968657	419.4857177734375	419.48968505859375
920	419.5000305175781	41.4081887381333					1	DETECTED	419.5000 m/z @41.41 [151020OFc1_NvH-0949-Control-27.raw]	419.5000305175781	41.4081887381333	3.4573601664	81.3311360728	77.87377590640001	308054.90625	1.2552685621739869E8	0	7939	0.07911277112079063	1.3221101385831506	0.12397078807817458	419.4900817871094	419.510009765625
921	419.5119323730469	13.5692442821333					1	DETECTED	419.5119 m/z @13.57 [151020OFc1_NvH-0949-Control-27.raw]	419.5119323730469	13.5692442821333	4.7933761264	67.1431957810667	62.349819654666696	85865.875	1.0548503564585912E8	0	7939	0.054303547504432004	3.552344824935262	0.005371310989046296	419.51019287109375	419.52154541015625
922	419.5374450683594	17.8341933989333					1	DETECTED	419.5374 m/z @17.83 [151020OFc1_NvH-0949-Control-27.raw]	419.5374450683594	17.8341933989333	5.39616717706667	94.6572522165333	89.26108503946662	811653.5625	1.4385696200563747E8	3	7939	4.3175788999844755	1.3625531130299335	0.024605562612463182	419.5277099609375	419.54071044921875
923	419.55072021484375	20.4824285085333					1	DETECTED	419.5507 m/z @20.48 [151020OFc1_NvH-0949-Control-27.raw]	419.55072021484375	20.4824285085333	4.254779928	98.0574385138667	93.8026585858667	1476973.25	1.7590543089135695E8	3	7939	0.16919827278936594	0.5314538292360711	0.8020228746995145	419.5407409667969	419.5606994628906
924	419.565185546875	26.4951207794667					1	DETECTED	419.5652 m/z @26.50 [151020OFc1_NvH-0949-Control-27.raw]	419.565185546875	26.4951207794667	3.3316529504	94.9733696549333	91.6417167045333	1145029.875	2.0578495099302694E8	0	7939	11.668646033842442	6.3909433975780505	10.139419388691978	419.56072998046875	419.56524658203125
925	419.57525634765625	47.5424338773333					1	DETECTED	419.5753 m/z @47.54 [151020OFc1_NvH-0949-Control-27.raw]	419.57525634765625	47.5424338773333	3.7047672656	94.7969752578667	91.09220799226671	2125399.25	2.2293029901253805E8	3	7939	21.204521619095928	0.5041306252701225	0.00979567616787769	419.5652770996094	419.585205078125
926	419.58709716796875	36.0657367557333					1	DETECTED	419.5871 m/z @36.07 [151020OFc1_NvH-0949-Control-27.raw]	419.58709716796875	36.0657367557333	3.21536024373333	85.8991305632	82.68377031946667	210793.0625	1.415965495487293E8	3	7939	17.57851470645013	1.441756530365737	0.0015609641851171664	419.58526611328125	419.596923828125
927	419.6175537109375	9.910850108					1	DETECTED	419.6176 m/z @9.91 [151020OFc1_NvH-0949-Control-27.raw]	419.6175537109375	9.910850108	3.40915234373333	97.9809703565333	94.57181801279998	141667.34375	1.3648047520517027E8	0	7939	0.18945441107631567	3.960746047629896	9.041709000829883	419.6076965332031	419.62744140625
928	419.64306640625	36.1596381698667					1	DETECTED	419.6431 m/z @36.16 [151020OFc1_NvH-0949-Control-27.raw]	419.64306640625	36.1596381698667	3.46701172213333	95.6486056408	92.18159391866666	188202.3125	1.224813852402624E8	0	7939	0.060692172261759936	2.2192750886677732	0.009517921610962028	419.63311767578125	419.6517333984375
929	419.6902770996094	18.0907238968					1	DETECTED	419.6903 m/z @18.09 [151020OFc1_NvH-0949-Control-27.raw]	419.6902770996094	18.0907238968	3.82519989386667	95.6059494885333	91.78074959466663	202560.0	1.528743100576876E8	2	7939	0.12273520010029415	0.5670889472710048	4.202783419531024	419.6805725097656	419.6993408203125
930	419.70947265625	25.6885711685333					1	DETECTED	419.7095 m/z @25.69 [151020OFc1_NvH-0949-Control-27.raw]	419.70947265625	25.6885711685333	3.09940372293333	97.9486812594667	94.84927753653336	2619358.75	2.2170709031221637E8	4	7939	0.20171946862787848	0.5237831941026013	104.03853286580375	419.69952392578125	419.7181396484375
931	419.7281494140625	24.8415767232					1	DETECTED	419.7281 m/z @24.84 [151020OFc1_NvH-0949-Control-27.raw]	419.7281494140625	24.8415767232	2.43962136	98.586024132	96.146402772	4261817.5	2.966183668521363E8	2	7939	1.455816117991727	12.397203914864441	16.65641512106885	419.7181701660156	419.7381286621094
932	419.7408447265625	26.7816047181333					1	DETECTED	419.7408 m/z @26.78 [151020OFc1_NvH-0949-Control-27.raw]	419.7408447265625	26.7816047181333	2.9588756528	69.1591650794667	66.2002894266667	304768.1875	1.1342327812020023E8	0	7939	0.1735847783119091	0.6206664141428855	0.01627335626920146	419.7381591796875	419.74456787109375
933	419.7546081542969	25.0438908557333					1	DETECTED	419.7546 m/z @25.04 [151020OFc1_NvH-0949-Control-27.raw]	419.7546081542969	25.0438908557333	1.6686423264	94.2248130669333	92.55617074053329	6643095.5	2.8666449741639274E8	2	7939	0.23453833646190247	34.8346363274683	78.00222501387441	419.7450866699219	419.7625427246094
934	419.77056884765625	13.8149101085333					1	DETECTED	419.7706 m/z @13.81 [151020OFc1_NvH-0949-Control-27.raw]	419.77056884765625	13.8149101085333	3.07034924053333	87.4439398776	84.37359063706667	174430.71875	1.3215504275718673E8	0	7939	0.36874700373190805	0.746444697285296	0.15543051818371595	419.7647399902344	419.7800598144531
935	419.7913513183594	40.7431085810667					1	DETECTED	419.7914 m/z @40.74 [151020OFc1_NvH-0949-Control-27.raw]	419.7913513183594	40.7431085810667	2.4698603184	98.1012088528	95.6313485344	333318.0	1.3104103195485707E8	0	7939	0.13765415882076582	1.276862021720134	1.5458068541820937	419.7819519042969	419.8013000488281
936	419.8181457519531	10.0025597221333					1	DETECTED	419.8181 m/z @10.00 [151020OFc1_NvH-0949-Control-27.raw]	419.8181457519531	10.0025597221333	0.5540192104	99.6007997442667	99.0467805338667	110820.3515625	1.2732188190411071E8	0	7939	0.1481045381695285	1.2196618937827863	0.9290049393464778	419.8081970214844	419.8279724121094
937	419.8435363769531	36.2177333538667					1	DETECTED	419.8435 m/z @36.22 [151020OFc1_NvH-0949-Control-27.raw]	419.8435363769531	36.2177333538667	0.259149042133333	99.9592918456	99.70014280346668	122177.6484375	1.354030667224892E8	0	7939	7.715417442324366	1.5898181952525832	2.5460007219056373	419.833740234375	419.8533020019531
938	419.8651123046875	20.0174480010667					1	DETECTED	419.8651 m/z @20.02 [151020OFc1_NvH-0949-Control-27.raw]	419.8651123046875	20.0174480010667	0.0283500773333333	99.4820470944	99.45369701706667	99316.515625	1.4847493657570726E8	0	7939	4.886660771195949	3.237649797026699	6.655227437891164	419.8553161621094	419.8653259277344
939	419.8753356933594	33.2930036824					1	DETECTED	419.8753 m/z @33.29 [151020OFc1_NvH-0949-Control-27.raw]	419.8753356933594	33.2930036824	0.0052229464	99.9915373093333	99.9863143629333	753625.0625	1.643866780824036E8	3	7939	0.13991805487524545	44.29760604619225	0.6013958748122914	419.8653564453125	419.8810119628906
940	419.89105224609375	37.2520069514667					1	DETECTED	419.8911 m/z @37.25 [151020OFc1_NvH-0949-Control-27.raw]	419.89105224609375	37.2520069514667	0.0052229464	99.6973782152	99.69215526880001	7825623.5	4.38640249416795E8	3	7939	0.4273210448629783	1.195916218543218	0.5058967358084555	419.8810729980469	419.9010314941406
941	419.91009521484375	47.4808242170667					1	DETECTED	419.9101 m/z @47.48 [151020OFc1_NvH-0949-Control-27.raw]	419.91009521484375	47.4808242170667	0.0283500773333333	99.7509421608	99.72259208346667	992166.9375	1.7746934310350242E8	3	7939	0.10442396361864326	0.5320757764205912	0.029384111481484995	419.90106201171875	419.9200134277344
942	419.9273376464844	15.785596132					1	DETECTED	419.9273 m/z @15.79 [151020OFc1_NvH-0949-Control-27.raw]	419.9273376464844	15.785596132	0.0052229464	99.9915373093333	99.9863143629333	233198.21875	1.4325996097098953E8	3	7939	2.7627149936329154	10.260074636071185	0.6724933812360414	419.920166015625	419.9368591308594
943	419.9388427734375	24.7932940954667					1	DETECTED	419.9388 m/z @24.79 [151020OFc1_NvH-0949-Control-27.raw]	419.9388427734375	24.7932940954667	0.0052229464	99.7725586173333	99.7673356709333	92831.5859375	1.356159429126418E8	0	7939	24.40255278596094	2.048817149387042	3.0950001382087677	419.9373474121094	419.9449462890625
944	419.9549865722656	46.5731010581333					1	DETECTED	419.9550 m/z @46.57 [151020OFc1_NvH-0949-Control-27.raw]	419.9549865722656	46.5731010581333	0.0052229464	99.9701156565333	99.9648927101333	357892.8125	1.4850207265921128E8	0	7939	0.0847471903221475	1.2865778386413167	0.249394597496552	419.9454345703125	419.96490478515625
945	419.9679260253906	33.4797012109333					1	DETECTED	419.9679 m/z @33.48 [151020OFc1_NvH-0949-Control-27.raw]	419.9679260253906	33.4797012109333	0.3501730576	99.9915373093333	99.6413642517333	287536.15625	1.5083206388627058E8	0	7939	6.921918914882635	2.0961706189339298	0.03357138905599823	419.9654846191406	419.9779052734375
946	419.9791564941406	12.1620833264					1	DETECTED	419.9792 m/z @12.16 [151020OFc1_NvH-0949-Control-27.raw]	419.9791564941406	12.1620833264	2.23597969546667	99.9485353933333	97.71255569786663	188263.09375	1.5238249702950537E8	4	7939	0.29280447636606866	1.454442054845287	1.0041419590391416	419.9779357910156	419.981201171875
947	419.9912414550781	30.3759845773333					1	DETECTED	419.9912 m/z @30.38 [151020OFc1_NvH-0949-Control-27.raw]	419.9912414550781	30.3759845773333	0.131998452	99.8908513794667	99.75885292746669	616392.5625	1.5610473507485875E8	4	7939	0.16345129974963513	0.984754186940813	239.42426082661777	419.9812927246094	420.001220703125
948	420.0052795410156	34.3751019752					1	DETECTED	420.0053 m/z @34.38 [151020OFc1_NvH-0949-Control-27.raw]	420.0052795410156	34.3751019752	3.64793055626667	98.9530786045333	95.30514804826663	177339.03125	1.3849514633618903E8	0	7939	19.071612469346043	1.5222997411673196	2.5429308007317792	420.0013427734375	420.01513671875
949	420.1871337890625	90.8363891917333					1	DETECTED	420.1871 m/z @90.84 [151020OFc1_NvH-0949-Control-27.raw]	420.1871337890625	90.8363891917333	4.68647301306667	97.8510508810667	93.16457786800002	357309.78125	1.385900925255717E8	0	7939	0.3737414865410358	0.5047659892425579	2.395680914282996	420.1773681640625	420.191162109375
950	420.201171875	26.1252914117333					1	DETECTED	420.2012 m/z @26.13 [151020OFc1_NvH-0949-Control-27.raw]	420.201171875	26.1252914117333	2.4094794632	97.8835443426667	95.4740648794667	888386.875	1.7717415586238706E8	3	7939	1.2751193655348843	0.966860554198599	0.2097707682959249	420.1911926269531	420.2100830078125
951	420.2200927734375	34.7146435397333					1	DETECTED	420.2201 m/z @34.71 [151020OFc1_NvH-0949-Control-27.raw]	420.2200927734375	34.7146435397333	3.59125271333333	99.8908513794667	96.29959866613336	2.2517594E7	7.523707727497587E8	4	7939	0.228949168957719	7.2895912890763	1.7331538247594807	420.2101135253906	420.2300720214844
952	420.23016357421875	24.7825461642667					1	DETECTED	420.2302 m/z @24.78 [151020OFc1_NvH-0949-Control-27.raw]	420.23016357421875	24.7825461642667	3.36104663253333	98.6292840242667	95.26823739173336	885022.5625	2.2263462553566432E8	3	7939	25.80584795943384	4.576836337831305	4.951855893014288	420.2301025390625	420.2401428222656
953	420.24169921875	30.3901591738667					1	DETECTED	420.2417 m/z @30.39 [151020OFc1_NvH-0949-Control-27.raw]	420.24169921875	30.3901591738667	3.21536024373333	95.2638846221333	92.04852437839997	559733.6875	1.7415909046187595E8	0	7939	0.7698215838006419	9.140003609988407	3.499921347253596	420.24017333984375	420.2463684082031
954	420.2563781738281	25.0615534592					1	DETECTED	420.2564 m/z @25.06 [151020OFc1_NvH-0949-Control-27.raw]	420.2563781738281	25.0615534592	2.8417110416	97.5372587122667	94.69554767066671	3032871.75	2.0455877556416246E8	3	7939	0.23022635823875248	1.909478211359038	36.66886702573175	420.24639892578125	420.26611328125
955	420.2806091308594	38.5386961456					1	DETECTED	420.2806 m/z @38.54 [151020OFc1_NvH-0949-Control-27.raw]	420.2806091308594	38.5386961456	3.40915234373333	92.4571586376	89.04800629386668	75930.8359375	1.3508560732964835E8	0	7939	84.3206220278064	1.3556973183318555	1.7134938162600863	420.2706298828125	420.2833557128906
956	420.2934265136719	40.8742992168					1	DETECTED	420.2934 m/z @40.87 [151020OFc1_NvH-0949-Control-27.raw]	420.2934265136719	40.8742992168	3.40915234373333	92.3430552954667	88.93390295173337	78916.8125	1.899348793751046E8	0	7939	50.53247491669127	1.191995044042551	1.3564847980410393	420.283447265625	420.30303955078125
957	420.3189392089844	90.2351707392					1	DETECTED	420.3189 m/z @90.24 [151020OFc1_NvH-0949-Control-27.raw]	420.3189392089844	90.2351707392	0.0052229464	99.9915373093333	99.9863143629333	200842.796875	1.5510598447860086E8	0	7939	1.4861078326401582	0.5267978952717929	0.08653139056367372	420.3169250488281	420.328857421875
958	420.4308776855469	40.7739546309333					1	DETECTED	420.4309 m/z @40.77 [151020OFc1_NvH-0949-Control-27.raw]	420.4308776855469	40.7739546309333	4.18717448826667	97.7213840112	93.53420952293334	102473.734375	1.2959355484018125E8	0	7939	56.97146332495206	1.3278732399459956	1.6545019712085247	420.42889404296875	420.44085693359375
959	420.470458984375	23.3216898037333					1	DETECTED	420.4705 m/z @23.32 [151020OFc1_NvH-0949-Control-27.raw]	420.470458984375	23.3216898037333	3.17637319013333	99.7617292808	96.58535609066666	685656.5625	1.401391534945656E8	0	7939	0.07278456778384168	0.8902567107345423	0.07225109054887004	420.4604797363281	420.4804382324219
960	420.4810791015625	11.5129586256					1	DETECTED	420.4811 m/z @11.51 [151020OFc1_NvH-0949-Control-27.raw]	420.4810791015625	11.5129586256	6.4394349928	68.3445488082667	61.90511381546669	96465.9140625	1.1579242782497151E8	0	7939	0.716688791312265	6.1008007743626305	0.18149486172545834	420.48046875	420.4824523925781
961	420.4924621582031	30.3901591738667					1	DETECTED	420.4925 m/z @30.39 [151020OFc1_NvH-0949-Control-27.raw]	420.4924621582031	30.3901591738667	2.7352720112	96.4419004453333	93.70662843413331	351649.1875	1.4870205359558925E8	0	7939	0.1382483604505822	0.5194065372458182	0.014693228615619308	420.48248291015625	420.50238037109375
962	420.5038757324219	25.0226872768					1	DETECTED	420.5039 m/z @25.02 [151020OFc1_NvH-0949-Control-27.raw]	420.5038757324219	25.0226872768	3.109142832	92.7286136906667	89.6194708586667	148187.921875	1.288245674317005E8	0	7939	0.1606890768869853	2.0448419716951145	0.012470376712171221	420.502685546875	420.5137939453125
963	420.5263671875	21.0576030634667					1	DETECTED	420.5264 m/z @21.06 [151020OFc1_NvH-0949-Control-27.raw]	420.5263671875	21.0576030634667	3.64793055626667	96.366961608	92.71903105173332	1237601.75	1.7942657556038254E8	3	7939	5.159676313553945	2.750418499447558	1.5452971160748152	420.5165100097656	420.5363464355469
964	420.54327392578125	24.0922892626667					1	DETECTED	420.5433 m/z @24.09 [151020OFc1_NvH-0949-Control-27.raw]	420.54327392578125	24.0922892626667	3.35137809066667	89.0528427442667	85.70146465360003	253633.578125	1.345904595412354E8	0	7939	0.12807926565958994	0.8617735209667755	4.178005209742348	420.5365905761719	420.5495910644531
965	420.5596008300781	37.2520069514667					1	DETECTED	420.5596 m/z @37.25 [151020OFc1_NvH-0949-Control-27.raw]	420.5596008300781	37.2520069514667	2.9888716184	98.1668038266667	95.1779322082667	2427356.0	2.5890418839593384E8	0	7939	0.2447456939394712	0.7069360530371386	0.2824160773905145	420.54962158203125	420.569580078125
966	420.5821228027344	13.1042783506667					1	DETECTED	420.5821 m/z @13.10 [151020OFc1_NvH-0949-Control-27.raw]	420.5821228027344	13.1042783506667	3.29308262693333	94.8945242850667	91.60144165813337	758990.25	1.6154090811988676E8	3	7939	22.242371572498264	16.579294579137542	224.95261063942664	420.5721435546875	420.591552734375
967	420.5962829589844	15.7959146133333					1	DETECTED	420.5963 m/z @15.80 [151020OFc1_NvH-0949-Control-27.raw]	420.5962829589844	15.7959146133333	5.270556396	92.6498501237333	87.3792937277333	62242.46484375	1.7862791504296684E8	0	7939	0.06914954240604132	4.150894056215393	7.301788112430788	420.59222412109375	420.59747314453125
968	420.677978515625	19.2123072325333					1	DETECTED	420.6780 m/z @19.21 [151020OFc1_NvH-0949-Control-27.raw]	420.677978515625	19.2123072325333	2.2259381664	84.1329603077333	81.9070221413333	164742.1875	1.2798893523851797E8	0	7939	0.12827823405975636	2.410963220640132	0.02676309045352426	420.6687927246094	420.6879577636719
969	420.6983947753906	24.9401153096					1	DETECTED	420.6984 m/z @24.94 [151020OFc1_NvH-0949-Control-27.raw]	420.6983947753906	24.9401153096	3.312361584	88.3539319285333	85.0415703445333	233524.875	1.2304532598999925E8	0	7939	0.43769949081449866	4.12925770455044	0.06992203581811259	420.6885070800781	420.7000732421875
970	420.7101135253906	32.5714509850667					1	DETECTED	420.7101 m/z @32.57 [151020OFc1_NvH-0949-Control-27.raw]	420.7101135253906	32.5714509850667	3.47643432	52.5693501413333	49.0929158213333	324892.03125	8.726687935770364E7	4	7939	0.10395401466055887	0.5953278003480081	0.009224755679589481	420.7001953125	420.7113037109375
971	420.7213134765625	34.7146435397333					1	DETECTED	420.7213 m/z @34.71 [151020OFc1_NvH-0949-Control-27.raw]	420.7213134765625	34.7146435397333	3.11878437946667	98.586024132	95.46723975253333	9939925.0	3.69261008863132E8	2	7939	0.18796139006846602	0.5204132597151181	23.360700850638374	420.71142578125	420.7312927246094
972	420.7378845214844	47.6662468605333					1	DETECTED	420.7379 m/z @47.67 [151020OFc1_NvH-0949-Control-27.raw]	420.7378845214844	47.6662468605333	3.35137809066667	95.5590127722667	92.20763468160003	1281826.375	1.7979218074891892E8	4	7939	4.597519206975207	0.5027473742495226	0.009388412527064944	420.7313232421875	420.7478332519531
973	420.7577209472656	25.0438908557333					1	DETECTED	420.7577 m/z @25.04 [151020OFc1_NvH-0949-Control-27.raw]	420.7577209472656	25.0438908557333	2.75449062293333	83.1202989909333	80.36580836799997	744206.4375	1.3498525552284092E8	0	7939	0.22268428766188464	16.88857045440463	0.10566392155719603	420.7481689453125	420.7600402832031
974	420.7700500488281	28.0969852776					1	DETECTED	420.7701 m/z @28.10 [151020OFc1_NvH-0949-Control-27.raw]	420.7700500488281	28.0969852776	2.23597969546667	97.5913205696	95.35534087413333	1170529.875	1.8101845161494938E8	2	7939	2.0300310076849577	0.8586977961990307	0.15134799270722357	420.7601623535156	420.7799987792969
975	420.78692626953125	37.7421098664					1	DETECTED	420.7869 m/z @37.74 [151020OFc1_NvH-0949-Control-27.raw]	420.78692626953125	37.7421098664	1.455800436	98.3519764210667	96.89617598506669	728247.9375	1.4957671506571016E8	2	7939	0.19421997461127205	0.8047081998638875	0.589404828523616	420.78009033203125	420.7956237792969
976	420.8476257324219	28.3797323450667					1	DETECTED	420.8476 m/z @28.38 [151020OFc1_NvH-0949-Control-27.raw]	420.8476257324219	28.3797323450667	0.131998452	99.9592918456	99.8272933936	92098.0078125	1.6026272647726473E8	0	7939	72.96430775113419	1.7918647287346463	4.091351718598377	420.8376770019531	420.8506774902344
977	420.8606872558594	21.0679924021333					1	DETECTED	420.8607 m/z @21.07 [151020OFc1_NvH-0949-Control-27.raw]	420.8606872558594	21.0679924021333	0.0744579285333333	99.9378544376	99.86339650906666	632546.5	1.6424107043370712E8	3	7939	3.6679560610992006	19.73682755851142	2.6203890957126132	420.8507080078125	420.87066650390625
978	420.883544921875	41.4550132002667					1	DETECTED	420.8835 m/z @41.46 [151020OFc1_NvH-0949-Control-27.raw]	420.883544921875	41.4550132002667	0.0052229464	99.9915373093333	99.9863143629333	1223805.25	1.552425218505408E8	3	7939	0.14158713897714392	0.5250541665223408	0.03953199989237624	420.8735656738281	420.8883972167969
979	420.8984069824219	20.0428787826667					1	DETECTED	420.8984 m/z @20.04 [151020OFc1_NvH-0949-Control-27.raw]	420.8984069824219	20.0428787826667	0.0052229464	99.9701156565333	99.9648927101333	1886784.875	2.13245087001983E8	3	7939	0.8668178124221839	2.6861934424923484	4.506036034985521	420.888427734375	420.9083251953125
980	420.9162292480469	13.1042783506667					1	DETECTED	420.9162 m/z @13.10 [151020OFc1_NvH-0949-Control-27.raw]	420.9162292480469	13.1042783506667	0.0052229464	99.9915373093333	99.9863143629333	550954.9375	1.5920346393124023E8	0	7939	22.20165509970707	0.9965217647785343	0.9647663513450374	420.9084167480469	420.92620849609375
981	420.9306640625	24.8847556197333					1	DETECTED	420.9307 m/z @24.88 [151020OFc1_NvH-0949-Control-27.raw]	420.9306640625	24.8847556197333	0.0052229464	99.9915373093333	99.9863143629333	62588.75	1.401985756235566E8	0	7939	94.50471693506029	2.0160729020744	2.9724065104016315	420.9262390136719	420.9384460449219
982	420.9491882324219	16.5373938005333					1	DETECTED	420.9492 m/z @16.54 [151020OFc1_NvH-0949-Control-27.raw]	420.9491882324219	16.5373938005333	0.0052229464	99.6328493034667	99.6276263570667	92919.3828125	1.2434281148300564E8	0	7939	35.23978806760543	3.1030326111136692	0.10705687680487641	420.9392395019531	420.9499206542969
983	420.9599914550781	32.582642704					1	DETECTED	420.9600 m/z @32.58 [151020OFc1_NvH-0949-Control-27.raw]	420.9599914550781	32.582642704	0.0052229464	99.8908513794667	99.8856284330667	386123.21875	1.5199267129878822E8	0	7939	0.15944297124573836	0.5641500057761797	0.8704768811427147	420.9500732421875	420.969970703125
984	420.97283935546875	23.2652925850667					1	DETECTED	420.9728 m/z @23.27 [151020OFc1_NvH-0949-Control-27.raw]	420.97283935546875	23.2652925850667	0.0052229464	99.7942810824	99.78905813600001	165439.34375	1.5592951720212722E8	0	7939	71.18252359991058	2.488000780369373	15.218950132590786	420.9700012207031	420.9783935546875
985	420.98846435546875	47.7156739125333					1	DETECTED	420.9885 m/z @47.72 [151020OFc1_NvH-0949-Control-27.raw]	420.98846435546875	47.7156739125333	0.0052229464	99.611395636	99.6061726896	1030076.1875	1.4473426631240356E8	0	7939	0.1737719774018558	0.506210326275821	0.012011100198987934	420.9789733886719	420.99835205078125
986	421.0043029785156	26.0053901602667					1	DETECTED	421.0043 m/z @26.01 [151020OFc1_NvH-0949-Control-27.raw]	421.0043029785156	26.0053901602667	0.0052229464	99.858767912	99.85354496560001	115929.171875	1.3839134403795722E8	0	7939	4.82882896452908	1.9495946709232295	2.921941731467048	420.9986572265625	421.01373291015625
987	421.05938720703125	18.2541537557333					1	DETECTED	421.0594 m/z @18.25 [151020OFc1_NvH-0949-Control-27.raw]	421.05938720703125	18.2541537557333	0.0167773677333333	99.9592918456	99.94251447786667	567181.5625	3.149171475970832E8	2	7939	0.6658627132672201	5.761188608271113	2.9221720096532584	421.0494079589844	421.06842041015625
988	421.07330322265625	40.9156404101333					1	DETECTED	421.0733 m/z @40.92 [151020OFc1_NvH-0949-Control-27.raw]	421.07330322265625	40.9156404101333	5.29882487226667	96.1207312229333	90.82190635066664	383657.28125	1.3247108202827938E8	6	7939	35.70645803461011	1.2749863369186918	0.0071726798620814925	421.07000732421875	421.08203125
989	421.0986328125	90.3315470909333					1	DETECTED	421.0986 m/z @90.33 [151020OFc1_NvH-0949-Control-27.raw]	421.0986328125	90.3315470909333	55.1297254061333	91.8787002426667	36.74897483653339	36958.12109375	5.4565043709598124E7	0	7939	36.51545611984213	0.5219754699854277	0.04395093997085531	421.0982666015625	421.1000671386719
990	421.1460876464844	89.2510884869333					1	DETECTED	421.1461 m/z @89.25 [151020OFc1_NvH-0949-Control-27.raw]	421.1460876464844	89.2510884869333	0.0052229464	99.9485353933333	99.9433124469333	299282.75	1.2402123592707966E8	0	7939	0.18173075661214	3.5707542317923298	0.08143430072950233	421.1377258300781	421.1558532714844
991	421.1659240722656	42.2177966426667					1	DETECTED	421.1659 m/z @42.22 [151020OFc1_NvH-0949-Control-27.raw]	421.1659240722656	42.2177966426667	0.599568790933333	99.8266101445333	99.22704135359997	32347.30078125	1.0820771584740551E8	0	7939	101.13346975815188	1.1800789208377005	1.367965709249387	421.1563415527344	421.1684875488281
992	421.1787109375	22.0261270381333					1	DETECTED	421.1787 m/z @22.03 [151020OFc1_NvH-0949-Control-27.raw]	421.1787109375	22.0261270381333	0.769148148266667	95.4736322666667	94.70448411840003	215057.78125	1.2774145971153665E8	0	7939	68.15891593892064	0.5631661745201263	0.7936571590093171	421.1687316894531	421.1835021972656
993	421.19366455078125	12.6203632704					1	DETECTED	421.1937 m/z @12.62 [151020OFc1_NvH-0949-Control-27.raw]	421.19366455078125	12.6203632704	3.48592177573333	99.6544931578667	96.16857138213336	697244.5625	1.6395777835259923E8	3	7939	0.21750268575293674	1.9612360605498638	0.8357932213051151	421.1837158203125	421.1997985839844
994	421.2098388671875	21.8436840552					1	DETECTED	421.2098 m/z @21.84 [151020OFc1_NvH-0949-Control-27.raw]	421.2098388671875	21.8436840552	3.34158826666667	98.5428937192	95.20130545253332	1141114.375	1.7985107824995255E8	2	7939	18.96307378377409	1.3830843257572367	0.40591427225371124	421.1999206542969	421.2147216796875
995	421.2247314453125	39.4803920781333					1	DETECTED	421.2247 m/z @39.48 [151020OFc1_NvH-0949-Control-27.raw]	421.2247314453125	39.4803920781333	0.542804228533333	99.5252215197333	98.98241729119997	4969450.0	3.8694127869112414E8	3	7939	0.2003551486813464	0.7081666224466794	33.982246661447434	421.2147521972656	421.2347106933594
996	421.2398376464844	41.0221871189333					1	DETECTED	421.2398 m/z @41.02 [151020OFc1_NvH-0949-Control-27.raw]	421.2398376464844	41.0221871189333	2.2054425248	99.6866033064	97.4811607816	693017.8125	1.9567985746929932E8	2	7939	19.472799874723172	0.7401868089285608	0.2779795525296829	421.2347412109375	421.24981689453125
997	421.2503967285156	13.0826805352					1	DETECTED	421.2504 m/z @13.08 [151020OFc1_NvH-0949-Control-27.raw]	421.2503967285156	13.0826805352	2.74486127066667	48.8886644306667	46.14380316000003	208630.640625	7.95280804546685E7	0	7939	5.343734793357456	0.5084691558856718	0.012053948350425336	421.2498474121094	421.2508544921875
998	421.2608642578125	21.5902424813333					1	DETECTED	421.2609 m/z @21.59 [151020OFc1_NvH-0949-Control-27.raw]	421.2608642578125	21.5902424813333	2.80308972986667	96.6236879208	93.82059819093332	1029965.4375	1.8715607770070523E8	2	7939	0.19913965917227472	0.6457593864901039	0.6177996476016888	421.2508850097656	421.2708435058594
999	421.2789611816406	50.4577533477333					1	DETECTED	421.2790 m/z @50.46 [151020OFc1_NvH-0949-Control-27.raw]	421.2789611816406	50.4577533477333	5.0047534488	92.5857567248	87.581003276	877482.375	1.9855061967069703E8	2	7939	22.460854799805052	0.5031920631932174	0.02022263998996326	421.2708740234375	421.2889404296875
1000	421.2889709472656	37.7421098664					1	DETECTED	421.2890 m/z @37.74 [151020OFc1_NvH-0949-Control-27.raw]	421.2889709472656	37.7421098664	7.2434822368	92.2524730674667	85.00899083066669	304352.25	1.5181713301985914E8	0	7939	17.38954643276978	2.0635509181832874	3.1193858897877567	421.2889709472656	421.2982177734375
1001	421.32366943359375	50.1342611544					1	DETECTED	421.3237 m/z @50.13 [151020OFc1_NvH-0949-Control-27.raw]	421.32366943359375	50.1342611544	0.0052229464	99.9915373093333	99.9863143629333	49977.234375	1.415543949595171E8	0	7939	89.57211795276905	0.9747784614076103	1.0039672841002487	421.3139343261719	421.3328552246094
1002	421.35150146484375	91.4684547173333					1	DETECTED	421.3515 m/z @91.47 [151020OFc1_NvH-0949-Control-27.raw]	421.35150146484375	91.4684547173333	10.9170946186667	95.7126899768	84.7955953581333	100042.328125	1.483163637124181E8	0	7939	1.0939309536053088	0.5263449012795561	54.37287014648403	421.3459167480469	421.36126708984375
1003	421.3672790527344	91.722233076					1	DETECTED	421.3673 m/z @91.72 [151020OFc1_NvH-0949-Control-27.raw]	421.3672790527344	91.722233076	3.17637319013333	96.763354892	93.58698170186666	89421.3984375	1.6291785391458845E8	0	7939	0.6510927877663448	0.5284661633107289	0.40452786089226633	421.362060546875	421.3769836425781
1004	421.40802001953125	41.0463676149333					1	DETECTED	421.4080 m/z @41.05 [151020OFc1_NvH-0949-Control-27.raw]	421.40802001953125	41.0463676149333	2.93903408506667	96.3349479096	93.39591382453334	489871.90625	1.384350900990071E8	0	7939	0.15524374477246994	0.5274798171448998	18.84170954141811	421.3984069824219	421.41796875
1005	421.4568786621094	15.3648609578667					1	DETECTED	421.4569 m/z @15.36 [151020OFc1_NvH-0949-Control-27.raw]	421.4568786621094	15.3648609578667	3.98627735866667	96.6129630949333	92.62668573626664	109196.3984375	1.3361153619763401E8	0	7939	0.11027720133422214	5.986489791158005	1.688626398774619	421.4477844238281	421.4608459472656
1006	421.47088623046875	18.2785327357333					1	DETECTED	421.4709 m/z @18.28 [151020OFc1_NvH-0949-Control-27.raw]	421.47088623046875	18.2785327357333	2.80308972986667	99.9808999242667	97.17781019440002	8762155.0	2.8416431077189994E8	4	7939	0.15811881835496067	0.5129147688556784	1.3498987672044176	421.4609375	421.4808654785156
1007	421.48089599609375	30.1816055130667					1	DETECTED	421.4809 m/z @30.18 [151020OFc1_NvH-0949-Control-27.raw]	421.48089599609375	30.1816055130667	3.5340462208	88.6496242234667	85.11557800266671	468790.15625	1.3231236215414172E8	4	7939	19.442442388118565	1.1637350805422049	15.730276408142279	421.48089599609375	421.4908752441406
1008	421.5029602050781	17.7647920610667					1	DETECTED	421.5030 m/z @17.76 [151020OFc1_NvH-0949-Control-27.raw]	421.5029602050781	17.7647920610667	2.9786901832	86.8504299474667	83.87173976426669	180435.0	1.310128359259087E8	0	7939	0.11337486135051122	0.5372640948636158	0.20131506576370628	421.4931335449219	421.5128173828125
1009	421.5277404785156	12.6681586194667					1	DETECTED	421.5277 m/z @12.67 [151020OFc1_NvH-0949-Control-27.raw]	421.5277404785156	12.6681586194667	5.0430712152	99.3631467637333	94.3200755485333	376441.90625	1.342930838131216E8	0	7939	0.22497436391569536	2.127546835398744	3.471426805183876	421.5177917480469	421.5332946777344
1010	421.54351806640625	35.4567996405333					1	DETECTED	421.5435 m/z @35.46 [151020OFc1_NvH-0949-Control-27.raw]	421.54351806640625	35.4567996405333	3.26380758773333	98.2645985528	95.00079096506667	1031330.6875	1.8478298577379557E8	3	7939	16.93884982443748	2.811103248206533	0.7250385313582223	421.5335693359375	421.5489501953125
1011	421.5589599609375	39.4803920781333					1	DETECTED	421.5590 m/z @39.48 [151020OFc1_NvH-0949-Control-27.raw]	421.5589599609375	39.4803920781333	2.66822514266667	99.611395636	96.94317049333333	2970034.5	2.211953508681258E8	3	7939	16.880740937917956	0.5637629284978268	0.12278535832110357	421.54901123046875	421.5689392089844
1012	421.5784912109375	39.6482985722667					1	DETECTED	421.5785 m/z @39.65 [151020OFc1_NvH-0949-Control-27.raw]	421.5784912109375	39.6482985722667	2.04553808666667	94.5170368984	92.47149881173333	358526.8125	1.4812270017322403E8	0	7939	3.4920209010094183	0.5223684276774302	0.429292498325494	421.5689697265625	421.5884704589844
1013	421.59576416015625	13.2963430653333					1	DETECTED	421.5958 m/z @13.30 [151020OFc1_NvH-0949-Control-27.raw]	421.59576416015625	13.2963430653333	3.30278693626667	93.4813778149333	90.17859087866663	238881.96875	1.406194469189495E8	0	7939	18.95737168992454	2.01521423350521	136.04168373408612	421.5885314941406	421.6057434082031
1014	421.7112121582031	29.4424161512					1	DETECTED	421.7112 m/z @29.44 [151020OFc1_NvH-0949-Control-27.raw]	421.7112121582031	29.4424161512	3.80686023733333	96.5809049306667	92.77404469333338	1734357.375	2.0111954479348695E8	0	7939	13.384424767126834	0.6251294459734706	0.7555013395305147	421.7013854980469	421.7112121582031
1015	421.7212219238281	18.2785327357333					1	DETECTED	421.7212 m/z @18.28 [151020OFc1_NvH-0949-Control-27.raw]	421.7212219238281	18.2785327357333	3.19569431946667	98.8558278112	95.66013349173333	7834187.0	4.041636983577629E8	2	7939	0.15623393362920268	1.1704514799337413	0.21590564686033542	421.71124267578125	421.731201171875
1016	421.73150634765625	30.3471700357333					1	DETECTED	421.7315 m/z @30.35 [151020OFc1_NvH-0949-Control-27.raw]	421.73150634765625	30.3471700357333	3.26380758773333	94.4196900898667	91.15588250213338	1404894.625	1.8413357887772608E8	2	7939	0.6019688434567527	1.317881762620041	0.913090326885854	421.7312316894531	421.7414245605469
1017	421.7436828613281	36.4852490682667					1	DETECTED	421.7437 m/z @36.49 [151020OFc1_NvH-0949-Control-27.raw]	421.7436828613281	36.4852490682667	3.12838843226667	83.9181713864	80.78978295413333	370821.9375	1.3925189279588038E8	0	7939	20.29036116696094	0.5273849934087528	0.23787798714778252	421.7415771484375	421.74896240234375
1018	421.75897216796875	28.0568882466667					1	DETECTED	421.7590 m/z @28.06 [151020OFc1_NvH-0949-Control-27.raw]	421.75897216796875	28.0568882466667	2.4094794632	98.3519764210667	95.9424969578667	1.01084872E8	2.0974994657345004E9	2	7939	0.27423802610655557	1.128045236652253	1.004373881766798	421.74908447265625	421.7689514160156
1019	421.7763977050781	30.5447241509333					1	DETECTED	421.7764 m/z @30.54 [151020OFc1_NvH-0949-Control-27.raw]	421.7763977050781	30.5447241509333	3.34158826666667	97.5263651109333	94.18477684426662	1238306.25	1.735678913069275E8	2	7939	0.9301413230277618	3.258565155690254	0.013750144471475054	421.76959228515625	421.7862243652344
1020	421.81451416015625	42.6363371208					1	DETECTED	421.8145 m/z @42.64 [151020OFc1_NvH-0949-Control-27.raw]	421.81451416015625	42.6363371208	1.25951549306667	99.4388559725333	98.17934047946663	62103.31640625	1.648285106931149E8	0	7939	72.56553797715917	1.232696431767847	1.5085377419227508	421.80523681640625	421.824462890625
1021	421.83660888671875	34.1099114709333					1	DETECTED	421.8366 m/z @34.11 [151020OFc1_NvH-0949-Control-27.raw]	421.83660888671875	34.1099114709333	0.0974474930666667	99.9378544376	99.84040694453333	56518.51171875	1.4010263770956865E8	0	7939	70.8320324956743	1.4824149913756195	2.644594704048792	421.8271484375	421.8432312011719
1022	421.853271484375	14.5146149869333					1	DETECTED	421.8533 m/z @14.51 [151020OFc1_NvH-0949-Control-27.raw]	421.853271484375	14.5146149869333	0.6339304928	99.9592918456	99.3253613528	111804.5390625	1.2654351708440194E8	0	7939	3.721752687104461	3.9660581373196564	0.03244010856256196	421.84332275390625	421.85455322265625
1023	421.86456298828125	49.6054818712					1	DETECTED	421.8646 m/z @49.61 [151020OFc1_NvH-0949-Control-27.raw]	421.86456298828125	49.6054818712	0.0512058416	99.9915373093333	99.9403314677333	1075183.0	1.754462172296082E8	3	7939	0.1541298445441157	0.5060112540803317	0.012445080848649957	421.8545837402344	421.8744812011719
1024	421.87762451171875	35.4469103061333					1	DETECTED	421.8776 m/z @35.45 [151020OFc1_NvH-0949-Control-27.raw]	421.87762451171875	35.4469103061333	0.0283500773333333	99.9701156565333	99.94176557919997	804635.8125	1.5252066197593552E8	3	7939	0.15187400737600854	0.593053375472847	0.012723481534312221	421.87457275390625	421.88360595703125
1025	421.89361572265625	39.4803920781333					1	DETECTED	421.8936 m/z @39.48 [151020OFc1_NvH-0949-Control-27.raw]	421.89361572265625	39.4803920781333	0.0052229464	99.9808999242667	99.9756769778667	1058537.25	1.78112046673017E8	3	7939	14.171417891986653	0.5558219415473372	0.0777271784028408	421.8836364746094	421.9035949707031
1026	421.90789794921875	29.9270440306667					1	DETECTED	421.9079 m/z @29.93 [151020OFc1_NvH-0949-Control-27.raw]	421.90789794921875	29.9270440306667	0.0052229464	99.7080109216	99.70278797520001	564607.3125	1.4880747707183433E8	0	7939	10.981515384103943	2.498836109033412	5.4930420552755725	421.90362548828125	421.9178466796875
1027	421.9188232421875	43.5029693405333					1	DETECTED	421.9188 m/z @43.50 [151020OFc1_NvH-0949-Control-27.raw]	421.9188232421875	43.5029693405333	0.0052229464	99.6973782152	99.69215526880001	293854.71875	1.475375302179174E8	0	7939	0.08045227716281289	1.4338384647852203	0.17737092372815502	421.9180908203125	421.92840576171875
1028	421.93359375	32.2069245112					1	DETECTED	421.9336 m/z @32.21 [151020OFc1_NvH-0949-Control-27.raw]	421.93359375	32.2069245112	0.109103249066667	99.9808999242667	99.87179667520003	161042.75	1.3560746990575144E8	0	7939	18.99345928195272	2.2272813326206697	7.583750681449859E-4	421.9288635253906	421.9434814453125
1029	421.9561767578125	35.1680283970667					1	DETECTED	421.9562 m/z @35.17 [151020OFc1_NvH-0949-Control-27.raw]	421.9561767578125	35.1680283970667	0.0052229464	99.6544931578667	99.6492702114667	278306.03125	1.4380781062718517E8	0	7939	0.13287831338604406	1.7032105399672266	0.004557591024294931	421.9462890625	421.96160888671875
1030	421.97161865234375	18.2785327357333					1	DETECTED	421.9716 m/z @18.28 [151020OFc1_NvH-0949-Control-27.raw]	421.97161865234375	18.2785327357333	0.0052229464	99.8908513794667	99.8856284330667	3663051.75	2.5314109102102265E8	4	7939	0.2576677223040207	8.556236092855567	2.6447075551976558	421.961669921875	421.9815673828125
1031	421.9897766113281	25.7845307525333					1	DETECTED	421.9898 m/z @25.78 [151020OFc1_NvH-0949-Control-27.raw]	421.9897766113281	25.7845307525333	0.531665031466667	99.7834043338667	99.25173930240003	1103704.625	1.7516969230440673E8	4	7939	0.15017304846113433	4.234920861138071	1.9530074969067053	421.98162841796875	421.999755859375
1032	422.0197448730469	24.2075045704					1	DETECTED	422.0197 m/z @24.21 [151020OFc1_NvH-0949-Control-27.raw]	422.0197448730469	24.2075045704	0.282088841866667	99.6221159789333	99.34002713706663	847696.25	1.3622536444107032E8	5	7939	0.08151214468580292	0.5081084410921072	1.498167475454269	422.010009765625	422.0295104980469
1033	422.0423278808594	25.6885711685333					1	DETECTED	422.0423 m/z @25.69 [151020OFc1_NvH-0949-Control-27.raw]	422.0423278808594	25.6885711685333	2.99883408586667	99.858767912	96.85993382613333	295188.96875	2.0655505276341346E8	0	7939	23.125548113962424	1.95841320356581	15.712654261485147	422.0326232910156	422.0509338378906
1034	422.0572814941406	38.0678977045333					1	DETECTED	422.0573 m/z @38.07 [151020OFc1_NvH-0949-Control-27.raw]	422.0572814941406	38.0678977045333	0.0512058416	98.4344049333333	98.3831990917333	110362.34375	1.2892230918239711E8	0	7939	19.74786099379037	1.5096410934333169	2.025138477295346	422.05255126953125	422.06634521484375
1035	422.1003723144531	91.7602951405333					1	DETECTED	422.1004 m/z @91.76 [151020OFc1_NvH-0949-Control-27.raw]	422.1003723144531	91.7602951405333	0.259149042133333	99.6007997442667	99.34165070213336	111980.5859375	1.7499177547945604E8	0	7939	0.06614295718384255	0.5428437508056005	0.08568750161120109	422.0904235839844	422.1102294921875
1036	422.13018798828125	90.3673753136					1	DETECTED	422.1302 m/z @90.37 [151020OFc1_NvH-0949-Control-27.raw]	422.13018798828125	90.3673753136	26.692893016	98.0464868037333	71.3535937877333	4070320.25	1.465270294470639E8	0	7939	0.08392085642137204	1.2610968565860223	1.6164906297445305	422.12078857421875	422.1395568847656
1037	422.1491394042969	90.4431600472					1	DETECTED	422.1491 m/z @90.44 [151020OFc1_NvH-0949-Control-27.raw]	422.1491394042969	90.4431600472	18.4246103432	99.2019359368	80.7773255936	63623.85546875	1.2613785626178178E8	0	7939	9.847580188756496	0.5608091660106946	8.996216305579354	422.14154052734375	422.1559753417969
1038	422.1667785644531	90.8676805784					1	DETECTED	422.1668 m/z @90.87 [151020OFc1_NvH-0949-Control-27.raw]	422.1667785644531	90.8676805784	7.6000489544	91.9807573344	84.38070838	115756.796875	1.2671947058162922E8	0	7939	1.1363597623807493	0.5066837301259279	7.295206695566307E-4	422.15814208984375	422.1766662597656
1039	422.1898498535156	20.7778002578667					1	DETECTED	422.1898 m/z @20.78 [151020OFc1_NvH-0949-Control-27.raw]	422.1898498535156	20.7778002578667	1.86250062666667	99.8802201010667	98.01771947440002	763658.375	1.5209236429174614E8	3	7939	0.14710104973331184	0.8874577206482706	0.02244421929778803	422.1800842285156	422.1929931640625
1040	422.2030029296875	91.8068097232					1	DETECTED	422.2030 m/z @91.81 [151020OFc1_NvH-0949-Control-27.raw]	422.2030029296875	91.8068097232	3.44790981813333	99.3955441149333	95.94763429679998	2133299.5	2.409252189149419E8	3	7939	0.07595444413814789	0.5029490712455648	0.2641594658223946	422.1930236816406	422.2129821777344
1041	422.21319580078125	29.5796642688					1	DETECTED	422.2132 m/z @29.58 [151020OFc1_NvH-0949-Control-27.raw]	422.21319580078125	29.5796642688	3.109142832	99.9915373093333	96.88239447733329	1362656.125	2.0728795428204483E8	0	7939	0.26011889978076397	0.775323777393086	0.08485356410302843	422.2130126953125	422.2176208496094
1042	422.2276306152344	27.8119931626667					1	DETECTED	422.2276 m/z @27.81 [151020OFc1_NvH-0949-Control-27.raw]	422.2276306152344	27.8119931626667	2.55952594826667	99.4928410018667	96.93331505360003	3685645.0	3.921902846094754E8	3	7939	0.2257941664479084	1.0371827595374403	2.8343343401365346	422.2176513671875	422.23760986328125
1043	422.23779296875	15.7050615298667					1	DETECTED	422.2378 m/z @15.71 [151020OFc1_NvH-0949-Control-27.raw]	422.23779296875	15.7050615298667	3.30278693626667	95.3673272578667	92.06454032160003	1558239.5	2.3894744727156267E8	2	7939	0.2001195968019278	13.33196906093248	102.43366398728858	422.2376403808594	422.2477722167969
1044	422.2579040527344	28.0568882466667					1	DETECTED	422.2579 m/z @28.06 [151020OFc1_NvH-0949-Control-27.raw]	422.2579040527344	28.0568882466667	0.0283500773333333	99.7942810824	99.76593100506668	4.4824532E7	1.0630017477286553E9	2	7939	0.2905972743198646	1.1343015975764086	1.1260974963766908	422.2479248046875	422.26788330078125
1045	422.2686767578125	36.6244635029333					1	DETECTED	422.2687 m/z @36.62 [151020OFc1_NvH-0949-Control-27.raw]	422.2686767578125	36.6244635029333	3.13828671253333	91.9716074568	88.83332074426667	3711300.5	2.1888159820793608E8	2	7939	0.2562669035121914	0.5666622079198483	0.05015427587147089	422.2679443359375	422.2786560058594
1046	422.2787170410156	30.6040755336					1	DETECTED	422.2787 m/z @30.60 [151020OFc1_NvH-0949-Control-27.raw]	422.2787170410156	30.6040755336	0.212949687733333	50.6048805973333	50.391930909599964	293563.03125	1.0304177832055832E8	0	7939	35.356967648954914	1.505999857017427	2.004000147599941	422.2786865234375	422.28826904296875
1047	422.31158447265625	90.7033924498667					1	DETECTED	422.3116 m/z @90.70 [151020OFc1_NvH-0949-Control-27.raw]	422.31158447265625	90.7033924498667	45.0500604568	92.4153689957333	47.365308538933306	105684.2578125	9.180221113938159E7	0	7939	0.08632358135440654	0.518749743678365	0.01495347214410658	422.3103332519531	422.32086181640625
1048	422.42083740234375	24.167336496					1	DETECTED	422.4208 m/z @24.17 [151020OFc1_NvH-0949-Control-27.raw]	422.42083740234375	24.167336496	4.05270322373333	97.8835443426667	93.83084111893336	664803.1875	1.4615372701374626E8	0	7939	14.605255793782026	0.5676799424600217	0.009159095937905728	422.410888671875	422.4308166503906
1049	422.4515380859375	29.9270440306667					1	DETECTED	422.4515 m/z @29.93 [151020OFc1_NvH-0949-Control-27.raw]	422.4515380859375	29.9270440306667	3.4283829456	98.6292840242667	95.20090107866669	170131.015625	1.3111390433153777E8	0	7939	21.175507256535536	2.0903900347185047	8.842986850257968E-4	422.44183349609375	422.4585876464844
1050	422.4685974121094	21.1266477541333					1	DETECTED	422.4686 m/z @21.13 [151020OFc1_NvH-0949-Control-27.raw]	422.4685974121094	21.1266477541333	3.56249386	96.5489390016	92.9864451416	369868.125	1.5215762650749123E8	0	7939	1.0576287385318928	0.9597987066748835	0.2619116403742227	422.4588317871094	422.47857666015625
1051	422.47918701171875	17.2290736645333					1	DETECTED	422.4792 m/z @17.23 [151020OFc1_NvH-0949-Control-27.raw]	422.47918701171875	17.2290736645333	3.77014174693333	70.3752946808	66.60515293386666	235874.9375	1.1351544848816572E8	0	7939	1.0019358512408267	0.877620196123575	77.68549413503995	422.4786376953125	422.4814147949219
1052	422.4914245605469	25.7845307525333					1	DETECTED	422.4914 m/z @25.78 [151020OFc1_NvH-0949-Control-27.raw]	422.4914245605469	25.7845307525333	3.12838843226667	87.6275360589333	84.49914762666663	538915.0	1.4301691091871536E8	0	7939	0.135894666753412	0.5508782962074277	93.6334845684254	422.4814453125	422.5006408691406
1053	422.51190185546875	34.6960999549333					1	DETECTED	422.5119 m/z @34.70 [151020OFc1_NvH-0949-Control-27.raw]	422.51190185546875	34.6960999549333	5.0430712152	97.5263651109333	92.4832938957333	69924.6875	1.6209488798170942E8	0	7939	0.08619958056087995	1.5594240761620948	2.1188481523241895	422.5020751953125	422.51446533203125
1054	422.5245361328125	20.7416708437333					1	DETECTED	422.5245 m/z @20.74 [151020OFc1_NvH-0949-Control-27.raw]	422.5245361328125	20.7416708437333	2.43962136	96.0569091568	93.6172877968	491400.28125	1.452932334819605E8	0	7939	4.068204203085191	1.1607992249963788	1.2555200095261188	422.514892578125	422.5271911621094
1055	422.5373840332031	24.443810056					1	DETECTED	422.5374 m/z @24.44 [151020OFc1_NvH-0949-Control-27.raw]	422.5373840332031	24.443810056	3.13828671253333	98.4890131210667	95.35072640853338	1042819.5625	1.596130852134943E8	0	7939	0.12639676974929515	0.6358836607501025	0.1115534449739088	422.52752685546875	422.5419921875
1056	422.5520324707031	26.1760799021333					1	DETECTED	422.5520 m/z @26.18 [151020OFc1_NvH-0949-Control-27.raw]	422.5520324707031	26.1760799021333	3.71410307626667	99.7402170637333	96.02611398746663	1.1836538E7	3.829731080957088E8	3	7939	0.18492989952460093	2.7053428252542457	14.058895279423481	422.54205322265625	422.56201171875
1057	422.56207275390625	27.7027694157333					1	DETECTED	422.5621 m/z @27.70 [151020OFc1_NvH-0949-Control-27.raw]	422.56207275390625	27.7027694157333	3.92077139813333	87.6525289682667	83.73175757013337	1301326.625	1.7794709314471772E8	3	7939	14.905003281732082	0.8687802274152909	5.189227663065477	422.5620422363281	422.56597900390625
1058	422.57598876953125	47.9378417546667					1	DETECTED	422.5760 m/z @47.94 [151020OFc1_NvH-0949-Control-27.raw]	422.57598876953125	47.9378417546667	2.87077292506667	97.4939319128	94.62315898773332	2495182.25	2.470822072600009E8	3	7939	0.24832469761437181	0.5251643036810181	0.03135417487389737	422.5660095214844	422.58587646484375
1059	422.5878601074219	43.4931882472					1	DETECTED	422.5879 m/z @43.49 [151020OFc1_NvH-0949-Control-27.raw]	422.5878601074219	43.4931882472	3.26380758773333	95.8220348768	92.55822728906668	71814.53125	1.3015149821346352E8	0	7939	84.07638361827192	1.2285334896654676	1.4605686269013525	422.5860290527344	422.59210205078125
1060	422.6024475097656	41.4388056034667					1	DETECTED	422.6024 m/z @41.44 [151020OFc1_NvH-0949-Control-27.raw]	422.6024475097656	41.4388056034667	3.56249386	88.9645911549333	85.4020972949333	467683.90625	1.3545187926046786E8	0	7939	0.19507555523572506	0.5109092532555435	0.00990940281065729	422.592529296875	422.6057434082031
1061	422.6157531738281	9.58543326373333					1	DETECTED	422.6158 m/z @9.59 [151020OFc1_NvH-0949-Control-27.raw]	422.6157531738281	9.58543326373333	2.56950273413333	97.4184812509333	94.84897851679997	622535.1875	1.5333545736705083E8	0	7939	0.17899110322676748	30.844334942117303	4.387547067662676	422.60577392578125	422.6257019042969
1062	422.6691589355469	44.1466076744					1	DETECTED	422.6692 m/z @44.15 [151020OFc1_NvH-0949-Control-27.raw]	422.6691589355469	44.1466076744	5.46479367493333	88.0306168992	82.56582322426667	70166.328125	1.3205144651385699E8	0	7939	69.50059932113645	1.0672434238141604	1.134486847628321	422.6592102050781	422.6767578125
1063	422.702392578125	29.9270440306667					1	DETECTED	422.7024 m/z @29.93 [151020OFc1_NvH-0949-Control-27.raw]	422.702392578125	29.9270440306667	3.56249386	80.7432741229333	77.1807802629333	140061.234375	1.2887991184169996E8	0	7939	8.949031808911464	1.6955799804131824	2.8497812771279727	422.6924133300781	422.7119140625
1064	422.7222900390625	13.5389011256					1	DETECTED	422.7223 m/z @13.54 [151020OFc1_NvH-0949-Control-27.raw]	422.7222900390625	13.5389011256	3.1572653256	96.9238638458667	93.76659852026671	1127588.0	1.623165908918736E8	4	7939	0.22096970387310222	1.0384075749429706	5.07765570925218	422.7124938964844	422.7239990234375
1065	422.7340087890625	29.3923038021333					1	DETECTED	422.7340 m/z @29.39 [151020OFc1_NvH-0949-Control-27.raw]	422.7340087890625	29.3923038021333	3.24417709946667	98.1120770576	94.86789995813334	1.3029087E7	4.5249766741481256E8	2	7939	0.1046647761031636	0.5120293551261149	0.04308783494439659	422.7240295410156	422.7439880371094
1066	422.7478332519531	23.9791029914667					1	DETECTED	422.7478 m/z @23.98 [151020OFc1_NvH-0949-Control-27.raw]	422.7478332519531	23.9791029914667	2.09684178133333	67.4859568026667	65.38911502133338	400424.40625	1.2692807618996482E8	2	7939	1.6462144521150073	0.9532933161677734	0.5728301338504191	422.74407958984375	422.7492370605469
1067	422.7592468261719	27.986068128					1	DETECTED	422.7592 m/z @27.99 [151020OFc1_NvH-0949-Control-27.raw]	422.7592468261719	27.986068128	3.04094394426667	98.0464868037333	95.00554285946663	1.2601555E7	7.077192196347276E8	2	7939	17.91043426009914	1.1646452181666702	0.028103479146510405	422.749267578125	422.7691955566406
1068	422.7702331542969	36.6728295578667					1	DETECTED	422.7702 m/z @36.67 [151020OFc1_NvH-0949-Control-27.raw]	422.7702331542969	36.6728295578667	2.78366689946667	95.8755010088	93.09183410933333	1680420.875	1.8015215497726953E8	2	7939	0.20126516996363364	0.5105767160340197	5.977546159653102	422.7694091796875	422.7801818847656
1069	422.8164367675781	9.5450293944					1	DETECTED	422.8164 m/z @9.55 [151020OFc1_NvH-0949-Control-27.raw]	422.8164367675781	9.5450293944	1.5955015304	93.9655412869333	92.3700397565333	324469.875	1.3919293481907725E8	0	7939	0.15538280351533196	4.038905008452845	1.532258489631279	422.8064880371094	422.82635498046875
1070	422.84063720703125	95.2445645232					1	DETECTED	422.8406 m/z @95.24 [151020OFc1_NvH-0949-Control-27.raw]	422.84063720703125	95.2445645232	0.0052229464	99.9915373093333	99.9863143629333	217547.203125	4.677897409789074E8	3	7939	20.03987561772969	0.7754253836923224	0.3625835274058537	422.8365478515625	422.8479309082031
1071	422.857177734375	20.7919919928					1	DETECTED	422.8572 m/z @20.79 [151020OFc1_NvH-0949-Control-27.raw]	422.857177734375	20.7919919928	1.07779044533333	75.8013938144	74.72360336906667	205416.609375	1.0840346885096404E8	0	7939	1.8699325307276808	3.3537996751318304	0.1157230111342768	422.851318359375	422.86187744140625
1072	422.8719482421875	24.3705490768					1	DETECTED	422.8719 m/z @24.37 [151020OFc1_NvH-0949-Control-27.raw]	422.8719482421875	24.3705490768	0.0052229464	97.548054444	97.5428314976	641166.25	1.452350141845463E8	0	7939	0.23722135650355725	0.6780006286299638	0.7556947263401319	422.8619689941406	422.87603759765625
1073	422.88604736328125	26.1858699688					1	DETECTED	422.8860 m/z @26.19 [151020OFc1_NvH-0949-Control-27.raw]	422.88604736328125	26.1858699688	0.0283500773333333	99.9915373093333	99.96318723199997	8773108.0	3.347984771702259E8	3	7939	0.1679212796565217	0.9542878185120152	0.0478144728685186	422.8760681152344	422.8960266113281
1074	422.8968200683594	25.1961807754667					1	DETECTED	422.8968 m/z @25.20 [151020OFc1_NvH-0949-Control-27.raw]	422.8968200683594	25.1961807754667	0.0052229464	98.3411974965333	98.3359745501333	1220301.125	1.7483132222064054E8	0	7939	2.5697866180171864	0.9565240419727765	15.77706133145115	422.89605712890625	422.8999328613281
1075	422.9099426269531	47.9099567976					1	DETECTED	422.9099 m/z @47.91 [151020OFc1_NvH-0949-Control-27.raw]	422.9099426269531	47.9099567976	0.0052229464	99.9378544376	99.9326314912	1614178.5	2.2575558355328304E8	3	7939	0.3587416193966533	0.9237577771517145	0.6039008033472969	422.89996337890625	422.91973876953125
1076	422.9373779296875	41.3928264928					1	DETECTED	422.9374 m/z @41.39 [151020OFc1_NvH-0949-Control-27.raw]	422.9373779296875	41.3928264928	0.0626618856	99.8266101445333	99.76394825893331	329715.71875	1.3625908037787694E8	0	7939	0.15031863979832139	1.5122644628780593	0.014120480261267597	422.9273986816406	422.94525146484375
1077	422.95526123046875	16.5155466450667					1	DETECTED	422.9553 m/z @16.52 [151020OFc1_NvH-0949-Control-27.raw]	422.95526123046875	16.5155466450667	0.0052229464	99.9592918456	99.95406889920001	373060.5625	1.406164912922261E8	0	7939	0.11733620201328776	0.5062625870066497	0.6360224559106193	422.9452819824219	422.9624938964844
1078	422.9732666015625	13.5929130146667					1	DETECTED	422.9733 m/z @13.59 [151020OFc1_NvH-0949-Control-27.raw]	422.9732666015625	13.5929130146667	0.0052229464	99.9378544376	99.9326314912	911936.5625	1.601705562174736E8	0	7939	0.22901609119653088	2.7226898650827893	0.25067352967231515	422.96337890625	422.9832458496094
1079	422.99371337890625	34.0259745629333					1	DETECTED	422.9937 m/z @34.03 [151020OFc1_NvH-0949-Control-27.raw]	422.99371337890625	34.0259745629333	0.372373003466667	99.7294486058667	99.35707560240003	515706.59375	1.656270256555046E8	0	7939	1.2937983009966985	0.5096604793236164	0.0078240866037071	422.9838562011719	422.9986877441406
1080	423.0087585449219	26.7341762298667					1	DETECTED	423.0088 m/z @26.73 [151020OFc1_NvH-0949-Control-27.raw]	423.0087585449219	26.7341762298667	0.0512058416	99.6328493034667	99.5816434618667	789897.25	1.534153180375086E8	0	7939	15.085020184356374	0.5805171689624616	0.8711856401375816	422.99884033203125	423.01873779296875
1081	423.0548400878906	18.3379507448					1	DETECTED	423.0548 m/z @18.34 [151020OFc1_NvH-0949-Control-27.raw]	423.0548400878906	18.3379507448	0.1670297592	99.6759115450667	99.50888178586669	99625.3359375	1.389519081998556E8	0	7939	0.4689802531424725	4.437226393953619	0.08317329478856877	423.0449523925781	423.0647888183594
1082	423.13360595703125	90.3673753136					1	DETECTED	423.1336 m/z @90.37 [151020OFc1_NvH-0949-Control-27.raw]	423.13360595703125	90.3673753136	20.2777199752	98.6834664162667	78.4057464410667	645560.4375	1.3529193753407222E8	0	7939	0.0984492212275967	1.301443482687405	1.6011388725787328	423.1244201660156	423.1424560546875
1083	423.16925048828125	91.0276431106667					1	DETECTED	423.1693 m/z @91.03 [151020OFc1_NvH-0949-Control-27.raw]	423.16925048828125	91.0276431106667	3.19569431946667	95.2638846221333	92.06819030266664	270890.96875	1.5891333989733613E8	3	7939	74.31416357394868	0.500599697494904	0.0012143345402325792	423.162353515625	423.1788330078125
1084	423.1899719238281	19.0796007557333					1	DETECTED	423.1900 m/z @19.08 [151020OFc1_NvH-0949-Control-27.raw]	423.1899719238281	19.0796007557333	0.372373003466667	98.6403355544	98.26796255093333	456417.28125	1.525491973310368E8	0	7939	0.10868330086755762	0.5643634514078609	53.707147655831285	423.1805725097656	423.199951171875
1085	423.2066955566406	91.8274866661333					1	DETECTED	423.2067 m/z @91.83 [151020OFc1_NvH-0949-Control-27.raw]	423.2066955566406	91.8274866661333	0.2936200104	98.9639324445333	98.6703124341333	432940.65625	1.5876339662885088E8	0	7939	75.49765247171	0.5009551878023109	0.0019947712478616962	423.1999816894531	423.210693359375
1086	423.220703125	26.1968279701333					1	DETECTED	423.2207 m/z @26.20 [151020OFc1_NvH-0949-Control-27.raw]	423.220703125	26.1968279701333	2.96891325706667	99.8051079997333	96.83619474266662	3473776.5	2.729125234818296E8	3	7939	0.17930623817423808	0.582989929175256	0.07417591539179103	423.2107238769531	423.2253112792969
1087	423.2353210449219	29.3923038021333					1	DETECTED	423.2353 m/z @29.39 [151020OFc1_NvH-0949-Control-27.raw]	423.2353210449219	29.3923038021333	2.71580793093333	97.4293201693333	94.71351223839997	5988415.5	3.68953378376071E8	3	7939	0.041405328561424426	1.1887665425148755	2.7629048033285106	423.225341796875	423.24530029296875
1088	423.2541198730469	29.9270440306667					1	DETECTED	423.2541 m/z @29.93 [151020OFc1_NvH-0949-Control-27.raw]	423.2541198730469	29.9270440306667	2.8901055856	95.4630030624	92.57289747680001	1711195.625	1.9101104511224812E8	2	7939	0.1004547248218266	0.6387510551708676	0.09663137104737182	423.2453308105469	423.25579833984375
1089	423.2658386230469	55.3187064872					1	DETECTED	423.2658 m/z @55.32 [151020OFc1_NvH-0949-Control-27.raw]	423.2658386230469	55.3187064872	3.28329944666667	97.8618506746667	94.57855122800002	5548614.0	4.824779233049464E8	2	7939	32.21005922825334	0.5128287852764266	0.00994064863703526	423.25592041015625	423.27581787109375
1090	423.2758483886719	19.3160081394667					1	DETECTED	423.2758 m/z @19.32 [151020OFc1_NvH-0949-Control-27.raw]	423.2758483886719	19.3160081394667	4.15801867306667	86.429041084	82.27102241093334	143383.953125	1.1920059724014048E8	0	7939	78.86898494754544	2.774558323602052	4.555177520280654	423.2758483886719	423.28460693359375
1091	423.31036376953125	90.9967600386667					1	DETECTED	423.3104 m/z @91.00 [151020OFc1_NvH-0949-Control-27.raw]	423.31036376953125	90.9967600386667	2.3688928656	92.3670989245333	89.99820605893329	79720.71875	1.6702078927633503E8	0	7939	0.6373212582006289	0.5077308578530424	0.006394636875703671	423.3009338378906	423.3201904296875
1092	423.346923828125	91.3415792370667					1	DETECTED	423.3469 m/z @91.34 [151020OFc1_NvH-0949-Control-27.raw]	423.346923828125	91.3415792370667	19.9265201154667	92.3545889466667	72.4280688312	86840.2109375	1.3763497556373993E8	0	7939	0.8368163847509464	0.5070924096546299	4.008549600987516	423.34552001953125	423.3569030761719
1093	423.390380859375	19.041071516					1	DETECTED	423.3904 m/z @19.04 [151020OFc1_NvH-0949-Control-27.raw]	423.390380859375	19.041071516	0.588308608266667	92.4571586376	91.86885002933333	440457.625	1.4716000730722836E8	0	7939	0.13280854936302688	17.931803560883157	648.4285940080669	423.3810729980469	423.4002380371094
1094	423.4204406738281	90.488182868					1	DETECTED	423.4204 m/z @90.49 [151020OFc1_NvH-0949-Control-27.raw]	423.4204406738281	90.488182868	4.0142597848	94.7047471866667	90.69048740186669	242922.40625	1.66189911939539E8	0	7939	1.4310523941039435	0.5080756415063582	0.01885376814423221	423.41082763671875	423.42999267578125
1095	423.4517822265625	19.294220668					1	DETECTED	423.4518 m/z @19.29 [151020OFc1_NvH-0949-Control-27.raw]	423.4517822265625	19.294220668	0.0974474930666667	99.8908513794667	99.79340388640003	277981.46875	1.4404301851385218E8	0	7939	1.2402035491913885	0.8030892399760113	0.12206871033647679	423.44183349609375	423.4577331542969
1096	423.4677429199219	13.5293820992					1	DETECTED	423.4677 m/z @13.53 [151020OFc1_NvH-0949-Control-27.raw]	423.4677429199219	13.5293820992	0.131998452	99.5791561728	99.44715772079999	2838927.0	1.647232312350603E8	4	7939	0.1797440461691231	33.45270378626935	0.8539604260612363	423.457763671875	423.4776611328125
1097	423.4874572753906	32.792578372					1	DETECTED	423.4875 m/z @32.79 [151020OFc1_NvH-0949-Control-27.raw]	423.4874572753906	32.792578372	1.21723501013333	97.1386325282667	95.92139751813336	213950.0	1.5210744213443288E8	0	7939	8.414384303502672	1.9793592604693702	0.48742102507571144	423.4777526855469	423.4974365234375
1098	423.49749755859375	14.1495165642667					1	DETECTED	423.4975 m/z @14.15 [151020OFc1_NvH-0949-Control-27.raw]	423.49749755859375	14.1495165642667	5.99697765173333	55.678244076	49.68126642426667	70047.4453125	7.952559102733532E7	0	7939	8.544547000300819	3.0469812507051506	0.002107149193125489	423.4974670410156	423.50006103515625
1099	423.5102233886719	16.8518989744					1	DETECTED	423.5102 m/z @16.85 [151020OFc1_NvH-0949-Control-27.raw]	423.5102233886719	16.8518989744	5.2798748344	94.581709212	89.3018343776	191041.859375	1.3551921602848303E8	0	7939	9.906305309820013	0.5311070581886379	0.4514304910798826	423.50030517578125	423.5201721191406
1100	423.5379333496094	20.560691648					1	DETECTED	423.5379 m/z @20.56 [151020OFc1_NvH-0949-Control-27.raw]	423.5379333496094	20.560691648	3.4380452112	87.5136414744	84.0755962632	155935.25	1.2767596819710916E8	0	7939	21.615613553582346	4.335900335992116	0.3600677524512489	423.528076171875	423.5418701171875
1101	423.5518798828125	23.5617039778667					1	DETECTED	423.5519 m/z @23.56 [151020OFc1_NvH-0949-Control-27.raw]	423.5518798828125	23.5617039778667	2.69666569333333	85.0700602925333	82.37339459919997	1082897.75	1.7917558595710135E8	3	7939	3.3184589742084114	1.6908418078358065	0.8306818717204617	423.54193115234375	423.5618591308594
1102	423.56524658203125	6.93573183653333					1	DETECTED	423.5652 m/z @6.94 [151020OFc1_NvH-0949-Control-27.raw]	423.56524658203125	6.93573183653333	3.93945646826667	96.3989094706667	92.45945300240002	648969.625	1.7769160214740926E8	3	7939	42.85038308971105	45.64994144469369	149.34762410875595	423.5619201660156	423.5686950683594
1103	423.5787048339844	46.1399912362667					1	DETECTED	423.5787 m/z @46.14 [151020OFc1_NvH-0949-Control-27.raw]	423.5787048339844	46.1399912362667	3.19569431946667	94.3159265616	91.12023224213333	775855.9375	1.785327825757548E8	3	7939	0.21581630416645936	0.5593374628807922	0.05972753764986131	423.56878662109375	423.58868408203125
1104	423.5907897949219	19.0796007557333					1	DETECTED	423.5908 m/z @19.08 [151020OFc1_NvH-0949-Control-27.raw]	423.5907897949219	19.0796007557333	3.6856990152	97.0742014576	93.3885024424	274959.34375	1.47310009690205E8	0	7939	13.013210447963576	0.5378090812618308	1.0597513417271611	423.5887451171875	423.6006774902344
1105	423.70361328125	27.3985641554667					1	DETECTED	423.7036 m/z @27.40 [151020OFc1_NvH-0949-Control-27.raw]	423.70361328125	27.3985641554667	5.2330546024	91.6554633469333	86.4224087445333	264295.9375	1.3168841948280011E8	0	7939	3.1762407649185107	3.0968759617532893	0.20694064892535455	423.6937255859375	423.7084655761719
1106	423.7184753417969	13.5480983077333					1	DETECTED	423.7185 m/z @13.55 [151020OFc1_NvH-0949-Control-27.raw]	423.7184753417969	13.5480983077333	3.35137809066667	98.3797200912	95.02834200053333	2708432.5	2.2603932782097608E8	4	7939	0.13766429126069113	2.2900587897579605	76.86972413549793	423.70849609375	423.7283630371094
1107	423.7320861816406	18.9048653773333					1	DETECTED	423.7321 m/z @18.90 [151020OFc1_NvH-0949-Control-27.raw]	423.7320861816406	18.9048653773333	3.96761222293333	98.0029726269333	94.03536040399997	1791611.75	1.889970736456152E8	2	7939	0.26680133813545126	1.6737298418947228	16.52333762660246	423.728515625	423.73516845703125
1108	423.74517822265625	35.7179906621333					1	DETECTED	423.7452 m/z @35.72 [151020OFc1_NvH-0949-Control-27.raw]	423.74517822265625	35.7179906621333	2.93903408506667	94.1037586242667	91.16472453920004	5784049.5	2.899357603514864E8	2	7939	0.2261211080251826	0.7213024665771122	0.2533665014023981	423.7351989746094	423.7551574707031
1109	423.7562561035156	29.9270440306667					1	DETECTED	423.7563 m/z @29.93 [151020OFc1_NvH-0949-Control-27.raw]	423.7562561035156	29.9270440306667	4.11970074106667	52.5693501413333	48.44964940026663	289565.125	8.253846151866017E7	0	7939	11.826389534382983	1.1390905776341755	0.002872565916660133	423.7552795410156	423.75762939453125
1110	423.7676696777344	55.3406186517333					1	DETECTED	423.7677 m/z @55.34 [151020OFc1_NvH-0949-Control-27.raw]	423.7676696777344	55.3406186517333	3.37064603866667	97.6887659704	94.31811993173334	2515238.5	2.3472429813072997E8	0	7939	0.2722818431634053	0.5048934168875379	0.013391072056963894	423.7577209472656	423.7774353027344
1111	423.7910461425781	19.0655468344					1	DETECTED	423.7910 m/z @19.07 [151020OFc1_NvH-0949-Control-27.raw]	423.7910461425781	19.0655468344	0.6565932608	97.3001035989333	96.64351033813331	160136.375	1.3382471603129904E8	0	7939	0.06823966678371818	3.908778936205159	1.3547584120977305	423.7817687988281	423.80078125
1112	423.8439025878906	16.8868819570667					1	DETECTED	423.8439 m/z @16.89 [151020OFc1_NvH-0949-Control-27.raw]	423.8439025878906	16.8868819570667	0.0052229464	99.9915373093333	99.9863143629333	122162.796875	1.388801170323629E8	0	7939	13.876045740670094	3.049360732692049	5.071348016116731	423.83465576171875	423.8538818359375
1113	423.8570556640625	29.4424161512					1	DETECTED	423.8571 m/z @29.44 [151020OFc1_NvH-0949-Control-27.raw]	423.8570556640625	29.4424161512	0.0052229464	99.0835748312	99.0783518848	60236.60546875	1.1434103357242575E8	0	7939	15.664654897567816	1.740933190006764	2.469055301641849	423.8539733886719	423.8602600097656
1114	423.87030029296875	11.4098351192					1	DETECTED	423.8703 m/z @11.41 [151020OFc1_NvH-0949-Control-27.raw]	423.87030029296875	11.4098351192	0.109103249066667	99.9231236621333	99.81402041306664	88799.3984375	1.4792171383276618E8	0	7939	0.1492866921442353	24.720388748061566	1.4745907246676782	423.8603210449219	423.8731384277344
1115	423.8831787109375	29.3923038021333					1	DETECTED	423.8832 m/z @29.39 [151020OFc1_NvH-0949-Control-27.raw]	423.8831787109375	29.3923038021333	0.0052229464	99.9915373093333	99.9863143629333	561154.125	1.676142403075955E8	0	7939	5.945038885168959	0.6818972028955859	0.644530217780566	423.8731994628906	423.8885192871094
1116	423.8985290527344	13.8830549168					1	DETECTED	423.8985 m/z @13.88 [151020OFc1_NvH-0949-Control-27.raw]	423.8985290527344	13.8830549168	0.039772904	99.7294486058667	99.68967570186669	3055669.0	2.4255523582810038E8	3	7939	3.686314496900824	83.34024254378379	3.470805008712292	423.8885498046875	423.9084777832031
1117	423.9126892089844	46.1799138888					1	DETECTED	423.9127 m/z @46.18 [151020OFc1_NvH-0949-Control-27.raw]	423.9126892089844	46.1799138888	0.0858953482666667	99.7187484117333	99.63285306346664	613470.25	1.4887864816331518E8	3	7939	1.4904182310718141	0.5542834425008909	0.06578000739985729	423.9085388183594	423.9225769042969
1118	423.93011474609375	38.6525036250667					1	DETECTED	423.9301 m/z @38.65 [151020OFc1_NvH-0949-Control-27.raw]	423.93011474609375	38.6525036250667	0.0283500773333333	99.9378544376	99.90950436026667	197440.453125	1.928486780541512E8	0	7939	32.470559610055325	1.4829148298085009	2.7128849751104522	423.9226989746094	423.9400939941406
1119	423.95281982421875	19.294220668					1	DETECTED	423.9528 m/z @19.29 [151020OFc1_NvH-0949-Control-27.raw]	423.95281982421875	19.294220668	0.0052229464	99.9016838112	99.8964608648	130638.46875	1.3072016710058479E8	0	7939	2.6898125038078824	2.622166412679412	15.630608732745463	423.9434509277344	423.9588928222656
1120	423.96893310546875	13.5293820992					1	DETECTED	423.9689 m/z @13.53 [151020OFc1_NvH-0949-Control-27.raw]	423.96893310546875	13.5293820992	0.0052229464	99.5359758293333	99.5307528829333	1387472.375	1.622621081835173E8	4	7939	0.12805912643783302	8.092391458746391	0.9650344105372454	423.9589538574219	423.9757995605469
1121	423.9858093261719	44.1705516984					1	DETECTED	423.9858 m/z @44.17 [151020OFc1_NvH-0949-Control-27.raw]	423.9858093261719	44.1705516984	0.247708175733333	99.9123467493333	99.66463857359996	1813330.375	1.6606833081067672E8	4	7939	0.2018381473518076	0.50798639828649	0.021605948335207452	423.9759216308594	423.995361328125
1122	424.06011962890625	62.1009908285333					1	DETECTED	424.0601 m/z @62.10 [151020OFc1_NvH-0949-Control-27.raw]	424.06011962890625	62.1009908285333	0.0744579285333333	99.9915373093333	99.91707938079996	46163.57421875	1.3636730823060137E8	0	7939	96.9610224942768	0.802460214952882	0.5607958222507683	424.0594787597656	424.06805419921875
1123	424.0782470703125	36.1345835936					1	DETECTED	424.0782 m/z @36.13 [151020OFc1_NvH-0949-Control-27.raw]	424.0782470703125	36.1345835936	1.2065621824	99.7834043338667	98.57684215146669	192545.265625	1.7554390095744076E8	0	7939	0.06434656611261147	1.5004491590076823	0.01322209485534013	424.06866455078125	424.0875244140625
1124	424.12579345703125	90.3673753136					1	DETECTED	424.1258 m/z @90.37 [151020OFc1_NvH-0949-Control-27.raw]	424.12579345703125	90.3673753136	15.4375233093333	99.4496813370667	84.0121580277334	373681.9375	1.3963822992744064E8	0	7939	0.06157473978156247	0.5006073739195765	1.0650838397279017	424.1158142089844	424.1347961425781
1125	424.13604736328125	90.3490762402667					1	DETECTED	424.1360 m/z @90.35 [151020OFc1_NvH-0949-Control-27.raw]	424.13604736328125	90.3490762402667	2.30770560853333	99.9915373093333	97.68383170079997	79414.875	1.6390825212885553E8	0	7939	42.987343012523944	0.5258351330623551	0.05200865982649344	424.13604736328125	424.14508056640625
1126	424.1665344238281	15.8371102712					1	DETECTED	424.1665 m/z @15.84 [151020OFc1_NvH-0949-Control-27.raw]	424.1665344238281	15.8371102712	0.131998452	91.7602951405333	91.6282966885333	73083.4375	1.2889265479415621E8	0	7939	75.75506784488859	2.9171488157287353	4.834297631457471	424.1569519042969	424.1707763671875
1127	424.18115234375	19.8410289581333					1	DETECTED	424.1812 m/z @19.84 [151020OFc1_NvH-0949-Control-27.raw]	424.18115234375	19.8410289581333	4.83163004586667	95.3368589234667	90.50522887760003	138772.390625	1.4043990910098568E8	0	7939	0.0944215830211057	3.6601888299663123	0.0536479114026747	424.1712341308594	424.1889953613281
1128	424.1990966796875	90.1165661477333					1	DETECTED	424.1991 m/z @90.12 [151020OFc1_NvH-0949-Control-27.raw]	424.1990966796875	90.1165661477333	0.599568790933333	98.8558278112	98.25625902026667	265440.75	1.4506613252962726E8	3	7939	78.75537001376878	0.5099327904062384	0.02575307230343319	424.18914794921875	424.20147705078125
1129	424.21148681640625	26.5616153528					1	DETECTED	424.2115 m/z @26.56 [151020OFc1_NvH-0949-Control-27.raw]	424.21148681640625	26.5616153528	3.0606557112	99.5685083312	96.50785262	4422967.5	3.040187124807975E8	2	7939	0.21492867753913814	3.207292083322119	365.6013582979649	424.2015075683594	424.2214660644531
1130	424.2223205566406	15.0614874669333					1	DETECTED	424.2223 m/z @15.06 [151020OFc1_NvH-0949-Control-27.raw]	424.2223205566406	15.0614874669333	3.07034924053333	89.4590049224	86.38865568186667	1338277.25	2.1364698919862452E8	3	7939	0.31799397943238716	1.327130482665852	5.303628358806484	424.22149658203125	424.2276611328125
1131	424.2376708984375	32.9854073802667					1	DETECTED	424.2377 m/z @32.99 [151020OFc1_NvH-0949-Control-27.raw]	424.2376708984375	32.9854073802667	2.33819364266667	98.0138349816	95.67564133893333	9691257.0	4.792846952990963E8	2	7939	0.0836353496041582	0.7714916964649762	0.349684803408266	424.2276916503906	424.2476501464844
1132	424.24932861328125	12.5934118266667					1	DETECTED	424.2493 m/z @12.59 [151020OFc1_NvH-0949-Control-27.raw]	424.24932861328125	12.5934118266667	2.75449062293333	95.6805133338667	92.92602271093337	1032849.25	1.735742160079619E8	3	7939	0.13128462975257094	46.802226522059556	142.9755855365766	424.2476806640625	424.25927734375
1133	424.2688293457031	55.3307790072					1	DETECTED	424.2688 m/z @55.33 [151020OFc1_NvH-0949-Control-27.raw]	424.2688293457031	55.3307790072	3.17637319013333	92.4751744429333	89.29880125279996	704791.0	1.6472067120220965E8	0	7939	0.2192565649651712	1.052444237209564	0.8908630830134481	424.2593994140625	424.27874755859375
1134	424.3274841308594	91.4958881674667					1	DETECTED	424.3275 m/z @91.50 [151020OFc1_NvH-0949-Control-27.raw]	424.3274841308594	91.4958881674667	20.8024851826667	93.4503802736	72.6478950909333	171921.28125	1.4395520202757135E8	0	7939	0.9838035032069143	0.5138237234565829	1.3447491092181107	424.32232666015625	424.3348083496094
1135	424.3634338378906	90.8950887690667					1	DETECTED	424.3634 m/z @90.90 [151020OFc1_NvH-0949-Control-27.raw]	424.3634338378906	90.8950887690667	3.28329944666667	97.7322071328	94.44890768613332	311810.28125	1.4986802527942663E8	0	7939	0.9081963412286314	1.436635940743068	2.4394834895865047	424.3560791015625	424.3733215332031
1136	424.4590759277344	37.2983291488					1	DETECTED	424.4591 m/z @37.30 [151020OFc1_NvH-0949-Control-27.raw]	424.4590759277344	37.2983291488	2.1847798624	97.3968564856	95.21207662319999	188921.921875	1.4071009348131105E8	0	7939	24.416549319693104	1.6073941522523956	0.11367908800807769	424.4496765136719	424.46295166015625
1137	424.4729919433594	15.0455999696					1	DETECTED	424.4730 m/z @15.05 [151020OFc1_NvH-0949-Control-27.raw]	424.4729919433594	15.0455999696	2.65854603813333	97.0742014576	94.41565541946667	1099699.375	1.54982040300707E8	0	7939	0.1772207854707748	13.031040875848928	5.90942823042231	424.4630126953125	424.48291015625
1138	424.49420166015625	30.3471700357333					1	DETECTED	424.4942 m/z @30.35 [151020OFc1_NvH-0949-Control-27.raw]	424.49420166015625	30.3471700357333	3.7047672656	92.03409424	88.3293269744	2898368.75	1.7908202271180525E8	0	7939	0.16066584549296792	0.9723224820115585	100.82059244297886	424.484375	424.5040588378906
1139	424.5044860839844	31.7989828554667					1	DETECTED	424.5045 m/z @31.80 [151020OFc1_NvH-0949-Control-27.raw]	424.5044860839844	31.7989828554667	3.30278693626667	85.8991305632	82.59634362693333	230369.15625	1.5426259338770282E8	0	7939	0.19740165544170551	2.1091603686826432	0.007931482979150771	424.50439453125	424.51434326171875
1140	424.5275573730469	16.6139762248					1	DETECTED	424.5276 m/z @16.61 [151020OFc1_NvH-0949-Control-27.raw]	424.5275573730469	16.6139762248	3.21536024373333	95.4630030624	92.24764281866668	77990.4921875	1.238238989580389E8	0	7939	3.3702131872599494	3.442431776125985	14.643963350132625	424.51763916015625	424.5277099609375
1141	424.5377502441406	45.4103580882667					1	DETECTED	424.5378 m/z @45.41 [151020OFc1_NvH-0949-Control-27.raw]	424.5377502441406	45.4103580882667	3.6194202416	94.1786388154667	90.5592185738667	166563.375	1.35702267000204E8	0	7939	32.442249958911866	1.2087766673828468	5.373879353166596E-4	424.52777099609375	424.5476379394531
1142	424.5589904785156	22.1466094557333					1	DETECTED	424.5590 m/z @22.15 [151020OFc1_NvH-0949-Control-27.raw]	424.5589904785156	22.1466094557333	4.3912203904	94.7238619029333	90.3326415125333	2316117.5	2.1516975456030673E8	3	7939	0.1424280237952651	0.8137234274487872	0.6332542578978141	424.5492858886719	424.5689697265625
1143	424.571044921875	26.4703432816					1	DETECTED	424.5710 m/z @26.47 [151020OFc1_NvH-0949-Control-27.raw]	424.571044921875	26.4703432816	1.8023424584	41.3772659704	39.574923512000005	209020.28125	6.3313865320720024E7	0	7939	18.016474441034593	0.8580102143660145	0.30713282288872584	424.5690002441406	424.5710754394531
1144	424.58111572265625	44.4322007776					1	DETECTED	424.5811 m/z @44.43 [151020OFc1_NvH-0949-Control-27.raw]	424.58111572265625	44.4322007776	1.97354511146667	97.7105569237333	95.73701181226663	3429303.75	1.954096201339435E8	3	7939	0.36233405413884157	0.5063199726437796	0.04179491382037315	424.5711364746094	424.5909118652344
1145	424.5946044921875	47.5754396162667					1	DETECTED	424.5946 m/z @47.58 [151020OFc1_NvH-0949-Control-27.raw]	424.5946044921875	47.5754396162667	0.383685604	85.8027272173333	85.4190416133333	261837.234375	1.6649546776060617E8	0	7939	31.662512356505914	1.1053775800979988	3.371522009986685E-4	424.591552734375	424.6043701171875
1146	424.6869201660156	26.1252914117333					1	DETECTED	424.6869 m/z @26.13 [151020OFc1_NvH-0949-Control-27.raw]	424.6869201660156	26.1252914117333	6.23227241226667	83.8191432205333	77.58687080826664	204426.171875	1.3331065901882361E8	0	7939	0.02276970254014543	2.5082135729294732	0.011394711739922386	424.6771240234375	424.6890869140625
1147	424.70013427734375	29.8221828101333					1	DETECTED	424.7001 m/z @29.82 [151020OFc1_NvH-0949-Control-27.raw]	424.70013427734375	29.8221828101333	5.5423138552	98.7374887224	93.1951748672	287657.625	1.356016532164289E8	0	7939	68.97910030381954	3.00681076318775	5.156969681440601	424.6902770996094	424.7001953125
1148	424.710205078125	27.9615454181333					1	DETECTED	424.7102 m/z @27.96 [151020OFc1_NvH-0949-Control-27.raw]	424.710205078125	27.9615454181333	3.36104663253333	95.3168338296	91.95578719706667	4173385.25	3.543878585375017E8	2	7939	0.4393260010995519	0.6004600780287453	0.13426131379015355	424.7002258300781	424.7201843261719
1149	424.720703125	23.1690915048					1	DETECTED	424.7207 m/z @23.17 [151020OFc1_NvH-0949-Control-27.raw]	424.720703125	23.1690915048	9.6484737128	93.6479591698667	83.9994854570667	358329.09375	1.697537359764377E8	0	7939	0.23373390927892856	0.5131409129614448	2.9963332046529496	424.72021484375	424.7210388183594
1150	424.7310485839844	41.2717154136					1	DETECTED	424.7310 m/z @41.27 [151020OFc1_NvH-0949-Control-27.raw]	424.7310485839844	41.2717154136	1.87260028106667	96.0356324837333	94.16303220266663	1.7146412E7	6.485940166385086E8	2	7939	0.19595654160076492	0.6674315115797007	0.03626795260493402	424.7210693359375	424.74102783203125
1151	424.7447509765625	30.3901591738667					1	DETECTED	424.7448 m/z @30.39 [151020OFc1_NvH-0949-Control-27.raw]	424.7447509765625	30.3901591738667	2.85129142106667	94.4798308629333	91.62853944186662	2355292.0	1.8816320803439376E8	0	7939	0.1936688422979742	0.7872317284023509	1.4756489190261093	424.7410583496094	424.7547302246094
1152	424.75897216796875	21.9785944442667					1	DETECTED	424.7590 m/z @21.98 [151020OFc1_NvH-0949-Control-27.raw]	424.75897216796875	21.9785944442667	3.5340462208	97.9702771093333	94.4362308885333	118336.796875	1.227545975676233E8	0	7939	18.930818441208473	3.968719831006052	10.609973885934519	424.7548522949219	424.7611083984375
1153	424.7711486816406	17.9462382554667					1	DETECTED	424.7711 m/z @17.95 [151020OFc1_NvH-0949-Control-27.raw]	424.7711486816406	17.9462382554667	0.8801486816	88.8218663749333	87.94171769333329	736657.75	1.562722284924716E8	2	7939	0.15521479257422044	3.171993418490093	17.34883924600967	424.7612609863281	424.78070068359375
1154	424.82281494140625	26.4803993613333					1	DETECTED	424.8228 m/z @26.48 [151020OFc1_NvH-0949-Control-27.raw]	424.82281494140625	26.4803993613333	2.1481096664	98.0793610309333	95.9312513645333	84041.6015625	1.4668334935279468E8	0	7939	27.15527187741037	1.9712746430211416	2.9425492860422837	424.8128662109375	424.8326110839844
1155	424.836181640625	37.0824152290667					1	DETECTED	424.8362 m/z @37.08 [151020OFc1_NvH-0949-Control-27.raw]	424.836181640625	37.0824152290667	0.0052229464	99.9915373093333	99.9863143629333	67634.3828125	1.4709173967917737E8	0	7939	80.84572319322031	1.3124961973188995	1.780777769223257	424.8328552246094	424.8434753417969
1156	424.8537902832031	26.1631514253333					1	DETECTED	424.8538 m/z @26.16 [151020OFc1_NvH-0949-Control-27.raw]	424.8537902832031	26.1631514253333	0.0052229464	99.9808999242667	99.9756769778667	339545.34375	1.3080691516006136E8	0	7939	0.025228557743659508	0.5275083470057927	2.8031518860220936	424.8438415527344	424.85894775390625
1157	424.8691711425781	29.0638809989333					1	DETECTED	424.8692 m/z @29.06 [151020OFc1_NvH-0949-Control-27.raw]	424.8691711425781	29.0638809989333	0.0052229464	99.9915373093333	99.9863143629333	440553.375	1.561173072841701E8	0	7939	0.06596157480710829	0.5082491049670913	0.7153653387128468	424.85919189453125	424.879150390625
1158	424.8805236816406	38.3725693181333					1	DETECTED	424.8805 m/z @38.37 [151020OFc1_NvH-0949-Control-27.raw]	424.8805236816406	38.3725693181333	0.0512058416	99.8908513794667	99.8396455378667	113596.125	1.65745157700331E8	0	7939	72.97094369697358	1.414475120571124	2.277520730564853	424.8791809082031	424.88812255859375
1159	424.89813232421875	38.3149616330667					1	DETECTED	424.8981 m/z @38.31 [151020OFc1_NvH-0949-Control-27.raw]	424.89813232421875	38.3149616330667	0.0052229464	99.9915373093333	99.9863143629333	4270422.0	2.5492309253484586E8	3	7939	0.16692573908326125	0.5207220939015875	0.021801430467163988	424.8881530761719	424.9081115722656
1160	424.9154052734375	44.4322007776					1	DETECTED	424.9154 m/z @44.43 [151020OFc1_NvH-0949-Control-27.raw]	424.9154052734375	44.4322007776	0.109103249066667	99.9485353933333	99.83943214426664	2213998.25	1.6927031017905313E8	3	7939	0.15853921068647026	0.5039068299367226	0.633660206757892	424.90814208984375	424.9253234863281
1161	424.9356994628906	51.3223329312					1	DETECTED	424.9357 m/z @51.32 [151020OFc1_NvH-0949-Control-27.raw]	424.9356994628906	51.3223329312	0.0052229464	99.9701156565333	99.9648927101333	221849.96875	1.3302253728721063E8	0	7939	3.6681134657406815	0.9648351014182831	1.3415502965483084	424.92572021484375	424.9456481933594
1162	424.9599609375	28.4668876792					1	DETECTED	424.9600 m/z @28.47 [151020OFc1_NvH-0949-Control-27.raw]	424.9599609375	28.4668876792	0.0167773677333333	99.8908513794667	99.87407401173336	348867.65625	1.4502996447012886E8	0	7939	14.232228113934514	0.5044517537885622	11.293865213127985	424.95001220703125	424.9645080566406
1163	424.97454833984375	18.7952910333333					1	DETECTED	424.9745 m/z @18.80 [151020OFc1_NvH-0949-Control-27.raw]	424.97454833984375	18.7952910333333	0.0052229464	99.9701156565333	99.9648927101333	735214.875	1.5292056072008258E8	4	7939	0.16809738951131337	0.6735606026919174	0.020094292711241555	424.9646301269531	424.9844970703125
1164	424.9955749511719	30.4106487493333					1	DETECTED	424.9956 m/z @30.41 [151020OFc1_NvH-0949-Control-27.raw]	424.9955749511719	30.4106487493333	0.0052229464	99.9485353933333	99.9433124469333	1070597.75	1.5680116995108604E8	4	7939	0.21792499160805434	0.5497917159423259	6.463078016624795	424.9856262207031	425.00543212890625
1165	425.0216369628906	26.2833536848					1	DETECTED	425.0216 m/z @26.28 [151020OFc1_NvH-0949-Control-27.raw]	425.0216369628906	26.2833536848	0.201641642133333	99.5144633192	99.31282167706667	163891.546875	1.4189427720302948E8	0	7939	0.2228857144448213	2.863882019647784	0.45758312925286543	425.01165771484375	425.0316162109375
1166	425.0330505371094	73.579125544					1	DETECTED	425.0331 m/z @73.58 [151020OFc1_NvH-0949-Control-27.raw]	425.0330505371094	73.579125544	2.8901055856	99.4604270888	96.5703215032	74522.53125	1.241990226773183E8	0	7939	0.3693165510014609	0.6632405078968696	0.3172494918412952	425.03173828125	425.0429992675781
1167	425.1665344238281	91.0188223602667					1	DETECTED	425.1665 m/z @91.02 [151020OFc1_NvH-0949-Control-27.raw]	425.1665344238281	91.0188223602667	4.6769459112	98.6077612125333	93.93081530133331	103885.71875	1.297565710710037E8	0	7939	0.049276169459517405	0.5480876791311425	0.09619348179338985	425.1582946777344	425.176513671875
1168	425.1873779296875	26.1527558930667					1	DETECTED	425.1874 m/z @26.15 [151020OFc1_NvH-0949-Control-27.raw]	425.1873779296875	26.1527558930667	5.71231803146667	90.9306317048	85.21831367333334	158677.59375	1.2932288394899943E8	0	7939	8.69515830599034	2.294848976575933	7.532600957895279	425.177490234375	425.1924743652344
1169	425.2025146484375	29.8543677026667					1	DETECTED	425.2025 m/z @29.85 [151020OFc1_NvH-0949-Control-27.raw]	425.2025146484375	29.8543677026667	5.2614333376	94.6572522165333	89.3958188789333	236252.875	1.4715625972475085E8	3	7939	7.927092051369939	2.1537594295272755	9.186609879262274	425.19256591796875	425.2025451660156
1170	425.2125549316406	27.8339344992					1	DETECTED	425.2126 m/z @27.83 [151020OFc1_NvH-0949-Control-27.raw]	425.2125549316406	27.8339344992	3.1668690088	99.611395636	96.44452662719999	1828301.25	2.876776403875504E8	4	7939	9.551005156347742	6.752644213454591	8.100494813038043	425.2026062011719	425.222412109375
1171	425.232421875	41.2717154136					1	DETECTED	425.2324 m/z @41.27 [151020OFc1_NvH-0949-Control-27.raw]	425.232421875	41.2717154136	3.21536024373333	98.5319981402667	95.31663789653336	7087448.5	5.959137568895953E8	2	7939	8.571891101667028	0.5098577827371857	0.038885912495870215	425.2224426269531	425.2424011230469
1172	425.2449951171875	28.9826481632					1	DETECTED	425.2450 m/z @28.98 [151020OFc1_NvH-0949-Control-27.raw]	425.2449951171875	28.9826481632	3.97687869653333	97.0742014576	93.09732276106666	5728945.0	3.252138216593491E8	2	7939	3.2249692964272114	0.5093884429480108	0.7636661180159973	425.242431640625	425.2549743652344
1173	425.2574462890625	51.076166932					1	DETECTED	425.2574 m/z @51.08 [151020OFc1_NvH-0949-Control-27.raw]	425.2574462890625	51.076166932	1.76199565813333	91.6231114202667	89.86111576213337	611212.625	1.6527963619519025E8	2	7939	0.2362594764293604	0.5116848923710128	0.027233108308228733	425.2550048828125	425.2674255371094
1174	425.26800537109375	50.3177231765333					1	DETECTED	425.2680 m/z @50.32 [151020OFc1_NvH-0949-Control-27.raw]	425.26800537109375	50.3177231765333	3.40915234373333	92.1032975781333	88.69414523439997	343099.5	1.5066009037407732E8	0	7939	33.470492721731624	1.0339052044253696	0.024490027993341046	425.2674560546875	425.27655029296875
1175	425.2812805175781	56.5302757736					1	DETECTED	425.2813 m/z @56.53 [151020OFc1_NvH-0949-Control-27.raw]	425.2812805175781	56.5302757736	21.5383520061333	92.0641103013333	70.5257582952	117412.3828125	1.6657891706303555E8	2	7939	0.21154471139863062	1.007743369068071	0.9982618868680123	425.27862548828125	425.29071044921875
1176	425.3109130859375	90.4664956658667					1	DETECTED	425.3109 m/z @90.47 [151020OFc1_NvH-0949-Control-27.raw]	425.3109130859375	90.4664956658667	0.588308608266667	99.8266101445333	99.23830153626663	565401.0625	2.0539951840680042E8	0	7939	0.07971538964439162	3.846697413562078	1.3534366258057828	425.30322265625	425.3207092285156
1177	425.3255920410156	90.7148756813333					1	DETECTED	425.3256 m/z @90.71 [151020OFc1_NvH-0949-Control-27.raw]	425.3255920410156	90.7148756813333	18.9878846650667	99.0835748312	80.0956901661333	106214.2890625	1.4756632781943065E8	0	7939	0.9163377811134978	0.5583371686954552	0.012370581268004043	425.3251037597656	425.3339538574219
1178	425.3484802246094	25.1064989338667					1	DETECTED	425.3485 m/z @25.11 [151020OFc1_NvH-0949-Control-27.raw]	425.3484802246094	25.1064989338667	25.1064989338667	92.3868489968	67.2803500629333	45844.33984375	1.1883029662751989E8	0	7939	66.75354847491064	null	null	425.3436584472656	425.3519287109375
1179	425.3624267578125	90.2351707392					1	DETECTED	425.3624 m/z @90.24 [151020OFc1_NvH-0949-Control-27.raw]	425.3624267578125	90.2351707392	0.0283500773333333	99.9915373093333	99.96318723199997	227213.125	3.723100396392266E8	0	7939	65.26439634452399	0.5082630868719602	0.009935815033722624	425.3529357910156	425.37213134765625
1180	425.41888427734375	9.77978473253333					1	DETECTED	425.4189 m/z @9.78 [151020OFc1_NvH-0949-Control-27.raw]	425.41888427734375	9.77978473253333	3.26380758773333	99.0608628349333	95.79705524719998	178967.109375	1.2486082962482351E8	0	7939	0.10370641182814566	3.958629316999224	49.67116794379736	425.4089660644531	425.4288635253906
1181	425.46051025390625	35.240110832					1	DETECTED	425.4605 m/z @35.24 [151020OFc1_NvH-0949-Control-27.raw]	425.46051025390625	35.240110832	3.7515919568	98.0138349816	94.2622430248	184960.328125	1.4209070671775773E8	0	7939	14.897883691722996	1.6538039065618786	0.09144723696800236	425.45068359375	425.4650573730469
1182	425.4750671386719	11.9793264626667					1	DETECTED	425.4751 m/z @11.98 [151020OFc1_NvH-0949-Control-27.raw]	425.4750671386719	11.9793264626667	2.66822514266667	98.4781397730667	95.80991463040003	1248892.875	1.8237629608578554E8	4	7939	0.20211255808538198	42.787469574741955	102.77789034167374	425.465087890625	425.4833984375
1183	425.4937438964844	26.0710378504					1	DETECTED	425.4937 m/z @26.07 [151020OFc1_NvH-0949-Control-27.raw]	425.4937438964844	26.0710378504	3.17637319013333	98.8020696216	95.62569643146666	4547139.0	2.0571141094334766E8	4	7939	0.1631957071850323	5.174414905333976	9.386184532490889	425.4838562011719	425.5035400390625
1184	425.5288391113281	15.0992934013333					1	DETECTED	425.5288 m/z @15.10 [151020OFc1_NvH-0949-Control-27.raw]	425.5288391113281	15.0992934013333	5.37612201973333	95.4415371493333	90.06541512959997	99518.3828125	1.3722895371238706E8	0	7939	2.725466909589761	4.631483473593751	0.18949509861725408	425.5193176269531	425.52996826171875
1185	425.540283203125	28.5818630248					1	DETECTED	425.5403 m/z @28.58 [151020OFc1_NvH-0949-Control-27.raw]	425.540283203125	28.5818630248	5.49272646106667	89.8981432309333	84.40541676986663	604236.1875	1.8769732934244502E8	3	7939	10.192679446626869	0.5534455150099538	0.02308274763168743	425.53033447265625	425.54083251953125
1186	425.55084228515625	5.81933339546667					1	DETECTED	425.5508 m/z @5.82 [151020OFc1_NvH-0949-Control-27.raw]	425.55084228515625	5.81933339546667	3.98627735866667	96.3349479096	92.34867055093333	4421370.5	2.4989463280590695E8	3	7939	0.12320287710493716	102.19337931196615	165.14291089469722	425.5408630371094	425.5608215332031
1187	425.562255859375	28.1506891637333					1	DETECTED	425.5623 m/z @28.15 [151020OFc1_NvH-0949-Control-27.raw]	425.562255859375	28.1506891637333	4.52576269413333	94.7390371504	90.21327445626666	3556191.25	2.115367742739771E8	3	7939	0.14679680849638643	30.038514394812683	0.03489056474179156	425.56085205078125	425.57220458984375
1188	425.5747985839844	33.1556600354667					1	DETECTED	425.5748 m/z @33.16 [151020OFc1_NvH-0949-Control-27.raw]	425.5747985839844	33.1556600354667	3.109142832	90.2861102493333	87.1769674173333	868465.625	1.8634060853858575E8	3	7939	15.678253765853292	0.5401223926846456	10.784436005658394	425.57232666015625	425.5836486816406
1189	425.5936584472656	22.1466094557333					1	DETECTED	425.5937 m/z @22.15 [151020OFc1_NvH-0949-Control-27.raw]	425.5936584472656	22.1466094557333	4.5730977816	97.9161294704	93.3430316888	1164495.25	1.643625419819361E8	3	7939	17.975717485163972	0.8783901849411431	0.21444084932796967	425.58367919921875	425.6036376953125
1190	425.61431884765625	9.25240105226667					1	DETECTED	425.6143 m/z @9.25 [151020OFc1_NvH-0949-Control-27.raw]	425.61431884765625	9.25240105226667	3.56249386	94.9733696549333	91.41087579493329	882112.5625	1.352013805758593E8	0	7939	0.2561421799455612	1.1670509301318173	0.9230168655405951	425.6043395996094	425.6242980957031
1191	425.67376708984375	18.6774528914667					1	DETECTED	425.6738 m/z @18.68 [151020OFc1_NvH-0949-Control-27.raw]	425.67376708984375	18.6774528914667	6.64090340426667	98.1777139090667	91.53681050480003	308048.21875	1.450126964389246E8	0	7939	0.14662026344121415	0.14865287559393786	1.2587094436599184	425.6645812988281	425.67803955078125
1192	425.6881103515625	36.0093880290667					1	DETECTED	425.6881 m/z @36.01 [151020OFc1_NvH-0949-Control-27.raw]	425.6881103515625	36.0093880290667	3.57199595786667	84.0364905672	80.46449460933333	771953.625	1.2777406598194459E8	4	7939	0.15047235321640073	2.097671264384443	2.3493322387865905	425.6786193847656	425.6980895996094
1193	425.7040710449219	20.2196207722667					1	DETECTED	425.7041 m/z @20.22 [151020OFc1_NvH-0949-Control-27.raw]	425.7040710449219	20.2196207722667	4.10968790373333	98.0138349816	93.90414707786667	140493.484375	1.3975927391555288E8	0	7939	9.98928473867554	4.411688777817835	0.5543464787103312	425.69818115234375	425.7041015625
1194	425.714111328125	27.8580093981333					1	DETECTED	425.7141 m/z @27.86 [151020OFc1_NvH-0949-Control-27.raw]	425.714111328125	27.8580093981333	3.7234800096	86.7725123432	83.04903233360001	487170.125	1.5958864418603945E8	0	7939	0.49689712268973096	0.5948348486210812	0.07054784012853062	425.7041320800781	425.71435546875
1195	425.724365234375	33.0673350290667					1	DETECTED	425.7244 m/z @33.07 [151020OFc1_NvH-0949-Control-27.raw]	425.724365234375	33.0673350290667	3.5435046792	99.7509421608	96.2074374816	3476520.75	3.856143612888952E8	2	7939	12.153778545382334	0.7442789537102488	0.08157530062433621	425.7143859863281	425.7342529296875
1196	425.7442626953125	26.0498732685333					1	DETECTED	425.7443 m/z @26.05 [151020OFc1_NvH-0949-Control-27.raw]	425.7442626953125	26.0498732685333	2.7739699664	99.2234773298667	96.4495073634667	4295548.5	4.5054944606143934E8	2	7939	11.519054206938755	0.7217586770377588	0.01965097242705138	425.7342834472656	425.7542419433594
1197	425.75433349609375	45.6582346032					1	DETECTED	425.7543 m/z @45.66 [151020OFc1_NvH-0949-Control-27.raw]	425.75433349609375	45.6582346032	4.76243053413333	82.9702548818667	78.20782434773336	773262.6875	1.5837197280330378E8	0	7939	34.67523266662544	0.5019038038289722	0.006048657393886447	425.7542724609375	425.7561340332031
1198	425.7663879394531	23.4723065192					1	DETECTED	425.7664 m/z @23.47 [151020OFc1_NvH-0949-Control-27.raw]	425.7663879394531	23.4723065192	1.60588467653333	88.8503345906667	87.24444991413337	1.4461494E7	3.68265241022232E8	2	7939	0.17746445648587894	0.5128355817213893	0.021156799761922567	425.7569580078125	425.775634765625
1199	425.79034423828125	3.64793055626667					1	DETECTED	425.7903 m/z @3.65 [151020OFc1_NvH-0949-Control-27.raw]	425.79034423828125	3.64793055626667	1.42472870666667	97.9486812594667	96.52395255280003	168548.34375	1.2590964006739308E8	2	7939	0.1383171906801839	1.625973789469586	2.3689162803429156	425.7803955078125	425.79937744140625
1200	425.8147888183594	9.26187625386667					1	DETECTED	425.8148 m/z @9.26 [151020OFc1_NvH-0949-Control-27.raw]	425.8147888183594	9.26187625386667	1.37167296293333	99.6973782152	98.32570525226667	909526.0625	1.5175668816372988E8	0	7939	0.1848732287534922	1.8621828768635211	5.3655357510348685	425.804931640625	425.82452392578125
1201	425.8578186035156	14.7424621896					1	DETECTED	425.8578 m/z @14.74 [151020OFc1_NvH-0949-Control-27.raw]	425.8578186035156	14.7424621896	0.0167773677333333	99.9592918456	99.94251447786667	108952.8671875	1.3427009019747058E8	0	7939	2.0823558218068037	7.327790245308151	0.16100446342088023	425.84844970703125	425.86480712890625
1202	425.87481689453125	28.5966152032					1	DETECTED	425.8748 m/z @28.60 [151020OFc1_NvH-0949-Control-27.raw]	425.87481689453125	28.5966152032	0.0858953482666667	99.9915373093333	99.90564196106664	592464.8125	1.5491746303976837E8	0	7939	0.051278803541361384	0.5365723372503755	0.15303565340502157	425.8648681640625	425.8771057128906
1203	425.8871154785156	17.2384171786667					1	DETECTED	425.8871 m/z @17.24 [151020OFc1_NvH-0949-Control-27.raw]	425.8871154785156	17.2384171786667	0.0167773677333333	99.8266101445333	99.80983277679996	4706821.0	3.1538289535830534E8	3	7939	17.416964374521783	1.75839068423754	0.08823057052590509	425.87713623046875	425.8970947265625
1204	425.9014587402344	23.6125092058667					1	DETECTED	425.9015 m/z @23.61 [151020OFc1_NvH-0949-Control-27.raw]	425.9014587402344	23.6125092058667	0.0052229464	99.9231236621333	99.91790071573331	1625138.5	1.8668757460309753E8	3	7939	0.169038650290549	0.7288841201501748	5.225795867307676	425.89715576171875	425.9113464355469
1205	425.91888427734375	40.2070252538667					1	DETECTED	425.9189 m/z @40.21 [151020OFc1_NvH-0949-Control-27.raw]	425.91888427734375	40.2070252538667	0.0512058416	99.9231236621333	99.87191782053331	949452.375	1.5592175312274572E8	0	7939	5.643249712807112	0.502596907972085	0.30635767541030773	425.91156005859375	425.9288635253906
1206	425.93890380859375	36.0093880290667					1	DETECTED	425.9389 m/z @36.01 [151020OFc1_NvH-0949-Control-27.raw]	425.93890380859375	36.0093880290667	0.0052229464	99.9915373093333	99.9863143629333	593543.5625	1.468793504222003E8	0	7939	0.050968289851034854	0.5667107742360595	75.83620644815684	425.9289245605469	425.9488220214844
1207	425.95428466796875	24.1964795453333					1	DETECTED	425.9543 m/z @24.20 [151020OFc1_NvH-0949-Control-27.raw]	425.95428466796875	24.1964795453333	0.0167773677333333	99.9592918456	99.94251447786667	105878.9296875	1.2141091899531479E8	0	7939	13.09463472503722	2.6682611248744137	5.945744674392298	425.94903564453125	425.9642028808594
1208	425.9743957519531	33.0673350290667					1	DETECTED	425.9744 m/z @33.07 [151020OFc1_NvH-0949-Control-27.raw]	425.9743957519531	33.0673350290667	0.0052229464	99.3201598701333	99.3149369237333	245723.015625	1.4354258425314242E8	0	7939	0.2980806798403819	1.9474138870260074	0.01674530079609197	425.9645690917969	425.9743957519531
1209	425.98443603515625	38.0117832669333					1	DETECTED	425.9844 m/z @38.01 [151020OFc1_NvH-0949-Control-27.raw]	425.98443603515625	38.0117832669333	0.0052229464	99.4604270888	99.4552041424	851542.375	1.451065196070854E8	0	7939	26.108768275477146	0.6065366814868296	0.13480401188968513	425.9744567871094	425.98486328125
1210	425.994873046875	26.0498732685333					1	DETECTED	425.9949 m/z @26.05 [151020OFc1_NvH-0949-Control-27.raw]	425.994873046875	26.0498732685333	1.1317962288	99.9915373093333	98.8597410805333	2089576.0	1.7276976227803734E8	0	7939	0.17304797542316663	0.597145282079187	19.750950572681255	425.98492431640625	426.0045471191406
1211	426.0152587890625	9.26187625386667					1	DETECTED	426.0153 m/z @9.26 [151020OFc1_NvH-0949-Control-27.raw]	426.0152587890625	9.26187625386667	3.4380452112	99.3524032112	95.914358	564384.0625	1.4236621829908216E8	0	7939	0.16198041690433307	58.642813887401545	5.446505461250953	426.00555419921875	426.0250244140625
1212	426.02728271484375	22.2947036082667					1	DETECTED	426.0273 m/z @22.29 [151020OFc1_NvH-0949-Control-27.raw]	426.02728271484375	22.2947036082667	0.746771148	99.858767912	99.11199676400001	137424.609375	1.3099121087224056E8	0	7939	9.307316517995666	2.5078089324667805	15.0502031930195	426.0254821777344	426.03692626953125
1213	426.05584716796875	26.2833536848					1	DETECTED	426.0558 m/z @26.28 [151020OFc1_NvH-0949-Control-27.raw]	426.05584716796875	26.2833536848	0.679384429333333	99.6328493034667	98.95346487413336	191633.3125	1.440035753000081E8	0	7939	0.1511594832093337	2.33127868131313	0.17649564041959265	426.0459899902344	426.065673828125
1214	426.0681457519531	34.169835576					1	DETECTED	426.0681 m/z @34.17 [151020OFc1_NvH-0949-Control-27.raw]	426.0681457519531	34.169835576	0.531665031466667	99.9808999242667	99.44923489280002	182631.09375	1.4065679418017188E8	0	7939	0.15760576889650224	1.4771700137932824	1397.7626909885446	426.0662536621094	426.0780944824219
[truncated: 31,811 more rows]
