# Supplementary material for: MSFC: a new feature construction method for accurate diagnosis of mass spectrometry data
Source: Sci Rep. 2023 Sep 21;13:15694. doi: 10.1038/s41598-023-42395-5 (PMC10514077; doi:10.1038/s41598-023-42395-5)
Supplement: Supplementary file 1 — Supplementary Information. [file 41598_2023_42395_MOESM1_ESM.zip › dataset/CRLM dataset/control/control28.csv]

row ID	row m/z	row retention time	row identity (main ID)	row identity (all IDs)	row identity (main ID + details)	row comment	row number of detected peaks	151020OFc1_NvH-0949-Control-28.raw Peak status	151020OFc1_NvH-0949-Control-28.raw Peak name	151020OFc1_NvH-0949-Control-28.raw Peak m/z	151020OFc1_NvH-0949-Control-28.raw Peak RT	151020OFc1_NvH-0949-Control-28.raw Peak RT start	151020OFc1_NvH-0949-Control-28.raw Peak RT end	151020OFc1_NvH-0949-Control-28.raw Peak duration time	151020OFc1_NvH-0949-Control-28.raw Peak height	151020OFc1_NvH-0949-Control-28.raw Peak area	151020OFc1_NvH-0949-Control-28.raw Peak charge	151020OFc1_NvH-0949-Control-28.raw Peak # data points	151020OFc1_NvH-0949-Control-28.raw Peak FWHM	151020OFc1_NvH-0949-Control-28.raw Peak tailing factor	151020OFc1_NvH-0949-Control-28.raw Peak asymmetry factor	151020OFc1_NvH-0949-Control-28.raw Peak m/z min	151020OFc1_NvH-0949-Control-28.raw Peak m/z max
1	400.01849365234375	27.040555676					1	DETECTED	400.0185 m/z @27.04 [151020OFc1_NvH-0949-Control-28.raw]	400.01849365234375	27.040555676	0.0588865418666667	99.9152919072	99.85640536533333	89246.3515625	1.174383965696626E8	0	8001	0.16052327159166424	1.921124086861394	6.322450995067606	400.00860595703125	400.028076171875
2	400.0380859375	43.3068992698667					1	DETECTED	400.0381 m/z @43.31 [151020OFc1_NvH-0949-Control-28.raw]	400.0380859375	43.3068992698667	0.0357383784	99.607601964	99.5718635856	228031.5625	1.1169780213411176E8	0	8001	0.12097968814974536	1.4575733733309435	0.10619783280632923	400.0281677246094	400.0479736328125
3	400.1248779296875	91.0214791122667					1	DETECTED	400.1249 m/z @91.02 [151020OFc1_NvH-0949-Control-28.raw]	400.1248779296875	91.0214791122667	2.9675391424	99.9365416304	96.969002488	123378.2265625	1.1009145523653258E8	0	8001	1.0250354752127038	0.5506227348894561	0.0045887670846403794	400.1165771484375	400.1335144042969
4	400.1538391113281	82.1425095304					1	DETECTED	400.1538 m/z @82.14 [151020OFc1_NvH-0949-Control-28.raw]	400.1538391113281	82.1425095304	5.79878072746667	98.8044294837333	93.00564875626664	110868.71875	1.2147893831494947E8	0	8001	54.876336709069655	0.6091243525472986	0.12508146201513837	400.1445007324219	400.1625671386719
5	400.1853942871094	17.7102704813333					1	DETECTED	400.1854 m/z @17.71 [151020OFc1_NvH-0949-Control-28.raw]	400.1853942871094	17.7102704813333	3.4866087752	99.2077710106667	95.7211622354667	238970.875	1.1489781604001254E8	0	8001	0.1604144125747169	0.7730982495308069	1.0363486454298454	400.1755065917969	400.1868591308594
6	400.1969909667969	24.6432189741333					1	DETECTED	400.1970 m/z @24.64 [151020OFc1_NvH-0949-Control-28.raw]	400.1969909667969	24.6432189741333	2.83092425146667	99.1439239221333	96.31299967066663	552443.3125	1.3703928595979598E8	3	8001	4.112912622819408	1.1972765993395242	0.32518293291534855	400.18701171875	400.19708251953125
7	400.20709228515625	10.9145149954667					1	DETECTED	400.2071 m/z @10.91 [151020OFc1_NvH-0949-Control-28.raw]	400.20709228515625	10.9145149954667	2.60197063813333	95.7835604328	93.18158979466668	966415.5625	1.6253764931897426E8	2	8001	0.138393556591911	2.703441873646252	2.5950742671779072	400.1971130371094	400.21209716796875
8	400.22210693359375	20.1930697674667					1	DETECTED	400.2221 m/z @20.19 [151020OFc1_NvH-0949-Control-28.raw]	400.22210693359375	20.1930697674667	2.01027509066667	99.0801249002667	97.06984980960003	4747304.5	5.3212099327308506E8	3	8001	1.5123234998461186	1.856120685886999	0.406223440663001	400.2121276855469	400.2314147949219
9	400.2414245605469	35.5220717717333					1	DETECTED	400.2414 m/z @35.52 [151020OFc1_NvH-0949-Control-28.raw]	400.2414245605469	35.5220717717333	0.8198128032	99.8624927290667	99.04267992586671	8.5523664E7	1.9859442012731683E9	3	8001	0.3497542474274553	1.091753348554376	1.0145221037326526	400.2314453125	400.2513732910156
10	400.2592468261719	77.0022702170667					1	DETECTED	400.2592 m/z @77.00 [151020OFc1_NvH-0949-Control-28.raw]	400.2592468261719	77.0022702170667	0.8198128032	99.4765406626667	98.6567278594667	923730.5625	1.7485116066282102E8	2	8001	0.4666012021476291	0.6968524875026472	0.21917622644844126	400.2515869140625	400.26922607421875
11	400.2765808105469	20.2956082512					1	DETECTED	400.2766 m/z @20.30 [151020OFc1_NvH-0949-Control-28.raw]	400.2765808105469	20.2956082512	0.5286418392	99.0907805581333	98.5621387189333	277761.9375	1.084781726409832E8	0	8001	0.20722463455970086	0.5117873218025792	14.45733006903135	400.2692565917969	400.2854919433594
12	400.3056945800781	91.5461816757333					1	DETECTED	400.3057 m/z @91.55 [151020OFc1_NvH-0949-Control-28.raw]	400.3056945800781	91.5461816757333	16.1106512146667	94.1669166184	78.05626540373329	98535.8828125	1.1154566123701487E8	0	8001	0.432532313875285	0.5173706934030198	0.9224219268213539	400.2957763671875	400.31561279296875
13	400.3392028808594	89.9141189808					1	DETECTED	400.3392 m/z @89.91 [151020OFc1_NvH-0949-Control-28.raw]	400.3392028808594	89.9141189808	4.479756172	99.7671794301333	95.2874232581333	97104.078125	1.3486770539201456E8	0	8001	87.1668160537848	0.5576645048046077	0.0213410125587714	400.3314208984375	400.3490905761719
14	400.3497619628906	40.4544233930667					1	DETECTED	400.3498 m/z @40.45 [151020OFc1_NvH-0949-Control-28.raw]	400.3497619628906	40.4544233930667	0.0126320581333333	100.000063639733	99.98743158159967	29357.146484375	9.67690467867105E7	0	8001	94.63388905995205	1.2080066942562884	1.4833417863422962	400.3492126464844	400.3594970703125
15	400.42034912109375	27.0678533376					1	DETECTED	400.4203 m/z @27.07 [151020OFc1_NvH-0949-Control-28.raw]	400.42034912109375	27.0678533376	2.8893571416	61.8783694584	58.9890123168	61690.40625	7.7597187098756E7	0	8001	16.02667931321176	1.2905041289211887	2.1772872064607025	400.4104919433594	400.4302978515625
16	400.44366455078125	36.905987224					1	DETECTED	400.4437 m/z @36.91 [151020OFc1_NvH-0949-Control-28.raw]	400.44366455078125	36.905987224	2.7812619344	97.7642683690667	94.98300643466669	419728.84375	1.1299451105408596E8	0	8001	0.039553118211259175	0.4863040444833571	0.012970982262449344	400.4336853027344	400.4536437988281
17	400.4602355957031	13.3770871658667					1	DETECTED	400.4602 m/z @13.38 [151020OFc1_NvH-0949-Control-28.raw]	400.4602355957031	13.3770871658667	3.05514076533333	90.446512784	87.39137201866667	178173.46875	1.1664178603468189E8	0	8001	1.5321787906135604	11.033455644521675	2.077078061039293	400.45379638671875	400.4626770019531
18	400.4726867675781	20.1930697674667					1	DETECTED	400.4727 m/z @20.19 [151020OFc1_NvH-0949-Control-28.raw]	400.4726867675781	20.1930697674667	3.645988044	97.0071855464	93.36119750239999	1656487.125	1.802307791743034E8	4	8001	1.7357301172955744	1.6898505676704654	2.799405605717978	400.46270751953125	400.482666015625
19	400.4961242675781	10.3585273714667					1	DETECTED	400.4961 m/z @10.36 [151020OFc1_NvH-0949-Control-28.raw]	400.4961242675781	10.3585273714667	2.91891523626667	94.8404982461333	91.92158300986662	1128928.75	1.2538170639143491E8	4	8001	0.15173456088307624	4.18716839220184	0.8195291773524829	400.486328125	400.505615234375
20	400.5265808105469	13.36812198					1	DETECTED	400.5266 m/z @13.37 [151020OFc1_NvH-0949-Control-28.raw]	400.5265808105469	13.36812198	4.42331305066667	97.8529638309333	93.42965078026664	198140.15625	1.2646258283330719E8	3	8001	4.456570307021648	0.5522645494913325	6.446966732375557	400.5166015625	400.531494140625
21	400.54150390625	10.9549144605333					1	DETECTED	400.5415 m/z @10.95 [151020OFc1_NvH-0949-Control-28.raw]	400.54150390625	10.9549144605333	1.8765306552	82.4397169245333	80.5631862693333	566418.8125	1.2642396461619242E8	3	8001	0.11898919562349342	6.548418449401592	7.442676832639331	400.53155517578125	400.5514831542969
22	400.5594482421875	14.2977886304					1	DETECTED	400.5594 m/z @14.30 [151020OFc1_NvH-0949-Control-28.raw]	400.5594482421875	14.2977886304	2.70194434586667	99.2077710106667	96.50582666480004	371973.71875	1.3019858175358821E8	0	8001	0.1670215573493934	7.576559768030626	2.3869056586069894	400.551513671875	400.56304931640625
23	400.57305908203125	35.5220717717333					1	DETECTED	400.5731 m/z @35.52 [151020OFc1_NvH-0949-Control-28.raw]	400.57305908203125	35.5220717717333	3.17932276746667	99.9895283904	96.81020562293332	5.6785552E7	1.3806374793875453E9	3	8001	0.3393840525327718	1.0998563255310554	0.9523064688477879	400.5632019042969	400.5829772949219
24	400.58349609375	23.8056074890667					1	DETECTED	400.5835 m/z @23.81 [151020OFc1_NvH-0949-Control-28.raw]	400.58349609375	23.8056074890667	2.11343191493333	99.9471208626667	97.83368894773336	706201.5625	1.0783487792883563E8	0	8001	0.11664904393514774	1.5867969227109342	2.166528786257246	400.58306884765625	400.5931701660156
25	400.5969543457031	35.9199585210667					1	DETECTED	400.5970 m/z @35.92 [151020OFc1_NvH-0949-Control-28.raw]	400.5969543457031	35.9199585210667	3.17932276746667	74.5438378906667	71.36451512320002	57629.99609375	1.0359276514130974E8	0	8001	66.42355731848212	1.1296737603779075	1.2563262820647538	400.59368896484375	400.59844970703125
26	400.6087341308594	31.7370274992					1	DETECTED	400.6087 m/z @31.74 [151020OFc1_NvH-0949-Control-28.raw]	400.6087341308594	31.7370274992	3.255046796	96.8127922098667	93.5577454138667	294205.5	1.1549074033172716E8	0	8001	0.0757632326896065	0.5022313103834691	1.3177351764623098	400.59881591796875	400.61871337890625
27	400.6250915527344	24.8758890685333					1	DETECTED	400.6251 m/z @24.88 [151020OFc1_NvH-0949-Control-28.raw]	400.6250915527344	24.8758890685333	3.24504677973333	96.9754567541333	93.73040997439998	258358.109375	1.0603895474175687E8	0	8001	0.19023934131349307	95.29277446467627	0.055155248022970046	400.6188049316406	400.6338195800781
28	400.6438293457031	37.01746524					1	DETECTED	400.6438 m/z @37.02 [151020OFc1_NvH-0949-Control-28.raw]	400.6438293457031	37.01746524	1.28575815466667	99.0907805581333	97.80502240346664	429032.71875	1.1669754616613787E8	0	8001	0.09075759809540784	0.6818220660767096	0.9943334504139165	400.6339416503906	400.653076171875
29	400.6954040527344	38.3650143477333					1	DETECTED	400.6954 m/z @38.37 [151020OFc1_NvH-0949-Control-28.raw]	400.6954040527344	38.3650143477333	3.81435720186667	98.8784375058667	95.06408030400003	1151666.0	1.266706877258465E8	2	8001	1.552492753541891	0.5056680846769207	0.01354717427314463	400.6855773925781	400.7037658691406
30	400.71380615234375	23.4984525226667					1	DETECTED	400.7138 m/z @23.50 [151020OFc1_NvH-0949-Control-28.raw]	400.71380615234375	23.4984525226667	2.34934628426667	99.8201348176	97.47078853333333	1205754.75	1.8687907047073996E8	4	8001	4.549443825845927	0.8627367078960964	0.7732508275712975	400.7038269042969	400.7237548828125
31	400.72406005859375	20.1550701026667					1	DETECTED	400.7241 m/z @20.16 [151020OFc1_NvH-0949-Control-28.raw]	400.72406005859375	20.1550701026667	4.91204945573333	27.1837041472	22.271654691466672	493526.21875	2.961806737127043E7	0	8001	0.2661072504476074	1.0992733572231117	10.461955844851378	400.72381591796875	400.7249450683594
32	400.7349548339844	18.5569071189333					1	DETECTED	400.7350 m/z @18.56 [151020OFc1_NvH-0949-Control-28.raw]	400.7349548339844	18.5569071189333	1.66866639573333	99.6926697989333	98.02400340319997	802520.875	1.8260732304414317E8	2	8001	2.3984411642466803	1.6001816612858504	0.44092016975523896	400.7249755859375	400.73760986328125
33	400.7476501464844	40.4431296885333					1	DETECTED	400.7477 m/z @40.44 [151020OFc1_NvH-0949-Control-28.raw]	400.7476501464844	40.4431296885333	1.7111576504	98.7091372082667	96.9979795578667	4304620.5	2.679787269170724E8	2	8001	19.240848773306595	0.5147387268084191	0.018022643498360302	400.73773193359375	400.7575988769531
34	400.77117919921875	22.0425440829333					1	DETECTED	400.7712 m/z @22.04 [151020OFc1_NvH-0949-Control-28.raw]	400.77117919921875	22.0425440829333	4.27333958773333	99.4660114389333	95.19267185119996	9982316.0	2.1297975470837295E8	2	8001	0.16389149920715695	1.356080904800713	1.3734754492864063	400.76171875	400.7811279296875
35	400.7836608886719	14.267885388					1	DETECTED	400.7837 m/z @14.27 [151020OFc1_NvH-0949-Control-28.raw]	400.7836608886719	14.267885388	2.652082544	99.1865361869333	96.5344536429333	160939.40625	9.827966934398396E7	0	8001	0.12368408141586151	4.0215714052142	0.020122503841408495	400.7814025878906	400.7931213378906
36	400.8009948730469	36.8036301410667					1	DETECTED	400.8010 m/z @36.80 [151020OFc1_NvH-0949-Control-28.raw]	400.8009948730469	36.8036301410667	1.21042159653333	99.2077710106667	97.99734941413337	36518.296875	1.0489395741452345E8	0	8001	91.13187322525152	1.4491353893241754	1.8781707925812507	400.79376220703125	400.8023376464844
37	400.82568359375	24.8850490890667					1	DETECTED	400.8257 m/z @24.89 [151020OFc1_NvH-0949-Control-28.raw]	400.82568359375	24.8850490890667	1.22108396986667	99.8413093392	98.62022536933333	333041.25	1.1137204897858173E8	0	8001	0.08931392114342174	1.6965876923832603	0.44471569606351163	400.8157653808594	400.83563232421875
38	400.844482421875	36.9796994336					1	DETECTED	400.8445 m/z @36.98 [151020OFc1_NvH-0949-Control-28.raw]	400.844482421875	36.9796994336	0.369001953333333	99.218343876	98.84934192266667	248617.8125	1.0201486708867362E8	0	8001	0.21212500462694095	1.7031079302657093	0.007154689655599759	400.835693359375	400.8544616699219
39	400.859130859375	15.6270905685333					1	DETECTED	400.8591 m/z @15.63 [151020OFc1_NvH-0949-Control-28.raw]	400.859130859375	15.6270905685333	0.0241695341333333	99.9576413216	99.93347178746666	147403.453125	1.1149864509308955E8	0	8001	0.21952882701516785	7.956846029988448	1.4390936158361427	400.8544921875	400.8653564453125
40	400.8753662109375	10.9549144605333					1	DETECTED	400.8754 m/z @10.95 [151020OFc1_NvH-0949-Control-28.raw]	400.8753662109375	10.9549144605333	0.0126320581333333	99.9152919072	99.90265984906667	209057.03125	1.2541226252631456E8	0	8001	4.255768920841513	0.6660259732464595	1.2355506769520688	400.8653869628906	400.8776550292969
41	400.8876647949219	26.7027573208					1	DETECTED	400.8877 m/z @26.70 [151020OFc1_NvH-0949-Control-28.raw]	400.8876647949219	26.7027573208	0.0126320581333333	99.9576413216	99.94500926346666	3200938.5	1.6950940591553134E8	3	8001	0.10975211380408467	0.5448011547191158	1.554428823657246	400.877685546875	400.8960876464844
42	400.9060974121094	35.5220717717333					1	DETECTED	400.9061 m/z @35.52 [151020OFc1_NvH-0949-Control-28.raw]	400.9060974121094	35.5220717717333	0.0357383784	99.9895283904	99.953790012	2.2934114E7	5.954004581408147E8	0	8001	0.2881908781303011	1.1036520642047505	0.985862676025565	400.8961181640625	400.91607666015625
43	400.91650390625	50.7798347365333					1	DETECTED	400.9165 m/z @50.78 [151020OFc1_NvH-0949-Control-28.raw]	400.91650390625	50.7798347365333	0.0357383784	100.000063639733	99.964325261333	1183322.125	1.5412405979629606E8	3	8001	10.872902330713941	0.5150978580691212	0.04700644308121319	400.9161376953125	400.9264831542969
44	400.93267822265625	35.9474751917333					1	DETECTED	400.9327 m/z @35.95 [151020OFc1_NvH-0949-Control-28.raw]	400.93267822265625	35.9474751917333	3.77723251893333	99.9576413216	96.18040880266666	58559.25390625	1.2880436328339244E8	0	8001	87.66113903142399	1.608982791836273	2.297893687919158	400.926513671875	400.9330139160156
45	400.94317626953125	31.7370274992					1	DETECTED	400.9432 m/z @31.74 [151020OFc1_NvH-0949-Control-28.raw]	400.94317626953125	31.7370274992	0.0126320581333333	99.7140736392	99.70144158106666	270747.4375	1.2063612233179489E8	4	8001	0.06091285550582626	1.9482905486595525	0.15945794789625797	400.933349609375	400.94464111328125
46	400.95465087890625	18.2825809525333					1	DETECTED	400.9547 m/z @18.28 [151020OFc1_NvH-0949-Control-28.raw]	400.95465087890625	18.2825809525333	0.0241695341333333	99.7565442792	99.73237474506666	600304.9375	1.3774689079608294E8	3	8001	0.16590678339363762	1.865190589152434	2.5403945555199523	400.9447021484375	400.95587158203125
47	400.96588134765625	18.5569071189333					1	DETECTED	400.9659 m/z @18.56 [151020OFc1_NvH-0949-Control-28.raw]	400.96588134765625	18.5569071189333	0.0126320581333333	99.9152919072	99.90265984906667	610191.25	1.1997190619575232E8	0	8001	0.08136756949092216	0.6742621381463687	0.5627552465044149	400.9559020996094	400.975830078125
48	400.97802734375	31.2362934168					1	DETECTED	400.9780 m/z @31.24 [151020OFc1_NvH-0949-Control-28.raw]	400.97802734375	31.2362934168	0.346062549866667	99.9259106952	99.57984814533333	364317.53125	1.2066585735766694E8	0	8001	0.08206097917990718	1.906539500684457	0.9165824623205086	400.97589111328125	400.9880065917969
49	401.0010986328125	23.5309354226667					1	DETECTED	401.0011 m/z @23.53 [151020OFc1_NvH-0949-Control-28.raw]	401.0010986328125	23.5309354226667	0.0126320581333333	99.9576413216	99.94500926346666	1127803.875	1.3812185408959332E8	0	8001	0.13284703998397873	0.5810316999164019	0.27492686336311173	400.99114990234375	401.0107727050781
50	401.0260009765625	24.9640166992					1	DETECTED	401.0260 m/z @24.96 [151020OFc1_NvH-0949-Control-28.raw]	401.0260009765625	24.9640166992	0.0126320581333333	99.9788600461333	99.96622798799997	126753.90625	1.1294939221933341E8	0	8001	0.8896545943443783	2.012324121535936	2.810493875768956	401.01605224609375	401.0356140136719
51	401.04534912109375	36.9367035954667					1	DETECTED	401.0453 m/z @36.94 [151020OFc1_NvH-0949-Control-28.raw]	401.04534912109375	36.9367035954667	0.289117228533333	100.000063639733	99.71094641119967	122621.90625	1.125316237616025E8	0	8001	0.2715161324413984	1.634782046150358	2.7587740300250507	401.0361328125	401.0552062988281
52	401.06829833984375	31.4092517624					1	DETECTED	401.0683 m/z @31.41 [151020OFc1_NvH-0949-Control-28.raw]	401.06829833984375	31.4092517624	0.104833538666667	99.9895283904	99.88469485173333	51269.2890625	1.0703215830611666E8	0	8001	99.49218188314155	1.5318123007414886	2.0577538085955727	401.058349609375	401.0780944824219
53	401.07989501953125	50.1768521728					1	DETECTED	401.0799 m/z @50.18 [151020OFc1_NvH-0949-Control-28.raw]	401.07989501953125	50.1768521728	6.40739072693333	99.9788600461333	93.57146931919998	33096.265625	9.981778051960482E7	0	8001	93.14908880906641	1.0672652639230509	1.1347037795328276	401.078369140625	401.0896911621094
54	401.0910949707031	92.1136443370667					1	DETECTED	401.0911 m/z @92.11 [151020OFc1_NvH-0949-Control-28.raw]	401.0910949707031	92.1136443370667	0.208503590133333	100.000063639733	99.79156004959967	25494.142578125	1.0394689965097772E8	0	8001	99.71536555731026	0.533696264591248	0.08569674529558671	401.08990478515625	401.09814453125
55	401.1084899902344	90.3341077096					1	DETECTED	401.1085 m/z @90.33 [151020OFc1_NvH-0949-Control-28.raw]	401.1084899902344	90.3341077096	0.0241695341333333	100.000063639733	99.97589410559966	391857.15625	1.262917540188959E8	2	8001	0.042504405010063806	0.5295774836561307	1.8567719471610018	401.0985107421875	401.11846923828125
56	401.12286376953125	62.381978112					1	DETECTED	401.1229 m/z @62.38 [151020OFc1_NvH-0949-Control-28.raw]	401.12286376953125	62.381978112	0.277727971733333	100.000063639733	99.72233566799967	45518.75390625	1.2509673796203744E8	0	8001	97.26501270387332	0.781834328791831	0.5645260345293985	401.11871337890625	401.1326904296875
57	401.14056396484375	92.7502117093333					1	DETECTED	401.1406 m/z @92.75 [151020OFc1_NvH-0949-Control-28.raw]	401.14056396484375	92.7502117093333	0.0126320581333333	99.777789588	99.76515752986667	35973.265625	1.003334943468815E8	0	8001	6.144647775307803	0.5255230424740145	0.030544506362456692	401.1330261230469	401.1496276855469
58	401.15966796875	91.08122					1	DETECTED	401.1597 m/z @91.08 [151020OFc1_NvH-0949-Control-28.raw]	401.15966796875	91.08122	3.63610912346667	99.777789588	96.14168046453334	410931.28125	1.155104559485478E8	0	8001	0.08238546965081639	2.150175793962579	0.555042205581195	401.1497497558594	401.16943359375
59	401.1798400878906	15.1573913429333					1	DETECTED	401.1798 m/z @15.16 [151020OFc1_NvH-0949-Control-28.raw]	401.1798400878906	15.1573913429333	4.01019643386667	99.7565442792	95.74634784533333	360358.25	1.1600811641849895E8	0	8001	0.14591869741593833	10.697634696956845	431.4350332252547	401.169921875	401.1869812011719
60	401.1969909667969	38.3650143477333					1	DETECTED	401.1970 m/z @38.37 [151020OFc1_NvH-0949-Control-28.raw]	401.1969909667969	38.3650143477333	1.9692507632	99.9682848725333	97.99903410933331	590256.375	1.3896742697302473E8	0	8001	20.652793360740933	0.5029452308928377	0.01162302085094118	401.1871643066406	401.19769287109375
61	401.20770263671875	32.6005343736					1	DETECTED	401.2077 m/z @32.60 [151020OFc1_NvH-0949-Control-28.raw]	401.20770263671875	32.6005343736	0.0816297994666667	99.7034654741333	99.62183567466663	2525637.0	2.0013835369491944E8	3	8001	0.14387136861264338	0.5594549292086569	0.012150291195570706	401.19775390625	401.2176818847656
62	401.2217712402344	26.7027573208					1	DETECTED	401.2218 m/z @26.70 [151020OFc1_NvH-0949-Control-28.raw]	401.2217712402344	26.7027573208	2.8406508288	98.6665458810667	95.8258950522667	1748552.75	1.9009605449435908E8	3	8001	0.1659218473481836	0.5825361644094988	2.7990925642271987	401.21771240234375	401.23028564453125
63	401.24029541015625	35.5585418696					1	DETECTED	401.2403 m/z @35.56 [151020OFc1_NvH-0949-Control-28.raw]	401.24029541015625	35.5585418696	2.6421249656	98.9951963962667	96.3530714306667	5444010.0	3.438685268596566E8	3	8001	0.30038823566203376	0.5303372187688322	0.3516559367987862	401.2303161621094	401.250244140625
64	401.2546081542969	21.3715040528					1	DETECTED	401.2546 m/z @21.37 [151020OFc1_NvH-0949-Control-28.raw]	401.2546081542969	21.3715040528	3.62646622026667	98.6771705936	95.05070437333333	1311626.625	1.8040096044190478E8	2	8001	29.509817646734508	139.83061582774315	0.9982304780147857	401.25030517578125	401.2626037597656
65	401.2726135253906	22.0425440829333					1	DETECTED	401.2726 m/z @22.04 [151020OFc1_NvH-0949-Control-28.raw]	401.2726135253906	22.0425440829333	2.26744948186667	98.6558877576	96.38843827573334	4322013.0	1.7725962367201373E8	0	8001	0.149187804739217	223.76247273027676	1.3249190619635853	401.26263427734375	401.282470703125
66	401.28765869140625	19.7203790992					1	DETECTED	401.2877 m/z @19.72 [151020OFc1_NvH-0949-Control-28.raw]	401.28765869140625	19.7203790992	8.748807632	98.6452878466667	89.89648021466671	228001.53125	1.3012566772617096E8	2	8001	2.2185476617350517	6.735619177332233	0.1268624636731436	401.28277587890625	401.297607421875
67	401.3089599609375	92.6967376746667					1	DETECTED	401.3090 m/z @92.70 [151020OFc1_NvH-0949-Control-28.raw]	401.3089599609375	92.6967376746667	17.3612312050667	98.6452878466667	81.2840566416	246066.171875	1.0562710638274942E8	0	8001	0.8303139405819167	0.7945124898856782	0.32668611128593544	401.2991027832031	401.31890869140625
68	401.3260498046875	92.6868892261333					1	DETECTED	401.3260 m/z @92.69 [151020OFc1_NvH-0949-Control-28.raw]	401.3260498046875	92.6868892261333	10.0761867314667	98.6291550792	88.5529683477333	218169.484375	1.9312598048297238E8	0	8001	0.6848598093063458	0.7316929317193976	0.03270977116022653	401.31903076171875	401.33343505859375
69	401.3435363769531	92.6868892261333					1	DETECTED	401.3435 m/z @92.69 [151020OFc1_NvH-0949-Control-28.raw]	401.3435363769531	92.6868892261333	0.4036197048	99.5437049285333	99.14008522373331	270085.53125	1.3350240703703818E8	0	8001	0.7074575985869132	0.856399115332185	0.582890927127491	401.33392333984375	401.3534851074219
70	401.3612976074219	92.8624129442667					1	DETECTED	401.3613 m/z @92.86 [151020OFc1_NvH-0949-Control-28.raw]	401.3612976074219	92.8624129442667	0.2200763648	99.9259106952	99.70583433040001	195033.734375	1.3980479094401386E8	0	8001	0.9405271209967481	0.6424689884647041	0.29349276433783983	401.3535461425781	401.3664245605469
71	401.3764343261719	92.674943692					1	DETECTED	401.3764 m/z @92.67 [151020OFc1_NvH-0949-Control-28.raw]	401.3764343261719	92.674943692	5.50807768826667	99.3916894941333	93.88361180586664	221749.359375	1.1750105669041793E8	0	8001	0.8189822149394814	0.5281283313225197	7.350843344778	401.36712646484375	401.38262939453125
72	401.39263916015625	92.674943692					1	DETECTED	401.3926 m/z @92.67 [151020OFc1_NvH-0949-Control-28.raw]	401.39263916015625	92.674943692	3.73034313733333	97.8847406738667	94.15439753653337	286497.09375	1.1491153562769297E8	0	8001	0.545251391187108	0.5471415263864531	1.3060952424765502	401.3829650878906	401.402587890625
73	401.4107360839844	92.6654809957333					1	DETECTED	401.4107 m/z @92.67 [151020OFc1_NvH-0949-Control-28.raw]	401.4107360839844	92.6654809957333	3.66483815413333	98.9210470349333	95.25620888079996	187012.09375	1.2052080910872877E8	0	8001	7.785478793725332	0.8117608280602059	0.33342489449037005	401.4026794433594	401.4161071777344
74	401.4261169433594	11.9195863738667					1	DETECTED	401.4261 m/z @11.92 [151020OFc1_NvH-0949-Control-28.raw]	401.4261169433594	11.9195863738667	3.78657196213333	98.6878212528	94.90124929066667	447194.59375	1.4279649860176954E8	0	8001	0.07959666983180647	190.28031304412275	482.585357646777	401.41619873046875	401.4360656738281
75	401.4469909667969	27.7117083229333					1	DETECTED	401.4470 m/z @27.71 [151020OFc1_NvH-0949-Control-28.raw]	401.4469909667969	27.7117083229333	3.94538318506667	99.1226408712	95.17725768613333	303985.28125	1.4564720161184078E8	2	8001	9.420147605441446	3.3707735019669793	6.918023414874154	401.43719482421875	401.4569396972656
76	401.4578552246094	84.8883867736					1	DETECTED	401.4579 m/z @84.89 [151020OFc1_NvH-0949-Control-28.raw]	401.4578552246094	84.8883867736	0.9250763216	96.4258797408	95.5008034192	270100.03125	1.3369909772221272E8	0	8001	70.58184407235109	7.064041626432446	0.3553370225923651	401.4570007324219	401.46783447265625
77	401.46832275390625	90.2214718621333					1	DETECTED	401.4683 m/z @90.22 [151020OFc1_NvH-0949-Control-28.raw]	401.46832275390625	90.2214718621333	2.8211249032	94.9706137325333	92.1494888293333	185173.078125	1.476044454383883E8	0	8001	57.00174235158247	0.5270168001921421	0.013954273396815807	401.4678649902344	401.47039794921875
78	401.48046875	82.1425095304					1	DETECTED	401.4805 m/z @82.14 [151020OFc1_NvH-0949-Control-28.raw]	401.48046875	82.1425095304	2.01027509066667	99.0482832114667	97.03800812080003	497083.53125	1.295091789282782E8	0	8001	59.98012068779004	0.5946087528771886	0.0817575275302588	401.4704895019531	401.4904479980469
79	401.4923095703125	82.1425095304					1	DETECTED	401.4923 m/z @82.14 [151020OFc1_NvH-0949-Control-28.raw]	401.4923095703125	82.1425095304	3.90761245573333	98.6878212528	94.78020879706668	254416.453125	1.3089892918723558E8	0	8001	66.50795754356326	0.5813933369252543	0.042234174082707875	401.490478515625	401.5022888183594
80	401.5130310058594	82.1425095304					1	DETECTED	401.5130 m/z @82.14 [151020OFc1_NvH-0949-Control-28.raw]	401.5130310058594	82.1425095304	0.9250763216	98.6878212528	97.7627449312	864716.125	1.397351761133281E8	0	8001	9.03466879156744	8.800552586005997	12.216235757256872	401.5030517578125	401.5229797363281
81	401.5278015136719	82.1425095304					1	DETECTED	401.5278 m/z @82.14 [151020OFc1_NvH-0949-Control-28.raw]	401.5278015136719	82.1425095304	5.9756288728	99.4023877690667	93.4267588962667	590604.1875	1.4360299231771746E8	0	8001	80.66326388751935	0.5865709250348348	0.11999399860548064	401.5230712890625	401.5321350097656
82	401.5421447753906	32.6005343736					1	DETECTED	401.5421 m/z @32.60 [151020OFc1_NvH-0949-Control-28.raw]	401.5421447753906	32.6005343736	0.9250763216	99.0588939525333	98.1338176309333	1391534.375	1.8220398242193162E8	3	8001	0.2298031327110337	1.8532779127049637	0.008043701914292921	401.5322570800781	401.5521240234375
83	401.5628967285156	17.5698310226667					1	DETECTED	401.5629 m/z @17.57 [151020OFc1_NvH-0949-Control-28.raw]	401.5628967285156	17.5698310226667	0.914120318933333	99.2822287525333	98.36810843359997	1.367368E7	3.6666270471651864E8	3	8001	0.1792408027761958	9.086627944005784	1.4632381496939806	401.55291748046875	401.5728759765625
84	401.5757141113281	35.5822747162667					1	DETECTED	401.5757 m/z @35.58 [151020OFc1_NvH-0949-Control-28.raw]	401.5757141113281	35.5822747162667	0.903097459733333	97.7218525029333	96.81875504319997	948290.9375	2.0496613695557395E8	2	8001	0.15693879150840218	3.52747234731424	6.759506600925795	401.57293701171875	401.585693359375
85	401.592041015625	89.8553174338667					1	DETECTED	401.5920 m/z @89.86 [151020OFc1_NvH-0949-Control-28.raw]	401.592041015625	89.8553174338667	0.903097459733333	98.8044294837333	97.90133202399997	755764.6875	2.137811953823365E8	2	8001	1.5457315157987068	0.7382687024504856	5.75641440698321	401.5857238769531	401.6020202636719
86	401.60614013671875	89.9141189808					1	DETECTED	401.6061 m/z @89.91 [151020OFc1_NvH-0949-Control-28.raw]	401.60614013671875	89.9141189808	0.947126432	98.1066212208	97.15949478879999	523006.9375	1.6490340593271306E8	0	8001	0.16793183326892347	1.5108253532176497	4.645278012440002	401.60205078125	401.6134338378906
87	401.62347412109375	89.9141189808					1	DETECTED	401.6235 m/z @89.91 [151020OFc1_NvH-0949-Control-28.raw]	401.62347412109375	89.9141189808	0.891966976266667	98.1066212208	97.21465424453332	606783.625	1.6178326148583165E8	0	8001	77.94668412932309	1.2018402641052457	4.624871711535199	401.6134948730469	401.62640380859375
88	401.63641357421875	88.4606943456					1	DETECTED	401.6364 m/z @88.46 [151020OFc1_NvH-0949-Control-28.raw]	401.63641357421875	88.4606943456	0.891966976266667	98.1066212208	97.21465424453332	664914.0625	1.7566003831726497E8	2	8001	78.012879768127	0.8759884907618587	0.725876942480841	401.6264343261719	401.6463317871094
89	401.6593322753906	89.8328536890667					1	DETECTED	401.6593 m/z @89.83 [151020OFc1_NvH-0949-Control-28.raw]	401.6593322753906	89.8328536890667	0.8808024824	98.1066212208	97.2258187384	854560.125	1.9589045093442854E8	2	8001	2.987330137416322	0.5826004282698867	3.7944629441251063	401.64935302734375	401.6693115234375
90	401.6744689941406	89.8328536890667					1	DETECTED	401.6745 m/z @89.83 [151020OFc1_NvH-0949-Control-28.raw]	401.6744689941406	89.8328536890667	0.864581636533333	98.1066212208	97.24203958426666	840620.6875	1.8007235028667286E8	2	8001	0.1807837134922181	0.5916341909954528	0.0912783267506055	401.66937255859375	401.6844482421875
91	401.6963195800781	89.8141204629333					1	DETECTED	401.6963 m/z @89.81 [151020OFc1_NvH-0949-Control-28.raw]	401.6963195800781	89.8141204629333	0.864581636533333	98.1066212208	97.24203958426666	695215.4375	1.9079064237297934E8	2	8001	3.6727130558707017	0.5227709403293677	0.5092750132850353	401.6863708496094	401.7051086425781
92	401.7151184082031	89.8141204629333					1	DETECTED	401.7151 m/z @89.81 [151020OFc1_NvH-0949-Control-28.raw]	401.7151184082031	89.8141204629333	0.8535025096	99.7246816717333	98.87117916213329	988431.25	2.1939219173322955E8	2	8001	82.47200925645781	0.5121969491497607	0.05887399354134855	401.70513916015625	401.72509765625
93	401.73724365234375	23.645488428					1	DETECTED	401.7372 m/z @23.65 [151020OFc1_NvH-0949-Control-28.raw]	401.73724365234375	23.645488428	0.8535025096	97.4945261170667	96.64102360746669	1091316.625	2.736036251560096E8	2	8001	0.26802378782950953	1.0540172783480897	0.6700898379582647	401.7272644042969	401.7432861328125
94	401.7532958984375	89.7940041074667					1	DETECTED	401.7533 m/z @89.79 [151020OFc1_NvH-0949-Control-28.raw]	401.7532958984375	89.7940041074667	0.980013285066667	93.5190317098667	92.53901842480003	1156141.75	2.057352768574176E8	2	8001	59.8200674555156	0.5293724773255404	0.04719975804522253	401.7433166503906	401.75909423828125
95	401.76910400390625	89.779383276					1	DETECTED	401.7691 m/z @89.78 [151020OFc1_NvH-0949-Control-28.raw]	401.76910400390625	89.779383276	0.842413223466667	96.3201955250667	95.47778230160003	1207852.125	3.2803582784152323E8	0	8001	67.73811853258718	15.28446568062157	0.12020396777565069	401.7591857910156	401.7790832519531
96	401.7846374511719	89.779383276					1	DETECTED	401.7846 m/z @89.78 [151020OFc1_NvH-0949-Control-28.raw]	401.7846374511719	89.779383276	0.2200763648	97.1976835085333	96.97760714373331	1163575.75	4.199275196785861E8	0	8001	7.442536021672538	3.116934492948085	0.30618037361523204	401.7791442871094	401.79461669921875
97	401.7975158691406	89.7657414917333					1	DETECTED	401.7975 m/z @89.77 [151020OFc1_NvH-0949-Control-28.raw]	401.7975158691406	89.7657414917333	0.808642550133333	89.779383276	88.97074072586668	498941.40625	1.6683119878371823E8	0	8001	0.16521818976085	0.5010502834597405	0.3716878146720176	401.7946472167969	401.8027648925781
98	401.8127746582031	89.7526465757333					1	DETECTED	401.8128 m/z @89.75 [151020OFc1_NvH-0949-Control-28.raw]	401.8127746582031	89.7526465757333	0.0126320581333333	99.9895283904	99.97689633226666	688090.9375	2.9998344166493076E8	3	8001	10.31759369648104	0.588912300225375	1.4383391326172463	401.80279541015625	401.82275390625
99	401.8316650390625	89.6705033242667					1	DETECTED	401.8317 m/z @89.67 [151020OFc1_NvH-0949-Control-28.raw]	401.8316650390625	89.6705033242667	0.786209405066667	99.1865361869333	98.40032678186662	487817.0	2.6568426387004074E8	3	8001	58.733346408708115	0.6765907547345982	0.004020022832232287	401.8227844238281	401.8416442871094
100	401.8455505371094	89.6705033242667					1	DETECTED	401.8456 m/z @89.67 [151020OFc1_NvH-0949-Control-28.raw]	401.8455505371094	89.6705033242667	0.323303733066667	98.9740234709333	98.65071973786664	398387.53125	2.1585088165782455E8	3	8001	38.743789931219034	0.5013349526523818	0.0011805406235067637	401.8416748046875	401.8506164550781
101	401.8606262207031	21.0636204253333					1	DETECTED	401.8606 m/z @21.06 [151020OFc1_NvH-0949-Control-28.raw]	401.8606262207031	21.0636204253333	0.0126320581333333	99.8731030890667	99.86047103093337	3617864.0	2.5965059101094422E8	3	8001	0.16920706009085507	5.086429220260131	119.4214841495854	401.8506774902344	401.87060546875
102	401.8709411621094	37.1980070178667					1	DETECTED	401.8709 m/z @37.20 [151020OFc1_NvH-0949-Control-28.raw]	401.8709411621094	37.1980070178667	0.162545096533333	99.6607097341333	99.49816463759997	731315.625	2.2649225558182225E8	4	8001	13.694877024283858	5.290946755862506	5.140728602111664	401.8706359863281	401.8752136230469
103	401.8852233886719	44.0793362266667					1	DETECTED	401.8852 m/z @44.08 [151020OFc1_NvH-0949-Control-28.raw]	401.8852233886719	44.0793362266667	0.0126320581333333	99.7883434874667	99.77571142933337	941349.75	2.3803460506830153E8	3	8001	38.72421611889459	0.8459576163486393	0.05488094612525502	401.875244140625	401.8868408203125
104	401.8968505859375	17.5926285346667					1	DETECTED	401.8969 m/z @17.59 [151020OFc1_NvH-0949-Control-28.raw]	401.8968505859375	17.5926285346667	0.0126320581333333	99.9895283904	99.97689633226666	9123547.0	3.490603733076162E8	0	8001	0.17705467696770327	1.1568374824228769	1.0717213487749861	401.8868713378906	401.9068298339844
105	401.91162109375	46.9355809706667					1	DETECTED	401.9116 m/z @46.94 [151020OFc1_NvH-0949-Control-28.raw]	401.91162109375	46.9355809706667	0.0816297994666667	99.9576413216	99.87601152213333	678473.125	2.2506683689394635E8	3	8001	0.16592754508506147	1.0311703411866944	1.3884378009425666	401.9068603515625	401.9216003417969
106	401.9220886230469	80.8869844050667					1	DETECTED	401.9221 m/z @80.89 [151020OFc1_NvH-0949-Control-28.raw]	401.9220886230469	80.8869844050667	0.0816297994666667	99.9682848725333	99.88665507306663	426766.875	2.344860981984761E8	4	8001	36.80462707546622	0.676584624984627	0.052634716961070645	401.921630859375	401.93206787109375
107	401.9425964355469	80.8869844050667					1	DETECTED	401.9426 m/z @80.89 [151020OFc1_NvH-0949-Control-28.raw]	401.9425964355469	80.8869844050667	0.0241695341333333	99.9047752554667	99.88060572133337	692025.8125	2.1981673893707708E8	4	8001	37.10365511985562	0.5948361892350543	0.003455490712046465	401.9326171875	401.95257568359375
108	401.958251953125	80.8869844050667					1	DETECTED	401.9583 m/z @80.89 [151020OFc1_NvH-0949-Control-28.raw]	401.958251953125	80.8869844050667	0.0126320581333333	99.6288664061333	99.61623434799996	598294.125	2.1574595430305025E8	0	8001	31.26530892487505	0.508077779799507	4.588452347899162E-4	401.9526062011719	401.9682312011719
109	401.97412109375	60.3858064885333					1	DETECTED	401.9741 m/z @60.39 [151020OFc1_NvH-0949-Control-28.raw]	401.97412109375	60.3858064885333	0.678356684533333	97.9270022416	97.24864555706667	291862.59375	2.397122525148907E8	0	8001	21.325921357461553	0.6456743676506926	18.757695369861676	401.96826171875	401.9741516113281
110	401.9841613769531	74.8533615501333					1	DETECTED	401.9842 m/z @74.85 [151020OFc1_NvH-0949-Control-28.raw]	401.9841613769531	74.8533615501333	0.0241695341333333	99.9895283904	99.96535885626666	454086.46875	2.1508725272108963E8	0	8001	31.0470211185957	0.5034966641254007	0.1936892686081643	401.97418212890625	401.9867858886719
111	401.9967956542969	74.8533615501333					1	DETECTED	401.9968 m/z @74.85 [151020OFc1_NvH-0949-Control-28.raw]	401.9967956542969	74.8533615501333	0.539826896533333	99.9471208626667	99.40729396613337	728485.6875	2.332548680649957E8	0	8001	1.6714686192944157	0.5053572123985594	0.0043349569346529965	401.98681640625	401.9996032714844
112	402.0096130371094	74.8533615501333					1	DETECTED	402.0096 m/z @74.85 [151020OFc1_NvH-0949-Control-28.raw]	402.0096130371094	74.8533615501333	0.0126320581333333	100.000063639733	99.98743158159967	2083620.75	2.5965866967352453E8	0	8001	11.729778766609257	0.539999996790545	0.2761827258850474	401.9996337890625	402.01092529296875
113	402.02093505859375	74.8533615501333					1	DETECTED	402.0209 m/z @74.85 [151020OFc1_NvH-0949-Control-28.raw]	402.02093505859375	74.8533615501333	0.0241695341333333	99.9895283904	99.96535885626666	2735719.75	2.799560039927477E8	5	8001	11.068294737372952	0.6004050074664818	0.163893227257975	402.0109558105469	402.0297546386719
114	402.0397644042969	74.8533615501333					1	DETECTED	402.0398 m/z @74.85 [151020OFc1_NvH-0949-Control-28.raw]	402.0397644042969	74.8533615501333	0.0472195792	99.8519259072	99.804706328	3075492.75	2.884682200900895E8	0	8001	5.215936395633392	0.6499666340902451	0.4052237333679949	402.02978515625	402.04974365234375
115	402.05230712890625	74.8533615501333					1	DETECTED	402.0523 m/z @74.85 [151020OFc1_NvH-0949-Control-28.raw]	402.05230712890625	74.8533615501333	0.289117228533333	99.4553407509333	99.16622352239997	1905310.375	2.7582340994777256E8	0	8001	52.497176317603675	0.5087959181839077	0.015508289437685962	402.0497741699219	402.0622863769531
116	402.0641784667969	74.8197927					1	DETECTED	402.0642 m/z @74.82 [151020OFc1_NvH-0949-Control-28.raw]	402.0641784667969	74.8197927	0.2663382432	99.4765406626667	99.2102024194667	1760002.875	2.703704752345071E8	2	8001	11.675778050433948	0.582663516446711	0.009319511108904471	402.06231689453125	402.0719909667969
117	402.0820007324219	74.8197927					1	DETECTED	402.0820 m/z @74.82 [151020OFc1_NvH-0949-Control-28.raw]	402.0820007324219	74.8197927	0.0357383784	98.7514612408	98.7157228624	2090266.125	2.9778112805417085E8	3	8001	12.371273191581828	0.5100601913724325	0.0027743742917223577	402.072021484375	402.09197998046875
118	402.09454345703125	74.8197927					1	DETECTED	402.0945 m/z @74.82 [151020OFc1_NvH-0949-Control-28.raw]	402.09454345703125	74.8197927	0.2663382432	96.3835467832	96.11720854000001	1136553.25	2.6744196222761667E8	3	8001	40.125599571023834	0.5079942752628361	0.018849879466573544	402.0920104980469	402.1045227050781
119	402.11077880859375	37.8366785458667					1	DETECTED	402.1108 m/z @37.84 [151020OFc1_NvH-0949-Control-28.raw]	402.11077880859375	37.8366785458667	0.0126320581333333	99.8201348176	99.80750275946667	327752.34375	3.246022168860096E8	2	8001	22.766207812567572	2.142755267439857	1.297087909696634	402.10455322265625	402.1207580566406
120	402.1330871582031	47.2461193629333					1	DETECTED	402.1331 m/z @47.25 [151020OFc1_NvH-0949-Control-28.raw]	402.1330871582031	47.2461193629333	0.0126320581333333	99.0270149082667	99.01438285013336	274940.875	3.280502544945722E8	0	8001	9.555861324789788	0.8870464377093508	0.7528897038192601	402.12310791015625	402.14306640625
121	402.1436767578125	61.6127593154667					1	DETECTED	402.1437 m/z @61.61 [151020OFc1_NvH-0949-Control-28.raw]	402.1436767578125	61.6127593154667	0.323303733066667	74.7725746906667	74.44927095760004	262857.09375	2.8715676965427566E8	0	8001	7.32911131508682	0.5952627179976888	0.22019450328024495	402.1430969238281	402.1481628417969
122	402.1581726074219	44.7374996770667					1	DETECTED	402.1582 m/z @44.74 [151020OFc1_NvH-0949-Control-28.raw]	402.1581726074219	44.7374996770667	0.0126320581333333	97.8741862901333	97.86155423199996	344643.09375	3.193130918926369E8	3	8001	0.22922152195131673	1.4725107377492692	0.5375036452465827	402.1482238769531	402.16815185546875
123	402.17962646484375	30.7597905410667					1	DETECTED	402.1796 m/z @30.76 [151020OFc1_NvH-0949-Control-28.raw]	402.17962646484375	30.7597905410667	0.0126320581333333	100.000063639733	99.98743158159967	332770.4375	3.2235388738697475E8	3	8001	16.694441261046133	2.1845238781732186	6.1116471695360834	402.1696472167969	402.1849060058594
124	402.1949157714844	21.0989985130667					1	DETECTED	402.1949 m/z @21.10 [151020OFc1_NvH-0949-Control-28.raw]	402.1949157714844	21.0989985130667	0.0241695341333333	99.01640086	98.99223132586667	2249939.5	2.830638855959282E8	0	8001	0.17721936126151405	0.6298202710164993	57.49438525593651	402.1849670410156	402.20489501953125
125	402.2054138183594	37.1980070178667					1	DETECTED	402.2054 m/z @37.20 [151020OFc1_NvH-0949-Control-28.raw]	402.2054138183594	37.1980070178667	0.0472195792	94.8404982461333	94.79327866693329	466941.40625	2.3942966085775495E8	0	8001	8.132009857494275	0.5537907768420453	0.41234981225487255	402.2049255371094	402.20648193359375
126	402.21649169921875	22.5459093992					1	DETECTED	402.2165 m/z @22.55 [151020OFc1_NvH-0949-Control-28.raw]	402.21649169921875	22.5459093992	0.0357383784	99.607601964	99.5718635856	996595.9375	3.1639123242834616E8	4	8001	13.202245692780496	3.11185333562914	0.6705830124645057	402.2065124511719	402.2207946777344
127	402.2308044433594	17.5815972938667					1	DETECTED	402.2308 m/z @17.58 [151020OFc1_NvH-0949-Control-28.raw]	402.2308044433594	17.5815972938667	0.0472195792	99.0695104258667	99.02229084666669	3386186.25	2.906144924930793E8	3	8001	0.18666901672000336	1.1415833478402506	40.17563860483251	402.2208251953125	402.24078369140625
128	402.2408752441406	39.7914247765333					1	DETECTED	402.2409 m/z @39.79 [151020OFc1_NvH-0949-Control-28.raw]	402.2408752441406	39.7914247765333	0.185376380533333	94.9603236909333	94.77494731039997	626858.4375	3.155421226852661E8	0	8001	8.308360620898384	1.3259939140247199	5.132614308149571	402.2408142089844	402.2430725097656
129	402.2530822753906	22.5059309077333					1	DETECTED	402.2531 m/z @22.51 [151020OFc1_NvH-0949-Control-28.raw]	402.2530822753906	22.5059309077333	0.0588865418666667	99.8942108306667	99.83532428880002	1273562.5	2.714125613348645E8	2	8001	0.28646999827038755	3.9025001661492533	11.86871653332167	402.24310302734375	402.2630615234375
130	402.2716369628906	42.9434994330667					1	DETECTED	402.2716 m/z @42.94 [151020OFc1_NvH-0949-Control-28.raw]	402.2716369628906	42.9434994330667	0.0702822162666667	95.946028772	95.87574655573334	348567.25	3.6153364338439435E8	0	8001	7.159392614749294	0.7913430973044533	0.8450356862722292	402.26312255859375	402.2816162109375
131	402.2889404296875	42.9527867224					1	DETECTED	402.2889 m/z @42.95 [151020OFc1_NvH-0949-Control-28.raw]	402.2889404296875	42.9527867224	0.0816297994666667	93.5610609909333	93.47943119146663	348285.0	2.727050879832645E8	0	8001	9.984387737387244	1.2003013547249397	0.8816729631233551	402.2816467285156	402.2889404296875
132	402.2989501953125	42.9527867224					1	DETECTED	402.2990 m/z @42.95 [151020OFc1_NvH-0949-Control-28.raw]	402.2989501953125	42.9527867224	0.093112364	92.1136443370667	92.0205319730667	473230.3125	3.4754238251366574E8	0	8001	49.39190933094668	0.9214633633442809	1.5644994548766107	402.2889709472656	402.3089294433594
133	402.31427001953125	42.9527867224					1	DETECTED	402.3143 m/z @42.95 [151020OFc1_NvH-0949-Control-28.raw]	402.31427001953125	42.9527867224	0.0126320581333333	92.2595777304	92.24694567226666	430663.53125	5.2152546965013736E8	0	8001	16.50428244757503	1.1880351995080165	1.5019914922990625	402.3089599609375	402.3242492675781
134	402.33111572265625	41.8950214584					1	DETECTED	402.3311 m/z @41.90 [151020OFc1_NvH-0949-Control-28.raw]	402.33111572265625	41.8950214584	2.00003992773333	94.3244122842667	92.32437235653337	254006.71875	4.553764033939346E8	0	8001	31.31942295712779	0.7906969257390123	0.46030429581300014	402.32427978515625	402.3377990722656
135	402.3478088378906	41.8950214584					1	DETECTED	402.3478 m/z @41.90 [151020OFc1_NvH-0949-Control-28.raw]	402.3478088378906	41.8950214584	1.88670166853333	98.1702096408	96.28350797226666	268110.71875	2.3417401533309364E8	3	8001	19.159166121560553	1.2722714847559617	0.49913039344321297	402.33782958984375	402.3577880859375
136	402.3653564453125	57.2126238821333					1	DETECTED	402.3654 m/z @57.21 [151020OFc1_NvH-0949-Control-28.raw]	402.3653564453125	57.2126238821333	1.55628215386667	99.6713344509333	98.11505229706663	246704.40625	2.6511457493899605E8	3	8001	19.43140310408836	0.8723893303159779	0.011916990764825703	402.3578186035156	402.3752746582031
137	402.3754577636719	47.6691247464					1	DETECTED	402.3755 m/z @47.67 [151020OFc1_NvH-0949-Control-28.raw]	402.3754577636719	47.6691247464	1.8765306552	58.8582161357333	56.9816854805333	242035.25	1.5663032762021106E8	3	8001	10.414009447189216	0.6187639925605325	0.296186485670148	402.3753662109375	402.38543701171875
138	402.3931579589844	47.7355341376					1	DETECTED	402.3932 m/z @47.74 [151020OFc1_NvH-0949-Control-28.raw]	402.3931579589844	47.7355341376	0.7073208784	91.7360044045333	91.0286835261333	219587.75	1.7186753294003573E8	0	8001	32.411636971960164	0.9964509720836159	0.22379189921738413	402.3854675292969	402.4031066894531
139	402.4069519042969	47.6818557744					1	DETECTED	402.4070 m/z @47.68 [151020OFc1_NvH-0949-Control-28.raw]	402.4069519042969	47.6818557744	0.277727971733333	95.0153294864	94.73760151466668	189787.4375	2.0393175983935496E8	0	8001	34.67427926493522	1.1056996407909616	1.3763316465828368	402.4031677246094	402.4077453613281
140	402.41778564453125	24.0564168733333					1	DETECTED	402.4178 m/z @24.06 [151020OFc1_NvH-0949-Control-28.raw]	402.41778564453125	24.0564168733333	0.277727971733333	95.5403126581333	95.26258468639998	904684.5625	2.3559087178508225E8	0	8001	0.13945970335635138	2.0316353361826094	0.1591126991481826	402.40789794921875	402.4277648925781
141	402.43121337890625	56.4225102336					1	DETECTED	402.4312 m/z @56.42 [151020OFc1_NvH-0949-Control-28.raw]	402.43121337890625	56.4225102336	1.55628215386667	89.5318170093333	87.97553485546662	123421.65625	1.7599916525968832E8	0	8001	42.850345974901714	0.8379815408182963	0.6483286555981052	402.42779541015625	402.43133544921875
142	402.4413757324219	47.7067011594667					1	DETECTED	402.4414 m/z @47.71 [151020OFc1_NvH-0949-Control-28.raw]	402.4413757324219	47.7067011594667	0.277727971733333	99.7989541024	99.52122613066668	271106.34375	1.3922988240205744E8	0	8001	8.703776177830022	1.1359122964580664	0.2578277096158837	402.431396484375	402.44384765625
143	402.453857421875	22.5865297341333					1	DETECTED	402.4539 m/z @22.59 [151020OFc1_NvH-0949-Control-28.raw]	402.453857421875	22.5865297341333	0.277727971733333	98.6291550792	98.35142710746668	838913.125	1.844075454743028E8	0	8001	0.3153652499303874	0.6036727940725032	3.7253173799260737	402.4438781738281	402.4638366699219
144	402.46563720703125	6.08401731226667					1	DETECTED	402.4656 m/z @6.08 [151020OFc1_NvH-0949-Control-28.raw]	402.46563720703125	6.08401731226667	0.277727971733333	96.6378420749333	96.36011410319998	433777.71875	1.4771219722176853E8	4	8001	7.955675975562331	2.952846553096782	60.16407358377704	402.4638671875	402.4743957519531
145	402.4844055175781	33.6511410432					1	DETECTED	402.4844 m/z @33.65 [151020OFc1_NvH-0949-Control-28.raw]	402.4844055175781	33.6511410432	0.277727971733333	98.7302655474667	98.45253757573337	728943.25	2.591941465915943E8	4	8001	0.2736154343638688	0.9534468282691303	0.028370568881811532	402.4745178222656	402.49432373046875
146	402.5011291503906	46.3639267008					1	DETECTED	402.5011 m/z @46.36 [151020OFc1_NvH-0949-Control-28.raw]	402.5011291503906	46.3639267008	0.277727971733333	94.4179452274667	94.14021725573338	145512.203125	1.7050382047474137E8	0	8001	5.327823910544971	1.0710955963262128	1.2106501484048888	402.4944152832031	402.51092529296875
147	402.5127868652344	13.8691563077333					1	DETECTED	402.5128 m/z @13.87 [151020OFc1_NvH-0949-Control-28.raw]	402.5127868652344	13.8691563077333	0.277727971733333	98.4137010354667	98.13597306373337	67302.7734375	9.280263593531124E7	0	8001	9.8233460618126	0.5043601649783807	0.012918631750087785	402.51116943359375	402.5189514160156
148	402.52899169921875	21.0540786666667					1	DETECTED	402.5290 m/z @21.05 [151020OFc1_NvH-0949-Control-28.raw]	402.52899169921875	21.0540786666667	0.392076225866667	96.5846365357333	96.19256030986662	742158.8125	1.4098057163567892E8	0	8001	0.23813604855592274	1.0979668940295804	2.8170422778775306	402.5190124511719	402.5371398925781
149	402.5471496582031	23.9727343696					1	DETECTED	402.5471 m/z @23.97 [151020OFc1_NvH-0949-Control-28.raw]	402.5471496582031	23.9727343696	0.392076225866667	99.01640086	98.62432463413333	2116482.25	1.511326092977832E8	3	8001	0.19928028484183713	0.5552354676935252	0.8850268019250954	402.5372009277344	402.55712890625
150	402.563232421875	16.6214711928					1	DETECTED	402.5632 m/z @16.62 [151020OFc1_NvH-0949-Control-28.raw]	402.563232421875	16.6214711928	0.392076225866667	59.8810958421333	59.48901961626663	1355868.875	1.1494456855575201E8	3	8001	1.032892639515353	2.1423080233680505	0.7511139431390242	402.5571594238281	402.5730895996094
151	402.5790100097656	46.9355809706667					1	DETECTED	402.5790 m/z @46.94 [151020OFc1_NvH-0949-Control-28.raw]	402.5790100097656	46.9355809706667	0.392076225866667	99.8095348664	99.41745864053334	184773.3125	1.1415216565002847E8	0	8001	35.62219590772809	1.278702353210994	0.004057762915522267	402.5732421875	402.5889587402344
152	402.59906005859375	83.0511722933333					1	DETECTED	402.5991 m/z @83.05 [151020OFc1_NvH-0949-Control-28.raw]	402.59906005859375	83.0511722933333	0.392076225866667	96.7596658365333	96.36758961066664	65764.875	1.3128912634570093E8	0	8001	68.29941554561105	0.589612151853978	0.18942898651882373	402.5890808105469	402.60821533203125
153	402.618408203125	24.0564168733333					1	DETECTED	402.6184 m/z @24.06 [151020OFc1_NvH-0949-Control-28.raw]	402.618408203125	24.0564168733333	1.78373978746667	94.4464254384	92.66268565093333	1063286.75	1.2142927863148333E8	0	8001	0.15048589631962983	0.5159816330944925	0.06547206327124194	402.6087341308594	402.6280212402344
154	402.6543273925781	22.4754245861333					1	DETECTED	402.6543 m/z @22.48 [151020OFc1_NvH-0949-Control-28.raw]	402.6543273925781	22.4754245861333	1.78373978746667	99.5969064949333	97.81316670746662	385133.78125	1.3011274063663502E8	0	8001	0.2037516092775853	5.42978970574511	0.034831888334638086	402.6444396972656	402.6591491699219
155	402.6709899902344	23.7645473386667					1	DETECTED	402.6710 m/z @23.76 [151020OFc1_NvH-0949-Control-28.raw]	402.6709899902344	23.7645473386667	1.78373978746667	80.4396624474667	78.65592266000003	399346.65625	1.147996743601234E8	0	8001	0.24168526643902055	1.2402148150485381	1.3255941004902068	402.6611633300781	402.6806335449219
156	402.6832275390625	44.1763310354667					1	DETECTED	402.6832 m/z @44.18 [151020OFc1_NvH-0949-Control-28.raw]	402.6832275390625	44.1763310354667	5.78962856106667	91.9631247696	86.17349620853334	81198.390625	1.2004183094076598E8	0	8001	70.05061776331905	1.122439421125091	1.450140788493855	402.6814270019531	402.6885070800781
157	402.6986999511719	25.9200836282667					1	DETECTED	402.6987 m/z @25.92 [151020OFc1_NvH-0949-Control-28.raw]	402.6986999511719	25.9200836282667	3.44912147146667	99.3705523674667	95.92143089600003	1281404.125	1.5321565100127748E8	2	8001	0.30407076847562564	1.135228380814539	1.9450541009140383	402.6892395019531	402.7075500488281
158	402.7175598144531	22.090389344					1	DETECTED	402.7176 m/z @22.09 [151020OFc1_NvH-0949-Control-28.raw]	402.7175598144531	22.090389344	2.8406508288	98.3501225328	95.509471704	1285246.625	1.7490663989021313E8	0	8001	0.25224751624909203	0.7650342623436709	6.616945648371857	402.70758056640625	402.7275390625
159	402.73486328125	33.6184058888					1	DETECTED	402.7349 m/z @33.62 [151020OFc1_NvH-0949-Control-28.raw]	402.73486328125	33.6184058888	2.4604365416	97.711212856	95.2507763144	1198961.25	1.523594707321703E8	2	8001	0.42026122102026164	0.5246978211097602	0.06430948078172447	402.7275695800781	402.7447814941406
160	402.7479248046875	31.7830875770667					1	DETECTED	402.7479 m/z @31.78 [151020OFc1_NvH-0949-Control-28.raw]	402.7479248046875	31.7830875770667	7.77765067733333	59.0206370858667	51.24298640853337	123149.34375	9.115517402755544E7	0	8001	14.141465036799897	1.1385801236006974	0.005967854250917397	402.744873046875	402.7481384277344
161	402.7582092285156	23.3940185272					1	DETECTED	402.7582 m/z @23.39 [151020OFc1_NvH-0949-Control-28.raw]	402.7582092285156	23.3940185272	2.70194434586667	86.0472734722667	83.34532912640003	449199.15625	1.168927472456849E8	2	8001	2.3084064515337595	0.5482690829721091	58.65459321736137	402.74822998046875	402.76751708984375
162	402.8188171386719	24.0926273861333					1	DETECTED	402.8188 m/z @24.09 [151020OFc1_NvH-0949-Control-28.raw]	402.8188171386719	24.0926273861333	1.5345494704	99.6288664061333	98.0943169357333	585062.625	1.2339769138070826E8	0	8001	0.1506368161479088	0.5639388796756295	0.16433309366167562	402.80902099609375	402.8283996582031
163	402.85821533203125	11.9942773528					1	DETECTED	402.8582 m/z @11.99 [151020OFc1_NvH-0949-Control-28.raw]	402.85821533203125	11.9942773528	0.0357383784	99.9682848725333	99.9325464941333	1567030.375	1.3395619787804873E8	0	8001	0.18379195968975282	46.156526276167256	97.55052661453509	402.8482360839844	402.8681945800781
164	402.8694152832031	27.6305221290667					1	DETECTED	402.8694 m/z @27.63 [151020OFc1_NvH-0949-Control-28.raw]	402.8694152832031	27.6305221290667	0.104833538666667	99.4765406626667	99.37170712400003	119077.96875	1.1466441968432274E8	0	8001	15.295716681620583	2.4668577537595535	7.876239020360251	402.86822509765625	402.87158203125
165	402.881591796875	23.9252474986667					1	DETECTED	402.8816 m/z @23.93 [151020OFc1_NvH-0949-Control-28.raw]	402.881591796875	23.9252474986667	0.0126320581333333	99.9365416304	99.92390957226667	1047884.1875	1.3036976058337176E8	0	8001	0.21561346032152073	0.913830292033474	0.19314338184875884	402.8716125488281	402.8820495605469
166	402.8920593261719	33.1545551994667					1	DETECTED	402.8921 m/z @33.15 [151020OFc1_NvH-0949-Control-28.raw]	402.8920593261719	33.1545551994667	0.0126320581333333	100.000063639733	99.98743158159967	1717969.125	1.6138468487519073E8	3	8001	6.721771026810657	0.7181543955885048	1.2410963205766292	402.882080078125	402.90203857421875
167	402.9125061035156	47.0557440485333					1	DETECTED	402.9125 m/z @47.06 [151020OFc1_NvH-0949-Control-28.raw]	402.9125061035156	47.0557440485333	0.0126320581333333	100.000063639733	99.98743158159967	163376.78125	1.1998555009731252E8	0	8001	27.22309681109129	1.1188360757018874	0.0024888815338125164	402.90252685546875	402.92205810546875
168	402.93011474609375	46.3017984490667					1	DETECTED	402.9301 m/z @46.30 [151020OFc1_NvH-0949-Control-28.raw]	402.93011474609375	46.3017984490667	0.0241695341333333	99.5969064949333	99.57273696079996	48271.70703125	1.0589762447875418E8	0	8001	71.68399651451769	1.0576510422731908	1.1204496188382316	402.9226379394531	402.93780517578125
169	402.947998046875	11.5913151053333					1	DETECTED	402.9480 m/z @11.59 [151020OFc1_NvH-0949-Control-28.raw]	402.947998046875	11.5913151053333	0.0126320581333333	99.4765406626667	99.46390860453336	230480.375	1.1025684800847693E8	0	8001	0.16474653439609277	0.656048851653874	0.03185180281675334	402.93804931640625	402.9493408203125
170	402.9593505859375	15.2518944458667					1	DETECTED	402.9594 m/z @15.25 [151020OFc1_NvH-0949-Control-28.raw]	402.9593505859375	15.2518944458667	0.116258221066667	99.9576413216	99.84138310053332	1196169.75	1.3292683996829799E8	4	8001	0.15301944761649544	2.0658125620576557	1.265952002169134	402.9493713378906	402.96929931640625
171	402.9729309082031	20.8619267637333					1	DETECTED	402.9729 m/z @20.86 [151020OFc1_NvH-0949-Control-28.raw]	402.9729309082031	20.8619267637333	0.0126320581333333	99.9682848725333	99.95565281439997	120298.6640625	1.0244775858517773E8	0	8001	0.25973092162588074	2.4442325835494363	0.008796395782476598	402.9693603515625	402.97564697265625
172	402.98565673828125	33.6511410432					1	DETECTED	402.9857 m/z @33.65 [151020OFc1_NvH-0949-Control-28.raw]	402.98565673828125	33.6511410432	0.0126320581333333	99.9788600461333	99.96622798799997	382900.1875	1.1852889965352683E8	0	8001	0.38977750636703945	0.5158216610889418	12.994417809461211	402.9756774902344	402.9955139160156
173	403.0035095214844	44.0539531293333					1	DETECTED	403.0035 m/z @44.05 [151020OFc1_NvH-0949-Control-28.raw]	403.0035095214844	44.0539531293333	0.0816297994666667	99.512044748	99.43041494853333	54029.1875	1.0597607595407064E8	0	8001	73.22175667536955	1.142936183234958	1.3791015597499965	402.9958801269531	403.0099182128906
174	403.02008056640625	24.0237904312					1	DETECTED	403.0201 m/z @24.02 [151020OFc1_NvH-0949-Control-28.raw]	403.02008056640625	24.0237904312	0.0126320581333333	99.8519259072	99.83929384906666	338478.5625	1.0787421102271715E8	0	8001	0.06837471970586861	6.680796507414107	0.11802550603601382	403.01043701171875	403.0300598144531
175	403.0426940917969	46.1240277418667					1	DETECTED	403.0427 m/z @46.12 [151020OFc1_NvH-0949-Control-28.raw]	403.0426940917969	46.1240277418667	0.173980434666667	99.9471208626667	99.77314042800003	73130.765625	1.1852527111370608E8	0	8001	74.26149049354935	1.02444602168552	1.0589579031343848	403.0330505371094	403.05267333984375
176	403.0971984863281	43.3413116514667					1	DETECTED	403.0972 m/z @43.34 [151020OFc1_NvH-0949-Control-28.raw]	403.0971984863281	43.3413116514667	0.0126320581333333	99.7354235570667	99.72279149893336	32023.8671875	1.0471475046956766E8	0	8001	78.89950468962964	1.102251143327424	1.1456867039844194	403.0872802734375	403.099609375
177	403.172607421875	23.6695255496					1	DETECTED	403.1726 m/z @23.67 [151020OFc1_NvH-0949-Control-28.raw]	403.172607421875	23.6695255496	0.0126320581333333	100.000063639733	99.98743158159967	168773.171875	1.2803095079241437E8	0	8001	0.5021118997458061	2.826354351294153	4.289627842708375	403.1626281738281	403.1824951171875
178	403.1925354003906	12.0137852213333					1	DETECTED	403.1925 m/z @12.01 [151020OFc1_NvH-0949-Control-28.raw]	403.1925354003906	12.0137852213333	0.0472195792	97.8104495106667	97.7632299314667	986107.5625	1.4710053214609388E8	2	8001	7.317371325937325	14.940348238043597	18.891595055374715	403.1825866699219	403.19488525390625
179	403.20489501953125	25.1067467794667					1	DETECTED	403.2049 m/z @25.11 [151020OFc1_NvH-0949-Control-28.raw]	403.20489501953125	25.1067467794667	0.7073208784	99.607601964	98.9002810856	1.28672E7	5.1804760082020557E8	3	8001	0.3167006971945554	0.8659395220399566	1.859967560118968	403.1949157714844	403.2148742675781
180	403.2152099609375	21.6928088509333					1	DETECTED	403.2152 m/z @21.69 [151020OFc1_NvH-0949-Control-28.raw]	403.2152099609375	21.6928088509333	2.49056348053333	98.4137010354667	95.92313755493338	1.0064789E7	4.2730398735244024E8	4	8001	0.2654970602605218	6.15860132061366	13.10672399075179	403.21490478515625	403.2251892089844
181	403.2273254394531	34.0632379762667					1	DETECTED	403.2273 m/z @34.06 [151020OFc1_NvH-0949-Control-28.raw]	403.2273254394531	34.0632379762667	0.0126320581333333	100.000063639733	99.98743158159967	3191002.25	2.3079915685373014E8	2	8001	0.1124609987530647	0.8377871886236725	0.023885915949964528	403.2252197265625	403.2372741699219
182	403.244384765625	33.6958337706667					1	DETECTED	403.2444 m/z @33.70 [151020OFc1_NvH-0949-Control-28.raw]	403.244384765625	33.6958337706667	0.185376380533333	99.1332262069333	98.94784982639997	909968.0	1.6001634202354196E8	2	8001	0.29891080985022	2.925651590241045	0.036344346379013036	403.2373352050781	403.2543029785156
183	403.25592041015625	16.9455507810667					1	DETECTED	403.2559 m/z @16.95 [151020OFc1_NvH-0949-Control-28.raw]	403.25592041015625	16.9455507810667	2.6820741112	82.1290434344	79.44696932320001	315640.375	1.1756446877826598E8	0	8001	6.507403521340077	0.7290035608196285	0.6991767273274979	403.25439453125	403.26568603515625
184	403.26776123046875	15.1053362354667					1	DETECTED	403.2678 m/z @15.11 [151020OFc1_NvH-0949-Control-28.raw]	403.26776123046875	15.1053362354667	2.93845041786667	97.5475190429333	94.60906862506663	73318.703125	1.393712043347534E8	0	8001	75.24908527353146	3.887973884336521	1852.3575926439378	403.2666931152344	403.2756042480469
185	403.3069152832031	91.8154931832					1	DETECTED	403.3069 m/z @91.82 [151020OFc1_NvH-0949-Control-28.raw]	403.3069152832031	91.8154931832	4.71896592106667	99.8836904381333	95.16472451706663	39956.6875	9.65376957194942E7	0	8001	0.056018249820667165	0.5463175600024244	0.09263512000484866	403.2971496582031	403.3118591308594
186	403.40203857421875	41.7307636330667					1	DETECTED	403.4020 m/z @41.73 [151020OFc1_NvH-0949-Control-28.raw]	403.40203857421875	41.7307636330667	3.69298331413333	99.5331674965333	95.84018418239997	36608.71875	1.0411797014725505E8	0	8001	90.93516302027004	1.260857522037277	1.5994429590650998	403.3924560546875	403.4030456542969
187	403.4542236328125	10.4329910384					1	DETECTED	403.4542 m/z @10.43 [151020OFc1_NvH-0949-Control-28.raw]	403.4542236328125	10.4329910384	3.33565003146667	98.8998410909333	95.56419105946662	1097391.0	1.2626709069513041E8	0	8001	4.923519407239198	24.3528149996744	54.14085149024723	403.4443054199219	403.4642028808594
188	403.4761657714844	20.6999097517333					1	DETECTED	403.4762 m/z @20.70 [151020OFc1_NvH-0949-Control-28.raw]	403.4761657714844	20.6999097517333	2.83092425146667	97.7642683690667	94.93334411760003	1077066.625	1.4900661118203107E8	4	8001	0.34025304883822116	1.3689390502369578	1.7525425398204393	403.4661865234375	403.486083984375
189	403.4893493652344	12.9161395488					1	DETECTED	403.4893 m/z @12.92 [151020OFc1_NvH-0949-Control-28.raw]	403.4893493652344	12.9161395488	3.19813300106667	99.9152919072	96.71715890613333	577174.0	1.4048639296344578E8	0	8001	0.5556495658829732	8.080072382022026	3.1705002582716846	403.48626708984375	403.4985046386719
190	403.5261535644531	12.0435147298667					1	DETECTED	403.5262 m/z @12.04 [151020OFc1_NvH-0949-Control-28.raw]	403.5261535644531	12.0435147298667	2.91891523626667	98.5974383186667	95.67852308240003	269232.1875	1.0498676256454003E8	0	8001	2.351704538473287	2.067172760476664	3.1000356019671003	403.5163879394531	403.5261535644531
191	403.53619384765625	12.8516089322667					1	DETECTED	403.5362 m/z @12.85 [151020OFc1_NvH-0949-Control-28.raw]	403.53619384765625	12.8516089322667	2.00003992773333	99.0695104258667	97.06947049813337	3925738.25	1.6663867671505103E8	3	8001	0.14000309595495253	0.5961091879128657	0.2575825161365553	403.5262145996094	403.5461730957031
192	403.55078125	26.8883408202667					1	DETECTED	403.5508 m/z @26.89 [151020OFc1_NvH-0949-Control-28.raw]	403.55078125	26.8883408202667	1.80441481573333	93.6089371498667	91.80452233413338	954602.9375	1.3725017195218933E8	3	8001	0.13718191858902173	0.7793020889214028	0.6496061447211767	403.54620361328125	403.5607604980469
193	403.56085205078125	33.1545551994667					1	DETECTED	403.5609 m/z @33.15 [151020OFc1_NvH-0949-Control-28.raw]	403.56085205078125	33.1545551994667	3.02601191226667	94.0129095501333	90.98689763786663	497397.03125	1.2645394969379625E8	3	8001	10.465846487193044	0.7526306386225661	0.1409479544322557	403.560791015625	403.5708312988281
194	403.5713806152344	37.61380212295					1	DETECTED	403.5714 m/z @37.61 [151020OFc1_NvH-0949-Control-28.raw]	403.5713806152344	37.61380212295	3.4396616312	83.1469585157333	79.7072968845333	129760.6484375	9.776594604152305E7	0	8001	20.40004950420203	1.3288583691225717	6.853851383351237E-4	403.57086181640625	403.5733947753906
195	403.5834045410156	36.0836302552					1	DETECTED	403.5834 m/z @36.08 [151020OFc1_NvH-0949-Control-28.raw]	403.5834045410156	36.0836302552	3.04549956746667	94.4740667338667	91.42856716640004	1079428.875	1.254895711276781E8	3	8001	0.14180067462018542	1.1148940093937099	1.4551279632654184	403.57342529296875	403.5932922363281
196	403.6027526855469	15.1465750504					1	DETECTED	403.6028 m/z @15.15 [151020OFc1_NvH-0949-Control-28.raw]	403.6027526855469	15.1465750504	3.71157317653333	99.7671794301333	96.05560625359996	55101.72265625	1.1402818203158785E8	0	8001	27.980667761308126	5.038852963609754	13.065789301626994	403.59393310546875	403.6053161621094
197	403.6452331542969	29.1185257064					1	DETECTED	403.6452 m/z @29.12 [151020OFc1_NvH-0949-Control-28.raw]	403.6452331542969	29.1185257064	3.4866087752	83.0856072605333	79.5989984853333	105787.78125	9.797000362369396E7	0	8001	0.06450514872517843	1.5527320625099799	6.888238357291718	403.6395263671875	403.655029296875
198	403.6748962402344	11.5156954557333					1	DETECTED	403.6749 m/z @11.52 [151020OFc1_NvH-0949-Control-28.raw]	403.6748962402344	11.5156954557333	4.42331305066667	96.6272066426667	92.20389359200004	163865.9375	1.2146335183252543E8	0	8001	0.11789904953270813	1.0568393214042637	112.6194717057682	403.66522216796875	403.6845397949219
199	403.6966552734375	27.5715808864					1	DETECTED	403.6967 m/z @27.57 [151020OFc1_NvH-0949-Control-28.raw]	403.6966552734375	27.5715808864	1.9587880448	96.2140721309333	94.2552840861333	543211.4375	1.1377482856151143E8	2	8001	0.1967801213971221	0.5148818013094599	0.15812580652525327	403.68670654296875	403.7012939453125
200	403.7113342285156	26.4101607664					1	DETECTED	403.7113 m/z @26.41 [151020OFc1_NvH-0949-Control-28.raw]	403.7113342285156	26.4101607664	2.60197063813333	98.1066212208	95.50465058266667	7288695.5	6.185363163323202E8	2	8001	6.728761212401281	0.9909032745871917	0.6283420131428075	403.70147705078125	403.7212829589844
201	403.72906494140625	21.7335497984					1	DETECTED	403.7291 m/z @21.73 [151020OFc1_NvH-0949-Control-28.raw]	403.72906494140625	21.7335497984	3.32607907173333	99.3491960970667	96.02311702533336	6274992.0	2.9326463590727776E8	2	8001	0.3063744258640462	5.545257521136455	60.899253457997396	403.72137451171875	403.7390441894531
202	403.74334716796875	32.3632032464					1	DETECTED	403.7433 m/z @32.36 [151020OFc1_NvH-0949-Control-28.raw]	403.74334716796875	32.3632032464	3.46762558933333	96.2776795768	92.81005398746667	1606283.25	1.6363724304416516E8	2	8001	0.023513190831266684	0.5092425519241568	0.08142890149838296	403.73907470703125	403.7532653808594
203	403.75775146484375	16.9455507810667					1	DETECTED	403.7578 m/z @16.95 [151020OFc1_NvH-0949-Control-28.raw]	403.75775146484375	16.9455507810667	3.32607907173333	97.8317036821333	94.50562461039996	135950.421875	1.1309959119301768E8	0	8001	3.696382161119317	1.2824487612701692	0.03334525012398919	403.7535095214844	403.76739501953125
204	403.8031005859375	17.3931848861333					1	DETECTED	403.8031 m/z @17.39 [151020OFc1_NvH-0949-Control-28.raw]	403.8031005859375	17.3931848861333	1.35142354293333	99.1651508277333	97.81372728479997	144394.5625	1.1893094316775317E8	0	8001	4.319007588817364	6.6822599649938885	1.394782416703124	403.79351806640625	403.8130798339844
205	403.81671142578125	36.2405158808					1	DETECTED	403.8167 m/z @36.24 [151020OFc1_NvH-0949-Control-28.raw]	403.81671142578125	36.2405158808	1.57182320613333	98.5550826336	96.98325942746666	119213.7578125	1.322220758706177E8	0	8001	0.1710988048705886	1.3750402135323454	15.756773614518343	403.8131103515625	403.8263244628906
206	403.8455810546875	29.130323304					1	DETECTED	403.8456 m/z @29.13 [151020OFc1_NvH-0949-Control-28.raw]	403.8455810546875	29.130323304	0.2317464312	99.8942108306667	99.6624643994667	136031.90625	1.4931725431277898E8	0	8001	17.099293627514786	2.021949905353535	0.04080790639533298	403.8358154296875	403.85552978515625
207	403.85833740234375	12.0339748949333					1	DETECTED	403.8583 m/z @12.03 [151020OFc1_NvH-0949-Control-28.raw]	403.85833740234375	12.0339748949333	0.0357383784	99.9471208626667	99.9113824842667	87475.046875	1.436078731407431E8	0	8001	0.22510483639991818	8.84256632920125	16.820600210074957	403.8555908203125	403.8602600097656
208	403.87030029296875	12.8516089322667					1	DETECTED	403.8703 m/z @12.85 [151020OFc1_NvH-0949-Control-28.raw]	403.87030029296875	12.8516089322667	0.0357383784	99.9682848725333	99.9325464941333	2126213.5	1.5946805447908765E8	3	8001	0.15744949583188195	0.6480733459393783	6.237401675400204	403.8603515625	403.8802795410156
209	403.8851318359375	26.8883408202667					1	DETECTED	403.8851 m/z @26.89 [151020OFc1_NvH-0949-Control-28.raw]	403.8851318359375	26.8883408202667	0.0357383784	99.8942108306667	99.8584724522667	719092.6875	1.2446848557321848E8	3	8001	0.122487072673227	1.0629960052006064	0.11473580602292512	403.88031005859375	403.89508056640625
210	403.8999938964844	21.3715040528					1	DETECTED	403.9000 m/z @21.37 [151020OFc1_NvH-0949-Control-28.raw]	403.8999938964844	21.3715040528	0.0126320581333333	99.8836904381333	99.87105837999997	166476.46875	1.1527232423137878E8	3	8001	0.02527697754485203	0.5058020620349939	0.028341810110832606	403.8951416015625	403.90753173828125
211	403.9176330566406	36.1024503218667					1	DETECTED	403.9176 m/z @36.10 [151020OFc1_NvH-0949-Control-28.raw]	403.9176330566406	36.1024503218667	0.0126320581333333	99.9047752554667	99.89214319733337	614486.8125	1.2553326128096634E8	3	8001	6.883129938818051	0.6333384796973636	0.17413687259245997	403.90765380859375	403.9275207519531
212	403.9340515136719	50.0908636792					1	DETECTED	403.9341 m/z @50.09 [151020OFc1_NvH-0949-Control-28.raw]	403.9340515136719	50.0908636792	0.0126320581333333	99.522636412	99.51000435386666	34110.72265625	1.0007370510099019E8	0	8001	91.90112610312593	1.0259325346438901	1.0014367411724903	403.9281311035156	403.9419250488281
213	403.9520263671875	26.4503107712					1	DETECTED	403.9520 m/z @26.45 [151020OFc1_NvH-0949-Control-28.raw]	403.9520263671875	26.4503107712	0.0126320581333333	99.8942108306667	99.88157877253336	489029.71875	1.1744881920277536E8	0	8001	0.15391145571722475	0.6576308808685364	0.00786484972874588	403.9421081542969	403.9620056152344
214	403.9725646972656	33.2623038237333					1	DETECTED	403.9726 m/z @33.26 [151020OFc1_NvH-0949-Control-28.raw]	403.9725646972656	33.2623038237333	0.0472195792	99.9471208626667	99.89990128346669	413440.3125	1.2892909236651847E8	0	8001	12.563782586538029	0.523859981220055	0.23557412789618948	403.96270751953125	403.9825439453125
215	403.9938659667969	10.9145149954667					1	DETECTED	403.9939 m/z @10.91 [151020OFc1_NvH-0949-Control-28.raw]	403.9938659667969	10.9145149954667	0.506012778933333	99.1865361869333	98.68052340799996	1708558.375	1.493307056667123E8	4	8001	0.1954679445202192	4.385213107232974	4.232988719708363	403.98394775390625	404.0038146972656
216	404.0042724609375	17.4086286642667					1	DETECTED	404.0043 m/z @17.41 [151020OFc1_NvH-0949-Control-28.raw]	404.0042724609375	17.4086286642667	0.0241695341333333	100.000063639733	99.97589410559966	189127.234375	1.0032313305100612E8	0	8001	0.06200984494671147	1.8529014746942023	1.5213504592410292	404.00390625	404.0140075683594
217	404.01788330078125	36.1919594496					1	DETECTED	404.0179 m/z @36.19 [151020OFc1_NvH-0949-Control-28.raw]	404.01788330078125	36.1919594496	5.3909728488	97.8317036821333	92.44073083333329	143192.0	1.0965937939504722E8	0	8001	12.460313626841934	2.267984561961751	0.0024930245432505725	404.0142822265625	404.0224304199219
218	404.0325927734375	46.2182806096					1	DETECTED	404.0326 m/z @46.22 [151020OFc1_NvH-0949-Control-28.raw]	404.0325927734375	46.2182806096	0.0357383784	99.7883434874667	99.7526051090667	191537.609375	1.2570717569232894E8	0	8001	19.738081102583003	1.6914584187709947	0.978635185309154	404.0228576660156	404.0425720214844
219	404.11883544921875	89.6705033242667					1	DETECTED	404.1188 m/z @89.67 [151020OFc1_NvH-0949-Control-28.raw]	404.11883544921875	89.6705033242667	0.0241695341333333	99.8095348664	99.78536533226666	5080747.5	2.8473815490141875E8	0	8001	0.5725761886781129	0.8308340637750791	0.3196905884443422	404.1092834472656	404.1258239746094
220	404.1562194824219	90.112504208					1	DETECTED	404.1562 m/z @90.11 [151020OFc1_NvH-0949-Control-28.raw]	404.1562194824219	90.112504208	0.093112364	99.9895283904	99.89641602639999	77255.515625	9.993515890860926E7	0	8001	81.15908570952831	0.5581574047861189	0.1165343332871823	404.1463317871094	404.166015625
221	404.17706298828125	11.5024224464					1	DETECTED	404.1771 m/z @11.50 [151020OFc1_NvH-0949-Control-28.raw]	404.17706298828125	11.5024224464	0.0126320581333333	100.000063639733	99.98743158159967	87175.3359375	1.1783284138750187E8	0	8001	0.042085297185638026	6.327084014524288	8.18329742002661	404.1681213378906	404.1803283691406
222	404.1908874511719	16.5669527586667					1	DETECTED	404.1909 m/z @16.57 [151020OFc1_NvH-0949-Control-28.raw]	404.1908874511719	16.5669527586667	0.116258221066667	99.9895283904	99.87327016933332	227864.90625	1.1943994978200524E8	0	8001	2.7204966213529147	0.6812717515994436	1.8128181540906865	404.1809997558594	404.1910705566406
223	404.2010803222656	17.8744776554667					1	DETECTED	404.2011 m/z @17.87 [151020OFc1_NvH-0949-Control-28.raw]	404.2010803222656	17.8744776554667	1.845483596	99.9152919072	98.0698083112	7591879.0	4.6076393399857676E8	2	8001	7.754065332558575	0.6964709018207534	14.419634208520668	404.19110107421875	404.2110595703125
224	404.2129211425781	26.3432515290667					1	DETECTED	404.2129 m/z @26.34 [151020OFc1_NvH-0949-Control-28.raw]	404.2129211425781	26.3432515290667	0.7073208784	99.9471208626667	99.2397999842667	2961590.25	3.2316614652484846E8	2	8001	8.864371303687673	0.8487813260535354	0.13013921441279236	404.2110900878906	404.222900390625
225	404.23095703125	21.7550182266667					1	DETECTED	404.2310 m/z @21.76 [151020OFc1_NvH-0949-Control-28.raw]	404.23095703125	21.7550182266667	0.0126320581333333	100.000063639733	99.98743158159967	2590054.75	2.5468676122064766E8	3	8001	0.24766388537695505	0.8256620895837918	64.0877246926114	404.2229309082031	404.2409362792969
226	404.2445068359375	10.8818005554667					1	DETECTED	404.2445 m/z @10.88 [151020OFc1_NvH-0949-Control-28.raw]	404.2445068359375	10.8818005554667	2.59200845093333	98.9740234709333	96.38201501999997	1639228.375	2.0402855094210982E8	2	8001	34.09474315292723	192.79124523345413	139.69670763454425	404.240966796875	404.2544250488281
227	404.2633972167969	24.6562641989333					1	DETECTED	404.2634 m/z @24.66 [151020OFc1_NvH-0949-Control-28.raw]	404.2633972167969	24.6562641989333	0.689747830666667	94.8701334368	94.18038560613334	395470.0625	1.3451387421278486E8	0	8001	0.11505436817592951	8.577028189841526	8.646545101965396	404.25457763671875	404.2727966308594
228	404.30072021484375	90.7618362466667					1	DETECTED	404.3007 m/z @90.76 [151020OFc1_NvH-0949-Control-28.raw]	404.30072021484375	90.7618362466667	5.6052600672	94.6457231461333	89.0404630789333	154884.984375	1.3112179324343869E8	0	8001	1.3581525299067465	0.5055830723417883	1.9585104632487282	404.2957458496094	404.30987548828125
229	404.41717529296875	46.3639267008					1	DETECTED	404.4172 m/z @46.36 [151020OFc1_NvH-0949-Control-28.raw]	404.41717529296875	46.3639267008	2.73217122	91.2266354450667	88.49446422506671	224629.71875	1.241644531000191E8	0	8001	0.21062796605539091	1.0969960284475904	0.005229703480062352	404.40728759765625	404.4269714355469
230	404.4482116699219	29.0274522666667					1	DETECTED	404.4482 m/z @29.03 [151020OFc1_NvH-0949-Control-28.raw]	404.4482116699219	29.0274522666667	2.87970099813333	95.5930809136	92.71337991546667	246905.84375	1.2355658836301573E8	0	8001	0.10056898111444568	0.5007835598369061	0.08148100875122367	404.4385070800781	404.4580993652344
231	404.4612731933594	26.5845385296					1	DETECTED	404.4613 m/z @26.58 [151020OFc1_NvH-0949-Control-28.raw]	404.4612731933594	26.5845385296	2.75190440533333	98.3077897410667	95.55588533573336	231773.4375	1.035561965082705E8	0	8001	0.20726497627318707	0.510151962188419	0.7249378171553759	404.4583435058594	404.47119140625
232	404.4765930175781	30.1303520546667					1	DETECTED	404.4766 m/z @30.13 [151020OFc1_NvH-0949-Control-28.raw]	404.4765930175781	30.1303520546667	2.89943396506667	94.7039017466667	91.80446778160004	191942.578125	1.1397090503615433E8	0	8001	0.14644907388710493	0.5364914568410465	0.44533958437288446	404.4713134765625	404.4847106933594
233	404.4949035644531	10.8721689210667					1	DETECTED	404.4949 m/z @10.87 [151020OFc1_NvH-0949-Control-28.raw]	404.4949035644531	10.8721689210667	2.4105331	94.5795077656	92.1689746656	903028.4375	1.2045238440889592E8	4	8001	0.17419270312264068	1.0076969448449276	1.2409915083254188	404.48492431640625	404.5047607421875
234	404.52294921875	13.2907396874667					1	DETECTED	404.5229 m/z @13.29 [151020OFc1_NvH-0949-Control-28.raw]	404.52294921875	13.2907396874667	4.78534250426667	85.2180307992	80.43268829493333	144178.0	1.1214158636614934E8	3	8001	6.55820364343656	0.6186957502339804	7.88122789928537	404.5129699707031	404.52520751953125
235	404.53521728515625	17.9136621925333					1	DETECTED	404.5352 m/z @17.91 [151020OFc1_NvH-0949-Control-28.raw]	404.53521728515625	17.9136621925333	2.62215812133333	98.8998410909333	96.27768296959997	4786119.0	2.1616092836878714E8	3	8001	0.24068408964006238	0.9652164978002838	34.801592924836235	404.5252990722656	404.5451965332031
236	404.5555725097656	40.5111125848					1	DETECTED	404.5556 m/z @40.51 [151020OFc1_NvH-0949-Control-28.raw]	404.5555725097656	40.5111125848	4.05678331786667	99.2610286610667	95.20424534320003	1197597.5	1.4050371284884998E8	3	8001	0.11450087160972089	0.6295815261706017	0.23192757705999245	404.54559326171875	404.5655517578125
237	404.571044921875	35.2740199845333					1	DETECTED	404.5710 m/z @35.27 [151020OFc1_NvH-0949-Control-28.raw]	404.571044921875	35.2740199845333	4.59588393146667	94.5306185394667	89.93473460800003	525882.125	1.2562443081027144E8	0	8001	14.31444481080272	0.5266396045168682	0.1280625155666924	404.5655822753906	404.5732727050781
238	404.5832824707031	28.0327214938667					1	DETECTED	404.5833 m/z @28.03 [151020OFc1_NvH-0949-Control-28.raw]	404.5832824707031	28.0327214938667	2.45031979173333	98.2232467442667	95.77292695253337	4285485.0	1.987661258260665E8	3	8001	0.18741246781628718	1.789945510428684	0.05247061627382155	404.57330322265625	404.59271240234375
239	404.59906005859375	30.990961124					1	DETECTED	404.5991 m/z @30.99 [151020OFc1_NvH-0949-Control-28.raw]	404.59906005859375	30.990961124	3.77723251893333	87.5295233250667	83.75229080613337	67732.4609375	1.2209317075800219E8	0	8001	70.93374270651545	1.5387874998970248	3.9589641336783314	404.59356689453125	404.6072082519531
240	404.6177978515625	46.2289617928					1	DETECTED	404.6178 m/z @46.23 [151020OFc1_NvH-0949-Control-28.raw]	404.6177978515625	46.2289617928	2.79106422186667	95.2280855413333	92.43702131946662	276727.6875	1.2971937807236737E8	0	8001	0.16425162481188949	1.2004813358725583	0.0024882003403168223	404.60791015625	404.62774658203125
241	404.66827392578125	24.0330734117333					1	DETECTED	404.6683 m/z @24.03 [151020OFc1_NvH-0949-Control-28.raw]	404.66827392578125	24.0330734117333	1.75297380293333	94.7910509736	93.03807717066667	143726.4375	1.1027275290516828E8	0	8001	0.20196057455747862	2.980948591269757	0.958532910097446	404.6582946777344	404.6778869628906
242	404.68682861328125	19.1695541944					1	DETECTED	404.6868 m/z @19.17 [151020OFc1_NvH-0949-Control-28.raw]	404.68682861328125	19.1695541944	3.44912147146667	99.0482832114667	95.59916174000003	99118.421875	1.0976553826176567E8	0	8001	17.908430418667457	4.086841428156358	0.010205791173959729	404.678466796875	404.6949157714844
243	404.7049560546875	25.3959180653333					1	DETECTED	404.7050 m/z @25.40 [151020OFc1_NvH-0949-Control-28.raw]	404.7049560546875	25.3959180653333	2.02037264586667	97.293078336	95.27270569013332	2664847.5	2.088809983377771E8	4	8001	3.8561878031014096	1.2921669138373861	5.681407663827685	404.6949768066406	404.7149353027344
244	404.7184143066406	30.2381196178667					1	DETECTED	404.7184 m/z @30.24 [151020OFc1_NvH-0949-Control-28.raw]	404.7184143066406	30.2381196178667	2.95775184853333	99.4023877690667	96.44463592053337	464165.65625	1.257767387705638E8	0	8001	1.980639328610863	0.5216293408496733	0.03411626858086689	404.7149658203125	404.72174072265625
245	404.73175048828125	12.4981261464					1	DETECTED	404.7318 m/z @12.50 [151020OFc1_NvH-0949-Control-28.raw]	404.73175048828125	12.4981261464	2.8893571416	96.3201955250667	93.43083838346669	1297308.875	1.8634704312738565E8	2	8001	0.20498190315538523	0.9469337993274469	55.84894069658393	404.7217712402344	404.74169921875
246	404.7418212890625	41.2445332970667					1	DETECTED	404.7418 m/z @41.24 [151020OFc1_NvH-0949-Control-28.raw]	404.7418212890625	41.2445332970667	2.83092425146667	94.6457231461333	91.81479889466664	580661.6875	1.3818658773062685E8	2	8001	34.02022520845431	0.7087917556603976	0.12754829354979197	404.74176025390625	404.7514953613281
247	404.7542724609375	30.0483610493333					1	DETECTED	404.7543 m/z @30.05 [151020OFc1_NvH-0949-Control-28.raw]	404.7542724609375	30.0483610493333	3.86107946853333	48.9477207581333	45.08664128959997	158329.640625	5.6665060024040446E7	0	8001	0.17775063987765805	0.8608499731155115	0.002047602099090131	404.75213623046875	404.754638671875
248	404.76470947265625	24.6562641989333					1	DETECTED	404.7647 m/z @24.66 [151020OFc1_NvH-0949-Control-28.raw]	404.76470947265625	24.6562641989333	3.40220578133333	96.0766985101333	92.67449272879996	189854.96875	1.064647128249233E8	0	8001	2.55928215586529	0.5827485920751727	32.242883505757	404.7547302246094	404.77459716796875
249	404.81781005859375	46.4471114256167					1	DETECTED	404.8178 m/z @46.45 [151020OFc1_NvH-0949-Control-28.raw]	404.81781005859375	46.4471114256167	2.03063922426667	99.607601964	97.57696273973333	68100.8671875	1.0734421324402629E8	3	8001	105.79910214871342	1.1407413744523227	1.425915927825645	404.8080749511719	404.82769775390625
250	404.82989501953125	14.1486403802667					1	DETECTED	404.8299 m/z @14.15 [151020OFc1_NvH-0949-Control-28.raw]	404.82989501953125	14.1486403802667	2.24677640266667	98.4137010354667	96.16692463280003	67525.328125	1.1054187677640747E8	0	8001	0.14308532292018583	6.002717258830736	11.050760341890156	404.8279724121094	404.8386535644531
251	404.8488464355469	22.9470903501333					1	DETECTED	404.8488 m/z @22.95 [151020OFc1_NvH-0949-Control-28.raw]	404.8488464355469	22.9470903501333	0.0702822162666667	99.8731030890667	99.80282087280004	394376.59375	1.1880365813132846E8	0	8001	0.6453441959767723	0.5102260012686962	0.012075845990239134	404.8389587402344	404.85882568359375
252	404.86883544921875	17.8744776554667					1	DETECTED	404.8688 m/z @17.87 [151020OFc1_NvH-0949-Control-28.raw]	404.86883544921875	17.8744776554667	0.0816297994666667	100.000063639733	99.91843384026633	1836024.125	2.0147010832677E8	3	8001	0.3850368175601879	17.58126614291725	3.6828933718801298	404.8588562011719	404.8788146972656
253	404.8792724609375	22.5958166808					1	DETECTED	404.8793 m/z @22.60 [151020OFc1_NvH-0949-Control-28.raw]	404.8792724609375	22.5958166808	0.185376380533333	99.8201348176	99.63475843706668	418429.0	1.1370167331291132E8	0	8001	0.13903289534393082	0.5057302272199364	1.905564902390641	404.87884521484375	404.87994384765625
254	404.88995361328125	40.5111125848					1	DETECTED	404.8900 m/z @40.51 [151020OFc1_NvH-0949-Control-28.raw]	404.88995361328125	40.5111125848	0.0126320581333333	99.9152919072	99.90265984906667	940092.875	1.5214982254077557E8	3	8001	14.052384808745572	0.6209179315305713	0.12932497961343958	404.8799743652344	404.8928527832031
255	404.90289306640625	16.0499797032					1	DETECTED	404.9029 m/z @16.05 [151020OFc1_NvH-0949-Control-28.raw]	404.90289306640625	16.0499797032	0.0126320581333333	99.9895283904	99.97689633226666	1203932.25	1.3789876412493703E8	3	8001	1.9614512720554185	0.5164090866430621	46.29896248593195	404.8929138183594	404.9077453613281
256	404.9177551269531	28.0417150568					1	DETECTED	404.9178 m/z @28.04 [151020OFc1_NvH-0949-Control-28.raw]	404.9177551269531	28.0417150568	0.0126320581333333	99.9365416304	99.92390957226667	3124435.25	1.7119366000918275E8	3	8001	0.14036254663232484	1.291860266492458	25.052956127165682	404.90777587890625	404.9276428222656
257	404.9308166503906	39.7671917621333					1	DETECTED	404.9308 m/z @39.77 [151020OFc1_NvH-0949-Control-28.raw]	404.9308166503906	39.7671917621333	0.0241695341333333	99.4765406626667	99.45237112853336	77107.734375	1.0354210580274841E8	0	8001	83.02177399638639	1.2535064668994411	1.5055311168901153	404.9277648925781	404.9369201660156
258	404.94696044921875	21.6296473424					1	DETECTED	404.9470 m/z @21.63 [151020OFc1_NvH-0949-Control-28.raw]	404.94696044921875	21.6296473424	0.0126320581333333	99.8731030890667	99.86047103093337	1115063.25	1.393957748922746E8	0	8001	0.13607607339243444	0.9136926163269831	0.06113880943486594	404.9369812011719	404.9569091796875
259	404.95806884765625	16.6661075034667					1	DETECTED	404.9581 m/z @16.67 [151020OFc1_NvH-0949-Control-28.raw]	404.95806884765625	16.6661075034667	0.116258221066667	99.8413093392	99.72505111813332	317275.53125	9.956573152153446E7	0	8001	0.11179073513294213	0.5104059782281032	2.8418786427493195	404.9570007324219	404.9592590332031
260	404.9692687988281	30.2474587706667					1	DETECTED	404.9693 m/z @30.25 [151020OFc1_NvH-0949-Control-28.raw]	404.9692687988281	30.2474587706667	0.162545096533333	99.8836904381333	99.72114534159996	416453.40625	1.1218501922083662E8	0	8001	0.12013532735829102	0.5175884707845596	0.05078168092664809	404.9593505859375	404.979248046875
261	404.9820556640625	36.4832256994667					1	DETECTED	404.9821 m/z @36.48 [151020OFc1_NvH-0949-Control-28.raw]	404.9820556640625	36.4832256994667	0.208503590133333	99.9895283904	99.78102480026666	174313.09375	1.1469700334370452E8	0	8001	1.5201043854835845	1.5560607879109576	0.07708446636623176	404.9793395996094	404.9898376464844
262	404.9998474121094	43.5669529381333					1	DETECTED	404.9998 m/z @43.57 [151020OFc1_NvH-0949-Control-28.raw]	404.9998474121094	43.5669529381333	0.0241695341333333	99.9682848725333	99.94411533839997	341580.6875	1.1618266604707056E8	4	8001	0.12287730536564112	1.309200622050131	0.0160624169729089	404.98992919921875	405.0096130371094
263	405.0163269042969	53.1991786098667					1	DETECTED	405.0163 m/z @53.20 [151020OFc1_NvH-0949-Control-28.raw]	405.0163269042969	53.1991786098667	0.0126320581333333	99.83067814	99.81804608186667	331900.875	1.240411032534572E8	0	8001	7.546992549348239	0.5125942876363353	0.15816698954377417	405.0099182128906	405.02630615234375
264	405.0366516113281	47.7260472978667					1	DETECTED	405.0367 m/z @47.73 [151020OFc1_NvH-0949-Control-28.raw]	405.0366516113281	47.7260472978667	0.0126320581333333	100.000063639733	99.98743158159967	53175.33984375	1.2056175655763994E8	0	8001	57.88597133375892	1.0484172674568466	1.2540849594803882	405.0267028808594	405.0457458496094
265	405.05596923828125	22.4200106954667					1	DETECTED	405.0560 m/z @22.42 [151020OFc1_NvH-0949-Control-28.raw]	405.05596923828125	22.4200106954667	0.632198295466667	99.9471208626667	99.31492256720003	409414.21875	1.2008115128301983E8	0	8001	0.025098072954961026	1.7164909669942734	1.3249270784896816	405.0462951660156	405.0657043457031
266	405.10357666015625	90.3341077096					1	DETECTED	405.1036 m/z @90.33 [151020OFc1_NvH-0949-Control-28.raw]	405.10357666015625	90.3341077096	0.196761892266667	99.0057462693333	98.80898437706664	1908786.0	1.2248669016138326E8	0	8001	0.0700555206016844	2.1879771554521743	2.5725474652096167	405.0944519042969	405.11334228515625
267	405.1222839355469	89.6705033242667					1	DETECTED	405.1223 m/z @89.67 [151020OFc1_NvH-0949-Control-28.raw]	405.1222839355469	89.6705033242667	0.116258221066667	99.1120576482667	98.99579942720003	1063637.25	1.399275698856528E8	0	8001	0.5926240871613686	0.7300726367185437	0.23759664294817254	405.1142578125	405.1296691894531
268	405.1589660644531	90.0712280589333					1	DETECTED	405.1590 m/z @90.07 [151020OFc1_NvH-0949-Control-28.raw]	405.1589660644531	90.0712280589333	4.3101533752	99.8201348176	95.5099814424	42294.734375	1.013230795578804E8	0	8001	83.13681203036562	0.5261524067612613	0.05492575825170615	405.1496887207031	405.15972900390625
269	405.1808166503906	27.6475674813333					1	DETECTED	405.1808 m/z @27.65 [151020OFc1_NvH-0949-Control-28.raw]	405.1808166503906	27.6475674813333	0.0126320581333333	100.000063639733	99.98743158159967	762051.3125	1.437237543813105E8	0	8001	63.15113175108951	0.5556233248516981	8.60891315721634	405.1708984375	405.18841552734375
270	405.19842529296875	17.7644449138667					1	DETECTED	405.1984 m/z @17.76 [151020OFc1_NvH-0949-Control-28.raw]	405.19842529296875	17.7644449138667	0.494377231466667	99.6926697989333	99.19829256746662	1118879.25	1.5750897193015462E8	2	8001	3.922297987729568	0.6238700906831113	0.8726176026992382	405.1884460449219	405.1994323730469
271	405.2094421386719	17.5125356757333					1	DETECTED	405.2094 m/z @17.51 [151020OFc1_NvH-0949-Control-28.raw]	405.2094421386719	17.5125356757333	1.78373978746667	96.5105851186667	94.72684533120002	1260530.25	2.140071907264682E8	3	8001	6.2611800270515054	3.614216937076845	0.3845753847647433	405.199462890625	405.21942138671875
272	405.2303161621094	30.1408102314667					1	DETECTED	405.2303 m/z @30.14 [151020OFc1_NvH-0949-Control-28.raw]	405.2303161621094	30.1408102314667	0.609076209066667	99.4236308450667	98.81455463600003	2554583.5	2.4336054998395637E8	3	8001	0.10256037657021011	0.513861934886519	1.8069443018350713	405.2203369140625	405.24029541015625
273	405.24188232421875	32.7436117829333					1	DETECTED	405.2419 m/z @32.74 [151020OFc1_NvH-0949-Control-28.raw]	405.24188232421875	32.7436117829333	3.90761245573333	92.3320874658667	88.42447501013338	384404.25	1.335202400708007E8	0	8001	59.344457006097855	0.5279084126084597	0.03771713969291408	405.2403564453125	405.2499694824219
274	405.2599792480469	62.9644192525333					1	DETECTED	405.2600 m/z @62.96 [151020OFc1_NvH-0949-Control-28.raw]	405.2599792480469	62.9644192525333	0.0126320581333333	99.83067814	99.81804608186667	1985489.0	1.8355611946144807E8	2	8001	35.06078913074247	0.5078915781002794	0.023847982591012677	405.25	405.26837158203125
275	405.2843933105469	91.3953292389333					1	DETECTED	405.2844 m/z @91.40 [151020OFc1_NvH-0949-Control-28.raw]	405.2843933105469	91.3953292389333	3.74919140906667	96.3413770704	92.59218566133333	135377.796875	1.3083926714947692E8	0	8001	0.7295553218332032	0.5282160055989442	0.773160590732714	405.2756042480469	405.2923278808594
276	405.2998962402344	92.6562650978667					1	DETECTED	405.2999 m/z @92.66 [151020OFc1_NvH-0949-Control-28.raw]	405.2998962402344	92.6562650978667	0.0126320581333333	100.000063639733	99.98743158159967	38094.109375	9.606509188958374E7	0	8001	8.488067652203455	0.5338835829619336	0.055402075097441744	405.2966003417969	405.3090515136719
277	405.3875427246094	11.3931658098667					1	DETECTED	405.3875 m/z @11.39 [151020OFc1_NvH-0949-Control-28.raw]	405.3875427246094	11.3931658098667	2.35959994853333	98.0642318298667	95.70463188133337	80485.0625	1.0727536494863409E8	0	8001	8.843482536732779	5.297167992707101	1922.61465168842	405.3778381347656	405.3972473144531
278	405.42169189453125	24.3502198506667					1	DETECTED	405.4217 m/z @24.35 [151020OFc1_NvH-0949-Control-28.raw]	405.42169189453125	24.3502198506667	3.8050006536	95.1866772813333	91.3816766277333	177924.21875	1.1539205493554202E8	0	8001	0.10922682506941328	3.1631092412361834	1.2921011200873758	405.41229248046875	405.4316711425781
279	405.4465026855469	21.6928088509333					1	DETECTED	405.4465 m/z @21.69 [151020OFc1_NvH-0949-Control-28.raw]	405.4465026855469	21.6928088509333	3.3927910896	97.2825538968	93.8897628072	230918.03125	1.2207720620258199E8	0	8001	0.08924778695390856	0.5707573101048498	0.002906560291066892	405.4366455078125	405.4564514160156
280	405.45733642578125	22.3553199128					1	DETECTED	405.4573 m/z @22.36 [151020OFc1_NvH-0949-Control-28.raw]	405.45733642578125	22.3553199128	2.6820741112	80.7408130309333	78.0587389197333	157893.765625	1.076464754696443E8	0	8001	10.870929768345388	0.544643090825324	0.0465442232692676	405.4565124511719	405.4653625488281
281	405.4753723144531	24.1597616053333					1	DETECTED	405.4754 m/z @24.16 [151020OFc1_NvH-0949-Control-28.raw]	405.4753723144531	24.1597616053333	3.13190680346667	98.6984431992	95.56653639573332	606495.5	1.1077650798748687E8	0	8001	0.1814050666115321	1.705374198709114	25.075441355539407	405.46539306640625	405.482421875
282	405.49249267578125	19.7203790992					1	DETECTED	405.4925 m/z @19.72 [151020OFc1_NvH-0949-Control-28.raw]	405.49249267578125	19.7203790992	3.02601191226667	96.1294252213333	93.10341330906664	723010.0	1.2705770357732463E8	0	8001	0.13667637481177408	0.5095321614465723	2.105221773827701	405.4825439453125	405.5023193359375
283	405.5182800292969	25.2745966626667					1	DETECTED	405.5183 m/z @25.27 [151020OFc1_NvH-0949-Control-28.raw]	405.5182800292969	25.2745966626667	4.81428102826667	99.2503583397333	94.43607731146662	95143.4765625	1.0440693549610716E8	0	8001	17.85940920644959	2.9078102874507374	4.119369056623941	405.508544921875	405.5209045410156
284	405.5312805175781	20.8070004125333					1	DETECTED	405.5313 m/z @20.81 [151020OFc1_NvH-0949-Control-28.raw]	405.5312805175781	20.8070004125333	2.71201058613333	95.9671205789333	93.25510999279997	1015862.625	1.362384893675175E8	3	8001	0.13778600630757154	0.8017747843659848	1.365361208817066	405.5214538574219	405.541259765625
285	405.5510559082031	23.2900651261333					1	DETECTED	405.5511 m/z @23.29 [151020OFc1_NvH-0949-Control-28.raw]	405.5510559082031	23.2900651261333	3.8331755768	96.6803206330667	92.8471450562667	494390.46875	1.1949855493211043E8	3	8001	0.06060975176009009	0.5480292578619768	0.7136103596606945	405.5413818359375	405.5552673339844
286	405.5652770996094	16.1614011445333					1	DETECTED	405.5653 m/z @16.16 [151020OFc1_NvH-0949-Control-28.raw]	405.5652770996094	16.1614011445333	2.11343191493333	97.8423744304	95.72894251546667	1168976.75	1.7125646450062254E8	3	8001	21.93164740707953	1.461739211522444	11.683827699012333	405.5552978515625	405.57525634765625
287	405.5864562988281	28.0732503370667					1	DETECTED	405.5865 m/z @28.07 [151020OFc1_NvH-0949-Control-28.raw]	405.5864562988281	28.0732503370667	0.2663382432	95.4240059429333	95.15766769973331	391623.09375	1.282510592963625E8	3	8001	0.09777819780455133	1.2443948311635427	0.46064818544170766	405.57672119140625	405.59600830078125
288	405.6826477050781	27.6475674813333					1	DETECTED	405.6826 m/z @27.65 [151020OFc1_NvH-0949-Control-28.raw]	405.6826477050781	27.6475674813333	4.85207075173333	98.7302655474667	93.87819479573336	290042.09375	1.0902011021610162E8	0	8001	0.1346552667135974	18.719690696796143	3.811309738251043	405.67266845703125	405.69012451171875
289	405.70013427734375	17.7644449138667					1	DETECTED	405.7001 m/z @17.76 [151020OFc1_NvH-0949-Control-28.raw]	405.70013427734375	17.7644449138667	1.61503787973333	98.1277975192	96.51275963946667	355212.21875	1.2119338015880542E8	2	8001	0.20978368326664665	2.583624413087581	55.265276655763614	405.690185546875	405.7030029296875
290	405.7130126953125	16.9813061770667					1	DETECTED	405.7130 m/z @16.98 [151020OFc1_NvH-0949-Control-28.raw]	405.7130126953125	16.9813061770667	2.9869599608	91.3074175426667	88.32045758186669	456400.59375	1.1979366260883531E8	0	8001	0.22656065960143223	0.6280852087423606	1.2167752082261019	405.7030334472656	405.7161865234375
291	405.7261962890625	24.1597616053333					1	DETECTED	405.7262 m/z @24.16 [151020OFc1_NvH-0949-Control-28.raw]	405.7261962890625	24.1597616053333	3.1125691848	94.1489413152	91.03637213040001	464847.21875	1.6033023442327884E8	2	8001	26.97760044223852	1.3472497673722996	0.5072255372845812	405.7162170410156	405.72955322265625
292	405.7396240234375	18.3631944746667					1	DETECTED	405.7396 m/z @18.36 [151020OFc1_NvH-0949-Control-28.raw]	405.7396240234375	18.3631944746667	2.60197063813333	98.7302655474667	96.12829490933338	2274078.25	1.857355981767007E8	2	8001	0.17885807700671918	0.5257374289943672	0.17977814086852903	405.72967529296875	405.7496032714844
293	405.7618103027344	63.0448893594667					1	DETECTED	405.7618 m/z @63.04 [151020OFc1_NvH-0949-Control-28.raw]	405.7618103027344	63.0448893594667	3.86107946853333	98.0536172418667	94.19253777333337	803700.125	1.376870874013988E8	2	8001	26.932748303524335	1.3465514252139568	0.011896137709154922	405.7518615722656	405.7717590332031
294	405.8339538574219	44.3911223224					1	DETECTED	405.8340 m/z @44.39 [151020OFc1_NvH-0949-Control-28.raw]	405.8339538574219	44.3911223224	0.8198128032	99.218343876	98.39853107280001	261584.90625	1.1980368044431242E8	0	8001	0.22335837332335728	1.3276827661298054	0.02697904816398513	405.82403564453125	405.84381103515625
295	405.8454895019531	37.925598036					1	DETECTED	405.8455 m/z @37.93 [151020OFc1_NvH-0949-Control-28.raw]	405.8454895019531	37.925598036	0.0357383784	99.9576413216	99.9219029432	148756.25	1.001628552410457E8	0	8001	19.966640856931456	1.6845095594356643	0.002581186193757437	405.8439636230469	405.8553161621094
296	405.86566162109375	20.8756538154667					1	DETECTED	405.8657 m/z @20.88 [151020OFc1_NvH-0949-Control-28.raw]	405.86566162109375	20.8756538154667	0.116258221066667	99.9365416304	99.82028340933333	613517.125	1.2324367458496372E8	3	8001	1.8584985225023765	0.5664296532321133	0.2530759271819122	405.8556823730469	405.8686218261719
297	405.878662109375	14.7917834581333					1	DETECTED	405.8787 m/z @14.79 [151020OFc1_NvH-0949-Control-28.raw]	405.878662109375	14.7917834581333	0.0126320581333333	99.7883434874667	99.77571142933337	1349140.25	1.5761514213430443E8	3	8001	2.19354252754472	0.9077009903343822	2.5563742554364732	405.8686828613281	405.8811340332031
298	405.8911437988281	17.9852220109333					1	DETECTED	405.8911 m/z @17.99 [151020OFc1_NvH-0949-Control-28.raw]	405.8911437988281	17.9852220109333	0.0816297994666667	99.9788600461333	99.89723024666664	2295146.75	1.7365165818111813E8	3	8001	0.12594919659868964	1.3927898164303611	0.7821715433365989	405.88116455078125	405.901123046875
299	405.9079284667969	36.616261132					1	DETECTED	405.9079 m/z @36.62 [151020OFc1_NvH-0949-Control-28.raw]	405.9079284667969	36.616261132	0.0241695341333333	99.9152919072	99.89112237306666	1122366.125	1.6146508734291774E8	3	8001	0.16459349674652657	0.5345705771746936	0.02834331882959427	405.9011535644531	405.91778564453125
300	405.91986083984375	28.0327214938667					1	DETECTED	405.9199 m/z @28.03 [151020OFc1_NvH-0949-Control-28.raw]	405.91986083984375	28.0327214938667	0.0126320581333333	99.9895283904	99.97689633226666	135294.046875	1.1151846887408316E8	0	8001	11.276272405934375	2.6998474360576807	0.01222049271530983	405.91796875	405.9293212890625
301	405.95159912109375	45.5106739477333					1	DETECTED	405.9516 m/z @45.51 [151020OFc1_NvH-0949-Control-28.raw]	405.95159912109375	45.5106739477333	0.0126320581333333	100.000063639733	99.98743158159967	135128.203125	1.0859524264795536E8	4	8001	44.499714455326576	1.2584717687603515	1.2595741654806532	405.94189453125	405.9549255371094
302	405.9649353027344	42.0554097301333					1	DETECTED	405.9649 m/z @42.06 [151020OFc1_NvH-0949-Control-28.raw]	405.9649353027344	42.0554097301333	0.1277900272	99.777789588	99.6499995608	360809.96875	1.1622356017359737E8	4	8001	0.06623634534778233	0.5024094687993103	0.5286551212826829	405.9549560546875	405.9738464355469
303	405.9839172363281	21.0385763317333					1	DETECTED	405.9839 m/z @21.04 [151020OFc1_NvH-0949-Control-28.raw]	405.9839172363281	21.0385763317333	0.357504164533333	99.7671794301333	99.40967526559996	554396.5625	1.1563436909728265E8	4	8001	19.382519103966636	1.2543302408238284	98.04113165943558	405.97393798828125	405.9937438964844
304	406.0343322753906	44.5355624557333					1	DETECTED	406.0343 m/z @44.54 [151020OFc1_NvH-0949-Control-28.raw]	406.0343322753906	44.5355624557333	0.0357383784	99.7883434874667	99.7526051090667	351982.09375	1.1574388118388978E8	0	8001	0.2445478415132527	0.50932800299601	0.1299647602080774	406.0247497558594	406.04425048828125
305	406.0628967285156	51.6610727904					1	DETECTED	406.0629 m/z @51.66 [151020OFc1_NvH-0949-Control-28.raw]	406.0628967285156	51.6610727904	0.185376380533333	99.8095348664	99.62415848586667	70274.96875	1.0512455520136565E8	0	8001	60.69704155458608	0.9746341966572607	1.2915129580188183	406.0557861328125	406.07098388671875
306	406.1147155761719	89.6705033242667					1	DETECTED	406.1147 m/z @89.67 [151020OFc1_NvH-0949-Control-28.raw]	406.1147155761719	89.6705033242667	0.0357383784	100.000063639733	99.964325261333	499519.6875	1.1548119859062472E8	0	8001	0.8632150939339311	0.5392960268444318	0.8521489397483223	406.10504150390625	406.1238708496094
307	406.1716613769531	90.6034299885333					1	DETECTED	406.1717 m/z @90.60 [151020OFc1_NvH-0949-Control-28.raw]	406.1716613769531	90.6034299885333	0.162545096533333	99.9682848725333	99.80573977599997	249414.9375	1.125179978389974E8	0	8001	0.08307712073938944	0.6853913497333476	0.013896551583450854	406.1619873046875	406.1815490722656
308	406.19158935546875	48.1391815149333					1	DETECTED	406.1916 m/z @48.14 [151020OFc1_NvH-0949-Control-28.raw]	406.19158935546875	48.1391815149333	0.6206488352	99.9365416304	99.3158927952	1353363.625	1.6814397056558105E8	2	8001	0.25386302760266233	1.1760182747549386	0.02771132305470136	406.1816711425781	406.2015686035156
309	406.2077331542969	90.31647918					1	DETECTED	406.2077 m/z @90.32 [151020OFc1_NvH-0949-Control-28.raw]	406.2077331542969	90.31647918	0.718768156	99.9471208626667	99.2283527066667	873161.8125	1.8183030800220817E8	4	8001	2.7113743332087097	0.5050889576949619	0.017995026303176457	406.20159912109375	406.211669921875
310	406.2216796875	39.9093795032					1	DETECTED	406.2217 m/z @39.91 [151020OFc1_NvH-0949-Control-28.raw]	406.2216796875	39.9093795032	2.13391749546667	99.7565442792	97.62262678373332	3.2902174E7	7.368333759270228E8	3	8001	0.09702081671436957	0.512238850895461	1.5084530228853386	406.2117004394531	406.2316589355469
311	406.2343444824219	17.8400546					1	DETECTED	406.2343 m/z @17.84 [151020OFc1_NvH-0949-Control-28.raw]	406.2343444824219	17.8400546	2.45031979173333	99.2397604925333	96.78944070079997	1368355.5	2.18071642291756E8	3	8001	18.875270178714025	0.6051512920449347	5.279920735036244	406.231689453125	406.24432373046875
312	406.2552185058594	24.4887976272					1	DETECTED	406.2552 m/z @24.49 [151020OFc1_NvH-0949-Control-28.raw]	406.2552185058594	24.4887976272	0.47193376	95.1866772813333	94.7147435213333	871718.0625	1.7845184786639756E8	2	8001	6.643017740299058	6.060297402886141	0.014136468302237413	406.2452392578125	406.26519775390625
313	406.2678527832031	46.6712886632					1	DETECTED	406.2679 m/z @46.67 [151020OFc1_NvH-0949-Control-28.raw]	406.2678527832031	46.6712886632	0.0126320581333333	72.8408319736	72.82819991546667	583768.375	1.1204894927005412E8	2	8001	0.14935356648559406	0.5723264783059328	2.2706913950668763	406.2652893066406	406.2763977050781
314	406.2799987792969	89.9263461453333					1	DETECTED	406.2800 m/z @89.93 [151020OFc1_NvH-0949-Control-28.raw]	406.2799987792969	89.9263461453333	5.28175340213333	93.0824997256	87.80074632346667	90242.8359375	1.9619600902272967E8	0	8001	74.4015340455043	0.5187161325893177	0.017030752955365554	406.27825927734375	406.2882385253906
315	406.38861083984375	15.3842618746667					1	DETECTED	406.3886 m/z @15.38 [151020OFc1_NvH-0949-Control-28.raw]	406.38861083984375	15.3842618746667	3.50537109733333	96.4258797408	92.92050864346668	86132.0859375	1.1541338682638924E8	0	8001	0.19226054646950352	3.9138756473568934	0.006598578345326642	406.3786315917969	406.3985290527344
316	406.4000549316406	37.0057526072					1	DETECTED	406.4001 m/z @37.01 [151020OFc1_NvH-0949-Control-28.raw]	406.4000549316406	37.0057526072	5.4899283176	92.3722865021333	86.8823581845333	52684.78515625	1.3174902020389026E8	0	8001	15.33048312223874	1.378392603445309	1.756785206890618	406.3988342285156	406.4062805175781
317	406.4356384277344	44.4329570149333					1	DETECTED	406.4356 m/z @44.43 [151020OFc1_NvH-0949-Control-28.raw]	406.4356384277344	44.4329570149333	2.91891523626667	99.6288664061333	96.70995116986663	110367.6875	1.1152754938381973E8	0	8001	23.48367083510599	1.1816115382880288	1.6807739182107182	406.426025390625	406.4435119628906
318	406.45361328125	33.0272418056					1	DETECTED	406.4536 m/z @33.03 [151020OFc1_NvH-0949-Control-28.raw]	406.45361328125	33.0272418056	3.13190680346667	68.6670484381333	65.53514163466664	116925.0546875	8.929416354520299E7	0	8001	22.471308129282058	1.2983940424898666	1.7642066875864455	406.4442443847656	406.4544982910156
319	406.4645080566406	26.7027573208					1	DETECTED	406.4645 m/z @26.70 [151020OFc1_NvH-0949-Control-28.raw]	406.4645080566406	26.7027573208	2.8211249032	100.000063639733	97.178938736533	870992.25	1.4811277015012905E8	0	8001	0.32106770322964806	3.7802330108391975	8.702336647917384	406.4545593261719	406.47442626953125
320	406.4770812988281	22.4441459922667					1	DETECTED	406.4771 m/z @22.44 [151020OFc1_NvH-0949-Control-28.raw]	406.4770812988281	22.4441459922667	3.13190680346667	99.5754857669333	96.44357896346662	197550.890625	1.1519668694796786E8	0	8001	0.04333886552679189	0.7416824117805177	0.1702949941076133	406.4745178222656	406.4870300292969
321	406.4897766113281	34.2066138069333					1	DETECTED	406.4898 m/z @34.21 [151020OFc1_NvH-0949-Control-28.raw]	406.4897766113281	34.2066138069333	2.66204308533333	73.0079512346667	70.34590814933338	105775.296875	1.0102517618489535E8	0	8001	19.591218750745547	1.2854321308080257	2.0097055124509007	406.4870910644531	406.4997253417969
322	406.53564453125	15.1168007130667					1	DETECTED	406.5356 m/z @15.12 [151020OFc1_NvH-0949-Control-28.raw]	406.53564453125	15.1168007130667	2.26744948186667	99.6394433698667	97.37199388800002	1.7610932E7	3.5863780296759886E8	3	8001	0.19354763997863955	25.41721991140471	1.56146076687567	406.5256652832031	406.5456237792969
323	406.5476989746094	32.4024257978667					1	DETECTED	406.5477 m/z @32.40 [151020OFc1_NvH-0949-Control-28.raw]	406.5476989746094	32.4024257978667	4.02878004853333	98.6291550792	94.60037503066667	430259.21875	1.2084173864018236E8	3	8001	17.707208294739203	0.50443818734225	0.9561123242585897	406.5456848144531	406.5576171875
324	406.5588073730469	23.5868018114667					1	DETECTED	406.5588 m/z @23.59 [151020OFc1_NvH-0949-Control-28.raw]	406.5588073730469	23.5868018114667	4.47018934213333	46.4185220909333	41.94833274879997	197004.703125	5.352161267553073E7	0	8001	0.08826150861199267	1.1431566079614532	0.4914929272770895	406.5577697753906	406.5589599609375
325	406.5689697265625	17.7950218690667					1	DETECTED	406.5690 m/z @17.80 [151020OFc1_NvH-0949-Control-28.raw]	406.5689697265625	17.7950218690667	3.57975576746667	94.3244122842667	90.74465651680003	983126.3125	1.4552701198272315E8	0	8001	0.20941355877677736	2.22613833778514	114.98749549086048	406.5589904785156	406.5789489746094
326	406.5812072753906	39.3770337706667					1	DETECTED	406.5812 m/z @39.38 [151020OFc1_NvH-0949-Control-28.raw]	406.5812072753906	39.3770337706667	3.5332682192	95.0256938213333	91.49242560213331	135959.390625	1.2336116362063146E8	3	8001	37.225886160691424	1.3188575689223663	0.0013370223145125586	406.5789794921875	406.59112548828125
327	406.6005554199219	37.0057526072					1	DETECTED	406.6006 m/z @37.01 [151020OFc1_NvH-0949-Control-28.raw]	406.6005554199219	37.0057526072	2.97728742773333	86.0363881994667	83.05910077173337	39138.62109375	1.0852165691879894E8	0	8001	77.82474453460539	1.2328031577879766	1.469758201231241	406.59173583984375	406.6029052734375
328	406.6270446777344	22.8630595533333					1	DETECTED	406.6270 m/z @22.86 [151020OFc1_NvH-0949-Control-28.raw]	406.6270446777344	22.8630595533333	2.85034031226667	95.046176964	92.19583665173333	77303.2109375	1.0067309272335055E8	0	8001	0.13370237700591048	2.3034310215711473	17.37380076796693	406.6235046386719	406.6368103027344
329	406.6825866699219	19.7470330554667					1	DETECTED	406.6826 m/z @19.75 [151020OFc1_NvH-0949-Control-28.raw]	406.6825866699219	19.7470330554667	5.85410695066667	98.3395331248	92.48542617413332	177656.484375	1.3296145220720537E8	0	8001	0.1789017690974397	0.6392017076323051	69.45003667121323	406.6731262207031	406.6834411621094
330	406.6934509277344	48.1391815149333					1	DETECTED	406.6935 m/z @48.14 [151020OFc1_NvH-0949-Control-28.raw]	406.6934509277344	48.1391815149333	0.208503590133333	88.5963943370667	88.38789074693337	828482.8125	1.1998492829618883E8	0	8001	0.3105114426872362	0.5150148869371257	0.018569802413117613	406.6835632324219	406.70343017578125
331	406.710693359375	31.7518086645333					1	DETECTED	406.7107 m/z @31.75 [151020OFc1_NvH-0949-Control-28.raw]	406.710693359375	31.7518086645333	2.86997596853333	83.1469585157333	80.27698254719998	417235.3125	1.1775695665988728E8	2	8001	0.2871383667799421	0.8402123799264473	0.05186803461808438	406.7034606933594	406.7129211425781
332	406.7229309082031	39.9093795032					1	DETECTED	406.7229 m/z @39.91 [151020OFc1_NvH-0949-Control-28.raw]	406.7229309082031	39.9093795032	2.83092425146667	99.8519259072	97.02100165573333	1.6534055E7	4.156787482496558E8	2	8001	0.14278656739544715	3.205142591257363	6.326885927743259	406.71295166015625	406.73291015625
333	406.734619140625	23.0339034994667					1	DETECTED	406.7346 m/z @23.03 [151020OFc1_NvH-0949-Control-28.raw]	406.734619140625	23.0339034994667	2.36994814106667	97.2613498168	94.89140167573333	1727980.75	1.5468026225731042E8	2	8001	0.3167217543787828	0.5792192799803086	2.695417301834258	406.7329406738281	406.7445983886719
334	406.7532043457031	18.9790207837333					1	DETECTED	406.7532 m/z @18.98 [151020OFc1_NvH-0949-Control-28.raw]	406.7532043457031	18.9790207837333	3.02601191226667	95.0153294864	91.98931757413334	269039.6875	1.2409879579066569E8	2	8001	60.00820434846944	24.46955726981347	0.4140007635700143	406.74462890625	406.755859375
335	406.76593017578125	31.0036378472					1	DETECTED	406.7659 m/z @31.00 [151020OFc1_NvH-0949-Control-28.raw]	406.76593017578125	31.0036378472	2.34934628426667	92.4695253666667	90.12017908240003	1069625.875	1.5873595778380436E8	0	8001	0.06645573835429985	44.60891796020452	0.3151853499032278	406.7560119628906	406.77587890625
336	406.7832336425781	20.9348468314667					1	DETECTED	406.7832 m/z @20.93 [151020OFc1_NvH-0949-Control-28.raw]	406.7832336425781	20.9348468314667	2.80114363013333	68.7865070285333	65.98536339839997	155035.515625	8.754672780863112E7	0	8001	0.1253760755287665	2.1372263568090917	0.008298213360161313	406.7761535644531	406.7867431640625
337	406.7967834472656	45.2807890850667					1	DETECTED	406.7968 m/z @45.28 [151020OFc1_NvH-0949-Control-28.raw]	406.7967834472656	45.2807890850667	2.01027509066667	99.6607097341333	97.65043464346664	158585.390625	1.1717297387471905E8	0	8001	29.85968610835379	1.4067121602110846	0.0012372764281936624	406.7869567871094	406.806640625
338	406.82781982421875	22.8909533376					1	DETECTED	406.8278 m/z @22.89 [151020OFc1_NvH-0949-Control-28.raw]	406.82781982421875	22.8909533376	0.0126320581333333	99.9259106952	99.91327863706667	101756.6484375	1.0071316027992912E8	0	8001	9.355504252604671	2.322739562632822	0.003554428615306477	406.81793212890625	406.8377990722656
339	406.8441467285156	25.6400428968					1	DETECTED	406.8441 m/z @25.64 [151020OFc1_NvH-0949-Control-28.raw]	406.8441467285156	25.6400428968	0.093112364	99.6820282645333	99.5889159005333	97814.828125	1.0338550117277612E8	0	8001	0.09701504527102855	2.5913897407235136	4.2082933184910525	406.83782958984375	406.8541259765625
340	406.8558044433594	42.7173252490667					1	DETECTED	406.8558 m/z @42.72 [151020OFc1_NvH-0949-Control-28.raw]	406.8558044433594	42.7173252490667	1.0460341088	99.9471208626667	98.9010867538667	48130.765625	1.2921529585949142E8	0	8001	81.82054330154224	1.244401346668605	1.4926414953004004	406.85479736328125	406.8587646484375
341	406.8687744140625	15.1262733301333					1	DETECTED	406.8688 m/z @15.13 [151020OFc1_NvH-0949-Control-28.raw]	406.8687744140625	15.1262733301333	0.0472195792	100.000063639733	99.952844060533	1.0270087E7	2.921670117852701E8	0	8001	0.18917297170022884	5.670563752627271	1.4014003805427668	406.8587951660156	406.87872314453125
342	406.88818359375	13.3770871658667					1	DETECTED	406.8882 m/z @13.38 [151020OFc1_NvH-0949-Control-28.raw]	406.88818359375	13.3770871658667	0.0241695341333333	99.9576413216	99.93347178746666	377443.375	1.6661681323468372E8	3	8001	4.65188613911209	4.3173914492618914	0.30690763362534423	406.8788146972656	406.8981628417969
343	406.9088134765625	42.7305931277333					1	DETECTED	406.9088 m/z @42.73 [151020OFc1_NvH-0949-Control-28.raw]	406.9088134765625	42.7305931277333	0.0126320581333333	99.9365416304	99.92390957226667	2127381.0	1.6050920803486353E8	3	8001	0.0633356307777646	0.5300371369562934	0.010627967908347804	406.8988342285156	406.91876220703125
344	406.92340087890625	13.2132700565333					1	DETECTED	406.9234 m/z @13.21 [151020OFc1_NvH-0949-Control-28.raw]	406.92340087890625	13.2132700565333	0.0126320581333333	100.000063639733	99.98743158159967	59604.51171875	1.1682769919727053E8	0	8001	36.35738949572872	4.896167125586369	0.002608817634669486	406.9188232421875	406.9294738769531
345	406.9394836425781	45.1368698941333					1	DETECTED	406.9395 m/z @45.14 [151020OFc1_NvH-0949-Control-28.raw]	406.9394836425781	45.1368698941333	0.0126320581333333	99.9471208626667	99.93448880453336	159204.953125	1.2181110109492122E8	0	8001	31.454800903141987	1.0918111554159098	1.1427149056212762	406.92950439453125	406.948974609375
346	406.9590148925781	32.8688098786667					1	DETECTED	406.9590 m/z @32.87 [151020OFc1_NvH-0949-Control-28.raw]	406.9590148925781	32.8688098786667	0.0126320581333333	99.9471208626667	99.93448880453336	653771.25	1.2586833367802048E8	4	8001	0.11870483896264972	0.8400533830302067	0.005346751419566153	406.94903564453125	406.9687805175781
347	406.9802551269531	19.5930327829333					1	DETECTED	406.9803 m/z @19.59 [151020OFc1_NvH-0949-Control-28.raw]	406.9802551269531	19.5930327829333	0.0472195792	99.9788600461333	99.9316404669333	479315.15625	1.9326548063562778E8	0	8001	0.16653246916034448	0.573372198619978	0.7295557345353844	406.970458984375	406.990234375
348	406.9908142089844	16.6467060757333					1	DETECTED	406.9908 m/z @16.65 [151020OFc1_NvH-0949-Control-28.raw]	406.9908142089844	16.6467060757333	0.562947205066667	99.522636412	98.95968920693333	75758.625	1.0385592851477672E8	0	8001	86.62679755137052	3.076385626105563	23.15477926191115	406.99029541015625	406.99456787109375
349	407.0046691894531	23.4352907632					1	DETECTED	407.0047 m/z @23.44 [151020OFc1_NvH-0949-Control-28.raw]	407.0046691894531	23.4352907632	0.116258221066667	99.7671794301333	99.65092120906662	75765.3203125	1.0917931796288638E8	0	8001	1.344097083946174	2.2793788080047257	4.889550733419351	406.9947814941406	407.0146179199219
350	407.06036376953125	46.5192582794667					1	DETECTED	407.0604 m/z @46.52 [151020OFc1_NvH-0949-Control-28.raw]	407.06036376953125	46.5192582794667	0.0126320581333333	99.9365416304	99.92390957226667	383169.28125	1.0970902255604862E8	0	8001	0.12053855839359073	1.0666254485733693	3.562219798105968	407.05072021484375	407.07012939453125
351	407.1000061035156	90.3341077096					1	DETECTED	407.1000 m/z @90.33 [151020OFc1_NvH-0949-Control-28.raw]	407.1000061035156	90.3341077096	0.208503590133333	99.7140736392	99.50557004906666	217457.1875	1.1372732482176374E8	0	8001	0.06848854917961944	0.5049121970638619	8.318097408419169E-4	407.0906677246094	407.1087951660156
352	407.1190185546875	89.6378496253333					1	DETECTED	407.1190 m/z @89.64 [151020OFc1_NvH-0949-Control-28.raw]	407.1190185546875	89.6378496253333	0.0472195792	99.9895283904	99.9423088112	75851.21875	1.2110403916198513E8	0	8001	0.3363792477566392	0.5480209091370705	10.456634368023918	407.1101379394531	407.1275939941406
353	407.1434326171875	90.1472187485333					1	DETECTED	407.1434 m/z @90.15 [151020OFc1_NvH-0949-Control-28.raw]	407.1434326171875	90.1472187485333	0.0241695341333333	100.000063639733	99.97589410559966	35296.41015625	1.0899404685845289E8	0	8001	99.61680166100533	0.5554240853492655	0.08277019713702713	407.1337890625	407.14556884765625
354	407.1556701660156	92.0645279853333					1	DETECTED	407.1557 m/z @92.06 [151020OFc1_NvH-0949-Control-28.raw]	407.1556701660156	92.0645279853333	7.16821157413333	99.6926697989333	92.52445822479997	113178.9375	9.917792907629108E7	0	8001	0.04557069240776457	0.5449262237518803	0.0898524475037606	407.1457824707031	407.1565856933594
355	407.1666259765625	90.6230566002667					1	DETECTED	407.1666 m/z @90.62 [151020OFc1_NvH-0949-Control-28.raw]	407.1666259765625	90.6230566002667	0.1277900272	99.4871550848	99.35936505759999	114584.2890625	1.2117707929144621E8	0	8001	0.2099711969332816	0.5557452537390237	0.0047927872884510475	407.1579284667969	407.1764831542969
356	407.1785888671875	25.6492531602667					1	DETECTED	407.1786 m/z @25.65 [151020OFc1_NvH-0949-Control-28.raw]	407.1785888671875	25.6492531602667	2.2880765112	99.3386923656	97.0506158544	85817.4765625	1.0148068415697327E8	0	8001	1.9728695098406384	2.4206946380536225	3.830046071742274	407.1767272949219	407.1820068359375
357	407.19207763671875	13.7702322192					1	DETECTED	407.1921 m/z @13.77 [151020OFc1_NvH-0949-Control-28.raw]	407.19207763671875	13.7702322192	3.65551304773333	99.5437049285333	95.88819188079997	395058.28125	1.281154687827941E8	3	8001	77.22330496665458	20.241843577880882	0.9338008222728127	407.18212890625	407.1925964355469
358	407.2026062011719	15.1262733301333					1	DETECTED	407.2026 m/z @15.13 [151020OFc1_NvH-0949-Control-28.raw]	407.2026062011719	15.1262733301333	0.162545096533333	99.6182516490667	99.45570655253337	4031067.75	2.789817043167462E8	3	8001	29.62078477586687	1.1215716370375937	11.049919646312855	407.192626953125	407.21258544921875
359	407.2133483886719	33.1545551994667					1	DETECTED	407.2133 m/z @33.15 [151020OFc1_NvH-0949-Control-28.raw]	407.2133483886719	33.1545551994667	3.74919140906667	48.2687592770667	44.51956786800003	130516.6328125	6.563354093221015E7	0	8001	30.376365999896112	0.8934671431290094	0.934362711838642	407.2126159667969	407.2142028808594
360	407.2242126464844	39.9093795032					1	DETECTED	407.2242 m/z @39.91 [151020OFc1_NvH-0949-Control-28.raw]	407.2242126464844	39.9093795032	2.40034994586667	98.5233099165333	96.12295997066663	4078237.5	2.7227282384678614E8	3	8001	0.08146523223018676	2.794383602779156	0.09072587872985956	407.2142333984375	407.23419189453125
361	407.24481201171875	20.643670372					1	DETECTED	407.2448 m/z @20.64 [151020OFc1_NvH-0949-Control-28.raw]	407.24481201171875	20.643670372	2.63215342373333	98.9316114162667	96.29945799253338	1465153.125	1.892480919522971E8	2	8001	22.19034544914726	4.3061230105375525	49.39505772019231	407.2348327636719	407.2547912597656
362	407.2575378417969	35.3650604690667					1	DETECTED	407.2575 m/z @35.37 [151020OFc1_NvH-0949-Control-28.raw]	407.2575378417969	35.3650604690667	2.8600907584	97.0494290690667	94.1893383106667	439960.90625	1.3546850226202345E8	0	8001	0.119867379688678	5.737343380949835	0.025235639837327486	407.25482177734375	407.2674255371094
363	407.267578125	31.0036378472					1	DETECTED	407.2676 m/z @31.00 [151020OFc1_NvH-0949-Control-28.raw]	407.267578125	31.0036378472	4.57641140373333	91.4149542474667	86.83854284373336	400396.40625	1.1629015904520771E8	0	8001	36.24203464005457	0.8030593499502523	0.00780806826834294	407.2675476074219	407.2771911621094
364	407.28558349609375	20.9829131922667					1	DETECTED	407.2856 m/z @20.98 [151020OFc1_NvH-0949-Control-28.raw]	407.28558349609375	20.9829131922667	0.0702822162666667	97.7642683690667	97.69398615280004	73493.828125	1.2752513308673811E8	0	8001	69.78968447958059	2.3357650757792405	8.921344760668068	407.2776794433594	407.2906188964844
365	407.3434753417969	35.8396593989333					1	DETECTED	407.3435 m/z @35.84 [151020OFc1_NvH-0949-Control-28.raw]	407.3434753417969	35.8396593989333	0.162545096533333	97.4627120589333	97.30016696239997	85898.15625	1.4410492265472114E8	0	8001	90.74176562301837	1.3636215941917518	1.5604135826842476	407.3336486816406	407.35345458984375
366	407.3951721191406	46.5452018253333					1	DETECTED	407.3952 m/z @46.55 [151020OFc1_NvH-0949-Control-28.raw]	407.3951721191406	46.5452018253333	2.77158947173333	97.2083042925333	94.43671482079996	627106.5	1.2428864498335533E8	0	8001	0.17376459040151104	12.542021376562547	2.2584529132230817	407.3861999511719	407.4051513671875
367	407.4387512207031	41.5242678938667					1	DETECTED	407.4388 m/z @41.52 [151020OFc1_NvH-0949-Control-28.raw]	407.4387512207031	41.5242678938667	2.4604365416	99.7989541024	97.3385175608	107668.5390625	1.0639747674115837E8	0	8001	31.955982582567877	1.3708887724592418	2.1493034342479276	407.4293212890625	407.44866943359375
368	407.4605712890625	32.8552002405333					1	DETECTED	407.4606 m/z @32.86 [151020OFc1_NvH-0949-Control-28.raw]	407.4605712890625	32.8552002405333	3.06471733386667	94.7136514944	91.64893416053333	284193.375	1.0935934827426097E8	0	8001	2.5779972047343485	1.9010211879007184	0.04544821154881967	407.4505920410156	407.4648132324219
369	407.4749755859375	20.72029872					1	DETECTED	407.4750 m/z @20.72 [151020OFc1_NvH-0949-Control-28.raw]	407.4749755859375	20.72029872	2.53134596106667	99.7246816717333	97.19333571066662	557467.4375	1.29106776094144E8	0	8001	0.2956496965152482	0.5340182121587483	0.10790252597443697	407.46514892578125	407.48492431640625
370	407.49755859375	11.2438965946667					1	DETECTED	407.4976 m/z @11.24 [151020OFc1_NvH-0949-Control-28.raw]	407.49755859375	11.2438965946667	2.80114363013333	93.8943798208	91.09323619066667	345101.625	1.1134091177975413E8	3	8001	8.753056367544142	4.949395317320724	45.65610440335568	407.4875793457031	407.5066223144531
371	407.5139465332031	36.7614681045333					1	DETECTED	407.5139 m/z @36.76 [151020OFc1_NvH-0949-Control-28.raw]	407.5139465332031	36.7614681045333	3.8050006536	60.3074809397333	56.502480286133306	107157.4765625	7.561540436553068E7	0	8001	20.13397737255514	0.9971083906472197	0.9969960040660948	407.50762939453125	407.5165710449219
372	407.52667236328125	13.7961899954667					1	DETECTED	407.5267 m/z @13.80 [151020OFc1_NvH-0949-Control-28.raw]	407.52667236328125	13.7961899954667	4.97815234186667	60.3074809397333	55.329328597866635	239001.984375	8.873426310282755E7	0	8001	0.11852054965354064	1.2889671102663143	0.5575877738055401	407.5167236328125	407.52685546875
373	407.536865234375	15.1168007130667					1	DETECTED	407.5369 m/z @15.12 [151020OFc1_NvH-0949-Control-28.raw]	407.536865234375	15.1168007130667	2.9869599608	97.3036677013333	94.3167077405333	1081389.125	1.4927521621816146E8	3	8001	2.2587884759017935	1.4713162652325662	1.2418946122304855	407.5268859863281	407.5468444824219
374	407.5506896972656	18.0173444125333					1	DETECTED	407.5507 m/z @18.02 [151020OFc1_NvH-0949-Control-28.raw]	407.5506896972656	18.0173444125333	3.73034313733333	75.9118071573333	72.18146401999996	748340.5	1.2032601707695703E8	3	8001	0.17491891055124142	0.5581878618920447	2.1313164550507673	407.546875	407.55517578125
375	407.565185546875	19.6269800517333					1	DETECTED	407.5652 m/z @19.63 [151020OFc1_NvH-0949-Control-28.raw]	407.565185546875	19.6269800517333	3.44912147146667	98.2337963856	94.78467491413333	2334048.25	1.7124478231083065E8	3	8001	0.20401570008918668	0.7453286729203109	0.15065817486058805	407.5552062988281	407.5751037597656
376	407.5779724121094	42.6980272621333					1	DETECTED	407.5780 m/z @42.70 [151020OFc1_NvH-0949-Control-28.raw]	407.5779724121094	42.6980272621333	3.57975576746667	99.0907805581333	95.51102479066664	459601.34375	1.0507250628313498E8	0	8001	3.1892623136456493	0.5077066755519667	27.340313936307066	407.5751953125	407.5877685546875
377	407.6155090332031	25.7122085816					1	DETECTED	407.6155 m/z @25.71 [151020OFc1_NvH-0949-Control-28.raw]	407.6155090332031	25.7122085816	2.9869599608	80.3350634477333	77.3481034869333	183393.453125	1.0289334704147498E8	0	8001	0.04536374175697233	2.593130707584036	1.4228441350890197	407.6056823730469	407.6253662109375
378	407.635009765625	41.4956886312					1	DETECTED	407.6350 m/z @41.50 [151020OFc1_NvH-0949-Control-28.raw]	407.635009765625	41.4956886312	3.4866087752	97.6052603976	94.11865162240001	116829.078125	1.0789092058255604E8	0	8001	2.271790890608976	1.2406716839222423	1.4889759917894054	407.6256103515625	407.64483642578125
379	407.6556701660156	46.0321661176					1	DETECTED	407.6557 m/z @46.03 [151020OFc1_NvH-0949-Control-28.raw]	407.6556701660156	46.0321661176	4.79492532613333	87.1952900325333	82.40036470639997	43488.86328125	1.0565303296364516E8	0	8001	64.45434201938292	1.0021462024289276	1.041857967788805	407.6462097167969	407.6654968261719
380	407.68731689453125	11.4053800672					1	DETECTED	407.6873 m/z @11.41 [151020OFc1_NvH-0949-Control-28.raw]	407.68731689453125	11.4053800672	5.78962856106667	99.5331674965333	93.74353893546663	2447791.25	1.3126560435804376E8	0	8001	0.12000661225363096	1.1932432142843354	1.3588739431049173	407.6773681640625	407.69720458984375
381	407.7045593261719	44.6440948885333					1	DETECTED	407.7046 m/z @44.64 [151020OFc1_NvH-0949-Control-28.raw]	407.7045593261719	44.6440948885333	3.59838860346667	99.3705523674667	95.77216376400003	765256.4375	1.2594160926257733E8	0	8001	0.19647565436115144	0.8662818637084659	0.008879029874944896	407.69732666015625	407.70965576171875
382	407.71966552734375	14.2383788714667					1	DETECTED	407.7197 m/z @14.24 [151020OFc1_NvH-0949-Control-28.raw]	407.71966552734375	14.2383788714667	1.77367311893333	99.5542899714667	97.78061685253337	2635047.0	1.8952038265679547E8	2	8001	0.2618356200168801	19.201640744054732	209.89537254289883	407.70977783203125	407.7296447753906
383	407.7314758300781	29.3479215650667					1	DETECTED	407.7315 m/z @29.35 [151020OFc1_NvH-0949-Control-28.raw]	407.7314758300781	29.3479215650667	2.31896360746667	95.3607649685333	93.04180136106663	657534.75	1.2664304070433427E8	0	8001	6.813462401834187	0.7838277907366834	1.0235357674842254	407.72967529296875	407.741455078125
384	407.7445373535156	32.732951352					1	DETECTED	407.7445 m/z @32.73 [151020OFc1_NvH-0949-Control-28.raw]	407.7445373535156	32.732951352	3.43035107146667	88.7776070106667	85.34725593920002	362322.3125	1.337619465319401E8	2	8001	0.20977640348807824	0.7085600891009073	0.025389025309312464	407.7414855957031	407.74615478515625
385	407.75616455078125	27.8637612090667					1	DETECTED	407.7562 m/z @27.86 [151020OFc1_NvH-0949-Control-28.raw]	407.75616455078125	27.8637612090667	2.07191376293333	99.6820282645333	97.61011450159997	4.9739128E7	5.926319484751083E8	2	8001	0.048322338118406805	1.28476676344726	1.406621272314177	407.7461853027344	407.7661437988281
386	407.7731628417969	17.5020938653333					1	DETECTED	407.7732 m/z @17.50 [151020OFc1_NvH-0949-Control-28.raw]	407.7731628417969	17.5020938653333	4.01949423306667	94.9603236909333	90.94082945786663	312657.5625	1.2411777675860617E8	2	8001	0.09266189376835499	0.6316890979545791	1.2199172765936301	407.76617431640625	407.78314208984375
387	407.7972412109375	46.8822814597333					1	DETECTED	407.7972 m/z @46.88 [151020OFc1_NvH-0949-Control-28.raw]	407.7972412109375	46.8822814597333	1.12275121733333	98.7832442381333	97.66049302079998	32116.55859375	9.770024454421283E7	0	8001	78.76877874398947	1.0671055024326876	1.1342110048653755	407.7872619628906	407.8065185546875
388	407.8166198730469	25.7022546432					1	DETECTED	407.8166 m/z @25.70 [151020OFc1_NvH-0949-Control-28.raw]	407.8166198730469	25.7022546432	3.90761245573333	96.5633928562667	92.65578040053337	153060.90625	1.0965846757264301E8	0	8001	16.13557025111314	2.9282216875356153	0.1683151869272111	407.806640625	407.8172912597656
389	407.8275146484375	19.927495824					1	DETECTED	407.8275 m/z @19.93 [151020OFc1_NvH-0949-Control-28.raw]	407.8275146484375	19.927495824	0.586126722933333	99.2397604925333	98.65363376959998	160189.765625	1.0884122344014318E8	0	8001	23.894861578623118	6.038058088410173	9.00081536009127	407.8176574707031	407.83740234375
390	407.8447570800781	42.9527867224					1	DETECTED	407.8448 m/z @42.95 [151020OFc1_NvH-0949-Control-28.raw]	407.8447570800781	42.9527867224	1.05672131386667	99.5969064949333	98.54018518106662	86128.046875	1.1050223082295997E8	0	8001	23.812990582839365	1.1659190587028847	1.685038523907473	407.8378601074219	407.8450927734375
391	407.8551025390625	39.7914247765333					1	DETECTED	407.8551 m/z @39.79 [151020OFc1_NvH-0949-Control-28.raw]	407.8551025390625	39.7914247765333	0.730185165066667	99.3491960970667	98.61901093200002	117620.5859375	1.1239697001744796E8	0	8001	84.21170342760355	1.5169871125638121	2.6019494615688803	407.8451232910156	407.8551330566406
392	407.86517333984375	39.6172079274667					1	DETECTED	407.8652 m/z @39.62 [151020OFc1_NvH-0949-Control-28.raw]	407.86517333984375	39.6172079274667	0.0126320581333333	99.8413093392	99.82867728106666	414388.71875	1.1551694031942567E8	0	8001	0.14705807167462837	0.5059909421347248	0.007921541519690637	407.8551940917969	407.873779296875
393	407.8837890625	21.7122667946667					1	DETECTED	407.8838 m/z @21.71 [151020OFc1_NvH-0949-Control-28.raw]	407.8837890625	21.7122667946667	0.0702822162666667	99.9682848725333	99.89800265626664	1051552.5	1.6056221446650603E8	3	8001	0.20048749085383832	1.0284929922642274	0.4468180213016058	407.8738708496094	407.88916015625
394	407.899169921875	19.6841501037333					1	DETECTED	407.8992 m/z @19.68 [151020OFc1_NvH-0949-Control-28.raw]	407.899169921875	19.6841501037333	0.0126320581333333	99.9682848725333	99.95565281439997	1848491.375	1.553320564021885E8	3	8001	0.17497781052962225	1.4610942728727385	54.75634604737663	407.8891906738281	407.9091491699219
395	407.9156799316406	33.1325137192					1	DETECTED	407.9157 m/z @33.13 [151020OFc1_NvH-0949-Control-28.raw]	407.9156799316406	33.1325137192	0.0126320581333333	99.9682848725333	99.95565281439997	184621.90625	1.0773111269183469E8	0	8001	17.852897476902992	2.365103750432145	0.012739442034649268	407.9093322753906	407.9256286621094
396	407.9378356933594	11.4053800672					1	DETECTED	407.9378 m/z @11.41 [151020OFc1_NvH-0949-Control-28.raw]	407.9378356933594	11.4053800672	0.0126320581333333	100.000063639733	99.98743158159967	1971794.5	1.4031524820559356E8	0	8001	0.1372582053691609	8.717996818453518	19.085205022701953	407.9279479980469	407.94757080078125
397	407.9502868652344	17.0020140669333					1	DETECTED	407.9503 m/z @17.00 [151020OFc1_NvH-0949-Control-28.raw]	407.9502868652344	17.0020140669333	0.0357383784	99.9365416304	99.900803252	79224.7421875	1.0250258324586168E8	0	8001	5.492963006376236	4.985342280903877	1.1626746464820028	407.94805908203125	407.9538879394531
398	407.9638977050781	29.4489260416					1	DETECTED	407.9639 m/z @29.45 [151020OFc1_NvH-0949-Control-28.raw]	407.9638977050781	29.4489260416	0.0472195792	99.9576413216	99.91042174239999	86935.7265625	9.957762151213229E7	0	8001	23.55423527086048	1.8009572120849813	3.88116832996625	407.95391845703125	407.9638977050781
399	407.9739074707031	46.3893497288					1	DETECTED	407.9739 m/z @46.39 [151020OFc1_NvH-0949-Control-28.raw]	407.9739074707031	46.3893497288	0.0357383784	99.8519259072	99.8161875288	602151.9375	1.2446446460782526E8	4	8001	33.1863190814135	0.502361551274765	0.11094354864054692	407.9639587402344	407.9838562011719
400	407.9989318847656	11.2815084653333					1	DETECTED	407.9989 m/z @11.28 [151020OFc1_NvH-0949-Control-28.raw]	407.9989318847656	11.2815084653333	0.539826896533333	99.9895283904	99.44970149386667	217418.5	1.0464429767960446E8	0	8001	0.08119657911433542	13.495345335273154	3.174027658344251	407.989013671875	408.00738525390625
401	408.0174865722656	25.7307103077333					1	DETECTED	408.0175 m/z @25.73 [151020OFc1_NvH-0949-Control-28.raw]	408.0174865722656	25.7307103077333	0.0472195792	99.7034654741333	99.65624589493329	219204.4375	1.209636858708413E8	0	8001	18.20296449776908	0.5770241232213148	0.1531440289221688	408.0075378417969	408.0273132324219
402	408.03607177734375	41.5373547202667					1	DETECTED	408.0361 m/z @41.54 [151020OFc1_NvH-0949-Control-28.raw]	408.03607177734375	41.5373547202667	0.5286418392	99.7460026218667	99.21736078266669	184982.296875	1.2272913081445694E8	0	8001	0.8390670553740875	1.2647011799164571	null	408.027587890625	408.04595947265625
403	408.0547790527344	22.7108743842667					1	DETECTED	408.0548 m/z @22.71 [151020OFc1_NvH-0949-Control-28.raw]	408.0547790527344	22.7108743842667	0.0241695341333333	99.6926697989333	99.66850026479996	128679.328125	1.203171804505951E8	0	8001	0.2009004347005181	2.6334994944708354	0.2864349152519629	408.04608154296875	408.064697265625
404	408.1504211425781	90.9363385288					1	DETECTED	408.1504 m/z @90.94 [151020OFc1_NvH-0949-Control-28.raw]	408.1504211425781	90.9363385288	3.14143349226667	99.9365416304	96.79510813813333	134621.546875	1.0894758040818025E8	0	8001	0.5143922567112185	1.9993178835385772	0.16320097752331184	408.14178466796875	408.15985107421875
405	408.1886291503906	11.414367224					1	DETECTED	408.1886 m/z @11.41 [151020OFc1_NvH-0949-Control-28.raw]	408.1886291503906	11.414367224	3.68361875306667	99.9576413216	96.27402256853333	1093326.25	1.3293859359920752E8	3	8001	0.12161638507979156	6.608788416506156	0.3364727620064201	408.17864990234375	408.1986083984375
406	408.1999206542969	39.5978228962667					1	DETECTED	408.1999 m/z @39.60 [151020OFc1_NvH-0949-Control-28.raw]	408.1999206542969	39.5978228962667	3.3833516656	94.9198181	91.5364664344	424782.3125	1.5619767742838544E8	0	8001	22.311898078369172	1.9179797459654515	419.72880937824385	408.1986389160156	408.2068786621094
407	408.2168884277344	27.6475674813333					1	DETECTED	408.2169 m/z @27.65 [151020OFc1_NvH-0949-Control-28.raw]	408.2168884277344	27.6475674813333	2.51090486586667	99.6820282645333	97.17112339866664	2053981.25	2.862192146518625E8	3	8001	16.60996465114053	0.8262381805287621	4.941101318815173	408.2069091796875	408.22540283203125
408	408.23541259765625	29.3479215650667					1	DETECTED	408.2354 m/z @29.35 [151020OFc1_NvH-0949-Control-28.raw]	408.23541259765625	29.3479215650667	1.81470434106667	99.7034654741333	97.88876113306662	1.3675144E7	3.8642763720698494E8	2	8001	0.034062274846935026	0.5709300337710693	0.3096583059679063	408.2254333496094	408.2453918457031
409	408.246826171875	29.7312688549333					1	DETECTED	408.2468 m/z @29.73 [151020OFc1_NvH-0949-Control-28.raw]	408.246826171875	29.7312688549333	2.87970099813333	65.1412758104	62.26157481226667	2857645.0	1.8287543503762576E8	0	8001	6.278093136498285	0.7284274824059231	0.8795247637402968	408.24542236328125	408.2469177246094
410	408.2569274902344	27.8637612090667					1	DETECTED	408.2569 m/z @27.86 [151020OFc1_NvH-0949-Control-28.raw]	408.2569274902344	27.8637612090667	1.75297380293333	98.8784375058667	97.12546370293337	2.2077076E7	4.829479183403436E8	2	8001	0.04832899172849636	6.542568381807924	12.695084007806932	408.2469482421875	408.2667541503906
411	408.277587890625	91.6039036901333					1	DETECTED	408.2776 m/z @91.60 [151020OFc1_NvH-0949-Control-28.raw]	408.277587890625	91.6039036901333	0.346062549866667	95.3397109978667	94.99364844800003	440234.5625	1.593926004247494E8	3	8001	1.5253710996887975	0.5193310713229436	0.012388634882216526	408.2677917480469	408.28607177734375
412	408.3109436035156	89.7940041074667					1	DETECTED	408.3109 m/z @89.79 [151020OFc1_NvH-0949-Control-28.raw]	408.3109436035156	89.7940041074667	0.4830561352	99.9788600461333	99.4958039109333	1018977.25	2.0410935593459505E8	0	8001	0.1844425702142729	0.5507400659811776	0.001105891786161294	408.3028869628906	408.3182678222656
413	408.40960693359375	8.5171586064					1	DETECTED	408.4096 m/z @8.52 [151020OFc1_NvH-0949-Control-28.raw]	408.40960693359375	8.5171586064	2.56196916266667	96.7596658365333	94.19769667386663	133477.953125	1.165083001439189E8	0	8001	0.1516602426708964	0.9449777024647952	2.7380294765601745	408.3998718261719	408.4195861816406
414	408.4391784667969	11.3931658098667					1	DETECTED	408.4392 m/z @11.39 [151020OFc1_NvH-0949-Control-28.raw]	408.4391784667969	11.3931658098667	2.4604365416	98.8677413346667	96.4073047930667	325696.78125	1.120834511232707E8	5	8001	36.70797965501766	39.8516525775821	1.4305475596183335	408.4292297363281	408.4489440917969
415	408.456298828125	22.8398269554667					1	DETECTED	408.4563 m/z @22.84 [151020OFc1_NvH-0949-Control-28.raw]	408.456298828125	22.8398269554667	4.13459713813333	99.6500619490667	95.51546481093337	101535.1875	1.0310690813744062E8	0	8001	0.21810404075916168	2.805451456250019	8.658131161221915E-4	408.4493713378906	408.4578552246094
416	408.4679260253906	24.8227460608					1	DETECTED	408.4679 m/z @24.82 [151020OFc1_NvH-0949-Control-28.raw]	408.4679260253906	24.8227460608	2.69207215466667	96.5210874453333	93.82901529066662	113774.765625	1.017219760110384E8	0	8001	7.637761034130541	3.052617440369001	6.290061458973665	408.45794677734375	408.4694519042969
417	408.4795227050781	13.2666233082667					1	DETECTED	408.4795 m/z @13.27 [151020OFc1_NvH-0949-Control-28.raw]	408.4795227050781	13.2666233082667	3.721009992	96.2140721309333	92.4930621389333	201365.71875	1.1012376146596842E8	0	8001	1.3753330162126556	0.5973915451900605	110.37770775738096	408.4695739746094	408.4894714355469
418	408.5338134765625	17.2821864890667					1	DETECTED	408.5338 m/z @17.28 [151020OFc1_NvH-0949-Control-28.raw]	408.5338134765625	17.2821864890667	3.70225233333333	98.1066212208	94.40436888746666	262642.21875	1.1813271157341748E8	3	8001	22.36800052151529	0.535298680060263	0.3222700407883574	408.5238342285156	408.54083251953125
419	408.5508728027344	8.23892579786667					1	DETECTED	408.5509 m/z @8.24 [151020OFc1_NvH-0949-Control-28.raw]	408.5508728027344	8.23892579786667	0.5744097272	97.91650246	97.3420927328	2069902.875	2.0722596761893648E8	3	8001	0.14250879727593713	62.78774533619932	178.15545101569288	408.54095458984375	408.56085205078125
420	408.5629577636719	7.07716667306667					1	DETECTED	408.5630 m/z @7.08 [151020OFc1_NvH-0949-Control-28.raw]	408.5629577636719	7.07716667306667	4.42331305066667	99.6500619490667	95.22674889840003	872375.1875	1.2265564275708792E8	3	8001	0.17482263391109676	1.0681556170441162	98.98648949183374	408.5608825683594	408.5687255859375
421	408.5787353515625	31.0413332890667					1	DETECTED	408.5787 m/z @31.04 [151020OFc1_NvH-0949-Control-28.raw]	408.5787353515625	31.0413332890667	1.27488330613333	97.6899735432	96.41509023706666	1677647.0	1.416303667548017E8	3	8001	0.026887297481149375	0.5470661210606486	0.059179649205285255	408.56878662109375	408.5887145996094
422	408.60992431640625	8.5357976072					1	DETECTED	408.6099 m/z @8.54 [151020OFc1_NvH-0949-Control-28.raw]	408.60992431640625	8.5357976072	2.12356335306667	99.1332262069333	97.00966285386663	146976.84375	1.1564332318351321E8	0	8001	0.15398529908823733	0.5168391862999397	41.226909200813395	408.60003662109375	408.6197814941406
423	408.6445617675781	48.0951180018667					1	DETECTED	408.6446 m/z @48.10 [151020OFc1_NvH-0949-Control-28.raw]	408.6445617675781	48.0951180018667	3.3645036824	99.512044748	96.1475410656	426535.15625	1.1528476049836119E8	0	8001	0.16836715888988607	0.7459616929588517	0.0021099567261195235	408.6347351074219	408.6537170410156
424	408.6889343261719	11.4053800672					1	DETECTED	408.6889 m/z @11.41 [151020OFc1_NvH-0949-Control-28.raw]	408.6889343261719	11.4053800672	4.8428562472	97.3460049661333	92.50314871893329	118826.65625	1.0806284882502197E8	0	8001	11.392723076446904	0.5429599907624253	26.48837031796817	408.67919921875	408.69146728515625
425	408.7015075683594	33.5453400706667					1	DETECTED	408.7015 m/z @33.55 [151020OFc1_NvH-0949-Control-28.raw]	408.7015075683594	33.5453400706667	1.58279852453333	97.7005817842667	96.11778325973337	475323.1875	1.187166833141276E8	2	8001	0.2219059661034919	0.6031274281832228	0.016002878170483317	408.6915588378906	408.71112060546875
426	408.72113037109375	30.8228771437333					1	DETECTED	408.7211 m/z @30.82 [151020OFc1_NvH-0949-Control-28.raw]	408.72113037109375	30.8228771437333	2.3392731952	96.1717853944	93.83251219920001	1048448.25	1.5391277004177848E8	0	8001	0.11526459042740456	0.7309880437590354	0.02558123171732474	408.7111511230469	408.7311096191406
427	408.73236083984375	18.6208106312					1	DETECTED	408.7324 m/z @18.62 [151020OFc1_NvH-0949-Control-28.raw]	408.73236083984375	18.6208106312	2.83092425146667	95.0050447205333	92.17412046906664	847243.1875	1.252597619124823E8	2	8001	0.21092452950715668	2.2029807653975486	17.568977295209653	408.73114013671875	408.7353515625
428	408.745361328125	29.2091268256					1	DETECTED	408.7454 m/z @29.21 [151020OFc1_NvH-0949-Control-28.raw]	408.745361328125	29.2091268256	1.394402312	99.3246966032	97.9302942912	6.671788E7	9.985610419137517E8	2	8001	0.24952020261716967	1.1674320697074412	1.5740517538466232	408.7353820800781	408.7552795410156
429	408.7582702636719	27.8637612090667					1	DETECTED	408.7583 m/z @27.86 [151020OFc1_NvH-0949-Control-28.raw]	408.7582702636719	27.8637612090667	3.34536872746667	97.8847406738667	94.53937194640004	5808339.5	2.4247786724544322E8	2	8001	18.450228755440673	1.4555052152289452	0.04285304991738947	408.7554931640625	408.7682189941406
430	408.7687072753906	12.9614247832					1	DETECTED	408.7687 m/z @12.96 [151020OFc1_NvH-0949-Control-28.raw]	408.7687072753906	12.9614247832	6.25246570373333	99.5861503184	93.33368461466667	147616.03125	1.0532397290129288E8	2	8001	0.1794776412606378	0.512337638818542	1.7755834001502608	408.7684020996094	408.7780456542969
431	408.81011962890625	8.52643543733333					1	DETECTED	408.8101 m/z @8.53 [151020OFc1_NvH-0949-Control-28.raw]	408.81011962890625	8.52643543733333	2.07191376293333	99.4236308450667	97.35171708213336	90421.984375	1.1537962302543552E8	0	8001	0.11774857203159783	4.306399699483232	72.83051976628933	408.8001708984375	408.82000732421875
432	408.82318115234375	92.6155757656					1	DETECTED	408.8232 m/z @92.62 [151020OFc1_NvH-0949-Control-28.raw]	408.82318115234375	92.6155757656	0.116258221066667	99.9576413216	99.84138310053332	42267.625	1.3147767098345739E8	0	8001	83.78884036174009	0.5405627728566488	0.08100375814903435	408.8201904296875	408.8331604003906
433	408.84600830078125	48.082232176					1	DETECTED	408.8460 m/z @48.08 [151020OFc1_NvH-0949-Control-28.raw]	408.84600830078125	48.082232176	0.0126320581333333	99.9788600461333	99.96622798799997	248429.578125	1.1466986200398774E8	0	8001	51.72355562236546	1.1253434724319917	4.111696630422409	408.83612060546875	408.8559265136719
434	408.85687255859375	18.2727375144					1	DETECTED	408.8569 m/z @18.27 [151020OFc1_NvH-0949-Control-28.raw]	408.85687255859375	18.2727375144	0.0702822162666667	99.9895283904	99.91924617413333	78228.3828125	1.0380581870528781E8	0	8001	0.1958902226257564	2.9228601333049227	5.207204142007066	408.8560791015625	408.8627624511719
435	408.872802734375	18.5279446365333					1	DETECTED	408.8728 m/z @18.53 [151020OFc1_NvH-0949-Control-28.raw]	408.872802734375	18.5279446365333	0.0126320581333333	99.9682848725333	99.95565281439997	1633102.625	1.2724771569127749E8	3	8001	0.1527557471067169	0.5772946196633518	11.422216700825594	408.863037109375	408.8827819824219
436	408.8849792480469	8.2296719648					1	DETECTED	408.8850 m/z @8.23 [151020OFc1_NvH-0949-Control-28.raw]	408.8849792480469	8.2296719648	0.0816297994666667	99.8624927290667	99.78086292960003	1172759.625	1.4442747529617316E8	3	8001	0.12805430311519395	0.9754501262050058	48.48724540405705	408.8828430175781	408.89495849609375
437	408.8970947265625	7.0880311184					1	DETECTED	408.8971 m/z @7.09 [151020OFc1_NvH-0949-Control-28.raw]	408.8970947265625	7.0880311184	0.0126320581333333	99.9259106952	99.91327863706667	582148.9375	1.1852041975920957E8	3	8001	0.1847517080677319	10.473104163665015	18.051397315615826	408.89508056640625	408.90313720703125
438	408.91314697265625	31.0413332890667					1	DETECTED	408.9131 m/z @31.04 [151020OFc1_NvH-0949-Control-28.raw]	408.91314697265625	31.0413332890667	0.0126320581333333	99.9682848725333	99.95565281439997	906216.8125	1.374381527157102E8	3	8001	0.23138829716561915	0.6239798446627075	0.039409073443964895	408.9031677246094	408.9231262207031
439	408.92498779296875	30.9102492941333					1	DETECTED	408.9250 m/z @30.91 [151020OFc1_NvH-0949-Control-28.raw]	408.92498779296875	30.9102492941333	0.0126320581333333	100.000063639733	99.98743158159967	46026.0703125	1.0784812809781542E8	0	8001	96.9766201739894	1.5835742206465822	2.2278136565305493	408.92315673828125	408.9349670410156
440	408.948974609375	41.4482167653333					1	DETECTED	408.9490 m/z @41.45 [151020OFc1_NvH-0949-Control-28.raw]	408.948974609375	41.4482167653333	0.139416939733333	99.9471208626667	99.80770392293336	521806.59375	1.1576894972085847E8	0	8001	0.10613508616528833	0.5040430304912238	0.006268491233933083	408.9390869140625	408.9498291015625
441	408.9599609375	9.9027445384					1	DETECTED	408.9600 m/z @9.90 [151020OFc1_NvH-0949-Control-28.raw]	408.9599609375	9.9027445384	0.0241695341333333	99.8942108306667	99.87004129653336	854518.5	1.4323899161453336E8	4	8001	19.651323617390283	1.6437213572365585	142.17921820838825	408.9499816894531	408.9699401855469
442	408.97894287109375	24.4437748434667					1	DETECTED	408.9789 m/z @24.44 [151020OFc1_NvH-0949-Control-28.raw]	408.97894287109375	24.4437748434667	0.0241695341333333	99.9152919072	99.89112237306666	343002.875	1.2045209888840166E8	0	8001	0.1412817180885142	0.5123780963952217	97.12396322705675	408.969970703125	408.9888916015625
443	408.9958801269531	20.0535523946667					1	DETECTED	408.9959 m/z @20.05 [151020OFc1_NvH-0949-Control-28.raw]	408.9958801269531	20.0535523946667	0.808642550133333	99.6820282645333	98.87338571439997	100665.546875	1.0995246844516803E8	0	8001	0.37445827299477585	2.9137254403658854	0.23889227886534223	408.989013671875	409.00439453125
444	409.0146179199219	20.122326336					1	DETECTED	409.0146 m/z @20.12 [151020OFc1_NvH-0949-Control-28.raw]	409.0146179199219	20.122326336	0.666971529333333	99.6500619490667	98.98309041973336	198939.59375	1.0820629419376828E8	0	8001	0.1369370930058338	0.6560292491378983	2.9761128726678083	409.0047607421875	409.0244140625
445	409.0375671386719	90.2678631810667					1	DETECTED	409.0376 m/z @90.27 [151020OFc1_NvH-0949-Control-28.raw]	409.0375671386719	90.2678631810667	0.426200889333333	99.7140736392	99.28787274986666	272749.25	1.3859102158945927E8	0	8001	0.19865520736817643	0.5763232561449712	0.0031952143396254467	409.02764892578125	409.0475158691406
446	409.110595703125	3.70225233333333					1	DETECTED	409.1106 m/z @3.70 [151020OFc1_NvH-0949-Control-28.raw]	409.110595703125	3.70225233333333	0.0126320581333333	100.000063639733	99.98743158159967	66668.8203125	1.3373510138810824E8	0	8001	4.080268478619833	594.2595342183578	0.45056333794895215	409.10064697265625	409.1158447265625
447	409.16290283203125	83.8840133957333					1	DETECTED	409.1629 m/z @83.88 [151020OFc1_NvH-0949-Control-28.raw]	409.16290283203125	83.8840133957333	6.11475402	97.250770612	91.13601659199999	152854.375	1.499559500804858E8	0	8001	64.48043098654716	0.5988270209871688	0.12847548343369553	409.1529541015625	409.172607421875
448	409.1736145019531	77.4310214506667					1	DETECTED	409.1736 m/z @77.43 [151020OFc1_NvH-0949-Control-28.raw]	409.1736145019531	77.4310214506667	5.4807736552	96.9118992986667	91.4311256434667	46861.703125	1.5105258222714663E8	0	8001	87.2658570169795	0.6353774201263237	0.28739706600025416	409.1729431152344	409.1811218261719
449	409.1912841796875	24.2455522493333					1	DETECTED	409.1913 m/z @24.25 [151020OFc1_NvH-0949-Control-28.raw]	409.1912841796875	24.2455522493333	0.4491593184	99.7034654741333	99.25430615573329	1225913.375	1.5399218483613652E8	3	8001	0.19327404142157434	0.5422095493483382	0.11167319594826887	409.1813049316406	409.2012634277344
450	409.2073974609375	18.4989139074667					1	DETECTED	409.2074 m/z @18.50 [151020OFc1_NvH-0949-Control-28.raw]	409.2073974609375	18.4989139074667	2.0823447328	99.0270149082667	96.9446701754667	1146271.0	1.7543364184795228E8	3	8001	8.68247237179669	2.161155935631298	0.023890932525775788	409.2012939453125	409.2173767089844
451	409.22430419921875	15.2615903952					1	DETECTED	409.2243 m/z @15.26 [151020OFc1_NvH-0949-Control-28.raw]	409.22430419921875	15.2615903952	1.2426338376	99.4553407509333	98.2127069133333	920615.375	1.9672432298595884E8	2	8001	6.933790255233738	1.8478346648716937	1.5971758539643643	409.2174072265625	409.2342834472656
452	409.24517822265625	29.2091268256					1	DETECTED	409.2452 m/z @29.21 [151020OFc1_NvH-0949-Control-28.raw]	409.24517822265625	29.2091268256	3.0163116664	99.7671794301333	96.7508677637333	2.7243112E7	5.134122052288386E8	3	8001	0.25937047119338885	21.426012300045855	1.150882438038674	409.2351989746094	409.2551574707031
453	409.26470947265625	23.5407643698667					1	DETECTED	409.2647 m/z @23.54 [151020OFc1_NvH-0949-Control-28.raw]	409.26470947265625	23.5407643698667	3.09335264773333	99.4023877690667	96.30903512133338	945963.6875	1.686659791817727E8	3	8001	28.85358188614832	62.09436635590259	1.6340033589858096	409.25518798828125	409.2742004394531
454	409.27618408203125	91.5367066410667					1	DETECTED	409.2762 m/z @91.54 [151020OFc1_NvH-0949-Control-28.raw]	409.27618408203125	91.5367066410667	0.0472195792	98.8360566144	98.78883703519999	211569.78125	1.074239479866071E8	0	8001	0.5767844885768767	1.0474258157718515	1.3643555234082132	409.27587890625	409.2841796875
455	409.29510498046875	91.7689312528					1	DETECTED	409.2951 m/z @91.77 [151020OFc1_NvH-0949-Control-28.raw]	409.29510498046875	91.7689312528	23.4454530762667	94.5211560634667	71.0757029872	66185.6953125	9.396021964291348E7	0	8001	0.703374394133462	0.5201411351128491	0.040282270225698136	409.28948974609375	409.2994689941406
456	409.33123779296875	91.6979278445333					1	DETECTED	409.3312 m/z @91.70 [151020OFc1_NvH-0949-Control-28.raw]	409.33123779296875	91.6979278445333	7.644018528	99.8731030890667	92.2290845610667	88330.8515625	1.2416268350203425E8	0	8001	1.2291787313029374	0.5486305474130122	2.0530156758782474	409.3263854980469	409.3408508300781
457	409.36767578125	92.3722865021333					1	DETECTED	409.3677 m/z @92.37 [151020OFc1_NvH-0949-Control-28.raw]	409.36767578125	92.3722865021333	4.28258782906667	97.8741862901333	93.59159846106662	273877.59375	1.2764809156304954E8	0	8001	6.550524996644583	3.1851679609578083	10.048506662439841	409.3584899902344	409.3775329589844
458	409.40411376953125	91.6979278445333					1	DETECTED	409.4041 m/z @91.70 [151020OFc1_NvH-0949-Control-28.raw]	409.40411376953125	91.6979278445333	0.1277900272	99.8095348664	99.6817448392	285780.9375	1.589317559584758E8	0	8001	45.1360420488451	0.9384600306163937	0.0033136731180153033	409.39422607421875	409.4140930175781
459	409.4163513183594	20.0278465162667					1	DETECTED	409.4164 m/z @20.03 [151020OFc1_NvH-0949-Control-28.raw]	409.4163513183594	20.0278465162667	4.20637557893333	99.9788600461333	95.77248446719997	101355.578125	1.1287736023892093E8	0	8001	0.12715192449039137	3.0266618333573843	0.8024447270900354	409.41412353515625	409.42620849609375
460	409.43115234375	43.7724610488					1	DETECTED	409.4312 m/z @43.77 [151020OFc1_NvH-0949-Control-28.raw]	409.43115234375	43.7724610488	0.947126432	99.9576413216	99.01051488959999	65720.03125	1.4289415275816575E8	0	8001	0.0633295994910057	1.1331638225496539	1.2589164132966264	409.4263916015625	409.4400939941406
461	409.4501037597656	41.4331167949333					1	DETECTED	409.4501 m/z @41.43 [151020OFc1_NvH-0949-Control-28.raw]	409.4501037597656	41.4331167949333	0.1277900272	100.000063639733	99.872273612533	295787.46875	1.2006506518103799E8	0	8001	0.07387682810436047	0.5052799705525179	0.017968431385781754	409.44012451171875	409.4556579589844
462	409.4656677246094	31.1348655029333					1	DETECTED	409.4657 m/z @31.13 [151020OFc1_NvH-0949-Control-28.raw]	409.4656677246094	31.1348655029333	2.58195858186667	99.8095348664	97.22757628453333	471602.3125	1.3217989625877158E8	0	8001	12.461531372918646	0.5888640875291472	0.035715847733129226	409.4556884765625	409.4755859375
463	409.4803466796875	24.4887976272					1	DETECTED	409.4803 m/z @24.49 [151020OFc1_NvH-0949-Control-28.raw]	409.4803466796875	24.4887976272	2.67200739546667	97.1765360693333	94.50452867386663	164970.328125	1.1361215742386033E8	0	8001	3.265586192644772	0.7741434994378207	1.2695811394630705	409.4756774902344	409.4903259277344
464	409.4931945800781	25.6137599848					1	DETECTED	409.4932 m/z @25.61 [151020OFc1_NvH-0949-Control-28.raw]	409.4931945800781	25.6137599848	1.0460341088	99.6182516490667	98.5722175402667	154428.65625	1.1134728306432705E8	0	8001	2.4556192489515105	2.128398633999833	0.010877802920443578	409.4903564453125	409.503173828125
465	409.519287109375	27.7117083229333					1	DETECTED	409.5193 m/z @27.71 [151020OFc1_NvH-0949-Control-28.raw]	409.519287109375	27.7117083229333	1.6472853872	97.250770612	95.6034852248	205954.328125	1.1664064272846468E8	0	8001	1.9177562136507795	0.5285980754009822	0.20932806676506202	409.5093078613281	409.5223083496094
466	409.5325012207031	11.4409049797333					1	DETECTED	409.5325 m/z @11.44 [151020OFc1_NvH-0949-Control-28.raw]	409.5325012207031	11.4409049797333	3.33565003146667	98.8784375058667	95.54278747440003	2817369.75	1.71837733957126E8	3	8001	0.2501759166143547	36.19938885547965	106.78640134501086	409.52252197265625	409.54241943359375
467	409.5437927246094	26.6900643258667					1	DETECTED	409.5438 m/z @26.69 [151020OFc1_NvH-0949-Control-28.raw]	409.5437927246094	26.6900643258667	7.629603616	90.8959264008	83.2663227848	173202.625	1.1371183758659957E8	0	8001	7.401558970823782	4.691073435973339	0.00928476679278411	409.54254150390625	409.54534912109375
468	409.55535888671875	40.2385285261333					1	DETECTED	409.5554 m/z @40.24 [151020OFc1_NvH-0949-Control-28.raw]	409.55535888671875	40.2385285261333	2.73217122	100.000063639733	97.267892419733	2224204.75	1.7192926662214372E8	3	8001	0.27678450774996577	0.5155007067635882	0.7061891269575934	409.5453796386719	409.5653381347656
469	409.5732727050781	30.5814109157333					1	DETECTED	409.5733 m/z @30.58 [151020OFc1_NvH-0949-Control-28.raw]	409.5732727050781	30.5814109157333	2.40034994586667	98.7832442381333	96.38289429226664	740448.25	1.3766431388144338E8	0	8001	7.372735878787928	0.9744967159524546	63.18858985633049	409.56536865234375	409.583251953125
470	409.5877685546875	29.0796724264					1	DETECTED	409.5878 m/z @29.08 [151020OFc1_NvH-0949-Control-28.raw]	409.5877685546875	29.0796724264	2.45031979173333	97.038780872	94.58846108026667	628717.0	1.3636969431166708E8	3	8001	20.470973913982707	0.9659481816942306	40.51709541815295	409.5832824707031	409.5975646972656
471	409.6004638671875	37.9089232138667					1	DETECTED	409.6005 m/z @37.91 [151020OFc1_NvH-0949-Control-28.raw]	409.6004638671875	37.9089232138667	3.37394499413333	71.9654231384	68.59147814426667	133357.609375	8.435367517521738E7	0	8001	34.15703545338352	1.334002246283075	1.6638003650995676	409.5978698730469	409.6104431152344
472	409.6165771484375	20.1678472130667					1	DETECTED	409.6166 m/z @20.17 [151020OFc1_NvH-0949-Control-28.raw]	409.6165771484375	20.1678472130667	4.72848625546667	97.9270022416	93.19851598613332	88155.890625	1.056515730462432E8	0	8001	3.58246241912056	3.0182115776060123	12.024717050314045	409.61102294921875	409.6212463378906
473	409.6820983886719	18.3418781528					1	DETECTED	409.6821 m/z @18.34 [151020OFc1_NvH-0949-Control-28.raw]	409.6820983886719	18.3418781528	3.27400475333333	92.3909909114667	89.11698615813337	94083.15625	1.0782092013840863E8	0	8001	16.13195005200616	2.9571852575190762	6.614592434947236	409.67218017578125	409.6919860839844
474	409.705810546875	19.0076999136					1	DETECTED	409.7058 m/z @19.01 [151020OFc1_NvH-0949-Control-28.raw]	409.705810546875	19.0076999136	3.2926880048	97.5792790941333	94.2865910893333	785244.5625	1.3822890765972778E8	2	8001	0.23744336551744283	0.8566436619219288	0.28775408896743676	409.6960754394531	409.7138671875
475	409.723876953125	26.3021793328					1	DETECTED	409.7239 m/z @26.30 [151020OFc1_NvH-0949-Control-28.raw]	409.723876953125	26.3021793328	2.8893571416	99.3386923656	96.449335224	1.1536143E7	3.587291938109908E8	2	8001	0.2807622098677953	1.5881714455305989	1.7891381086385587	409.7138977050781	409.7338562011719
476	409.7348937988281	31.9342692096					1	DETECTED	409.7349 m/z @31.93 [151020OFc1_NvH-0949-Control-28.raw]	409.7348937988281	31.9342692096	3.04549956746667	71.4690890781333	68.42358951066663	119206.5390625	1.1599545328053135E8	0	8001	13.28552376335487	1.432303778615831	2.2906386329030926	409.73388671875	409.7360534667969
477	409.7460632324219	29.2091268256					1	DETECTED	409.7461 m/z @29.21 [151020OFc1_NvH-0949-Control-28.raw]	409.7460632324219	29.2091268256	2.195625372	99.6820282645333	97.4864028925333	7624219.0	2.2265249123541683E8	2	8001	0.13781670394248735	1.0340375786357463	1.0697473118430345	409.7361145019531	409.75567626953125
478	409.7662048339844	23.4883256637333					1	DETECTED	409.7662 m/z @23.49 [151020OFc1_NvH-0949-Control-28.raw]	409.7662048339844	23.4883256637333	2.29843447706667	99.6926697989333	97.39423532186663	231306.46875	1.4780230786927363E8	0	8001	6.263759795550534	0.509170396386287	0.04051133004665949	409.7562561035156	409.775390625
479	409.7777404785156	48.8363096234667					1	DETECTED	409.7777 m/z @48.84 [151020OFc1_NvH-0949-Control-28.raw]	409.7777404785156	48.8363096234667	3.524010428	90.7799987872	87.2559883592	42347.03125	1.3309406184248479E8	0	8001	86.88464434963073	0.9723948402646263	0.9442326470024646	409.7777404785156	409.78765869140625
480	409.8324890136719	43.8490039794667					1	DETECTED	409.8325 m/z @43.85 [151020OFc1_NvH-0949-Control-28.raw]	409.8324890136719	43.8490039794667	0.0472195792	99.83067814	99.7834585608	56127.75	1.2633346016958605E8	0	8001	56.12790406561644	1.1400964409537138	1.666572476163345	409.8275451660156	409.8424377441406
481	409.842529296875	44.0939758045333					1	DETECTED	409.8425 m/z @44.09 [151020OFc1_NvH-0949-Control-28.raw]	409.842529296875	44.0939758045333	0.311789411466667	98.6984431992	98.38665378773334	38943.46484375	1.0522714468987249E8	0	8001	97.08748964493931	1.143860699419153	1.306142688888599	409.8424987792969	409.847412109375
482	409.8574523925781	16.9355736632					1	DETECTED	409.8575 m/z @16.94 [151020OFc1_NvH-0949-Control-28.raw]	409.8574523925781	16.9355736632	0.0241695341333333	99.9788600461333	99.95469051199997	2823116.75	1.7812642563175333E8	3	8001	5.588326203379257	0.522923027049568	0.0317434139628429	409.8475646972656	409.867431640625
483	409.874267578125	27.4742761445333					1	DETECTED	409.8743 m/z @27.47 [151020OFc1_NvH-0949-Control-28.raw]	409.874267578125	27.4742761445333	0.0126320581333333	100.000063639733	99.98743158159967	304055.78125	1.2744617089851339E8	0	8001	3.217187573123823	1.747211193149206	0.313039379951051	409.8674621582031	409.8842468261719
484	409.8945617675781	12.1517781082667					1	DETECTED	409.8946 m/z @12.15 [151020OFc1_NvH-0949-Control-28.raw]	409.8945617675781	12.1517781082667	0.300350248266667	99.9682848725333	99.66793462426664	2657928.25	1.9019618395718744E8	3	8001	28.218889454528608	16.756138735034227	102.11130387152737	409.88458251953125	409.90447998046875
485	409.9066467285156	5.6509946936					1	DETECTED	409.9066 m/z @5.65 [151020OFc1_NvH-0949-Control-28.raw]	409.9066467285156	5.6509946936	0.346062549866667	99.9788600461333	99.63279749626663	451818.53125	1.2389606408911604E8	3	8001	25.019180779868663	42.77584173625756	10.697851088363182	409.9045715332031	409.9165344238281
486	409.9267578125	35.4985197002667					1	DETECTED	409.9268 m/z @35.50 [151020OFc1_NvH-0949-Control-28.raw]	409.9267578125	35.4985197002667	0.0126320581333333	100.000063639733	99.98743158159967	1661411.125	1.5366992170766866E8	3	8001	0.1584303783791725	0.7775676539474994	0.5700179375352277	409.9168395996094	409.93670654296875
487	409.9391174316406	44.8360613912					1	DETECTED	409.9391 m/z @44.84 [151020OFc1_NvH-0949-Control-28.raw]	409.9391174316406	44.8360613912	0.0241695341333333	99.9471208626667	99.92295132853336	230161.890625	1.37088238995711E8	3	8001	44.37365768180528	1.4450517189734446	18.87181922739173	409.936767578125	409.9418640136719
488	409.951904296875	42.5289100925333					1	DETECTED	409.9519 m/z @42.53 [151020OFc1_NvH-0949-Control-28.raw]	409.951904296875	42.5289100925333	0.0126320581333333	99.8942108306667	99.88157877253336	262521.5	1.0261446686157686E8	0	8001	0.0950782403719117	1.6107784101873255	0.007112178457377863	409.942138671875	409.95538330078125
489	409.96551513671875	11.1834614229333					1	DETECTED	409.9655 m/z @11.18 [151020OFc1_NvH-0949-Control-28.raw]	409.96551513671875	11.1834614229333	0.0126320581333333	99.6926697989333	99.68003774079996	507261.84375	1.265574817540946E8	4	8001	0.15604874369535082	2.07936115326261	128.69779247654958	409.9556579589844	409.97430419921875
490	409.984375	30.8228771437333					1	DETECTED	409.9844 m/z @30.82 [151020OFc1_NvH-0949-Control-28.raw]	409.984375	30.8228771437333	1.00216777946667	99.9576413216	98.95547354213332	1525489.125	1.2208182168562165E8	4	8001	0.08785123140318518	0.609758562729548	1.3407465983192555	409.9745178222656	409.99420166015625
491	410.0019836425781	37.925598036					1	DETECTED	410.0020 m/z @37.93 [151020OFc1_NvH-0949-Control-28.raw]	410.0019836425781	37.925598036	0.0126320581333333	99.8942108306667	99.88157877253336	113024.3046875	1.2231591262620533E8	0	8001	110.93375043805676	1.530909678519716	1.835247183006392	409.994384765625	410.0118103027344
492	410.06964111328125	39.7435671696					1	DETECTED	410.0696 m/z @39.74 [151020OFc1_NvH-0949-Control-28.raw]	410.06964111328125	39.7435671696	0.0126320581333333	100.000063639733	99.98743158159967	71267.375	1.1618024218391024E8	0	8001	54.74563442757878	1.2003741553418086	1.2680923641756157	410.0597229003906	410.0791015625
493	410.08489990234375	39.7555169570667					1	DETECTED	410.0849 m/z @39.76 [151020OFc1_NvH-0949-Control-28.raw]	410.08489990234375	39.7555169570667	0.196761892266667	99.7883434874667	99.59158159520004	53139.47265625	1.1005108346647458E8	0	8001	72.11327206638956	1.1993792788175723	1.392201196412944	410.0797119140625	410.0942077636719
494	410.0966491699219	41.1720032882667					1	DETECTED	410.0966 m/z @41.17 [151020OFc1_NvH-0949-Control-28.raw]	410.0966491699219	41.1720032882667	0.2317464312	100.000063639733	99.768317208533	35939.9375	1.0640682319223942E8	0	8001	98.03600855807693	1.206320209856608	1.3919757449449772	410.0953674316406	410.10284423828125
495	410.113037109375	71.4460478554667					1	DETECTED	410.1130 m/z @71.45 [151020OFc1_NvH-0949-Control-28.raw]	410.113037109375	71.4460478554667	0.0126320581333333	100.000063639733	99.98743158159967	56081.37890625	1.4518700817938185E8	0	8001	96.02114646848581	0.6700033093716672	0.412803268168673	410.1041564941406	410.1175231933594
496	410.14727783203125	92.4240637266667					1	DETECTED	410.1473 m/z @92.42 [151020OFc1_NvH-0949-Control-28.raw]	410.14727783203125	92.4240637266667	3.3645036824	99.1758299389333	95.8113262565333	182322.875	1.0358332485067555E8	0	8001	0.45096430389814657	1.5890293182785493	1.2560398747534698	410.1375427246094	410.1568603515625
497	410.191650390625	16.9455507810667					1	DETECTED	410.1917 m/z @16.95 [151020OFc1_NvH-0949-Control-28.raw]	410.191650390625	16.9455507810667	3.87952722186667	99.7354235570667	95.85589633520003	1703770.75	1.6424708041486278E8	3	8001	0.20908653819058998	3.5214053974291697	0.04737089337793281	410.18170166015625	410.2016296386719
498	410.2032165527344	36.0836302552					1	DETECTED	410.2032 m/z @36.08 [151020OFc1_NvH-0949-Control-28.raw]	410.2032165527344	36.0836302552	3.06471733386667	97.9797330413333	94.91501570746664	1384157.0	1.6603969658972865E8	2	8001	0.306032721536468	0.9140794260188123	0.6618244578735879	410.2016906738281	410.2112731933594
499	410.2212829589844	37.2273415304					1	DETECTED	410.2213 m/z @37.23 [151020OFc1_NvH-0949-Control-28.raw]	410.2212829589844	37.2273415304	2.79106422186667	99.9576413216	97.16657709973332	1.3493039E7	6.895056055633185E8	3	8001	16.31396414214031	0.5318837173184087	0.013882934269138473	410.2113037109375	410.23126220703125
500	410.23919677734375	43.1368137978667					1	DETECTED	410.2392 m/z @43.14 [151020OFc1_NvH-0949-Control-28.raw]	410.23919677734375	43.1368137978667	2.51090486586667	96.362449508	93.85154464213333	5060966.0	2.700730446653283E8	3	8001	0.13827279218989474	0.5155069243612028	0.011813976514345738	410.23138427734375	410.2491455078125
501	410.249267578125	29.1664106296					1	DETECTED	410.2493 m/z @29.17 [151020OFc1_NvH-0949-Control-28.raw]	410.249267578125	29.1664106296	3.44912147146667	53.5005357157333	50.05141424426663	571778.5625	7.321779538389E7	0	8001	0.2255617162994028	0.5069812720583373	2.1297498721334382	410.24920654296875	410.2510986328125
502	410.2611999511719	35.5115803117333					1	DETECTED	410.2612 m/z @35.51 [151020OFc1_NvH-0949-Control-28.raw]	410.2611999511719	35.5115803117333	2.69207215466667	99.0588939525333	96.36682179786662	992885.0	1.7153335494810054E8	2	8001	5.58353555808484	0.5408958579736927	10.502836615181364	410.251220703125	410.2704162597656
503	410.27374267578125	44.7511560397333					1	DETECTED	410.2737 m/z @44.75 [151020OFc1_NvH-0949-Control-28.raw]	410.27374267578125	44.7511560397333	3.16994316186667	94.8106795042667	91.64073634240003	112428.5234375	1.0564636719784191E8	0	8001	2.77633802977077	1.101948812935898	1.1237610815639698	410.27142333984375	410.283447265625
504	410.3113708496094	90.1369225610667					1	DETECTED	410.3114 m/z @90.14 [151020OFc1_NvH-0949-Control-28.raw]	410.3113708496094	90.1369225610667	8.3718039552	99.2503583397333	90.87855438453329	45545.8359375	1.2537755748753795E8	0	8001	83.33512231718836	0.5557293619458695	0.11145872389173915	410.3030090332031	410.3188171386719
505	410.375	17.1296583781333					1	DETECTED	410.3750 m/z @17.13 [151020OFc1_NvH-0949-Control-28.raw]	410.375	17.1296583781333	2.0514495648	97.250770612	95.1993210472	243854.515625	1.2125617287201509E8	0	8001	0.20226368138932926	1.190889504374932	193.1539458992029	410.3650207519531	410.38494873046875
506	410.44744873046875	20.7100470749333					1	DETECTED	410.4474 m/z @20.71 [151020OFc1_NvH-0949-Control-28.raw]	410.44744873046875	20.7100470749333	1.51308704533333	99.607601964	98.09451491866666	1468128.75	1.233838791944017E8	0	8001	0.14219549546881893	23.455586836527395	0.5581340883999439	410.4376220703125	410.45733642578125
507	410.4725036621094	37.1980070178667					1	DETECTED	410.4725 m/z @37.20 [151020OFc1_NvH-0949-Control-28.raw]	410.4725036621094	37.1980070178667	3.4396616312	97.9586417090667	94.5189800778667	1.2215261E7	3.18131899050773E8	0	8001	0.16896887236420355	5.336251710109393	2.693331228847577	410.462646484375	410.4823913574219
508	410.48590087890625	30.7597905410667					1	DETECTED	410.4859 m/z @30.76 [151020OFc1_NvH-0949-Control-28.raw]	410.48590087890625	30.7597905410667	3.0163116664	92.6067736744	89.590462008	775908.0	1.2663920121829107E8	0	8001	0.06712768240984346	0.5030771546448316	0.13957100452783358	410.482666015625	410.49578857421875
509	410.5196533203125	19.2881212565333					1	DETECTED	410.5197 m/z @19.29 [151020OFc1_NvH-0949-Control-28.raw]	410.5196533203125	19.2881212565333	3.51464410933333	95.5507979157333	92.03615380639997	322162.78125	9.881787245662287E7	0	8001	0.28804069967705104	0.9286858322375344	2.8444441648740466	410.5098876953125	410.52496337890625
510	410.53497314453125	15.7056473922667					1	DETECTED	410.5350 m/z @15.71 [151020OFc1_NvH-0949-Control-28.raw]	410.53497314453125	15.7056473922667	1.05672131386667	99.9259106952	98.86918938133333	800993.25	1.2488089998305742E8	3	8001	0.12249480950205438	0.5623109154410465	6.105472633555178	410.5250549316406	410.5382385253906
511	410.54827880859375	21.0289682933333					1	DETECTED	410.5483 m/z @21.03 [151020OFc1_NvH-0949-Control-28.raw]	410.54827880859375	21.0289682933333	3.3550503248	98.5550826336	95.20003230879999	5334275.5	2.070293048673057E8	0	8001	0.15841071041364074	0.5255166048122217	0.03824784575938566	410.5382995605469	410.5582580566406
512	410.55926513671875	26.4953558144					1	DETECTED	410.5593 m/z @26.50 [151020OFc1_NvH-0949-Control-28.raw]	410.55926513671875	26.4953558144	4.70027269493333	96.8763748154667	92.17610212053337	1005339.5625	1.4751828023564792E8	0	8001	14.522849707606438	0.7075849712788957	0.04444554235109722	410.55828857421875	410.56329345703125
513	410.57330322265625	43.1368137978667					1	DETECTED	410.5733 m/z @43.14 [151020OFc1_NvH-0949-Control-28.raw]	410.57330322265625	43.1368137978667	1.90726117733333	99.4660114389333	97.55875026159997	3193232.5	1.726107732477597E8	3	8001	0.20249376782444273	1.0730151290805605	0.007486274397760248	410.5633239746094	410.58294677734375
514	410.58489990234375	43.7390212021333					1	DETECTED	410.5849 m/z @43.74 [151020OFc1_NvH-0949-Control-28.raw]	410.58489990234375	43.7390212021333	4.83345015706667	92.4147590269333	87.58130886986663	197144.265625	1.2829805273073919E8	3	8001	0.1155190907910395	1.1744582320634194	0.002106709168112908	410.5833435058594	410.5862121582031
515	410.5962219238281	35.4890239189333					1	DETECTED	410.5962 m/z @35.49 [151020OFc1_NvH-0949-Control-28.raw]	410.5962219238281	35.4890239189333	2.8893571416	94.9807444546667	92.0913873130667	372955.5625	1.1171811176266825E8	0	8001	6.362155602974255	0.5110028275255993	10.45722030845859	410.58642578125	410.606201171875
516	410.6199035644531	28.628845844					1	DETECTED	410.6199 m/z @28.63 [151020OFc1_NvH-0949-Control-28.raw]	410.6199035644531	28.628845844	3.30675054186667	67.0838661104	63.777115568533326	379789.9375	8.341596046314141E7	0	8001	0.13200424599414262	2.815537109381749	0.32119061353115796	410.61053466796875	410.6298522949219
517	410.6390380859375	41.5526196242667					1	DETECTED	410.6390 m/z @41.55 [151020OFc1_NvH-0949-Control-28.raw]	410.6390380859375	41.5526196242667	1.69000954933333	97.038780872	95.34877132266668	173250.875	1.1311400463472368E8	0	8001	0.12279091501588368	1.1959674886244396	0.01505757745218998	410.62994384765625	410.64886474609375
518	410.697265625	74.8533615501333					1	DETECTED	410.6973 m/z @74.85 [151020OFc1_NvH-0949-Control-28.raw]	410.697265625	74.8533615501333	2.39022933733333	96.3307831648	93.94055382746667	2170194.5	1.649491107295545E8	2	8001	0.17436722320100273	0.5054120863566596	0.006830298349813448	410.6875915527344	410.7072448730469
519	410.71197509765625	23.4352907632					1	DETECTED	410.7120 m/z @23.44 [151020OFc1_NvH-0949-Control-28.raw]	410.71197509765625	23.4352907632	2.4105331	74.9871598733333	72.5766267733333	1447560.5	1.5371100308178738E8	2	8001	0.2498995778194164	0.6585296972383863	2.0584302137667567	410.7073974609375	410.71282958984375
520	410.72283935546875	37.1980070178667					1	DETECTED	410.7228 m/z @37.20 [151020OFc1_NvH-0949-Control-28.raw]	410.72283935546875	37.1980070178667	3.26450470026667	97.155307056	93.89080235573333	6866192.0	3.715313738012034E8	2	8001	16.828447122070028	0.5239840358259246	0.020480779989253826	410.7128601074219	410.7328186035156
521	410.73736572265625	22.5246951730667					1	DETECTED	410.7374 m/z @22.52 [151020OFc1_NvH-0949-Control-28.raw]	410.73736572265625	22.5246951730667	3.0065078424	92.2505696597333	89.2440618173333	875011.5	1.4379474165877056E8	2	8001	0.1472869017412961	0.7313241376248972	0.9234043615264645	410.7328796386719	410.7472229003906
522	410.74993896484375	33.2061961042667					1	DETECTED	410.7499 m/z @33.21 [151020OFc1_NvH-0949-Control-28.raw]	410.74993896484375	33.2061961042667	3.0065078424	54.8291033058667	51.822595463466705	239292.125	7.679996552992274E7	2	8001	4.084300967934379	1.0997281407904413	5.391861383865006	410.7474365234375	410.75799560546875
523	410.7681579589844	20.0393654616					1	DETECTED	410.7682 m/z @20.04 [151020OFc1_NvH-0949-Control-28.raw]	410.7681579589844	20.0393654616	1.9899108616	94.0723068464	92.0823959848	423568.59375	1.1133267565359418E8	2	8001	20.959628012258186	66.22230711652537	191.16399173236198	410.7582702636719	410.7779846191406
524	410.82061767578125	28.5926316165333					1	DETECTED	410.8206 m/z @28.59 [151020OFc1_NvH-0949-Control-28.raw]	410.82061767578125	28.5926316165333	1.3836273952	99.7460026218667	98.3623752266667	393449.125	1.1718996796009138E8	0	8001	0.15634220773786112	4.500715038438979	0.5924123622551822	410.8106384277344	410.83056640625
525	410.84222412109375	41.5373547202667					1	DETECTED	410.8422 m/z @41.54 [151020OFc1_NvH-0949-Control-28.raw]	410.84222412109375	41.5373547202667	0.0126320581333333	99.83067814	99.81804608186667	1.2914268E7	2.6652188851066667E8	5	8001	0.14189438902018026	1.42129941741354	1.150228591353838	410.8325500488281	410.8521728515625
526	410.8585510253906	16.9455507810667					1	DETECTED	410.8586 m/z @16.95 [151020OFc1_NvH-0949-Control-28.raw]	410.8585510253906	16.9455507810667	1.08948988053333	99.6926697989333	98.60317991839996	163702.203125	1.0516268906024931E8	0	8001	14.772024525016597	0.7470614639254074	0.47792913040193935	410.85223388671875	410.859375
527	410.8694152832031	15.7513451784					1	DETECTED	410.8694 m/z @15.75 [151020OFc1_NvH-0949-Control-28.raw]	410.8694152832031	15.7513451784	0.0126320581333333	99.607601964	99.59496990586666	457036.84375	1.1567218135211481E8	0	8001	0.11352266000754518	0.8068888002419851	1.9875224968116147	410.85943603515625	410.8722229003906
528	410.8822326660156	21.0035854746667					1	DETECTED	410.8822 m/z @21.00 [151020OFc1_NvH-0949-Control-28.raw]	410.8822326660156	21.0035854746667	0.0357383784	99.9895283904	99.953790012	1925758.125	1.5043216832888588E8	3	8001	0.45720027483064385	1.1207877008916365	0.5894626716028638	410.87225341796875	410.8922119140625
529	410.89385986328125	26.4953558144					1	DETECTED	410.8939 m/z @26.50 [151020OFc1_NvH-0949-Control-28.raw]	410.89385986328125	26.4953558144	0.116258221066667	99.8624927290667	99.74623450800003	550948.625	1.4125728059091344E8	0	8001	0.16748408065983966	0.5653423764386607	28.019874985357305	410.8922424316406	410.9014587402344
530	410.9114990234375	39.3511965333333					1	DETECTED	410.9115 m/z @39.35 [151020OFc1_NvH-0949-Control-28.raw]	410.9114990234375	39.3511965333333	0.0126320581333333	99.9471208626667	99.93448880453336	3564614.75	2.269699497025826E8	3	8001	1.8676216393631861	0.6477344620702977	0.012481338210109232	410.9015808105469	410.9214782714844
531	410.9300231933594	35.5115803117333					1	DETECTED	410.9300 m/z @35.51 [151020OFc1_NvH-0949-Control-28.raw]	410.9300231933594	35.5115803117333	0.0241695341333333	99.9788600461333	99.95469051199997	173909.953125	1.1385995833622983E8	0	8001	14.90058730599877	1.7793060281528168	6.232250740839042	410.9215087890625	410.93994140625
532	410.949951171875	14.3268449802667					1	DETECTED	410.9500 m/z @14.33 [151020OFc1_NvH-0949-Control-28.raw]	410.949951171875	14.3268449802667	0.0126320581333333	99.9895283904	99.97689633226666	506185.5625	1.7430142878146437E8	0	8001	0.4700444287871015	1.4115079925736598	1.4775599763167782	410.9400634765625	410.9599304199219
533	410.9617614746094	37.2273415304					1	DETECTED	410.9618 m/z @37.23 [151020OFc1_NvH-0949-Control-28.raw]	410.9617614746094	37.2273415304	4.74722792	99.9788600461333	95.2316321261333	54529.26953125	1.1380946594184203E8	0	8001	74.69852048206955	1.5450559666539905	2.077800963286119	410.9600524902344	410.96337890625
534	410.9734191894531	37.1980070178667					1	DETECTED	410.9734 m/z @37.20 [151020OFc1_NvH-0949-Control-28.raw]	410.9734191894531	37.1980070178667	0.4150717648	99.8095348664	99.3944631016	2025438.5	1.4395185863306922E8	0	8001	0.235816906001304	0.5239669606404586	10.534489592337476	410.963623046875	410.9833984375
535	410.9911193847656	36.3032105826667					1	DETECTED	410.9911 m/z @36.30 [151020OFc1_NvH-0949-Control-28.raw]	410.9911193847656	36.3032105826667	0.0126320581333333	99.9576413216	99.94500926346666	520116.0	1.4162640550563458E8	0	8001	0.06184109175095642	0.5120740255958991	0.01070313291424641	410.9834899902344	411.00103759765625
536	411.0218811035156	28.4505192402667					1	DETECTED	411.0219 m/z @28.45 [151020OFc1_NvH-0949-Control-28.raw]	411.0218811035156	28.4505192402667	1.0131196224	99.4553407509333	98.4422211285333	362805.625	1.0821800616324559E8	0	8001	0.24655763396656383	0.7633582416026611	25.84327060681619	411.01190185546875	411.0314636230469
537	411.0420227050781	41.5373547202667					1	DETECTED	411.0420 m/z @41.54 [151020OFc1_NvH-0949-Control-28.raw]	411.0420227050781	41.5373547202667	0.1509123744	99.9682848725333	99.81737249813331	1.3524761E7	3.173533440727859E8	5	8001	0.14569114219604273	1.3937040560723084	0.9666204507600997	411.0320739746094	411.0519714355469
538	411.05340576171875	64.9176807389333					1	DETECTED	411.0534 m/z @64.92 [151020OFc1_NvH-0949-Control-28.raw]	411.05340576171875	64.9176807389333	0.0126320581333333	100.000063639733	99.98743158159967	140419.765625	1.1801603168818644E8	0	8001	1.3461576134772741	0.7628721491527447	0.15399410360863375	411.0520935058594	411.0632019042969
539	411.0677795410156	31.7518086645333					1	DETECTED	411.0678 m/z @31.75 [151020OFc1_NvH-0949-Control-28.raw]	411.0677795410156	31.7518086645333	0.0472195792	99.0907805581333	99.0435609789333	38900.4296875	1.2138367139432047E8	0	8001	97.5158445871812	1.6266119195416449	2.1914674915612844	411.0634765625	411.070556640625
540	411.08074951171875	21.2117475338667					1	DETECTED	411.0807 m/z @21.21 [151020OFc1_NvH-0949-Control-28.raw]	411.08074951171875	21.2117475338667	0.0357383784	100.000063639733	99.964325261333	76072.265625	1.2368872990752418E8	0	8001	14.606084764562091	2.4055824274514763	3.807913312428779	411.0708923339844	411.08929443359375
541	411.09954833984375	54.8158040768					1	DETECTED	411.0995 m/z @54.82 [151020OFc1_NvH-0949-Control-28.raw]	411.09954833984375	54.8158040768	0.0126320581333333	100.000063639733	99.98743158159967	42215.09765625	1.1982630016455717E8	0	8001	95.26628327446356	0.9207302765539216	0.7964208410066477	411.0912170410156	411.10919189453125
542	411.1225891113281	92.4882937514667					1	DETECTED	411.1226 m/z @92.49 [151020OFc1_NvH-0949-Control-28.raw]	411.1225891113281	92.4882937514667	0.0702822162666667	99.9788600461333	99.90857782986664	328524.59375	1.4411806788658893E8	0	8001	2.3474770818933592	2.325744254013406	0.14974949664311435	411.1133117675781	411.1316833496094
543	411.1528625488281	27.1951499533333					1	DETECTED	411.1529 m/z @27.20 [151020OFc1_NvH-0949-Control-28.raw]	411.1528625488281	27.1951499533333	0.7527643416	99.9365416304	99.1837772888	34022.13671875	1.0179189048498909E8	0	8001	93.72645904433817	1.773777280146181	2.5340905050516107	411.14288330078125	411.1610412597656
544	411.17132568359375	66.4368194536					1	DETECTED	411.1713 m/z @66.44 [151020OFc1_NvH-0949-Control-28.raw]	411.17132568359375	66.4368194536	0.0126320581333333	100.000063639733	99.98743158159967	59683.609375	1.0832834775597319E8	0	8001	81.97400005610196	0.7350477744690734	0.5917151565694057	411.1617126464844	411.1729431152344
545	411.1829528808594	28.4299548834667					1	DETECTED	411.1830 m/z @28.43 [151020OFc1_NvH-0949-Control-28.raw]	411.1829528808594	28.4299548834667	0.5744097272	99.8095348664	99.2351251392	1813049.5	1.3971379783402252E8	2	8001	0.2323634978227247	0.8478942483169447	0.024710402794564202	411.1729736328125	411.18865966796875
546	411.19866943359375	74.8533615501333					1	DETECTED	411.1987 m/z @74.85 [151020OFc1_NvH-0949-Control-28.raw]	411.19866943359375	74.8533615501333	2.67200739546667	99.9788600461333	97.30685265066664	2303432.25	1.7977641920377716E8	3	8001	0.19832812790441778	0.5028663460501467	4.667351781899883	411.1886901855469	411.2052917480469
547	411.2153015136719	21.5484478928					1	DETECTED	411.2153 m/z @21.55 [151020OFc1_NvH-0949-Control-28.raw]	411.2153015136719	21.5484478928	2.47049295386667	99.3386923656	96.86819941173333	2988598.0	3.708452848809607E8	3	8001	14.58904673581116	7.173439404641037	0.2594711979950862	411.205322265625	411.22528076171875
548	411.2295227050781	36.8576189469333					1	DETECTED	411.2295 m/z @36.86 [151020OFc1_NvH-0949-Control-28.raw]	411.2295227050781	36.8576189469333	0.116258221066667	96.8658353866667	96.74957716560003	1116455.625	2.0559468302263916E8	3	8001	10.563383681210674	0.5423527283485076	0.2575812502868926	411.2253112792969	411.23187255859375
549	411.24188232421875	41.5373547202667					1	DETECTED	411.2419 m/z @41.54 [151020OFc1_NvH-0949-Control-28.raw]	411.24188232421875	41.5373547202667	0.1277900272	99.7565442792	99.628754252	9039952.0	3.632341465276805E8	2	8001	0.19044476987841108	1.5147357373738148	0.9059674062275486	411.2319030761719	411.2518310546875
550	411.2596130371094	40.0442282336					1	DETECTED	411.2596 m/z @40.04 [151020OFc1_NvH-0949-Control-28.raw]	411.2596130371094	40.0442282336	2.041041216	97.1341573562667	95.0931161402667	143371.828125	1.4335029953185248E8	0	8001	7.403393747596297	1.3844827647868383	1.778755360469396	411.25189208984375	411.2599792480469
551	411.2699890136719	20.0886518925333					1	DETECTED	411.2700 m/z @20.09 [151020OFc1_NvH-0949-Control-28.raw]	411.2699890136719	20.0886518925333	1.37291711173333	98.2971937133333	96.92427660159997	214392.125	1.2055411988663092E8	0	8001	0.1451040826528356	220.69063927395683	452.6005757119073	411.260009765625	411.2793273925781
552	411.3104248046875	91.0941265469333					1	DETECTED	411.3104 m/z @91.09 [151020OFc1_NvH-0949-Control-28.raw]	411.3104248046875	91.0941265469333	7.84660575413333	98.201927976	90.35532222186666	78958.890625	1.1472827249191774E8	0	8001	0.9244582950946238	0.5426907694149701	0.0038844652466981998	411.3020324707031	411.3204040527344
553	411.328857421875	91.3953292389333					1	DETECTED	411.3289 m/z @91.40 [151020OFc1_NvH-0949-Control-28.raw]	411.328857421875	91.3953292389333	7.90462398026667	98.0853169442667	90.18069296400003	68639.3984375	1.2206103188377176E8	0	8001	0.1152980280984508	0.5400642663432224	0.004146218483410332	411.3207702636719	411.3372497558594
554	411.34735107421875	92.3722865021333					1	DETECTED	411.3474 m/z @92.37 [151020OFc1_NvH-0949-Control-28.raw]	411.34735107421875	92.3722865021333	6.4469858448	97.0811764824	90.6341906376	162188.109375	1.1664690137038489E8	0	8001	5.657151180431427	2.2657378226790383	3.707937772952565	411.3375549316406	411.3564453125
555	411.4287414550781	11.4808120970667					1	DETECTED	411.4287 m/z @11.48 [151020OFc1_NvH-0949-Control-28.raw]	411.4287414550781	11.4808120970667	0.0126320581333333	99.1544737488	99.14184169066667	147823.4375	1.2138681330967359E8	0	8001	0.10264761782920928	1.220525093080053	0.352472353564358	411.4188232421875	411.4317626953125
556	411.4420166015625	41.5373547202667					1	DETECTED	411.4420 m/z @41.54 [151020OFc1_NvH-0949-Control-28.raw]	411.4420166015625	41.5373547202667	3.14143349226667	99.8731030890667	96.73166959680003	4114835.5	1.8423313895816293E8	4	8001	0.13097782275663405	0.5908393576144355	0.17468495738327616	411.43206787109375	411.45196533203125
557	411.458984375	16.1333698845333					1	DETECTED	411.4590 m/z @16.13 [151020OFc1_NvH-0949-Control-28.raw]	411.458984375	16.1333698845333	2.8600907584	97.4203476776	94.5602569192	131329.6875	1.1516947862692092E8	0	8001	0.11138402721155316	0.5102679445967223	1.2410960754119134	411.4520263671875	411.46368408203125
558	411.47369384765625	23.1799276528					1	DETECTED	411.4737 m/z @23.18 [151020OFc1_NvH-0949-Control-28.raw]	411.47369384765625	23.1799276528	3.02601191226667	97.4520999130667	94.42608800080004	276978.34375	1.1794015967577398E8	0	8001	0.17579459619560112	0.5307652167678253	0.02594713276342306	411.4637145996094	411.4833679199219
559	411.49200439453125	36.2827334386667					1	DETECTED	411.4920 m/z @36.28 [151020OFc1_NvH-0949-Control-28.raw]	411.49200439453125	36.2827334386667	2.80114363013333	98.9210470349333	96.11990340479997	193117.171875	1.187609343648037E8	0	8001	0.221763130744705	1.8184892228729692	0.014892655481729423	411.484130859375	411.50189208984375
560	411.5227966308594	19.9371685826667					1	DETECTED	411.5228 m/z @19.94 [151020OFc1_NvH-0949-Control-28.raw]	411.5227966308594	19.9371685826667	4.20637557893333	96.182357752	91.97598217306667	161116.625	1.1163464021694688E8	0	8001	5.152020622056121	0.5048388598567024	0.024241843874942038	411.51287841796875	411.5250244140625
561	411.53521728515625	22.0544006669333					1	DETECTED	411.5352 m/z @22.05 [151020OFc1_NvH-0949-Control-28.raw]	411.53521728515625	22.0544006669333	4.17807824533333	99.2610286610667	95.08295041573338	430709.8125	1.306936426970649E8	0	8001	0.12384431882836111	0.9465943429708464	7.317052358820547	411.5252990722656	411.5393981933594
562	411.5494689941406	21.5842079432					1	DETECTED	411.5495 m/z @21.58 [151020OFc1_NvH-0949-Control-28.raw]	411.5494689941406	21.5842079432	2.76166262053333	99.4129621173333	96.65129949679996	1900180.0	2.019089580499147E8	3	8001	6.54916415301788	0.7583767978147852	0.5814467894936027	411.5395202636719	411.5594482421875
563	411.5653991699219	24.4246880173333					1	DETECTED	411.5654 m/z @24.42 [151020OFc1_NvH-0949-Control-28.raw]	411.5653991699219	24.4246880173333	2.07191376293333	78.6452411773333	76.57332741439997	761401.625	1.2323316696503824E8	3	8001	6.587781289159075	0.539324750019872	179.77938969859636	411.5594787597656	411.5700988769531
564	411.5801086425781	39.3511965333333					1	DETECTED	411.5801 m/z @39.35 [151020OFc1_NvH-0949-Control-28.raw]	411.5801086425781	39.3511965333333	1.14477414613333	79.8838791645333	78.73910501839997	817127.3125	1.4273297657021546E8	3	8001	17.20047031378225	0.5632262001879871	0.7043168576125534	411.5701599121094	411.5898132324219
565	411.59210205078125	53.9482965717333					1	DETECTED	411.5921 m/z @53.95 [151020OFc1_NvH-0949-Control-28.raw]	411.59210205078125	53.9482965717333	5.2625678872	94.0517470042667	88.7891791170667	608357.0625	1.322305059251281E8	3	8001	25.296541100268094	1.2903714539273068	0.008316920404068907	411.59027099609375	411.6018371582031
566	411.64227294921875	41.5851062189333					1	DETECTED	411.6423 m/z @41.59 [151020OFc1_NvH-0949-Control-28.raw]	411.64227294921875	41.5851062189333	3.66483815413333	97.6581613109333	93.99332315679996	1207777.5	1.2464326219734445E8	0	8001	0.13217960629801695	8.595779846342953	22.476652393907045	411.6326904296875	411.6522521972656
567	411.6747741699219	32.0854418658667					1	DETECTED	411.6748 m/z @32.09 [151020OFc1_NvH-0949-Control-28.raw]	411.6747741699219	32.0854418658667	7.414304564	92.7386660474667	85.32436148346669	140508.859375	1.3222636243415828E8	0	8001	0.8671278098964521	1.7292344580525432	0.03177090034795325	411.664794921875	411.6752624511719
568	411.6852722167969	28.4159171050667					1	DETECTED	411.6853 m/z @28.42 [151020OFc1_NvH-0949-Control-28.raw]	411.6852722167969	28.4159171050667	1.23193603733333	98.0325095570667	96.80057351973338	890939.4375	1.3290625964816785E8	0	8001	0.23915396699543123	0.5120384484296052	0.02687095764601713	411.67529296875	411.6951904296875
569	411.7056579589844	30.0483610493333					1	DETECTED	411.7057 m/z @30.05 [151020OFc1_NvH-0949-Control-28.raw]	411.7056579589844	30.0483610493333	4.20637557893333	95.4662948274667	91.25991924853336	388435.625	1.3687493241511622E8	0	8001	13.217307669203393	2.862149758889374	0.026028787389646608	411.69573974609375	411.7064514160156
570	411.7167053222656	22.3097786672					1	DETECTED	411.7167 m/z @22.31 [151020OFc1_NvH-0949-Control-28.raw]	411.7167053222656	22.3097786672	2.09279251546667	97.0917226962667	94.99893018080003	1.1659833E7	4.637094391570503E8	2	8001	3.6931326573463075	0.5664305960930042	0.08039727711807149	411.70672607421875	411.7266845703125
571	411.72686767578125	21.4159664682667					1	DETECTED	411.7269 m/z @21.42 [151020OFc1_NvH-0949-Control-28.raw]	411.72686767578125	21.4159664682667	4.5179284376	92.1041254813333	87.58619704373329	843776.5	1.328436579698222E8	2	8001	4.8975090515746125	0.5181317683751303	0.067869806675275	411.7267150878906	411.729248046875
572	411.73931884765625	35.3008008957333					1	DETECTED	411.7393 m/z @35.30 [151020OFc1_NvH-0949-Control-28.raw]	411.73931884765625	35.3008008957333	3.04549956746667	96.2246863973333	93.17918682986664	1196714.625	1.625194218429347E8	2	8001	0.2547909728283386	0.510829813463999	0.14874032648964822	411.7293395996094	411.748291015625
573	411.7583923339844	27.8637612090667					1	DETECTED	411.7584 m/z @27.86 [151020OFc1_NvH-0949-Control-28.raw]	411.7583923339844	27.8637612090667	3.13190680346667	79.9098080221333	76.77790121866664	4558409.0	1.400365795725095E8	2	8001	0.2866455372247181	0.5093997572636402	0.013092081883404836	411.7484436035156	411.76837158203125
574	411.7745361328125	3.524010428					1	DETECTED	411.7745 m/z @3.52 [151020OFc1_NvH-0949-Control-28.raw]	411.7745361328125	3.524010428	3.42099856106667	98.2232467442667	94.80224818320004	79754.6328125	9.269608626911746E7	2	8001	0.07257117884361985	1.412717688943938	1.7158405691016256	411.7685241699219	411.784423828125
575	411.8426513671875	41.4862101336					1	DETECTED	411.8427 m/z @41.49 [151020OFc1_NvH-0949-Control-28.raw]	411.8426513671875	41.4862101336	0.0702822162666667	99.9471208626667	99.87683864640003	379715.15625	1.2501096509279746E8	0	8001	0.1461470420725064	0.5697879198900955	0.1524274244825008	411.832763671875	411.8475036621094
576	411.8575134277344	25.1474046472					1	DETECTED	411.8575 m/z @25.15 [151020OFc1_NvH-0949-Control-28.raw]	411.8575134277344	25.1474046472	0.0126320581333333	99.9788600461333	99.96622798799997	1580308.25	1.2610932368111624E8	3	8001	0.15301345850852854	0.518055413233092	0.012836306294584137	411.8475341796875	411.8630676269531
577	411.8730773925781	25.4390217949333					1	DETECTED	411.8731 m/z @25.44 [151020OFc1_NvH-0949-Control-28.raw]	411.8730773925781	25.4390217949333	0.0126320581333333	99.9788600461333	99.96622798799997	1.1629967E7	2.7760309690427536E8	3	8001	0.20905331061396737	1.5448328715366442	1.721671100513705	411.86309814453125	411.883056640625
578	411.8865966796875	27.9657163634667					1	DETECTED	411.8866 m/z @27.97 [151020OFc1_NvH-0949-Control-28.raw]	411.8865966796875	27.9657163634667	0.0357383784	99.9576413216	99.9219029432	666731.9375	1.392421559526684E8	0	8001	0.2640395183607289	1.210896137665066	0.1522150789154284	411.8830871582031	411.8965759277344
579	411.9032287597656	30.9102492941333					1	DETECTED	411.9032 m/z @30.91 [151020OFc1_NvH-0949-Control-28.raw]	411.9032287597656	30.9102492941333	0.0472195792	100.000063639733	99.952844060533	381576.0	1.3532490306726125E8	3	8001	6.552609628767176	0.5065670899877843	2.479092845396018	411.8966064453125	411.91314697265625
580	411.91552734375	43.2439103066667					1	DETECTED	411.9155 m/z @43.24 [151020OFc1_NvH-0949-Control-28.raw]	411.91552734375	43.2439103066667	1.188534356	99.2077710106667	98.0192366546667	374251.625	1.1039647801972353E8	0	8001	20.895363325118733	0.5019743172086473	1.3491213294139621	411.9132385253906	411.9162902832031
581	411.9263000488281	53.9482965717333					1	DETECTED	411.9263 m/z @53.95 [151020OFc1_NvH-0949-Control-28.raw]	411.9263000488281	53.9482965717333	0.0472195792	99.8624927290667	99.8152731498667	505367.59375	1.2609550713307275E8	0	8001	0.0890166498633107	1.0196653449693553	0.00536542605757827	411.9163513183594	411.9360656738281
582	411.9392395019531	38.4627780325333					1	DETECTED	411.9392 m/z @38.46 [151020OFc1_NvH-0949-Control-28.raw]	411.9392395019531	38.4627780325333	0.0126320581333333	99.9895283904	99.97689633226666	102985.828125	1.5015413182097498E8	4	8001	94.73998564789412	1.4510623390792665	2.0361926420156085	411.9366455078125	411.9469299316406
583	411.9569396972656	20.72029872					1	DETECTED	411.9569 m/z @20.72 [151020OFc1_NvH-0949-Control-28.raw]	411.9569396972656	20.72029872	0.0126320581333333	99.9152919072	99.90265984906667	131039.671875	1.1395892553495486E8	0	8001	3.6107108565557056	2.9412032536913686	0.35826377293488004	411.94696044921875	411.9669189453125
584	411.9676513671875	14.5017949792					1	DETECTED	411.9677 m/z @14.50 [151020OFc1_NvH-0949-Control-28.raw]	411.9676513671875	14.5017949792	0.586126722933333	99.7671794301333	99.18105270719997	56083.5546875	1.1532457637313548E8	0	8001	34.49778917159749	5.284940198552387	0.06939412843455982	411.9670104980469	411.9734802246094
585	411.9834899902344	22.4441459922667					1	DETECTED	411.9835 m/z @22.44 [151020OFc1_NvH-0949-Control-28.raw]	411.9834899902344	22.4441459922667	0.0241695341333333	99.0801249002667	99.05595536613336	354495.15625	1.3228252426008055E8	0	8001	0.1759153409116223	3.289137890947574	0.021073288659420642	411.9735107421875	411.9932861328125
586	412.0063171386719	26.0994937122667					1	DETECTED	412.0063 m/z @26.10 [151020OFc1_NvH-0949-Control-28.raw]	412.0063171386719	26.0994937122667	0.0241695341333333	99.6926697989333	99.66850026479996	121390.2734375	1.1197428072758907E8	0	8001	0.083354671587756	3.1728818574837745	0.005999290885552812	411.99652099609375	412.01324462890625
587	412.02325439453125	29.5359228512					1	DETECTED	412.0233 m/z @29.54 [151020OFc1_NvH-0949-Control-28.raw]	412.02325439453125	29.5359228512	0.0588865418666667	100.000063639733	99.94117709786633	260244.1875	1.2707988106509775E8	0	8001	9.030677543073896	1.1559815058797331	9.945139798441097	412.01336669921875	412.0332336425781
588	412.0417175292969	41.4956886312					1	DETECTED	412.0417 m/z @41.50 [151020OFc1_NvH-0949-Control-28.raw]	412.0417175292969	41.4956886312	0.277727971733333	99.9895283904	99.71180041866667	225724.859375	1.0911074493489428E8	0	8001	0.1202704846230489	1.8043922858503854	0.17511574935740368	412.03338623046875	412.0516662597656
589	412.0730895996094	30.7597905410667					1	DETECTED	412.0731 m/z @30.76 [151020OFc1_NvH-0949-Control-28.raw]	412.0730895996094	30.7597905410667	0.311789411466667	100.000063639733	99.68827422826634	60836.8515625	1.0908064898127611E8	0	8001	94.74075942999657	1.55360529439071	2.107693772891168	412.0634765625	412.0734558105469
590	412.08355712890625	39.7435671696					1	DETECTED	412.0836 m/z @39.74 [151020OFc1_NvH-0949-Control-28.raw]	412.08355712890625	39.7435671696	0.0588865418666667	99.9365416304	99.87765508853333	66718.84375	1.1020213634103528E8	0	8001	67.69359395183014	1.2583905616558573	1.732444099608524	412.0737609863281	412.0932922363281
591	412.1260986328125	92.5118375181333					1	DETECTED	412.1261 m/z @92.51 [151020OFc1_NvH-0949-Control-28.raw]	412.1260986328125	92.5118375181333	14.0359686776	98.6771705936	84.641201916	71724.6953125	1.0266223905948251E8	0	8001	2.341836971605119	0.5392817127516928	7.865431094839948	412.11627197265625	412.13568115234375
592	412.160888671875	92.3625662712					1	DETECTED	412.1609 m/z @92.36 [151020OFc1_NvH-0949-Control-28.raw]	412.160888671875	92.3625662712	6.95514920346667	99.7565442792	92.80139507573332	123611.203125	1.0971387778716037E8	0	8001	2.070265591558055	0.5432865098948967	13.40699023728004	412.1519470214844	412.1703186035156
593	412.1917724609375	25.1474046472					1	DETECTED	412.1918 m/z @25.15 [151020OFc1_NvH-0949-Control-28.raw]	412.1917724609375	25.1474046472	3.40220578133333	98.3818827512	94.97967696986666	1389985.0	1.6271289578120887E8	0	8001	0.6565180660967727	0.6463670310826762	0.07618974158191012	412.18182373046875	412.19708251953125
594	412.20709228515625	25.4390217949333					1	DETECTED	412.2071 m/z @25.44 [151020OFc1_NvH-0949-Control-28.raw]	412.20709228515625	25.4390217949333	1.90726117733333	98.3077897410667	96.40052856373337	7732063.0	2.4886477215643373E8	2	8001	0.2003011618801125	1.0919366326670943	1.977196574483532	412.1971435546875	412.2170715332031
595	412.2179870605469	22.3097786672					1	DETECTED	412.2180 m/z @22.31 [151020OFc1_NvH-0949-Control-28.raw]	412.2179870605469	22.3097786672	2.52102547813333	99.1332262069333	96.61220072879998	5288629.0	4.119053508449746E8	2	8001	4.5792745314333665	1.6656218126149223	8.683385593453615	412.21710205078125	412.22796630859375
596	412.23138427734375	26.7027573208					1	DETECTED	412.2314 m/z @26.70 [151020OFc1_NvH-0949-Control-28.raw]	412.23138427734375	26.7027573208	0.643735957866667	96.0304324122667	95.38669645440004	1916041.25	2.4199407974776864E8	3	8001	0.09331412381390791	0.8441260633444316	0.38904739868673077	412.2279968261719	412.2413635253906
597	412.2429504394531	17.6128138368					1	DETECTED	412.2430 m/z @17.61 [151020OFc1_NvH-0949-Control-28.raw]	412.2429504394531	17.6128138368	3.16040570346667	98.1702096408	95.00980393733333	980623.625	1.6513371950462776E8	2	8001	0.1343371156352653	7.656980005425947	2.624303554712029	412.24139404296875	412.24993896484375
598	412.25994873046875	27.8637612090667					1	DETECTED	412.2599 m/z @27.86 [151020OFc1_NvH-0949-Control-28.raw]	412.25994873046875	27.8637612090667	0.0126320581333333	98.8254566818667	98.81282462373336	1979388.125	1.6334569831734025E8	2	8001	0.11202492709767853	2.1268904359008083	337.24366911034366	412.2499694824219	412.2698974609375
599	412.27008056640625	91.2360435298667					1	DETECTED	412.2701 m/z @91.24 [151020OFc1_NvH-0949-Control-28.raw]	412.27008056640625	91.2360435298667	3.44912147146667	92.4541274904	89.00500601893333	137558.34375	1.164469397732231E8	0	8001	54.111775116661825	0.5069379809362322	0.01389196395830733	412.26995849609375	412.2800598144531
600	412.291748046875	48.2836506722667					1	DETECTED	412.2917 m/z @48.28 [151020OFc1_NvH-0949-Control-28.raw]	412.291748046875	48.2836506722667	10.026472348	99.2397604925333	89.21328814453331	440799.03125	1.2305645050599201E8	2	8001	0.2579002103570005	0.5068734362268603	2.2492319838654042	412.2826843261719	412.29833984375
601	412.3069152832031	90.3341077096					1	DETECTED	412.3069 m/z @90.33 [151020OFc1_NvH-0949-Control-28.raw]	412.3069152832031	90.3341077096	19.1814211954667	95.7096191749333	76.5281979794666	144415.25	1.2849991452500814E8	0	8001	1.4590201444717366	0.5377744799858367	25.352973748290633	412.30303955078125	412.3099060058594
602	412.3425598144531	92.0278785525333					1	DETECTED	412.3426 m/z @92.03 [151020OFc1_NvH-0949-Control-28.raw]	412.3425598144531	92.0278785525333	2.34934628426667	92.3722865021333	90.02294021786663	46230.94140625	1.1850799408069523E8	0	8001	0.7233267196518796	0.5019202363201583	0.0038404726403164224	412.3332824707031	412.3512268066406
603	412.3786315917969	91.6979278445333					1	DETECTED	412.3786 m/z @91.70 [151020OFc1_NvH-0949-Control-28.raw]	412.3786315917969	91.6979278445333	3.74919140906667	92.3722865021333	88.62309509306664	64370.51171875	1.2186506385896161E8	0	8001	0.7939476713204243	0.5038338166353011	0.007667633270602222	412.3691711425781	412.3885498046875
604	412.4146423339844	90.5647739130667					1	DETECTED	412.4146 m/z @90.56 [151020OFc1_NvH-0949-Control-28.raw]	412.4146423339844	90.5647739130667	3.14143349226667	98.9740234709333	95.83258997866663	249109.265625	1.44229754210346E8	0	8001	1.4349498953560982	0.5046328493526723	17.78655912939988	412.4052429199219	412.4245910644531
605	412.46405029296875	10.4661196018667					1	DETECTED	412.4641 m/z @10.47 [151020OFc1_NvH-0949-Control-28.raw]	412.46405029296875	10.4661196018667	3.2076302016	98.3501225328	95.1424923312	297469.21875	1.1463384245406392E8	4	8001	0.1644194126214007	0.8888699130533181	159.31693717728814	412.45416259765625	412.4739685058594
606	412.48382568359375	42.9211665712					1	DETECTED	412.4838 m/z @42.92 [151020OFc1_NvH-0949-Control-28.raw]	412.48382568359375	42.9211665712	2.01027509066667	94.1272499165333	92.11697482586663	130761.7109375	1.3563176917628938E8	0	8001	81.1505903357919	1.2246731650088287	1.7145653229553666	412.4742431640625	412.4936218261719
607	412.4988098144531	39.8021166645333					1	DETECTED	412.4988 m/z @39.80 [151020OFc1_NvH-0949-Control-28.raw]	412.4988098144531	39.8021166645333	3.1125691848	99.3811061117333	96.26853692693331	88411.078125	1.239842872438788E8	0	8001	32.60173952518474	1.311934100306231	2.1718419192540535	412.4939270019531	412.5087890625
608	412.5259704589844	25.1347649605333					1	DETECTED	412.5260 m/z @25.13 [151020OFc1_NvH-0949-Control-28.raw]	412.5259704589844	25.1347649605333	3.67422314853333	97.8317036821333	94.15748053359997	394090.96875	1.0821724281666976E8	0	8001	0.12364012612287922	0.5070360919022435	0.22797285617350657	412.5165710449219	412.5305480957031
609	412.5409240722656	25.4644723637333					1	DETECTED	412.5409 m/z @25.46 [151020OFc1_NvH-0949-Control-28.raw]	412.5409240722656	25.4644723637333	2.6820741112	97.3036677013333	94.6215935901333	2896906.0	1.4694670325085735E8	3	8001	0.15596782280137944	0.5201620317350657	1.124012616439444	412.531005859375	412.5446472167969
610	412.5546569824219	14.1389177922667					1	DETECTED	412.5547 m/z @14.14 [151020OFc1_NvH-0949-Control-28.raw]	412.5546569824219	14.1389177922667	3.44912147146667	99.4023877690667	95.95326629760004	8810404.0	3.0680016274460894E8	3	8001	0.19188000164754904	1.1969353785556318	136.73382322668925	412.544677734375	412.56463623046875
611	412.5655822753906	26.7027573208					1	DETECTED	412.5656 m/z @26.70 [151020OFc1_NvH-0949-Control-28.raw]	412.5655822753906	26.7027573208	5.4624162912	93.3002845277333	87.8378682365333	1260044.125	1.5281883979740015E8	0	8001	1.306941494762011	0.5057254996473478	134.93272642726885	412.5646667480469	412.5664978027344
612	412.5765075683594	38.5667075309333					1	DETECTED	412.5765 m/z @38.57 [151020OFc1_NvH-0949-Control-28.raw]	412.5765075683594	38.5667075309333	2.5720044112	98.5867904541333	96.0147860429333	1724695.625	1.504935867402765E8	3	8001	0.2223989814054761	0.6445901829723425	0.010262193680018824	412.5665283203125	412.58642578125
613	412.68682861328125	5.96501613626667					1	DETECTED	412.6868 m/z @5.97 [151020OFc1_NvH-0949-Control-28.raw]	412.68682861328125	5.96501613626667	2.36994814106667	95.5825228618667	93.21257472080003	516815.375	1.2562780598808734E8	4	8001	19.761763792155687	52.37484749460779	0.9255195182276803	412.6773376464844	412.69677734375
614	412.7077941894531	17.9136621925333					1	DETECTED	412.7078 m/z @17.91 [151020OFc1_NvH-0949-Control-28.raw]	412.7077941894531	17.9136621925333	3.28332105093333	95.0776392632	91.79431821226667	1318998.25	1.4898648111210454E8	0	8001	0.25131261272744965	1.4145598595811546	0.4627007937745421	412.697998046875	412.7177734375
615	412.71832275390625	16.6214711928					1	DETECTED	412.7183 m/z @16.62 [151020OFc1_NvH-0949-Control-28.raw]	412.71832275390625	16.6214711928	4.42331305066667	57.9579802706667	53.53466722000003	459830.96875	8.287613651206008E7	0	8001	18.750141787271037	1.8173368863856725	2.5734516383500874	412.7178039550781	412.71893310546875
616	412.72894287109375	22.4200106954667					1	DETECTED	412.7289 m/z @22.42 [151020OFc1_NvH-0949-Control-28.raw]	412.72894287109375	22.4200106954667	1.938050632	99.1014181408	97.16336750880001	4.0003896E7	8.744922841076815E8	2	8001	0.27258981646249225	2.8874384971305647	2.3933527697509716	412.7189636230469	412.7388916015625
617	412.7403869628906	11.7336223637333					1	DETECTED	412.7404 m/z @11.73 [151020OFc1_NvH-0949-Control-28.raw]	412.7403869628906	11.7336223637333	2.61205184053333	97.0071855464	94.39513370586667	522643.3125	1.2768451147953777E8	2	8001	0.16891275149314744	84.49613730664123	190.42828745754431	412.73895263671875	412.742919921875
618	412.7529296875	27.881673064					1	DETECTED	412.7529 m/z @27.88 [151020OFc1_NvH-0949-Control-28.raw]	412.7529296875	27.881673064	2.7812619344	97.0071855464	94.225923612	2342995.25	1.700004283442225E8	2	8001	2.3514683153829736	0.5936131615227613	0.030878024741100706	412.7430114746094	412.76287841796875
619	412.7710266113281	11.4563733445333					1	DETECTED	412.7710 m/z @11.46 [151020OFc1_NvH-0949-Control-28.raw]	412.7710266113281	11.4563733445333	2.00003992773333	91.336208984	89.33616905626667	420186.28125	1.1819368521389095E8	0	8001	0.12573945966725297	0.998625485714739	1.1977468299753484	412.7629699707031	412.7806701660156
620	412.79339599609375	48.3249590522667					1	DETECTED	412.7934 m/z @48.32 [151020OFc1_NvH-0949-Control-28.raw]	412.79339599609375	48.3249590522667	1.491501708	99.1120576482667	97.6205559402667	189976.46875	1.1262743949199624E8	0	8001	0.23584548669669658	1.2083447230467885	0.006845707725242638	412.78399658203125	412.80322265625
621	412.807373046875	44.0793362266667					1	DETECTED	412.8074 m/z @44.08 [151020OFc1_NvH-0949-Control-28.raw]	412.807373046875	44.0793362266667	0.8310444296	99.9047752554667	99.0737308258667	169847.703125	1.2658630602079925E8	0	8001	94.15563983705503	1.1792794758277343	1.459601520449038	412.8035583496094	412.8170471191406
622	412.82904052734375	30.6124378533333					1	DETECTED	412.8290 m/z @30.61 [151020OFc1_NvH-0949-Control-28.raw]	412.82904052734375	30.6124378533333	0.0702822162666667	99.1120576482667	99.04177543200004	2165039.0	1.4171499927503836E8	5	8001	0.24506165562582183	1.3329583949079085	0.025889735262253608	412.81915283203125	412.8388977050781
623	412.8487243652344	33.4024374050667					1	DETECTED	412.8487 m/z @33.40 [151020OFc1_NvH-0949-Control-28.raw]	412.8487243652344	33.4024374050667	0.0357383784	98.9103866685333	98.87464829013331	50807.49609375	1.104096639996272E8	0	8001	86.44335029531652	1.5062676402335953	2.568598002495785	412.8394775390625	412.8491516113281
624	412.85919189453125	25.1692794008					1	DETECTED	412.8592 m/z @25.17 [151020OFc1_NvH-0949-Control-28.raw]	412.85919189453125	25.1692794008	0.0126320581333333	100.000063639733	99.98743158159967	135897.328125	1.1813690867300367E8	0	8001	19.76582298746797	2.0066547300833886	8.316082105599524	412.8492736816406	412.8651428222656
625	412.8751525878906	25.4740131744					1	DETECTED	412.8752 m/z @25.47 [151020OFc1_NvH-0949-Control-28.raw]	412.8751525878906	25.4740131744	0.1277900272	99.9576413216	99.82985129439999	873121.5625	1.3368065154652646E8	3	8001	0.13477174629687383	64.23115963887217	0.015303798507194627	412.8652038574219	412.8785705566406
626	412.8885803222656	14.1702338053333					1	DETECTED	412.8886 m/z @14.17 [151020OFc1_NvH-0949-Control-28.raw]	412.8885803222656	14.1702338053333	0.2432963288	100.000063639733	99.756767310933	5399659.5	2.67994702995049E8	3	8001	0.19387946773026066	55.19623272861305	107.95281391407754	412.87860107421875	412.89453125
627	412.904541015625	16.6876219213333					1	DETECTED	412.9045 m/z @16.69 [151020OFc1_NvH-0949-Control-28.raw]	412.904541015625	16.6876219213333	0.0126320581333333	100.000063639733	99.98743158159967	3.6478388E7	6.307164904235854E8	3	8001	0.18421611512173186	1.4086426115518604	1.4913226010938307	412.8945617675781	412.91448974609375
628	412.9224548339844	26.4101607664					1	DETECTED	412.9225 m/z @26.41 [151020OFc1_NvH-0949-Control-28.raw]	412.9224548339844	26.4101607664	0.1277900272	99.7140736392	99.58628361199999	320488.4375	1.2376696806085247E8	3	8001	0.04622089435081023	0.6018569404963469	119.35459309287033	412.91455078125	412.9273986816406
629	412.9375	5.95532238666667					1	DETECTED	412.9375 m/z @5.96 [151020OFc1_NvH-0949-Control-28.raw]	412.9375	5.95532238666667	0.0126320581333333	100.000063639733	99.98743158159967	437892.03125	1.1539112033527748E8	4	8001	1.1790835290063608	4.124348332377539	8.216175936770235	412.9276123046875	412.9474792480469
630	412.9584655761719	11.1834614229333					1	DETECTED	412.9585 m/z @11.18 [151020OFc1_NvH-0949-Control-28.raw]	412.9584655761719	11.1834614229333	0.0126320581333333	99.8095348664	99.79690280826667	196033.0	1.4320017844165477E8	0	8001	0.09581734938354636	2.388109043237849	28.811134459825293	412.948486328125	412.96197509765625
631	412.97198486328125	24.860455556					1	DETECTED	412.9720 m/z @24.86 [151020OFc1_NvH-0949-Control-28.raw]	412.97198486328125	24.860455556	0.0472195792	99.9152919072	99.868072328	2027012.75	1.3730869458419698E8	4	8001	0.038478338599002626	0.5774599719396966	0.028620953931007016	412.9620666503906	412.98175048828125
632	412.98992919921875	20.4889574994667					1	DETECTED	412.9899 m/z @20.49 [151020OFc1_NvH-0949-Control-28.raw]	412.98992919921875	20.4889574994667	0.0702822162666667	99.4765406626667	99.40625844640003	579824.5	1.2436695833968547E8	0	8001	19.38815748820315	0.8251659192359968	19.483235740264163	412.98211669921875	412.9999084472656
633	413.0039367675781	47.7067011594667					1	DETECTED	413.0039 m/z @47.71 [151020OFc1_NvH-0949-Control-28.raw]	413.0039367675781	47.7067011594667	0.357504164533333	99.9576413216	99.60013715706665	55188.71484375	1.3025196545477556E8	0	8001	87.47991464774496	1.098463653548593	1.1946905805837154	413.0000915527344	413.0072021484375
634	413.01727294921875	7.11797418506667					1	DETECTED	413.0173 m/z @7.12 [151020OFc1_NvH-0949-Control-28.raw]	413.01727294921875	7.11797418506667	0.300350248266667	99.6713344509333	99.37098420266663	161136.546875	1.2949840568286218E8	0	8001	0.09808800403809848	1.1413868786642387	155.14532622300112	413.0075378417969	413.018798828125
635	413.0293884277344	30.6012942232					1	DETECTED	413.0294 m/z @30.60 [151020OFc1_NvH-0949-Control-28.raw]	413.0293884277344	30.6012942232	0.208503590133333	99.9047752554667	99.69627166533337	2498054.25	1.616718554502712E8	0	8001	0.20357300226990205	1.028999150184185	2.0893846327896735	413.0194396972656	413.0389709472656
636	413.07171630859375	44.0410016789333					1	DETECTED	413.0717 m/z @44.04 [151020OFc1_NvH-0949-Control-28.raw]	413.07171630859375	44.0410016789333	0.0126320581333333	99.9895283904	99.97689633226666	50998.05078125	1.0990489598057604E8	0	8001	92.9996672530741	1.1088533438362975	1.1998091971397091	413.06219482421875	413.08148193359375
637	413.08831787109375	55.8710065362667					1	DETECTED	413.0883 m/z @55.87 [151020OFc1_NvH-0949-Control-28.raw]	413.08831787109375	55.8710065362667	1.08948988053333	99.7140736392	98.62458375866666	35058.79296875	1.1038084402666157E8	0	8001	93.06048087984291	0.852676793152625	0.7014436114615935	413.0825500488281	413.0982666015625
638	413.14569091796875	90.2678631810667					1	DETECTED	413.1457 m/z @90.27 [151020OFc1_NvH-0949-Control-28.raw]	413.14569091796875	90.2678631810667	3.02601191226667	99.9152919072	96.88927999493333	34879.7421875	9.688395234578687E7	0	8001	89.00478960873589	0.5253160910234755	0.05296576333177168	413.1390380859375	413.1528015136719
639	413.1703186035156	21.1604591434667					1	DETECTED	413.1703 m/z @21.16 [151020OFc1_NvH-0949-Control-28.raw]	413.1703186035156	21.1604591434667	3.71157317653333	99.3916894941333	95.68011631759997	208569.125	1.1249875016812216E8	0	8001	0.10216240013698652	0.6210183260480261	0.006515801952040897	413.16033935546875	413.1717834472656
640	413.1819763183594	17.892081036					1	DETECTED	413.1820 m/z @17.89 [151020OFc1_NvH-0949-Control-28.raw]	413.1819763183594	17.892081036	1.63657717733333	99.4342160389333	97.79763886159996	288992.5625	1.1520969581982905E8	0	8001	0.09029949190951214	1.1375135657973308	30.670139771026157	413.1724548339844	413.1824035644531
641	413.1924743652344	39.6172079274667					1	DETECTED	413.1925 m/z @39.62 [151020OFc1_NvH-0949-Control-28.raw]	413.1924743652344	39.6172079274667	2.21597245093333	98.2655501888	96.04957773786667	497835.5	1.4230749164242226E8	0	8001	23.765433050259965	0.5074822716372561	0.015377117103714609	413.1825256347656	413.202392578125
642	413.2094421386719	17.9535390592					1	DETECTED	413.2094 m/z @17.95 [151020OFc1_NvH-0949-Control-28.raw]	413.2094421386719	17.9535390592	3.34536872746667	96.6165504861333	93.27118175866664	421734.96875	1.3563459450576317E8	0	8001	0.2289000774925185	2.1477943624496123	2.094000392549701	413.2024841308594	413.2125244140625
643	413.2225341796875	14.1389177922667					1	DETECTED	413.2225 m/z @14.14 [151020OFc1_NvH-0949-Control-28.raw]	413.2225341796875	14.1389177922667	2.70194434586667	100.000063639733	97.29811929386634	2089386.5	2.5217034535826892E8	3	8001	10.835088426479519	14.960559788283053	13.293035064376006	413.2125549316406	413.22607421875
644	413.236083984375	16.6876219213333					1	DETECTED	413.2361 m/z @16.69 [151020OFc1_NvH-0949-Control-28.raw]	413.236083984375	16.6876219213333	2.38003736266667	98.8360566144	96.45601925173332	2.4416846E7	8.701873413931797E8	2	8001	5.915512298572377	1.3259871474742975	0.27368241155903317	413.2261047363281	413.2460632324219
645	413.2536315917969	91.7689312528					1	DETECTED	413.2536 m/z @91.77 [151020OFc1_NvH-0949-Control-28.raw]	413.2536315917969	91.7689312528	2.8600907584	99.5437049285333	96.6836141701333	1495688.75	1.7389421701677603E8	2	8001	58.162377483301576	0.5049208382093312	0.001831366896455494	413.24609375	413.2635498046875
646	413.26422119140625	34.0632379762667					1	DETECTED	413.2642 m/z @34.06 [151020OFc1_NvH-0949-Control-28.raw]	413.26422119140625	34.0632379762667	0.0126320581333333	100.000063639733	99.98743158159967	166699.359375	1.3480900334571895E8	0	8001	79.64112679439559	1.830454038585559	3.9670101781817237	413.2636413574219	413.2740478515625
647	413.28399658203125	4.02878004853333					1	DETECTED	413.2840 m/z @4.03 [151020OFc1_NvH-0949-Control-28.raw]	413.28399658203125	4.02878004853333	2.07191376293333	92.9047103056	90.83279654266667	58106.08203125	1.2851590818568453E8	0	8001	86.98924211433099	25.783669749246528	99.83663334024894	413.2742919921875	413.2924499511719
648	413.3085632324219	90.31647918					1	DETECTED	413.3086 m/z @90.32 [151020OFc1_NvH-0949-Control-28.raw]	413.3085632324219	90.31647918	4.94954661333333	92.3320874658667	87.38254085253338	48473.05859375	1.0847198053122701E8	0	8001	86.6222327104963	0.5118066135069903	0.023610539401975293	413.2989501953125	413.3149108886719
649	413.3268127441406	91.4331514754667					1	DETECTED	413.3268 m/z @91.43 [151020OFc1_NvH-0949-Control-28.raw]	413.3268127441406	91.4331514754667	4.19653024266667	92.478974872	88.28244462933333	76614.5390625	1.1044014171134213E8	0	8001	0.33100606729000503	0.5059941764235825	0.005057304579170313	413.3171081542969	413.33538818359375
650	413.3444519042969	91.6979278445333					1	DETECTED	413.3445 m/z @91.70 [151020OFc1_NvH-0949-Control-28.raw]	413.3444519042969	91.6979278445333	0.208503590133333	92.3722865021333	92.16378291199997	65247.4921875	1.5435151163334608E8	0	8001	0.8221690031136006	0.503685445957802	0.007370891915603875	413.3373718261719	413.3524169921875
651	413.36273193359375	91.6979278445333					1	DETECTED	413.3627 m/z @91.70 [151020OFc1_NvH-0949-Control-28.raw]	413.36273193359375	91.6979278445333	0.0126320581333333	100.000063639733	99.98743158159967	84327.4140625	1.127446533185956E8	0	8001	0.4252030239889564	0.5447764823147375	0.06949020375720642	413.3534240722656	413.37213134765625
652	413.41876220703125	7.1871460936					1	DETECTED	413.4188 m/z @7.19 [151020OFc1_NvH-0949-Control-28.raw]	413.41876220703125	7.1871460936	2.90926057226667	97.8847406738667	94.97548010160003	93627.671875	1.38085698284444E8	0	8001	0.15190640062415106	6.492190247594975	3.405900769566766	413.4090881347656	413.41973876953125
653	413.4298400878906	30.6012942232					1	DETECTED	413.4298 m/z @30.60 [151020OFc1_NvH-0949-Control-28.raw]	413.4298400878906	30.6012942232	2.95775184853333	99.9365416304	96.97878978186667	764991.4375	1.3224459375178972E8	0	8001	0.13346215632531155	0.5029265909882827	0.007173900358497313	413.4198913574219	413.43975830078125
654	413.4583435058594	14.3167138250667					1	DETECTED	413.4583 m/z @14.32 [151020OFc1_NvH-0949-Control-28.raw]	413.4583435058594	14.3167138250667	2.39022933733333	98.9421321906667	96.55190285333337	261718.859375	1.254976581395302E8	4	8001	0.4723819708029797	0.5532152041488958	0.041469629227625315	413.4485168457031	413.463134765625
655	413.47332763671875	24.776537752					1	DETECTED	413.4733 m/z @24.78 [151020OFc1_NvH-0949-Control-28.raw]	413.47332763671875	24.776537752	2.9869599608	98.9210470349333	95.93408707413329	941729.625	1.214273718923557E8	0	8001	0.11675406609230521	0.613340442647911	0.23803208988663468	413.46337890625	413.4831848144531
656	413.491455078125	20.4473413792					1	DETECTED	413.4915 m/z @20.45 [151020OFc1_NvH-0949-Control-28.raw]	413.491455078125	20.4473413792	2.93845041786667	95.9989034266667	93.06045300880002	271705.84375	1.2397360390837578E8	0	8001	8.831850379216156	0.508116596582239	1.1102860626116964	413.4833984375	413.5011291503906
657	413.5044250488281	21.1810813869333					1	DETECTED	413.5044 m/z @21.18 [151020OFc1_NvH-0949-Control-28.raw]	413.5044250488281	21.1810813869333	4.5179284376	82.9202778402667	78.4023494026667	102015.8828125	8.058214954143663E7	0	8001	0.05365230469120874	2.3525664572923337	0.0031127909709467117	413.5019836425781	413.50543212890625
658	413.5155334472656	17.9387747317333					1	DETECTED	413.5155 m/z @17.94 [151020OFc1_NvH-0949-Control-28.raw]	413.5155334472656	17.9387747317333	2.69207215466667	99.3598004194667	96.66772826480002	140283.8125	1.1424630784640275E8	0	8001	2.7714183136173993	5.748244373822682	0.03067850249620895	413.50555419921875	413.5223083496094
659	413.5323181152344	20.1420722656					1	DETECTED	413.5323 m/z @20.14 [151020OFc1_NvH-0949-Control-28.raw]	413.5323181152344	20.1420722656	3.15098324	97.324796804	94.173813564	261873.0625	1.387709788418506E8	0	8001	1.4309045183566553	0.5860472392799307	2.6771631670630893	413.52239990234375	413.53704833984375
660	413.54705810546875	23.8245967805333					1	DETECTED	413.5471 m/z @23.82 [151020OFc1_NvH-0949-Control-28.raw]	413.54705810546875	23.8245967805333	3.2076302016	98.0748483776	94.86721817600001	907131.5	1.5987823456364506E8	3	8001	8.458258250541515	1.2635829280103272	0.5668021040029011	413.5370788574219	413.5570373535156
661	413.55706787109375	14.1130287072					1	DETECTED	413.5571 m/z @14.11 [151020OFc1_NvH-0949-Control-28.raw]	413.55706787109375	14.1130287072	4.16266338373333	44.6440948885333	40.48143150479997	491851.28125	8.05896755992701E7	0	8001	20.383602334486454	1.8243205419372244	3.3417817684701876	413.55706787109375	413.5592041015625
662	413.5692138671875	16.6876219213333					1	DETECTED	413.5692 m/z @16.69 [151020OFc1_NvH-0949-Control-28.raw]	413.5692138671875	16.6876219213333	2.80114363013333	96.7596658365333	93.95852220639998	8877340.0	2.8461368629297954E8	3	8001	0.19853681243873567	4.390414815286555	16.0838278139916	413.5592346191406	413.5791931152344
663	413.58038330078125	20.8756538154667					1	DETECTED	413.5804 m/z @20.88 [151020OFc1_NvH-0949-Control-28.raw]	413.58038330078125	20.8756538154667	3.37394499413333	70.7506850370667	67.37674004293338	257362.96875	1.0446326238372174E8	0	8001	9.315904752578898	0.5510501778441919	102.29132743365001	413.5792236328125	413.58135986328125
664	413.59136962890625	31.5728874333333					1	DETECTED	413.5914 m/z @31.57 [151020OFc1_NvH-0949-Control-28.raw]	413.59136962890625	31.5728874333333	3.3645036824	95.7307382861333	92.3662346037333	457885.21875	1.2053361287404849E8	0	8001	3.9275766337724036	0.5448976383051287	2.2422820868404414	413.5813903808594	413.6013488769531
665	413.6110534667969	43.3975126786667					1	DETECTED	413.6111 m/z @43.40 [151020OFc1_NvH-0949-Control-28.raw]	413.6110534667969	43.3975126786667	2.22629717973333	99.1544737488	96.92817656906666	53408.078125	1.1247885418478914E8	0	8001	36.914481445642274	1.2661474780507815	1.5657366957823082	413.6018981933594	413.62091064453125
666	413.6311950683594	30.6124378533333					1	DETECTED	413.6312 m/z @30.61 [151020OFc1_NvH-0949-Control-28.raw]	413.6311950683594	30.6124378533333	3.255046796	95.8580679706667	92.6030211746667	389071.96875	1.1843533271728478E8	0	8001	5.0267079428758485	3.0515918229612025	0.26879646829744974	413.621337890625	413.64117431640625
667	413.6433410644531	41.6598033517333					1	DETECTED	413.6433 m/z @41.66 [151020OFc1_NvH-0949-Control-28.raw]	413.6433410644531	41.6598033517333	4.376308924	99.7246816717333	95.3483727477333	329674.1875	1.2109720815898414E8	5	8001	0.08225821437959269	0.5015739873492401	20.451836285087737	413.6415100097656	413.6533203125
668	413.68408203125	7.0195922736					1	DETECTED	413.6841 m/z @7.02 [151020OFc1_NvH-0949-Control-28.raw]	413.68408203125	7.0195922736	4.48924734693333	49.9553632992	45.46611595226667	29660.212890625	5.2745064572265655E7	0	8001	0.13168161373929355	8.98417355537395	0.05406181901906449	413.68359375	413.684814453125
669	413.6948547363281	22.4534082525333					1	DETECTED	413.6949 m/z @22.45 [151020OFc1_NvH-0949-Control-28.raw]	413.6948547363281	22.4534082525333	1.9899108616	92.8186425493333	90.82873168773331	730487.8125	1.2694417810400032E8	0	8001	0.166984698735007	9.648444419810755	0.1852914525255279	413.68487548828125	413.7048034667969
670	413.7135314941406	23.0207080989333					1	DETECTED	413.7135 m/z @23.02 [151020OFc1_NvH-0949-Control-28.raw]	413.7135314941406	23.0207080989333	3.21697000426667	97.6794069805333	94.46243697626663	251387.078125	1.2260838768888189E8	0	8001	13.49373393869103	0.564527483071802	1.4034290428502905	413.7049255371094	413.7209777832031
671	413.7309875488281	22.4534082525333					1	DETECTED	413.7310 m/z @22.45 [151020OFc1_NvH-0949-Control-28.raw]	413.7309875488281	22.4534082525333	2.721990188	91.3181509005333	88.59616071253329	5159797.5	2.4743788365624246E8	2	8001	0.23519483081947357	0.5200550695375794	107.4736822986013	413.72100830078125	413.7355041503906
672	413.7455749511719	25.6400428968					1	DETECTED	413.7456 m/z @25.64 [151020OFc1_NvH-0949-Control-28.raw]	413.7455749511719	25.6400428968	2.06174308506667	99.6926697989333	97.63092671386663	6150490.5	2.0399393404813805E8	2	8001	0.15245492265676575	0.5057510712020579	1.302999874288669	413.73565673828125	413.75555419921875
673	413.7572937011719	27.8637612090667					1	DETECTED	413.7573 m/z @27.86 [151020OFc1_NvH-0949-Control-28.raw]	413.7572937011719	27.8637612090667	4.01949423306667	98.0536172418667	94.03412300880004	288990.75	1.368186632234257E8	0	8001	3.7773765498937415	0.631300907450913	0.2976561384389558	413.7555847167969	413.76373291015625
674	413.7737731933594	32.0854418658667					1	DETECTED	413.7738 m/z @32.09 [151020OFc1_NvH-0949-Control-28.raw]	413.7737731933594	32.0854418658667	2.31896360746667	95.4240059429333	93.10504233546663	4496152.0	2.3231366562652352E8	2	8001	15.477263952307503	0.5103600510721771	0.010512082954334362	413.7637939453125	413.783203125
675	413.7877502441406	44.6582274914667					1	DETECTED	413.7878 m/z @44.66 [151020OFc1_NvH-0949-Control-28.raw]	413.7877502441406	44.6582274914667	3.63610912346667	95.0153294864	91.37922036293334	37460.25390625	1.0368069386450109E8	0	8001	71.44014934505917	1.1137798826378404	1.2403336915122725	413.7839660644531	413.7878723144531
676	413.82147216796875	25.837375812					1	DETECTED	413.8215 m/z @25.84 [151020OFc1_NvH-0949-Control-28.raw]	413.82147216796875	25.837375812	1.55628215386667	97.6370138517333	96.08073169786663	55810.671875	1.0389063614766438E8	0	8001	90.52157994049169	2.0477172528689587	3.831497819496379	413.8115539550781	413.8216552734375
677	413.8442077636719	41.7209949888					1	DETECTED	413.8442 m/z @41.72 [151020OFc1_NvH-0949-Control-28.raw]	413.8442077636719	41.7209949888	0.0126320581333333	99.9259106952	99.91327863706667	229741.5	1.1493923800270365E8	0	8001	0.16042596643651308	0.5016993312993326	0.002480433941936265	413.834228515625	413.85418701171875
678	413.85565185546875	89.8783512290667					1	DETECTED	413.8557 m/z @89.88 [151020OFc1_NvH-0949-Control-28.raw]	413.85565185546875	89.8783512290667	0.7637370904	99.9047752554667	99.1410381650667	123512.09375	2.831822722395115E8	0	8001	73.93902342176605	0.5464110787491299	0.09827018686273924	413.854248046875	413.8614807128906
679	413.8714904785156	45.7096533216					1	DETECTED	413.8715 m/z @45.71 [151020OFc1_NvH-0949-Control-28.raw]	413.8714904785156	45.7096533216	0.0357383784	99.8942108306667	99.8584724522667	277779.75	1.2804351481024463E8	0	8001	28.211280728534106	1.3573871596526759	0.09626384211639298	413.86151123046875	413.875
680	413.885009765625	26.7027573208					1	DETECTED	413.8850 m/z @26.70 [151020OFc1_NvH-0949-Control-28.raw]	413.885009765625	26.7027573208	0.0126320581333333	100.000063639733	99.98743158159967	1.335154E7	2.34323505902587E8	3	8001	0.07018832539401743	1.199023138103652	1.3023620741881086	413.8750305175781	413.89495849609375
681	413.9032897949219	16.6973446122667					1	DETECTED	413.9033 m/z @16.70 [151020OFc1_NvH-0949-Control-28.raw]	413.9032897949219	16.6973446122667	0.0241695341333333	99.9576413216	99.93347178746666	2338412.0	1.7142029180622783E8	3	8001	2.261803843788808	2.095512274315441	11.44966195576747	413.8950500488281	413.91326904296875
682	413.913330078125	23.8949587464					1	DETECTED	413.9133 m/z @23.89 [151020OFc1_NvH-0949-Control-28.raw]	413.913330078125	23.8949587464	0.0816297994666667	99.8942108306667	99.81258103120003	445273.15625	1.1273923538561681E8	0	8001	9.888831812306421	1.0028542370827982	1.560440541670513	413.9132995605469	413.9230041503906
683	413.92547607421875	31.5728874333333					1	DETECTED	413.9255 m/z @31.57 [151020OFc1_NvH-0949-Control-28.raw]	413.92547607421875	31.5728874333333	0.0472195792	99.9788600461333	99.9316404669333	403313.1875	1.1862309358936897E8	0	8001	0.027664113307864113	0.5031421452292547	0.023104419986124558	413.92340087890625	413.9354553222656
684	413.951171875	33.7808203176					1	DETECTED	413.9512 m/z @33.78 [151020OFc1_NvH-0949-Control-28.raw]	413.951171875	33.7808203176	0.0241695341333333	99.9576413216	99.93347178746666	305571.6875	1.1194016361645012E8	0	8001	0.022977702667063227	0.591478911903664	3.7500237757017723	413.9411926269531	413.95428466796875
685	413.96429443359375	10.9643452546667					1	DETECTED	413.9643 m/z @10.96 [151020OFc1_NvH-0949-Control-28.raw]	413.96429443359375	10.9643452546667	0.173980434666667	99.9259106952	99.75193026053334	924736.1875	1.3001377230745365E8	0	8001	15.99613936433494	1.5432364947153638	64.23455354892364	413.95440673828125	413.9742736816406
686	413.9831848144531	43.7390212021333					1	DETECTED	413.9832 m/z @43.74 [151020OFc1_NvH-0949-Control-28.raw]	413.9831848144531	43.7390212021333	1.17756356693333	98.7620424768	97.58447890986668	617665.8125	1.3429559127140966E8	4	8001	0.24877886382005698	0.5205887927514422	0.007878612753073585	413.9743957519531	413.9859924316406
687	413.9960021972656	25.6492531602667					1	DETECTED	413.9960 m/z @25.65 [151020OFc1_NvH-0949-Control-28.raw]	413.9960021972656	25.6492531602667	0.0126320581333333	98.6665458810667	98.65391382293336	5594073.0	2.2775283986157957E8	4	8001	0.16428909814026937	6.826269547753257	7.874391846866987	413.9860534667969	414.0059814453125
688	414.03759765625	32.6383775656					1	DETECTED	414.0376 m/z @32.64 [151020OFc1_NvH-0949-Control-28.raw]	414.03759765625	32.6383775656	0.903097459733333	99.9895283904	99.08643093066667	74977.796875	1.2721712374439941E8	0	8001	10.072379551313318	2.0512904715621336	3.1071641623090547	414.02838134765625	414.0475769042969
689	414.0684509277344	35.8396593989333					1	DETECTED	414.0685 m/z @35.84 [151020OFc1_NvH-0949-Control-28.raw]	414.0684509277344	35.8396593989333	0.0588865418666667	99.9047752554667	99.84588871360003	57906.4375	1.037008185168737E8	0	8001	99.01230509213883	1.339998555626637	1.6818420564281942	414.05889892578125	414.0782165527344
690	414.17437744140625	91.5949226514667					1	DETECTED	414.1744 m/z @91.59 [151020OFc1_NvH-0949-Control-28.raw]	414.17437744140625	91.5949226514667	0.678356684533333	99.8731030890667	99.19474640453338	182856.8125	1.1963329055825195E8	0	8001	0.43940909619954027	0.5570945215567771	2.185174584705992	414.1648864746094	414.18426513671875
691	414.1884765625	10.7472685722667					1	DETECTED	414.1885 m/z @10.75 [151020OFc1_NvH-0949-Control-28.raw]	414.1884765625	10.7472685722667	3.90761245573333	96.1083776853333	92.20076522959997	110808.1796875	1.277674284019971E8	3	8001	6.372531148154893	7.497984874782988	1.5529543487330073	414.1844787597656	414.1935729980469
692	414.2035827636719	18.3631944746667					1	DETECTED	414.2036 m/z @18.36 [151020OFc1_NvH-0949-Control-28.raw]	414.2035827636719	18.3631944746667	3.458267028	99.0695104258667	95.6112433978667	5901434.0	2.826296575900127E8	3	8001	0.2198602286999254	0.7951305708210958	14.04486975259726	414.193603515625	414.20904541015625
693	414.21905517578125	26.7027573208					1	DETECTED	414.2191 m/z @26.70 [151020OFc1_NvH-0949-Control-28.raw]	414.21905517578125	26.7027573208	2.26744948186667	99.1120576482667	96.84460816640004	9784153.0	2.7966940079522985E8	2	8001	0.0472016326779503	0.6518194022977222	68.68140416888939	414.2091064453125	414.2290344238281
694	414.2298889160156	16.3208890437333					1	DETECTED	414.2299 m/z @16.32 [151020OFc1_NvH-0949-Control-28.raw]	414.2298889160156	16.3208890437333	3.1222164472	98.9316114162667	95.8093949690667	1582269.5	1.9339246336928377E8	3	8001	6.149926176788242	0.8575668920886882	0.039035902619815405	414.22906494140625	414.2384948730469
695	414.2485046386719	71.5431074530667					1	DETECTED	414.2485 m/z @71.54 [151020OFc1_NvH-0949-Control-28.raw]	414.2485046386719	71.5431074530667	1.81470434106667	99.8731030890667	98.05839874800003	4537087.0	5.383096626580545E8	2	8001	65.23875566947079	0.659796777323993	0.46194890105384145	414.238525390625	414.2584228515625
696	414.2660217285156	16.6661075034667					1	DETECTED	414.2660 m/z @16.67 [151020OFc1_NvH-0949-Control-28.raw]	414.2660217285156	16.6661075034667	4.18710908	97.8635698976	93.6764608176	523307.1875	1.2772049497922629E8	0	8001	6.004291672189423	2.9343294405169513	4.863608631695456	414.258544921875	414.2666015625
697	414.276611328125	15.5724222461333					1	DETECTED	414.2766 m/z @15.57 [151020OFc1_NvH-0949-Control-28.raw]	414.276611328125	15.5724222461333	0.0126320581333333	99.9895283904	99.97689633226666	2554554.75	2.3642567583250943E8	2	8001	16.425580061363476	1.2596798336358028	115.84029563502413	414.2666320800781	414.2864990234375
698	414.29998779296875	91.1909068032					1	DETECTED	414.3000 m/z @91.19 [151020OFc1_NvH-0949-Control-28.raw]	414.29998779296875	91.1909068032	4.80471881226667	97.1976835085333	92.39296469626663	185348.21875	1.1104789965263191E8	0	8001	0.05064986639928293	0.5006379368908052	1.9321444205437006	414.29083251953125	414.3082275390625
699	414.32122802734375	92.0085055178667					1	DETECTED	414.3212 m/z @92.01 [151020OFc1_NvH-0949-Control-28.raw]	414.32122802734375	92.0085055178667	1.81470434106667	99.4660114389333	97.65130709786662	105182.4921875	1.391789400712879E8	0	8001	1.0510717325400805	0.5413415657382497	9.165954452831569	414.3113708496094	414.32928466796875
700	414.35772705078125	90.9266614826667					1	DETECTED	414.3577 m/z @90.93 [151020OFc1_NvH-0949-Control-28.raw]	414.35772705078125	90.9266614826667	0.0357383784	99.9788600461333	99.94312166773331	50752.765625	1.1124787933928816E8	0	8001	1.0574623663718512	0.5498141358639127	0.09936929290392565	414.3480224609375	414.3675537109375
701	414.450927734375	20.0181177813333					1	DETECTED	414.4509 m/z @20.02 [151020OFc1_NvH-0949-Control-28.raw]	414.450927734375	20.0181177813333	3.19813300106667	99.0588939525333	95.86076095146663	752039.6875	1.2027097729647763E8	0	8001	0.052845792286284166	1.4020982613901196	0.6331443345342525	414.4410095214844	414.4608459472656
702	414.4658203125	10.9951407298667					1	DETECTED	414.4658 m/z @11.00 [151020OFc1_NvH-0949-Control-28.raw]	414.4658203125	10.9951407298667	2.03063922426667	99.8201348176	97.78949559333334	425352.34375	1.363707898790587E8	4	8001	16.01043194289995	1.637716992184872	40.503805313775175	414.46099853515625	414.47564697265625
703	414.48284912109375	41.4482167653333					1	DETECTED	414.4828 m/z @41.45 [151020OFc1_NvH-0949-Control-28.raw]	414.48284912109375	41.4482167653333	3.2356240592	97.89524054	94.6596164808	366085.40625	1.3007219021831125E8	4	8001	0.03818461445116128	0.5652075915458135	0.2863858499945955	414.4758605957031	414.4875793457031
704	414.49761962890625	25.6400428968					1	DETECTED	414.4976 m/z @25.64 [151020OFc1_NvH-0949-Control-28.raw]	414.49761962890625	25.6400428968	1.394402312	98.201927976	96.807525664	977231.625	1.5907806739552867E8	0	8001	17.071678057131702	0.7597405478853295	12.09425030020698	414.4876403808594	414.50750732421875
705	414.5164794921875	17.7539764533333					1	DETECTED	414.5165 m/z @17.75 [151020OFc1_NvH-0949-Control-28.raw]	414.5164794921875	17.7539764533333	2.62215812133333	99.9471208626667	97.32496274133337	478643.34375	1.2264741757280123E8	3	8001	1.7216624523662105	0.6775307473594221	5.018517975790606	414.5078125	414.5264587402344
706	414.53759765625	18.3869632176					1	DETECTED	414.5376 m/z @18.39 [151020OFc1_NvH-0949-Control-28.raw]	414.53759765625	18.3869632176	3.8050006536	94.1380227053333	90.3330220517333	3913479.25	1.8933502565871376E8	3	8001	0.1986235826737648	7.301736226327189	0.88488091224822	414.52777099609375	414.5474548339844
707	414.55255126953125	26.7027573208					1	DETECTED	414.5526 m/z @26.70 [151020OFc1_NvH-0949-Control-28.raw]	414.55255126953125	26.7027573208	3.32607907173333	96.7122645461333	93.38618547439997	3567603.75	1.9488195125753447E8	0	8001	16.02808509543657	0.8719540770079145	1.4245885078325689	414.547607421875	414.5572814941406
708	414.56732177734375	19.6430653693333					1	DETECTED	414.5673 m/z @19.64 [151020OFc1_NvH-0949-Control-28.raw]	414.56732177734375	19.6430653693333	2.652082544	98.2760942928	95.6240117488	7342765.0	3.05407015176532E8	3	8001	0.338390992119713	4.513052821153552	199.22166389706757	414.557373046875	414.5771789550781
709	414.578369140625	21.0540786666667					1	DETECTED	414.5784 m/z @21.05 [151020OFc1_NvH-0949-Control-28.raw]	414.578369140625	21.0540786666667	3.42099856106667	98.2337963856	94.81279782453333	203634.4375	1.1847594352807531E8	3	8001	14.810678807613783	0.5110538376565901	8.634199544829174	414.57733154296875	414.5881652832031
710	414.6030578613281	41.9795833629333					1	DETECTED	414.6031 m/z @41.98 [151020OFc1_NvH-0949-Control-28.raw]	414.6030578613281	41.9795833629333	2.20592874586667	90.0903668704	87.88443812453333	232825.375	1.2436530113776675E8	3	8001	0.5021780162043754	1.1223002660025871	408.16448930499655	414.5931701660156	414.613037109375
711	414.62152099609375	21.8221134514667					1	DETECTED	414.6215 m/z @21.82 [151020OFc1_NvH-0949-Control-28.raw]	414.62152099609375	21.8221134514667	4.5179284376	99.4447449186667	94.9268164810667	209409.890625	1.1803490477760535E8	0	8001	0.17205166805019445	0.5052449945198519	0.018387108192132448	414.6131591796875	414.6315002441406
712	414.6426086425781	41.4331167949333					1	DETECTED	414.6426 m/z @41.43 [151020OFc1_NvH-0949-Control-28.raw]	414.6426086425781	41.4331167949333	3.08382551973333	94.3701058464	91.28628032666667	73299.765625	1.1802143741057403E8	0	8001	32.48608548775766	1.2959713000438906	1.6280909269304122	414.63262939453125	414.6524963378906
713	414.6907043457031	23.2565659104					1	DETECTED	414.6907 m/z @23.26 [151020OFc1_NvH-0949-Control-28.raw]	414.6907043457031	23.2565659104	3.57058049626667	98.9210470349333	95.35046653866662	633963.5	1.377461584173671E8	0	8001	15.4835800965954	0.518850490874783	0.8607248417197065	414.6810607910156	414.70068359375
714	414.7015075683594	19.9849575645333					1	DETECTED	414.7015 m/z @19.98 [151020OFc1_NvH-0949-Control-28.raw]	414.7015075683594	19.9849575645333	3.4396616312	80.9446985632	77.50503693200001	318773.3125	1.1027855138467845E8	0	8001	0.1995101739552254	1.6145691948890863	22.808325218000245	414.7007141113281	414.7099304199219
715	414.7199401855469	34.705934992					1	DETECTED	414.7199 m/z @34.71 [151020OFc1_NvH-0949-Control-28.raw]	414.7199401855469	34.705934992	1.88670166853333	98.7514612408	96.86475957226666	1054127.5	1.6131626733141837E8	4	8001	0.16087877625805902	0.7092730894961231	0.3168617200355546	414.7099609375	414.7298889160156
716	414.7334289550781	41.3749240125333					1	DETECTED	414.7334 m/z @41.37 [151020OFc1_NvH-0949-Control-28.raw]	414.7334289550781	41.3749240125333	3.551899896	96.9330718514667	93.38117195546671	456088.5625	1.463671741254181E8	0	8001	25.87072279460258	0.6280861529451047	0.22116794890777422	414.7299499511719	414.743408203125
717	414.74383544921875	29.5220816778667					1	DETECTED	414.7438 m/z @29.52 [151020OFc1_NvH-0949-Control-28.raw]	414.74383544921875	29.5220816778667	5.23414540426667	92.2317614082667	86.99761600400004	347298.8125	1.2950994167649025E8	0	8001	0.02972043239710942	0.5101737083696172	0.2098910230588399	414.74346923828125	414.74420166015625
718	414.75421142578125	33.5038838736					1	DETECTED	414.7542 m/z @33.50 [151020OFc1_NvH-0949-Control-28.raw]	414.75421142578125	33.5038838736	1.77367311893333	99.0482832114667	97.27461009253336	3397096.75	2.750760074534254E8	2	8001	6.729016887931984	0.5254063319120894	1.2124240631312975	414.7442321777344	414.7641906738281
719	414.7703552246094	20.2027838984					1	DETECTED	414.7704 m/z @20.20 [151020OFc1_NvH-0949-Control-28.raw]	414.7703552246094	20.2027838984	4.32883037146667	91.2266354450667	86.89780507360004	1369799.5	1.9718406790429747E8	2	8001	4.768629142678705	10.961511206693649	2.6554491528523823	414.76422119140625	414.78009033203125
720	414.7811584472656	18.1001868506667					1	DETECTED	414.7812 m/z @18.10 [151020OFc1_NvH-0949-Control-28.raw]	414.7811584472656	18.1001868506667	5.13100694426667	99.1226408712	93.99163392693333	304065.0625	1.1537046067064688E8	0	8001	0.12045514272717028	1.243813185623597	105.3490672241412	414.7806396484375	414.7910461425781
721	414.8218078613281	21.8125779194667					1	DETECTED	414.8218 m/z @21.81 [151020OFc1_NvH-0949-Control-28.raw]	414.8218078613281	21.8125779194667	1.1557488616	98.8571748133333	97.7014259517333	268606.71875	1.0996156163222212E8	0	8001	0.1607361734236754	0.5996219158624954	64.66407194262416	414.81182861328125	414.83172607421875
722	414.85101318359375	17.7745677029333					1	DETECTED	414.8510 m/z @17.77 [151020OFc1_NvH-0949-Control-28.raw]	414.85101318359375	17.7745677029333	0.0126320581333333	99.83067814	99.81804608186667	333119.84375	1.1562825254214066E8	0	8001	1.7667997382431686	0.5340414013896289	12.967030476119447	414.8410339355469	414.8609313964844
723	414.8716735839844	18.4360101661333					1	DETECTED	414.8717 m/z @18.44 [151020OFc1_NvH-0949-Control-28.raw]	414.8716735839844	18.4360101661333	0.0126320581333333	99.9788600461333	99.96622798799997	1524673.125	1.6490767957300016E8	3	8001	11.616349824922331	1.5916247594257642	33.67890214876139	414.8617248535156	414.880126953125
724	414.8901672363281	42.6627878858667					1	DETECTED	414.8902 m/z @42.66 [151020OFc1_NvH-0949-Control-28.raw]	414.8901672363281	42.6627878858667	0.093112364	100.000063639733	99.906951275733	2179746.75	1.4384170745983535E8	3	8001	0.08739042851620837	0.5056108246699268	0.008016543789598289	414.88018798828125	414.8913269042969
725	414.9013366699219	19.6269800517333					1	DETECTED	414.9013 m/z @19.63 [151020OFc1_NvH-0949-Control-28.raw]	414.9013366699219	19.6269800517333	0.254752612	100.000063639733	99.745311027733	5022916.5	2.3786582130005154E8	3	8001	0.2915865357114953	0.5304170138930987	0.026001477406510636	414.891357421875	414.9112854003906
726	414.9124755859375	38.0399162546667					1	DETECTED	414.9125 m/z @38.04 [151020OFc1_NvH-0949-Control-28.raw]	414.9124755859375	38.0399162546667	0.0126320581333333	99.9788600461333	99.96622798799997	566661.125	1.2118008897755936E8	3	8001	0.08354471094478555	0.5138960133184597	0.46719628031711774	414.9113464355469	414.9224548339844
727	414.9440612792969	7.87540906266667					1	DETECTED	414.9441 m/z @7.88 [151020OFc1_NvH-0949-Control-28.raw]	414.9440612792969	7.87540906266667	0.0357383784	99.9471208626667	99.9113824842667	277613.3125	1.2019849161667039E8	0	8001	0.132217267183651	34.81481758332177	8.867008122218435	414.93408203125	414.9539489746094
728	414.96240234375	26.1203849589333					1	DETECTED	414.9624 m/z @26.12 [151020OFc1_NvH-0949-Control-28.raw]	414.96240234375	26.1203849589333	0.0241695341333333	99.9471208626667	99.92295132853336	78501.3125	1.098647701187777E8	0	8001	5.672130951390809	2.1401869362321837	3.9352621424228436	414.9541320800781	414.9656982421875
729	414.9757080078125	23.1990854008					1	DETECTED	414.9757 m/z @23.20 [151020OFc1_NvH-0949-Control-28.raw]	414.9757080078125	23.1990854008	0.0126320581333333	99.9471208626667	99.93448880453336	875866.375	1.2913717971792771E8	0	8001	0.09609515389595558	0.9814195232300807	0.1529877548193527	414.9658203125	414.98565673828125
730	414.9966125488281	42.6872941021333					1	DETECTED	414.9966 m/z @42.69 [151020OFc1_NvH-0949-Control-28.raw]	414.9966125488281	42.6872941021333	0.173980434666667	99.8519259072	99.67794547253334	252671.828125	1.1056307881355602E8	0	8001	11.69152530144219	1.6369290778211245	0.3780150938355417	414.98663330078125	415.0065002441406
731	415.02972412109375	69.8924175205333					1	DETECTED	415.0297 m/z @69.89 [151020OFc1_NvH-0949-Control-28.raw]	415.02972412109375	69.8924175205333	0.0126320581333333	100.000063639733	99.98743158159967	811692.0	1.5489341530131808E8	0	8001	0.4319450235107638	0.5091810147811923	0.025646048472996525	415.0197448730469	415.0396728515625
732	415.0626220703125	89.7657414917333					1	DETECTED	415.0626 m/z @89.77 [151020OFc1_NvH-0949-Control-28.raw]	415.0626220703125	89.7657414917333	0.0126320581333333	99.9895283904	99.97689633226666	142985.453125	1.3954780478578135E8	0	8001	64.88346718828952	0.5287976654152788	0.05771067213557101	415.0531311035156	415.0726013183594
733	415.1104736328125	48.2836506722667					1	DETECTED	415.1105 m/z @48.28 [151020OFc1_NvH-0949-Control-28.raw]	415.1104736328125	48.2836506722667	2.58195858186667	99.8519259072	97.26996732533333	51292.375	1.1068166848406182E8	0	8001	93.41522320658845	1.0119147946523142	1.0260519742741976	415.104248046875	415.1200256347656
734	415.18658447265625	25.0722346498667					1	DETECTED	415.1866 m/z @25.07 [151020OFc1_NvH-0949-Control-28.raw]	415.18658447265625	25.0722346498667	3.09335264773333	99.3598004194667	96.26644777173337	174740.046875	1.1775975410424195E8	3	8001	7.816621918336256	2.56756557668737	8.94428500380049	415.1767272949219	415.1921691894531
735	415.20220947265625	14.1486403802667					1	DETECTED	415.2022 m/z @14.15 [151020OFc1_NvH-0949-Control-28.raw]	415.20220947265625	14.1486403802667	0.254752612	97.8317036821333	97.57695107013329	473731.5	1.429206473472049E8	3	8001	47.10176539919121	3.481123338504929	5.547888413741625	415.1922302246094	415.203857421875
736	415.2138671875	33.0404832202667					1	DETECTED	415.2139 m/z @33.04 [151020OFc1_NvH-0949-Control-28.raw]	415.2138671875	33.0404832202667	1.938050632	99.8624927290667	97.9244420970667	5.4182376E7	9.990484417995447E8	2	8001	0.19571845281143396	0.511200003183943	2.0884952855145307	415.2038879394531	415.2238464355469
737	415.23126220703125	47.4090647976					1	DETECTED	415.2313 m/z @47.41 [151020OFc1_NvH-0949-Control-28.raw]	415.23126220703125	47.4090647976	2.4105331	99.7140736392	97.3035405392	5654539.0	2.7111807167720807E8	2	8001	0.2627524557177594	0.5060861997902416	0.0070488674758597955	415.223876953125	415.23297119140625
738	415.24298095703125	31.1348655029333					1	DETECTED	415.2430 m/z @31.13 [151020OFc1_NvH-0949-Control-28.raw]	415.24298095703125	31.1348655029333	2.61205184053333	98.5445410106667	95.93248917013338	9410334.0	3.7780638105742633E8	2	8001	0.0634530801225992	4.637023903897823	3.4957669598145626	415.2330017089844	415.2529602050781
739	415.25506591796875	33.8791738578667					1	DETECTED	415.2551 m/z @33.88 [151020OFc1_NvH-0949-Control-28.raw]	415.25506591796875	33.8791738578667	2.71201058613333	98.9421321906667	96.23012160453337	6246716.5	2.804945757877788E8	3	8001	0.2989085279121184	3.611664805101364	0.7989923292613367	415.25299072265625	415.2650451660156
740	415.2685546875	51.3910863664					1	DETECTED	415.2686 m/z @51.39 [151020OFc1_NvH-0949-Control-28.raw]	415.2685546875	51.3910863664	0.551351358133333	98.8998410909333	98.34848973279996	3765809.0	2.039612328411525E8	2	8001	0.21628410184449365	0.5094308040283775	0.009317783957115001	415.26507568359375	415.2785339355469
741	415.2797546386719	15.5724222461333					1	DETECTED	415.2798 m/z @15.57 [151020OFc1_NvH-0949-Control-28.raw]	415.2797546386719	15.5724222461333	8.41630371706667	95.9671205789333	87.55081686186664	240153.765625	1.6940551483928376E8	0	8001	0.12918620240379397	7.08630530660357	677.8901378406898	415.278564453125	415.28125
742	415.29150390625	44.0290868141333					1	DETECTED	415.2915 m/z @44.03 [151020OFc1_NvH-0949-Control-28.raw]	415.29150390625	44.0290868141333	6.87666258666667	95.8580679706667	88.98140538400003	543283.6875	1.331551894658152E8	3	8001	48.87711475827481	1.425624864850955	0.028822836508818128	415.2815246582031	415.30084228515625
743	415.30389404296875	91.1998482253333					1	DETECTED	415.3039 m/z @91.20 [151020OFc1_NvH-0949-Control-28.raw]	415.30389404296875	91.1998482253333	23.9727343696	92.2790172634667	68.3062828938667	92658.5859375	9.659160375367852E7	0	8001	0.07274007750903877	0.5080262930850286	0.3218798126084679	415.3020935058594	415.3138427734375
744	415.4303283691406	30.273423172					1	DETECTED	415.4303 m/z @30.27 [151020OFc1_NvH-0949-Control-28.raw]	415.4303283691406	30.273423172	1.11176373813333	99.7565442792	98.64478054106667	44353.5703125	1.1707376491734053E8	0	8001	2.9565260379471106	1.6913437447682813	2.3826874895365626	415.4273681640625	415.4373474121094
745	415.4473876953125	23.1990854008					1	DETECTED	415.4474 m/z @23.20 [151020OFc1_NvH-0949-Control-28.raw]	415.4473876953125	23.1990854008	2.80114363013333	85.5805062144	82.77936258426668	94269.875	1.0395445980458362E8	0	8001	38.31346951901586	2.5175888653857017	4.044692204523769	415.4375	415.4491882324219
746	415.4593505859375	20.8401124608					1	DETECTED	415.4594 m/z @20.84 [151020OFc1_NvH-0949-Control-28.raw]	415.4593505859375	20.8401124608	3.33565003146667	95.7518796738667	92.41622964240003	465051.4375	1.1362843987644777E8	4	8001	0.26520845707846163	11.16607821802341	2.608207737232143	415.44940185546875	415.46881103515625
747	415.4788513183594	25.2169973541333					1	DETECTED	415.4789 m/z @25.22 [151020OFc1_NvH-0949-Control-28.raw]	415.4788513183594	25.2169973541333	3.08382551973333	96.7596658365333	93.67584031679998	568353.1875	1.2577468102339433E8	4	8001	8.843604977745255	1.3106844019484223	2.8797274961269252	415.4688720703125	415.4885559082031
748	415.4899597167969	42.4111618632					1	DETECTED	415.4900 m/z @42.41 [151020OFc1_NvH-0949-Control-28.raw]	415.4899597167969	42.4111618632	2.35959994853333	99.8836904381333	97.52409048959997	412210.5625	1.2366137923845087E8	4	8001	0.1835180695781915	0.5039953204119436	1.5626960570491066	415.4888916015625	415.4999084472656
749	415.52435302734375	19.480765148					1	DETECTED	415.5244 m/z @19.48 [151020OFc1_NvH-0949-Control-28.raw]	415.52435302734375	19.480765148	2.29843447706667	98.8360566144	96.53762213733333	252913.53125	1.2343776178088097E8	0	8001	0.07440873288411254	0.5219667713952917	0.16843206239434733	415.5146179199219	415.5338439941406
750	415.5438537597656	29.8498818968					1	DETECTED	415.5439 m/z @29.85 [151020OFc1_NvH-0949-Control-28.raw]	415.5438537597656	29.8498818968	2.73217122	96.9330718514667	94.20090063146671	279883.78125	1.2540870903192522E8	3	8001	21.369850491448673	0.5266681825719066	0.6405985295925717	415.53387451171875	415.55377197265625
751	415.5543212890625	19.3811620101333					1	DETECTED	415.5543 m/z @19.38 [151020OFc1_NvH-0949-Control-28.raw]	415.5543212890625	19.3811620101333	5.3909728488	94.0908236029333	88.6998507541333	114176.453125	8.607880487017795E7	0	8001	9.71974351077576	3.7249900705217245	0.2030476398068848	415.5538635253906	415.5551452636719
752	415.5651550292969	47.3856738224					1	DETECTED	415.5652 m/z @47.39 [151020OFc1_NvH-0949-Control-28.raw]	415.5651550292969	47.3856738224	2.63215342373333	97.1659132114667	94.53375978773337	3862776.25	2.2822460857454675E8	3	8001	0.1958942593756703	0.8934999052675331	0.3345763558364077	415.5552062988281	415.57513427734375
753	415.5809326171875	45.9919521610667					1	DETECTED	415.5809 m/z @45.99 [151020OFc1_NvH-0949-Control-28.raw]	415.5809326171875	45.9919521610667	3.9825825216	95.3607649685333	91.37818244693331	794435.25	1.5302057076943806E8	3	8001	0.1412838594023853	0.5035981291878013	0.003825882737365847	415.5751647949219	415.5905456542969
754	415.5931091308594	40.7888864058667					1	DETECTED	415.5931 m/z @40.79 [151020OFc1_NvH-0949-Control-28.raw]	415.5931091308594	40.7888864058667	0.808642550133333	89.1250927773333	88.31645022719997	495736.5625	1.0757855017174006E8	0	8001	0.1595372383013327	0.506464054829428	1.3092236879150718	415.5910339355469	415.60308837890625
755	415.63043212890625	30.1303520546667					1	DETECTED	415.6304 m/z @30.13 [151020OFc1_NvH-0949-Control-28.raw]	415.63043212890625	30.1303520546667	3.56128478533333	99.3035868066667	95.74230202133337	122475.140625	1.0902427219409579E8	0	8001	13.0359287077803	2.57050255668524	0.006545295836743178	415.6208190917969	415.63238525390625
756	415.6425476074219	46.3017984490667					1	DETECTED	415.6425 m/z @46.30 [151020OFc1_NvH-0949-Control-28.raw]	415.6425476074219	46.3017984490667	3.26450470026667	99.7354235570667	96.47091885680003	125106.71875	1.1241755133003715E8	0	8001	53.637044493429016	1.185770078646412	1.7780777229308984	415.63262939453125	415.6519775390625
757	415.66619873046875	23.2178999357333					1	DETECTED	415.6662 m/z @23.22 [151020OFc1_NvH-0949-Control-28.raw]	415.66619873046875	23.2178999357333	4.87096818746667	89.2063067253333	84.33533853786663	227021.625	1.0442128438389452E8	0	8001	0.09966925470662247	0.5877187221606833	0.0613152197351621	415.6562194824219	415.67401123046875
758	415.684326171875	24.2843689293333					1	DETECTED	415.6843 m/z @24.28 [151020OFc1_NvH-0949-Control-28.raw]	415.684326171875	24.2843689293333	2.12356335306667	98.201927976	96.07836462293332	228325.0	1.1690055912399973E8	0	8001	0.2013969192132521	0.7630676376136729	0.08750312503006338	415.6746826171875	415.6943054199219
759	415.6966857910156	52.1581697144					1	DETECTED	415.6967 m/z @52.16 [151020OFc1_NvH-0949-Control-28.raw]	415.6966857910156	52.1581697144	3.73034313733333	90.7799987872	87.04965564986666	171936.78125	1.1428450828656869E8	0	8001	0.12391054406261048	0.9355981776459845	0.3916778301689692	415.6943359375	415.7049560546875
760	415.715087890625	33.0404832202667					1	DETECTED	415.7151 m/z @33.04 [151020OFc1_NvH-0949-Control-28.raw]	415.715087890625	33.0404832202667	2.3392731952	99.6820282645333	97.34275506933331	2.580866E7	6.362498155939678E8	2	8001	0.17384610308228332	0.7689409346457092	67.53529210581563	415.7052307128906	415.7250671386719
761	415.7344055175781	19.9738304781333					1	DETECTED	415.7344 m/z @19.97 [151020OFc1_NvH-0949-Control-28.raw]	415.7344055175781	19.9738304781333	2.53134596106667	95.6778260194667	93.14648005840003	1872054.75	1.8835609445792884E8	2	8001	6.289544801293058	1.54750804966374	0.8724933065976721	415.72509765625	415.7344055175781
762	415.7444152832031	31.1348655029333					1	DETECTED	415.7444 m/z @31.13 [151020OFc1_NvH-0949-Control-28.raw]	415.7444152832031	31.1348655029333	2.34934628426667	99.512044748	97.16269846373332	5454794.0	2.746036120851898E8	2	8001	0.11982449488838043	2.0160693154774365	0.7093508853357366	415.73443603515625	415.75439453125
763	415.7565612792969	33.8693678170667					1	DETECTED	415.7566 m/z @33.87 [151020OFc1_NvH-0949-Control-28.raw]	415.7565612792969	33.8693678170667	2.89943396506667	84.980368824	82.08093485893333	2650872.75	1.6604161874281365E8	2	8001	0.29962428199682734	0.9552332927142435	0.9126074383167807	415.7544250488281	415.7608947753906
764	415.77093505859375	27.0293412613333					1	DETECTED	415.7709 m/z @27.03 [151020OFc1_NvH-0949-Control-28.raw]	415.77093505859375	27.0293412613333	2.721990188	97.250770612	94.52878042399999	3052750.75	1.804754652076586E8	2	8001	24.389497414110902	28.521679976834047	150.15957990272918	415.760986328125	415.7809143066406
765	415.8341369628906	16.3799797352					1	DETECTED	415.8341 m/z @16.38 [151020OFc1_NvH-0949-Control-28.raw]	415.8341369628906	16.3799797352	0.1509123744	99.6713344509333	99.52042207653331	64596.76953125	1.1946214470523849E8	0	8001	18.241015542887332	2.965788278217833	655.0739089577987	415.824462890625	415.8362731933594
766	415.8464050292969	12.1404678218667					1	DETECTED	415.8464 m/z @12.14 [151020OFc1_NvH-0949-Control-28.raw]	415.8464050292969	12.1404678218667	0.0357383784	98.7514612408	98.7157228624	107086.625	9.38850871448865E7	3	8001	0.2438435397084291	0.6229420275716048	0.9038256209178309	415.8365478515625	415.8475036621094
767	415.85760498046875	27.7806783272					1	DETECTED	415.8576 m/z @27.78 [151020OFc1_NvH-0949-Control-28.raw]	415.85760498046875	27.7806783272	0.0126320581333333	99.4129621173333	99.40033005919996	411339.375	1.2077843620466515E8	0	8001	12.451349290280312	7.079222369202742	0.04614127898453663	415.8476257324219	415.8675537109375
768	415.8787841796875	18.7861027173333					1	DETECTED	415.8788 m/z @18.79 [151020OFc1_NvH-0949-Control-28.raw]	415.8787841796875	18.7861027173333	0.0126320581333333	99.9788600461333	99.96622798799997	1589712.625	1.6605163579285288E8	3	8001	0.13727598439619015	0.7176773928827099	0.03321649245047056	415.8688049316406	415.8887634277344
769	415.88922119140625	34.6919142088					1	DETECTED	415.8892 m/z @34.69 [151020OFc1_NvH-0949-Control-28.raw]	415.88922119140625	34.6919142088	0.9250763216	35.4447409042667	34.5196645826667	191359.390625	5.157192625289898E7	0	8001	26.57330704201191	0.514441583523341	0.009389711243247407	415.8887939453125	415.8896789550781
770	415.8996887207031	47.3957554581333					1	DETECTED	415.8997 m/z @47.40 [151020OFc1_NvH-0949-Control-28.raw]	415.8996887207031	47.3957554581333	0.093112364	99.8731030890667	99.7799907250667	1778994.625	1.925937157865416E8	3	8001	0.4340977750333863	0.5097455841752015	0.3377704447491156	415.88970947265625	415.90966796875
771	415.91436767578125	35.2279145237333					1	DETECTED	415.9144 m/z @35.23 [151020OFc1_NvH-0949-Control-28.raw]	415.91436767578125	35.2279145237333	0.0357383784	99.9365416304	99.900803252	520291.96875	1.3353808011676909E8	3	8001	0.029608197297442018	0.6345471633885271	96.87630672591659	415.9096984863281	415.9243469238281
772	415.9281005859375	40.8104735474667					1	DETECTED	415.9281 m/z @40.81 [151020OFc1_NvH-0949-Control-28.raw]	415.9281005859375	40.8104735474667	0.0126320581333333	99.9152919072	99.90265984906667	255947.0	9.770446825026892E7	0	8001	0.06815450400780776	3.1712523846587817	0.009366659751155634	415.92449951171875	415.9380187988281
773	415.9608154296875	20.7421422837333					1	DETECTED	415.9608 m/z @20.74 [151020OFc1_NvH-0949-Control-28.raw]	415.9608154296875	20.7421422837333	0.0126320581333333	99.8836904381333	99.87105837999997	239543.046875	1.3190474580191392E8	0	8001	10.746682437500693	0.6156022994195421	0.0875682268953721	415.95098876953125	415.9698181152344
774	415.9798278808594	25.2169973541333					1	DETECTED	415.9798 m/z @25.22 [151020OFc1_NvH-0949-Control-28.raw]	415.9798278808594	25.2169973541333	0.2663382432	99.9047752554667	99.6384370122667	355155.28125	1.1444868972416396E8	0	8001	8.406735990506583	0.6649373840241837	0.020654473626206298	415.9698486328125	415.9897766113281
775	415.9911804199219	42.4584587922667					1	DETECTED	415.9912 m/z @42.46 [151020OFc1_NvH-0949-Control-28.raw]	415.9911804199219	42.4584587922667	0.0357383784	100.000063639733	99.964325261333	176421.90625	1.3380526581501813E8	0	8001	20.312935941457386	1.2898362429845622	305.25177204811365	415.9898376464844	416.00115966796875
776	416.013671875	77.559680616					1	DETECTED	416.0137 m/z @77.56 [151020OFc1_NvH-0949-Control-28.raw]	416.013671875	77.559680616	0.0126320581333333	99.5437049285333	99.53107287039997	701141.625	1.8978125320064577E8	0	8001	0.9646814298357782	1.3341167210192892	5.75515111100062	416.0036926269531	416.0232238769531
777	416.0240783691406	33.563318688					1	DETECTED	416.0241 m/z @33.56 [151020OFc1_NvH-0949-Control-28.raw]	416.0240783691406	33.563318688	1.13383679253333	99.9895283904	98.85569159786667	177995.640625	1.1413654310119647E8	0	8001	0.11860435443782791	1.5661321720036354	12.773534977604953	416.0238037109375	416.0340576171875
778	416.0384216308594	46.3512645061333					1	DETECTED	416.0384 m/z @46.35 [151020OFc1_NvH-0949-Control-28.raw]	416.0384216308594	46.3512645061333	0.0126320581333333	100.000063639733	99.98743158159967	134516.65625	1.3133698224263594E8	0	8001	53.593433709409524	1.1097696647186528	0.7485688730003951	416.0340881347656	416.0483093261719
779	416.08367919921875	50.9298957709333					1	DETECTED	416.0837 m/z @50.93 [151020OFc1_NvH-0949-Control-28.raw]	416.08367919921875	50.9298957709333	1.3836273952	100.000063639733	98.616436244533	167503.703125	1.1641494817381842E8	0	8001	0.08058262721938547	1.0199966298276306	1.5616847902123003	416.074462890625	416.0936279296875
780	416.15594482421875	91.2576410768					1	DETECTED	416.1559 m/z @91.26 [151020OFc1_NvH-0949-Control-28.raw]	416.15594482421875	91.2576410768	4.53756607253333	99.8413093392	95.30374326666666	78262.6015625	1.0289199088017389E8	0	8001	0.723028394467633	0.5494906644279174	0.098981328855835	416.146728515625	416.1658630371094
781	416.18060302734375	12.1202987853333					1	DETECTED	416.1806 m/z @12.12 [151020OFc1_NvH-0949-Control-28.raw]	416.18060302734375	12.1202987853333	3.3550503248	99.8942108306667	96.53916050586669	97222.7890625	1.0575591139824265E8	0	8001	0.05475031408728803	0.5179824722131872	0.09471032387626922	416.1706848144531	416.1826477050781
782	416.1927795410156	27.881673064					1	DETECTED	416.1928 m/z @27.88 [151020OFc1_NvH-0949-Control-28.raw]	416.1927795410156	27.881673064	3.16994316186667	99.9471208626667	96.77717770080002	325110.09375	1.2472632003787461E8	0	8001	0.12584772795874954	5.27512545448956	0.9587568177305757	416.1828918457031	416.2027587890625
783	416.2038269042969	21.7434703045333					1	DETECTED	416.2038 m/z @21.74 [151020OFc1_NvH-0949-Control-28.raw]	416.2038269042969	21.7434703045333	3.5332682192	97.3460049661333	93.8127367469333	145375.109375	1.0722136611693177E8	3	8001	0.0745219730898512	0.8009588527899714	19.677055100275332	416.20281982421875	416.2056579589844
784	416.2156677246094	33.0639684581333					1	DETECTED	416.2157 m/z @33.06 [151020OFc1_NvH-0949-Control-28.raw]	416.2156677246094	33.0639684581333	0.380418221866667	99.8624927290667	99.48207450720004	5917535.0	3.216956927954654E8	3	8001	9.672217523876405	0.7094122779246848	1.609107141326578	416.2056884765625	416.22564697265625
785	416.2321472167969	20.1129563522667					1	DETECTED	416.2321 m/z @20.11 [151020OFc1_NvH-0949-Control-28.raw]	416.2321472167969	20.1129563522667	0.104833538666667	99.6500619490667	99.54522841040003	3078503.25	2.8194863761004627E8	2	8001	0.18354222839167988	0.8622356860793731	5.020143748018619	416.2256774902344	416.2406005859375
786	416.2506103515625	30.2961789672					1	DETECTED	416.2506 m/z @30.30 [151020OFc1_NvH-0949-Control-28.raw]	416.2506103515625	30.2961789672	2.5720044112	99.7671794301333	97.1951750189333	5.5538728E7	1.301889083594058E9	2	8001	0.2345337054954939	14.196035953881227	2.031916741281563	416.2406311035156	416.2605895996094
787	416.26397705078125	90.4287905949333					1	DETECTED	416.2640 m/z @90.43 [151020OFc1_NvH-0949-Control-28.raw]	416.26397705078125	90.4287905949333	2.02037264586667	96.7915635930667	94.77119094720003	1887188.875	2.48557465672183E8	3	8001	19.84416618812351	0.5022858011927289	0.004791628756028698	416.2606201171875	416.2737731933594
788	416.2759704589844	7.12750341626667					1	DETECTED	416.2760 m/z @7.13 [151020OFc1_NvH-0949-Control-28.raw]	416.2759704589844	7.12750341626667	3.47704007013333	91.8062807949333	88.32924072479997	421005.90625	1.078660003535961E8	2	8001	0.1011955904880022	0.935231249603776	15.86795953487589	416.2742919921875	416.285888671875
789	416.2863464355469	46.2899986032					1	DETECTED	416.2863 m/z @46.29 [151020OFc1_NvH-0949-Control-28.raw]	416.2863464355469	46.2899986032	20.9245386538667	96.6803206330667	75.7557819792	327597.1875	9.563421967976023E7	0	8001	18.30218551809483	0.5087087680676781	0.01654638340683181	416.2860412597656	416.2908935546875
790	416.301025390625	89.779383276					1	DETECTED	416.3010 m/z @89.78 [151020OFc1_NvH-0949-Control-28.raw]	416.301025390625	89.779383276	1.57182320613333	94.7617802466667	93.18995704053337	431188.9375	1.1558698722218233E8	0	8001	1.743550017129749	0.980831952033426	0.03451369066192353	416.2916259765625	416.308837890625
791	416.3370056152344	91.4789621661333					1	DETECTED	416.3370 m/z @91.48 [151020OFc1_NvH-0949-Control-28.raw]	416.3370056152344	91.4789621661333	8.20047002133333	98.0113930325333	89.81092301119998	74100.03125	1.3983403117085668E8	0	8001	0.2450154995756577	0.5392203959159214	0.2473248794596151	416.32745361328125	416.345703125
792	416.3733215332031	91.6979278445333					1	DETECTED	416.3733 m/z @91.70 [151020OFc1_NvH-0949-Control-28.raw]	416.3733215332031	91.6979278445333	0.0241695341333333	99.9788600461333	99.95469051199997	62981.5234375	1.2193218750288253E8	0	8001	0.8785131387743235	0.528525050858953	0.0573383620854922	416.3636169433594	416.3831787109375
793	416.3897399902344	41.1243575034667					1	DETECTED	416.3897 m/z @41.12 [151020OFc1_NvH-0949-Control-28.raw]	416.3897399902344	41.1243575034667	2.73217122	94.7617802466667	92.0296090266667	43023.4453125	1.0377572311742242E8	0	8001	80.23565130464011	1.198546083663625	1.5568443944263732	416.3838806152344	416.3995666503906
794	416.4106750488281	31.0036378472					1	DETECTED	416.4107 m/z @31.00 [151020OFc1_NvH-0949-Control-28.raw]	416.4106750488281	31.0036378472	3.7585973672	99.7989541024	96.0403567352	171551.421875	1.1274724615205465E8	0	8001	0.08473216959482244	2.7180786850105907	0.07374104754515753	416.40069580078125	416.420654296875
795	416.449462890625	17.3931848861333					1	DETECTED	416.4495 m/z @17.39 [151020OFc1_NvH-0949-Control-28.raw]	416.449462890625	17.3931848861333	0.551351358133333	99.6713344509333	99.11998309279997	135440.09375	1.2014097634872416E8	0	8001	0.15655545660342085	0.7044797122255853	0.4710365778791917	416.4395751953125	416.4541931152344
796	416.46435546875	16.7288024885333					1	DETECTED	416.4644 m/z @16.73 [151020OFc1_NvH-0949-Control-28.raw]	416.46435546875	16.7288024885333	4.3386324488	99.1439239221333	94.8052914733333	303570.90625	1.1529186109742756E8	0	8001	0.08757832920551323	0.507916416197437	24.655686945956035	416.4544372558594	416.4743347167969
797	416.4759216308594	25.1579899146667					1	DETECTED	416.4759 m/z @25.16 [151020OFc1_NvH-0949-Control-28.raw]	416.4759216308594	25.1579899146667	1.7111576504	95.7941812357333	94.08302358533331	273535.625	1.2096666475800537E8	0	8001	0.13864946225464791	0.5068101949151623	0.02819481785687685	416.474365234375	416.48590087890625
798	416.501220703125	14.9708893818667					1	DETECTED	416.5012 m/z @14.97 [151020OFc1_NvH-0949-Control-28.raw]	416.501220703125	14.9708893818667	3.9732371064	98.793812752	94.82057564559999	549745.0625	1.1728092299321237E8	0	8001	0.22606665426902417	15.5476833248554	113.15015386373136	416.49127197265625	416.51116943359375
799	416.5218811035156	20.3216811253333					1	DETECTED	416.5219 m/z @20.32 [151020OFc1_NvH-0949-Control-28.raw]	416.5218811035156	20.3216811253333	2.93845041786667	96.8022343154667	93.86378389760003	127779.375	1.1321105435372593E8	0	8001	0.08633899692733848	4.290965449447689	0.00931450854999143	416.511962890625	416.5223083496094
800	416.5323486328125	26.7027573208					1	DETECTED	416.5323 m/z @26.70 [151020OFc1_NvH-0949-Control-28.raw]	416.5323486328125	26.7027573208	2.50065278933333	99.6288664061333	97.12821361679997	253599.59375	1.3471226203482336E8	0	8001	2.8095996580181044	0.5743896778908527	0.5346686275846937	416.5223693847656	416.53717041015625
801	416.5472106933594	28.1329724421333					1	DETECTED	416.5472 m/z @28.13 [151020OFc1_NvH-0949-Control-28.raw]	416.5472106933594	28.1329724421333	2.8112537072	99.4447449186667	96.6334912114667	1612446.5	1.6294369486757526E8	3	8001	0.1335202400724036	0.5096762503122801	0.18911525230344703	416.5372314453125	416.5501403808594
802	416.5601501464844	30.1408102314667					1	DETECTED	416.5602 m/z @30.14 [151020OFc1_NvH-0949-Control-28.raw]	416.5601501464844	30.1408102314667	3.07430061893333	100.000063639733	96.92576302079966	5778752.5	2.7723266576352406E8	3	8001	14.282880430000127	1.174834912610422	0.0486100472628816	416.5501708984375	416.57012939453125
803	416.579345703125	46.5845872656					1	DETECTED	416.5793 m/z @46.58 [151020OFc1_NvH-0949-Control-28.raw]	416.579345703125	46.5845872656	0.2317464312	97.0071855464	96.7754391152	317496.75	1.315673026526838E8	0	8001	74.89378253104206	1.1956750868082386	1.390845520469858	416.5701599121094	416.5794982910156
804	416.5895080566406	25.3862896658667					1	DETECTED	416.5895 m/z @25.39 [151020OFc1_NvH-0949-Control-28.raw]	416.5895080566406	25.3862896658667	3.4396616312	99.6607097341333	96.22104810293331	865915.5	1.367075364444183E8	3	8001	0.40867619325930704	1.1531106004867764	0.22389466675903538	416.5795593261719	416.599365234375
805	416.6446838378906	24.6432189741333					1	DETECTED	416.6447 m/z @24.64 [151020OFc1_NvH-0949-Control-28.raw]	416.6446838378906	24.6432189741333	3.51464410933333	97.0811764824	93.56653237306666	113604.90625	1.1476853395532942E8	0	8001	13.765342487868578	3.1582658006631568	0.06280547146547169	416.63494873046875	416.6545104980469
806	416.6865539550781	20.0071699938667					1	DETECTED	416.6866 m/z @20.01 [151020OFc1_NvH-0949-Control-28.raw]	416.6865539550781	20.0071699938667	3.3927910896	97.9270022416	94.534211152	1017321.0625	1.3212045496365775E8	0	8001	0.2676254395456077	0.6599143390668154	1.8857590072941224	416.6772155761719	416.69647216796875
807	416.7074279785156	16.6565974533333					1	DETECTED	416.7074 m/z @16.66 [151020OFc1_NvH-0949-Control-28.raw]	416.7074279785156	16.6565974533333	2.4402698328	98.9527821245333	96.5125122917333	279155.59375	1.1336319627319703E8	0	8001	11.275409748027688	0.7418276525205155	0.47818602136341776	416.69744873046875	416.70745849609375
808	416.7174987792969	33.0272418056					1	DETECTED	416.7175 m/z @33.03 [151020OFc1_NvH-0949-Control-28.raw]	416.7174987792969	33.0272418056	2.76166262053333	97.6899735432	94.92831092266667	1005144.5	1.594680744395599E8	2	8001	0.1868554029912204	1.3905153580749021	1.222361112198602	416.70751953125	416.7274475097656
809	416.7286682128906	22.9060988768					1	DETECTED	416.7287 m/z @22.91 [151020OFc1_NvH-0949-Control-28.raw]	416.7286682128906	22.9060988768	3.04549956746667	72.2875760010667	69.24207643360003	220028.6875	1.0096440635412848E8	0	8001	5.369795952352447	3.8002525109962333	0.01768386893307031	416.7275085449219	416.72882080078125
810	416.73883056640625	23.26780286					1	DETECTED	416.7388 m/z @23.27 [151020OFc1_NvH-0949-Control-28.raw]	416.73883056640625	23.26780286	3.2356240592	99.6713344509333	96.4357103917333	2182431.5	2.078077496026617E8	2	8001	12.918820750395959	0.7667455642953201	3.5601932049456484	416.7288513183594	416.7409362792969
811	416.7509765625	30.2961789672					1	DETECTED	416.7510 m/z @30.30 [151020OFc1_NvH-0949-Control-28.raw]	416.7509765625	30.2961789672	2.54165662346667	99.4129621173333	96.87130549386663	2.4228262E7	6.583106355722204E8	2	8001	0.24148797368926012	3.715057076158245	1.9902144142457276	416.7409973144531	416.76092529296875
812	416.7737121582031	27.0293412613333					1	DETECTED	416.7737 m/z @27.03 [151020OFc1_NvH-0949-Control-28.raw]	416.7737121582031	27.0293412613333	1.60429420613333	94.9098388384	93.30554463226667	296975.21875	1.2449715670562938E8	0	8001	19.98986538238035	0.5078880425543036	0.01256327513827454	416.76373291015625	416.78350830078125
813	416.788330078125	24.6866865530667					1	DETECTED	416.7883 m/z @24.69 [151020OFc1_NvH-0949-Control-28.raw]	416.788330078125	24.6866865530667	0.300350248266667	98.3924431474667	98.09209289920003	101112.9296875	8.825785632698536E7	0	8001	1.6762055688209614	2.5077906722434853	4.161032502366714	416.783935546875	416.7976379394531
814	416.8421630859375	41.6699344274667					1	DETECTED	416.8422 m/z @41.67 [151020OFc1_NvH-0949-Control-28.raw]	416.8421630859375	41.6699344274667	0.494377231466667	99.9047752554667	99.41039802400003	675984.625	1.251551594612299E8	5	8001	0.3701506994955963	0.5293117929931916	0.15166305569402205	416.8327941894531	416.8518981933594
815	416.8564758300781	20.3216811253333					1	DETECTED	416.8565 m/z @20.32 [151020OFc1_NvH-0949-Control-28.raw]	416.8564758300781	20.3216811253333	0.5744097272	99.9365416304	99.3621319032	83171.671875	1.049003717668921E8	0	8001	3.809756659622753	3.8983062470443954	9.188174965672804	416.8522033691406	416.8569641113281
816	416.86700439453125	34.4041031749333					1	DETECTED	416.8670 m/z @34.40 [151020OFc1_NvH-0949-Control-28.raw]	416.86700439453125	34.4041031749333	0.0126320581333333	99.9682848725333	99.95565281439997	193532.34375	1.2938207473737942E8	3	8001	1.811103262045762	1.7445136186514285	0.13394685312926236	416.85711669921875	416.8722229003906
817	416.88232421875	28.0958581506667					1	DETECTED	416.8823 m/z @28.10 [151020OFc1_NvH-0949-Control-28.raw]	416.88232421875	28.0958581506667	0.162545096533333	99.9576413216	99.79509622506666	1072735.375	1.4816682783663335E8	3	8001	18.811058803619623	0.7768128113669346	0.020050631817294617	416.87237548828125	416.8840026855469
818	416.8940124511719	30.1408102314667					1	DETECTED	416.8940 m/z @30.14 [151020OFc1_NvH-0949-Control-28.raw]	416.8940124511719	30.1408102314667	0.0126320581333333	99.8942108306667	99.88157877253336	4031845.5	2.4607766107190678E8	3	8001	14.213998220804058	0.6868705809369945	0.542087513503056	416.884033203125	416.9039306640625
819	416.9067687988281	22.2092798549333					1	DETECTED	416.9068 m/z @22.21 [151020OFc1_NvH-0949-Control-28.raw]	416.9067687988281	22.2092798549333	0.0126320581333333	99.9895283904	99.97689633226666	1819884.25	1.5631727380919486E8	3	8001	0.16804253896451726	28.783465344662616	0.8461768612992805	416.9040222167969	416.9167175292969
820	416.9239807128906	25.4390217949333					1	DETECTED	416.9240 m/z @25.44 [151020OFc1_NvH-0949-Control-28.raw]	416.9239807128906	25.4390217949333	0.1277900272	99.9895283904	99.86173836319999	342976.28125	1.1877720911183956E8	0	8001	0.30594604988883134	3.6728035646631048	72.05721192406517	416.91680908203125	416.9339599609375
821	416.9378662109375	65.1983792266667					1	DETECTED	416.9379 m/z @65.20 [151020OFc1_NvH-0949-Control-28.raw]	416.9378662109375	65.1983792266667	0.0126320581333333	100.000063639733	99.98743158159967	55063.25390625	1.1759243984181799E8	0	8001	81.28532133858036	0.7963243546515627	0.6184438355767531	416.9339904785156	416.9477233886719
822	416.9586181640625	16.5806149778667					1	DETECTED	416.9586 m/z @16.58 [151020OFc1_NvH-0949-Control-28.raw]	416.9586181640625	16.5806149778667	0.0588865418666667	99.9576413216	99.89875477973332	119276.859375	1.1980131589629802E8	0	8001	0.1457056276726476	0.518298496209933	0.2447773859396926	416.94873046875	416.9607238769531
823	416.9707336425781	23.9576599122667					1	DETECTED	416.9707 m/z @23.96 [151020OFc1_NvH-0949-Control-28.raw]	416.9707336425781	23.9576599122667	0.0126320581333333	99.9895283904	99.97689633226666	424914.375	1.2844899119337358E8	0	8001	3.2469579483658073	0.7620631512260487	0.08738724807801304	416.96075439453125	416.98052978515625
824	416.9898681640625	34.0632379762667					1	DETECTED	416.9899 m/z @34.06 [151020OFc1_NvH-0949-Control-28.raw]	416.9898681640625	34.0632379762667	0.0241695341333333	100.000063639733	99.97589410559966	294568.9375	1.1646731598852196E8	0	8001	0.1837373425243669	0.5428186916439446	0.5242861673878357	416.98077392578125	416.99957275390625
825	417.00048828125	24.3053978130667					1	DETECTED	417.0005 m/z @24.31 [151020OFc1_NvH-0949-Control-28.raw]	417.00048828125	24.3053978130667	0.460423340266667	99.8413093392	99.38088599893332	127066.09375	1.0558002736830238E8	0	8001	9.40920375394742	2.4443128536231535	0.015514432999477705	416.9998779296875	417.0096435546875
826	417.026611328125	69.9674732624					1	DETECTED	417.0266 m/z @69.97 [151020OFc1_NvH-0949-Control-28.raw]	417.026611328125	69.9674732624	0.196761892266667	99.9682848725333	99.77152298026664	194867.703125	1.2116372353031337E8	0	8001	0.5691984496587423	0.5841924126622033	0.9469240483165619	417.0166320800781	417.0333251953125
827	417.0433349609375	41.6945664994667					1	DETECTED	417.0433 m/z @41.69 [151020OFc1_NvH-0949-Control-28.raw]	417.0433349609375	41.6945664994667	0.0357383784	99.9471208626667	99.9113824842667	743729.0	1.2490455425399022E8	5	8001	0.19756726533581315	5.415227612860691	74.4271625523548	417.0334167480469	417.0533142089844
828	417.0697021484375	43.7518941253333					1	DETECTED	417.0697 m/z @43.75 [151020OFc1_NvH-0949-Control-28.raw]	417.0697021484375	43.7518941253333	0.0241695341333333	99.9895283904	99.96535885626666	346659.375	1.4549144823378047E8	0	8001	0.11490659888644217	0.7537077508416347	2.42325373697273	417.0597229003906	417.07958984375
829	417.1112976074219	47.430402132					1	DETECTED	417.1113 m/z @47.43 [151020OFc1_NvH-0949-Control-28.raw]	417.1112976074219	47.430402132	0.311789411466667	99.9895283904	99.67773897893333	42712.9765625	1.193939730782285E8	0	8001	94.11334032033317	0.9970305087550543	0.9963660347404419	417.10919189453125	417.11944580078125
830	417.16802978515625	92.1884952512					1	DETECTED	417.1680 m/z @92.19 [151020OFc1_NvH-0949-Control-28.raw]	417.16802978515625	92.1884952512	4.6527726856	97.4203476776	92.76757499200001	330724.59375	1.2901523779401127E8	0	8001	0.13555097302813124	0.5414323789334979	0.0024696654719912484	417.15838623046875	417.17791748046875
831	417.1882629394531	19.9371685826667					1	DETECTED	417.1883 m/z @19.94 [151020OFc1_NvH-0949-Control-28.raw]	417.1882629394531	19.9371685826667	1.08948988053333	99.5437049285333	98.45421504799997	492671.125	1.1479100173291989E8	3	8001	0.20460454817895624	9.799512339474752	2.771093087114108	417.1787109375	417.1934814453125
832	417.2034912109375	35.1667785965333					1	DETECTED	417.2035 m/z @35.17 [151020OFc1_NvH-0949-Control-28.raw]	417.2034912109375	35.1667785965333	1.78373978746667	99.3916894941333	97.60794970666663	1363086.875	1.9769054443125212E8	3	8001	17.0009866608147	0.7109855059580474	0.011814654219711403	417.19354248046875	417.2117614746094
833	417.2217712402344	16.4966224872					1	DETECTED	417.2218 m/z @16.50 [151020OFc1_NvH-0949-Control-28.raw]	417.2217712402344	16.4966224872	2.69207215466667	99.777789588	97.08571743333333	4668975.5	3.561013093276828E8	2	8001	0.2558519735128293	1.2208126221826867	26.836237615516026	417.2117919921875	417.23175048828125
834	417.24139404296875	32.9652902466667					1	DETECTED	417.2414 m/z @32.97 [151020OFc1_NvH-0949-Control-28.raw]	417.24139404296875	32.9652902466667	3.56128478533333	98.3818827512	94.82059796586667	1828417.625	2.233134861291489E8	2	8001	10.875744819192413	0.6925946502754283	0.10652244795738637	417.2317810058594	417.2421569824219
835	417.2521667480469	30.2961789672					1	DETECTED	417.2522 m/z @30.30 [151020OFc1_NvH-0949-Control-28.raw]	417.2521667480469	30.2961789672	0.643735957866667	96.3201955250667	95.67645956720003	7327700.5	3.512712222937493E8	3	8001	0.13668606597511967	1.5680493315816986	1.9190421496144152	417.2421875	417.26214599609375
836	417.2674560546875	90.4287905949333					1	DETECTED	417.2675 m/z @90.43 [151020OFc1_NvH-0949-Control-28.raw]	417.2674560546875	90.4287905949333	3.4866087752	95.1866772813333	91.7000685061333	429362.875	1.367019263100042E8	0	8001	21.185794164539914	0.5083574129337963	0.062196048299591765	417.26220703125	417.2774353027344
837	417.2783203125	56.9963832749333					1	DETECTED	417.2783 m/z @57.00 [151020OFc1_NvH-0949-Control-28.raw]	417.2783203125	56.9963832749333	3.2356240592	98.6878212528	95.4521971936	64221.37890625	1.2768671375761168E8	0	8001	49.92775540878966	0.8877497136021243	0.8343363532938273	417.27783203125	417.28631591796875
838	417.2893981933594	46.3512645061333					1	DETECTED	417.2894 m/z @46.35 [151020OFc1_NvH-0949-Control-28.raw]	417.2893981933594	46.3512645061333	0.116258221066667	99.4765406626667	99.36028244160002	57740.9921875	1.3122065280358195E8	0	8001	18.05647720473902	1.0745135604501068	1.3519343634954903	417.28857421875	417.29913330078125
839	417.3216857910156	90.7618362466667					1	DETECTED	417.3217 m/z @90.76 [151020OFc1_NvH-0949-Control-28.raw]	417.3216857910156	90.7618362466667	2.4604365416	92.0921670965333	89.6317305549333	94071.2265625	1.440303803453756E8	0	8001	89.45502270895004	0.5075328978606795	0.010251533834820827	417.3170471191406	417.3251953125
840	417.4043273925781	43.7251652970667					1	DETECTED	417.4043 m/z @43.73 [151020OFc1_NvH-0949-Control-28.raw]	417.4043273925781	43.7251652970667	2.97728742773333	96.3413770704	93.36408964266667	119808.1015625	1.2008723828206973E8	0	8001	26.544262925397774	1.189969978822326	1.8276941437854524	417.3948059082031	417.4135437011719
841	417.4445495605469	41.7669460933333					1	DETECTED	417.4445 m/z @41.77 [151020OFc1_NvH-0949-Control-28.raw]	417.4445495605469	41.7669460933333	3.08382551973333	96.8763748154667	93.79254929573338	275650.4375	1.4371843101562306E8	0	8001	11.279133474874058	1.4035337892666502	0.1819910646341376	417.4346008300781	417.45452880859375
842	417.45556640625	34.0632379762667					1	DETECTED	417.4556 m/z @34.06 [151020OFc1_NvH-0949-Control-28.raw]	417.45556640625	34.0632379762667	3.1886747488	93.1486390544	89.9599643056	62719.390625	1.3555891729567546E8	0	8001	82.5620891771566	1.515741927576356	2.0308006068625506	417.4545593261719	417.46185302734375
843	417.47186279296875	23.8949587464					1	DETECTED	417.4719 m/z @23.89 [151020OFc1_NvH-0949-Control-28.raw]	417.47186279296875	23.8949587464	3.1886747488	95.8824067690667	92.69373202026671	221967.0625	1.3100240347927605E8	0	8001	0.057935560379000606	0.5120945701773117	0.11710046751606756	417.4619140625	417.4733581542969
844	417.4833679199219	22.1799257301333					1	DETECTED	417.4834 m/z @22.18 [151020OFc1_NvH-0949-Control-28.raw]	417.4833679199219	22.1799257301333	3.68361875306667	97.7537435970667	94.07012484400003	267315.75	1.6802944182495496E8	0	8001	15.34080433135951	0.7283481262388738	2.597368232112885	417.47344970703125	417.4899597167969
845	417.5001525878906	25.8907153032					1	DETECTED	417.5002 m/z @25.89 [151020OFc1_NvH-0949-Control-28.raw]	417.5001525878906	25.8907153032	2.144157256	91.2360435298667	89.0918862738667	994096.5	1.4739881115880653E8	0	8001	1.3886267322419066	0.6916700038812736	25.300528388911825	417.49017333984375	417.5096130371094
846	417.5237121582031	17.9283916685333					1	DETECTED	417.5237 m/z @17.93 [151020OFc1_NvH-0949-Control-28.raw]	417.5237121582031	17.9283916685333	3.1886747488	94.8899058589333	91.7012311101333	121412.8984375	1.4775231847940296E8	0	8001	0.12987584706427668	4.3503017185838315	0.6543424693652569	417.5140380859375	417.52825927734375
847	417.53826904296875	35.1922358386667					1	DETECTED	417.5383 m/z @35.19 [151020OFc1_NvH-0949-Control-28.raw]	417.53826904296875	35.1922358386667	3.43035107146667	93.965024512	90.53467344053333	1045132.6875	1.5569650518274406E8	3	8001	16.667152785875846	0.529805420819691	0.11990423867905747	417.5284729003906	417.5444030761719
848	417.5544128417969	12.350889736					1	DETECTED	417.5544 m/z @12.35 [151020OFc1_NvH-0949-Control-28.raw]	417.5544128417969	12.350889736	4.86141390186667	97.8741862901333	93.01277238826663	2466370.5	2.2673392948751652E8	3	8001	0.1412454931510556	1.121253755782526	13.098380354031809	417.54443359375	417.56439208984375
849	417.5665283203125	25.6777003546667					1	DETECTED	417.5665 m/z @25.68 [151020OFc1_NvH-0949-Control-28.raw]	417.5665283203125	25.6777003546667	2.99668702853333	82.3160954058667	79.31940837733337	1655486.5	2.0639485904002956E8	3	8001	0.7937466075821682	0.6140216787246552	0.6001428432513373	417.5644226074219	417.57135009765625
850	417.58135986328125	38.8937477661333					1	DETECTED	417.5814 m/z @38.89 [151020OFc1_NvH-0949-Control-28.raw]	417.58135986328125	38.8937477661333	3.94538318506667	91.8154931832	87.87010999813333	2716311.25	1.7432579853793287E8	3	8001	0.1704563526106071	1.562196416339467	0.015079548635113885	417.5713806152344	417.5909423828125
851	417.59912109375	29.8880293954667					1	DETECTED	417.5991 m/z @29.89 [151020OFc1_NvH-0949-Control-28.raw]	417.59912109375	29.8880293954667	2.93845041786667	47.4090647976	44.470614379733334	182272.75	6.227096541912556E7	0	8001	0.16674884140878277	1.1906389106441828	0.0034358402681629843	417.5916442871094	417.60906982421875
852	417.6112976074219	8.46827345786667					1	DETECTED	417.6113 m/z @8.47 [151020OFc1_NvH-0949-Control-28.raw]	417.6112976074219	8.46827345786667	2.4105331	65.8835944173333	63.4730613173333	60758.58984375	7.896728266572054E7	3	8001	0.12235912353772349	0.51501252500126	1.7876251490996773	417.61016845703125	417.61590576171875
853	417.62591552734375	21.8852650032					1	DETECTED	417.6259 m/z @21.89 [151020OFc1_NvH-0949-Control-28.raw]	417.62591552734375	21.8852650032	3.0163116664	97.3778294373333	94.3615177709333	163904.75	1.2822009615819623E8	0	8001	0.12636647541607005	5.243307831901079	1.9359420225585993	417.61639404296875	417.6358947753906
854	417.6923828125	24.0330734117333					1	DETECTED	417.6924 m/z @24.03 [151020OFc1_NvH-0949-Control-28.raw]	417.6923828125	24.0330734117333	3.05514076533333	76.6772969264	73.62215616106667	211582.53125	1.0414810317261222E8	0	8001	4.072593386896148	0.5511204589561015	0.09935227380921349	417.6824035644531	417.6929931640625
855	417.7030334472656	32.732951352					1	DETECTED	417.7030 m/z @32.73 [151020OFc1_NvH-0949-Control-28.raw]	417.7030334472656	32.732951352	1.72155957173333	97.8741862901333	96.15262671839997	667982.75	1.425953881006216E8	2	8001	12.022182868173381	5.6999869438360475	0.03665744232682225	417.6930847167969	417.7129821777344
856	417.7179870605469	27.3998850026667					1	DETECTED	417.7180 m/z @27.40 [151020OFc1_NvH-0949-Control-28.raw]	417.7179870605469	27.3998850026667	1.0131196224	67.0944471693333	66.08132754693331	125210.78125	9.064738879343803E7	0	8001	19.41604313448301	1.6173784135250748	0.00511549046381409	417.7131042480469	417.7186584472656
857	417.72869873046875	23.5970180784					1	DETECTED	417.7287 m/z @23.60 [151020OFc1_NvH-0949-Control-28.raw]	417.72869873046875	23.5970180784	1.763356616	99.522636412	97.759279796	2295861.75	2.1067349033237684E8	2	8001	7.144415103779259	0.5198903145331849	2.660722894733164	417.7187194824219	417.7297058105469
858	417.73992919921875	35.8593573842667					1	DETECTED	417.7399 m/z @35.86 [151020OFc1_NvH-0949-Control-28.raw]	417.73992919921875	35.8593573842667	1.8765306552	94.3811888186667	92.5046581634667	1.6442961E7	4.175849462346067E8	2	8001	0.1480472615356021	0.517909641016617	0.025883195205091344	417.7301330566406	417.7498779296875
859	417.75372314453125	30.2961789672					1	DETECTED	417.7537 m/z @30.30 [151020OFc1_NvH-0949-Control-28.raw]	417.75372314453125	30.2961789672	3.50537109733333	93.4998035642667	89.99443246693338	1204202.875	1.6419657611463562E8	2	8001	0.17312577943630103	1.3253242338792308	0.15647996286818813	417.7499694824219	417.763671875
860	417.76397705078125	19.8749396656					1	DETECTED	417.7640 m/z @19.87 [151020OFc1_NvH-0949-Control-28.raw]	417.76397705078125	19.8749396656	3.6077548672	96.3730241378667	92.76526927066669	171010.9375	1.1026000386409631E8	0	8001	79.9356061192205	11.835839918689567	146.95110527601227	417.7637634277344	417.7732849121094
861	417.7759704589844	18.6208106312					1	DETECTED	417.7760 m/z @18.62 [151020OFc1_NvH-0949-Control-28.raw]	417.7759704589844	18.6208106312	7.04915424586667	81.7144999096	74.66534566373332	124205.3515625	1.1413958126430273E8	0	8001	2.2601315742825676	3.2262168516500815	23.403511048870126	417.7750549316406	417.78485107421875
862	417.8256530761719	21.8960027637333					1	DETECTED	417.8257 m/z @21.90 [151020OFc1_NvH-0949-Control-28.raw]	417.8256530761719	21.8960027637333	0.741466527466667	99.1226408712	98.38117434373333	111738.5390625	1.2340496187779392E8	0	8001	0.027406708159375626	2.560139001309875	0.009126338386652413	417.81622314453125	417.83563232421875
863	417.857666015625	17.9535390592					1	DETECTED	417.8577 m/z @17.95 [151020OFc1_NvH-0949-Control-28.raw]	417.857666015625	17.9535390592	0.208503590133333	99.9576413216	99.74913773146666	64095.70703125	1.1176405451286727E8	0	8001	0.022704058752541556	3.9670960487250033	9.167817502134334	417.8541259765625	417.8663024902344
864	417.8763122558594	47.6691247464					1	DETECTED	417.8763 m/z @47.67 [151020OFc1_NvH-0949-Control-28.raw]	417.8763122558594	47.6691247464	0.0126320581333333	99.6820282645333	99.66939620639997	9169204.0	2.831399414627554E8	3	8001	0.1797244601436958	0.5101727963706427	0.014947019019024252	417.86639404296875	417.88629150390625
865	417.8885803222656	12.3412773925333					1	DETECTED	417.8886 m/z @12.34 [151020OFc1_NvH-0949-Control-28.raw]	417.8885803222656	12.3412773925333	0.0126320581333333	99.7883434874667	99.77571142933337	1528017.625	1.7616371438456303E8	3	8001	0.14160609315236172	4.301926729078562	11.207524365712768	417.8863220214844	417.8985595703125
866	417.90087890625	25.7307103077333					1	DETECTED	417.9009 m/z @25.73 [151020OFc1_NvH-0949-Control-28.raw]	417.90087890625	25.7307103077333	0.0126320581333333	99.4129621173333	99.40033005919996	1080355.25	1.6451359513801697E8	3	8001	0.21263612898264128	1.4512727793320979	0.08222170428346397	417.8985900878906	417.9108581542969
867	417.9156188964844	38.9180701565333					1	DETECTED	417.9156 m/z @38.92 [151020OFc1_NvH-0949-Control-28.raw]	417.9156188964844	38.9180701565333	0.0241695341333333	99.9365416304	99.91237209626667	1061941.0	1.2533506698284636E8	0	8001	0.11940967550196291	0.6202373049459969	1.2411436666337532	417.9109191894531	417.92559814453125
868	417.93353271484375	29.8498818968					1	DETECTED	417.9335 m/z @29.85 [151020OFc1_NvH-0949-Control-28.raw]	417.93353271484375	29.8498818968	0.0126320581333333	99.9047752554667	99.89214319733337	131708.46875	1.2456565589882828E8	0	8001	26.71151744472891	2.330144718566665	0.03370792772608011	417.9259033203125	417.9434509277344
869	417.9548645019531	20.3579591322667					1	DETECTED	417.9549 m/z @20.36 [151020OFc1_NvH-0949-Control-28.raw]	417.9548645019531	20.3579591322667	0.0126320581333333	99.9471208626667	99.93448880453336	232118.875	1.1386931731842068E8	0	8001	0.0933864416860608	0.5217291278749508	0.5093662585936708	417.94488525390625	417.96466064453125
870	417.9681701660156	28.5720237370667					1	DETECTED	417.9682 m/z @28.57 [151020OFc1_NvH-0949-Control-28.raw]	417.9681701660156	28.5720237370667	3.3833516656	100.000063639733	96.616711974133	168252.5625	1.2662801932201543E8	0	8001	1.2435412853529044	2.5736105958078515	0.6265828948525058	417.9651184082031	417.9781188964844
871	417.98486328125	22.0999080330667					1	DETECTED	417.9849 m/z @22.10 [151020OFc1_NvH-0949-Control-28.raw]	417.98486328125	22.0999080330667	0.864581636533333	100.000063639733	99.13548200319967	109685.359375	1.1955705320885062E8	0	8001	14.300226007606614	2.443787699019347	3.998937090300259	417.9781799316406	417.98614501953125
872	417.99615478515625	29.9302666178667					1	DETECTED	417.9962 m/z @29.93 [151020OFc1_NvH-0949-Control-28.raw]	417.99615478515625	29.9302666178667	0.0126320581333333	99.9895283904	99.97689633226666	155247.9375	1.2107345707334828E8	0	8001	4.306316661436664	1.777758060808027	0.08295350906311096	417.98626708984375	417.9994201660156
873	418.0096130371094	82.1425095304					1	DETECTED	418.0096 m/z @82.14 [151020OFc1_NvH-0949-Control-28.raw]	418.0096130371094	82.1425095304	0.208503590133333	99.4023877690667	99.19388417893337	226185.046875	1.2155003101418014E8	0	8001	5.0378631652688455	5.672976293481876	0.2282741616333694	417.9996337890625	418.0193786621094
874	418.0459289550781	26.2469941818667					1	DETECTED	418.0459 m/z @26.25 [151020OFc1_NvH-0949-Control-28.raw]	418.0459289550781	26.2469941818667	0.162545096533333	99.6820282645333	99.51948316799997	173886.0	1.1915062903646483E8	0	8001	0.06309930903867311	2.2770227711412874	1.5063776111632365	418.0361022949219	418.0555725097656
875	418.13916015625	44.5567499434667					1	DETECTED	418.1392 m/z @44.56 [151020OFc1_NvH-0949-Control-28.raw]	418.13916015625	44.5567499434667	0.4376697968	96.4365502568	95.99888046000001	71052.609375	1.4564704670110613E8	0	8001	69.9472795741106	1.0879519715831265	0.7298851168688724	418.1296691894531	418.1477966308594
876	418.18096923828125	56.0160818104					1	DETECTED	418.1810 m/z @56.02 [151020OFc1_NvH-0949-Control-28.raw]	418.18096923828125	56.0160818104	4.6621959768	93.2701662274667	88.60797025066671	146181.0625	1.2038873084580709E8	0	8001	35.73235227423735	0.904743878459076	0.8152610248803055	418.1709899902344	418.19091796875
877	418.1942443847656	24.0926273861333					1	DETECTED	418.1942 m/z @24.09 [151020OFc1_NvH-0949-Control-28.raw]	418.1942443847656	24.0926273861333	1.80441481573333	82.4233631074667	80.61894829173337	128289.859375	1.1725459387792633E8	0	8001	18.02895156855459	2.5274353024626652	0.0020266188504307727	418.1910095214844	418.2003479003906
878	418.2103576660156	47.8101687589333					1	DETECTED	418.2104 m/z @47.81 [151020OFc1_NvH-0949-Control-28.raw]	418.2103576660156	47.8101687589333	2.53134596106667	99.9895283904	97.45818242933332	2145561.75	1.8561735362315938E8	0	8001	62.88405464636286	1.1368414854827302	2.8927260459163286	418.20037841796875	418.21044921875
879	418.220458984375	29.5359228512					1	DETECTED	418.2205 m/z @29.54 [151020OFc1_NvH-0949-Control-28.raw]	418.220458984375	29.5359228512	2.26744948186667	99.1120576482667	96.84460816640004	9872098.0	4.6287805080993086E8	2	8001	18.261063436997897	0.5409842472290368	0.20186914855355134	418.2104797363281	418.2304382324219
880	418.2405090332031	35.8593573842667					1	DETECTED	418.2405 m/z @35.86 [151020OFc1_NvH-0949-Control-28.raw]	418.2405090332031	35.8593573842667	0.655327813866667	99.1120576482667	98.45672983440004	9327386.0	3.26031899767863E8	2	8001	0.09744467667135126	0.6238317883642839	0.2772709339450799	418.23052978515625	418.2504577636719
881	418.2601318359375	34.0632379762667					1	DETECTED	418.2601 m/z @34.06 [151020OFc1_NvH-0949-Control-28.raw]	418.2601318359375	34.0632379762667	2.40034994586667	97.356644264	94.95629431813333	336172.5625	1.6308605635455748E8	3	8001	0.1038572265626101	1.6704859674445274	1.34506906373318	418.25054931640625	418.27001953125
882	418.28009033203125	91.4043187488					1	DETECTED	418.2801 m/z @91.40 [151020OFc1_NvH-0949-Control-28.raw]	418.28009033203125	91.4043187488	0.666971529333333	92.3320874658667	91.66511593653337	123113.4296875	1.222813866256769E8	0	8001	0.8132070146838828	0.5055932722922477	0.07530763474949832	418.2701721191406	418.2877197265625
883	418.3163757324219	89.7940041074667					1	DETECTED	418.3164 m/z @89.79 [151020OFc1_NvH-0949-Control-28.raw]	418.3163757324219	89.7940041074667	61.8253278917333	92.4147590269333	30.589431135199995	337336.65625	4.602633433818701E7	0	8001	4.206756485271569	1.1118185321050784	1.0653886559423438	418.3122863769531	418.32464599609375
884	418.36590576171875	59.3257337114667					1	DETECTED	418.3659 m/z @59.33 [151020OFc1_NvH-0949-Control-28.raw]	418.36590576171875	59.3257337114667	3.73034313733333	95.1866772813333	91.45633414399997	48865.4765625	1.296844545981874E8	0	8001	91.35864704563635	0.8233225186721869	0.6465655401317991	418.3574523925781	418.36968994140625
885	418.3797302246094	26.2374025357333					1	DETECTED	418.3797 m/z @26.24 [151020OFc1_NvH-0949-Control-28.raw]	418.3797302246094	26.2374025357333	3.76792602213333	96.3835467832	92.61562076106668	185682.390625	1.2900899439729543E8	0	8001	0.030399361081485665	1.9297286244561538	0.037521052019324354	418.370361328125	418.38946533203125
886	418.4454040527344	23.6570590872					1	DETECTED	418.4454 m/z @23.66 [151020OFc1_NvH-0949-Control-28.raw]	418.4454040527344	23.6570590872	3.255046796	92.0645279853333	88.8094811893333	214343.34375	1.1540626380315489E8	0	8001	3.027723698615606	0.5029687492088922	14.390552078188161	418.4356384277344	418.4487609863281
887	418.45880126953125	20.2610354738667					1	DETECTED	418.4588 m/z @20.26 [151020OFc1_NvH-0949-Control-28.raw]	418.45880126953125	20.2610354738667	3.85186734533333	98.1383935472	94.28652620186666	290697.75	1.487798054980407E8	4	8001	7.537294630674227	0.53004376027943	0.020005061304282888	418.4488220214844	418.4616394042969
888	418.47186279296875	38.1044422136					1	DETECTED	418.4719 m/z @38.10 [151020OFc1_NvH-0949-Control-28.raw]	418.47186279296875	38.1044422136	3.6077548672	94.6652706845333	91.0575158173333	759372.625	1.3287789433371133E8	4	8001	0.06590493881905246	1.254787771889245	0.00796334836180321	418.4619445800781	418.4818420410156
889	418.4945373535156	38.9303834269333					1	DETECTED	418.4945 m/z @38.93 [151020OFc1_NvH-0949-Control-28.raw]	418.4945373535156	38.9303834269333	3.44912147146667	86.2229257186667	82.77380424720003	182942.390625	1.2795570289564233E8	0	8001	9.465390186644836	1.1819119309436552	0.14450691553661202	418.48455810546875	418.504150390625
890	418.526611328125	37.8813949341333					1	DETECTED	418.5266 m/z @37.88 [151020OFc1_NvH-0949-Control-28.raw]	418.526611328125	37.8813949341333	3.5426748368	84.2519006501333	80.70922581333329	49202.125	1.0747254095189324E8	0	8001	61.23157354869082	1.2302986703347478	1.59997090005025	418.5199890136719	418.5346984863281
891	418.5447082519531	47.6691247464					1	DETECTED	418.5447 m/z @47.67 [151020OFc1_NvH-0949-Control-28.raw]	418.5447082519531	47.6691247464	3.76792602213333	93.8855776317333	90.11765160959997	2720884.25	1.8491816087400135E8	3	8001	0.16561045834978927	0.5189710965462123	0.06757380430549823	418.53472900390625	418.5546875
892	418.56341552734375	28.3444181928					1	DETECTED	418.5634 m/z @28.34 [151020OFc1_NvH-0949-Control-28.raw]	418.56341552734375	28.3444181928	1.7111576504	97.0706286424	95.359470992	1026088.5	1.694683273934018E8	3	8001	27.862868757565987	1.0389618433948447	2.336116510305683	418.55474853515625	418.5731506347656
893	418.58349609375	24.5078582189333					1	DETECTED	418.5835 m/z @24.51 [151020OFc1_NvH-0949-Control-28.raw]	418.58349609375	24.5078582189333	3.26450470026667	95.3818438928	92.11733919253334	511169.78125	1.26283235655411E8	3	8001	0.14209815860976605	4.100975800860039	0.9426816277552986	418.57373046875	418.59344482421875
894	418.59393310546875	34.705934992					1	DETECTED	418.5939 m/z @34.71 [151020OFc1_NvH-0949-Control-28.raw]	418.59393310546875	34.705934992	3.3927910896	49.9998521624	46.6070610728	445845.53125	6.681381860638258E7	0	8001	0.13415429584576088	0.9421861343167859	0.008075385546505272	418.59368896484375	418.60382080078125
895	418.61212158203125	48.4729280666667					1	DETECTED	418.6121 m/z @48.47 [151020OFc1_NvH-0949-Control-28.raw]	418.61212158203125	48.4729280666667	2.48057813093333	95.5614250488	93.08084691786668	50829.3359375	1.259532388241626E8	0	8001	87.36115840177516	1.0184386999662756	1.1676965756937765	418.6039733886719	418.6219787597656
896	418.6458435058594	23.6570590872					1	DETECTED	418.6458 m/z @23.66 [151020OFc1_NvH-0949-Control-28.raw]	418.6458435058594	23.6570590872	2.79106422186667	92.6067736744	89.81570945253333	136877.140625	1.4587887574611732E8	0	8001	0.1420847613120344	2.1522029031491985	3.236819588525489	418.6360168457031	418.6545104980469
897	418.68798828125	21.1810813869333					1	DETECTED	418.6880 m/z @21.18 [151020OFc1_NvH-0949-Control-28.raw]	418.68798828125	21.1810813869333	4.643306124	98.7408987730667	94.0975926490667	74623.8671875	1.0718981883627215E8	0	8001	34.301243104563866	2.844928992957443	7.633624483968041	418.6781311035156	418.6887512207031
898	418.69879150390625	17.0800827714667					1	DETECTED	418.6988 m/z @17.08 [151020OFc1_NvH-0949-Control-28.raw]	418.69879150390625	17.0800827714667	2.7812619344	94.8502108698667	92.0689489354667	225444.5	1.313862596198924E8	0	8001	1.2566419327870335	1.0660206989909387	8.237119644225608	418.6888427734375	418.7062683105469
899	418.71630859375	22.128805772					1	DETECTED	418.7163 m/z @22.13 [151020OFc1_NvH-0949-Control-28.raw]	418.71630859375	22.128805772	2.76166262053333	97.8423744304	95.08071180986667	3396089.25	2.3201361036488527E8	2	8001	2.750302334723976	0.5219434052119388	0.3316270140016155	418.70635986328125	418.7193908691406
900	418.7294006347656	20.0676543344					1	DETECTED	418.7294 m/z @20.07 [151020OFc1_NvH-0949-Control-28.raw]	418.7294006347656	20.0676543344	3.43035107146667	99.8413093392	96.41095826773332	8291502.5	4.2855302416814315E8	2	8001	0.25905095409390455	10.337894658709452	2.2385475742541523	418.7195129394531	418.7393798828125
901	418.7422790527344	35.8593573842667					1	DETECTED	418.7423 m/z @35.86 [151020OFc1_NvH-0949-Control-28.raw]	418.7422790527344	35.8593573842667	3.50537109733333	74.6915482304	71.18617713306668	1730639.5	1.4339203696734017E8	2	8001	0.1480179214700783	0.8411569387041441	0.2050231097739673	418.7394104003906	418.7521667480469
902	418.7588195800781	18.632098108					1	DETECTED	418.7588 m/z @18.63 [151020OFc1_NvH-0949-Control-28.raw]	418.7588195800781	18.632098108	2.8406508288	65.0957448144	62.255093985600006	509401.375	1.0713695461972214E8	2	8001	13.011203345987536	0.5274957556708048	0.26175228461688693	418.75238037109375	418.7679443359375
903	418.78240966796875	3.6077548672					1	DETECTED	418.7824 m/z @3.61 [151020OFc1_NvH-0949-Control-28.raw]	418.78240966796875	3.6077548672	0.0588865418666667	96.9965545144	96.93766797253333	636718.75	1.463949894828421E8	2	8001	0.1530846408607469	2.03850423014765	2.5819335082344375	418.77398681640625	418.7900390625
904	418.8470153808594	13.5006352541333					1	DETECTED	418.8470 m/z @13.50 [151020OFc1_NvH-0949-Control-28.raw]	418.8470153808594	13.5006352541333	0.208503590133333	99.9895283904	99.78102480026666	289105.84375	1.167461657595578E8	3	8001	0.12635849062472637	2.196108866933114	112.44008228442699	418.8370361328125	418.85693359375
905	418.8689880371094	36.180247376					1	DETECTED	418.8690 m/z @36.18 [151020OFc1_NvH-0949-Control-28.raw]	418.8689880371094	36.180247376	0.208503590133333	99.0907805581333	98.88227696799997	487837.5	1.4255359903212616E8	0	8001	0.30627650379967974	1.8634050196410243	2.5960432059825425	418.85906982421875	418.86920166015625
906	418.87921142578125	47.6947579413333					1	DETECTED	418.8792 m/z @47.69 [151020OFc1_NvH-0949-Control-28.raw]	418.87921142578125	47.6947579413333	0.0126320581333333	99.9152919072	99.90265984906667	806319.9375	1.5355458612687242E8	0	8001	1.5897093775894788	0.5241063193467845	0.005895377772429687	418.8692321777344	418.88916015625
907	418.8974609375	28.2820998698667					1	DETECTED	418.8975 m/z @28.28 [151020OFc1_NvH-0949-Control-28.raw]	418.8974609375	28.2820998698667	0.0126320581333333	99.7246816717333	99.71204961359996	673021.5625	1.3249868722312029E8	0	8001	10.675773769241392	0.5815647262335972	1.7918871823414337	418.88922119140625	418.8978576660156
908	418.9078674316406	26.3432515290667					1	DETECTED	418.9079 m/z @26.34 [151020OFc1_NvH-0949-Control-28.raw]	418.9078674316406	26.3432515290667	0.116258221066667	99.7989541024	99.68269588133333	2986811.0	2.0621926938568026E8	3	8001	0.27588631494568716	5.489830906102024	109.62340319853627	418.89788818359375	418.9178466796875
909	418.9183349609375	24.5762922154667					1	DETECTED	418.9183 m/z @24.58 [151020OFc1_NvH-0949-Control-28.raw]	418.9183349609375	24.5762922154667	0.1509123744	99.8731030890667	99.72219071466671	380897.8125	1.387237883898079E8	0	8001	10.231123379382502	27.786952024826018	65.88436701324305	418.91790771484375	418.92828369140625
910	418.9288024902344	34.6778017373333					1	DETECTED	418.9288 m/z @34.68 [151020OFc1_NvH-0949-Control-28.raw]	418.9288024902344	34.6778017373333	0.0126320581333333	100.000063639733	99.98743158159967	269942.71875	1.2694942321253167E8	0	8001	0.006067567850422506	2.0951008093282186	0.15714091766862093	418.9283752441406	418.9386291503906
911	418.94287109375	13.2769754069333					1	DETECTED	418.9429 m/z @13.28 [151020OFc1_NvH-0949-Control-28.raw]	418.94287109375	13.2769754069333	0.0357383784	99.777789588	99.7420512096	121245.265625	1.132320551475329E8	0	8001	0.06609352546407976	5.291245437404622	51.20767736904387	418.93902587890625	418.9517822265625
912	418.9617919921875	22.4534082525333					1	DETECTED	418.9618 m/z @22.45 [151020OFc1_NvH-0949-Control-28.raw]	418.9617919921875	22.4534082525333	2.00003992773333	99.1332262069333	97.13318627919998	351937.46875	1.552262225741332E8	0	8001	0.2647480979460042	0.7501640671491989	4.594867879056234	418.9518737792969	418.9640197753906
913	418.9743347167969	15.6045049616					1	DETECTED	418.9743 m/z @15.60 [151020OFc1_NvH-0949-Control-28.raw]	418.9743347167969	15.6045049616	0.0126320581333333	99.8201348176	99.80750275946667	1660502.625	1.5429367122718203E8	2	8001	0.3039107914567829	22.090222725026198	0.5295240432562267	418.96453857421875	418.98431396484375
914	418.9874267578125	30.8228771437333					1	DETECTED	418.9874 m/z @30.82 [151020OFc1_NvH-0949-Control-28.raw]	418.9874267578125	30.8228771437333	0.0357383784	99.3491960970667	99.3134577186667	403479.59375	1.2828168233935353E8	4	8001	0.13332734544871627	1.3553223528745952	13.258653293356748	418.9843444824219	418.9972839355469
915	419.0066833496094	44.3007462645333					1	DETECTED	419.0067 m/z @44.30 [151020OFc1_NvH-0949-Control-28.raw]	419.0066833496094	44.3007462645333	0.0126320581333333	99.8731030890667	99.86047103093337	65032.94921875	1.1304803811077163E8	0	8001	11.239800370027602	1.108408029876937	1.546142578500193	418.9977111816406	419.01654052734375
916	419.0316467285156	26.9349988608					1	DETECTED	419.0316 m/z @26.93 [151020OFc1_NvH-0949-Control-28.raw]	419.0316467285156	26.9349988608	2.8406508288	99.9365416304	97.0958908016	208832.234375	1.1597417303843324E8	0	8001	6.970004042415901	1.8065298740753235	0.36693845074751813	419.0220031738281	419.04156494140625
917	419.1194152832031	90.3341077096					1	DETECTED	419.1194 m/z @90.33 [151020OFc1_NvH-0949-Control-28.raw]	419.1194152832031	90.3341077096	1.03509847946667	100.000063639733	98.96496516026633	77473.8203125	1.3396997637393904E8	0	8001	55.87846091768418	0.5224941732516778	0.04709849959960993	419.10992431640625	419.1293029785156
918	419.1701965332031	91.08122					1	DETECTED	419.1702 m/z @91.08 [151020OFc1_NvH-0949-Control-28.raw]	419.1701965332031	91.08122	5.40208100506667	99.9788600461333	94.57677904106663	307676.25	1.2178460698716316E8	0	8001	0.08730645984937269	0.5009863002795468	0.6292307128910987	419.16131591796875	419.18017578125
919	419.1811828613281	13.5393804946667					1	DETECTED	419.1812 m/z @13.54 [151020OFc1_NvH-0949-Control-28.raw]	419.1811828613281	13.5393804946667	5.00818995573333	99.6182516490667	94.61006169333338	197399.359375	1.2161653765279397E8	0	8001	0.07198822171794284	1.4910287303094147	1.0589940135081977	419.1802673339844	419.1911315917969
920	419.2032470703125	22.0544006669333					1	DETECTED	419.2032 m/z @22.05 [151020OFc1_NvH-0949-Control-28.raw]	419.2032470703125	22.0544006669333	4.57641140373333	97.8423744304	93.26596302666667	481833.65625	1.2997852226895222E8	0	8001	14.074540636339844	0.5833526986741577	0.646017360153753	419.1933288574219	419.20404052734375
921	419.21405029296875	15.2420381856					1	DETECTED	419.2141 m/z @15.24 [151020OFc1_NvH-0949-Control-28.raw]	419.21405029296875	15.2420381856	1.394402312	98.3183540525333	96.9239517405333	1655208.5	2.3747280817124447E8	2	8001	22.913504166037278	1.41629842780649	3.0811381704060543	419.2040710449219	419.22076416015625
922	419.23077392578125	20.0676543344					1	DETECTED	419.2308 m/z @20.07 [151020OFc1_NvH-0949-Control-28.raw]	419.23077392578125	20.0676543344	1.80441481573333	98.5550826336	96.75066781786667	3666935.75	4.0958473018418384E8	2	8001	6.366400593424046	1.2596498115257362	0.3610519655118316	419.2207946777344	419.2407531738281
923	419.24090576171875	47.4694603216					1	DETECTED	419.2409 m/z @47.47 [151020OFc1_NvH-0949-Control-28.raw]	419.24090576171875	47.4694603216	3.16040570346667	99.6394433698667	96.47903766640003	2849594.75	2.5729372638262394E8	2	8001	21.256153655025393	0.5056356217417721	0.019789039111929734	419.24078369140625	419.2508850097656
924	419.2589416503906	31.5728874333333					1	DETECTED	419.2589 m/z @31.57 [151020OFc1_NvH-0949-Control-28.raw]	419.2589416503906	31.5728874333333	2.69207215466667	98.6186317994667	95.92655964480002	420568.875	1.6349872016002724E8	3	8001	22.575815967978947	2.87319739417404	0.1550469966637807	419.25091552734375	419.2689208984375
925	419.2689514160156	13.8259154002667					1	DETECTED	419.2690 m/z @13.83 [151020OFc1_NvH-0949-Control-28.raw]	419.2689514160156	13.8259154002667	10.7789811149333	58.3639566282667	47.5849755133334	248013.625	8.917466575879467E7	0	8001	0.5686585489031746	0.5876124841862306	0.24337917994027924	419.2689514160156	419.273681640625
926	419.28399658203125	3.6170739424					1	DETECTED	419.2840 m/z @3.62 [151020OFc1_NvH-0949-Control-28.raw]	419.28399658203125	3.6170739424	2.40034994586667	93.2033549328	90.80300498693333	309418.21875	1.470087298230582E8	0	8001	0.15722280752503037	429.5101485675725	984.1479221733557	419.2745056152344	419.2904968261719
927	419.3159484863281	92.3722865021333					1	DETECTED	419.3159 m/z @92.37 [151020OFc1_NvH-0949-Control-28.raw]	419.3159484863281	92.3722865021333	0.0126320581333333	100.000063639733	99.98743158159967	695768.625	2.864829663880993E8	2	8001	9.146902159448999	0.5034389762667759	0.04076412858636274	419.3134765625	419.3258972167969
928	419.4171142578125	9.93376943466667					1	DETECTED	419.4171 m/z @9.93 [151020OFc1_NvH-0949-Control-28.raw]	419.4171142578125	9.93376943466667	1.0787211624	94.1579313658667	93.0792102034667	163845.90625	1.379525804532355E8	0	8001	0.1074356402437644	1.4569615550275168	93.06333681469368	419.4071350097656	419.4269104003906
929	419.442138671875	36.1677790786667					1	DETECTED	419.4421 m/z @36.17 [151020OFc1_NvH-0949-Control-28.raw]	419.442138671875	36.1677790786667	1.73199046373333	94.8305191298667	93.09852866613338	536758.375	1.2752034278195772E8	0	8001	0.14745594512859128	0.513028209318264	11.404476463269036	419.4321594238281	419.4520263671875
930	419.4639587402344	22.5341784496					1	DETECTED	419.4640 m/z @22.53 [151020OFc1_NvH-0949-Control-28.raw]	419.4639587402344	22.5341784496	2.721990188	95.3397109978667	92.6177208098667	235646.703125	1.1495475208577225E8	4	8001	0.18927975481249604	0.5092808059727048	1.7457360431530402	419.4540100097656	419.4654846191406
931	419.4754943847656	15.5859995176					1	DETECTED	419.4755 m/z @15.59 [151020OFc1_NvH-0949-Control-28.raw]	419.4754943847656	15.5859995176	2.652082544	96.964788256	94.31270571200001	397341.75	1.1892185587060098E8	0	8001	0.12688248241522082	1.259976815441777	6.1440088039709035	419.4656066894531	419.4854431152344
932	419.48858642578125	30.7988357522667					1	DETECTED	419.4886 m/z @30.80 [151020OFc1_NvH-0949-Control-28.raw]	419.48858642578125	30.7988357522667	2.5720044112	99.8624927290667	97.2904883178667	173670.3125	1.2630945135723105E8	0	8001	0.047245052055224335	2.4175774198883455	0.517031416798758	419.4855041503906	419.4984130859375
933	419.5001525878906	41.3363034005333					1	DETECTED	419.5002 m/z @41.34 [151020OFc1_NvH-0949-Control-28.raw]	419.5001525878906	41.3363034005333	2.97728742773333	83.9586851853333	80.98139775759996	166108.75	1.0248363718702058E8	0	8001	15.013796841586672	1.1819705879661784	2.80925115485588	419.498779296875	419.5098571777344
934	419.5159606933594	13.5626494261333					1	DETECTED	419.5160 m/z @13.56 [151020OFc1_NvH-0949-Control-28.raw]	419.5159606933594	13.5626494261333	4.61515252933333	54.2082479509333	49.59309542159997	114855.0625	6.172469101312627E7	0	8001	0.09864633818559554	0.5058600985862717	0.6820985217886942	419.5108337402344	419.5166320800781
935	419.5375671386719	17.8057529674667					1	DETECTED	419.5376 m/z @17.81 [151020OFc1_NvH-0949-Control-28.raw]	419.5375671386719	17.8057529674667	3.3550503248	98.2232467442667	94.8681964194667	1166836.5	1.383744024167996E8	3	8001	0.15113576372604243	0.57553163369442	126.3797934968836	419.527587890625	419.5474853515625
936	419.5505676269531	20.4289982981333					1	DETECTED	419.5506 m/z @20.43 [151020OFc1_NvH-0949-Control-28.raw]	419.5505676269531	20.4289982981333	5.4992027848	77.4450214576	71.9458186728	362655.5625	1.246830678465932E8	3	8001	0.17075688327797423	0.5246571699348384	0.6880221626421175	419.5475769042969	419.55535888671875
937	419.5654296875	26.3881672077333					1	DETECTED	419.5654 m/z @26.39 [151020OFc1_NvH-0949-Control-28.raw]	419.5654296875	26.3881672077333	2.6421249656	94.5399643192	91.89783935359999	1552547.375	1.743060920325744E8	0	8001	9.870060490393115	1.1694750553144915	0.24549468501429955	419.5554504394531	419.5654296875
938	419.575439453125	47.4694603216					1	DETECTED	419.5754 m/z @47.47 [151020OFc1_NvH-0949-Control-28.raw]	419.575439453125	47.4694603216	3.6170739424	87.3624274093333	83.74535346693331	2129797.75	1.7748811500828567E8	3	8001	0.1647130199897262	0.5065770321874267	0.013378524567441992	419.5654602050781	419.5853271484375
939	419.59478759765625	19.7577430749333					1	DETECTED	419.5948 m/z @19.76 [151020OFc1_NvH-0949-Control-28.raw]	419.59478759765625	19.7577430749333	4.0381859688	96.8658353866667	92.82764941786671	215608.4375	1.362669466747444E8	3	8001	0.17804018045647751	0.34271278909880587	8.665363546461647	419.5855712890625	419.6043701171875
940	419.6172180175781	9.94595686426667					1	DETECTED	419.6172 m/z @9.95 [151020OFc1_NvH-0949-Control-28.raw]	419.6172180175781	9.94595686426667	4.4419646744	95.4980964869333	91.05613181253331	93560.2421875	1.2281614315906294E8	0	8001	0.179706743403111	0.5064112268879989	0.16094463596377284	419.6075744628906	419.62664794921875
941	419.6429443359375	36.1024503218667					1	DETECTED	419.6429 m/z @36.10 [151020OFc1_NvH-0949-Control-28.raw]	419.6429443359375	36.1024503218667	0.5286418392	98.3712344986667	97.84259265946669	391979.46875	1.414606128804433E8	0	8001	2.038686772919924	4.158081690182554	1.8097615024306473	419.63311767578125	419.6527404785156
942	419.6619873046875	8.94691165973333					1	DETECTED	419.6620 m/z @8.95 [151020OFc1_NvH-0949-Control-28.raw]	419.6619873046875	8.94691165973333	5.07311837466667	94.8204315490667	89.74731317440003	53365.55078125	1.0560553137054771E8	0	8001	0.19296920612258894	11.583905821765562	0.6627312884945802	419.6537780761719	419.67132568359375
943	419.6905822753906	18.0522832906667					1	DETECTED	419.6906 m/z @18.05 [151020OFc1_NvH-0949-Control-28.raw]	419.6905822753906	18.0522832906667	5.02703911813333	97.0177420658667	91.99070294773337	155581.375	1.4843168234942824E8	0	8001	0.13101382677161766	0.5325820950745084	1.1051850227646858	419.68157958984375	419.69989013671875
944	419.7099914550781	25.6400428968					1	DETECTED	419.7100 m/z @25.64 [151020OFc1_NvH-0949-Control-28.raw]	419.7099914550781	25.6400428968	3.0163116664	88.4338841597333	85.4175724933333	2412859.0	1.8071096360228926E8	4	8001	0.09576169266667733	2.890145429758704	2.300931531774627	419.7000427246094	419.719970703125
945	419.7231750488281	24.0680124125333					1	DETECTED	419.7232 m/z @24.07 [151020OFc1_NvH-0949-Control-28.raw]	419.7231750488281	24.0680124125333	3.13190680346667	82.1981155384	79.06620873493333	510298.96875	1.2944834361563236E8	0	8001	0.17149693995087034	3.4685819284641917	2.637183887667921	419.7200012207031	419.7270812988281
946	419.7370910644531	23.3839561010667					1	DETECTED	419.7371 m/z @23.38 [151020OFc1_NvH-0949-Control-28.raw]	419.7370910644531	23.3839561010667	0.196761892266667	94.5399643192	94.34320242693333	1896938.625	1.9896675860454223E8	2	8001	1.5609817195134426	0.8336670089471476	3.7652728189875697	419.72711181640625	419.7449951171875
947	419.7550048828125	24.9117152952					1	DETECTED	419.7550 m/z @24.91 [151020OFc1_NvH-0949-Control-28.raw]	419.7550048828125	24.9117152952	3.86107946853333	93.9832681906667	90.12218872213337	4321584.5	2.1465830811432385E8	2	8001	0.5008257303497174	1.8038635271384644	52.92095133884469	419.74517822265625	419.7634582519531
948	419.77056884765625	13.7496849344					1	DETECTED	419.7706 m/z @13.75 [151020OFc1_NvH-0949-Control-28.raw]	419.77056884765625	13.7496849344	3.99167778106667	66.7673889013333	62.775711120266635	134531.109375	1.0756180552890089E8	0	8001	0.2062186960673742	0.5712888659503079	0.7468116540886348	419.76556396484375	419.7803955078125
949	419.7917785644531	40.7631781629333					1	DETECTED	419.7918 m/z @40.76 [151020OFc1_NvH-0949-Control-28.raw]	419.7917785644531	40.7631781629333	3.51464410933333	99.0907805581333	95.57613644879997	350072.375	1.4024191230502728E8	0	8001	0.20288328246531506	0.5038717887849546	0.006639850084419134	419.78228759765625	419.80120849609375
950	419.8091125488281	24.860455556					1	DETECTED	419.8091 m/z @24.86 [151020OFc1_NvH-0949-Control-28.raw]	419.8091125488281	24.860455556	2.3085781216	99.5648086626667	97.25623054106671	57657.6796875	1.3167566359502824E8	0	8001	89.74839009532414	2.1562779157515903	4.96043084466708	419.8018493652344	419.81903076171875
951	419.84356689453125	36.1151317192					1	DETECTED	419.8436 m/z @36.12 [151020OFc1_NvH-0949-Control-28.raw]	419.84356689453125	36.1151317192	0.104833538666667	99.9682848725333	99.86345133386664	203608.875	1.1031288880261974E8	0	8001	0.1885897925713067	1.7668703392935803	0.006389593510810231	419.8336181640625	419.8533630371094
952	419.864990234375	20.1550701026667					1	DETECTED	419.8650 m/z @20.16 [151020OFc1_NvH-0949-Control-28.raw]	419.864990234375	20.1550701026667	0.093112364	98.5657115248	98.47259916079999	100172.6328125	1.1623364921187459E8	0	8001	87.03143272111939	3.977101502152376	6.948562717432994	419.8553161621094	419.86505126953125
953	419.87506103515625	33.2347146282667					1	DETECTED	419.8751 m/z @33.23 [151020OFc1_NvH-0949-Control-28.raw]	419.87506103515625	33.2347146282667	0.0126320581333333	99.9788600461333	99.96622798799997	749741.9375	1.5003167824208954E8	3	8001	9.366038932173147	0.5456460968592013	0.7018616448365816	419.8650817871094	419.88134765625
954	419.891357421875	37.1980070178667					1	DETECTED	419.8914 m/z @37.20 [151020OFc1_NvH-0949-Control-28.raw]	419.891357421875	37.1980070178667	0.0126320581333333	99.9895283904	99.97689633226666	7687767.5	3.418783241438889E8	3	8001	0.3348132388419671	9.252804772199479	0.3027029519928028	419.8813781738281	419.9013366699219
955	419.9097595214844	47.5224201232					1	DETECTED	419.9098 m/z @47.52 [151020OFc1_NvH-0949-Control-28.raw]	419.9097595214844	47.5224201232	0.0472195792	99.7671794301333	99.7199598509333	768473.0	1.492450270122965E8	0	8001	0.17475288855615645	0.5529027719740449	0.02035912033396544	419.9013977050781	419.9196472167969
956	419.9272155761719	15.7513451784					1	DETECTED	419.9272 m/z @15.75 [151020OFc1_NvH-0949-Control-28.raw]	419.9272155761719	15.7513451784	0.254752612	99.9576413216	99.70288870959999	226280.9375	1.3386196011199361E8	0	8001	4.08346839456051	18.174788385989405	6.575027972867501	419.9198913574219	419.93707275390625
957	419.9391174316406	24.7256041437333					1	DETECTED	419.9391 m/z @24.73 [151020OFc1_NvH-0949-Control-28.raw]	419.9391174316406	24.7256041437333	0.0126320581333333	99.7140736392	99.70144158106666	107243.2578125	1.1436988006465003E8	0	8001	24.41151134573394	2.054972275696633	3.106283332006625	419.9375	419.9452819824219
958	419.9552917480469	46.5192582794667					1	DETECTED	419.9553 m/z @46.52 [151020OFc1_NvH-0949-Control-28.raw]	419.9552917480469	46.5192582794667	0.0241695341333333	99.4447449186667	99.42057538453336	142534.15625	1.0791022522566967E8	0	8001	26.27454601185672	1.1867269656300623	1.803586536730304	419.94573974609375	419.95819091796875
959	419.9682312011719	33.589805852					1	DETECTED	419.9682 m/z @33.59 [151020OFc1_NvH-0949-Control-28.raw]	419.9682312011719	33.589805852	0.0126320581333333	99.9788600461333	99.96622798799997	440970.71875	1.2064337483905067E8	0	8001	0.19405885192423966	0.6292539609246838	0.00939380004976738	419.9584045410156	419.97821044921875
960	419.979248046875	12.5744891912					1	DETECTED	419.9792 m/z @12.57 [151020OFc1_NvH-0949-Control-28.raw]	419.979248046875	12.5744891912	0.786209405066667	99.8942108306667	99.10800142560002	162954.796875	1.1375153845396005E8	4	8001	1.188046176961544	0.7393229337955811	4.304112320501532	419.9782409667969	419.9806823730469
961	419.99078369140625	30.3080353306667					1	DETECTED	419.9908 m/z @30.31 [151020OFc1_NvH-0949-Control-28.raw]	419.99078369140625	30.3080353306667	0.196761892266667	99.4129621173333	99.21620022506663	488722.625	1.2128968763527851E8	4	8001	0.15850999743823024	0.5336618042556222	130.7945448972197	419.9808044433594	420.00054931640625
962	420.00592041015625	34.4390631370667					1	DETECTED	420.0059 m/z @34.44 [151020OFc1_NvH-0949-Control-28.raw]	420.00592041015625	34.4390631370667	1.08948988053333	98.6984431992	97.60895331866666	199742.078125	1.1685423470575182E8	0	8001	19.160116586166374	1.8354488992660463	1.8781383216596772	420.0008544921875	420.0150146484375
963	420.0180358886719	42.5397350818667					1	DETECTED	420.0180 m/z @42.54 [151020OFc1_NvH-0949-Control-28.raw]	420.0180358886719	42.5397350818667	3.1125691848	99.2928890405333	96.1803198557333	60670.828125	1.2753356705675161E8	0	8001	89.40666078865588	1.2230595962890016	1.4419296633168357	420.016357421875	420.0279846191406
964	420.1167297363281	38.5030980322667					1	DETECTED	420.1167 m/z @38.50 [151020OFc1_NvH-0949-Control-28.raw]	420.1167297363281	38.5030980322667	0.380418221866667	99.9152919072	99.53487368533334	72237.328125	1.3214084456973197E8	0	8001	28.964469343211555	1.235041554305344	1.331195898060346	420.10870361328125	420.1239013671875
965	420.1728820800781	91.0941265469333					1	DETECTED	420.1729 m/z @91.09 [151020OFc1_NvH-0949-Control-28.raw]	420.1728820800781	91.0941265469333	6.75777437973333	94.7714363322667	88.01366195253337	93162.9375	1.1427245496813647E8	0	8001	2.076440194648484	0.5218014515143067	54.963936322361995	420.16339111328125	420.17706298828125
966	420.18707275390625	90.8176233282667					1	DETECTED	420.1871 m/z @90.82 [151020OFc1_NvH-0949-Control-28.raw]	420.18707275390625	90.8176233282667	5.5261630416	98.7408987730667	93.2147357314667	427771.46875	1.2354599742526856E8	0	8001	0.6456206821261361	0.50360859855829	3.100748093973292	420.1778564453125	420.1911315917969
967	420.2011413574219	26.0553921722667					1	DETECTED	420.2011 m/z @26.06 [151020OFc1_NvH-0949-Control-28.raw]	420.2011413574219	26.0553921722667	3.8331755768	98.6186317994667	94.7854562226667	664844.125	1.4723071616350475E8	0	8001	8.32997674355553	2.522213965813081	1.5799035769045546	420.191162109375	420.2104187011719
968	420.2204284667969	34.6317066253333					1	DETECTED	420.2204 m/z @34.63 [151020OFc1_NvH-0949-Control-28.raw]	420.2204284667969	34.6317066253333	2.8893571416	99.8095348664	96.9201777248	2.3381844E7	6.992654058257459E8	4	8001	0.1825853861786939	0.6235509055466883	18.638738446745748	420.21044921875	420.23040771484375
969	420.2388000488281	23.4352907632					1	DETECTED	420.2388 m/z @23.44 [151020OFc1_NvH-0949-Control-28.raw]	420.2388000488281	23.4352907632	3.09335264773333	96.6803206330667	93.58696798533337	816922.5	1.9677856514693302E8	0	8001	9.617897457070477	3.179305758560687	0.30621642344127137	420.2304382324219	420.246826171875
970	420.2569274902344	24.9774296872					1	DETECTED	420.2569 m/z @24.98 [151020OFc1_NvH-0949-Control-28.raw]	420.2569274902344	24.9774296872	3.2926880048	98.5657115248	95.27302352	1866665.75	1.8360789918415904E8	3	8001	0.2477984030028324	4.112039535506794	0.04566735259355473	420.2469482421875	420.2662353515625
971	420.2705383300781	29.5359228512					1	DETECTED	420.2705 m/z @29.54 [151020OFc1_NvH-0949-Control-28.raw]	420.2705383300781	29.5359228512	3.13190680346667	91.9718539128	88.83994710933334	138322.375	1.1317576039953287E8	0	8001	2.3294667200311423	1.886451176199885	8.2159689985673E-4	420.2669372558594	420.2803649902344
972	420.2823181152344	5.74951500266667					1	DETECTED	420.2823 m/z @5.75 [151020OFc1_NvH-0949-Control-28.raw]	420.2823181152344	5.74951500266667	5.632724456	92.1602934986667	86.5275690426667	27747.0390625	9.984768700362998E7	0	8001	3.8510317683602944	370.43909593823355	871.8128828748004	420.2809753417969	420.28277587890625
973	420.2934875488281	40.7769886709333					1	DETECTED	420.2935 m/z @40.78 [151020OFc1_NvH-0949-Control-28.raw]	420.2934875488281	40.7769886709333	3.27400475333333	94.2879713986667	91.01396664533337	209427.84375	1.1090687397417426E8	0	8001	0.11728045876854765	1.1849418861259333	1.3646252710439937	420.2835388183594	420.3017272949219
974	420.3192138671875	92.3722865021333					1	DETECTED	420.3192 m/z @92.37 [151020OFc1_NvH-0949-Control-28.raw]	420.3192138671875	92.3722865021333	0.0126320581333333	100.000063639733	99.98743158159967	234995.921875	1.391174312562024E8	0	8001	0.7905594057471035	0.5157559571576943	0.0819371297645503	420.3118896484375	420.3279724121094
975	420.33319091796875	89.7940041074667					1	DETECTED	420.3332 m/z @89.79 [151020OFc1_NvH-0949-Control-28.raw]	420.33319091796875	89.7940041074667	13.022838404	99.4342160389333	86.4113776349333	206843.484375	2.6326701294832662E8	0	8001	78.19677431414014	0.5114183901077473	0.018660957870416876	420.33050537109375	420.3410949707031
976	420.4490661621094	24.6176853552					1	DETECTED	420.4491 m/z @24.62 [151020OFc1_NvH-0949-Control-28.raw]	420.4490661621094	24.6176853552	3.9266601312	81.1262131728	77.19955304160001	120478.6171875	1.1788932972197877E8	0	8001	0.16485019088265318	2.045991262068941	6.908908406561364	420.43914794921875	420.4590148925781
977	420.47100830078125	23.2468698621333					1	DETECTED	420.4710 m/z @23.25 [151020OFc1_NvH-0949-Control-28.raw]	420.47100830078125	23.2468698621333	3.1886747488	99.218343876	96.02966912720001	1414551.625	1.438356714014845E8	0	8001	0.12645571298024905	0.6361498509846285	1.9091000816911268	420.4612121582031	420.4809875488281
978	420.4925842285156	30.3226519573333					1	DETECTED	420.4926 m/z @30.32 [151020OFc1_NvH-0949-Control-28.raw]	420.4925842285156	30.3226519573333	3.1886747488	86.1014335050667	82.9127587562667	223924.4375	1.1099697437270121E8	0	8001	23.12494560790381	0.5108308983123813	0.4840990993415553	420.482666015625	420.4945983886719
979	420.5046081542969	24.9434652322667					1	DETECTED	420.5046 m/z @24.94 [151020OFc1_NvH-0949-Control-28.raw]	420.5046081542969	24.9434652322667	2.40034994586667	94.8799036253333	92.47955367946663	234106.296875	1.2031394474749346E8	0	8001	0.9171385090714566	0.5422606645486093	0.21549228447478994	420.49462890625	420.51458740234375
980	420.52630615234375	21.0289682933333					1	DETECTED	420.5263 m/z @21.03 [151020OFc1_NvH-0949-Control-28.raw]	420.52630615234375	21.0289682933333	3.58914745973333	95.5086423773333	91.91949491759998	930148.125	1.4882759863111326E8	3	8001	0.18404907405318127	1.6061058647317232	68.69489758902944	420.5166015625	420.5362854003906
981	420.53643798828125	26.1111766666667					1	DETECTED	420.5364 m/z @26.11 [151020OFc1_NvH-0949-Control-28.raw]	420.53643798828125	26.1111766666667	3.458267028	99.2822287525333	95.8239617245333	294536.53125	1.2640180073000015E8	0	8001	9.19015781194327	3.7321451937241337	0.9599468198966907	420.536376953125	420.5463562011719
982	420.5490417480469	26.5845385296					1	DETECTED	420.5490 m/z @26.58 [151020OFc1_NvH-0949-Control-28.raw]	420.5490417480469	26.5845385296	5.13100694426667	53.8591915074667	48.728184563200024	92604.9453125	8.021371839685932E7	0	8001	15.78899654825095	1.3033082219631276	1.628129025853556	420.546630859375	420.55010986328125
983	420.56011962890625	37.2489016474667					1	DETECTED	420.5601 m/z @37.25 [151020OFc1_NvH-0949-Control-28.raw]	420.56011962890625	37.2489016474667	2.8893571416	95.3502446498667	92.4608875082667	1924809.0	2.106411327469656E8	3	8001	0.24576529862148533	0.5883557900356979	0.5891725931881079	420.5501403808594	420.5700378417969
984	420.57867431640625	35.1922358386667					1	DETECTED	420.5787 m/z @35.19 [151020OFc1_NvH-0949-Control-28.raw]	420.57867431640625	35.1922358386667	3.59838860346667	93.4998035642667	89.90141496080003	844303.9375	1.494214324946069E8	3	8001	22.22163069621959	0.5824999512236082	2.692302597767063	420.57012939453125	420.5886535644531
985	420.59063720703125	45.1740735781333					1	DETECTED	420.5906 m/z @45.17 [151020OFc1_NvH-0949-Control-28.raw]	420.59063720703125	45.1740735781333	5.04375386746667	88.0294886053333	82.98573473786664	141589.796875	1.1556952540067104E8	0	8001	0.033659343660040975	1.3131523125450006	0.002521008165330894	420.5887145996094	420.5998229980469
986	420.67828369140625	19.1814211954667					1	DETECTED	420.6783 m/z @19.18 [151020OFc1_NvH-0949-Control-28.raw]	420.67828369140625	19.1814211954667	5.51716069546667	97.9270022416	92.40984154613332	160120.921875	1.2049931838618633E8	0	8001	0.19596989321137315	169.8420143206638	20.05045648735193	420.6684265136719	420.6882629394531
987	420.69818115234375	25.0228764490667					1	DETECTED	420.6982 m/z @25.02 [151020OFc1_NvH-0949-Control-28.raw]	420.69818115234375	25.0228764490667	5.07311837466667	92.0921670965333	87.01904872186662	118021.265625	1.2172277363511124E8	0	8001	8.176627449135363	2.292806671510962	0.1340691332980925	420.6883544921875	420.7000427246094
988	420.7101135253906	32.5585595064					1	DETECTED	420.7101 m/z @32.56 [151020OFc1_NvH-0949-Control-28.raw]	420.7101135253906	32.5585595064	4.02878004853333	92.2223113541333	88.19353130559996	181281.21875	1.3806246699912E8	0	8001	0.36858301737706256	1.9796629472771374	0.15773804769027602	420.7002868652344	420.7115478515625
989	420.7217102050781	34.6317066253333					1	DETECTED	420.7217 m/z @34.63 [151020OFc1_NvH-0949-Control-28.raw]	420.7217102050781	34.6317066253333	2.11343191493333	96.3835467832	94.27011486826667	1.1213657E7	3.432917734059083E8	3	8001	0.2095581131465707	0.7066472416849632	31.809213995218634	420.7117919921875	420.731689453125
990	420.73773193359375	47.7067011594667					1	DETECTED	420.7377 m/z @47.71 [151020OFc1_NvH-0949-Control-28.raw]	420.73773193359375	47.7067011594667	2.61205184053333	90.98033584	88.36828399946667	1218472.125	1.4487938483744296E8	3	8001	4.6093210112085785	0.50228784278567	0.010991561951814208	420.73175048828125	420.7475280761719
991	420.750244140625	24.6771138008					1	DETECTED	420.7502 m/z @24.68 [151020OFc1_NvH-0949-Control-28.raw]	420.750244140625	24.6771138008	2.66204308533333	71.1050187010667	68.44297561573337	271202.1875	9.953997667556112E7	0	8001	0.1888577752748084	0.6269474917196163	133.07073201254443	420.7479553222656	420.755126953125
992	420.76513671875	28.0228408661333					1	DETECTED	420.7651 m/z @28.02 [151020OFc1_NvH-0949-Control-28.raw]	420.76513671875	28.0228408661333	2.0514495648	97.5686521789333	95.51720261413331	723902.3125	1.4547718712818113E8	2	8001	3.2231942665462654	1.659236909382408	0.21347848618649656	420.7551574707031	420.7748107910156
993	420.7872619628906	37.7054861594833					1	DETECTED	420.7873 m/z @37.71 [151020OFc1_NvH-0949-Control-28.raw]	420.7872619628906	37.7054861594833	1.57182320613333	94.6361671944	93.06434398826667	805418.5	1.5141652933017477E8	2	8001	0.154602182194985	0.5367395083839364	1.7649926519841543	420.77728271484375	420.7969970703125
994	420.80718994140625	16.9813061770667					1	DETECTED	420.8072 m/z @16.98 [151020OFc1_NvH-0949-Control-28.raw]	420.80718994140625	16.9813061770667	1.28575815466667	98.9740234709333	97.68826531626664	65305.7578125	1.1885591039282596E8	0	8001	19.750400173735457	3.111973700340059	5.223947400680118	420.79742431640625	420.8171081542969
995	420.8607177734375	21.0385763317333					1	DETECTED	420.8607 m/z @21.04 [151020OFc1_NvH-0949-Control-28.raw]	420.8607177734375	21.0385763317333	0.2200763648	99.9576413216	99.7375649568	711161.3125	1.3697397653988203E8	3	8001	3.625972958908349	1.0298977414090926	0.6284331301022454	420.850830078125	420.87060546875
996	420.884033203125	41.4482167653333					1	DETECTED	420.8840 m/z @41.45 [151020OFc1_NvH-0949-Control-28.raw]	420.884033203125	41.4482167653333	0.0472195792	99.9682848725333	99.9210652933333	1018702.8125	1.2924244091390492E8	3	8001	0.05492378407252119	0.505466384968039	0.008609726551076637	420.8740539550781	420.8882141113281
997	420.89825439453125	19.9738304781333					1	DETECTED	420.8983 m/z @19.97 [151020OFc1_NvH-0949-Control-28.raw]	420.89825439453125	19.9738304781333	0.0126320581333333	99.9682848725333	99.95565281439997	1622479.25	1.959720479356213E8	3	8001	0.1783995243847727	11.139363813185437	4.7864701545962065	420.8883056640625	420.9081115722656
998	420.9131164550781	35.177887796					1	DETECTED	420.9131 m/z @35.18 [151020OFc1_NvH-0949-Control-28.raw]	420.9131164550781	35.177887796	0.0126320581333333	99.9576413216	99.94500926346666	577506.9375	1.4752203198135564E8	0	8001	0.22125499514690716	0.5422709158992004	0.47668308056681324	420.9082946777344	420.92303466796875
999	420.9268493652344	25.6895169650667					1	DETECTED	420.9268 m/z @25.69 [151020OFc1_NvH-0949-Control-28.raw]	420.9268493652344	25.6895169650667	0.0126320581333333	100.000063639733	99.98743158159967	158125.703125	1.08243659621555E8	0	8001	29.1747164215289	1.9635463251049514	0.43936670687451673	420.9231872558594	420.9366760253906
1000	420.9503173828125	20.2146380701333					1	DETECTED	420.9503 m/z @20.21 [151020OFc1_NvH-0949-Control-28.raw]	420.9503173828125	20.2146380701333	0.0241695341333333	99.4129621173333	99.38879258319996	85530.8203125	1.2738947520604432E8	0	8001	2.948472603942637	2.509219085961757	9.840762376894768	420.940673828125	420.9506530761719
1001	420.9606628417969	32.5585595064					1	DETECTED	420.9607 m/z @32.56 [151020OFc1_NvH-0949-Control-28.raw]	420.9606628417969	32.5585595064	0.0126320581333333	99.7883434874667	99.77571142933337	329684.9375	1.2827363343543307E8	0	8001	3.470028373029976	0.6186779438060784	0.3873670603267648	420.9507141113281	420.97064208984375
1002	420.97222900390625	23.2468698621333					1	DETECTED	420.9722 m/z @23.25 [151020OFc1_NvH-0949-Control-28.raw]	420.97222900390625	23.2468698621333	0.104833538666667	100.000063639733	99.89523010106633	252082.5	1.409614821158809E8	0	8001	0.12045558944819845	2.3096377841667515	773.6566037965077	420.9706726074219	420.97857666015625
1003	420.98858642578125	47.7067011594667					1	DETECTED	420.9886 m/z @47.71 [151020OFc1_NvH-0949-Control-28.raw]	420.98858642578125	47.7067011594667	0.1509123744	99.7460026218667	99.5950902474667	1229772.375	1.5092472909531802E8	0	8001	0.08460418439469208	0.5053550870724163	0.00367803818157837	420.9788513183594	420.9980773925781
1004	420.9989318847656	41.1243575034667					1	DETECTED	420.9989 m/z @41.12 [151020OFc1_NvH-0949-Control-28.raw]	420.9989318847656	41.1243575034667	0.0126320581333333	99.9365416304	99.92390957226667	116115.75	1.1869317172375818E8	0	8001	64.36255136699978	1.165834264237371	1.3086332654195962	420.99871826171875	421.00860595703125
1005	421.02716064453125	30.4373545122667					1	DETECTED	421.0272 m/z @30.44 [151020OFc1_NvH-0949-Control-28.raw]	421.02716064453125	30.4373545122667	0.277727971733333	97.9270022416	97.64927426986667	43417.1328125	1.1117528350100237E8	0	8001	94.6367399914922	1.7447300963412615	2.484968104112448	421.02349853515625	421.0369873046875
1006	421.0590515136719	18.3534202696					1	DETECTED	421.0591 m/z @18.35 [151020OFc1_NvH-0949-Control-28.raw]	421.0590515136719	18.3534202696	0.0241695341333333	100.000063639733	99.97589410559966	820387.25	7.065736301900439E8	6	8001	1.3970319736885806	3.762087869105057	5.501045042512001	421.0494689941406	421.0686340332031
1007	421.0736999511719	41.0724245997333					1	DETECTED	421.0737 m/z @41.07 [151020OFc1_NvH-0949-Control-28.raw]	421.0736999511719	41.0724245997333	6.30220393306667	96.5316869962667	90.22948306320004	456469.1875	1.178256315996045E8	6	8001	0.18840617797301462	0.8465638734542311	0.37224489257121235	421.06927490234375	421.08367919921875
1008	421.0980224609375	91.7781769282667					1	DETECTED	421.0980 m/z @91.78 [151020OFc1_NvH-0949-Control-28.raw]	421.0980224609375	91.7781769282667	8.8179801752	99.5437049285333	90.7257247533333	63026.796875	1.2580326996398084E8	0	8001	0.030658460061857795	0.546802733745804	0.09360546749160813	421.08880615234375	421.1078796386719
1009	421.1459655761719	89.6818801522667					1	DETECTED	421.1460 m/z @89.68 [151020OFc1_NvH-0949-Control-28.raw]	421.1459655761719	89.6818801522667	1.29670173626667	99.9047752554667	98.60807351920003	449811.84375	1.1584973612273106E8	0	8001	0.5335324787526332	1.7249389892808145	0.688348167391189	421.1366882324219	421.1552734375
1010	421.1702575683594	23.7950866085333					1	DETECTED	421.1703 m/z @23.80 [151020OFc1_NvH-0949-Control-28.raw]	421.1702575683594	23.7950866085333	0.6206488352	99.9788600461333	99.3582112109333	83313.1015625	1.1491152623754638E8	0	8001	0.26963917496427214	2.034046621158136	3.0666587748355174	421.1609802246094	421.1727600097656
1011	421.18310546875	90.0712280589333					1	DETECTED	421.1831 m/z @90.07 [151020OFc1_NvH-0949-Control-28.raw]	421.18310546875	90.0712280589333	4.643306124	94.9807444546667	90.3374383306667	234897.296875	1.2870741843464305E8	0	8001	68.10123665649387	0.5320952631598225	0.06926454905719408	421.1731872558594	421.18310546875
1012	421.1932678222656	12.6286619864					1	DETECTED	421.1933 m/z @12.63 [151020OFc1_NvH-0949-Control-28.raw]	421.1932678222656	12.6286619864	2.47049295386667	99.9047752554667	97.43428230160004	648670.1875	1.422081983204063E8	3	8001	1.95638260456162	2.582296823545524	1.6696974730084644	421.1834411621094	421.2032470703125
1013	421.20556640625	15.406698872					1	DETECTED	421.2056 m/z @15.41 [151020OFc1_NvH-0949-Control-28.raw]	421.20556640625	15.406698872	3.3927910896	98.9527821245333	95.5599910349333	181272.921875	1.4412621541612905E8	0	8001	0.0642118327781862	0.6072598215696406	1.6455670765588177	421.20330810546875	421.2090148925781
1014	421.2190246582031	90.7618362466667					1	DETECTED	421.2190 m/z @90.76 [151020OFc1_NvH-0949-Control-28.raw]	421.2190246582031	90.7618362466667	2.3085781216	97.1765360693333	94.86795794773329	3276381.75	3.544726720035628E8	3	8001	56.14204901589482	0.503133026480136	0.00458391675192494	421.20904541015625	421.22900390625
1015	421.22998046875	18.4101528090667					1	DETECTED	421.2300 m/z @18.41 [151020OFc1_NvH-0949-Control-28.raw]	421.22998046875	18.4101528090667	4.07566301306667	48.7360812144	44.66041820133333	112415.6953125	7.143887401142332E7	0	8001	4.982222659278142	3.281495365205667	5.5657211234038675	421.2290344238281	421.22998046875
1016	421.2400207519531	36.3032105826667					1	DETECTED	421.2400 m/z @36.30 [151020OFc1_NvH-0949-Control-28.raw]	421.2400207519531	36.3032105826667	2.60197063813333	99.5969064949333	96.99493585679997	1321343.25	2.034128939527471E8	2	8001	21.206360131333064	0.5804213329773821	0.24737431438151583	421.23004150390625	421.25
1017	421.2606201171875	21.6063222498667					1	DETECTED	421.2606 m/z @21.61 [151020OFc1_NvH-0949-Control-28.raw]	421.2606201171875	21.6063222498667	0.0357383784	98.9740234709333	98.9382850925333	968503.75	1.6619469744706926E8	2	8001	9.704161450198486	1.5490325995266956	8.487907929155622	421.2506408691406	421.2705993652344
1018	421.27850341796875	50.4616988690667					1	DETECTED	421.2785 m/z @50.46 [151020OFc1_NvH-0949-Control-28.raw]	421.27850341796875	50.4616988690667	3.74919140906667	95.0881368813333	91.33894547226663	517538.71875	1.6767999098090333E8	2	8001	22.545298246368468	0.5064852562392874	0.036502957986880795	421.2706604003906	421.2884521484375
1019	421.28912353515625	37.7054861594833					1	DETECTED	421.2891 m/z @37.71 [151020OFc1_NvH-0949-Control-28.raw]	421.28912353515625	37.7054861594833	2.9869599608	97.4309206578667	94.4439606970667	393087.0	1.6317229710047024E8	0	8001	0.08963047368197863	1.2809473184611941	1.5167184215674079	421.28851318359375	421.2979736328125
1020	421.3311767578125	91.4331514754667					1	DETECTED	421.3312 m/z @91.43 [151020OFc1_NvH-0949-Control-28.raw]	421.3311767578125	91.4331514754667	0.0126320581333333	100.000063639733	99.98743158159967	43179.9921875	1.2917113106252345E8	0	8001	0.7852592980377437	0.5330824103086458	0.0772876057394179	421.3211975097656	421.3406677246094
1021	421.3516845703125	92.1796993965333					1	DETECTED	421.3517 m/z @92.18 [151020OFc1_NvH-0949-Control-28.raw]	421.3516845703125	92.1796993965333	11.8182187362667	95.2684493093333	83.4502305730666	132654.015625	1.3049658883015242E8	0	8001	0.698425130768868	0.5192178509369303	0.20204907266375413	421.341796875	421.36077880859375
1022	421.3678283691406	91.6979278445333					1	DETECTED	421.3678 m/z @91.70 [151020OFc1_NvH-0949-Control-28.raw]	421.3678283691406	91.6979278445333	2.95775184853333	96.1189149053333	93.16116305679996	124188.8046875	1.2969683934501562E8	0	8001	0.4148757930482674	0.5249210748737579	1.6319283920134855	421.3635559082031	421.3777160644531
1023	421.4078674316406	40.9494968613333					1	DETECTED	421.4079 m/z @40.95 [151020OFc1_NvH-0949-Control-28.raw]	421.4078674316406	40.9494968613333	3.9172785352	94.4934211325333	90.5761425973333	407787.4375	1.3712987453158122E8	0	8001	0.3089024530046345	142.9287151006126	4.93539199361392	421.3987121582031	421.41754150390625
1024	421.4566345214844	15.406698872					1	DETECTED	421.4566 m/z @15.41 [151020OFc1_NvH-0949-Control-28.raw]	421.4566345214844	15.406698872	2.92869427653333	98.1277975192	95.19910324266667	109203.765625	1.1747911278132175E8	0	8001	8.652988118259577	6.628779616771304	0.07531682572081065	421.44683837890625	421.4608459472656
1025	421.4709167480469	18.2287378096					1	DETECTED	421.4709 m/z @18.23 [151020OFc1_NvH-0949-Control-28.raw]	421.4709167480469	18.2287378096	3.9732371064	98.3183540525333	94.34511694613329	5971456.5	2.3492050611700884E8	4	8001	0.1758238791297977	1.1204026268355376	86.6399546566939	421.46099853515625	421.48089599609375
1026	421.4809265136719	30.2119826157333					1	DETECTED	421.4809 m/z @30.21 [151020OFc1_NvH-0949-Control-28.raw]	421.4809265136719	30.2119826157333	2.83092425146667	95.3080161728	92.47709192133333	678767.125	1.3503055017429668E8	4	8001	21.915070260448697	5.845795183073821	10.297645475798417	421.4809265136719	421.4908447265625
1027	421.4984436035156	47.6691247464					1	DETECTED	421.4984 m/z @47.67 [151020OFc1_NvH-0949-Control-28.raw]	421.4984436035156	47.6691247464	2.48057813093333	95.3923665450667	92.91178841413337	212990.03125	1.2289608958082645E8	0	8001	29.988778776679514	1.0517628916476103	0.004695160418681209	421.4909362792969	421.508056640625
1028	421.52777099609375	12.5551714338667					1	DETECTED	421.5278 m/z @12.56 [151020OFc1_NvH-0949-Control-28.raw]	421.52777099609375	12.5551714338667	2.91891523626667	95.8474013898667	92.92848615360003	458298.25	1.3287913953619003E8	0	8001	1.9267607186884579	0.6018735088935433	3.5606819767038034	421.51788330078125	421.5333557128906
1029	421.5433654785156	35.383569288					1	DETECTED	421.5434 m/z @35.38 [151020OFc1_NvH-0949-Control-28.raw]	421.5433654785156	35.383569288	3.3833516656	96.844683776	93.4613321104	1576186.375	1.6161992143408045E8	3	8001	0.07514383929495239	0.5279638181502652	0.19222669764024383	421.533447265625	421.54937744140625
1030	421.55938720703125	39.460863968					1	DETECTED	421.5594 m/z @39.46 [151020OFc1_NvH-0949-Control-28.raw]	421.55938720703125	39.460863968	3.02601191226667	99.8731030890667	96.84709117680003	2141227.75	1.8818870680879557E8	3	8001	17.201635155584334	0.5698023950455363	0.012398795775170892	421.5494384765625	421.5693664550781
1031	421.57476806640625	36.3032105826667					1	DETECTED	421.5748 m/z @36.30 [151020OFc1_NvH-0949-Control-28.raw]	421.57476806640625	36.3032105826667	3.26450470026667	87.1427678594667	83.87826315920003	556566.0	1.3248806880776988E8	0	8001	0.15589777263163995	0.5914350803354421	1.677066417440649	421.56939697265625	421.5847473144531
1032	421.58734130859375	48.082232176					1	DETECTED	421.5873 m/z @48.08 [151020OFc1_NvH-0949-Control-28.raw]	421.58734130859375	48.082232176	3.87952722186667	96.298996012	92.41946879013334	133768.671875	1.0975952757952766E8	0	8001	34.86107467654822	1.1110153046798545	1.6203490276729975	421.58477783203125	421.59674072265625
1033	421.60101318359375	30.9102492941333					1	DETECTED	421.6010 m/z @30.91 [151020OFc1_NvH-0949-Control-28.raw]	421.60101318359375	30.9102492941333	4.3386324488	44.6114828725333	40.2728504237333	93103.5625	4.895304479436192E7	0	8001	25.35288244731136	0.7722399060568089	0.5414059363908328	421.5976257324219	421.6012268066406
1034	421.6452941894531	50.9444792445333					1	DETECTED	421.6453 m/z @50.94 [151020OFc1_NvH-0949-Control-28.raw]	421.6452941894531	50.9444792445333	4.76643387466667	96.7809365269333	92.01450265226663	66391.4609375	1.1428430562734766E8	0	8001	16.947753306938736	1.0118095278511265	1.0916797240469591	421.6353454589844	421.6542663574219
1035	421.6948547363281	27.6578757746667					1	DETECTED	421.6949 m/z @27.66 [151020OFc1_NvH-0949-Control-28.raw]	421.6948547363281	27.6578757746667	5.17757937466667	95.3713712130667	90.19379183840003	90051.125	1.195681009566941E8	0	8001	0.06352852450109836	2.0645419037965476	3.2564953423609895	421.6849060058594	421.70111083984375
1036	421.7111511230469	29.5359228512					1	DETECTED	421.7112 m/z @29.54 [151020OFc1_NvH-0949-Control-28.raw]	421.7111511230469	29.5359228512	4.48924734693333	88.3743306301333	83.88508328319998	5429570.0	1.8423992257609618E8	2	8001	0.0749346534691	0.5356735865813893	0.04248726812876389	421.701171875	421.7113952636719
1037	421.7214050292969	18.2390233890667					1	DETECTED	421.7214 m/z @18.24 [151020OFc1_NvH-0949-Control-28.raw]	421.7214050292969	18.2390233890667	3.24504677973333	98.8254566818667	95.58040990213337	5442986.0	4.923018699129207E8	4	8001	11.336957051630641	1.5986123146522715	2.299384306951826	421.71142578125	421.73138427734375
1038	421.74005126953125	29.7831249386667					1	DETECTED	421.7401 m/z @29.78 [151020OFc1_NvH-0949-Control-28.raw]	421.74005126953125	29.7831249386667	3.9266601312	93.7133007253333	89.7866405941333	1377313.75	1.8680028668365505E8	2	8001	0.326441983905454	2.1783773456392463	0.6035510215905414	421.7314147949219	421.7498474121094
1039	421.7598571777344	27.881673064					1	DETECTED	421.7599 m/z @27.88 [151020OFc1_NvH-0949-Control-28.raw]	421.7598571777344	27.881673064	2.53134596106667	99.8836904381333	97.35234447706662	1.8071872E8	2.7092281600182533E9	2	8001	0.20471142343079407	1.7095137646078462	2.714317710618872	421.7498779296875	421.7685546875
1040	421.77008056640625	29.5359228512					1	DETECTED	421.7701 m/z @29.54 [151020OFc1_NvH-0949-Control-28.raw]	421.77008056640625	29.5359228512	3.77723251893333	65.7233469253333	61.94611440639997	897842.75	1.2607885115420784E8	2	8001	0.0885431417034539	0.5160370335243193	0.09396742022387085	421.7698974609375	421.77996826171875
1041	421.7803955078125	50.4296018698667					1	DETECTED	421.7804 m/z @50.43 [151020OFc1_NvH-0949-Control-28.raw]	421.7803955078125	50.4296018698667	3.78657196213333	89.6290038909333	85.84243192879998	274737.71875	1.4530492208215365E8	0	8001	0.1572625897029738	1.10910482882103	0.007672879868460766	421.78009033203125	421.7901916503906
1042	421.82940673828125	49.9648026845333					1	DETECTED	421.8294 m/z @49.96 [151020OFc1_NvH-0949-Control-28.raw]	421.82940673828125	49.9648026845333	0.0472195792	99.9895283904	99.9423088112	59878.25	1.1816069058560094E8	0	8001	92.95935858641418	0.9872268430407315	0.9674440117846899	421.8226623535156	421.8345642089844
1043	421.8445739746094	50.9747060928					1	DETECTED	421.8446 m/z @50.97 [151020OFc1_NvH-0949-Control-28.raw]	421.8445739746094	50.9747060928	0.185376380533333	99.6926697989333	99.50729341839997	224994.21875	1.5600921219347176E8	0	8001	83.62157340161151	1.0542887291188854	1.882583728444713	421.834716796875	421.85455322265625
1044	421.86468505859375	49.6394690101333					1	DETECTED	421.8647 m/z @49.64 [151020OFc1_NvH-0949-Control-28.raw]	421.86468505859375	49.6394690101333	0.0241695341333333	99.83067814	99.80650860586667	729188.0	1.4225284936705276E8	3	8001	0.09085460035374382	0.5049118368219323	0.009396363602161485	421.8547058105469	421.8677062988281
1045	421.8777160644531	35.383569288					1	DETECTED	421.8777 m/z @35.38 [151020OFc1_NvH-0949-Control-28.raw]	421.8777160644531	35.383569288	0.0126320581333333	100.000063639733	99.98743158159967	882813.8125	1.4478253340124866E8	0	8001	0.11242975150290846	0.641159639189176	0.07905858038314438	421.86773681640625	421.8876953125
1046	421.8934020996094	39.4779928853333					1	DETECTED	421.8934 m/z @39.48 [151020OFc1_NvH-0949-Control-28.raw]	421.8934020996094	39.4779928853333	0.0126320581333333	99.9895283904	99.97689633226666	768113.625	1.520751440680752E8	0	8001	7.988303669327898	0.8712531228989325	0.26596281853803805	421.88775634765625	421.90338134765625
1047	421.9115295410156	40.9252893112					1	DETECTED	421.9115 m/z @40.93 [151020OFc1_NvH-0949-Control-28.raw]	421.9115295410156	40.9252893112	0.0241695341333333	99.83067814	99.80650860586667	478595.34375	1.3983457069309154E8	0	8001	0.14852984811973613	0.5178425848945948	1.5505059394133158	421.9034118652344	421.9214172363281
1048	421.93133544921875	41.4482167653333					1	DETECTED	421.9313 m/z @41.45 [151020OFc1_NvH-0949-Control-28.raw]	421.93133544921875	41.4482167653333	0.0241695341333333	100.000063639733	99.97589410559966	146331.453125	1.3100224902519855E8	0	8001	23.877515054412108	1.2129060462930372	2.0771245358439434	421.9215393066406	421.93829345703125
1049	421.9485168457031	29.8605566589333					1	DETECTED	421.9485 m/z @29.86 [151020OFc1_NvH-0949-Control-28.raw]	421.9485168457031	29.8605566589333	0.0241695341333333	99.7565442792	99.73237474506666	160069.09375	1.208238314753755E8	0	8001	5.299241502254912	2.2901062650193045	0.0053724093212437745	421.93890380859375	421.95849609375
1050	421.9715881347656	18.2503228034667					1	DETECTED	421.9716 m/z @18.25 [151020OFc1_NvH-0949-Control-28.raw]	421.9715881347656	18.2503228034667	0.643735957866667	99.9788600461333	99.33512408826664	2666828.25	2.0779178523080048E8	4	8001	2.995209446688321	1.170041909023618	1.5724829656973496	421.96160888671875	421.9812316894531
1051	421.9902038574219	25.7022546432					1	DETECTED	421.9902 m/z @25.70 [151020OFc1_NvH-0949-Control-28.raw]	421.9902038574219	25.7022546432	0.0702822162666667	99.8519259072	99.78164369093334	880636.5	1.3284525427482864E8	4	8001	0.11247123410328896	1.0055021531505417	10.274091385429934	421.98162841796875	422.0001220703125
1052	422.0044250488281	17.7448515885333					1	DETECTED	422.0044 m/z @17.74 [151020OFc1_NvH-0949-Control-28.raw]	422.0044250488281	17.7448515885333	0.914120318933333	99.0482832114667	98.13416289253337	67217.328125	1.1384530193535951E8	0	8001	19.917127326737557	3.0969547652479688	4.779452394922752	422.0004577636719	422.00921630859375
1053	422.01971435546875	24.2046886053333					1	DETECTED	422.0197 m/z @24.20 [151020OFc1_NvH-0949-Control-28.raw]	422.01971435546875	24.2046886053333	0.093112364	99.7989541024	99.7058417384	747955.75	1.2432817733410515E8	5	8001	0.07525331902742849	0.8524685965155592	0.8535248141827471	422.009765625	422.0291748046875
1054	422.0428771972656	26.5468513117333					1	DETECTED	422.0429 m/z @26.55 [151020OFc1_NvH-0949-Control-28.raw]	422.0428771972656	26.5468513117333	1.35142354293333	99.9788600461333	98.62743650319997	580474.0	3.694716114558531E8	0	8001	0.9822341652123932	8.129972694586119	19.982889382155637	422.0331726074219	422.05279541015625
1055	422.07080078125	42.0008749957333					1	DETECTED	422.0708 m/z @42.00 [151020OFc1_NvH-0949-Control-28.raw]	422.07080078125	42.0008749957333	0.323303733066667	99.6394433698667	99.31613963680003	132066.03125	1.2789621724853496E8	0	8001	23.12042852394603	1.3524927316780937	1.6533741943826818	422.0608215332031	422.0802001953125
1056	422.10052490234375	91.7360044045333					1	DETECTED	422.1005 m/z @91.74 [151020OFc1_NvH-0949-Control-28.raw]	422.10052490234375	91.7360044045333	0.139416939733333	98.4703731245333	98.33095618479996	124958.671875	1.141172351486269E8	0	8001	0.1853453347408731	0.5367610241079558	2.1804794189621712	422.09075927734375	422.1101379394531
1057	422.1302795410156	90.3341077096					1	DETECTED	422.1303 m/z @90.33 [151020OFc1_NvH-0949-Control-28.raw]	422.1302795410156	90.3341077096	8.3718039552	98.2760942928	89.9042903376	6645011.0	1.381417122051459E8	0	8001	0.0652050946065117	1.9339301208437252	3.199689656002702	422.1208801269531	422.1370849609375
1058	422.1473388671875	90.3838595896					1	DETECTED	422.1473 m/z @90.38 [151020OFc1_NvH-0949-Control-28.raw]	422.1473388671875	90.3838595896	8.82879660266667	99.8836904381333	91.05489383546663	117228.453125	1.1447156436057235E8	0	8001	1.2424064930748955	0.5582418215412044	11.691267343031585	422.1413879394531	422.156982421875
1059	422.16619873046875	90.8623332418667					1	DETECTED	422.1662 m/z @90.86 [151020OFc1_NvH-0949-Control-28.raw]	422.16619873046875	90.8623332418667	1.05672131386667	98.3818827512	97.32516143733332	114348.6484375	1.1838864428086603E8	0	8001	0.6105368935641025	0.5418656994139852	137.804268114624	422.1589050292969	422.1754455566406
1060	422.1900939941406	20.72029872					1	DETECTED	422.1901 m/z @20.72 [151020OFc1_NvH-0949-Control-28.raw]	422.1900939941406	20.72029872	1.81470434106667	99.5648086626667	97.75010432160003	888162.125	1.3366578813715698E8	3	8001	0.09584567765531204	3.3114986727371107	1.3753015585680208	422.18011474609375	422.192626953125
1061	422.20263671875	91.7967786413333					1	DETECTED	422.2026 m/z @91.80 [151020OFc1_NvH-0949-Control-28.raw]	422.20263671875	91.7967786413333	3.3550503248	99.777789588	96.4227392632	3562799.25	2.1991726244801638E8	3	8001	0.0906098872909098	0.7322312817053505	0.0017087982722158257	422.19268798828125	422.2126159667969
1062	422.2128601074219	29.5069464981333					1	DETECTED	422.2129 m/z @29.51 [151020OFc1_NvH-0949-Control-28.raw]	422.2128601074219	29.5069464981333	4.46055615626667	96.3519162386667	91.89136008240003	1349084.375	1.7881510364364693E8	0	8001	0.4302085927165926	1.0693782492255863	0.45995201998880497	422.212646484375	422.2178955078125
1063	422.2279052734375	27.7232065101333					1	DETECTED	422.2279 m/z @27.72 [151020OFc1_NvH-0949-Control-28.raw]	422.2279052734375	27.7232065101333	2.90926057226667	96.0872298501333	93.17796927786662	3655135.25	3.497009025044564E8	3	8001	0.18097049460722658	0.7410996196069145	3.4587302207130177	422.2179260253906	422.2378845214844
1064	422.2413330078125	68.6974060717333					1	DETECTED	422.2413 m/z @68.70 [151020OFc1_NvH-0949-Control-28.raw]	422.2413330078125	68.6974060717333	2.89943396506667	96.0199678141333	93.12053384906663	1198293.0	2.0500885435461125E8	2	8001	0.27504392114499865	0.7078237723769087	0.010289616883494812	422.2379150390625	422.24542236328125
1065	422.25543212890625	27.881673064					1	DETECTED	422.2554 m/z @27.88 [151020OFc1_NvH-0949-Control-28.raw]	422.25543212890625	27.881673064	2.5720044112	97.0600079525333	94.4880035413333	8.0176512E7	1.3377071095079334E9	3	8001	0.20988083570068383	1.7216688173921977	2.8319174989152613	422.2454528808594	422.2652893066406
1066	422.2685852050781	36.5547594986667					1	DETECTED	422.2686 m/z @36.55 [151020OFc1_NvH-0949-Control-28.raw]	422.2685852050781	36.5547594986667	0.104833538666667	91.9364211346667	91.83158759600003	4260519.0	2.257144416981818E8	2	8001	0.1697654538007498	0.5356428711700394	0.05215927762470728	422.2655944824219	422.278564453125
1067	422.2786560058594	30.5378074090667					1	DETECTED	422.2787 m/z @30.54 [151020OFc1_NvH-0949-Control-28.raw]	422.2786560058594	30.5378074090667	2.721990188	60.1490470816	57.4270568936	271088.75	1.1586651866904283E8	0	8001	39.3102129977387	1.229229539336827	2.9991327040413096	422.2785949707031	422.2881774902344
1068	422.2933349609375	91.7160774989333					1	DETECTED	422.2933 m/z @91.72 [151020OFc1_NvH-0949-Control-28.raw]	422.2933349609375	91.7160774989333	0.0126320581333333	92.1708834197333	92.15825136159997	64148.69140625	1.3885770182455045E8	0	8001	0.3721650869903499	0.5024797646294196	0.004959529258839055	422.2893371582031	422.29754638671875
1069	422.3110656738281	90.7015538074667					1	DETECTED	422.3111 m/z @90.70 [151020OFc1_NvH-0949-Control-28.raw]	422.3110656738281	90.7015538074667	28.7246216722667	91.9000278834667	63.175406211200006	133539.703125	1.1398541425413628E8	0	8001	0.15612474865655201	0.50966871087928	0.01670983828006226	422.3050537109375	422.32073974609375
1070	422.4207458496094	24.1690573277333					1	DETECTED	422.4207 m/z @24.17 [151020OFc1_NvH-0949-Control-28.raw]	422.4207458496094	24.1690573277333	3.51464410933333	97.2401749413333	93.72553083199996	529649.5625	1.3702057281816536E8	0	8001	14.79018733434087	0.5062566494401367	0.008682624588206367	422.41131591796875	422.43072509765625
1071	422.44976806640625	29.8254072304					1	DETECTED	422.4498 m/z @29.83 [151020OFc1_NvH-0949-Control-28.raw]	422.44976806640625	29.8254072304	1.12275121733333	99.9471208626667	98.82436964533336	97632.0234375	1.2440833112220952E8	0	8001	6.774099326737073	2.0965337029529962	5.0680062216023085	422.4398498535156	422.45849609375
1072	422.468505859375	21.148904744					1	DETECTED	422.4685 m/z @21.15 [151020OFc1_NvH-0949-Control-28.raw]	422.468505859375	21.148904744	3.42099856106667	92.5012645272	89.08026596613333	309641.875	1.3520866778817955E8	0	8001	10.622855628615362	0.5493392220581262	6.779453566597184	422.4585876464844	422.470947265625
1073	422.48095703125	18.1321117170667					1	DETECTED	422.4810 m/z @18.13 [151020OFc1_NvH-0949-Control-28.raw]	422.48095703125	18.1321117170667	2.93845041786667	97.6370138517333	94.69856343386662	313000.625	1.80113008096013E8	0	8001	21.55677407224612	1.532124110960343	23.72801109549415	422.4709777832031	422.4816589355469
1074	422.4916687011719	25.7122085816					1	DETECTED	422.4917 m/z @25.71 [151020OFc1_NvH-0949-Control-28.raw]	422.4916687011719	25.7122085816	3.06471733386667	99.0695104258667	96.00479309200003	390001.6875	1.298481805459499E8	0	8001	0.08136038541204016	0.5650483827697218	75.12626522028069	422.481689453125	422.5016174316406
1075	422.52423095703125	20.7100470749333					1	DETECTED	422.5242 m/z @20.71 [151020OFc1_NvH-0949-Control-28.raw]	422.52423095703125	20.7100470749333	3.721009992	97.2825538968	93.56154390479999	575755.8125	1.2441524118239315E8	3	8001	2.98705998403171	1.2737756141222392	21.55534343240268	422.5142822265625	422.5342102050781
1076	422.5375671386719	24.3502198506667					1	DETECTED	422.5376 m/z @24.35 [151020OFc1_NvH-0949-Control-28.raw]	422.5375671386719	24.3502198506667	5.45168683093333	81.4846006512	76.03291382026667	449741.8125	1.1022861043766296E8	0	8001	0.046797150059099124	2.2175758864646453	0.022845094374836707	422.53424072265625	422.54193115234375
1077	422.552001953125	26.151237048					1	DETECTED	422.5520 m/z @26.15 [151020OFc1_NvH-0949-Control-28.raw]	422.552001953125	26.151237048	4.3951987768	98.5657115248	94.170512748	1.0084168E7	3.380040134155074E8	3	8001	0.1678193201540985	2.6889253409584004	136.3452827297963	422.5420227050781	422.56195068359375
1078	422.5621337890625	27.6725986349333					1	DETECTED	422.5621 m/z @27.67 [151020OFc1_NvH-0949-Control-28.raw]	422.5621337890625	27.6725986349333	3.86107946853333	99.4976963381333	95.63661686959996	2011206.5	1.9582770374524763E8	3	8001	3.964083367206918	0.5232616611104314	0.359157383128888	422.56201171875	422.56634521484375
1079	422.57635498046875	48.082232176					1	DETECTED	422.5764 m/z @48.08 [151020OFc1_NvH-0949-Control-28.raw]	422.57635498046875	48.082232176	2.79106422186667	94.4464254384	91.65536121653332	2061756.625	2.1370120308073276E8	3	8001	0.7780645338783856	0.510135846438786	0.035766044282258186	422.56640625	422.5863037109375
1080	422.58746337890625	43.4844829525333					1	DETECTED	422.5875 m/z @43.48 [151020OFc1_NvH-0949-Control-28.raw]	422.58746337890625	43.4844829525333	3.3550503248	46.6712886632	43.316238338400005	64898.5859375	5.279117823996946E7	0	8001	31.782263707292266	0.544331110608669	0.08885724932041772	422.58636474609375	422.5924072265625
1081	422.6026306152344	41.3606004189333					1	DETECTED	422.6026 m/z @41.36 [151020OFc1_NvH-0949-Control-28.raw]	422.6026306152344	41.3606004189333	3.62646622026667	94.1272499165333	90.50078369626664	474112.75	1.1599389278562264E8	0	8001	0.13837026965382648	0.5130450981263975	0.009964258355861498	422.59295654296875	422.6124267578125
1082	422.6156005859375	9.513305176					1	DETECTED	422.6156 m/z @9.51 [151020OFc1_NvH-0949-Control-28.raw]	422.6156005859375	9.513305176	2.80114363013333	94.1489413152	91.34779768506668	383566.15625	1.1630477705735761E8	0	8001	0.17283026463877604	40.44709616717848	1.1150659415334991	422.6127014160156	422.625244140625
1083	422.67681884765625	38.0547238477333					1	DETECTED	422.6768 m/z @38.05 [151020OFc1_NvH-0949-Control-28.raw]	422.67681884765625	38.0547238477333	5.1216923336	96.9436073272	91.8219149936	144232.265625	1.6105256027153483E8	0	8001	69.82112183592221	1.3940701898972523	1.126788048109901	422.6670227050781	422.6867370605469
1084	422.6879577636719	17.1000424277333					1	DETECTED	422.6880 m/z @17.10 [151020OFc1_NvH-0949-Control-28.raw]	422.6879577636719	17.1000424277333	4.59588393146667	47.5567949410667	42.960911009600025	67356.1640625	4.929535386997317E7	0	8001	0.23079579048851429	1.7178649415883074	0.03795356330860324	422.6871337890625	422.68988037109375
1085	422.69989013671875	29.8605566589333					1	DETECTED	422.6999 m/z @29.86 [151020OFc1_NvH-0949-Control-28.raw]	422.69989013671875	29.8605566589333	1.27488330613333	94.9098388384	93.63495553226667	83123.640625	1.2403626795522562E8	0	8001	10.884497548682582	1.8650459396065926	3.007451360853213	422.690673828125	422.7046813964844
1086	422.7147521972656	29.5359228512					1	DETECTED	422.7148 m/z @29.54 [151020OFc1_NvH-0949-Control-28.raw]	422.7147521972656	29.5359228512	3.10294012613333	85.5463939	82.44345377386666	583760.0	1.3997813311594337E8	0	8001	16.065853702186146	0.5142678019792286	0.5733380361501549	422.70477294921875	422.7236633300781
1087	422.7336730957031	29.3479215650667					1	DETECTED	422.7337 m/z @29.35 [151020OFc1_NvH-0949-Control-28.raw]	422.7336730957031	29.3479215650667	2.5720044112	98.8998410909333	96.3278366797333	1.2271272E7	3.748967056293397E8	4	8001	0.06052089856169829	0.532666984676286	1.0476466290082647	422.72369384765625	422.74365234375
1088	422.75677490234375	27.8637612090667					1	DETECTED	422.7568 m/z @27.86 [151020OFc1_NvH-0949-Control-28.raw]	422.75677490234375	27.8637612090667	1.60429420613333	98.1383935472	96.53409934106666	1.9753268E7	7.662532182394677E8	2	8001	0.22616911373262738	0.8736148888549752	0.15736965108989082	422.7469177246094	422.7667236328125
1089	422.7668762207031	32.6762835352					1	DETECTED	422.7669 m/z @32.68 [151020OFc1_NvH-0949-Control-28.raw]	422.7668762207031	32.6762835352	2.1543382608	87.8493050232	85.6949667624	8930490.0	4.568673235019385E8	2	8001	18.215982821445493	0.6525425045168225	0.2955904672475805	422.76678466796875	422.7766418457031
1090	422.77978515625	30.5154333189333					1	DETECTED	422.7798 m/z @30.52 [151020OFc1_NvH-0949-Control-28.raw]	422.77978515625	30.5154333189333	0.718768156	89.1372343058667	88.4184661498667	122809.671875	9.680646802656958E7	0	8001	11.799433480361838	2.0036903570674856	0.0028031600507747467	422.7774963378906	422.78961181640625
1091	422.816162109375	9.513305176					1	DETECTED	422.8162 m/z @9.51 [151020OFc1_NvH-0949-Control-28.raw]	422.816162109375	9.513305176	2.60197063813333	88.9637027005333	86.36173206239998	213552.953125	1.3848022990284523E8	0	8001	0.14991119458510305	2.790112052047238	87.73655061251158	422.8066711425781	422.8260192871094
1092	422.8400573730469	82.1425095304					1	DETECTED	422.8401 m/z @82.14 [151020OFc1_NvH-0949-Control-28.raw]	422.8400573730469	82.1425095304	0.0126320581333333	100.000063639733	99.98743158159967	436174.375	5.638785520221947E8	2	8001	54.99733674981804	0.5905962736391688	0.4414232725408047	422.8359680175781	422.84747314453125
1093	422.85498046875	30.8228771437333					1	DETECTED	422.8550 m/z @30.82 [151020OFc1_NvH-0949-Control-28.raw]	422.85498046875	30.8228771437333	0.426200889333333	96.5846365357333	96.15843564639997	380823.28125	1.127191323866044E8	0	8001	10.22196422102608	0.5029564973508862	0.0013445655734398018	422.85028076171875	422.86468505859375
1094	422.8714599609375	24.3897403205333					1	DETECTED	422.8715 m/z @24.39 [151020OFc1_NvH-0949-Control-28.raw]	422.8714599609375	24.3897403205333	0.0126320581333333	94.5306185394667	94.51798648133337	265461.8125	1.2144071991494961E8	0	8001	14.899049873277004	0.5051925587257862	0.007744578452570629	422.864990234375	422.876220703125
1095	422.88623046875	26.1301849776					1	DETECTED	422.8862 m/z @26.13 [151020OFc1_NvH-0949-Control-28.raw]	422.88623046875	26.1301849776	0.0241695341333333	99.8413093392	99.81713980506666	7385800.5	2.784357461180572E8	3	8001	0.16891430845260658	0.850970651872058	0.03954254496512437	422.87628173828125	422.8962097167969
1096	422.8970947265625	25.1347649605333					1	DETECTED	422.8971 m/z @25.13 [151020OFc1_NvH-0949-Control-28.raw]	422.8970947265625	25.1347649605333	0.0357383784	98.1383935472	98.1026551688	755363.375	1.7971650178235072E8	0	8001	2.5141959113649186	0.5624202728502098	0.013156329162719135	422.896240234375	422.90045166015625
1097	422.91046142578125	47.931121368					1	DETECTED	422.9105 m/z @47.93 [151020OFc1_NvH-0949-Control-28.raw]	422.91046142578125	47.931121368	0.0126320581333333	99.8519259072	99.83929384906666	1576986.25	1.9381538583385918E8	3	8001	0.42957257184432507	0.5128932657694423	0.045477832804863484	422.9004821777344	422.92041015625
1098	422.92529296875	38.4907853442667					1	DETECTED	422.9253 m/z @38.49 [151020OFc1_NvH-0949-Control-28.raw]	422.92529296875	38.4907853442667	0.0126320581333333	99.9788600461333	99.96622798799997	38157.49609375	1.1241031722409046E8	0	8001	88.24431897916281	1.3047774901606266	1.6175417311948246	422.9205627441406	422.9269714355469
1099	422.93701171875	41.3847360365333					1	DETECTED	422.9370 m/z @41.38 [151020OFc1_NvH-0949-Control-28.raw]	422.93701171875	41.3847360365333	0.0126320581333333	99.7671794301333	99.75454737199996	363324.3125	1.2439207934133494E8	0	8001	0.19850169860272615	0.6153956990983559	0.17731129429720366	422.9271545410156	422.9469909667969
1100	422.9558410644531	16.4864142029333					1	DETECTED	422.9558 m/z @16.49 [151020OFc1_NvH-0949-Control-28.raw]	422.9558410644531	16.4864142029333	0.196761892266667	99.9047752554667	99.70801336320004	356836.28125	1.3701771352538034E8	0	8001	0.04328211430956941	0.8535890975109105	4.077958025797034	422.947021484375	422.9658203125
1101	422.97283935546875	13.6040735482667					1	DETECTED	422.9728 m/z @13.60 [151020OFc1_NvH-0949-Control-28.raw]	422.97283935546875	13.6040735482667	0.2200763648	99.6394433698667	99.4193670050667	348929.59375	1.3856737349880403E8	0	8001	0.24932780800208576	0.5315003090776135	2.87850663920745	422.9658508300781	422.97637939453125
1102	422.98638916015625	32.7982318514667					1	DETECTED	422.9864 m/z @32.80 [151020OFc1_NvH-0949-Control-28.raw]	422.98638916015625	32.7982318514667	0.0126320581333333	99.9259106952	99.91327863706667	452740.75	1.2996751868060872E8	0	8001	1.3212175595610631	0.5657983860576502	0.07729873450462335	422.9764099121094	422.9963684082031
1103	422.9987487792969	24.0330734117333					1	DETECTED	422.9987 m/z @24.03 [151020OFc1_NvH-0949-Control-28.raw]	422.9987487792969	24.0330734117333	5.83556810906667	90.3444663117333	84.50889820266663	287460.0625	1.5916235435930896E8	0	8001	0.045117195162585944	2.321991305870999	3.643982611741998	422.9967041015625	422.9989929199219
1104	423.0091247558594	26.6444331597333					1	DETECTED	423.0091 m/z @26.64 [151020OFc1_NvH-0949-Control-28.raw]	423.0091247558594	26.6444331597333	0.116258221066667	99.7989541024	99.68269588133333	723237.8125	1.4349752814811972E8	0	8001	0.04773885277806755	89.16348335181858	0.009589770270596935	422.9991455078125	423.0185852050781
1105	423.0214538574219	17.6128138368					1	DETECTED	423.0215 m/z @17.61 [151020OFc1_NvH-0949-Control-28.raw]	423.0214538574219	17.6128138368	3.1125691848	99.4129621173333	96.3003929325333	61142.5	1.1416266212992404E8	0	8001	0.0966538175559819	4.696682673693513	7.633630866009923	423.0196533203125	423.0314025878906
1106	423.0543212890625	18.1913799354667					1	DETECTED	423.0543 m/z @18.19 [151020OFc1_NvH-0949-Control-28.raw]	423.0543212890625	18.1913799354667	3.645988044	99.9471208626667	96.30113281866669	156582.15625	1.426985892052444E8	0	8001	8.870945319347445	3.6266451030821925	5.584015246534539	423.04437255859375	423.0641784667969
1107	423.0819091796875	46.9745264925333					1	DETECTED	423.0819 m/z @46.97 [151020OFc1_NvH-0949-Control-28.raw]	423.0819091796875	46.9745264925333	0.0357383784	46.9745264925333	46.9387881141333	59448.828125	6.91640234587556E7	0	8001	47.48596865670425	0.5	null	423.0766296386719	423.08233642578125
1108	423.13360595703125	90.3341077096					1	DETECTED	423.1336 m/z @90.33 [151020OFc1_NvH-0949-Control-28.raw]	423.13360595703125	90.3341077096	19.4361638514667	99.1014181408	79.6652542893333	1040781.875	1.2669375398996595E8	0	8001	0.09010842262455299	2.1194853767302533	2.997499941402738	423.1242980957031	423.1432189941406
1109	423.1695556640625	91.0214791122667					1	DETECTED	423.1696 m/z @91.02 [151020OFc1_NvH-0949-Control-28.raw]	423.1695556640625	91.0214791122667	9.3998820744	96.3835467832	86.9836647088	205135.765625	1.2101141344857666E8	3	8001	74.21911034438781	0.5008120302989771	0.0012499671555120568	423.15972900390625	423.17950439453125
1110	423.1898193359375	19.0076999136					1	DETECTED	423.1898 m/z @19.01 [151020OFc1_NvH-0949-Control-28.raw]	423.1898193359375	19.0076999136	4.4419646744	96.362449508	91.9204848336	637921.125	1.5716042046819147E8	5	8001	0.1342849616730888	3.172080639677105	36.91246106867654	423.1800537109375	423.19610595703125
1111	423.2061767578125	91.7967786413333					1	DETECTED	423.2062 m/z @91.80 [151020OFc1_NvH-0949-Control-28.raw]	423.2061767578125	91.7967786413333	3.0163116664	99.607601964	96.5912902976	694681.5	1.4672445855428892E8	0	8001	1.7157574855587256	0.5019849564871961	0.0038388236052024623	423.1961975097656	423.2103576660156
1112	423.2203674316406	26.151237048					1	DETECTED	423.2204 m/z @26.15 [151020OFc1_NvH-0949-Control-28.raw]	423.2203674316406	26.151237048	2.85034031226667	99.9895283904	97.13918807813333	3253374.75	2.2112773367952773E8	3	8001	0.16346347554306107	0.5210648038770732	0.0588575207968837	423.21038818359375	423.22503662109375
1113	423.23504638671875	29.3479215650667					1	DETECTED	423.2350 m/z @29.35 [151020OFc1_NvH-0949-Control-28.raw]	423.23504638671875	29.3479215650667	0.139416939733333	98.8998410909333	98.76042415119996	5283757.0	3.1514544194809973E8	3	8001	0.17259489181886067	10.684043517105348	0.5033006118255353	423.2250671386719	423.2450256347656
1114	423.25494384765625	27.881673064					1	DETECTED	423.2549 m/z @27.88 [151020OFc1_NvH-0949-Control-28.raw]	423.25494384765625	27.881673064	3.08382551973333	95.12294986	92.03912434026668	2162051.5	1.7530618347620645E8	0	8001	7.51253847761366	1.517448924345536	0.7450351365802519	423.24505615234375	423.2554626464844
1115	423.2654724121094	55.3769616117333					1	DETECTED	423.2655 m/z @55.38 [151020OFc1_NvH-0949-Control-28.raw]	423.2654724121094	55.3769616117333	0.208503590133333	99.3916894941333	99.18318590399997	7825560.0	5.044406309391098E8	2	8001	40.67440350587557	0.5141974413843027	0.018459412285049676	423.2554931640625	423.2754211425781
1116	423.2755432128906	19.2881212565333					1	DETECTED	423.2755 m/z @19.29 [151020OFc1_NvH-0949-Control-28.raw]	423.2755432128906	19.2881212565333	4.5083556264	93.3960230738667	88.8876674474667	148043.5	1.0591916219179685E8	0	8001	11.831758449230602	3.6823953081886605	0.003862337200919559	423.2754821777344	423.2845458984375
1117	423.2926940917969	90.3628513810667					1	DETECTED	423.2927 m/z @90.36 [151020OFc1_NvH-0949-Control-28.raw]	423.2926940917969	90.3628513810667	2.70194434586667	99.1014181408	96.39947379493334	33155.34375	1.0712590804873939E8	0	8001	88.69654213988488	0.5498897016082428	0.09960115404806366	423.2870178222656	423.2973937988281
1118	423.3106689453125	90.3628513810667					1	DETECTED	423.3107 m/z @90.36 [151020OFc1_NvH-0949-Control-28.raw]	423.3106689453125	90.3628513810667	90.31647918	95.1866772813333	4.870198101333301	46846.52734375	5175714.923304714	0	8001	0.9412883279897954	52.5120437385311	104.0240874770622	423.30877685546875	423.31353759765625
1119	423.3475646972656	92.3722865021333					1	DETECTED	423.3476 m/z @92.37 [151020OFc1_NvH-0949-Control-28.raw]	423.3475646972656	92.3722865021333	17.2957090768	94.8799036253333	77.5841945485333	123845.9921875	1.2014765631316832E8	0	8001	3.4278399759987934	0.5167003958437898	2.9460110269946935	423.33917236328125	423.35687255859375
1120	423.3904113769531	19.0635369170667					1	DETECTED	423.3904 m/z @19.06 [151020OFc1_NvH-0949-Control-28.raw]	423.3904113769531	19.0635369170667	6.0241382816	94.6943229226667	88.6701846410667	484786.375	1.5432200204656476E8	7	8001	0.1635327353736855	17.26124808773317	11.033460906966639	423.38043212890625	423.400390625
1121	423.4200439453125	91.6979278445333					1	DETECTED	423.4200 m/z @91.70 [151020OFc1_NvH-0949-Control-28.raw]	423.4200439453125	91.6979278445333	1.0131196224	92.478974872	91.4658552496	345115.65625	1.6925826724481222E8	0	8001	74.58061588626512	0.75136275912893	0.824668449102553	423.4100646972656	423.4297790527344
1122	423.4518737792969	19.2605328077333					1	DETECTED	423.4519 m/z @19.26 [151020OFc1_NvH-0949-Control-28.raw]	423.4518737792969	19.2605328077333	0.0588865418666667	100.000063639733	99.94117709786633	208430.34375	1.2382582171297264E8	4	8001	0.17257143203308445	0.6442936804791456	3.8820686849047568	423.4421081542969	423.4578857421875
1123	423.4678955078125	13.5006352541333					1	DETECTED	423.4679 m/z @13.50 [151020OFc1_NvH-0949-Control-28.raw]	423.4678955078125	13.5006352541333	2.652082544	94.7232348416	92.07115229760001	2233357.75	1.4747823908936733E8	0	8001	0.15607145499424746	34.924955533966475	84.5842489148641	423.45794677734375	423.4775390625
1124	423.4801940917969	36.6630002378667					1	DETECTED	423.4802 m/z @36.66 [151020OFc1_NvH-0949-Control-28.raw]	423.4801940917969	36.6630002378667	2.71201058613333	68.1528602133333	65.44084962719997	285213.625	1.0363864599335006E8	0	8001	0.15920897754845242	0.5025974248638027	0.03214087740083122	423.4781188964844	423.4901123046875
1125	423.4935302734375	24.453401764					1	DETECTED	423.4935 m/z @24.45 [151020OFc1_NvH-0949-Control-28.raw]	423.4935302734375	24.453401764	2.69207215466667	95.3291090085333	92.63703685386662	170729.234375	1.1406075503238225E8	0	8001	1.1929047426152586	3.523250323578269	0.9213328202328616	423.4902038574219	423.49993896484375
1126	423.510009765625	26.6750603797333					1	DETECTED	423.5100 m/z @26.68 [151020OFc1_NvH-0949-Control-28.raw]	423.510009765625	26.6750603797333	4.7097015472	95.2973722658667	90.5876707186667	224020.59375	1.2461719730457807E8	0	8001	9.80117522772974	0.5057843579187414	3.923972929655721	423.5000915527344	423.5199890136719
1127	423.52362060546875	47.430402132					1	DETECTED	423.5236 m/z @47.43 [151020OFc1_NvH-0949-Control-28.raw]	423.52362060546875	47.430402132	3.08382551973333	96.5846365357333	93.50081101599997	46165.1171875	1.0021632716892561E8	0	8001	80.11556618205626	1.0877888565100384	1.173341778255916	423.5201721191406	423.53216552734375
1128	423.542236328125	52.7129339322667					1	DETECTED	423.5422 m/z @52.71 [151020OFc1_NvH-0949-Control-28.raw]	423.542236328125	52.7129339322667	3.09335264773333	95.3713712130667	92.27801856533337	239224.078125	1.3228818244722888E8	0	8001	11.072554234346747	1.015172495427277	0.054232039564677245	423.53228759765625	423.5447692871094
1129	423.5548400878906	26.1111766666667					1	DETECTED	423.5548 m/z @26.11 [151020OFc1_NvH-0949-Control-28.raw]	423.5548400878906	26.1111766666667	2.77158947173333	96.9436073272	94.17201785546666	937670.125	1.6040719538763368E8	0	8001	5.924614690470182	0.8790099609327866	0.4225652472814267	423.54486083984375	423.5648193359375
1130	423.56524658203125	6.95514920346667					1	DETECTED	423.5652 m/z @6.96 [151020OFc1_NvH-0949-Control-28.raw]	423.56524658203125	6.95514920346667	4.75691113733333	83.1326003597333	78.37568922239997	590403.625	1.2003161957071592E8	3	8001	18.273433838388677	0.5437156885483936	0.8269881082421348	423.56488037109375	423.5680236816406
1131	423.578125	46.1552936498667					1	DETECTED	423.5781 m/z @46.16 [151020OFc1_NvH-0949-Control-28.raw]	423.578125	46.1552936498667	1.81470434106667	97.4520999130667	95.63739557200003	975008.625	1.461380479942482E8	3	8001	0.12161792095916013	0.5085207221298488	0.04370172365445834	423.5684509277344	423.58782958984375
1132	423.5907897949219	18.9931149392					1	DETECTED	423.5908 m/z @18.99 [151020OFc1_NvH-0949-Control-28.raw]	423.5907897949219	18.9931149392	3.255046796	91.5949226514667	88.3398758554667	302509.65625	1.2871434992271595E8	0	8001	13.049348015853955	1.2562767957063028	0.9275964591035486	423.5881652832031	423.60003662109375
1133	423.6205749511719	37.61380212295					1	DETECTED	423.6206 m/z @37.61 [151020OFc1_NvH-0949-Control-28.raw]	423.6205749511719	37.61380212295	2.430132876	99.6607097341333	97.2305768581333	47775.99609375	1.2439894353613788E8	0	8001	95.12957762040885	1.4393036261810466	1.8783118881187622	423.6107177734375	423.6300964355469
1134	423.6582946777344	37.1479800621333					1	DETECTED	423.6583 m/z @37.15 [151020OFc1_NvH-0949-Control-28.raw]	423.6582946777344	37.1479800621333	3.94538318506667	80.9149191757333	76.96953599066663	134264.796875	1.1590139317948943E8	0	8001	0.3542706041559356	1.1590890958868079	1.318178191773616	423.6484069824219	423.6681213378906
1135	423.70343017578125	27.3027969218667					1	DETECTED	423.7034 m/z @27.30 [151020OFc1_NvH-0949-Control-28.raw]	423.70343017578125	27.3027969218667	3.5426748368	95.4451682293333	91.9024933925333	246572.015625	1.434766024166068E8	3	8001	8.015774795805516	0.522014191002522	0.39825834988138975	423.693603515625	423.7082824707031
1136	423.7183532714844	13.5118771226667					1	DETECTED	423.7184 m/z @13.51 [151020OFc1_NvH-0949-Control-28.raw]	423.7183532714844	13.5118771226667	3.645988044	94.8899058589333	91.2439178149333	2032101.5	1.7813142380797356E8	4	8001	0.13312192119102306	2.3315733603170563	6.04477997896519	423.70843505859375	423.72833251953125
1137	423.7322692871094	18.8418745168					1	DETECTED	423.7323 m/z @18.84 [151020OFc1_NvH-0949-Control-28.raw]	423.7322692871094	18.8418745168	3.19813300106667	99.0270149082667	95.82888190720003	1680210.125	1.6389065866990831E8	2	8001	0.26303962824382765	8.984408263572139	53.31946182524053	423.7283935546875	423.7351379394531
1138	423.7451477050781	35.6409370509333					1	DETECTED	423.7451 m/z @35.64 [151020OFc1_NvH-0949-Control-28.raw]	423.7451477050781	35.6409370509333	2.79106422186667	95.8930148973333	93.10195067546663	5562275.0	2.789488175358263E8	3	8001	0.232162119460547	0.5215977486857872	0.4747375953935515	423.73516845703125	423.7550964355469
1139	423.7672424316406	55.3514204685333					1	DETECTED	423.7672 m/z @55.35 [151020OFc1_NvH-0949-Control-28.raw]	423.7672424316406	55.3514204685333	3.41156996933333	93.7133007253333	90.30173075599997	3519698.25	2.3061458127978358E8	2	8001	0.2192265328838161	0.5130051080301926	0.01350683230771896	423.75726318359375	423.7770690917969
1140	423.7914123535156	19.0635369170667					1	DETECTED	423.7914 m/z @19.06 [151020OFc1_NvH-0949-Control-28.raw]	423.7914123535156	19.0635369170667	3.44912147146667	96.4365502568	92.98742878533334	212228.390625	1.1806935781695424E8	0	8001	0.20154081588475492	0.5022770700056826	0.0074235570456772735	423.78204345703125	423.8013610839844
1141	423.8437805175781	16.8138581042667					1	DETECTED	423.8438 m/z @16.81 [151020OFc1_NvH-0949-Control-28.raw]	423.8437805175781	16.8138581042667	0.0126320581333333	100.000063639733	99.98743158159967	123997.0234375	1.2875755609431928E8	0	8001	0.0787554130988859	3.608021286545852	4.861924914217366	423.83416748046875	423.853759765625
1142	423.8589782714844	37.2946787464					1	DETECTED	423.8590 m/z @37.29 [151020OFc1_NvH-0949-Control-28.raw]	423.8589782714844	37.2946787464	0.0241695341333333	99.9895283904	99.96535885626666	120534.0546875	1.2442695052030559E8	0	8001	28.283719486104506	1.357662282538983	2.351228279090904	423.85382080078125	423.86895751953125
1143	423.86956787109375	41.9326919896					1	DETECTED	423.8696 m/z @41.93 [151020OFc1_NvH-0949-Control-28.raw]	423.86956787109375	41.9326919896	0.0588865418666667	99.6820282645333	99.62314172266663	103903.5234375	1.4958709997236142E8	0	8001	30.535877240485632	1.2264070047157418	1.8879763949244193	423.8689880371094	423.8737487792969
1144	423.8837890625	20.3325806173333					1	DETECTED	423.8838 m/z @20.33 [151020OFc1_NvH-0949-Control-28.raw]	423.8837890625	20.3325806173333	0.0126320581333333	99.9895283904	99.97689633226666	340994.71875	1.3398464741369386E8	0	8001	8.936771348029929	0.5216948040510625	10.516154977497465	423.8739318847656	423.8884582519531
1145	423.8984680175781	13.8597059165333					1	DETECTED	423.8985 m/z @13.86 [151020OFc1_NvH-0949-Control-28.raw]	423.8984680175781	13.8597059165333	0.0241695341333333	99.7140736392	99.68990410506666	3289461.25	2.466996626518446E8	3	8001	0.2580508780927353	2.588952913857789	1.7980240256087754	423.88848876953125	423.908447265625
1146	423.912841796875	46.1457211816					1	DETECTED	423.9128 m/z @46.15 [151020OFc1_NvH-0949-Control-28.raw]	423.912841796875	46.1457211816	0.0702822162666667	99.8942108306667	99.82392861440003	651170.4375	1.575040560043669E8	0	8001	9.940051606233283	0.5796712695726595	0.04618588435841482	423.90850830078125	423.92279052734375
1147	423.9259338378906	15.9982233194667					1	DETECTED	423.9259 m/z @16.00 [151020OFc1_NvH-0949-Control-28.raw]	423.9259338378906	15.9982233194667	0.0588865418666667	99.8519259072	99.79303936533333	170410.71875	1.3267040879062428E8	0	8001	27.99060952813485	0.5027852833819061	0.00782975620811395	423.92315673828125	423.9358825683594
1148	423.9548034667969	15.4889814426667					1	DETECTED	423.9548 m/z @15.49 [151020OFc1_NvH-0949-Control-28.raw]	423.9548034667969	15.4889814426667	0.0126320581333333	99.9895283904	99.97689633226666	89714.15625	1.322847478595484E8	0	8001	3.926437621826201	3.2601837748637936	0.021958843768526165	423.9452819824219	423.9588317871094
1149	423.96893310546875	13.5006352541333					1	DETECTED	423.9689 m/z @13.50 [151020OFc1_NvH-0949-Control-28.raw]	423.96893310546875	13.5006352541333	0.0126320581333333	99.8201348176	99.80750275946667	1172209.0	1.4647005991841644E8	0	8001	0.12283078854155605	156.45654275660112	265.31818654330147	423.9591369628906	423.9789123535156
1150	423.98492431640625	44.1963306344					1	DETECTED	423.9849 m/z @44.20 [151020OFc1_NvH-0949-Control-28.raw]	423.98492431640625	44.1963306344	0.2432963288	99.5754857669333	99.3321894381333	726271.625	1.421026113119401E8	4	8001	0.4446170438258079	0.5145162751759386	5.448483862914697	423.9789733886719	423.994873046875
1151	424.0390319824219	26.0689772088					1	DETECTED	424.0390 m/z @26.07 [151020OFc1_NvH-0949-Control-28.raw]	424.0390319824219	26.0689772088	0.4491593184	99.7354235570667	99.28626423866669	106582.8046875	1.2330330643625212E8	0	8001	9.237191569848445	2.432272141382451	3.4850330863434724	424.029052734375	424.04864501953125
1152	424.05963134765625	37.1980070178667					1	DETECTED	424.0596 m/z @37.20 [151020OFc1_NvH-0949-Control-28.raw]	424.05963134765625	37.1980070178667	0.289117228533333	100.000063639733	99.71094641119967	52920.15625	1.1244471333811593E8	0	8001	72.91502781838528	1.3172584956025624	1.6823923338513498	424.0496826171875	424.0683288574219
1153	424.0783996582031	35.8396593989333					1	DETECTED	424.0784 m/z @35.84 [151020OFc1_NvH-0949-Control-28.raw]	424.0783996582031	35.8396593989333	3.43035107146667	99.5437049285333	96.11335385706663	316172.5	1.294462850462262E8	0	8001	1.0384303101425303	0.6449713546777829	14.18335999507898	424.0687255859375	424.0882263183594
1154	424.1261901855469	90.3341077096					1	DETECTED	424.1262 m/z @90.33 [151020OFc1_NvH-0949-Control-28.raw]	424.1261901855469	90.3341077096	33.7106653490667	98.7302655474667	65.0196001984	554222.1875	9.571328489979687E7	0	8001	0.06919132324587451	1.8543295965472897	1.9133472029676688	424.1163024902344	424.1356506347656
1155	424.1364440917969	90.3060644581333					1	DETECTED	424.1364 m/z @90.31 [151020OFc1_NvH-0949-Control-28.raw]	424.1364440917969	90.3060644581333	45.6576394664	99.777789588	54.120150121600005	37106.14453125	7.881944695707808E7	0	8001	49.271015235104414	0.5504861236594863	0.10019100399613169	424.1364440917969	424.1397399902344
1156	424.1614074707031	91.5135776629333					1	DETECTED	424.1614 m/z @91.51 [151020OFc1_NvH-0949-Control-28.raw]	424.1614074707031	91.5135776629333	5.9954389296	99.6500619490667	93.6546230194667	66412.0703125	1.1629437522523776E8	0	8001	1.232093275526637	0.5154892012142662	0.036373991538654664	424.1514587402344	424.17138671875
1157	424.1820068359375	90.6357111274667					1	DETECTED	424.1820 m/z @90.64 [151020OFc1_NvH-0949-Control-28.raw]	424.1820068359375	90.6357111274667	6.51263740346667	99.0588939525333	92.54625654906663	133088.03125	1.1599254366797985E8	0	8001	0.13522069115246893	0.5511487614925227	0.014622746916228876	424.1722106933594	424.1883239746094
1158	424.198486328125	91.7967786413333					1	DETECTED	424.1985 m/z @91.80 [151020OFc1_NvH-0949-Control-28.raw]	424.198486328125	91.7967786413333	2.18535224613333	95.2973722658667	93.11202001973336	285401.09375	1.4624403547767138E8	3	8001	0.06396714102795897	0.500884853757267	0.0012140289680631457	424.18853759765625	424.2084045410156
1159	424.2184143066406	90.31647918					1	DETECTED	424.2184 m/z @90.32 [151020OFc1_NvH-0949-Control-28.raw]	424.2184143066406	90.31647918	2.2880765112	99.8731030890667	97.5850265778667	2586454.25	2.6497883237957707E8	2	8001	63.63983700639152	0.5013507302688108	0.0010092475260322098	424.20843505859375	424.2283935546875
1160	424.2289733886719	10.3445270557333					1	DETECTED	424.2290 m/z @10.34 [151020OFc1_NvH-0949-Control-28.raw]	424.2289733886719	10.3445270557333	3.78657196213333	97.5262777885333	93.73970582639998	2192576.0	2.4796729572912627E8	2	8001	30.57464047543185	0.5310468799918915	86.0166318674644	424.2284240722656	424.2366638183594
1161	424.2466735839844	35.611116484					1	DETECTED	424.2467 m/z @35.61 [151020OFc1_NvH-0949-Control-28.raw]	424.2466735839844	35.611116484	2.7812619344	99.5754857669333	96.7942238325333	2903504.75	2.6820487129831165E8	2	8001	2.755556432732405	0.5905699032342432	0.45440596278108925	424.2366943359375	424.2566223144531
1162	424.2691650390625	55.338273076					1	DETECTED	424.2692 m/z @55.34 [151020OFc1_NvH-0949-Control-28.raw]	424.2691650390625	55.338273076	3.24504677973333	94.8106795042667	91.56563272453337	908484.125	1.6760777268011943E8	0	8001	0.21660114868861058	1.2775690698101112	1.1225445002978385	424.25921630859375	424.2789306640625
1163	424.327392578125	91.6979278445333					1	DETECTED	424.3274 m/z @91.70 [151020OFc1_NvH-0949-Control-28.raw]	424.327392578125	91.6979278445333	53.278742184	92.3722865021333	39.093544318133304	137075.40625	4.798047065921771E7	0	8001	0.25880760038515405	0.5087763268013871	0.45616061833740523	424.31939697265625	424.3370056152344
1164	424.3630676269531	91.9000278834667					1	DETECTED	424.3631 m/z @91.90 [151020OFc1_NvH-0949-Control-28.raw]	424.3630676269531	91.9000278834667	3.96370972293333	98.8784375058667	94.91472778293337	182066.109375	1.544720474113141E8	0	8001	0.23047028359953003	0.539678768501886	0.34247598773504634	424.3540344238281	424.372314453125
1165	424.4128112792969	35.9199585210667					1	DETECTED	424.4128 m/z @35.92 [151020OFc1_NvH-0949-Control-28.raw]	424.4128112792969	35.9199585210667	0.5173791784	96.4258797408	95.9085005624	174744.828125	1.4813785970760778E8	0	8001	11.306671756928381	1.6187074305636093	0.04322305281213734	424.4029846191406	424.42279052734375
1166	424.46063232421875	39.4290998237333					1	DETECTED	424.4606 m/z @39.43 [151020OFc1_NvH-0949-Control-28.raw]	424.46063232421875	39.4290998237333	3.02601191226667	98.8149625981333	95.78895068586664	189989.671875	1.1931124289651883E8	0	8001	20.29338157174979	1.5196876263777617	0.00657400208799329	424.4508056640625	424.46319580078125
1167	424.47320556640625	15.0825984373333					1	DETECTED	424.4732 m/z @15.08 [151020OFc1_NvH-0949-Control-28.raw]	424.47320556640625	15.0825984373333	2.91891523626667	96.5740344357333	93.65511919946663	1047759.875	1.3932803313275647E8	0	8001	0.12390141846085179	0.8154812143700941	0.029596798666659967	424.463623046875	424.48309326171875
1168	424.4940490722656	30.4025884954667					1	DETECTED	424.4940 m/z @30.40 [151020OFc1_NvH-0949-Control-28.raw]	424.4940490722656	30.4025884954667	3.0358182408	96.3519162386667	93.3160979978667	2787321.75	1.6348369228100914E8	0	8001	0.1791877023079529	0.9700270940885076	69.4080294561181	424.4842529296875	424.5037841796875
1169	424.5062255859375	31.7370274992					1	DETECTED	424.5062 m/z @31.74 [151020OFc1_NvH-0949-Control-28.raw]	424.5062255859375	31.7370274992	3.0065078424	85.8306616890667	82.8241538466667	148022.59375	1.4558458918767926E8	0	8001	20.132108328032615	1.6346419537841217	0.009910127694032692	424.5040588378906	424.515625
1170	424.52716064453125	16.6214711928					1	DETECTED	424.5272 m/z @16.62 [151020OFc1_NvH-0949-Control-28.raw]	424.52716064453125	16.6214711928	2.66204308533333	99.218343876	96.55630079066668	68138.2578125	1.1610116243259479E8	0	8001	null	3.4584619100198055	0.02387534841956672	424.517333984375	424.5332946777344
1171	424.5435485839844	16.3701944296					1	DETECTED	424.5435 m/z @16.37 [151020OFc1_NvH-0949-Control-28.raw]	424.5435485839844	16.3701944296	5.83556810906667	89.3987106536	83.56314254453333	307679.8125	1.3389523989909387E8	3	8001	0.11613110409720662	0.9806374439107041	28.62032969979735	424.5335998535156	424.548828125
1172	424.5589599609375	22.090389344					1	DETECTED	424.5590 m/z @22.09 [151020OFc1_NvH-0949-Control-28.raw]	424.5589599609375	22.090389344	3.8331755768	88.3398076784	84.5066321016	2231769.75	1.9869628412268126E8	3	8001	0.142056690975501	0.5099568958612344	0.6354549812729688	424.5492248535156	424.5688781738281
1173	424.57098388671875	26.4854724424					1	DETECTED	424.5710 m/z @26.49 [151020OFc1_NvH-0949-Control-28.raw]	424.57098388671875	26.4854724424	1.80441481573333	53.935428648	52.13101383226667	202429.015625	8.710013527619466E7	0	8001	18.07731971506565	1.316612526268964	0.741127120263869	424.5690002441406	424.571044921875
1174	424.5810852050781	44.4779383976					1	DETECTED	424.5811 m/z @44.48 [151020OFc1_NvH-0949-Control-28.raw]	424.5810852050781	44.4779383976	3.4396616312	96.6697332064	93.2300715752	2493534.25	1.7691101988457137E8	3	8001	0.17587005358325314	0.5308288613656114	0.03703487702481678	424.5711364746094	424.5906982421875
1175	424.5954284667969	47.7355341376					1	DETECTED	424.5954 m/z @47.74 [151020OFc1_NvH-0949-Control-28.raw]	424.5954284667969	47.7355341376	1.00216777946667	95.2069648741333	94.20479709466663	186819.296875	1.3602521535110435E8	0	8001	31.581724851966328	1.2476293284185132	1.5010573843904866	424.5915222167969	424.6053771972656
1176	424.68658447265625	26.2374025357333					1	DETECTED	424.6866 m/z @26.24 [151020OFc1_NvH-0949-Control-28.raw]	424.68658447265625	26.2374025357333	3.40220578133333	92.1796993965333	88.77749361519996	306173.78125	1.2133399426906359E8	0	8001	0.07517811812857289	0.5044943130193635	0.01905636529745355	424.6772155761719	424.696533203125
1177	424.6993408203125	46.8576597242667					1	DETECTED	424.6993 m/z @46.86 [151020OFc1_NvH-0949-Control-28.raw]	424.6993408203125	46.8576597242667	5.4992027848	73.7087699621333	68.2095671773333	63503.37890625	1.3298402501742622E8	0	8001	59.85638629221077	0.824614507223596	0.8128363108692155	424.69659423828125	424.6995849609375
1178	424.7095947265625	27.8637612090667					1	DETECTED	424.7096 m/z @27.86 [151020OFc1_NvH-0949-Control-28.raw]	424.7095947265625	27.8637612090667	2.21597245093333	91.8901863202667	89.67421386933336	5762485.0	2.9063559356312174E8	2	8001	0.11329927357734704	0.5454089772761588	0.6222771739790328	424.69964599609375	424.7195739746094
1179	424.7205810546875	23.1119117362667					1	DETECTED	424.7206 m/z @23.11 [151020OFc1_NvH-0949-Control-28.raw]	424.7205810546875	23.1119117362667	6.53098474666667	52.4528998370667	45.921915090400034	299785.03125	8.012210176465882E7	0	8001	28.878060226401697	0.5585488952822087	0.24136757504972398	424.7196044921875	424.7208557128906
1180	424.7308654785156	41.2327207477333					1	DETECTED	424.7309 m/z @41.23 [151020OFc1_NvH-0949-Control-28.raw]	424.7308654785156	41.2327207477333	0.9579887952	95.7941812357333	94.83619244053331	2.0829684E7	6.418646121408165E8	2	8001	0.28130998181426037	0.5124957754789934	0.03655364731888844	424.72088623046875	424.7408447265625
1181	424.7445983886719	30.4025884954667					1	DETECTED	424.7446 m/z @30.40 [151020OFc1_NvH-0949-Control-28.raw]	424.7445983886719	30.4025884954667	2.4105331	99.271668432	96.861135332	2503239.0	1.8354226182562253E8	0	8001	0.14024124557264628	1.7376540327429106	18.24169508034497	424.7408752441406	424.75457763671875
1182	424.7660217285156	50.3384296186667					1	DETECTED	424.7660 m/z @50.34 [151020OFc1_NvH-0949-Control-28.raw]	424.7660217285156	50.3384296186667	3.08382551973333	99.218343876	96.13451835626668	632819.875	1.352223490163668E8	2	8001	32.42757791274711	0.5063738630264226	0.007530323552049515	424.756103515625	424.7752685546875
1183	424.8280944824219	29.1425838461333					1	DETECTED	424.8281 m/z @29.14 [151020OFc1_NvH-0949-Control-28.raw]	424.8280944824219	29.1425838461333	0.0126320581333333	100.000063639733	99.98743158159967	77799.0390625	1.3141082998342143E8	0	8001	0.5084958893894189	1.6887655844261273	2.455173447053991	424.8184509277344	424.8378601074219
1184	424.8533630371094	26.1875071941333					1	DETECTED	424.8534 m/z @26.19 [151020OFc1_NvH-0949-Control-28.raw]	424.8533630371094	26.1875071941333	0.0126320581333333	100.000063639733	99.98743158159967	323124.15625	1.269033685948498E8	0	8001	0.1137016313336936	0.5564125965005255	1.5194057247970922	424.8433837890625	424.8631896972656
1185	424.86920166015625	29.0153333562667					1	DETECTED	424.8692 m/z @29.02 [151020OFc1_NvH-0949-Control-28.raw]	424.86920166015625	29.0153333562667	0.0126320581333333	100.000063639733	99.98743158159967	260335.5625	1.2887977518283921E8	3	8001	17.70504636762697	0.5068578419826842	0.5242624975741018	424.8633728027344	424.8761901855469
1186	424.8862609863281	6.16419315066667					1	DETECTED	424.8863 m/z @6.16 [151020OFc1_NvH-0949-Control-28.raw]	424.8862609863281	6.16419315066667	0.208503590133333	99.7671794301333	99.55867583999996	277795.5	1.3110746652549614E8	3	8001	10.230221734010863	40.59116941658792	1.0796645839443757	424.8763427734375	424.8885498046875
1187	424.8985595703125	38.3650143477333					1	DETECTED	424.8986 m/z @38.37 [151020OFc1_NvH-0949-Control-28.raw]	424.8985595703125	38.3650143477333	0.0126320581333333	100.000063639733	99.98743158159967	2702671.25	2.3164809316331837E8	3	8001	16.217099891898417	0.508669104968908	1.809778384405127	424.8885803222656	424.9083557128906
1188	424.9156799316406	44.4329570149333					1	DETECTED	424.9157 m/z @44.43 [151020OFc1_NvH-0949-Control-28.raw]	424.9156799316406	44.4329570149333	0.1277900272	99.9576413216	99.82985129439999	1614011.75	1.554549175639107E8	0	8001	0.16262508477038295	0.5809238259728776	0.008530345420728978	424.9085693359375	424.9255676269531
1189	424.9360046386719	51.3334308408					1	DETECTED	424.9360 m/z @51.33 [151020OFc1_NvH-0949-Control-28.raw]	424.9360046386719	51.3334308408	0.0126320581333333	100.000063639733	99.98743158159967	181521.34375	1.1543238777476573E8	0	8001	0.27854483671714547	0.9349092439620537	0.014674339258505047	424.9261474609375	424.94598388671875
1190	424.9597473144531	28.4299548834667					1	DETECTED	424.9597 m/z @28.43 [151020OFc1_NvH-0949-Control-28.raw]	424.9597473144531	28.4299548834667	0.0126320581333333	99.8942108306667	99.88157877253336	292368.0625	1.1286994216438694E8	0	8001	0.07238142677847037	0.5027940584119582	0.721733337280362	424.95013427734375	424.9648132324219
1191	424.974853515625	18.7759152064					1	DETECTED	424.9749 m/z @18.78 [151020OFc1_NvH-0949-Control-28.raw]	424.974853515625	18.7759152064	0.0126320581333333	99.9682848725333	99.95565281439997	585484.8125	1.3571813238955843E8	4	8001	9.012385487567478	0.8220878888410506	0.00946258189985373	424.9649353027344	424.9847717285156
1192	424.9953918457031	30.4025884954667					1	DETECTED	424.9954 m/z @30.40 [151020OFc1_NvH-0949-Control-28.raw]	424.9953918457031	30.4025884954667	0.0126320581333333	99.9576413216	99.94500926346666	1209158.375	1.387201359714271E8	0	8001	0.11881668090424569	0.7789108316492838	0.10046642958966595	424.9855041503906	425.0048522949219
1193	425.02099609375	26.1978321517333					1	DETECTED	425.0210 m/z @26.20 [151020OFc1_NvH-0949-Control-28.raw]	425.02099609375	26.1978321517333	0.0588865418666667	99.9047752554667	99.84588871360003	197672.03125	1.220025787401665E8	0	8001	3.126620922650151	1.2110691015620056	52.31422916474446	425.01116943359375	425.0307922363281
1194	425.03253173828125	72.8100533354667					1	DETECTED	425.0325 m/z @72.81 [151020OFc1_NvH-0949-Control-28.raw]	425.03253173828125	72.8100533354667	1.08948988053333	99.8201348176	98.73064493706667	82225.90625	1.2220415080459282E8	0	8001	0.7193779609485631	0.6883008176525653	0.3766016353051307	425.0312805175781	425.04241943359375
1195	425.166259765625	91.0124896346667					1	DETECTED	425.1663 m/z @91.01 [151020OFc1_NvH-0949-Control-28.raw]	425.166259765625	91.0124896346667	3.3645036824	97.5897956005333	94.2252919181333	94719.828125	1.2862715479251906E8	0	8001	0.03224119418713656	0.5375211472026785	0.07504229440535709	425.1569519042969	425.17620849609375
1196	425.18829345703125	26.2118946450667					1	DETECTED	425.1883 m/z @26.21 [151020OFc1_NvH-0949-Control-28.raw]	425.18829345703125	26.2118946450667	0.0357383784	97.5262777885333	97.49053941013331	123428.6015625	1.1407745349471657E8	0	8001	12.268883736143378	2.4617747309494913	5.955624737494792	425.1783142089844	425.1883239746094
1197	425.1983337402344	21.9159707472					1	DETECTED	425.1983 m/z @21.92 [151020OFc1_NvH-0949-Control-28.raw]	425.1983337402344	21.9159707472	4.67158072746667	99.6607097341333	94.98912900666663	158996.71875	1.335562085288392E8	0	8001	27.55205813946525	3.709178248576738	0.26347366813348094	425.1884460449219	425.20123291015625
1198	425.21124267578125	27.8637612090667					1	DETECTED	425.2112 m/z @27.86 [151020OFc1_NvH-0949-Control-28.raw]	425.21124267578125	27.8637612090667	3.458267028	99.9365416304	96.4782746024	2396294.75	2.341133000343553E8	2	8001	0.16802016537597098	0.5427863581510678	0.5963488841094129	425.2012634277344	425.2212219238281
1199	425.22210693359375	30.9102492941333					1	DETECTED	425.2221 m/z @30.91 [151020OFc1_NvH-0949-Control-28.raw]	425.22210693359375	30.9102492941333	4.0009842272	90.3541243594667	86.3531401322667	699009.375	2.3414583681659248E8	0	8001	10.572619814732509	0.6461984273154829	0.18737434827594357	425.22125244140625	425.2221374511719
1200	425.2321472167969	41.2327207477333					1	DETECTED	425.2321 m/z @41.23 [151020OFc1_NvH-0949-Control-28.raw]	425.2321472167969	41.2327207477333	2.9675391424	98.5021478077333	95.5346086653333	9851416.0	5.572486379534519E8	2	8001	0.20351032139514302	0.5155440279032455	0.04303027369197904	425.22216796875	425.24212646484375
1201	425.2456359863281	32.073125724					1	DETECTED	425.2456 m/z @32.07 [151020OFc1_NvH-0949-Control-28.raw]	425.2456359863281	32.073125724	1.97966732773333	96.298996012	94.31932868426668	4501760.0	2.7580925223333555E8	2	8001	3.1647707512847276	1.3013465273059062	0.13671365280667025	425.2421569824219	425.255615234375
1202	425.2578430175781	51.0216135093333					1	DETECTED	425.2578 m/z @51.02 [151020OFc1_NvH-0949-Control-28.raw]	425.2578430175781	51.0216135093333	3.16040570346667	89.377073436	86.21666773253334	488617.75	1.4283765819040948E8	2	8001	11.549956016503934	0.5058413812294721	0.016058407388147636	425.25567626953125	425.267822265625
1203	425.2732238769531	17.9535390592					1	DETECTED	425.2732 m/z @17.95 [151020OFc1_NvH-0949-Control-28.raw]	425.2732238769531	17.9535390592	3.15098324	96.2671211752	93.1161379352	344848.1875	1.384220290939446E8	0	8001	0.06203896408564802	6.657539104001236	0.3735576617132518	425.2679443359375	425.2830810546875
1204	425.2895202636719	91.3675360261333					1	DETECTED	425.2895 m/z @91.37 [151020OFc1_NvH-0949-Control-28.raw]	425.2895202636719	91.3675360261333	4.36688458826667	94.5888280877333	90.22194349946663	39275.08203125	9.981011194702579E7	0	8001	0.07512328586356887	0.5185130341460751	0.037026068292150265	425.28509521484375	425.2994079589844
1205	425.31072998046875	90.4560130456					1	DETECTED	425.3107 m/z @90.46 [151020OFc1_NvH-0949-Control-28.raw]	425.31072998046875	90.4560130456	0.0816297994666667	99.9365416304	99.85491183093333	271804.3125	1.208522273457543E8	0	8001	0.1278840938247896	0.5059885821907765	0.951487658265977	425.3029479980469	425.31884765625
1206	425.3262634277344	91.5461816757333					1	DETECTED	425.3263 m/z @91.55 [151020OFc1_NvH-0949-Control-28.raw]	425.3262634277344	91.5461816757333	15.2017367762667	92.5012645272	77.2995277509333	68942.9453125	1.1532731663177896E8	0	8001	0.06536695981550622	0.5062550906796454	0.012510181359290646	425.3251037597656	425.3355712890625
1207	425.3626403808594	92.3722865021333					1	DETECTED	425.3626 m/z @92.37 [151020OFc1_NvH-0949-Control-28.raw]	425.3626403808594	92.3722865021333	0.0126320581333333	100.000063639733	99.98743158159967	205625.875	1.3513096607386804E8	0	8001	0.8716716820246404	5.298314755298048	0.01129614346528919	425.3535461425781	425.3725891113281
1208	425.4191589355469	9.7627107072					1	DETECTED	425.4192 m/z @9.76 [151020OFc1_NvH-0949-Control-28.raw]	425.4191589355469	9.7627107072	3.86107946853333	99.6820282645333	95.82094879599997	92093.6328125	1.341180087753387E8	0	8001	0.10547145597324814	0.5853914758105079	0.4725337553217352	425.4100341796875	425.428955078125
1209	425.45660400390625	37.2489016474667					1	DETECTED	425.4566 m/z @37.25 [151020OFc1_NvH-0949-Control-28.raw]	425.45660400390625	37.2489016474667	3.19813300106667	99.9365416304	96.73840862933334	179830.453125	1.2904006426418912E8	2	8001	43.03741806852939	1.707470269966659	0.22827383237803195	425.4468078613281	425.4653625488281
1210	425.4753723144531	11.9195863738667					1	DETECTED	425.4754 m/z @11.92 [151020OFc1_NvH-0949-Control-28.raw]	425.4753723144531	11.9195863738667	3.70225233333333	99.607601964	95.90534963066666	975728.0	1.522021390479844E8	4	8001	22.978586257845087	6.84415639137465	4.568733281373814	425.46539306640625	425.48382568359375
[truncated: 32,318 more rows]
