# Supplementary material for: MSFC: a new feature construction method for accurate diagnosis of mass spectrometry data
Source: Sci Rep. 2023 Sep 21;13:15694. doi: 10.1038/s41598-023-42395-5 (PMC10514077; doi:10.1038/s41598-023-42395-5)
Supplement: Supplementary file 1 — Supplementary Information. [file 41598_2023_42395_MOESM1_ESM.zip › dataset/CRLM dataset/control/control29.csv]

row ID	row m/z	row retention time	row identity (main ID)	row identity (all IDs)	row identity (main ID + details)	row comment	row number of detected peaks	151020OFc1_NvH-0949-Control-29.raw Peak status	151020OFc1_NvH-0949-Control-29.raw Peak name	151020OFc1_NvH-0949-Control-29.raw Peak m/z	151020OFc1_NvH-0949-Control-29.raw Peak RT	151020OFc1_NvH-0949-Control-29.raw Peak RT start	151020OFc1_NvH-0949-Control-29.raw Peak RT end	151020OFc1_NvH-0949-Control-29.raw Peak duration time	151020OFc1_NvH-0949-Control-29.raw Peak height	151020OFc1_NvH-0949-Control-29.raw Peak area	151020OFc1_NvH-0949-Control-29.raw Peak charge	151020OFc1_NvH-0949-Control-29.raw Peak # data points	151020OFc1_NvH-0949-Control-29.raw Peak FWHM	151020OFc1_NvH-0949-Control-29.raw Peak tailing factor	151020OFc1_NvH-0949-Control-29.raw Peak asymmetry factor	151020OFc1_NvH-0949-Control-29.raw Peak m/z min	151020OFc1_NvH-0949-Control-29.raw Peak m/z max
1	400.01873779296875	26.9424530973333					1	DETECTED	400.0187 m/z @26.94 [151020OFc1_NvH-0949-Control-29.raw]	400.01873779296875	26.9424530973333	0.329913756266667	99.9741292792	99.64421552293334	208826.546875	1.3011297903220032E8	0	7635	0.32649735556844206	2.5996103134552975	9.819467945197227	400.0088195800781	400.0277099609375
2	400.037841796875	43.0861349997333					1	DETECTED	400.0378 m/z @43.09 [151020OFc1_NvH-0949-Control-29.raw]	400.037841796875	43.0861349997333	0.0192839784	99.9187836592	99.8994996808	289934.96875	1.3704935444086334E8	0	7635	0.3401936567221995	0.9522780922317897	407.4455364520754	400.0278625488281	400.0471496582031
3	400.124755859375	91.0375803888					1	DETECTED	400.1248 m/z @91.04 [151020OFc1_NvH-0949-Control-29.raw]	400.124755859375	91.0375803888	0.658182971733333	98.6330775056	97.97489453386666	89852.7578125	1.111949864058844E8	0	7635	0.9866422587693506	0.5420200694730772	0.0026939941273723942	400.1162414550781	400.13330078125
4	400.15826416015625	91.0237140685333					1	DETECTED	400.1583 m/z @91.02 [151020OFc1_NvH-0949-Control-29.raw]	400.15826416015625	91.0237140685333	1.12164203386667	98.8317256648	97.71008363093334	99617.1484375	1.3381267644279967E8	0	7635	0.7196163585678192	0.5434250925454527	0.0031469585897995925	400.14886474609375	400.1679382324219
5	400.185302734375	17.6497995021333					1	DETECTED	400.1853 m/z @17.65 [151020OFc1_NvH-0949-Control-29.raw]	400.185302734375	17.6497995021333	3.626687624	99.9631213045333	96.3364336805333	507196.0	1.3347720494682507E8	0	7635	0.2061645173238844	0.5272069424440258	2.884450155464018	400.1753234863281	400.18768310546875
6	400.1977233886719	24.6246982376					1	DETECTED	400.1977 m/z @24.62 [151020OFc1_NvH-0949-Control-29.raw]	400.1977233886719	24.6246982376	3.05855238746667	99.8967383701333	96.83818598266663	814135.1875	1.6431680384208512E8	0	7635	0.11758468511424525	0.5342723278296952	0.375660809040643	400.18780517578125	400.2021789550781
7	400.21221923828125	23.4502071981333					1	DETECTED	400.2122 m/z @23.45 [151020OFc1_NvH-0949-Control-29.raw]	400.21221923828125	23.4502071981333	2.4926710184	99.0299026498667	96.5372316314667	9479799.0	4.7529641881291205E8	3	7635	0.24926493260617022	1.2853704883512276	1.5735527884794032	400.2022399902344	400.2221984863281
8	400.22674560546875	20.8442388544					1	DETECTED	400.2267 m/z @20.84 [151020OFc1_NvH-0949-Control-29.raw]	400.22674560546875	20.8442388544	2.77865139813333	98.2267759245333	95.44812452639997	3646018.0	3.36073223145267E8	2	7635	1.0307952782405572	0.5368034016763369	143.11546768859188	400.22222900390625	400.2312927246094
9	400.2413024902344	35.4038599146667					1	DETECTED	400.2413 m/z @35.40 [151020OFc1_NvH-0949-Control-29.raw]	400.2413024902344	35.4038599146667	0.860547379466667	99.8522972437333	98.99174986426664	1.22768216E8	2.574295084972206E9	3	7635	0.24562723960385568	1.105782883499924	1.1370773313600095	400.2313232421875	400.25128173828125
10	400.2548522949219	23.1293876493333					1	DETECTED	400.2549 m/z @23.13 [151020OFc1_NvH-0949-Control-29.raw]	400.2548522949219	23.1293876493333	3.5152951424	93.000356552	89.4850614096	374351.375	1.556175547311251E8	0	7635	69.21915779916613	4.354065248589449	20.124193918531134	400.2513122558594	400.25494384765625
11	400.26495361328125	40.3354913154667					1	DETECTED	400.2650 m/z @40.34 [151020OFc1_NvH-0949-Control-29.raw]	400.26495361328125	40.3354913154667	3.9894606056	99.4619726978667	95.4725120922667	1509694.375	1.899186199348957E8	2	7635	0.14824861766229702	5.358832472948133	1.215986465709217	400.2549743652344	400.27459716796875
12	400.2773132324219	20.1937624096					1	DETECTED	400.2773 m/z @20.19 [151020OFc1_NvH-0949-Control-29.raw]	400.2773132324219	20.1937624096	3.3754320136	91.3916639328	88.0162319192	356905.59375	1.2741796461021283E8	0	7635	0.13072615254171183	0.5247147674871204	0.9208993150406507	400.2749938964844	400.2868347167969
13	400.3060607910156	91.5113019152					1	DETECTED	400.3061 m/z @91.51 [151020OFc1_NvH-0949-Control-29.raw]	400.3060607910156	91.5113019152	1.46510971493333	92.3816921832	90.91658246826667	104904.9921875	1.0558666060398248E8	0	7635	1.021558227734758	0.5048330209569785	1.81243431355459	400.29632568359375	400.3160095214844
14	400.3421936035156	90.9901414					1	DETECTED	400.3422 m/z @90.99 [151020OFc1_NvH-0949-Control-29.raw]	400.3421936035156	90.9901414	0.0073772776	99.9961290864	99.9887518088	82225.3984375	1.2502592013375762E8	0	7635	0.39776692232119615	0.5299566091645438	0.09081008037117375	400.3330383300781	400.35137939453125
15	400.4178161621094	11.0695608725333					1	DETECTED	400.4178 m/z @11.07 [151020OFc1_NvH-0949-Control-29.raw]	400.4178161621094	11.0695608725333	3.49666038506667	96.5602538221333	93.06359343706663	64182.0703125	1.2536458304529358E8	0	7635	0.063014038939885	6.144514482336694	0.0013183227825177687	400.415771484375	400.4277648925781
16	400.44390869140625	36.8309769216					1	DETECTED	400.4439 m/z @36.83 [151020OFc1_NvH-0949-Control-29.raw]	400.44390869140625	36.8309769216	2.2843067816	96.5490538114667	94.26474702986671	362663.15625	1.3526689376308143E8	0	7635	0.1882863624581077	2.0937439809557774	476.05353773056873	400.4339294433594	400.4537658691406
17	400.4604187011719	13.2880692730667					1	DETECTED	400.4604 m/z @13.29 [151020OFc1_NvH-0949-Control-29.raw]	400.4604187011719	13.2880692730667	2.7092789104	97.1522737698667	94.4429948594667	207299.1875	1.1871894293235412E8	0	7635	6.48309165790196	2.5564981115579526	1.3906448016028365	400.45391845703125	400.4631652832031
18	400.473388671875	20.0930702130667					1	DETECTED	400.4734 m/z @20.09 [151020OFc1_NvH-0949-Control-29.raw]	400.473388671875	20.0930702130667	3.75797203653333	99.5840777456	95.82610570906667	1236137.125	2.040956208758247E8	4	7635	1.730233892540216	3.728902350276414	9.656888342471403	400.4634704589844	400.4832458496094
19	400.4960632324219	10.3494422912					1	DETECTED	400.4961 m/z @10.35 [151020OFc1_NvH-0949-Control-29.raw]	400.4960632324219	10.3494422912	3.1615765944	97.8321071952	94.67053060079999	857462.625	1.5414321604702395E8	0	7635	0.22666235031418047	37.42080426792481	0.9982174398218746	400.48614501953125	400.5050964355469
20	400.5195617675781	17.6254021322667					1	DETECTED	400.5196 m/z @17.63 [151020OFc1_NvH-0949-Control-29.raw]	400.5195617675781	17.6254021322667	4.4541947576	72.6014864578667	68.14729170026669	400748.53125	1.2629949724032159E8	0	7635	2.228148901923129	0.6691146375785565	0.4548611593807063	400.5097351074219	400.529541015625
21	400.5413513183594	10.8767400253333					1	DETECTED	400.5414 m/z @10.88 [151020OFc1_NvH-0949-Control-29.raw]	400.5413513183594	10.8767400253333	3.7009223592	97.7224113157333	94.02148895653329	781503.5	1.5019544544354737E8	3	7635	0.13887417480362352	4.454293131556693	35.28251793970764	400.5313720703125	400.5513000488281
22	400.5585021972656	48.2288232029333					1	DETECTED	400.5585 m/z @48.23 [151020OFc1_NvH-0949-Control-29.raw]	400.5585021972656	48.2288232029333	3.366169404	98.6883688770667	95.32219947306669	529098.4375	1.55337365723671E8	0	7635	25.47255426036761	1.2642847032838396	0.008808991965972552	400.5513610839844	400.5628356933594
23	400.5728454589844	35.4038599146667					1	DETECTED	400.5728 m/z @35.40 [151020OFc1_NvH-0949-Control-29.raw]	400.5728454589844	35.4038599146667	0.797437684	99.5173964453333	98.7199587613333	8.490792E7	1.815040030853752E9	3	7635	0.5132771799216727	1.0594909545149807	1.1011622780557728	400.5628662109375	400.58282470703125
24	400.5834045410156	23.7118292301333					1	DETECTED	400.5834 m/z @23.71 [151020OFc1_NvH-0949-Control-29.raw]	400.5834045410156	23.7118292301333	3.366169404	93.8405131848	90.4743437808	617889.0625	1.2323575668661079E8	0	7635	0.14526495982850918	0.9148137804840325	0.03572359467035926	400.5828552246094	400.5933532714844
25	400.5972900390625	5.5594288056					1	DETECTED	400.5973 m/z @5.56 [151020OFc1_NvH-0949-Control-29.raw]	400.5972900390625	5.5594288056	4.77919767253333	95.7725580898667	90.99336041733338	86312.9921875	1.2774647614616615E8	0	7635	0.13014589888856776	0.8142811165020559	6.753426537701039	400.59344482421875	400.5984191894531
26	400.60845947265625	31.6745787634667					1	DETECTED	400.6085 m/z @31.67 [151020OFc1_NvH-0949-Control-29.raw]	400.60845947265625	31.6745787634667	3.7009223592	97.0967160426667	93.3957936834667	488748.78125	1.295128312812025E8	0	7635	0.1706418320422287	0.9852342623085615	1.2405424055020455	400.59857177734375	400.6184387207031
27	400.6250915527344	24.8067168248					1	DETECTED	400.6251 m/z @24.81 [151020OFc1_NvH-0949-Control-29.raw]	400.6250915527344	24.8067168248	4.02631851466667	82.6428879773333	78.61656946266663	306566.6875	1.4114158571856895E8	0	7635	0.049568438584657315	0.5078829700876096	18.11029053137223	400.61846923828125	400.6332092285156
28	400.6441650390625	36.7472510194667					1	DETECTED	400.6442 m/z @36.75 [151020OFc1_NvH-0949-Control-29.raw]	400.6441650390625	36.7472510194667	3.923965652	97.3067574978667	93.38279184586669	443567.65625	1.4558781031649712E8	0	7635	0.16704417408453764	0.5025521121084454	1.3878730751270354	400.6346435546875	400.6537780761719
29	400.6567077636719	18.9925433048					1	DETECTED	400.6567 m/z @18.99 [151020OFc1_NvH-0949-Control-29.raw]	400.6567077636719	18.9925433048	4.68394683733333	84.1139691493333	79.43002231199998	70137.75	1.084837271247939E8	0	7635	0.038965992698770435	2.775604948137272	4.5512098962745435	400.6562194824219	400.66632080078125
30	400.69500732421875	38.2176172021333					1	DETECTED	400.6950 m/z @38.22 [151020OFc1_NvH-0949-Control-29.raw]	400.69500732421875	38.2176172021333	3.57195108133333	99.0963971504	95.52444606906667	1944654.375	1.5691580777567244E8	2	7635	0.2002145824117889	0.5148613015251037	0.019777491806311293	400.68548583984375	400.7033996582031
31	400.71343994140625	23.4502071981333					1	DETECTED	400.7134 m/z @23.45 [151020OFc1_NvH-0949-Control-29.raw]	400.71343994140625	23.4502071981333	2.95565519386667	96.9313510429333	93.97569584906662	2447152.25	2.4298461477448818E8	2	7635	0.2302525250527374	0.5620176959776759	1.8855091811047502	400.7034606933594	400.7234191894531
32	400.7283630371094	20.8343009405333					1	DETECTED	400.7284 m/z @20.83 [151020OFc1_NvH-0949-Control-29.raw]	400.7283630371094	20.8343009405333	1.8651175392	96.3638161258667	94.4986985866667	1649195.5	2.6531902413221154E8	2	7635	17.14578166321288	1.2353989304809159	11.342967278330285	400.72344970703125	400.7371826171875
33	400.74725341796875	40.3354913154667					1	DETECTED	400.7473 m/z @40.34 [151020OFc1_NvH-0949-Control-29.raw]	400.74725341796875	40.3354913154667	3.53443887706667	77.8484895429333	74.31405066586662	5283705.5	3.04276569156537E8	2	7635	0.1792293402890266	0.5174607801962797	0.020104436385783447	400.7372741699219	400.7572326660156
34	400.7710266113281	21.9597694314667					1	DETECTED	400.7710 m/z @21.96 [151020OFc1_NvH-0949-Control-29.raw]	400.7710266113281	21.9597694314667	0.5507691056	99.7969937026667	99.2462245970667	1.7138952E7	4.1107858701158005E8	2	7635	0.15558288871813275	1.026862777136159	0.7837320161932848	400.76214599609375	400.7803039550781
35	400.78387451171875	14.11789112					1	DETECTED	400.7839 m/z @14.12 [151020OFc1_NvH-0949-Control-29.raw]	400.78387451171875	14.11789112	6.51161622453333	99.4286311509333	92.91701492639997	149167.046875	1.4319567849169677E8	0	7635	0.11813877134813922	1.3137887744056058	2.072190885352116	400.7828369140625	400.7935791015625
36	400.7982177734375	5.31688552026667					1	DETECTED	400.7982 m/z @5.32 [151020OFc1_NvH-0949-Control-29.raw]	400.7982177734375	5.31688552026667	3.6360778136	99.3843959664	95.74831815280001	59750.6484375	1.2793085771850814E8	0	7635	0.22540983263743808	1.8008875554799817	0.3349932542664753	400.7940368652344	400.8076171875
37	400.8250427246094	24.8415681618667					1	DETECTED	400.8250 m/z @24.84 [151020OFc1_NvH-0949-Control-29.raw]	400.8250427246094	24.8415681618667	1.3343625864	99.9851083269333	98.6507457405333	433577.375	1.2240671878201877E8	0	7635	0.31926167125695315	0.7609321572222739	0.6851744289055308	400.8150939941406	400.8349914550781
38	400.8446960449219	36.7584654824					1	DETECTED	400.8447 m/z @36.76 [151020OFc1_NvH-0949-Control-29.raw]	400.8446960449219	36.7584654824	0.5507691056	99.9298943261333	99.3791252205333	304627.9375	1.2793148330358717E8	0	7635	19.225942813483666	0.5056717465735068	0.0074264771174604545	400.8351135253906	400.85467529296875
39	400.8611755371094	13.2499845805333					1	DETECTED	400.8612 m/z @13.25 [151020OFc1_NvH-0949-Control-29.raw]	400.8611755371094	13.2499845805333	0.7760275544	99.9187836592	99.1427561048	256318.34375	1.2546567734354933E8	0	7635	1.1988546194896728	0.8515117677817523	0.297893496427332	400.8547058105469	400.8674011230469
40	400.8774108886719	27.5867789677333					1	DETECTED	400.8774 m/z @27.59 [151020OFc1_NvH-0949-Control-29.raw]	400.8774108886719	27.5867789677333	0.0192839784	99.8633951741333	99.8441111957333	375378.71875	1.4661706892764097E8	0	7635	30.522737465236247	0.5058177238636146	1.7320677563805686	400.86749267578125	400.8775329589844
41	400.8875427246094	26.5447828448					1	DETECTED	400.8875 m/z @26.54 [151020OFc1_NvH-0949-Control-29.raw]	400.8875427246094	26.5447828448	0.0073772776	99.9961290864	99.9887518088	3036961.25	2.018567082467606E8	3	7635	0.16986811312440153	0.5181008778309931	0.0934446925054902	400.8775634765625	400.895751953125
42	400.90576171875	35.4038599146667					1	DETECTED	400.9058 m/z @35.40 [151020OFc1_NvH-0949-Control-29.raw]	400.90576171875	35.4038599146667	0.0192839784	99.9961290864	99.976845108	3.165321E7	7.665108872683756E8	0	7635	0.5195816805065547	1.1569859644463083	1.0891762755073031	400.8957824707031	400.9156799316406
43	400.9161376953125	50.7067206645333					1	DETECTED	400.9161 m/z @50.71 [151020OFc1_NvH-0949-Control-29.raw]	400.9161376953125	50.7067206645333	0.132663724	99.9961290864	99.8634653624	968990.125	1.593161234001145E8	3	7635	10.644889084642735	0.5080277458530265	0.014296010431957686	400.9158935546875	400.9258728027344
44	400.9422302246094	31.6591813450667					1	DETECTED	400.9422 m/z @31.66 [151020OFc1_NvH-0949-Control-29.raw]	400.9422302246094	31.6591813450667	0.0073772776	99.9631213045333	99.9557440269333	465011.875	1.2839085812594573E8	0	7635	0.03989153595394157	0.502029220094937	0.008313091251256228	400.9323425292969	400.9446105957031
45	400.9547119140625	18.2374656296					1	DETECTED	400.9547 m/z @18.24 [151020OFc1_NvH-0949-Control-29.raw]	400.9547119140625	18.2374656296	0.0073772776	99.9961290864	99.9887518088	943796.3125	1.3120546529420012E8	0	7635	0.15053518812353772	0.9096158302920208	0.0754626779160622	400.9447326660156	400.9646911621094
46	400.96588134765625	18.4990128549333					1	DETECTED	400.9659 m/z @18.50 [151020OFc1_NvH-0949-Control-29.raw]	400.96588134765625	18.4990128549333	0.0534457296	99.9519397381333	99.8984940085333	530086.125	1.416829586092209E8	0	7635	0.1852950893501557	0.5235903610903071	0.5997859398650031	400.9647216796875	400.9757385253906
47	400.9786682128906	31.1609988026667					1	DETECTED	400.9787 m/z @31.16 [151020OFc1_NvH-0949-Control-29.raw]	400.9786682128906	31.1609988026667	0.308347343733333	99.9519397381333	99.64359239439997	473469.25	1.3314042841146563E8	0	7635	0.06387768729023335	2.7001751083945065	0.02097036978012048	400.97589111328125	400.9886474609375
48	401.0010070800781	23.4790193874667					1	DETECTED	401.0010 m/z @23.48 [151020OFc1_NvH-0949-Control-29.raw]	401.0010070800781	23.4790193874667	0.0073772776	99.9851083269333	99.9777310493333	1182511.0	1.4919898002179456E8	5	7635	0.14210164386899038	0.7039780316490682	20.153071283098043	400.9914245605469	401.01092529296875
49	401.0252990722656	24.7909733386667					1	DETECTED	401.0253 m/z @24.79 [151020OFc1_NvH-0949-Control-29.raw]	401.0252990722656	24.7909733386667	0.0073772776	99.7750126584	99.7676353808	248936.625	1.2401637542438088E8	0	7635	14.081150888303984	2.7047582526768155	190.26150975591554	401.0153503417969	401.03521728515625
50	401.1080322265625	47.0259725829333					1	DETECTED	401.1080 m/z @47.03 [151020OFc1_NvH-0949-Control-29.raw]	401.1080322265625	47.0259725829333	0.0421084506666667	98.3034712677333	98.26136281706664	38054.1953125	1.2990057913434035E8	0	7635	97.62890929874273	1.057779032081711	1.109208805765041	401.0983581542969	401.1124267578125
51	401.1591796875	91.0666638304					1	DETECTED	401.1592 m/z @91.07 [151020OFc1_NvH-0949-Control-29.raw]	401.1591796875	91.0666638304	6.34889925706667	97.6566118437333	91.30771258666664	211771.828125	1.2292175573755704E8	0	7635	0.2977552655021043	0.5014991943819628	2.0095313041095473	401.1502990722656	401.16876220703125
52	401.1799011230469	15.0159836016					1	DETECTED	401.1799 m/z @15.02 [151020OFc1_NvH-0949-Control-29.raw]	401.1799011230469	15.0159836016	1.0603724584	97.5045718050667	96.44419934666671	443324.0	1.2595026831415059E8	0	7635	0.2107101515605585	2.9225235883099883	1.5640717868937948	401.1705627441406	401.1863098144531
53	401.1963195800781	38.2366550229333					1	DETECTED	401.1963 m/z @38.24 [151020OFc1_NvH-0949-Control-29.raw]	401.1963195800781	38.2366550229333	3.83121053333333	99.5727438549333	95.74153332159996	806027.0	1.5873907074611834E8	0	7635	20.908258071289673	0.5036368016017301	0.01239505512049282	401.18634033203125	401.1971435546875
54	401.2071533203125	32.4583781573333					1	DETECTED	401.2072 m/z @32.46 [151020OFc1_NvH-0949-Control-29.raw]	401.2071533203125	32.4583781573333	2.29381243173333	99.4619726978667	97.16816026613337	3078747.5	2.45261658601459E8	3	7635	21.601636350710017	0.5105933002371941	0.24192756365981824	401.1971740722656	401.2171325683594
55	401.2220153808594	26.5447828448					1	DETECTED	401.2220 m/z @26.54 [151020OFc1_NvH-0949-Control-29.raw]	401.2220153808594	26.5447828448	2.65263582906667	99.5616940237333	96.90905819466663	2147580.0	2.420463931425957E8	2	7635	0.1515984947479332	0.7032997288756283	8.956237079754484	401.2171630859375	401.2298583984375
56	401.2398681640625	35.4239640453333					1	DETECTED	401.2399 m/z @35.42 [151020OFc1_NvH-0949-Control-29.raw]	401.2398681640625	35.4239640453333	3.27322060586667	99.719727768	96.44650716213333	7367771.0	4.374043165674151E8	3	7635	0.3073476638986463	0.5636357086134071	0.17752971238697798	401.2298889160156	401.2498474121094
57	401.25421142578125	9.22946900346667					1	DETECTED	401.2542 m/z @9.23 [151020OFc1_NvH-0949-Control-29.raw]	401.25421142578125	9.22946900346667	3.97095496106667	95.2971758610667	91.32622090000004	1856161.25	1.8935082814833143E8	3	7635	0.14147389564662127	27.14794894645898	67.20589233345565	401.2499084472656	401.26220703125
58	401.272216796875	21.9597694314667					1	DETECTED	401.2722 m/z @21.96 [151020OFc1_NvH-0949-Control-29.raw]	401.272216796875	21.9597694314667	1.8939318976	92.3295848488	90.4356529512	7574012.0	2.1715508160918286E8	0	7635	0.16389362112305506	0.985317424823026	0.8253599778621162	401.26226806640625	401.28143310546875
59	401.287353515625	17.5593546202667					1	DETECTED	401.2874 m/z @17.56 [151020OFc1_NvH-0949-Control-29.raw]	401.287353515625	17.5593546202667	6.900814156	97.5818166704	90.6810025144	527034.0625	1.4785192820213923E8	0	7635	2.10122896930098	0.5973774880140619	3.9934735888110673	401.2828369140625	401.2913513183594
60	401.3263244628906	91.2236054850667					1	DETECTED	401.3263 m/z @91.22 [151020OFc1_NvH-0949-Control-29.raw]	401.3263244628906	91.2236054850667	6.0490919376	99.6064042757333	93.5573123381333	118167.890625	1.1489223081552818E8	0	7635	0.4495589019296773	0.5492095489690996	3.1032764469627647	401.3174133300781	401.32904052734375
61	401.40972900390625	27.2008608138667					1	DETECTED	401.4097 m/z @27.20 [151020OFc1_NvH-0949-Control-29.raw]	401.40972900390625	27.2008608138667	2.16032843973333	97.0967160426667	94.93638760293337	189507.3125	1.371658434078021E8	0	7635	0.6991579937222596	2.2537852086969603	3.503722661075913	401.3997497558594	401.4158630371094
62	401.4258728027344	12.3860772445333					1	DETECTED	401.4259 m/z @12.39 [151020OFc1_NvH-0949-Control-29.raw]	401.4258728027344	12.3860772445333	4.74110443066667	99.9298943261333	95.18878989546663	468761.5	1.4584247997868153E8	0	7635	0.17450509396326908	1.56532719438623	63.02178405601935	401.4169921875	401.43585205078125
63	401.4468688964844	27.6819155554667					1	DETECTED	401.4469 m/z @27.68 [151020OFc1_NvH-0949-Control-29.raw]	401.4468688964844	27.6819155554667	1.57474990293333	98.5672035536	96.99245365066666	595928.25	1.396032252720795E8	2	7635	0.12390196350054694	0.508201350418152	0.01909048790575981	401.43695068359375	401.45684814453125
64	401.4663391113281	21.7371449853333					1	DETECTED	401.4663 m/z @21.74 [151020OFc1_NvH-0949-Control-29.raw]	401.4663391113281	21.7371449853333	2.76923637866667	99.9851083269333	97.21587194826662	153024.4375	1.4002645845835477E8	0	7635	16.727407999574144	3.9808097481875944	0.23157982916961226	401.4568786621094	401.47076416015625
65	401.48077392578125	30.1339838202667					1	DETECTED	401.4808 m/z @30.13 [151020OFc1_NvH-0949-Control-29.raw]	401.48077392578125	30.1339838202667	2.27463787306667	99.5063135288	97.23167565573334	232252.171875	1.528888560897827E8	0	7635	6.3221945922598515	2.046989894857907	0.03650471534715735	401.4707946777344	401.490478515625
66	401.501953125	23.4205972242667					1	DETECTED	401.5020 m/z @23.42 [151020OFc1_NvH-0949-Control-29.raw]	401.501953125	23.4205972242667	2.58679054506667	96.5819302013333	93.99513965626662	220379.53125	1.2903524955945846E8	0	7635	0.16119754601729497	0.5342591115000105	0.010255289341780245	401.4920959472656	401.5118713378906
67	401.51519775390625	14.6574332245333					1	DETECTED	401.5152 m/z @14.66 [151020OFc1_NvH-0949-Control-29.raw]	401.51519775390625	14.6574332245333	3.97095496106667	94.1492577333333	90.17830277226663	64719.8671875	1.2761394634499535E8	0	7635	0.08240545819853828	4.219271332846624	7.438542665693246	401.5124206542969	401.5154113769531
68	401.52545166015625	27.8499220173333					1	DETECTED	401.5255 m/z @27.85 [151020OFc1_NvH-0949-Control-29.raw]	401.52545166015625	27.8499220173333	2.03604917786667	95.8050659632	93.76901678533332	182560.90625	1.2191355767549445E8	0	7635	18.93665002480831	2.3235719053736634	0.010936172584431964	401.5155334472656	401.531005859375
69	401.541015625	32.4683116512					1	DETECTED	401.5410 m/z @32.47 [151020OFc1_NvH-0949-Control-29.raw]	401.541015625	32.4683116512	3.8680036312	99.74193808	95.8739344488	2087264.875	1.647959743961898E8	3	7635	0.1603223375586893	0.5646917132242307	0.012188945936351905	401.53106689453125	401.5509948730469
70	401.5627746582031	17.5080575488					1	DETECTED	401.5628 m/z @17.51 [151020OFc1_NvH-0949-Control-29.raw]	401.5627746582031	17.5080575488	2.89063348586667	96.7566201072	93.86598662133333	1.027733E7	3.0206917934412366E8	3	7635	0.291042527278222	1.2950934535375702	0.9941556040497155	401.55279541015625	401.5727233886719
71	401.57501220703125	35.4239640453333					1	DETECTED	401.5750 m/z @35.42 [151020OFc1_NvH-0949-Control-29.raw]	401.57501220703125	35.4239640453333	4.99961039066667	51.0611037901333	46.061493399466634	1393177.75	1.2669429134036696E8	0	7635	7.802565031530023	0.6754423094301005	0.05390396535196856	401.57281494140625	401.5849609375
72	401.58502197265625	50.6919664125333					1	DETECTED	401.5850 m/z @50.69 [151020OFc1_NvH-0949-Control-29.raw]	401.58502197265625	50.6919664125333	3.32901160773333	91.2108455954667	87.88183398773336	303580.46875	1.6632568212779906E8	0	7635	5.196423303705345	1.2512817173262296	0.0019193273464951682	401.58502197265625	401.5948791503906
73	401.6264953613281	12.3530860338667					1	DETECTED	401.6265 m/z @12.35 [151020OFc1_NvH-0949-Control-29.raw]	401.6264953613281	12.3530860338667	1.80189545413333	94.3005829562667	92.49868750213336	420407.0625	1.343435305342429E8	0	7635	0.1925005015500183	0.5166866727125313	87.61351793672569	401.61669921875	401.6348571777344
74	401.68145751953125	14.9730586154667					1	DETECTED	401.6815 m/z @14.97 [151020OFc1_NvH-0949-Control-29.raw]	401.68145751953125	14.9730586154667	1.8651175392	92.8053982357333	90.9402806965333	175838.84375	1.2898304364238083E8	0	7635	0.08085901474881041	0.5505426559774186	37.62085111179995	401.6715087890625	401.68658447265625
75	401.6971130371094	27.6305682736					1	DETECTED	401.6971 m/z @27.63 [151020OFc1_NvH-0949-Control-29.raw]	401.6971130371094	27.6305682736	4.2311437224	94.7321763573333	90.5010326349333	535297.3125	1.475439115107595E8	2	7635	10.234683387817263	0.5178484891728088	0.04979852444918715	401.68743896484375	401.7042236328125
76	401.7144775390625	39.4375870272					1	DETECTED	401.7145 m/z @39.44 [151020OFc1_NvH-0949-Control-29.raw]	401.7144775390625	39.4375870272	3.98016480293333	97.6783718568	93.69820705386667	973734.75	1.57269329002883E8	2	7635	0.19507764060645627	1.6065555205967583	0.02063833161614521	401.70452880859375	401.714599609375
77	401.724609375	14.8966849085333					1	DETECTED	401.7246 m/z @14.90 [151020OFc1_NvH-0949-Control-29.raw]	401.724609375	14.8966849085333	0.0307213005333333	99.8412809685333	99.81055966799997	1152407.75	1.975817205446268E8	2	7635	25.329224073986182	1.558204049593777	3.189643861977263	401.71466064453125	401.73455810546875
78	401.7452697753906	31.7372341653333					1	DETECTED	401.7453 m/z @31.74 [151020OFc1_NvH-0949-Control-29.raw]	401.7452697753906	31.7372341653333	3.1986034176	87.6215320568	84.42292863920001	3697227.5	2.7601335223730874E8	2	7635	0.19686511573485532	0.9405315831297582	1.0900401302044527	401.7353210449219	401.7552490234375
79	401.7560729980469	9.19558386186667					1	DETECTED	401.7561 m/z @9.20 [151020OFc1_NvH-0949-Control-29.raw]	401.7560729980469	9.19558386186667	3.8588227296	91.5860846522667	87.72726192266671	438381.09375	1.2271103455549727E8	0	7635	0.15071528935379774	52.34918805917164	100.4650174359216	401.7552795410156	401.7631530761719
80	401.7737731933594	21.9114266557333					1	DETECTED	401.7738 m/z @21.91 [151020OFc1_NvH-0949-Control-29.raw]	401.7737731933594	21.9114266557333	5.31688552026667	91.8599191333333	86.54303361306664	1872329.125	1.5586724240646264E8	0	7635	0.25726604283092414	1.1292845123271373	1.3319286523832143	401.7642517089844	401.78363037109375
81	401.8270568847656	12.4197648877333					1	DETECTED	401.8271 m/z @12.42 [151020OFc1_NvH-0949-Control-29.raw]	401.8270568847656	12.4197648877333	1.19249787813333	99.9851083269333	98.79261044879998	251590.96875	1.311821936311201E8	0	7635	0.23100867154510674	8.208113287044611	0.6519967487154561	401.81707763671875	401.8367919921875
82	401.8606872558594	21.0113783722667					1	DETECTED	401.8607 m/z @21.01 [151020OFc1_NvH-0949-Control-29.raw]	401.8606872558594	21.0113783722667	0.0073772776	99.8301706728	99.8227933952	2628496.75	1.8320110621527562E8	3	7635	0.15063510816707293	0.5079695289930224	0.05683696597390818	401.8507385253906	401.8706359863281
83	401.8763732910156	11.6241129712					1	DETECTED	401.8764 m/z @11.62 [151020OFc1_NvH-0949-Control-29.raw]	401.8763732910156	11.6241129712	0.0073772776	99.9519397381333	99.9445624605333	825059.75	1.8154793841614577E8	0	7635	12.33798587347871	16.76257517770495	0.21482157419172082	401.8706970214844	401.8863525390625
84	401.89678955078125	17.5080575488					1	DETECTED	401.8968 m/z @17.51 [151020OFc1_NvH-0949-Control-29.raw]	401.89678955078125	17.5080575488	0.0073772776	99.9187836592	99.9114063816	6282519.5	2.5033057012533492E8	0	7635	0.18816095243841602	0.8074512732722805	1.3283708784088868	401.8868103027344	401.9067687988281
85	401.911376953125	46.8204076610667					1	DETECTED	401.9114 m/z @46.82 [151020OFc1_NvH-0949-Control-29.raw]	401.911376953125	46.8204076610667	0.0307213005333333	99.9741292792	99.94340797866667	804422.1875	1.6289152525392216E8	3	7635	3.800457353883999	0.5089675371157156	0.013045663531816569	401.90679931640625	401.92132568359375
86	401.93603515625	23.0245541037333					1	DETECTED	401.9360 m/z @23.02 [151020OFc1_NvH-0949-Control-29.raw]	401.93603515625	23.0245541037333	0.0073772776	99.8967383701333	99.8893610925333	129241.109375	1.1840095593242116E8	0	7635	2.6069826008417607	2.185802083295881	0.006975498882142626	401.92669677734375	401.9378662109375
87	401.9480895996094	27.6305682736					1	DETECTED	401.9481 m/z @27.63 [151020OFc1_NvH-0949-Control-29.raw]	401.9480895996094	27.6305682736	0.109449529333333	99.9079192501333	99.79846972079997	250103.703125	1.1391352125080456E8	0	7635	0.200185611712989	0.5149646735243336	0.013020269791741545	401.93817138671875	401.9507751464844
88	401.9609680175781	43.0470861768					1	DETECTED	401.9610 m/z @43.05 [151020OFc1_NvH-0949-Control-29.raw]	401.9609680175781	43.0470861768	0.0421084506666667	99.9741292792	99.93202082853334	446694.46875	1.4801497730914986E8	4	7635	29.988931396535563	0.5060411908140872	0.009081924957142672	401.9510192871094	401.97088623046875
89	401.9781799316406	34.0044960818667					1	DETECTED	401.9782 m/z @34.00 [151020OFc1_NvH-0949-Control-29.raw]	401.9781799316406	34.0044960818667	0.0421084506666667	99.9961290864	99.95402063573334	214677.96875	1.4216874607545844E8	0	7635	0.2648917186074087	2.0489744226334254	9.899391526146661E-4	401.9710388183594	401.9880676269531
90	402.00482177734375	24.2250501973333					1	DETECTED	402.0048 m/z @24.23 [151020OFc1_NvH-0949-Control-29.raw]	402.00482177734375	24.2250501973333	0.0073772776	99.9961290864	99.9887518088	87896.3515625	1.4193006655431914E8	0	7635	68.15764065189668	1.9587846540399376	2.9145289307965005	401.9949645996094	402.0137939453125
91	402.0369873046875	41.8628642090667					1	DETECTED	402.0370 m/z @41.86 [151020OFc1_NvH-0949-Control-29.raw]	402.0369873046875	41.8628642090667	0.0073772776	99.5616940237333	99.5543167461333	153727.3125	1.1706166072850719E8	0	7635	87.20803815479181	1.4342460531950263	1.9611005678839968	402.0270080566406	402.0405578613281
92	402.0525207519531	22.4059003712					1	DETECTED	402.0525 m/z @22.41 [151020OFc1_NvH-0949-Control-29.raw]	402.0525207519531	22.4059003712	0.0307213005333333	99.7087256613333	99.67800436079997	460728.875	1.2686320807610318E8	0	7635	0.28983581650270906	0.5106885611612957	0.023608207392696465	402.04296875	402.06182861328125
93	402.17962646484375	62.2899690258667					1	DETECTED	402.1796 m/z @62.29 [151020OFc1_NvH-0949-Control-29.raw]	402.17962646484375	62.2899690258667	0.0073772776	99.9961290864	99.9887518088	340823.875	4.6145569858986187E8	2	7635	42.4589913346363	0.8190603647607737	1.5159893964570095	402.1730041503906	402.1823425292969
94	402.1950988769531	21.0439320578667					1	DETECTED	402.1951 m/z @21.04 [151020OFc1_NvH-0949-Control-29.raw]	402.1950988769531	21.0439320578667	2.48317118853333	95.4251789672	92.94200777866666	1600203.875	1.651936038866221E8	0	7635	0.12543896803978427	2.3106015627266494	46.75011634360018	402.1856689453125	402.205078125
95	402.2055969238281	37.0692139989333					1	DETECTED	402.2056 m/z @37.07 [151020OFc1_NvH-0949-Control-29.raw]	402.2055969238281	37.0692139989333	5.50083973866667	68.1431140098667	62.64227427120002	445374.8125	1.1945155941373764E8	0	7635	8.03790482754249	0.5167059012639701	0.016390930657008796	402.2051086425781	402.2062683105469
96	402.2162780761719	22.4939051608					1	DETECTED	402.2163 m/z @22.49 [151020OFc1_NvH-0949-Control-29.raw]	402.2162780761719	22.4939051608	2.87196288373333	95.6969776877333	92.82501480399996	1097939.25	2.353283848838366E8	2	7635	0.40243032981652505	0.6551166948887169	0.6525352520115457	402.206298828125	402.22088623046875
97	402.23089599609375	17.4784014866667					1	DETECTED	402.2309 m/z @17.48 [151020OFc1_NvH-0949-Control-29.raw]	402.23089599609375	17.4784014866667	3.7009223592	99.8967383701333	96.1958160109333	2200178.0	2.3167115139805827E8	2	7635	0.166784781247582	0.5716309676372051	6.409907376633266	402.2209167480469	402.2408447265625
98	402.2469482421875	31.7372341653333					1	DETECTED	402.2469 m/z @31.74 [151020OFc1_NvH-0949-Control-29.raw]	402.2469482421875	31.7372341653333	2.87196288373333	95.251024144	92.37906126026667	1852830.0	2.0129101108278137E8	2	7635	0.17077171849041406	4.773758928199938	5.666015595629569	402.24090576171875	402.25689697265625
99	402.2590637207031	28.4129695573333					1	DETECTED	402.2591 m/z @28.41 [151020OFc1_NvH-0949-Control-29.raw]	402.2590637207031	28.4129695573333	4.02631851466667	92.0892436493333	88.06292513466663	146733.578125	1.292336314759031E8	0	7635	19.18136535563819	2.14590012979301	3.301804935991183	402.2569580078125	402.26513671875
100	402.2757873535156	21.8754998605333					1	DETECTED	402.2758 m/z @21.88 [151020OFc1_NvH-0949-Control-29.raw]	402.2757873535156	21.8754998605333	3.3198159272	99.5952857957333	96.2754698685333	353937.09375	1.4788475662234607E8	0	7635	0.10591540304621105	399.35832993961714	28.08630543521445	402.26611328125	402.28570556640625
101	402.2904357910156	17.5295013152					1	DETECTED	402.2904 m/z @17.53 [151020OFc1_NvH-0949-Control-29.raw]	402.2904357910156	17.5295013152	13.6267390821333	91.8781562917333	78.2514172096	140820.84375	1.2236491182097891E8	0	7635	0.13874495988291002	10.02513252621488	0.7811301232264178	402.2857971191406	402.2997741699219
102	402.30303955078125	91.839725772					1	DETECTED	402.3030 m/z @91.84 [151020OFc1_NvH-0949-Control-29.raw]	402.30303955078125	91.839725772	7.8603934056	92.4292873866667	84.56889398106671	116030.5	1.0290642123716982E8	0	7635	0.09801809334224743	0.5035101589763447	4.967979592143302	402.3010559082031	402.3127136230469
103	402.3214416503906	91.4395532050667					1	DETECTED	402.3214 m/z @91.44 [151020OFc1_NvH-0949-Control-29.raw]	402.3214416503906	91.4395532050667	3.9990570592	92.4025669018667	88.40350984266671	65952.28125	1.4097471463865212E8	0	7635	0.6895769484851115	0.5055066801953726	0.01101336039074529	402.3147277832031	402.32244873046875
104	402.4178771972656	24.1681362989333					1	DETECTED	402.4179 m/z @24.17 [151020OFc1_NvH-0949-Control-29.raw]	402.4178771972656	24.1681362989333	2.2081972232	99.6754094858667	97.46721226266669	1038596.25	1.440934673410367E8	0	7635	0.02921317034311599	1.1229784424507143	0.09004065184039199	402.408203125	402.427734375
105	402.4498291015625	23.4919650106667					1	DETECTED	402.4498 m/z @23.49 [151020OFc1_NvH-0949-Control-29.raw]	402.4498291015625	23.4919650106667	4.94291945866667	98.7102562133333	93.76733675466663	252846.96875	1.1256642638173866E8	0	7635	0.26524652884483757	0.5066448716336498	1.0964718211674394	402.43988037109375	402.4504089355469
106	402.46044921875	30.7861637277333					1	DETECTED	402.4604 m/z @30.79 [151020OFc1_NvH-0949-Control-29.raw]	402.46044921875	30.7861637277333	0.177104492	99.9961290864	99.8190245944	509138.40625	1.5140512762981862E8	0	7635	0.11411527486596995	0.5090680330604215	2.618564849760707	402.4505310058594	402.47015380859375
107	402.4732971191406	17.7144985930667					1	DETECTED	402.4733 m/z @17.71 [151020OFc1_NvH-0949-Control-29.raw]	402.4732971191406	17.7144985930667	2.4926710184	96.0553944034667	93.5627233850667	486460.71875	1.397727784847501E8	0	7635	0.15658151344578286	9.885587734164934	30.45296673590605	402.470458984375	402.4832458496094
108	402.4847106933594	33.6422167237333					1	DETECTED	402.4847 m/z @33.64 [151020OFc1_NvH-0949-Control-29.raw]	402.4847106933594	33.6422167237333	1.70420291973333	99.6865307258667	97.98232780613337	333559.3125	1.4449131244905385E8	0	7635	0.8184922335808622	1.6636728253105608	6.310102011244696	402.48345947265625	402.4939270019531
109	402.5013122558594	46.3766461872					1	DETECTED	402.5013 m/z @46.38 [151020OFc1_NvH-0949-Control-29.raw]	402.5013122558594	46.3766461872	4.0082459872	99.0188775770667	95.0106315898667	205917.75	1.2703041351676996E8	0	7635	60.840309434558975	1.1929021624156053	2.0621472490513733	402.4949951171875	402.5110168457031
110	402.5295715332031	21.0729570370667					1	DETECTED	402.5296 m/z @21.07 [151020OFc1_NvH-0949-Control-29.raw]	402.5295715332031	21.0729570370667	3.84939796213333	90.1575633594667	86.30816539733338	455676.21875	1.4637234238039184E8	0	7635	0.16370300641858293	0.5580045106718691	0.5094418299506134	402.5196533203125	402.53729248046875
111	402.54730224609375	23.8060777978667					1	DETECTED	402.5473 m/z @23.81 [151020OFc1_NvH-0949-Control-29.raw]	402.54730224609375	23.8060777978667	2.43603430053333	94.7225676885333	92.28653338799997	1287479.125	1.6428154635464895E8	3	7635	5.923731621939339	0.5582542392254096	1.020512672876779	402.5373229980469	402.5531921386719
112	402.5632019042969	16.5006420738667					1	DETECTED	402.5632 m/z @16.50 [151020OFc1_NvH-0949-Control-29.raw]	402.5632019042969	16.5006420738667	3.4872536512	91.5591019066667	88.07184825546669	1488366.25	1.675432003414048E8	3	7635	0.16095242402406384	3.1042569568245466	10.275611786402166	402.55322265625	402.5731201171875
113	402.5796203613281	46.7594402397333					1	DETECTED	402.5796 m/z @46.76 [151020OFc1_NvH-0949-Control-29.raw]	402.5796203613281	46.7594402397333	2.32219167973333	90.9311067736	88.60891509386667	491328.34375	1.304264773504962E8	0	7635	15.128150603243725	0.5061676041449694	0.00681702974055388	402.5732727050781	402.58941650390625
114	402.6183166503906	24.1129367634667					1	DETECTED	402.6183 m/z @24.11 [151020OFc1_NvH-0949-Control-29.raw]	402.6183166503906	24.1129367634667	3.78554685146667	86.6417239533333	82.85617710186662	1226433.875	1.431091927623886E8	0	7635	1.3443289485322687	0.5237146303548347	0.10142786214158514	402.60833740234375	402.62774658203125
115	402.64532470703125	46.6659845845333					1	DETECTED	402.6453 m/z @46.67 [151020OFc1_NvH-0949-Control-29.raw]	402.64532470703125	46.6659845845333	2.75978236213333	93.9737680482667	91.21398568613337	185247.4375	1.250522105210224E8	0	7635	71.54042754039364	1.1389383194417582	1.9547457313951881	402.6354064941406	402.65509033203125
116	402.6705627441406	23.6029405645333					1	DETECTED	402.6706 m/z @23.60 [151020OFc1_NvH-0949-Control-29.raw]	402.6705627441406	23.6029405645333	3.52480341306667	87.9085912528	84.38378783973333	543299.5	1.3802304944041103E8	0	7635	0.3029025162595822	0.5520716154618805	1.8935471417737317	402.66192626953125	402.6800842285156
117	402.6835021972656	21.7758533266667					1	DETECTED	402.6835 m/z @21.78 [151020OFc1_NvH-0949-Control-29.raw]	402.6835021972656	21.7758533266667	3.1053995816	94.0641216130667	90.9587220314667	78912.7421875	1.5584478435321966E8	0	7635	0.1564589698790435	3.774831629445768	6.588463716946526	402.6806945800781	402.6888122558594
118	402.6988220214844	25.8826235408					1	DETECTED	402.6988 m/z @25.88 [151020OFc1_NvH-0949-Control-29.raw]	402.6988220214844	25.8826235408	3.22670868666667	84.5180914674667	81.29138278080003	2505927.0	1.99423953689727E8	2	7635	0.4325029333563357	0.5555733457352234	1.3718647049147363	402.6888732910156	402.7071228027344
119	402.7171325683594	22.0086209610667					1	DETECTED	402.7171 m/z @22.01 [151020OFc1_NvH-0949-Control-29.raw]	402.7171325683594	22.0086209610667	3.20804459466667	97.6038667016	94.39582210693332	3221256.5	2.4724399147180584E8	2	7635	0.33570400674726386	1.0721783277429418	2.2878513271751277	402.7071533203125	402.7270812988281
120	402.7273254394531	14.8966849085333					1	DETECTED	402.7273 m/z @14.90 [151020OFc1_NvH-0949-Control-29.raw]	402.7273254394531	14.8966849085333	0.319080678933333	53.1004669592	52.781386280266666	137120.6875	8.557829279667641E7	0	7635	0.12798544217237584	0.6291323195356285	37.1455467196678	402.7271423339844	402.7293701171875
121	402.73956298828125	30.1995120442667					1	DETECTED	402.7396 m/z @30.20 [151020OFc1_NvH-0949-Control-29.raw]	402.73956298828125	30.1995120442667	2.8998146456	98.5229893573333	95.6231747117333	1071122.0	2.029674518657742E8	2	7635	1.8580709661797599	0.5287007865060115	0.041969739514749	402.7295837402344	402.7494201660156
122	402.7579345703125	23.2702344304					1	DETECTED	402.7579 m/z @23.27 [151020OFc1_NvH-0949-Control-29.raw]	402.7579345703125	23.2702344304	3.27322060586667	99.3731335906667	96.09991298480003	402168.78125	1.5578631738772807E8	0	7635	2.275236284265553	0.5455846444717977	0.06632749369954036	402.7496337890625	402.7678527832031
123	402.7765197753906	21.9597694314667					1	DETECTED	402.7765 m/z @21.96 [151020OFc1_NvH-0949-Control-29.raw]	402.7765197753906	21.9597694314667	10.2144704309333	97.2517746176	87.0373041866667	38853.90625	1.3516658492948633E8	0	7635	75.33122372185082	3.7051974659271765	6.410394931854353	402.7680358886719	402.77703857421875
124	402.8188171386719	24.123596892					1	DETECTED	402.8188 m/z @24.12 [151020OFc1_NvH-0949-Control-29.raw]	402.8188171386719	24.123596892	0.786739709066667	99.9298943261333	99.14315461706663	728505.0	1.4538289897251898E8	0	7635	0.1252220675090605	0.8153738122481723	3.482355919923913	402.80908203125	402.8287353515625
125	402.8582458496094	11.9583157872					1	DETECTED	402.8582 m/z @11.96 [151020OFc1_NvH-0949-Control-29.raw]	402.8582458496094	11.9583157872	0.0073772776	99.9851083269333	99.9777310493333	1954670.875	1.4714744991564277E8	0	7635	0.17485120866103898	23.133034168757234	1.8733318353025459	402.8482666015625	402.8681945800781
126	402.86993408203125	33.8082109605333					1	DETECTED	402.8699 m/z @33.81 [151020OFc1_NvH-0949-Control-29.raw]	402.86993408203125	33.8082109605333	0.0073772776	99.7639316021333	99.7565543245333	234407.953125	1.4456661570217004E8	0	7635	15.594697410830264	1.8243631773242128	0.003674887021435482	402.8682556152344	402.8709411621094
127	402.8809509277344	23.8862856296					1	DETECTED	402.8810 m/z @23.89 [151020OFc1_NvH-0949-Control-29.raw]	402.8809509277344	23.8862856296	0.0073772776	99.9961290864	99.9887518088	497566.15625	1.4370762752555677E8	0	7635	13.259489005398976	0.5861940131473464	1.5096112218701516	402.8709716796875	402.8810729980469
128	402.8910827636719	33.1321104717333					1	DETECTED	402.8911 m/z @33.13 [151020OFc1_NvH-0949-Control-29.raw]	402.8910827636719	33.1321104717333	0.0073772776	99.9961290864	99.9887518088	2857634.0	2.2288144028947064E8	3	7635	6.624417860147666	0.5349938322383717	0.025412069845895228	402.881103515625	402.90106201171875
129	402.9034118652344	41.7589504664					1	DETECTED	402.9034 m/z @41.76 [151020OFc1_NvH-0949-Control-29.raw]	402.9034118652344	41.7589504664	0.0421084506666667	99.9961290864	99.95402063573334	189724.046875	1.2948746323855549E8	0	7635	23.152470219819016	1.3062200879523824	0.041238990836829616	402.9010925292969	402.91339111328125
130	402.92401123046875	28.6700248042667					1	DETECTED	402.9240 m/z @28.67 [151020OFc1_NvH-0949-Control-29.raw]	402.92401123046875	28.6700248042667	0.0073772776	99.9961290864	99.9887518088	144016.390625	1.3757826120871744E8	0	7635	18.234867702665277	1.6716492848456674	7.311355445701915	402.9141540527344	402.93389892578125
131	402.9422912597656	34.4961011256					1	DETECTED	402.9423 m/z @34.50 [151020OFc1_NvH-0949-Control-29.raw]	402.9422912597656	34.4961011256	0.0421084506666667	99.8522972437333	99.81018879306664	56219.31640625	1.468319669929586E8	0	7635	88.28067395669514	1.4089253038272154	2.6272574444044334	402.934326171875	402.9424133300781
132	402.9524230957031	18.4520675693333					1	DETECTED	402.9524 m/z @18.45 [151020OFc1_NvH-0949-Control-29.raw]	402.9524230957031	18.4520675693333	0.0073772776	99.8855733253333	99.8781960477333	374340.46875	1.382847819294183E8	4	7635	18.274471036579605	0.7486119383149435	0.057911189570653256	402.94244384765625	402.96240234375
133	402.9625549316406	30.7266417392					1	DETECTED	402.9626 m/z @30.73 [151020OFc1_NvH-0949-Control-29.raw]	402.9625549316406	30.7266417392	0.0073772776	99.9851083269333	99.9777310493333	189263.265625	1.2994245229291593E8	0	7635	24.641094946398997	2.1376639019411727	0.07238976056901673	402.9624328613281	402.9725341796875
134	402.9840087890625	45.0753964288					1	DETECTED	402.9840 m/z @45.08 [151020OFc1_NvH-0949-Control-29.raw]	402.9840087890625	45.0753964288	0.0073772776	99.9079192501333	99.9005419725333	461173.125	1.403041447453095E8	0	7635	2.6329079286814547	0.5022343961349586	0.013524238911131449	402.9740295410156	402.9939270019531
135	403.0036926269531	43.9229988757333					1	DETECTED	403.0037 m/z @43.92 [151020OFc1_NvH-0949-Control-29.raw]	403.0036926269531	43.9229988757333	0.0421084506666667	99.7750126584	99.73290420773334	93760.40625	1.4246452569605368E8	0	7635	33.38358398150179	1.197363364179578	1.6858431741043485	402.9940490722656	403.0094299316406
136	403.019775390625	24.1681362989333					1	DETECTED	403.0198 m/z @24.17 [151020OFc1_NvH-0949-Control-29.raw]	403.019775390625	24.1681362989333	0.0073772776	99.6865307258667	99.6791534482667	391528.4375	1.4079758861368528E8	0	7635	1.322924404956101	0.5124599398974543	0.39573432907267597	403.00982666015625	403.0294494628906
137	403.0408020019531	31.7228452549333					1	DETECTED	403.0408 m/z @31.72 [151020OFc1_NvH-0949-Control-29.raw]	403.0408020019531	31.7228452549333	0.221018973333333	99.9519397381333	99.73092076479998	124016.9609375	1.2740941199834369E8	0	7635	31.855339898745473	1.4915914891664575	1.7096322803388495	403.03106689453125	403.0507507324219
138	403.080078125	38.6018919704					1	DETECTED	403.0801 m/z @38.60 [151020OFc1_NvH-0949-Control-29.raw]	403.080078125	38.6018919704	0.0073772776	99.7969937026667	99.7896164250667	50347.44140625	1.3731028350301352E8	0	7635	85.01238797903954	1.2314899789582419	1.4809031564677142	403.0718078613281	403.08905029296875
139	403.1443786621094	69.9298580986667					1	DETECTED	403.1444 m/z @69.93 [151020OFc1_NvH-0949-Control-29.raw]	403.1443786621094	69.9298580986667	11.0153989792	98.9523945557333	87.9369955765333	33160.3515625	1.0309657603610319E8	0	7635	87.616933324224	0.743476386398553	0.48662280312015704	403.1347351074219	403.1514892578125
140	403.1621398925781	89.9674405312					1	DETECTED	403.1621 m/z @89.97 [151020OFc1_NvH-0949-Control-29.raw]	403.1621398925781	89.9674405312	3.35680728586667	98.9412550184	95.58444773253333	83228.3203125	1.4356894788951302E8	0	7635	87.73938055875195	0.5499653788196451	0.09974297133684107	403.15240478515625	403.1621398925781
141	403.1725769042969	23.6708567245333					1	DETECTED	403.1726 m/z @23.67 [151020OFc1_NvH-0949-Control-29.raw]	403.1725769042969	23.6708567245333	0.0073772776	99.9961290864	99.9887518088	198620.796875	1.5750713339422125E8	0	7635	51.36453338288024	2.105275567762931	5.764548945875248	403.1626892089844	403.182373046875
142	403.1923828125	11.9762363888					1	DETECTED	403.1924 m/z @11.98 [151020OFc1_NvH-0949-Control-29.raw]	403.1923828125	11.9762363888	0.0757017130666667	99.8633951741333	99.78769346106664	1144387.0	1.6614993693099627E8	3	7635	7.244209099679338	11.734609485510575	46.30264990845855	403.1824035644531	403.1940002441406
143	403.2041320800781	30.7266417392					1	DETECTED	403.2041 m/z @30.73 [151020OFc1_NvH-0949-Control-29.raw]	403.2041320800781	30.7266417392	3.69178274373333	98.9523945557333	95.26061181199998	2206573.5	1.904747747132897E8	0	7635	0.17586453027124804	0.5089160175780604	0.04267345232530216	403.19415283203125	403.2053527832031
144	403.2153625488281	21.613152784					1	DETECTED	403.2154 m/z @21.61 [151020OFc1_NvH-0949-Control-29.raw]	403.2153625488281	21.613152784	3.2824747344	99.1736969768	95.8912222424	1.0520021E7	5.122526539892457E8	2	7635	2.231899976668629	27.573359292788165	2.4701015029328097	403.20538330078125	403.225341796875
145	403.2325439453125	31.6745787634667					1	DETECTED	403.2325 m/z @31.67 [151020OFc1_NvH-0949-Control-29.raw]	403.2325439453125	31.6745787634667	0.0073772776	99.9961290864	99.9887518088	2306468.75	2.6884461671560234E8	2	7635	0.18513402376919075	0.8690406426610416	112.34396405260482	403.2253723144531	403.2425231933594
146	403.24407958984375	54.9535641378667					1	DETECTED	403.2441 m/z @54.95 [151020OFc1_NvH-0949-Control-29.raw]	403.24407958984375	54.9535641378667	3.0117657576	99.2287394485333	96.2169736909333	1748532.125	2.099855270546247E8	2	7635	21.402062436562062	0.5524052253120071	0.15863281959397818	403.2425537109375	403.2540283203125
147	403.255859375	16.7981465162667					1	DETECTED	403.2559 m/z @16.80 [151020OFc1_NvH-0949-Control-29.raw]	403.255859375	16.7981465162667	3.9894606056	99.2399869890667	95.25052638346669	567158.8125	1.402344189719594E8	0	7635	0.15096442079118333	15.609325628170152	52.37887938606126	403.2545471191406	403.26568603515625
148	403.2679748535156	14.9826418056					1	DETECTED	403.2680 m/z @14.98 [151020OFc1_NvH-0949-Control-29.raw]	403.2679748535156	14.9826418056	3.27322060586667	99.2287394485333	95.95551884266663	123077.421875	1.5661103617199364E8	0	7635	0.08658294978082104	4.125885255343597	725.6042703231822	403.26611328125	403.27679443359375
149	403.28369140625	91.0237140685333					1	DETECTED	403.2837 m/z @91.02 [151020OFc1_NvH-0949-Control-29.raw]	403.28369140625	91.0237140685333	3.15231354826667	99.3177849997333	96.16547145146663	82411.9140625	1.204089642297811E8	0	7635	0.37156989175041133	0.5447386930386359	595.7458374619821	403.279052734375	403.29345703125
150	403.2965393066406	58.0993976952					1	DETECTED	403.2965 m/z @58.10 [151020OFc1_NvH-0949-Control-29.raw]	403.2965393066406	58.0993976952	26.9305486213333	99.3066995616	72.3761509402667	23812.6796875	8.94563603906441E7	0	7635	72.32214233646434	1.159959891678138	1.2954480160823003	403.2942199707031	403.30419921875
151	403.31451416015625	37.2060519037333					1	DETECTED	403.3145 m/z @37.21 [151020OFc1_NvH-0949-Control-29.raw]	403.31451416015625	37.2060519037333	1.14198354666667	99.3509238826667	98.20894033600004	35137.8125	1.094636319879006E8	0	7635	90.10792984672015	1.3428106485055278	1.717242202187868	403.3045654296875	403.3214416503906
152	403.33148193359375	29.0748223621333					1	DETECTED	403.3315 m/z @29.07 [151020OFc1_NvH-0949-Control-29.raw]	403.33148193359375	29.0748223621333	21.1334620850667	99.3843959664	78.25093388133331	41513.46875	1.1170211642309022E8	0	7635	70.20461123605624	4.909434959865434	8.838279135443402	403.321533203125	403.3330993652344
153	403.3431396484375	34.5171404546667					1	DETECTED	403.3431 m/z @34.52 [151020OFc1_NvH-0949-Control-29.raw]	403.3431396484375	34.5171404546667	12.4524354064	99.3953103378667	86.9428749314667	51392.84765625	9.930317546962938E7	0	7635	85.54478570377321	1.9389871083998467	2.8301503554737186	403.3333740234375	403.35302734375
154	403.3531799316406	44.5603438736					1	DETECTED	403.3532 m/z @44.56 [151020OFc1_NvH-0949-Control-29.raw]	403.3531799316406	44.5603438736	1.76339577093333	99.9851083269333	98.22171255599997	33351.94140625	1.1847934407295449E8	0	7635	96.30153791071993	1.1371517811653553	1.2260558926151819	403.3531799316406	403.3631591796875
155	403.37469482421875	31.8134649048					1	DETECTED	403.3747 m/z @31.81 [151020OFc1_NvH-0949-Control-29.raw]	403.37469482421875	31.8134649048	3.53443887706667	99.9741292792	96.43969040213332	53304.0703125	1.2902474112855835E8	0	7635	80.47113877023308	1.653678323744375	2.3372648997558954	403.3650207519531	403.38458251953125
156	403.4012451171875	43.9115884901333					1	DETECTED	403.4012 m/z @43.91 [151020OFc1_NvH-0949-Control-29.raw]	403.4012451171875	43.9115884901333	1.4048790816	99.9741292792	98.5692501976	59342.08984375	1.423999307408683E8	0	7635	90.9481640827177	1.1978594911857938	1.3480749367490112	403.3912658691406	403.4112243652344
157	403.41357421875	37.8547964608					1	DETECTED	403.4136 m/z @37.85 [151020OFc1_NvH-0949-Control-29.raw]	403.41357421875	37.8547964608	5.53036898106667	99.9851083269333	94.45473934586663	39917.0078125	1.1185625734470464E8	0	7635	91.37386960488477	1.413488694795553	1.8637436680818773	403.4115295410156	403.41827392578125
158	403.42828369140625	25.4841297312					1	DETECTED	403.4283 m/z @25.48 [151020OFc1_NvH-0949-Control-29.raw]	403.42828369140625	25.4841297312	2.9929360984	99.9851083269333	96.9921722285333	186454.15625	1.3481171625632164E8	0	7635	8.07348152619057	3.1223658342703637	0.014646470346098905	403.4183654785156	403.43804931640625
159	403.45428466796875	10.382006404					1	DETECTED	403.4543 m/z @10.38 [151020OFc1_NvH-0949-Control-29.raw]	403.45428466796875	10.382006404	3.4872536512	99.9851083269333	96.4978546757333	449861.75	1.4478537804320765E8	0	7635	0.07415034060344006	5.546604018171311	12.394890687010099	403.4443054199219	403.461669921875
160	403.4716796875	33.1732805301333					1	DETECTED	403.4717 m/z @33.17 [151020OFc1_NvH-0949-Control-29.raw]	403.4716796875	33.1732805301333	3.23607567946667	99.9851083269333	96.74903264746663	1228410.25	1.6256710416646296E8	4	7635	12.797703302097247	2.255416604658411	0.022644957666996392	403.4617004394531	403.4816589355469
161	403.48956298828125	12.8501137762667					1	DETECTED	403.4896 m/z @12.85 [151020OFc1_NvH-0949-Control-29.raw]	403.48956298828125	12.8501137762667	3.34751200293333	99.9409960712	96.59348406826668	1119379.375	1.4426178794283137E8	0	7635	0.19526436517381995	1.8038715413833575	1.832073439699324	403.48175048828125	403.4992370605469
162	403.5079040527344	24.81699162					1	DETECTED	403.5079 m/z @24.82 [151020OFc1_NvH-0949-Control-29.raw]	403.5079040527344	24.81699162	1.68456790026667	99.9409960712	98.25642817093333	58064.07421875	1.2311367968995073E8	0	7635	81.57606832074346	2.1185280909926134	3.232687286034592	403.49981689453125	403.5159912109375
163	403.5260009765625	11.9492264144					1	DETECTED	403.5260 m/z @11.95 [151020OFc1_NvH-0949-Control-29.raw]	403.5260009765625	11.9492264144	3.58143822613333	99.7969937026667	96.21555547653337	282569.1875	1.2807725836198056E8	0	7635	3.4444423814738503	1.08814027450886	3.363789695213682	403.51605224609375	403.5263366699219
164	403.536376953125	12.7710794850667					1	DETECTED	403.5364 m/z @12.77 [151020OFc1_NvH-0949-Control-29.raw]	403.536376953125	12.7710794850667	0.582679338133333	99.7969937026667	99.21431436453337	9024171.0	3.0990134855949044E8	3	7635	0.15876355565801603	1.400250742624712	126.95153793658092	403.5263977050781	403.5463562011719
165	403.5509338378906	26.7869960632					1	DETECTED	403.5509 m/z @26.79 [151020OFc1_NvH-0949-Control-29.raw]	403.5509338378906	26.7869960632	1.13180038293333	98.6772359021333	97.54543551919997	765824.9375	1.6184838664541748E8	0	7635	6.498581217815598	1.0593902776235382	0.5043310437849181	403.54638671875	403.56085205078125
166	403.56732177734375	26.4162279704					1	DETECTED	403.5673 m/z @26.42 [151020OFc1_NvH-0949-Control-29.raw]	403.56732177734375	26.4162279704	3.40328989786667	98.4572357610667	95.05394586320003	390198.25	1.502702255655224E8	3	7635	5.15960811464841	3.880190160909781	1.2818556442166524	403.56097412109375	403.5731201171875
167	403.5832824707031	35.9627765530667					1	DETECTED	403.5833 m/z @35.96 [151020OFc1_NvH-0949-Control-29.raw]	403.5832824707031	35.9627765530667	2.81589445653333	97.7556629893333	94.93976853279997	1231517.0	1.7214633649452966E8	3	7635	0.2116121666165185	1.0075754932614422	1.35067759430392	403.5733947753906	403.59320068359375
168	403.6055908203125	93.4208657954667					1	DETECTED	403.6056 m/z @93.42 [151020OFc1_NvH-0949-Control-29.raw]	403.6055908203125	93.4208657954667	2.00761393546667	99.6642748906667	97.65666095520004	131206.46875	1.42198081045774E8	0	7635	78.46076721555634	0.5249015295396722	0.04987831131193673	403.5956115722656	403.6155700683594
169	403.6159362792969	93.3937370216					1	DETECTED	403.6159 m/z @93.39 [151020OFc1_NvH-0949-Control-29.raw]	403.6159362792969	93.3937370216	3.98016480293333	97.7336862637333	93.75352146079997	108202.0234375	1.401557417859039E8	0	7635	0.07386315972013335	0.5144596483958105	0.005809419024517626	403.61566162109375	403.6258239746094
170	403.6334228515625	93.3937370216					1	DETECTED	403.6334 m/z @93.39 [151020OFc1_NvH-0949-Control-29.raw]	403.6334228515625	93.3937370216	3.40328989786667	98.5010212669333	95.09773136906662	107355.6484375	1.5912517971547705E8	0	7635	0.08070468087468896	0.5103162894093008	0.004448466466793815	403.6259460449219	403.6374206542969
171	403.6474609375	93.3443737112					1	DETECTED	403.6475 m/z @93.34 [151020OFc1_NvH-0949-Control-29.raw]	403.6474609375	93.3443737112	3.8588227296	99.74193808	95.8831153504	139218.171875	1.5384462162905774E8	0	7635	0.046864789239464244	0.5026690761877626	0.022659907593068653	403.6375427246094	403.6493225097656
172	403.6593322753906	93.3839476216					1	DETECTED	403.6593 m/z @93.38 [151020OFc1_NvH-0949-Control-29.raw]	403.6593322753906	93.3839476216	3.98016480293333	98.5010212669333	94.52085646399996	150931.609375	1.2258624905612536E8	0	7635	0.136286272147899	0.5024551780399326	0.004370413124590096	403.6495666503906	403.664794921875
173	403.67498779296875	11.4967914954667					1	DETECTED	403.6750 m/z @11.50 [151020OFc1_NvH-0949-Control-29.raw]	403.67498779296875	11.4967914954667	4.20336646426667	98.5010212669333	94.29765480266663	190183.40625	1.2588224583101638E8	0	7635	81.87270801194484	404.54366963963486	820.4204182720359	403.66510009765625	403.6801452636719
174	403.6901550292969	19.1601431546667					1	DETECTED	403.6902 m/z @19.16 [151020OFc1_NvH-0949-Control-29.raw]	403.6901550292969	19.1601431546667	4.56733381466667	98.5010212669333	93.93368745226662	341969.0	1.430977350933514E8	0	7635	0.07450786896343331	14.934818974908227	20.811363238162212	403.680419921875	403.70013427734375
175	403.7112731933594	26.3817527346667					1	DETECTED	403.7113 m/z @26.38 [151020OFc1_NvH-0949-Control-29.raw]	403.7112731933594	26.3817527346667	3.23607567946667	98.8317256648	95.59564998533334	9008279.0	5.3065471711727834E8	2	7635	2.209634269948719	0.6707290783727807	0.3861851315497256	403.7013244628906	403.72125244140625
176	403.72906494140625	21.6652292706667					1	DETECTED	403.7291 m/z @21.67 [151020OFc1_NvH-0949-Control-29.raw]	403.72906494140625	21.6652292706667	2.66214179946667	99.0410546034667	96.37891280400004	7258167.5	3.596108323635786E8	2	7635	0.3033273604843174	29.35289199679683	2.4912946535856704	403.7212829589844	403.7390441894531
177	403.7418212890625	32.2559054544					1	DETECTED	403.7418 m/z @32.26 [151020OFc1_NvH-0949-Control-29.raw]	403.7418212890625	32.2559054544	3.24534385306667	99.9961290864	96.75078523333333	1695562.625	1.9722177928647542E8	2	7635	42.210869312329926	2.1044775951704087	0.07574111818870594	403.73907470703125	403.7518005371094
178	403.7520446777344	34.527229832					1	DETECTED	403.7520 m/z @34.53 [151020OFc1_NvH-0949-Control-29.raw]	403.7520446777344	34.527229832	2.6338299248	99.9961290864	97.3622991616	372963.03125	1.6096870964121848E8	2	7635	37.54351436022091	2.590679182764631	1.6855074194878648	403.7518310546875	403.761962890625
179	403.7701416015625	93.3012406418667					1	DETECTED	403.7701 m/z @93.30 [151020OFc1_NvH-0949-Control-29.raw]	403.7701416015625	93.3012406418667	6.41499236853333	99.9961290864	93.58113671786667	182251.5625	1.2730132107055375E8	0	7635	25.404478611081245	0.521134501491578	0.13542605845993394	403.7620544433594	403.7796936035156
180	403.7920837402344	68.1885988317333					1	DETECTED	403.7921 m/z @68.19 [151020OFc1_NvH-0949-Control-29.raw]	403.7920837402344	68.1885988317333	1.74370867653333	99.9961290864	98.25242040986667	190871.515625	1.4852629600069875E8	0	7635	25.249825617120237	0.6916729657567278	1861.6787626854377	403.7821044921875	403.7936096191406
181	403.80364990234375	17.2931596888					1	DETECTED	403.8036 m/z @17.29 [151020OFc1_NvH-0949-Control-29.raw]	403.80364990234375	17.2931596888	1.46510971493333	99.9961290864	98.53101937146667	192558.78125	1.2287645537450619E8	2	7635	50.94405955730039	5.158635472855333	1904.2375579499546	403.7936706542969	403.8136291503906
182	403.8148498535156	92.3609363421333					1	DETECTED	403.8148 m/z @92.36 [151020OFc1_NvH-0949-Control-29.raw]	403.8148498535156	92.3609363421333	0.829118342133333	99.9961290864	99.16701074426668	146459.421875	1.3554081164533812E8	0	7635	24.90518201974831	0.709483785798983	0.07746789727875007	403.81365966796875	403.8246765136719
183	403.8353576660156	92.9747210386667					1	DETECTED	403.8354 m/z @92.97 [151020OFc1_NvH-0949-Control-29.raw]	403.8353576660156	92.9747210386667	0.0192839784	99.9961290864	99.976845108	181829.453125	1.339391748751976E8	0	7635	0.16332755260901877	0.6410585104313488	0.04989621351826577	403.82537841796875	403.841064453125
184	403.85107421875	92.9598216352					1	DETECTED	403.8511 m/z @92.96 [151020OFc1_NvH-0949-Control-29.raw]	403.85107421875	92.9598216352	0.0073772776	99.9961290864	99.9887518088	233183.71875	1.4527057158224577E8	0	7635	24.786790516882107	0.6738083904222425	0.04659615663155178	403.8410949707031	403.8601379394531
185	403.8701477050781	12.7612713752					1	DETECTED	403.8701 m/z @12.76 [151020OFc1_NvH-0949-Control-29.raw]	403.8701477050781	12.7612713752	0.0073772776	99.9631213045333	99.9557440269333	5634736.0	2.316150242281683E8	3	7635	0.15363698579995066	0.7668402496583715	13.55835708907552	403.86016845703125	403.880126953125
186	403.8853454589844	26.8089107602667					1	DETECTED	403.8853 m/z @26.81 [151020OFc1_NvH-0949-Control-29.raw]	403.8853454589844	26.8089107602667	0.0307213005333333	99.9961290864	99.96540778586667	668141.125	1.799923690825019E8	3	7635	10.787519606032571	7.266895466383988	0.1113471953949514	403.8801574707031	403.89532470703125
187	403.8997802734375	21.2848171410667					1	DETECTED	403.8998 m/z @21.28 [151020OFc1_NvH-0949-Control-29.raw]	403.8997802734375	21.2848171410667	0.0073772776	99.9851083269333	99.9777310493333	264007.28125	1.63201067613449E8	0	7635	46.17236903341934	2.4665364686010047	0.3457069962123691	403.89544677734375	403.9078369140625
188	403.9178466796875	35.9627765530667					1	DETECTED	403.9178 m/z @35.96 [151020OFc1_NvH-0949-Control-29.raw]	403.9178466796875	35.9627765530667	0.0073772776	99.9631213045333	99.9557440269333	1159566.75	1.799659539904042E8	3	7635	0.12117106180537718	1.574783041590228	1.28620144734597	403.9078674316406	403.9278259277344
189	403.92828369140625	92.6789848024					1	DETECTED	403.9283 m/z @92.68 [151020OFc1_NvH-0949-Control-29.raw]	403.92828369140625	92.6789848024	0.0073772776	99.8967383701333	99.8893610925333	261332.796875	2.4177161087055168E8	0	7635	24.52893979994323	0.5115634984372391	0.39379660815242457	403.9278564453125	403.93194580078125
190	403.94195556640625	92.6952698765333					1	DETECTED	403.9420 m/z @92.70 [151020OFc1_NvH-0949-Control-29.raw]	403.94195556640625	92.6952698765333	0.0757017130666667	99.7750126584	99.69931094533334	273602.84375	1.6734636063242513E8	0	7635	0.09390279899120912	1.2911090775635596	0.2832095723388391	403.9320068359375	403.9420471191406
191	403.9521179199219	26.3416912224					1	DETECTED	403.9521 m/z @26.34 [151020OFc1_NvH-0949-Control-29.raw]	403.9521179199219	26.3416912224	0.0192839784	99.8745882192	99.85530424080001	1771876.5	1.7248018154503974E8	0	7635	0.0764454006141122	2.547547878827025	76.08945133871966	403.9421691894531	403.96209716796875
192	403.9730224609375	33.1879449168					1	DETECTED	403.9730 m/z @33.19 [151020OFc1_NvH-0949-Control-29.raw]	403.9730224609375	33.1879449168	0.0073772776	99.9851083269333	99.9777310493333	443284.59375	1.7722768802138045E8	0	7635	0.7956846639353259	2.641076543963747	4.696750591465648	403.9630432128906	403.9830017089844
193	403.99365234375	10.8210662821333					1	DETECTED	403.9937 m/z @10.82 [151020OFc1_NvH-0949-Control-29.raw]	403.99365234375	10.8210662821333	0.210125258133333	99.7528917122667	99.54276645413337	913627.3125	1.813991426795207E8	4	7635	2.0970317039318136	111.7339709555887	19.357893111987828	403.9836730957031	404.00360107421875
194	404.0046691894531	92.5805046090667					1	DETECTED	404.0047 m/z @92.58 [151020OFc1_NvH-0949-Control-29.raw]	404.0046691894531	92.5805046090667	0.488251572533333	99.3066995616	98.81844798906667	311959.03125	1.8728158786190778E8	0	7635	26.635896647875967	1.4076945155508584	0.310662277574797	404.003662109375	404.0138244628906
195	404.0238342285156	82.2281969314667					1	DETECTED	404.0238 m/z @82.23 [151020OFc1_NvH-0949-Control-29.raw]	404.0238342285156	82.2281969314667	0.0307213005333333	99.6310100136	99.60028871306667	377685.625	1.7331424485164353E8	5	7635	46.24786615892357	0.7949101518215349	0.17640801995976635	404.01385498046875	404.0338134765625
196	404.0345153808594	92.5662300381333					1	DETECTED	404.0345 m/z @92.57 [151020OFc1_NvH-0949-Control-29.raw]	404.0345153808594	92.5662300381333	8.65127529226667	97.9306797629333	89.27940447066662	291099.75	2.247980933074269E8	0	7635	58.059385384820416	1.3657274494629115	0.20067016510043495	404.0338439941406	404.0392761230469
197	404.0492858886719	54.0838679053333					1	DETECTED	404.0493 m/z @54.08 [151020OFc1_NvH-0949-Control-29.raw]	404.0492858886719	54.0838679053333	0.0757017130666667	99.4731058026667	99.39740408960003	292231.46875	1.865153300843443E8	0	7635	24.830345801478593	2.466566010116958	71.88368035810788	404.039306640625	404.0592346191406
198	404.07012939453125	54.1559024101333					1	DETECTED	404.0701 m/z @54.16 [151020OFc1_NvH-0949-Control-29.raw]	404.07012939453125	54.1559024101333	0.297487030666667	99.6310100136	99.33352298293333	330785.8125	1.9256049674994653E8	0	7635	26.605006828897444	4.519747637635066	82.82663404997875	404.0601806640625	404.0711364746094
199	404.0811462402344	65.8311417445333					1	DETECTED	404.0811 m/z @65.83 [151020OFc1_NvH-0949-Control-29.raw]	404.0811462402344	65.8311417445333	0.561504790666667	96.2860707024	95.72456591173334	352984.46875	1.915727352035427E8	0	7635	6.67577293224052	27.592197643921736	1.3099244292344505	404.0711669921875	404.08697509765625
200	404.0970153808594	65.8311417445333					1	DETECTED	404.0970 m/z @65.83 [151020OFc1_NvH-0949-Control-29.raw]	404.0970153808594	65.8311417445333	0.5089363944	99.6064042757333	99.0974678813333	384691.125	1.98890853609995E8	0	7635	32.91997606750446	26.543748756268943	0.7745170322244778	404.0870361328125	404.10699462890625
201	404.11962890625	89.4130345650667					1	DETECTED	404.1196 m/z @89.41 [151020OFc1_NvH-0949-Control-29.raw]	404.11962890625	89.4130345650667	0.0871725149333333	99.0188775770667	98.93170506213337	3329606.0	3.3513426019111514E8	3	7635	0.7365846884080867	0.5082428623995128	0.882635504683165	404.1096496582031	404.1296081542969
202	404.1349182128906	83.6674866458667					1	DETECTED	404.1349 m/z @83.67 [151020OFc1_NvH-0949-Control-29.raw]	404.1349182128906	83.6674866458667	10.2048603178667	94.5337016261333	84.32884130826659	2056182.875	2.2488776966506103E8	0	7635	38.20595701925127	0.6861736415675722	0.16152539348542314	404.129638671875	404.1369934082031
203	404.1470031738281	83.6674866458667					1	DETECTED	404.1470 m/z @83.67 [151020OFc1_NvH-0949-Control-29.raw]	404.1470031738281	83.6674866458667	3.41256709626667	99.6976680456	96.28510094933333	2168207.75	2.2988365777501756E8	0	7635	39.97742595038873	0.6592197760197693	0.07177607530808497	404.13702392578125	404.156982421875
204	404.1685791015625	83.6674866458667					1	DETECTED	404.1686 m/z @83.67 [151020OFc1_NvH-0949-Control-29.raw]	404.1685791015625	83.6674866458667	0.435481124266667	99.9631213045333	99.52764018026663	2701462.75	2.6781897155492547E8	0	7635	37.145903272283235	0.5707126238054645	0.04762151944428116	404.1585998535156	404.1745300292969
205	404.1845703125	83.6674866458667					1	DETECTED	404.1846 m/z @83.67 [151020OFc1_NvH-0949-Control-29.raw]	404.1845703125	83.6674866458667	0.0073772776	99.9961290864	99.9887518088	3200091.25	2.825259733842478E8	0	7635	73.71164316826173	0.6357740644229527	0.16952076801064533	404.1746520996094	404.1933898925781
206	404.2033996582031	25.3426733184					1	DETECTED	404.2034 m/z @25.34 [151020OFc1_NvH-0949-Control-29.raw]	404.2033996582031	25.3426733184	2.91848500506667	99.1184738850667	96.19998888000003	1.5242603E7	7.297958524373125E8	2	7635	0.2959921377315915	0.7512719215803026	0.15054248694925412	404.19342041015625	404.21337890625
207	404.2150573730469	28.4129695573333					1	DETECTED	404.2151 m/z @28.41 [151020OFc1_NvH-0949-Control-29.raw]	404.2150573730469	28.4129695573333	4.13000682986667	99.5505712973333	95.42056446746663	1974294.75	3.6075310701010513E8	3	7635	0.19608082963364026	19.4663220152196	1.0282965857192425	404.2134094238281	404.2205810546875
208	404.2305908203125	21.6502146634667					1	DETECTED	404.2306 m/z @21.65 [151020OFc1_NvH-0949-Control-29.raw]	404.2305908203125	21.6502146634667	0.0307213005333333	99.9961290864	99.96540778586667	3271521.25	4.9584970074033207E8	3	7635	4.189010884075646	0.9369808110094457	1.2999413283807433	404.2206115722656	404.2405700683594
209	404.2427673339844	44.7215652069333					1	DETECTED	404.2428 m/z @44.72 [151020OFc1_NvH-0949-Control-29.raw]	404.2427673339844	44.7215652069333	3.31016630373333	95.0868177890667	91.77665148533337	823912.9375	3.439241503731583E8	3	7635	60.211206603292666	0.6199468222796718	2.028234005415652	404.2406005859375	404.25274658203125
210	404.26483154296875	84.9052770757333					1	DETECTED	404.2648 m/z @84.91 [151020OFc1_NvH-0949-Control-29.raw]	404.26483154296875	84.9052770757333	3.366169404	92.3386447509333	88.9724753469333	924619.5625	3.065059236290478E8	3	7635	31.035076504489936	0.5562419115257626	0.3302100315132353	404.2548828125	404.2748107910156
211	404.2843017578125	50.1500353264					1	DETECTED	404.2843 m/z @50.15 [151020OFc1_NvH-0949-Control-29.raw]	404.2843017578125	50.1500353264	3.20804459466667	98.1390711685333	94.93102657386663	590387.3125	3.400285159876547E8	0	7635	6.484607680757684	9.53573002510101	16.55011025582126	404.27484130859375	404.2942810058594
212	404.3013916015625	89.7652576616					1	DETECTED	404.3014 m/z @89.77 [151020OFc1_NvH-0949-Control-29.raw]	404.3013916015625	89.7652576616	18.6702234024	92.3490843904	73.678860988	429370.6875	3.454906919865368E8	0	7635	30.964711632765948	0.541703747124363	0.021682041173665918	404.2943115234375	404.3014831542969
213	404.3114929199219	89.7652576616					1	DETECTED	404.3115 m/z @89.77 [151020OFc1_NvH-0949-Control-29.raw]	404.3114929199219	89.7652576616	1.82088101946667	92.3935192608	90.57263824133334	980786.25	3.6438877093042666E8	2	7635	51.46532742678597	0.5154484881531821	0.06059715401936831	404.3015441894531	404.32147216796875
214	404.33441162109375	89.7799282328					1	DETECTED	404.3344 m/z @89.78 [151020OFc1_NvH-0949-Control-29.raw]	404.33441162109375	89.7799282328	2.5113916408	91.8599191333333	89.34852749253331	1030877.0	3.767265314564373E8	0	7635	20.224343009952563	0.5092655873313385	0.0726168867496142	404.3244323730469	404.3423767089844
215	404.3524169921875	89.7799282328					1	DETECTED	404.3524 m/z @89.78 [151020OFc1_NvH-0949-Control-29.raw]	404.3524169921875	89.7799282328	2.50197883093333	97.1079011128	94.60592228186667	1444695.375	3.69018964603633E8	2	7635	20.431757059069227	0.5177507521023841	0.016033980581561552	404.3424377441406	404.3623962402344
216	404.3671875	89.7957217608					1	DETECTED	404.3672 m/z @89.80 [151020OFc1_NvH-0949-Control-29.raw]	404.3671875	89.7957217608	0.5089363944	94.4143631349333	93.9054267405333	1191713.625	3.245640985920439E8	2	7635	0.19308656467757146	0.5322562480823462	0.012948949694628812	404.3624267578125	404.3771667480469
217	404.3786926269531	70.1298787066667					1	DETECTED	404.3787 m/z @70.13 [151020OFc1_NvH-0949-Control-29.raw]	404.3786926269531	70.1298787066667	0.5089363944	99.9079192501333	99.39898285573331	445189.34375	3.7133550574010193E8	2	7635	56.42483193329217	0.5641625655064069	0.1303135117078436	404.377197265625	404.38714599609375
218	404.39715576171875	70.1298787066667					1	DETECTED	404.3972 m/z @70.13 [151020OFc1_NvH-0949-Control-29.raw]	404.39715576171875	70.1298787066667	0.488251572533333	96.8001110930667	96.31185952053337	665131.5	3.905821072262074E8	6	7635	51.47401627646571	1.1841191673279523	0.3769991559907967	404.3871765136719	404.4071350097656
219	404.409912109375	70.1298787066667					1	DETECTED	404.4099 m/z @70.13 [151020OFc1_NvH-0949-Control-29.raw]	404.409912109375	70.1298787066667	0.498553491466667	90.7573214034667	90.25876791200004	399118.84375	3.772367935373468E8	0	7635	38.5429922992744	9.147972519862504	0.7496028270950427	404.40716552734375	404.41864013671875
220	404.42864990234375	89.9426514432					1	DETECTED	404.4286 m/z @89.94 [151020OFc1_NvH-0949-Control-29.raw]	404.42864990234375	89.9426514432	0.488251572533333	98.4572357610667	97.96898418853337	588125.75	3.565301371740285E8	0	7635	51.63788593271724	0.5008680321316833	0.005820478739212755	404.4186706542969	404.433837890625
221	404.44384765625	89.8438320344					1	DETECTED	404.4438 m/z @89.84 [151020OFc1_NvH-0949-Control-29.raw]	404.44384765625	89.8438320344	0.477689221333333	99.5284446029333	99.05075538159997	599740.5625	4.8330855129451793E8	2	7635	51.63840710436045	0.5031603362491271	0.020054770326261167	404.43389892578125	404.4505310058594
222	404.4605407714844	89.8438320344					1	DETECTED	404.4605 m/z @89.84 [151020OFc1_NvH-0949-Control-29.raw]	404.4605407714844	89.8438320344	0.477689221333333	96.7346225173333	96.25693329599997	898555.0625	5.667226176937811E8	0	7635	63.56152496370271	0.5053331400137459	0.0037138183740176335	404.4505615234375	404.47052001953125
223	404.47802734375	89.9186162498667					1	DETECTED	404.4780 m/z @89.92 [151020OFc1_NvH-0949-Control-29.raw]	404.47802734375	89.9186162498667	0.477689221333333	98.3471042045333	97.86941498319996	680333.0625	4.086985558453342E8	2	7635	0.2309703319851053	0.5591898168034916	0.0056414428634078894	404.4705505371094	404.4880065917969
224	404.5020751953125	89.9080997941333					1	DETECTED	404.5021 m/z @89.91 [151020OFc1_NvH-0949-Control-29.raw]	404.5020751953125	89.9080997941333	0.232072747466667	99.719727768	99.48765502053332	687075.125	5.207002367578237E8	0	7635	79.27780640508752	0.5837679747933686	0.19147591753772783	404.4920959472656	404.50885009765625
225	404.51885986328125	89.8698626210667					1	DETECTED	404.5189 m/z @89.87 [151020OFc1_NvH-0949-Control-29.raw]	404.51885986328125	89.8698626210667	0.4672602616	99.8855733253333	99.4183130637333	824720.6875	3.9726930700210875E8	0	7635	77.3012570840306	0.5711214229990015	0.5811523702005293	404.5089111328125	404.5252685546875
226	404.5352783203125	17.8032292576					1	DETECTED	404.5353 m/z @17.80 [151020OFc1_NvH-0949-Control-29.raw]	404.5352783203125	17.8032292576	0.382875514133333	99.7310315418667	99.34815602773337	2121229.25	5.841956020124489E8	3	7635	5.83277166864573	0.9803516135327603	3.881105706922246	404.5252990722656	404.5452575683594
227	404.5555114746094	40.3907514866667					1	DETECTED	404.5555 m/z @40.39 [151020OFc1_NvH-0949-Control-29.raw]	404.5555114746094	40.3907514866667	0.372377846933333	95.0969509890667	94.72457314213337	2407143.5	4.3449302507033837E8	3	7635	0.09699722468217686	0.904463874902061	0.053283200016418994	404.5455322265625	404.56549072265625
228	404.57073974609375	35.13618802455					1	DETECTED	404.5707 m/z @35.14 [151020OFc1_NvH-0949-Control-29.raw]	404.57073974609375	35.13618802455	0.6363726672	88.7854727053333	88.1491000381333	1375374.5	2.6516780570991063E8	3	7635	0.19255645251774922	0.5505014753276006	1.554303579086485	404.5655212402344	404.5729064941406
229	404.58294677734375	27.9999954144					1	DETECTED	404.5829 m/z @28.00 [151020OFc1_NvH-0949-Control-29.raw]	404.58294677734375	27.9999954144	0.3512426592	99.9741292792	99.62288662	3093412.75	3.9292512462720597E8	3	7635	5.511945198192183	2.139291483880989	1.417982100651616	404.572998046875	404.5928955078125
230	404.59613037109375	25.4841297312					1	DETECTED	404.5961 m/z @25.48 [151020OFc1_NvH-0949-Control-29.raw]	404.59613037109375	25.4841297312	0.3512426592	97.5597915277333	97.2085488685333	314062.0	4.573385024603197E8	0	7635	4.074350223457717	3.206033851912402	7.760112233782806	404.59295654296875	404.6061096191406
231	404.6177673339844	46.1591567768					1	DETECTED	404.6178 m/z @46.16 [151020OFc1_NvH-0949-Control-29.raw]	404.6177673339844	46.1591567768	0.340330186933333	76.1000265312	75.75969634426667	387546.46875	2.1853312346434146E8	0	7635	22.490014071575963	1.0842057457752154	0.004654277823640374	404.6077880859375	404.6277160644531
232	404.6392517089844	40.8641728181333					1	DETECTED	404.6393 m/z @40.86 [151020OFc1_NvH-0949-Control-29.raw]	404.6392517089844	40.8641728181333	0.340330186933333	87.4481500888	87.10781990186668	290517.6875	3.13511976554043E8	0	7635	26.42918029235685	1.5598961799056863	0.06223569007176442	404.6292724609375	404.6402282714844
233	404.6502990722656	42.3726286938667					1	DETECTED	404.6503 m/z @42.37 [151020OFc1_NvH-0949-Control-29.raw]	404.6502990722656	42.3726286938667	0.340330186933333	96.1411100426667	95.80077985573337	355367.4375	2.856669925774089E8	0	7635	26.04029794030094	1.7497582680039643	2.0919493310944817	404.6405029296875	404.6602478027344
234	404.6650390625	42.5949304578667					1	DETECTED	404.6650 m/z @42.59 [151020OFc1_NvH-0949-Control-29.raw]	404.6650390625	42.5949304578667	0.319080678933333	74.5076710616	74.18859038266667	328507.9375	2.6738367332252464E8	0	7635	20.638256751532914	1.140981144396296	1.3184907107022186	404.66058349609375	404.67498779296875
235	404.6857604980469	42.4836565194667					1	DETECTED	404.6858 m/z @42.48 [151020OFc1_NvH-0949-Control-29.raw]	404.6857604980469	42.4836565194667	0.286631016533333	79.9018875202667	79.61525650373336	438951.375	2.002318806731938E8	2	7635	3.6775591942378085	1.4462158804444178	0.003869780369483997	404.67578125	404.6947937011719
236	404.7048034667969	25.3426733184					1	DETECTED	404.7048 m/z @25.34 [151020OFc1_NvH-0949-Control-29.raw]	404.7048034667969	25.3426733184	0.0192839784	97.6892780922667	97.66999411386671	6250884.0	3.319003436747959E8	2	7635	0.28815575309590713	0.5910865002609242	0.6131349192880645	404.6948547363281	404.7147521972656
237	404.7149353027344	26.405715532					1	DETECTED	404.7149 m/z @26.41 [151020OFc1_NvH-0949-Control-29.raw]	404.7149353027344	26.405715532	0.0073772776	59.2782656298667	59.2708883522667	733150.8125	1.5301684366569382E8	2	7635	13.087813752109055	0.5799431921048	2.563799283650936	404.7148132324219	404.72174072265625
238	404.73175048828125	12.4079629090667					1	DETECTED	404.7318 m/z @12.41 [151020OFc1_NvH-0949-Control-29.raw]	404.73175048828125	12.4079629090667	0.0073772776	97.2957329893333	97.2883557117333	1751816.625	2.597998422722617E8	2	7635	0.2077096316070861	2.8492243392924577	7.042042171588036	404.7218017578125	404.7417297363281
239	404.7455749511719	44.7940888317333					1	DETECTED	404.7456 m/z @44.79 [151020OFc1_NvH-0949-Control-29.raw]	404.7455749511719	44.7940888317333	0.0073772776	97.8212054	97.8138281224	571255.3125	2.1081459971437317E8	2	7635	0.11070796313979514	0.504106483375277	0.3004845953943628	404.74176025390625	404.75555419921875
240	404.7559509277344	27.1857380848					1	DETECTED	404.7560 m/z @27.19 [151020OFc1_NvH-0949-Control-29.raw]	404.7559509277344	27.1857380848	0.0073772776	88.8031077285333	88.7957304509333	336892.96875	1.704796088336499E8	0	7635	3.570975074144908	0.5105643768310137	0.018826608046352528	404.7555847167969	404.76593017578125
241	404.77880859375	42.4116411856					1	DETECTED	404.7788 m/z @42.41 [151020OFc1_NvH-0949-Control-29.raw]	404.77880859375	42.4116411856	0.0192839784	94.5612593832	94.5419754048	171078.296875	1.9006996664508227E8	0	7635	20.82235985086804	1.3669222303363062	2.3928226222902786	404.76885986328125	404.7841491699219
242	404.7941589355469	42.4281933181333					1	DETECTED	404.7942 m/z @42.43 [151020OFc1_NvH-0949-Control-29.raw]	404.7941589355469	42.4281933181333	0.0307213005333333	99.4286311509333	99.39790985039997	372160.53125	2.74917694566559E8	0	7635	71.94370744044359	1.4507708871805678	2.6133703397507797	404.7841796875	404.80413818359375
243	404.8079833984375	42.4281933181333					1	DETECTED	404.8080 m/z @42.43 [151020OFc1_NvH-0949-Control-29.raw]	404.8079833984375	42.4281933181333	0.0421084506666667	99.7860540128	99.74394556213333	200363.34375	1.9102801944826907E8	0	7635	21.999664641146044	1.290364161468444	0.138665325919412	404.8042297363281	404.8179626464844
244	404.8187255859375	46.0346881666667					1	DETECTED	404.8187 m/z @46.03 [151020OFc1_NvH-0949-Control-29.raw]	404.8187255859375	46.0346881666667	0.0534457296	99.7860540128	99.7326082832	171990.03125	1.8777542036246684E8	0	7635	21.778814191659745	1.1666007295931273	0.0014421283792379735	404.8179931640625	404.8249206542969
245	404.8349304199219	24.123596892					1	DETECTED	404.8349 m/z @24.12 [151020OFc1_NvH-0949-Control-29.raw]	404.8349304199219	24.123596892	0.0534457296	99.9079192501333	99.8544735205333	198174.40625	1.505810897145256E8	0	7635	3.429145762492521	3.9600908397964223	0.34626778552273574	404.824951171875	404.8385314941406
246	404.8485412597656	22.9068932277333					1	DETECTED	404.8485 m/z @22.91 [151020OFc1_NvH-0949-Control-29.raw]	404.8485412597656	22.9068932277333	0.0757017130666667	99.8522972437333	99.77659553066664	504705.40625	1.426220036190451E8	0	7635	0.1621063591258789	4.608472701310026	0.09727869549223774	404.8385925292969	404.85205078125
247	404.8620910644531	23.6029405645333					1	DETECTED	404.8621 m/z @23.60 [151020OFc1_NvH-0949-Control-29.raw]	404.8620910644531	23.6029405645333	0.0871725149333333	99.9961290864	99.90895657146667	837552.1875	1.837803686252614E8	3	7635	12.769618877933326	0.5227733886053894	0.35862036137627995	404.8521423339844	404.8652648925781
248	404.8752746582031	17.3733982133333					1	DETECTED	404.8753 m/z @17.37 [151020OFc1_NvH-0949-Control-29.raw]	404.8752746582031	17.3733982133333	0.0073772776	99.9961290864	99.9887518088	3470688.75	2.1286632788146788E8	3	7635	0.16938391323717994	0.6178718801821211	0.2030421406046244	404.86529541015625	404.88525390625
249	404.88970947265625	40.3907514866667					1	DETECTED	404.8897 m/z @40.39 [151020OFc1_NvH-0949-Control-29.raw]	404.88970947265625	40.3907514866667	0.0073772776	99.9519397381333	99.9445624605333	1466124.875	1.9953556176554963E8	3	7635	26.408690072836485	0.5904889047652445	0.01430299923287796	404.8852844238281	404.8996887207031
250	404.9027404785156	15.9347856562667					1	DETECTED	404.9027 m/z @15.93 [151020OFc1_NvH-0949-Control-29.raw]	404.9027404785156	15.9347856562667	0.0073772776	99.9961290864	99.9887518088	964868.0	1.720153950199447E8	3	7635	19.265162827148494	3.4413357493840766	0.6365790545360591	404.8997497558594	404.907470703125
251	404.91748046875	27.9498314418667					1	DETECTED	404.9175 m/z @27.95 [151020OFc1_NvH-0949-Control-29.raw]	404.91748046875	27.9498314418667	0.0192839784	99.9409960712	99.9217120928	1887636.375	1.996493676186798E8	3	7635	5.699936474770563	0.6019086720430931	0.10107364553752618	404.9075012207031	404.9274597167969
252	404.9298400878906	13.2405698346667					1	DETECTED	404.9298 m/z @13.24 [151020OFc1_NvH-0949-Control-29.raw]	404.9298400878906	13.2405698346667	0.0073772776	99.9079192501333	99.9005419725333	138759.859375	1.2734949897421722E8	0	7635	5.3964126005942585	0.5660489580055831	1.6805516752065117	404.927490234375	404.93682861328125
253	404.94683837890625	21.613152784					1	DETECTED	404.9468 m/z @21.61 [151020OFc1_NvH-0949-Control-29.raw]	404.94683837890625	21.613152784	0.0073772776	99.8967383701333	99.8893610925333	1177165.875	1.566093160472445E8	0	7635	0.18037028255763587	0.8039020293896962	0.6741816001599593	404.9369201660156	404.9568176269531
254	404.96295166015625	26.5447828448					1	DETECTED	404.9630 m/z @26.54 [151020OFc1_NvH-0949-Control-29.raw]	404.96295166015625	26.5447828448	0.0073772776	99.9079192501333	99.9005419725333	233361.0	1.3728778544850102E8	0	7635	12.908941056326974	0.538588695769173	0.11080040889004572	404.95684814453125	404.972900390625
255	404.9766540527344	25.5922057706667					1	DETECTED	404.9767 m/z @25.59 [151020OFc1_NvH-0949-Control-29.raw]	404.9766540527344	25.5922057706667	0.188202648266667	99.8191143493333	99.63091170106664	108589.828125	1.445011943673721E8	0	7635	14.059489992524696	2.2534678292114263	4.325049618783411	404.9730224609375	404.9785461425781
256	404.9885559082031	37.9975217509333					1	DETECTED	404.9886 m/z @38.00 [151020OFc1_NvH-0949-Control-29.raw]	404.9885559082031	37.9975217509333	0.382875514133333	99.8855733253333	99.50269781119997	183619.3125	1.504101743814208E8	2	7635	25.912908944055907	1.567440601507364	0.008127304125550643	404.9786071777344	404.989013671875
257	404.9990539550781	43.3746841970667					1	DETECTED	404.9991 m/z @43.37 [151020OFc1_NvH-0949-Control-29.raw]	404.9990539550781	43.3746841970667	0.0073772776	99.8522972437333	99.8449199661333	218999.375	1.535075816944004E8	0	7635	27.473094903679424	1.4152843562623336	0.007663565316331456	404.9892272949219	405.00640869140625
258	405.01641845703125	53.5436033693333					1	DETECTED	405.0164 m/z @53.54 [151020OFc1_NvH-0949-Control-29.raw]	405.01641845703125	53.5436033693333	0.0073772776	99.9187836592	99.9114063816	371328.75	1.5079867436592764E8	0	7635	0.9785646317635965	0.5155439351410231	0.016028197216527686	405.0064392089844	405.0263366699219
259	405.03948974609375	13.2011680549333					1	DETECTED	405.0395 m/z @13.20 [151020OFc1_NvH-0949-Control-29.raw]	405.03948974609375	13.2011680549333	0.0073772776	99.9631213045333	99.9557440269333	128210.2890625	1.3591707564876255E8	0	7635	2.0186856197478154	0.5707824824586868	0.09958857475231475	405.0295104980469	405.0493469238281
260	405.05645751953125	22.3268508909333					1	DETECTED	405.0565 m/z @22.33 [151020OFc1_NvH-0949-Control-29.raw]	405.05645751953125	22.3268508909333	0.166017221866667	99.5727438549333	99.40672663306663	111980.0625	1.4714068219030362E8	0	7635	9.322143305438251	2.6360834607531296	0.06950753034383793	405.049560546875	405.0650329589844
261	405.0750427246094	13.1897207592					1	DETECTED	405.0750 m/z @13.19 [151020OFc1_NvH-0949-Control-29.raw]	405.0750427246094	13.1897207592	0.210125258133333	98.842669324	98.63254406586667	142807.15625	1.6548799105907053E8	0	7635	3.348157150925987	0.6735422206737449	0.24618411173222549	405.0650634765625	405.08502197265625
262	405.0915832519531	14.2987037853333					1	DETECTED	405.0916 m/z @14.30 [151020OFc1_NvH-0949-Control-29.raw]	405.0915832519531	14.2987037853333	0.265204348	98.0615483677333	97.7963440197333	78505.2890625	1.4460011564175794E8	0	7635	3.378711457333724	5.0591713512425445	7.483328538140434	405.0850524902344	405.09368896484375
263	405.10369873046875	90.3578737048					1	DETECTED	405.1037 m/z @90.36 [151020OFc1_NvH-0949-Control-29.raw]	405.10369873046875	90.3578737048	0.166017221866667	99.9187836592	99.75276643733334	1009825.3125	1.7532835947816822E8	0	7635	0.09298473499526949	0.5006727357608918	0.0012945554460403335	405.09375	405.11358642578125
264	405.1232604980469	89.5255876405333					1	DETECTED	405.1233 m/z @89.53 [151020OFc1_NvH-0949-Control-29.raw]	405.1232604980469	89.5255876405333	0.166017221866667	99.4841893122667	99.31817209040003	572222.5625	1.6576234942550203E8	0	7635	0.5027288565301262	0.5013014899180637	0.005986419451094454	405.1137390136719	405.1331787109375
265	405.1385803222656	50.9308661629333					1	DETECTED	405.1386 m/z @50.93 [151020OFc1_NvH-0949-Control-29.raw]	405.1385803222656	50.9308661629333	0.166017221866667	99.5727438549333	99.40672663306663	82203.328125	1.7081981391054896E8	2	7635	90.06980837047055	1.0145452644830508	1.1367846520809104	405.13330078125	405.1485595703125
266	405.1501770019531	14.2321712669333					1	DETECTED	405.1502 m/z @14.23 [151020OFc1_NvH-0949-Control-29.raw]	405.1501770019531	14.2321712669333	0.166017221866667	95.8377488794667	95.67173165760003	70751.546875	1.288692061991724E8	0	7635	81.19115012440811	5.349846572950409	13.784874866058741	405.1485900878906	405.1598205566406
267	405.1698303222656	24.1040556554667					1	DETECTED	405.1698 m/z @24.10 [151020OFc1_NvH-0949-Control-29.raw]	405.1698303222656	24.1040556554667	0.166017221866667	98.4464464901333	98.28042926826663	105304.109375	1.1942929643438932E8	0	7635	85.60971468109608	2.3530098921486635	3.680576285447014	405.1599426269531	405.170654296875
268	405.1806640625	27.5867789677333					1	DETECTED	405.1807 m/z @27.59 [151020OFc1_NvH-0949-Control-29.raw]	405.1806640625	27.5867789677333	0.0073772776	99.9961290864	99.9887518088	1059345.0	1.7287007639800572E8	2	7635	0.15222842550624094	0.5134658510072418	13.308721365884107	405.17071533203125	405.1885070800781
269	405.1985168457031	17.6390702746667					1	DETECTED	405.1985 m/z @17.64 [151020OFc1_NvH-0949-Control-29.raw]	405.1985168457031	17.6390702746667	0.166017221866667	98.974734228	98.80871700613334	1362132.875	2.046907209362531E8	3	7635	0.21341301322740236	0.975937276940998	0.1810512535220519	405.18853759765625	405.1995849609375
270	405.2095947265625	17.3827297072					1	DETECTED	405.2096 m/z @17.38 [151020OFc1_NvH-0949-Control-29.raw]	405.2095947265625	17.3827297072	0.166017221866667	97.5709332893333	97.40491606746663	2206776.75	2.769582069708797E8	2	7635	8.391374541331025	19.608633594700148	56.37608537173514	405.1996154785156	405.2195739746094
271	405.22076416015625	30.2582136656					1	DETECTED	405.2208 m/z @30.26 [151020OFc1_NvH-0949-Control-29.raw]	405.22076416015625	30.2582136656	4.0082459872	94.7129158229333	90.7046698357333	410176.5	1.5098433792607152E8	2	7635	15.02816590365172	2.8607653788814376	0.01163545869428213	405.2196044921875	405.22113037109375
272	405.23114013671875	16.0589450890667					1	DETECTED	405.2311 m/z @16.06 [151020OFc1_NvH-0949-Control-29.raw]	405.23114013671875	16.0589450890667	3.08661471173333	97.7002196474667	94.61360493573336	3184883.25	3.2023034219337916E8	3	7635	14.094979986400274	1.0940413580016604	4.398979981301482	405.2211608886719	405.2411193847656
273	405.2418518066406	32.7650773890667					1	DETECTED	405.2419 m/z @32.77 [151020OFc1_NvH-0949-Control-29.raw]	405.2418518066406	32.7650773890667	2.6056279088	92.7586109013333	90.1529829925333	816023.8125	1.5296022929957378E8	2	7635	0.18168166794580998	0.510387379778217	2.3746251777445235	405.24114990234375	405.2501525878906
274	405.2601623535156	62.9369225861333					1	DETECTED	405.2602 m/z @62.94 [151020OFc1_NvH-0949-Control-29.raw]	405.2601623535156	62.9369225861333	0.0307213005333333	99.8412809685333	99.81055966799997	2135534.5	2.1937626054370263E8	2	7635	0.3039966737063011	0.5071131630447261	0.008871547358096962	405.25018310546875	405.2700500488281
275	405.2796936035156	31.7825945637333					1	DETECTED	405.2797 m/z @31.78 [151020OFc1_NvH-0949-Control-29.raw]	405.2796936035156	31.7825945637333	4.0082459872	91.7492562154667	87.7410102282667	137078.359375	1.2489751870646007E8	0	7635	80.99956053351275	1.7950868918713805	2.7883871254587476	405.2705078125	405.2893981933594
276	405.2999267578125	24.8067168248					1	DETECTED	405.2999 m/z @24.81 [151020OFc1_NvH-0949-Control-29.raw]	405.2999267578125	24.8067168248	0.0073772776	99.9961290864	99.9887518088	65781.546875	1.3005476497646856E8	0	7635	82.73375338969616	1.9988546384576056	4.475775604403491	405.29034423828125	405.30975341796875
277	405.31976318359375	9.79203148773333					1	DETECTED	405.3198 m/z @9.79 [151020OFc1_NvH-0949-Control-29.raw]	405.31976318359375	9.79203148773333	5.63460902186667	92.3386447509333	86.70403572906663	69596.1015625	1.2253930149555129E8	0	7635	0.4311911549654184	10.42761908862108	13.37270118393657	405.30987548828125	405.3290100097656
278	405.3305358886719	10.0975174922667					1	DETECTED	405.3305 m/z @10.10 [151020OFc1_NvH-0949-Control-29.raw]	405.3305358886719	10.0975174922667	1.9505753808	94.1868157349333	92.2362403541333	60980.1953125	9.96025049107776E7	0	7635	1.7730778282178044	5.6607889863555165	237.52011191065554	405.3299255371094	405.3404235839844
279	405.34173583984375	10.0854577946667					1	DETECTED	405.3417 m/z @10.09 [151020OFc1_NvH-0949-Control-29.raw]	405.34173583984375	10.0854577946667	8.5626889208	59.7023628864	51.139673965600004	49647.95703125	8.828679519454832E7	0	7635	0.41289528285433086	16.791672998852167	32.583345997704335	405.3405456542969	405.3474426269531
280	405.3575439453125	90.8644534421333					1	DETECTED	405.3575 m/z @90.86 [151020OFc1_NvH-0949-Control-29.raw]	405.3575439453125	90.8644534421333	3.15231354826667	97.3946997629333	94.24238621466662	81279.734375	1.6502772603553444E8	0	7635	87.638624653937	0.537225441818554	0.08086143351981963	405.347900390625	405.3630065917969
281	405.3730163574219	90.9901414					1	DETECTED	405.3730 m/z @90.99 [151020OFc1_NvH-0949-Control-29.raw]	405.3730163574219	90.9901414	0.797437684	99.719727768	98.922290084	95811.421875	1.3704561723058403E8	0	7635	81.30384510815777	0.5483940829376168	0.10795850166513977	405.3634338378906	405.3826904296875
282	405.41705322265625	28.2229403578667					1	DETECTED	405.4171 m/z @28.22 [151020OFc1_NvH-0949-Control-29.raw]	405.41705322265625	28.2229403578667	1.27354926453333	99.3619941909333	98.08844492639997	117303.90625	1.4949487463262206E8	0	7635	2.896134756941535	2.4423648402034654	4.364484007432221	405.4079895019531	405.4269714355469
283	405.4486083984375	21.6026922389333					1	DETECTED	405.4486 m/z @21.60 [151020OFc1_NvH-0949-Control-29.raw]	405.4486083984375	21.6026922389333	3.23607567946667	99.9409960712	96.70492039173334	333349.0625	1.3209838661680965E8	0	7635	0.07180521783886817	0.5516192278291794	1.756403561257495	405.4386291503906	405.4585876464844
284	405.4650573730469	11.5314418128					1	DETECTED	405.4651 m/z @11.53 [151020OFc1_NvH-0949-Control-29.raw]	405.4650573730469	11.5314418128	2.93715215093333	97.328457296	94.39130514506667	174802.921875	1.6872353578679714E8	0	7635	6.093380787647351	0.7401495834075524	2.224873828840596	405.4587097167969	405.4651184082031
285	405.4751281738281	24.0558685714667					1	DETECTED	405.4751 m/z @24.06 [151020OFc1_NvH-0949-Control-29.raw]	405.4751281738281	24.0558685714667	3.02109230453333	99.5952857957333	96.57419349119998	1200769.75	1.491317225400856E8	0	7635	0.17588698154438376	1.0571395358898608	0.4717682026999103	405.46514892578125	405.4849548339844
286	405.4925537109375	19.6483315336					1	DETECTED	405.4926 m/z @19.65 [151020OFc1_NvH-0949-Control-29.raw]	405.4925537109375	19.6483315336	3.57195108133333	94.4143631349333	90.84241205359997	873306.875	1.5672632064550602E8	0	7635	0.230610692369158	1.5769069338530124	135.1051943626115	405.4851379394531	405.50238037109375
287	405.51605224609375	18.0005480448					1	DETECTED	405.5161 m/z @18.00 [151020OFc1_NvH-0949-Control-29.raw]	405.51605224609375	18.0005480448	3.45903951866667	99.3287553808	95.86971586213333	174867.484375	1.288768042775178E8	0	7635	17.766642042668295	0.729037134594517	1.8827457367887273	405.5063781738281	405.5212097167969
288	405.53125	20.7931937794667					1	DETECTED	405.5312 m/z @20.79 [151020OFc1_NvH-0949-Control-29.raw]	405.53125	20.7931937794667	2.80661514746667	98.4680501210667	95.66143497360002	2320908.0	1.7485103487540576E8	3	7635	0.1796875308084438	0.7105150568079704	2.0121054660298188	405.5214538574219	405.54119873046875
289	405.543701171875	17.4056085013333					1	DETECTED	405.5437 m/z @17.41 [151020OFc1_NvH-0949-Control-29.raw]	405.543701171875	17.4056085013333	4.30673841573333	96.7674363165333	92.46069790079997	799324.375	1.439764028064014E8	3	7635	0.1327277274377927	0.659820072372294	9.307724053840088	405.541259765625	405.5536804199219
290	405.5544738769531	14.8088273578667					1	DETECTED	405.5545 m/z @14.81 [151020OFc1_NvH-0949-Control-29.raw]	405.5544738769531	14.8088273578667	4.96167908613333	51.5248652813333	46.56318619519997	162090.765625	7.297700150974612E7	0	7635	0.07007121653599846	0.5032158464843818	0.3221179289433519	405.5537109375	405.5552978515625
291	405.5653076171875	16.09561128					1	DETECTED	405.5653 m/z @16.10 [151020OFc1_NvH-0949-Control-29.raw]	405.5653076171875	16.09561128	0.985222998933333	99.5727438549333	98.58752085599995	2121787.25	2.0943029207534015E8	3	7635	0.15217770669009312	2.3786405315168935	3.9864491892699867	405.5553283691406	405.5752868652344
292	405.5867614746094	33.4601940397333					1	DETECTED	405.5868 m/z @33.46 [151020OFc1_NvH-0949-Control-29.raw]	405.5867614746094	33.4601940397333	2.7092789104	97.0967160426667	94.3874371322667	253881.125	1.4903471098369235E8	0	7635	14.291060852239408	2.180857398644472	0.01472061259506919	405.5767822265625	405.5966491699219
293	405.68280029296875	27.6017665928					1	DETECTED	405.6828 m/z @27.60 [151020OFc1_NvH-0949-Control-29.raw]	405.68280029296875	27.6017665928	3.32901160773333	79.7170940573333	76.38808244959996	344832.71875	1.3840433788195205E8	0	7635	0.15594478379362897	0.5101350140120373	0.0650006614412331	405.67291259765625	405.6900634765625
294	405.7001647949219	17.6390702746667					1	DETECTED	405.7002 m/z @17.64 [151020OFc1_NvH-0949-Control-29.raw]	405.7001647949219	17.6390702746667	0.923112886133333	98.7102562133333	97.78714332719996	509387.375	1.5578595764444724E8	2	7635	7.78195638538822	1.082296743734129	1.0294548519367406	405.69024658203125	405.71014404296875
295	405.7131042480469	16.8080359856					1	DETECTED	405.7131 m/z @16.81 [151020OFc1_NvH-0949-Control-29.raw]	405.7131042480469	16.8080359856	2.9650265112	99.9961290864	97.03110257520001	464183.5625	1.722170534808652E8	0	7635	0.21844648475658346	1.7407250757586024	2.9095181627035194	405.7101745605469	405.71630859375
296	405.726318359375	24.0101278122667					1	DETECTED	405.7263 m/z @24.01 [151020OFc1_NvH-0949-Control-29.raw]	405.726318359375	24.0101278122667	3.24534385306667	95.6643761365333	92.41903228346663	1128063.625	1.691130201877923E8	2	7635	0.18256254484026613	0.5823706845000962	3.9015343369370714	405.7163391113281	405.7295227050781
297	405.73956298828125	18.2136479664					1	DETECTED	405.7396 m/z @18.21 [151020OFc1_NvH-0949-Control-29.raw]	405.73956298828125	18.2136479664	3.6639602072	98.8866418733333	95.2226816661333	1639810.0	2.0014164060202625E8	2	7635	8.803730179102276	0.5260581094423274	1.102101301264143	405.729736328125	405.7491455078125
298	405.7620544433594	62.8691624376					1	DETECTED	405.7621 m/z @62.87 [151020OFc1_NvH-0949-Control-29.raw]	405.7620544433594	62.8691624376	4.06317876053333	89.4706773074667	85.40749854693337	995327.75	1.5933033663351366E8	2	7635	0.2326307704393642	0.5046558239142012	0.00975916566071798	405.7520751953125	405.7696228027344
299	405.83935546875	43.0470861768					1	DETECTED	405.8394 m/z @43.05 [151020OFc1_NvH-0949-Control-29.raw]	405.83935546875	43.0470861768	0.297487030666667	99.8855733253333	99.58808629466662	58916.4453125	1.2012312861281838E8	0	7635	42.5598358596363	1.1532302920195856	1.5674981794240763	405.8293762207031	405.840576171875
300	405.8505859375	35.6409316992					1	DETECTED	405.8506 m/z @35.64 [151020OFc1_NvH-0949-Control-29.raw]	405.8505859375	35.6409316992	0.0073772776	99.8855733253333	99.8781960477333	68767.8359375	1.2993622174132647E8	0	7635	2.562683986321936	1.372890047824885	2.385405174342952	405.8406066894531	405.8553771972656
301	405.86553955078125	20.7931937794667					1	DETECTED	405.8655 m/z @20.79 [151020OFc1_NvH-0949-Control-29.raw]	405.86553955078125	20.7931937794667	0.0421084506666667	99.9187836592	99.87667520853334	1520602.375	1.6552263740359333E8	3	7635	1.8758797581064748	1.05451685411867	0.16425625774265784	405.855712890625	405.86895751953125
302	405.87896728515625	14.6574332245333					1	DETECTED	405.8790 m/z @14.66 [151020OFc1_NvH-0949-Control-29.raw]	405.87896728515625	14.6574332245333	0.0192839784	99.9961290864	99.976845108	4566330.0	2.2977848270492604E8	3	7635	0.14539015260783472	2.290154559389288	2.3551950593777855	405.8689880371094	405.8889465332031
303	405.8912658691406	17.8799661474667					1	DETECTED	405.8913 m/z @17.88 [151020OFc1_NvH-0949-Control-29.raw]	405.8912658691406	17.8799661474667	0.0871725149333333	99.9851083269333	99.89793581199997	2818779.0	2.044886052072776E8	0	7635	0.3366926197382618	0.5674920662240233	0.10274330844439618	405.88897705078125	405.9012451171875
304	405.9077453613281	36.4715332245333					1	DETECTED	405.9077 m/z @36.47 [151020OFc1_NvH-0949-Control-29.raw]	405.9077453613281	36.4715332245333	0.0421084506666667	99.9631213045333	99.92101285386664	999108.4375	1.7814027412159058E8	3	7635	14.478103160007791	0.539676441054707	0.058504950894749316	405.9012756347656	405.9176940917969
305	405.9220275878906	50.9308661629333					1	DETECTED	405.9220 m/z @50.93 [151020OFc1_NvH-0949-Control-29.raw]	405.9220275878906	50.9308661629333	0.0073772776	99.9851083269333	99.9777310493333	72728.0234375	1.1976880499663614E8	0	7635	0.13964258598663548	0.933599709326438	1.0388149061786758	405.9177551269531	405.9320068359375
306	405.9517517089844	22.4552535181333					1	DETECTED	405.9518 m/z @22.46 [151020OFc1_NvH-0949-Control-29.raw]	405.9517517089844	22.4552535181333	0.0073772776	99.9961290864	99.9887518088	215317.5625	1.3629328718739465E8	0	7635	22.06429343051379	2.3907275433113777	0.05072057102376696	405.9419250488281	405.95513916015625
307	405.96514892578125	41.8974069029333					1	DETECTED	405.9651 m/z @41.90 [151020OFc1_NvH-0949-Control-29.raw]	405.96514892578125	41.8974069029333	0.1991295616	99.8191143493333	99.6199847877333	602143.3125	1.3061592421195003E8	4	7635	27.392835289973846	0.5006252788119264	0.0017775685722451226	405.9551696777344	405.9668273925781
308	405.97686767578125	24.1129367634667					1	DETECTED	405.9769 m/z @24.11 [151020OFc1_NvH-0949-Control-29.raw]	405.97686767578125	24.1129367634667	0.711821943733333	99.9519397381333	99.24011779439998	649195.75	1.5450950180246362E8	0	7635	15.001135773206933	1.10785343796948	27.02591586748148	405.9668884277344	405.98681640625
309	405.9937744140625	19.6602604978667					1	DETECTED	405.9938 m/z @19.66 [151020OFc1_NvH-0949-Control-29.raw]	405.9937744140625	19.6602604978667	1.25326622613333	99.9741292792	98.72086305306667	628283.5625	1.3767381767189068E8	0	7635	0.03997280485355503	1.0602269872838195	1.2698080349126089	405.98687744140625	406.0037536621094
310	406.1154479980469	89.6808086104					1	DETECTED	406.1154 m/z @89.68 [151020OFc1_NvH-0949-Control-29.raw]	406.1154479980469	89.6808086104	0.340330186933333	99.4731058026667	99.13277561573337	286706.59375	1.2483979553123821E8	0	7635	0.7170198223977593	5.936081498059668	0.03816390950006336	406.105712890625	406.1228942871094
311	406.1714172363281	90.5865691365333					1	DETECTED	406.1714 m/z @90.59 [151020OFc1_NvH-0949-Control-29.raw]	406.1714172363281	90.5865691365333	5.51063536693333	97.2517746176	91.74113925066668	134230.203125	1.3693380492596328E8	0	7635	0.7282376581929668	0.5391720971239482	0.5082931096366995	406.16143798828125	406.1718444824219
312	406.1818542480469	90.0563187072					1	DETECTED	406.1819 m/z @90.06 [151020OFc1_NvH-0949-Control-29.raw]	406.1818542480469	90.0563187072	1.03995176773333	99.9961290864	98.95617731866668	389670.15625	1.1965414352691561E8	0	7635	63.02038453282697	0.505367337098294	0.013488437869320004	406.171875	406.1820983886719
313	406.192138671875	48.0546845192					1	DETECTED	406.1921 m/z @48.05 [151020OFc1_NvH-0949-Control-29.raw]	406.192138671875	48.0546845192	0.308347343733333	99.9079192501333	99.59957190639997	1028830.0625	1.9091478712141958E8	2	7635	0.20742799968300574	1.376528636765976	2.1174245244903873	406.18218994140625	406.20013427734375
314	406.21014404296875	17.8032292576					1	DETECTED	406.2101 m/z @17.80 [151020OFc1_NvH-0949-Control-29.raw]	406.21014404296875	17.8032292576	3.00227966106667	99.2955846053333	96.29330494426664	1198281.75	2.2413352629174697E8	4	7635	8.609026195128752	17.786013904953315	169.01346560975668	406.2001647949219	406.21124267578125
315	406.22125244140625	39.8107225029333					1	DETECTED	406.2213 m/z @39.81 [151020OFc1_NvH-0949-Control-29.raw]	406.22125244140625	39.8107225029333	2.5301121104	99.6642748906667	97.1341627802667	2.2357096E7	8.591381351920083E8	3	7635	0.39907816673277097	0.5135442310464049	0.020777961450401873	406.2112731933594	406.2312316894531
316	406.2386169433594	35.13618802455					1	DETECTED	406.2386 m/z @35.14 [151020OFc1_NvH-0949-Control-29.raw]	406.2386169433594	35.13618802455	2.74104358	99.0188775770667	96.27783399706671	1431408.5	2.3438514213147774E8	3	7635	0.20956668371830744	0.6640721718257524	0.19032059150333902	406.23126220703125	406.24530029296875
317	406.25531005859375	17.9368504264					1	DETECTED	406.2553 m/z @17.94 [151020OFc1_NvH-0949-Control-29.raw]	406.25531005859375	17.9368504264	2.75978236213333	95.9570040018667	93.19722163973336	1604930.625	2.1076855579392463E8	2	7635	0.17638711358359416	7.326971794429612	2.9957541427777494	406.2453918457031	406.2652587890625
318	406.2681884765625	46.5119553688					1	DETECTED	406.2682 m/z @46.51 [151020OFc1_NvH-0949-Control-29.raw]	406.2681884765625	46.5119553688	8.438783984	94.9952250328	86.5564410488	366791.09375	1.4826966015339923E8	2	7635	0.1831431076077834	0.5028812605363067	0.17913353724613704	406.2653503417969	406.278076171875
319	406.27996826171875	91.8690188069333					1	DETECTED	406.2800 m/z @91.87 [151020OFc1_NvH-0949-Control-29.raw]	406.27996826171875	91.8690188069333	5.55045636	95.9134291922667	90.3629728322667	67866.7890625	1.39680162224123E8	0	7635	0.7864753494177279	0.5234272343669986	0.04685446873399704	406.2787780761719	406.2879333496094
320	406.3165588378906	91.3512768608					1	DETECTED	406.3166 m/z @91.35 [151020OFc1_NvH-0949-Control-29.raw]	406.3165588378906	91.3512768608	2.1699827504	96.6581544152	94.4881716648	43198.51953125	1.2200582213348545E8	0	7635	0.5422533985401827	0.5297533109792647	0.05950662195852947	406.3075866699219	406.32269287109375
321	406.4053039550781	20.4585682821333					1	DETECTED	406.4053 m/z @20.46 [151020OFc1_NvH-0949-Control-29.raw]	406.4053039550781	20.4585682821333	3.2824747344	96.3194101477333	93.0369354133333	77698.4609375	1.461621509364504E8	0	7635	92.72484859036994	2.768695473881743	4.541339437922144	406.3955993652344	406.4068908691406
322	406.4471130371094	32.1540691690667					1	DETECTED	406.4471 m/z @32.15 [151020OFc1_NvH-0949-Control-29.raw]	406.4471130371094	32.1540691690667	3.26387296186667	99.5394441421333	96.27557118026664	174170.78125	1.3049326664744243E8	0	7635	0.2909927285804841	2.320714514764011	0.004768886584040758	406.4371337890625	406.454345703125
323	406.4643859863281	26.5447828448					1	DETECTED	406.4644 m/z @26.54 [151020OFc1_NvH-0949-Control-29.raw]	406.4643859863281	26.5447828448	2.26515512666667	99.5840777456	97.31892261893333	877569.75	1.819157080890694E8	4	7635	5.383767084846358	0.67754516522864	5.056940584113092	406.45465087890625	406.47430419921875
324	406.4764709472656	22.4807491437333					1	DETECTED	406.4765 m/z @22.48 [151020OFc1_NvH-0949-Control-29.raw]	406.4764709472656	22.4807491437333	2.26515512666667	99.4841893122667	97.21903418560002	291718.21875	1.2861680144746588E8	4	7635	2.6920721953894784	0.5705620001651668	0.10025958656294093	406.4743957519531	406.486328125
325	406.4891052246094	14.7574967613333					1	DETECTED	406.4891 m/z @14.76 [151020OFc1_NvH-0949-Control-29.raw]	406.4891052246094	14.7574967613333	3.7009223592	96.8654437301333	93.1645213709333	204491.75	1.3534917623060998E8	0	7635	0.06965476936161608	1.0202462095519536	137.9964072236191	406.4864807128906	406.4990539550781
326	406.5072326660156	41.1762111781333					1	DETECTED	406.5072 m/z @41.18 [151020OFc1_NvH-0949-Control-29.raw]	406.5072326660156	41.1762111781333	3.9331990912	98.6661170445333	94.7329179533333	65101.6015625	1.2982457659358452E8	0	7635	21.866243243964508	1.3298481103097477	1.7237212785891927	406.4991760253906	406.51568603515625
327	406.5359802246094	15.0042874778667					1	DETECTED	406.5360 m/z @15.00 [151020OFc1_NvH-0949-Control-29.raw]	406.5359802246094	15.0042874778667	4.1117097856	98.2267759245333	94.1150661389333	1.9914962E7	4.1605885149638736E8	3	7635	0.17947580238548788	26.59679722058542	1.3500183637568859	406.526123046875	406.54595947265625
328	406.5472412109375	14.6678375064					1	DETECTED	406.5472 m/z @14.67 [151020OFc1_NvH-0949-Control-29.raw]	406.5472412109375	14.6678375064	4.13917161173333	90.733398368	86.59422675626666	1254126.0	1.7126757512475315E8	3	7635	0.14045680349897616	1.3636979138016423	0.11840869618868158	406.5460205078125	406.5572204589844
329	406.5659484863281	23.1889455898667					1	DETECTED	406.5659 m/z @23.19 [151020OFc1_NvH-0949-Control-29.raw]	406.5659484863281	23.1889455898667	3.61743974	98.9637010928	95.3462613528	772265.4375	1.6807701084755483E8	0	7635	5.604449449305079	0.6463379616056443	0.07169045182130226	406.5572509765625	406.575927734375
330	406.5759582519531	36.6138421413333					1	DETECTED	406.5760 m/z @36.61 [151020OFc1_NvH-0949-Control-29.raw]	406.5759582519531	36.6138421413333	2.64327351866667	95.3078467349333	92.66457321626663	364305.8125	1.3787870213995895E8	0	7635	7.441098774187672	0.5574735329356091	1.2211458440543448	406.5759582519531	406.5859069824219
331	406.5872497558594	34.5500383301333					1	DETECTED	406.5872 m/z @34.55 [151020OFc1_NvH-0949-Control-29.raw]	406.5872497558594	34.5500383301333	3.75797203653333	99.8855733253333	96.12760128879997	39236.82421875	1.1457215976764709E8	3	7635	95.94195048436823	1.5611690685289912	2.1230529612191376	406.5859680175781	406.59051513671875
332	406.6005859375	36.9011513176					1	DETECTED	406.6006 m/z @36.90 [151020OFc1_NvH-0949-Control-29.raw]	406.6005859375	36.9011513176	3.55320912106667	98.787494444	95.23428532293333	133092.25	1.1745164708754164E8	0	7635	28.623917980257083	1.431975612263662	1.8605145504544047	406.5911560058594	406.6105041503906
333	406.6275939941406	22.845990704					1	DETECTED	406.6276 m/z @22.85 [151020OFc1_NvH-0949-Control-29.raw]	406.6275939941406	22.845990704	3.79472545066667	50.9856858626667	47.19096041200003	106920.5703125	7.959703087992528E7	0	7635	9.314884506586306	1.2385256250564043	0.00869115849265392	406.6239929199219	406.6370849609375
334	406.6820373535156	19.7526611541333					1	DETECTED	406.6820 m/z @19.75 [151020OFc1_NvH-0949-Control-29.raw]	406.6820373535156	19.7526611541333	2.69049820026667	70.3823821	67.69188389973333	198423.34375	1.1140877201675054E8	0	7635	3.6196682903233004	0.5063715287551103	7.4203714757564985	406.6725769042969	406.68438720703125
335	406.6944885253906	48.0038382429333					1	DETECTED	406.6945 m/z @48.00 [151020OFc1_NvH-0949-Control-29.raw]	406.6944885253906	48.0038382429333	4.18519834986667	98.6442650445333	94.45906669466663	557446.5625	1.4433969889459774E8	0	7635	0.18373543890293575	0.5172024486297031	0.012735017832654783	406.6845703125	406.7044677734375
336	406.7117614746094	17.8236164301333					1	DETECTED	406.7118 m/z @17.82 [151020OFc1_NvH-0949-Control-29.raw]	406.7117614746094	17.8236164301333	3.2824747344	98.2707066144	94.98823188	460291.125	1.6313937133655342E8	2	7635	6.229035194706885	0.692116325689391	10.890710206168908	406.70452880859375	406.7126770019531
337	406.7226867675781	39.8107225029333					1	DETECTED	406.7227 m/z @39.81 [151020OFc1_NvH-0949-Control-29.raw]	406.7226867675781	39.8107225029333	2.16032843973333	99.8080144869333	97.64768604719997	1.0528006E7	4.8718293355091393E8	2	7635	0.36422380820204125	0.737769174726213	6.05432741915395	406.71270751953125	406.7325744628906
338	406.73468017578125	22.9345232170667					1	DETECTED	406.7347 m/z @22.93 [151020OFc1_NvH-0949-Control-29.raw]	406.73468017578125	22.9345232170667	2.33175170213333	98.3253041541333	95.99355245199997	1704479.25	1.7769476114366058E8	2	7635	0.2476594224100701	1.271057510724069	0.14281264980651392	406.7327880859375	406.74456787109375
339	406.7474365234375	19.9746649328					1	DETECTED	406.7474 m/z @19.97 [151020OFc1_NvH-0949-Control-29.raw]	406.7474365234375	19.9746649328	2.75978236213333	98.9967775989333	96.23699523679997	429266.15625	1.5373995194539374E8	0	7635	7.05285988494593	1.0048155783199713	62.37706095239736	406.7447509765625	406.7554626464844
340	406.765625	30.9365159144					1	DETECTED	406.7656 m/z @30.94 [151020OFc1_NvH-0949-Control-29.raw]	406.765625	30.9365159144	3.91481146453333	97.9198215656	94.00501010106667	1657722.625	1.7361284141153473E8	2	7635	6.6730668593260845	40.711786812497394	80.80750017939668	406.75567626953125	406.775390625
341	406.78375244140625	20.9231588477333					1	DETECTED	406.7838 m/z @20.92 [151020OFc1_NvH-0949-Control-29.raw]	406.78375244140625	20.9231588477333	4.37980491226667	96.4728522346667	92.09304732240004	120437.4375	1.0057341658863726E8	0	7635	14.670314842890363	3.0831912220061435	0.00212622247145044	406.77569580078125	406.7864074707031
342	406.827880859375	22.8021995378667					1	DETECTED	406.8279 m/z @22.80 [151020OFc1_NvH-0949-Control-29.raw]	406.827880859375	22.8021995378667	0.154902562933333	99.9519397381333	99.79703717519997	158402.90625	1.2129128848873834E8	0	7635	0.08369411051558018	2.1386823044673258	1.2022467400853252	406.81805419921875	406.8345642089844
343	406.8448181152344	25.6071576154667					1	DETECTED	406.8448 m/z @25.61 [151020OFc1_NvH-0949-Control-29.raw]	406.8448181152344	25.6071576154667	0.0073772776	99.5727438549333	99.5653665773333	174690.359375	1.3098693875879453E8	0	7635	0.17573939139975536	3.2671230846262866	0.015683509183675153	406.8348388671875	406.85467529296875
344	406.85791015625	42.4000077037333					1	DETECTED	406.8579 m/z @42.40 [151020OFc1_NvH-0949-Control-29.raw]	406.85791015625	42.4000077037333	0.265204348	99.9631213045333	99.6979169565333	87514.515625	1.2949085261299591E8	0	7635	59.26943307409563	1.29812896278719	1.599873849297085	406.8548278808594	406.8589172363281
345	406.8689270019531	15.0042874778667					1	DETECTED	406.8689 m/z @15.00 [151020OFc1_NvH-0949-Control-29.raw]	406.8689270019531	15.0042874778667	0.0757017130666667	99.9961290864	99.92042737333334	1.3075832E7	3.523938114582869E8	0	7635	0.1731443883184962	6.030109775122515	16.588222915356475	406.8589782714844	406.87872314453125
346	406.8885498046875	46.2329833093333					1	DETECTED	406.8885 m/z @46.23 [151020OFc1_NvH-0949-Control-29.raw]	406.8885498046875	46.2329833093333	0.0073772776	99.9741292792	99.9667520016	473659.09375	1.6420107715437528E8	3	7635	26.6042893994334	0.5037318551916087	0.005785341395096399	406.8789367675781	406.89849853515625
347	406.90850830078125	42.5949304578667					1	DETECTED	406.9085 m/z @42.59 [151020OFc1_NvH-0949-Control-29.raw]	406.90850830078125	42.5949304578667	0.0073772776	99.9519397381333	99.9445624605333	1025786.5625	1.5996237281080857E8	3	7635	0.0971019612060573	0.5082520165371643	0.017591060231746315	406.8985595703125	406.91845703125
348	406.92376708984375	13.1399294850667					1	DETECTED	406.9238 m/z @13.14 [151020OFc1_NvH-0949-Control-29.raw]	406.92376708984375	13.1399294850667	0.0073772776	99.9961290864	99.9887518088	81482.3125	1.3619216906314966E8	0	7635	39.89334012861873	4.072545063549242	6.872611757234702	406.9185485839844	406.9299621582031
349	406.9400634765625	44.9644160621333					1	DETECTED	406.9401 m/z @44.96 [151020OFc1_NvH-0949-Control-29.raw]	406.9400634765625	44.9644160621333	0.0073772776	99.9519397381333	99.9445624605333	208631.1875	1.3453327632778645E8	0	7635	31.309774261365686	1.4128948016501504	2.550300296505648	406.9301452636719	406.9493103027344
350	406.9593200683594	32.7494896328					1	DETECTED	406.9593 m/z @32.75 [151020OFc1_NvH-0949-Control-29.raw]	406.9593200683594	32.7494896328	0.0073772776	99.9741292792	99.9667520016	1068315.75	1.5277222760530376E8	4	7635	0.11294989846149406	0.5591101360710252	0.5163660663356668	406.9493408203125	406.96917724609375
351	406.98040771484375	19.5354409304167					1	DETECTED	406.9804 m/z @19.54 [151020OFc1_NvH-0949-Control-29.raw]	406.98040771484375	19.5354409304167	0.0645910789333333	99.9519397381333	99.88734865919997	329137.40625	1.3281567213225344E8	0	7635	9.476137925208505	0.5631937091307403	1.081558160946233	406.970458984375	406.9903869628906
352	406.99078369140625	14.8778558837333					1	DETECTED	406.9908 m/z @14.88 [151020OFc1_NvH-0949-Control-29.raw]	406.99078369140625	14.8778558837333	0.265204348	99.9409960712	99.6757917232	111180.359375	1.3694099117778075E8	0	7635	16.84344947523437	3.316717216136076	39.849714263980886	406.990478515625	407.0007629394531
353	407.0189514160156	13.2317033672					1	DETECTED	407.0190 m/z @13.23 [151020OFc1_NvH-0949-Control-29.raw]	407.0189514160156	13.2317033672	0.0073772776	99.6064042757333	99.5990269981333	88397.4296875	1.3040501137985611E8	0	7635	30.997749092546997	3.632777101418531	0.6716145706039298	407.0091247558594	407.0286865234375
354	407.0444641113281	29.7331009698667					1	DETECTED	407.0445 m/z @29.73 [151020OFc1_NvH-0949-Control-29.raw]	407.0444641113281	29.7331009698667	0.166017221866667	99.9298943261333	99.76387710426663	147059.46875	1.2758313291841677E8	0	7635	30.64957249982186	1.6914172529277065	2.372552082832568	407.0350341796875	407.0503234863281
355	407.06072998046875	46.3766461872					1	DETECTED	407.0607 m/z @46.38 [151020OFc1_NvH-0949-Control-29.raw]	407.06072998046875	46.3766461872	5.77268707866667	99.8522972437333	94.07961016506664	442712.6875	1.2681684092741486E8	0	7635	0.14841139680768123	0.5065912513096824	0.9361319638590092	407.0511474609375	407.0705871582031
356	407.0997314453125	90.3578737048					1	DETECTED	407.0997 m/z @90.36 [151020OFc1_NvH-0949-Control-29.raw]	407.0997314453125	90.3578737048	0.529777889066667	99.0854679754667	98.55569008640003	67041.0546875	1.3073364595443006E8	0	7635	0.11339731831112942	0.5485794237950331	0.09715884759006621	407.0897521972656	407.10809326171875
357	407.11279296875	40.8781105829333					1	DETECTED	407.1128 m/z @40.88 [151020OFc1_NvH-0949-Control-29.raw]	407.11279296875	40.8781105829333	0.0421084506666667	99.4063248181333	99.36421636746664	51194.33203125	1.4487245613484102E8	0	7635	89.16263749976963	1.216625173610639	1.4332503472212779	407.11053466796875	407.1197814941406
358	407.1361389160156	55.7627051608					1	DETECTED	407.1361 m/z @55.76 [151020OFc1_NvH-0949-Control-29.raw]	407.1361389160156	55.7627051608	0.109449529333333	99.9961290864	99.88667955706667	35704.07421875	1.193212459035799E8	0	7635	93.7461885780193	0.8625105354991756	0.7168749936529953	407.1263122558594	407.1446533203125
359	407.16668701171875	90.6343622189333					1	DETECTED	407.1667 m/z @90.63 [151020OFc1_NvH-0949-Control-29.raw]	407.16668701171875	90.6343622189333	4.63575761866667	97.1079011128	92.47214349413332	84655.0546875	1.3584469167372924E8	0	7635	0.4375922777244199	0.5376374647237393	0.08139239078835914	407.1571960449219	407.1680603027344
360	407.1781311035156	25.5922057706667					1	DETECTED	407.1781 m/z @25.59 [151020OFc1_NvH-0949-Control-29.raw]	407.1781311035156	25.5922057706667	5.2503447152	99.7087256613333	94.4583809461333	142105.734375	1.498100839626925E8	0	7635	9.543458232563427	2.4287361078741343	3.392371243982133	407.1683349609375	407.1820983886719
361	407.1921081542969	13.7198205888					1	DETECTED	407.1921 m/z @13.72 [151020OFc1_NvH-0949-Control-29.raw]	407.1921081542969	13.7198205888	3.9894606056	98.798423392	94.8089627864	283799.40625	1.5067728633455855E8	3	7635	83.54960378185264	0.870014353963806	12.340579125452637	407.1822204589844	407.1927490234375
362	407.2027587890625	15.0042874778667					1	DETECTED	407.2028 m/z @15.00 [151020OFc1_NvH-0949-Control-29.raw]	407.2027587890625	15.0042874778667	3.00227966106667	98.9195391072	95.91725944613333	5084545.5	3.4370538098341703E8	3	7635	7.750575705597203	95.21159738218878	137.17098788718943	407.1927795410156	407.2127380371094
363	407.2127685546875	30.3808770141333					1	DETECTED	407.2128 m/z @30.38 [151020OFc1_NvH-0949-Control-29.raw]	407.2127685546875	30.3808770141333	3.83121053333333	94.4377858722667	90.60657533893337	133730.8125	1.2671449084660172E8	0	7635	13.352799709153611	1.7063599537956096	5.07584227657063	407.2127685546875	407.21417236328125
364	407.22418212890625	39.8463493736					1	DETECTED	407.2242 m/z @39.85 [151020OFc1_NvH-0949-Control-29.raw]	407.22418212890625	39.8463493736	3.3198159272	99.9631213045333	96.6433053773333	2807031.5	3.102131826207682E8	3	7635	23.87407122899092	0.6287036543113642	0.38135710328726197	407.2142028808594	407.2341613769531
365	407.23443603515625	19.0916648226667					1	DETECTED	407.2344 m/z @19.09 [151020OFc1_NvH-0949-Control-29.raw]	407.23443603515625	19.0916648226667	3.97095496106667	46.2955996344	42.32464467333333	280223.96875	9.030807438895527E7	0	7635	4.278891668171934	0.7237225909550928	51.8766964994942	407.23419189453125	407.2348327636719
366	407.2448425292969	20.479826572					1	DETECTED	407.2448 m/z @20.48 [151020OFc1_NvH-0949-Control-29.raw]	407.2448425292969	20.479826572	3.4872536512	99.6310100136	96.1437563624	1813174.25	2.128153780022505E8	2	7635	0.22070930710500392	0.5851867823411572	119.17856487010452	407.23486328125	407.25482177734375
367	407.2671813964844	30.9692884792					1	DETECTED	407.2672 m/z @30.97 [151020OFc1_NvH-0949-Control-29.raw]	407.2671813964844	30.9692884792	3.74878424373333	99.9519397381333	96.20315549439998	794578.0	1.5746094202538848E8	2	7635	0.05940185703520129	2.4370488753375263	0.5006495421955174	407.2572021484375	407.2767028808594
368	407.27825927734375	91.2613986408					1	DETECTED	407.2783 m/z @91.26 [151020OFc1_NvH-0949-Control-29.raw]	407.27825927734375	91.2613986408	3.7209473624	96.2527341749333	92.5317868125333	70137.390625	1.5959906733648333E8	0	7635	0.38394006100855904	0.5285087377391946	0.0061893677020607545	407.2772216796875	407.28759765625
369	407.2987365722656	89.7957217608					1	DETECTED	407.2987 m/z @89.80 [151020OFc1_NvH-0949-Control-29.raw]	407.2987365722656	89.7957217608	8.438783984	96.6036923965333	88.16490841253331	181403.890625	1.728588659641231E8	0	7635	83.32013564389204	0.5118835054380412	0.029339219480308595	407.28948974609375	407.3072509765625
370	407.3157958984375	90.9901414					1	DETECTED	407.3158 m/z @90.99 [151020OFc1_NvH-0949-Control-29.raw]	407.3157958984375	90.9901414	10.5443878253333	99.0077736429333	88.4633858176	92444.4296875	1.3710659291643667E8	0	7635	0.8152703024789218	0.5498325386155507	0.011072131088462932	407.3097839355469	407.3194885253906
371	407.3360290527344	91.2505511474667					1	DETECTED	407.3360 m/z @91.25 [151020OFc1_NvH-0949-Control-29.raw]	407.3360290527344	91.2505511474667	3.3198159272	92.4482359216	89.1284199944	110655.8828125	2.139079646362036E8	0	7635	1.5316599020592605	0.5068103875802534	2.7419286249267967	407.3263244628906	407.3414001464844
372	407.3517761230469	90.9901414					1	DETECTED	407.3518 m/z @90.99 [151020OFc1_NvH-0949-Control-29.raw]	407.3517761230469	90.9901414	6.07904419546667	99.6310100136	93.55196581813334	233484.1875	1.4013184481856015E8	0	7635	0.3607752462359457	29.97190919332054	4.608953988789224	407.34246826171875	407.36065673828125
373	407.3949279785156	46.3766461872					1	DETECTED	407.3949 m/z @46.38 [151020OFc1_NvH-0949-Control-29.raw]	407.3949279785156	46.3766461872	2.179605732	97.2517746176	95.07216888560001	515817.34375	1.430671124203007E8	0	7635	0.13751818640695745	352.34067143247785	0.44783640442964895	407.3857116699219	407.4048767089844
374	407.44366455078125	11.6335064064					1	DETECTED	407.4437 m/z @11.63 [151020OFc1_NvH-0949-Control-29.raw]	407.44366455078125	11.6335064064	3.03975657466667	99.3509238826667	96.31116730800004	116952.359375	1.3845738266609806E8	0	7635	0.32827686351257945	0.5130237052811147	0.5672938890588907	407.4338684082031	407.45074462890625
375	407.46075439453125	32.7650773890667					1	DETECTED	407.4608 m/z @32.77 [151020OFc1_NvH-0949-Control-29.raw]	407.46075439453125	32.7650773890667	2.34152929386667	99.7969937026667	97.45546440880003	648466.25	1.3329199155414794E8	0	7635	0.11906646617759975	0.5625868507235192	0.04515864687904884	407.4507751464844	407.4707336425781
376	407.4747009277344	20.7512441304					1	DETECTED	407.4747 m/z @20.75 [151020OFc1_NvH-0949-Control-29.raw]	407.4747009277344	20.7512441304	2.86265875573333	95.5566457776	92.69398702186666	415880.21875	1.48795058192681E8	0	7635	0.2379913428275664	0.8694703811818182	33.11881404287726	407.47076416015625	407.4845886230469
377	407.49298095703125	19.8457791965333					1	DETECTED	407.4930 m/z @19.85 [151020OFc1_NvH-0949-Control-29.raw]	407.49298095703125	19.8457791965333	3.4312938088	97.2957329893333	93.8644391805333	380673.96875	1.3205005477272902E8	3	7635	8.745979073791254	0.541560235631002	0.027597750928304816	407.4847412109375	407.5029602050781
378	407.51409912109375	33.0091327304					1	DETECTED	407.5141 m/z @33.01 [151020OFc1_NvH-0949-Control-29.raw]	407.51409912109375	33.0091327304	4.4357750672	94.8008524416	90.3650773744	151629.0	1.2691705169355182E8	3	7635	20.03157643145817	1.6795165371465954	3.0820342319015204	407.5047607421875	407.52044677734375
379	407.5305480957031	20.5516498242667					1	DETECTED	407.5305 m/z @20.55 [151020OFc1_NvH-0949-Control-29.raw]	407.5305480957031	20.5516498242667	3.20804459466667	99.0633187493333	95.85527415466663	696431.0625	1.9994415786049083E8	0	7635	0.1796192422317624	0.5518577367905861	0.5888978854843102	407.52056884765625	407.53131103515625
380	407.54132080078125	22.6129437754667					1	DETECTED	407.5413 m/z @22.61 [151020OFc1_NvH-0949-Control-29.raw]	407.54132080078125	22.6129437754667	3.00227966106667	96.8981517645333	93.89587210346663	2016727.375	2.0177061378016254E8	3	7635	7.814493757076358	0.579174416254007	1.115818094458964	407.5313415527344	407.5513000488281
381	407.5533142089844	16.0824525968					1	DETECTED	407.5533 m/z @16.08 [151020OFc1_NvH-0949-Control-29.raw]	407.5533142089844	16.0824525968	3.9894606056	87.0141322018667	83.0246715962667	870457.25	1.46991029610597E8	0	7635	0.1292798220524496	1.6730323373827154	2.2388783505367646	407.55133056640625	407.5549011230469
382	407.5649108886719	19.5844407642667					1	DETECTED	407.5649 m/z @19.58 [151020OFc1_NvH-0949-Control-29.raw]	407.5649108886719	19.5844407642667	3.54380315306667	95.9678853834667	92.42408223040002	2885363.5	1.9637159700001073E8	3	7635	0.1734829326452818	1.5682656219057443	0.10300252033149702	407.5549621582031	407.57489013671875
383	407.5799865722656	45.5935067872					1	DETECTED	407.5800 m/z @45.59 [151020OFc1_NvH-0949-Control-29.raw]	407.5799865722656	45.5935067872	3.34751200293333	99.2399869890667	95.89247498613337	373133.5	1.4356559056126648E8	0	7635	3.0801087671217786	1.5615796005045077	5.412668325782717	407.5749206542969	407.58990478515625
384	407.5965881347656	20.1259633688					1	DETECTED	407.5966 m/z @20.13 [151020OFc1_NvH-0949-Control-29.raw]	407.5965881347656	20.1259633688	3.95195896746667	96.2527341749333	92.30077520746663	122375.1875	1.2910195280285916E8	0	7635	0.10489743247887517	4.5353840786423945	0.053528254864799216	407.59039306640625	407.6054382324219
385	407.61578369140625	25.6852716562667					1	DETECTED	407.6158 m/z @25.69 [151020OFc1_NvH-0949-Control-29.raw]	407.61578369140625	25.6852716562667	1.1622187736	96.6909369938667	95.5287182202667	209175.078125	1.189585375116443E8	0	7635	0.20341638482867808	3.256956062242827	0.06603317196250462	407.6063232421875	407.62542724609375
386	407.6873779296875	11.3659951010667					1	DETECTED	407.6874 m/z @11.37 [151020OFc1_NvH-0949-Control-29.raw]	407.6873779296875	11.3659951010667	3.7209473624	97.9524752221333	94.2315278597333	4129371.5	1.6806640929870364E8	4	7635	0.1410434461223904	1.3796529354026097	1.431203383650346	407.677978515625	407.6971740722656
387	407.7037048339844	44.5189383602667					1	DETECTED	407.7037 m/z @44.52 [151020OFc1_NvH-0949-Control-29.raw]	407.7037048339844	44.5189383602667	3.9990570592	96.2638021472	92.264745088	968971.875	1.4698748464562902E8	0	7635	0.22569109697833767	0.9902745189324312	0.01014296397117428	407.6974182128906	407.7098388671875
388	407.7198486328125	14.1086037421333					1	DETECTED	407.7198 m/z @14.11 [151020OFc1_NvH-0949-Control-29.raw]	407.7198486328125	14.1086037421333	2.30313979626667	97.8321071952	95.52896739893333	2107286.25	2.240520963343269E8	2	7635	0.20707111340032291	2.5053201319555023	225.00809792007416	407.7098693847656	407.7298278808594
389	407.73046875	29.3623591701333					1	DETECTED	407.7305 m/z @29.36 [151020OFc1_NvH-0949-Control-29.raw]	407.73046875	29.3623591701333	3.13377481226667	96.9637401514667	93.82996533920003	484242.46875	1.6109011841803566E8	0	7635	19.081640101958758	0.5054977062650252	0.012636477025997479	407.7298889160156	407.7403869628906
390	407.74444580078125	32.6175890392					1	DETECTED	407.7444 m/z @32.62 [151020OFc1_NvH-0949-Control-29.raw]	407.74444580078125	32.6175890392	3.7209473624	92.3609363421333	88.6399889797333	333759.9375	1.5663203028251103E8	0	7635	13.580244226301502	0.5029872079171169	0.18696418667954667	407.7407531738281	407.7453918457031
391	407.7554016113281	27.8045077458667					1	DETECTED	407.7554 m/z @27.80 [151020OFc1_NvH-0949-Control-29.raw]	407.7554016113281	27.8045077458667	3.04925878586667	98.3582891157333	95.30903032986663	1.834416E7	4.5267771103534377E8	2	7635	0.20672746607411696	0.5579756156156384	1.8880383821484097	407.74542236328125	407.7653503417969
392	407.7732849121094	17.3392306109333					1	DETECTED	407.7733 m/z @17.34 [151020OFc1_NvH-0949-Control-29.raw]	407.7732849121094	17.3392306109333	1.7141154416	97.3724987189333	95.6583832773333	319247.71875	1.2972858795276257E8	2	7635	13.657104810972353	0.5184535008341937	0.5213293091608547	407.7654113769531	407.7831726074219
393	407.79705810546875	20.0523063170667					1	DETECTED	407.7971 m/z @20.05 [151020OFc1_NvH-0949-Control-29.raw]	407.79705810546875	20.0523063170667	2.2081972232	98.8975414698667	96.68934424666669	171608.9375	1.2177629172947411E8	0	7635	0.1268612569256291	3.9970396481899986	2172.478041920067	407.7874450683594	407.8066101074219
394	407.8167419433594	25.7250476805333					1	DETECTED	407.8167 m/z @25.73 [151020OFc1_NvH-0949-Control-29.raw]	407.8167419433594	25.7250476805333	0.797437684	99.7528917122667	98.9554540282667	237005.453125	1.415148520465506E8	0	7635	0.11928523214642084	3.1285104435467836	1.1203310377361708	407.80706787109375	407.82672119140625
395	407.8274841308594	19.8245775424					1	DETECTED	407.8275 m/z @19.82 [151020OFc1_NvH-0949-Control-29.raw]	407.8274841308594	19.8245775424	0.722607094666667	99.5284446029333	98.80583750826663	207938.21875	1.2868254578122246E8	0	7635	0.12588969216306012	439.05337415297635	7.26499209499628	407.8268737792969	407.83740234375
396	407.85125732421875	17.3076638426667					1	DETECTED	407.8513 m/z @17.31 [151020OFc1_NvH-0949-Control-29.raw]	407.85125732421875	17.3076638426667	0.4040170952	99.9961290864	99.5921119912	81608.3984375	1.3883200961421818E8	0	7635	26.45192614656045	3.0386386980200455	0.0022318161764835528	407.8413391113281	407.85589599609375
397	407.86590576171875	39.5162947613333					1	DETECTED	407.8659 m/z @39.52 [151020OFc1_NvH-0949-Control-29.raw]	407.86590576171875	39.5162947613333	0.0073772776	99.9961290864	99.9887518088	696040.25	1.3893448589552692E8	0	7635	24.608382020325628	0.5042441747519683	0.007953734637914588	407.8559875488281	407.87371826171875
398	407.8837585449219	21.613152784					1	DETECTED	407.8838 m/z @21.61 [151020OFc1_NvH-0949-Control-29.raw]	407.8837585449219	21.613152784	0.0307213005333333	99.9961290864	99.96540778586667	1440632.625	1.918826802185767E8	3	7635	1.111781437507858	0.740813577723318	41.590859411980496	407.8738098144531	407.8893127441406
399	407.89935302734375	19.5591861184					1	DETECTED	407.8994 m/z @19.56 [151020OFc1_NvH-0949-Control-29.raw]	407.89935302734375	19.5591861184	0.0073772776	99.9961290864	99.9887518088	1636816.125	1.882050947068056E8	3	7635	22.836634350893675	4.857409582572559	5.499799038295427	407.8893737792969	407.9092712402344
400	407.9156188964844	33.1732805301333					1	DETECTED	407.9156 m/z @33.17 [151020OFc1_NvH-0949-Control-29.raw]	407.9156188964844	33.1732805301333	0.0757017130666667	99.9961290864	99.92042737333334	205070.609375	1.3570939804951093E8	3	7635	6.311208762581295	2.34099478352938	0.36983719978771895	407.90936279296875	407.92559814453125
401	407.93798828125	11.3863406485333					1	DETECTED	407.9380 m/z @11.39 [151020OFc1_NvH-0949-Control-29.raw]	407.93798828125	11.3863406485333	0.0073772776	99.9961290864	99.9887518088	3577593.5	1.6330169421568063E8	4	7635	0.13570114902626074	1.2308912632220093	17.820945698903866	407.9280090332031	407.9479064941406
402	407.948974609375	16.9310723197333					1	DETECTED	407.9490 m/z @16.93 [151020OFc1_NvH-0949-Control-29.raw]	407.948974609375	16.9310723197333	0.0073772776	99.9851083269333	99.9777310493333	68221.390625	1.3173978088037266E8	0	7635	0.03726475583474098	2.9594295390506318	0.004877428313452559	407.947998046875	407.95660400390625
403	407.9778137207031	13.1897207592					1	DETECTED	407.9778 m/z @13.19 [151020OFc1_NvH-0949-Control-29.raw]	407.9778137207031	13.1897207592	0.0073772776	99.9741292792	99.9667520016	525188.5	1.5309808222898406E8	4	7635	33.05805929698998	0.7497025464207564	46.138098696576584	407.96795654296875	407.98779296875
404	407.98895263671875	16.2370445296					1	DETECTED	407.9890 m/z @16.24 [151020OFc1_NvH-0949-Control-29.raw]	407.98895263671875	16.2370445296	0.2429214504	99.74193808	99.49901662959999	159135.140625	1.2673669200878604E8	0	7635	3.8353526947269323	0.5073294216409338	0.9621944577318903	407.9878234863281	407.9989013671875
405	407.9991455078125	11.2021533512					1	DETECTED	407.9991 m/z @11.20 [151020OFc1_NvH-0949-Control-29.raw]	407.9991455078125	11.2021533512	0.2429214504	99.3509238826667	99.1080024322667	96797.8203125	1.082675309524426E8	0	7635	0.11284920396565212	276.8829207989631	398.53687722273526	407.99896240234375	408.0068359375
406	408.016845703125	25.7250476805333					1	DETECTED	408.0168 m/z @25.73 [151020OFc1_NvH-0949-Control-29.raw]	408.016845703125	25.7250476805333	0.0983101064	99.8855733253333	99.78726321893329	144904.515625	1.2235574163686438E8	0	7635	0.10265919409294355	3.6734441670339524	0.00867542530987857	408.00726318359375	408.026611328125
407	408.1378173828125	36.6282309754667					1	DETECTED	408.1378 m/z @36.63 [151020OFc1_NvH-0949-Control-29.raw]	408.1378173828125	36.6282309754667	2.24635056613333	99.9631213045333	97.71677073839997	30855.306640625	1.0373412247476119E8	0	7635	98.12392006665208	1.4204108515812006	1.8422796028820365	408.1315612792969	408.1402282714844
408	408.1684265136719	90.7234532186667					1	DETECTED	408.1684 m/z @90.72 [151020OFc1_NvH-0949-Control-29.raw]	408.1684265136719	90.7234532186667	0.0757017130666667	98.4024238869333	98.32672217386664	100643.9453125	1.3641423806399426E8	0	7635	0.8954949868454065	0.5476044906183462	0.011517565786046772	408.16156005859375	408.1780700683594
409	408.1880798339844	11.3773968464					1	DETECTED	408.1881 m/z @11.38 [151020OFc1_NvH-0949-Control-29.raw]	408.1880798339844	11.3773968464	0.7760275544	99.719727768	98.9437002136	2011224.625	1.6685936934140408E8	3	7635	0.11359287104959925	0.512898166820832	12.245337705845612	408.1781311035156	408.19805908203125
410	408.19952392578125	39.5832956621333					1	DETECTED	408.1995 m/z @39.58 [151020OFc1_NvH-0949-Control-29.raw]	408.19952392578125	39.5832956621333	3.71011402773333	99.7750126584	96.06489863066668	554888.75	1.6938654325062788E8	3	7635	31.338535800318365	5.14494826326189	0.16876020142745446	408.1980895996094	408.2091064453125
411	408.2191162109375	15.7060842234667					1	DETECTED	408.2191 m/z @15.71 [151020OFc1_NvH-0949-Control-29.raw]	408.2191162109375	15.7060842234667	2.46437534373333	98.1502394816	95.68586413786667	2252278.25	3.254061947584831E8	3	7635	7.958715575201367	6.163722917671122	4.129029875639811	408.2091979980469	408.2250671386719
412	408.2350769042969	29.3366404842667					1	DETECTED	408.2351 m/z @29.34 [151020OFc1_NvH-0949-Control-29.raw]	408.2350769042969	29.3366404842667	1.87472815093333	99.2399869890667	97.36525883813336	1.0556267E7	4.536076897658917E8	2	7635	0.2678256773241685	0.5446947849049912	0.10382604771920899	408.22509765625	408.2450256347656
413	408.25665283203125	27.8156427573333					1	DETECTED	408.2567 m/z @27.82 [151020OFc1_NvH-0949-Control-29.raw]	408.25665283203125	27.8156427573333	1.243163832	95.5234981328	94.2803343008	7676591.0	4.533688305102735E8	2	7635	18.517278338835048	27.361970796834836	0.12491824369825572	408.2466735839844	408.2666015625
414	408.2772521972656	91.5024254549333					1	DETECTED	408.2773 m/z @91.50 [151020OFc1_NvH-0949-Control-29.raw]	408.2772521972656	91.5024254549333	3.47782282933333	95.5675480901333	92.08972526079997	465936.53125	1.6755047812304124E8	0	7635	0.9485636154046517	0.5067981517816305	0.7110844798335939	408.2673034667969	408.2856140136719
415	408.4090881347656	8.68961654213333					1	DETECTED	408.4091 m/z @8.69 [151020OFc1_NvH-0949-Control-29.raw]	408.4090881347656	8.68961654213333	4.63575761866667	99.74193808	95.10618046133332	187791.625	1.310894594330681E8	0	7635	0.100002659704856	9.198148481979732	41.68334329249002	408.3993835449219	408.4190368652344
416	408.43896484375	11.3773968464					1	DETECTED	408.4390 m/z @11.38 [151020OFc1_NvH-0949-Control-29.raw]	408.43896484375	11.3773968464	3.2824747344	96.6146280568	93.3321533224	682806.9375	1.3491346225956967E8	0	7635	36.641947653062125	111.63008089539005	301.4348557972527	408.4291076660156	408.4488525390625
417	408.4676818847656	24.9499213813333					1	DETECTED	408.4677 m/z @24.95 [151020OFc1_NvH-0949-Control-29.raw]	408.4676818847656	24.9499213813333	3.45903951866667	97.5928600978667	94.13382057920003	62567.125	1.2974481546677011E8	0	7635	9.81997598563725	2.573783759052724	4.625696990291594	408.457763671875	408.46795654296875
418	408.47802734375	13.1608998709333					1	DETECTED	408.4780 m/z @13.16 [151020OFc1_NvH-0949-Control-29.raw]	408.47802734375	13.1608998709333	3.29174969733333	95.7185298354667	92.42678013813337	258294.09375	1.3404669360999429E8	0	7635	0.10165128195513695	0.9875708836894213	1.663681815975812	408.4680480957031	408.4878845214844
419	408.5228271484375	36.6561911912					1	DETECTED	408.5228 m/z @36.66 [151020OFc1_NvH-0949-Control-29.raw]	408.5228271484375	36.6561911912	6.29985159973333	89.4706773074667	83.17082570773337	47140.59765625	1.484840213307734E8	0	7635	75.19296807393435	1.3699086719123594	1.774765369261099	408.522216796875	408.5240783691406
420	408.5340881347656	39.5832956621333					1	DETECTED	408.5341 m/z @39.58 [151020OFc1_NvH-0949-Control-29.raw]	408.5340881347656	39.5832956621333	0.6901827024	99.2955846053333	98.60540190293331	284450.34375	1.3257380200354262E8	3	7635	22.40801030472673	1.5182535775568826	2.628753599986079	408.52410888671875	408.5406799316406
421	408.5508117675781	8.1951329184					1	DETECTED	408.5508 m/z @8.20 [151020OFc1_NvH-0949-Control-29.raw]	408.5508117675781	8.1951329184	1.70420291973333	99.5173964453333	97.81319352559997	2235160.0	2.3314211539462355E8	3	7635	0.1427749130590783	3.5008835326044054	0.10609505520749804	408.5409240722656	408.5607604980469
422	408.5628967285156	7.08603516293333					1	DETECTED	408.5629 m/z @7.09 [151020OFc1_NvH-0949-Control-29.raw]	408.5628967285156	7.08603516293333	4.4932321936	96.6909369938667	92.1977048002667	932482.0625	1.635353300984043E8	3	7635	0.16578806041931493	38.400826184838266	0.7414777111726717	408.5608825683594	408.5685729980469
423	408.5785827636719	30.9692884792					1	DETECTED	408.5786 m/z @30.97 [151020OFc1_NvH-0949-Control-29.raw]	408.5785827636719	30.9692884792	1.0297617208	99.195994348	98.1662326272	1154355.625	1.5128822601627117E8	0	7635	0.16226348223191422	0.5069690178042634	0.7163919855212979	408.5686950683594	408.58856201171875
424	408.609619140625	8.68961654213333					1	DETECTED	408.6096 m/z @8.69 [151020OFc1_NvH-0949-Control-29.raw]	408.609619140625	8.68961654213333	2.79730724906667	94.5043035946667	91.70699634560002	144051.796875	1.1260207027570601E8	0	7635	0.06777066170885782	0.9246421582043525	0.7107192815708777	408.6000061035156	408.6192932128906
425	408.6448669433594	47.905012508					1	DETECTED	408.6449 m/z @47.91 [151020OFc1_NvH-0949-Control-29.raw]	408.6448669433594	47.905012508	3.75797203653333	99.2399869890667	95.48201495253336	690756.125	1.4242899137264663E8	0	7635	0.15252173023408488	4.412051478805518	0.8823051204675743	408.6348876953125	408.6544189453125
426	408.6769104003906	28.0120269690667					1	DETECTED	408.6769 m/z @28.01 [151020OFc1_NvH-0949-Control-29.raw]	408.6769104003906	28.0120269690667	3.95195896746667	95.6643761365333	91.71241716906664	114089.9765625	1.1995118633366916E8	0	7635	24.33874553847278	1.9059051945108307	2.8118103890216615	408.6669616699219	408.6788024902344
427	408.6896057128906	11.3659951010667					1	DETECTED	408.6896 m/z @11.37 [151020OFc1_NvH-0949-Control-29.raw]	408.6896057128906	11.3659951010667	4.30673841573333	93.8822920650667	89.57555364933336	263981.65625	1.3517567091125226E8	0	7635	20.653358537984765	12.594500784242621	56.3823429924202	408.67987060546875	408.69110107421875
428	408.7015686035156	33.4988106736					1	DETECTED	408.7016 m/z @33.50 [151020OFc1_NvH-0949-Control-29.raw]	408.7015686035156	33.4988106736	3.13377481226667	97.9635855888	94.82981077653334	710354.4375	1.4568954023255894E8	2	7635	0.13411153918060847	0.6094105490921841	0.09251702594278478	408.69195556640625	408.71063232421875
429	408.72064208984375	30.8219320485333					1	DETECTED	408.7206 m/z @30.82 [151020OFc1_NvH-0949-Control-29.raw]	408.72064208984375	30.8219320485333	3.08661471173333	98.3253041541333	95.23868944239997	862186.1875	1.7157866994835114E8	2	7635	0.16252559495452346	0.5279425519816335	0.4629617947874811	408.7106628417969	408.7222595214844
430	408.7322692871094	18.4857299602667					1	DETECTED	408.7323 m/z @18.49 [151020OFc1_NvH-0949-Control-29.raw]	408.7322692871094	18.4857299602667	3.7209473624	96.5709387704	92.84999140800001	1782831.5	1.9620444310250035E8	2	7635	0.19368015254575965	1.6559475747805663	0.9778467730431896	408.7223205566406	408.734619140625
431	408.74462890625	29.0748223621333					1	DETECTED	408.7446 m/z @29.07 [151020OFc1_NvH-0949-Control-29.raw]	408.74462890625	29.0748223621333	1.96008075626667	99.9851083269333	98.02502757066664	4.9375312E7	9.657497204520983E8	2	7635	0.21194588063593756	30.02303559856022	1.8977922067872133	408.7347412109375	408.7546081542969
432	408.76190185546875	46.0990035485333					1	DETECTED	408.7619 m/z @46.10 [151020OFc1_NvH-0949-Control-29.raw]	408.76190185546875	46.0990035485333	2.9650265112	98.9086266504	95.9436001392	2882294.75	2.726497521580511E8	2	7635	22.73389631154591	0.5067133938774135	0.01919642114304241	408.754638671875	408.7718505859375
433	408.809326171875	8.66027562826667					1	DETECTED	408.8093 m/z @8.66 [151020OFc1_NvH-0949-Control-29.raw]	408.809326171875	8.66027562826667	0.985222998933333	99.9961290864	99.01090608746667	101775.0703125	1.2129097943474141E8	0	7635	0.02704989821531356	55.381376327898366	0.33649190878515606	408.7994079589844	408.8193054199219
434	408.8369140625	28.3082918602667					1	DETECTED	408.8369 m/z @28.31 [151020OFc1_NvH-0949-Control-29.raw]	408.8369140625	28.3082918602667	0.0073772776	99.9519397381333	99.9445624605333	476790.875	1.3166061081501581E8	0	7635	19.542267278286914	71.90456158567025	0.6154341431035186	408.8269958496094	408.84674072265625
435	408.848388671875	36.0988102893333					1	DETECTED	408.8484 m/z @36.10 [151020OFc1_NvH-0949-Control-29.raw]	408.848388671875	36.0988102893333	0.0073772776	99.8855733253333	99.8781960477333	82790.1171875	1.0265023101206502E8	0	7635	0.09265964063784793	1.3775033271550006	1.8173390932488045	408.8469543457031	408.8526916503906
436	408.86273193359375	16.8575108138667					1	DETECTED	408.8627 m/z @16.86 [151020OFc1_NvH-0949-Control-29.raw]	408.86273193359375	16.8575108138667	0.0421084506666667	99.9961290864	99.95402063573334	87998.65625	1.470791196865005E8	0	7635	14.402848781202561	3.300247942011606	0.2896083603353889	408.8528137207031	408.86285400390625
437	408.87286376953125	18.4424636693333					1	DETECTED	408.8729 m/z @18.44 [151020OFc1_NvH-0949-Control-29.raw]	408.87286376953125	18.4424636693333	0.0307213005333333	99.9079192501333	99.87719794959997	1226555.625	1.4386133536818695E8	3	7635	0.6560417501882725	1.0050278853289896	0.4326713839167765	408.8628845214844	408.8748474121094
438	408.8848571777344	8.2048721552					1	DETECTED	408.8849 m/z @8.20 [151020OFc1_NvH-0949-Control-29.raw]	408.8848571777344	8.2048721552	0.0073772776	99.8080144869333	99.8006372093333	1446765.625	1.8406487156659645E8	3	7635	0.13565675663722843	0.5988456929973964	3.1632008309923334	408.8748779296875	408.89483642578125
439	408.8972473144531	7.09484096933333					1	DETECTED	408.8972 m/z @7.09 [151020OFc1_NvH-0949-Control-29.raw]	408.8972473144531	7.09484096933333	0.0073772776	99.9961290864	99.9887518088	705811.4375	1.490928771442723E8	3	7635	0.4297213402751616	26.163153348205377	19.06586798812725	408.8948669433594	408.9072265625
440	408.9133605957031	30.9219850624					1	DETECTED	408.9134 m/z @30.92 [151020OFc1_NvH-0949-Control-29.raw]	408.9133605957031	30.9219850624	0.0073772776	99.9631213045333	99.9557440269333	704743.8125	1.6534935593426296E8	0	7635	0.15245786642303472	0.6440350434069941	0.37175018762068734	408.9072570800781	408.9232482910156
441	408.93011474609375	20.4679156026667					1	DETECTED	408.9301 m/z @20.47 [151020OFc1_NvH-0949-Control-29.raw]	408.93011474609375	20.4679156026667	0.0073772776	99.9961290864	99.9887518088	90044.046875	1.395040822710483E8	0	7635	11.040711008842303	2.511134442686077	3.8331315438882982	408.9238586425781	408.9399108886719
442	408.94464111328125	52.6409637810667					1	DETECTED	408.9446 m/z @52.64 [151020OFc1_NvH-0949-Control-29.raw]	408.94464111328125	52.6409637810667	0.0192839784	99.9409960712	99.9217120928	64774.0	1.2129856438571787E8	0	7635	41.566880072237055	0.9299691969591082	1.0973820153131015	408.94012451171875	408.9452209472656
443	408.95538330078125	18.7890744056					1	DETECTED	408.9554 m/z @18.79 [151020OFc1_NvH-0949-Control-29.raw]	408.95538330078125	18.7890744056	0.0073772776	99.9519397381333	99.9445624605333	857120.5625	1.5946359006528044E8	4	7635	11.531457539330141	0.7395654878539414	9.009156789231834	408.9454040527344	408.96533203125
444	408.9793395996094	24.4404831613333					1	DETECTED	408.9793 m/z @24.44 [151020OFc1_NvH-0949-Control-29.raw]	408.9793395996094	24.4404831613333	0.0073772776	99.7750126584	99.7676353808	785771.0	1.3592515793507817E8	0	7635	0.22658964350026167	0.6328886741750444	1.0470659308087167	408.9693603515625	408.9891052246094
445	408.9956970214844	19.9746649328					1	DETECTED	408.9957 m/z @19.97 [151020OFc1_NvH-0949-Control-29.raw]	408.9956970214844	19.9746649328	0.166017221866667	99.5840777456	99.41806052373333	146931.84375	1.1598983041457637E8	0	7635	0.06438940191620901	3.960368418030402	7.062985304645726E-4	408.98944091796875	409.0047607421875
446	409.0148010253906	20.2281498589333					1	DETECTED	409.0148 m/z @20.23 [151020OFc1_NvH-0949-Control-29.raw]	409.0148010253906	20.2281498589333	0.2429214504	99.9851083269333	99.7421868765333	437678.03125	1.426686636688175E8	4	7635	0.17974360296042846	0.6131010227045598	0.006930223604862033	409.0050964355469	409.02471923828125
447	409.0374450683594	28.3082918602667					1	DETECTED	409.0374 m/z @28.31 [151020OFc1_NvH-0949-Control-29.raw]	409.0374450683594	28.3082918602667	0.297487030666667	99.8745882192	99.57710118853333	377493.3125	1.5185305230217648E8	0	7635	19.547933533187383	268.6887629450977	26.282604205356403	409.027587890625	409.047119140625
448	409.1105041503906	9.69674732373333					1	DETECTED	409.1105 m/z @9.70 [151020OFc1_NvH-0949-Control-29.raw]	409.1105041503906	9.69674732373333	0.0073772776	99.9961290864	99.9887518088	105422.171875	1.3751465142938036E8	0	7635	10.609972587121625	9.11871154636723	11.356768871303178	409.10107421875	409.1200866699219
449	409.1515197753906	40.3354913154667					1	DETECTED	409.1515 m/z @40.34 [151020OFc1_NvH-0949-Control-29.raw]	409.1515197753906	40.3354913154667	3.04925878586667	98.9523945557333	95.90313576986664	48729.7734375	1.1664854375296085E8	0	7635	88.37137765746819	1.2860395012251913	1.5720790024503823	409.1416015625	409.1614990234375
450	409.1724548339844	26.8284372856					1	DETECTED	409.1725 m/z @26.83 [151020OFc1_NvH-0949-Control-29.raw]	409.1724548339844	26.8284372856	3.29174969733333	99.5505712973333	96.25882159999998	139218.265625	1.3168168975778478E8	0	7635	12.242603438301572	2.348969223618784	6.142062767123625	409.16302490234375	409.18145751953125
451	409.19146728515625	24.1457266173333					1	DETECTED	409.1915 m/z @24.15 [151020OFc1_NvH-0949-Control-29.raw]	409.19146728515625	24.1457266173333	3.38469085146667	97.4498370282667	94.06514617680003	1569515.0	1.6502007947226226E8	3	7635	11.25168692242815	0.7653882088624383	0.14894908072131544	409.1815490722656	409.2014465332031
452	409.2063293457031	18.3868306146667					1	DETECTED	409.2063 m/z @18.39 [151020OFc1_NvH-0949-Control-29.raw]	409.2063293457031	18.3868306146667	3.13377481226667	99.7087256613333	96.57495084906664	866377.875	2.1660339815324086E8	0	7635	0.44456632100329685	1.6617936176747492	1.023027403656558	409.20147705078125	409.214111328125
453	409.22412109375	15.1213486261333					1	DETECTED	409.2241 m/z @15.12 [151020OFc1_NvH-0949-Control-29.raw]	409.22412109375	15.1213486261333	2.81589445653333	97.3946997629333	94.57880530639997	2179389.0	2.7529269679623395E8	2	7635	0.25041176974015933	1.0614093770444069	1.2910086395759226	409.2141418457031	409.2341003417969
454	409.2457580566406	29.0748223621333					1	DETECTED	409.2458 m/z @29.07 [151020OFc1_NvH-0949-Control-29.raw]	409.2457580566406	29.0748223621333	2.179605732	99.9187836592	97.7391779272	2.163265E7	5.37849163571285E8	3	7635	0.18401380708123227	30.007787127569014	2.1281426336313585	409.23577880859375	409.2557373046875
455	409.2647399902344	23.4307806026667					1	DETECTED	409.2647 m/z @23.43 [151020OFc1_NvH-0949-Control-29.raw]	409.2647399902344	23.4307806026667	2.69981229386667	98.7763401954667	96.07652790160003	1141401.375	1.7375824589326802E8	0	7635	28.923438635582038	64.07127181432736	0.03641052014030461	409.2557678222656	409.2743225097656
456	409.276611328125	91.5316455866667					1	DETECTED	409.2766 m/z @91.53 [151020OFc1_NvH-0949-Control-29.raw]	409.276611328125	91.5316455866667	0.2759140392	99.1848613805333	98.9089473413333	100049.5625	1.4930975564831224E8	0	7635	0.22925525036419003	0.5419327951466029	0.6174894184758651	409.2754821777344	409.2824401855469
457	409.2956848144531	91.4667635266667					1	DETECTED	409.2957 m/z @91.47 [151020OFc1_NvH-0949-Control-29.raw]	409.2956848144531	91.4667635266667	7.31936118266667	95.1784109989333	87.85904981626663	78680.5703125	1.567501362915872E8	0	7635	1.6179207322537792	0.5220544388113917	0.0014048416774105437	409.2889709472656	409.29815673828125
458	409.3089599609375	92.118020284					1	DETECTED	409.3090 m/z @92.12 [151020OFc1_NvH-0949-Control-29.raw]	409.3089599609375	92.118020284	10.2530158250667	95.3185548592	85.06553903413331	93660.515625	1.2950761394266354E8	0	7635	4.0039716712277595	0.5195476357471251	3.877087190068693	409.3003234863281	409.3169250488281
459	409.33123779296875	90.9901414					1	DETECTED	409.3312 m/z @90.99 [151020OFc1_NvH-0949-Control-29.raw]	409.33123779296875	90.9901414	9.01058406693334	95.9896392648	86.97905519786667	127788.6171875	1.6006446981910667E8	0	7635	0.9472410606284001	0.5304923448445084	7.657606533772653	409.32244873046875	409.33966064453125
460	409.36767578125	90.9901414					1	DETECTED	409.3677 m/z @90.99 [151020OFc1_NvH-0949-Control-29.raw]	409.36767578125	90.9901414	4.04478938453333	98.8205653058667	94.77577592133336	308643.9375	2.121860932014119E8	0	7635	0.46594037821698464	2.9554541778845453	2.0667812656148548	409.36138916015625	409.376953125
461	409.3912658691406	49.4594680768					1	DETECTED	409.3913 m/z @49.46 [151020OFc1_NvH-0949-Control-29.raw]	409.3912658691406	49.4594680768	6.10755795866667	99.9631213045333	93.85556334586663	53585.1640625	1.2933482181474477E8	0	7635	93.29915728661186	1.0824847519995262	1.1817271157811402	409.38134765625	409.3935546875
462	409.4043884277344	37.1813311976					1	DETECTED	409.4044 m/z @37.18 [151020OFc1_NvH-0949-Control-29.raw]	409.4043884277344	37.1813311976	3.64536463466667	96.4617666776	92.81640204293333	290546.25	1.472854280354731E8	0	7635	0.10075953604784615	1.8357789417734809	5.640514285273589	409.3946228027344	409.4137878417969
463	409.415771484375	20.1827504197333					1	DETECTED	409.4158 m/z @20.18 [151020OFc1_NvH-0949-Control-29.raw]	409.415771484375	20.1827504197333	6.2506483736	97.2849199752	91.0342716016	201905.765625	1.2588857743569547E8	0	7635	0.1889018753323377	0.5206514030120334	24.561330758659267	409.4146423339844	409.42559814453125
464	409.4500732421875	41.2787515818667					1	DETECTED	409.4501 m/z @41.28 [151020OFc1_NvH-0949-Control-29.raw]	409.4500732421875	41.2787515818667	0.0307213005333333	99.9409960712	99.91027477066667	218445.984375	1.3315807266169284E8	0	7635	23.20157106300846	1.213853138896452	0.007501257619414698	409.4400939941406	409.4555358886719
465	409.4655456542969	31.1609988026667					1	DETECTED	409.4655 m/z @31.16 [151020OFc1_NvH-0949-Control-29.raw]	409.4655456542969	31.1609988026667	0.625441674133333	99.9409960712	99.31555439706668	458788.8125	1.5099960580118263E8	4	7635	12.399767370235214	0.5085317846895504	0.0061028573523327235	409.45556640625	409.4754638671875
466	409.48699951171875	38.9027226973333					1	DETECTED	409.4870 m/z @38.90 [151020OFc1_NvH-0949-Control-29.raw]	409.48699951171875	38.9027226973333	2.788042784	97.0309505181333	94.2429077341333	384251.4375	1.4601285398517692E8	0	7635	14.552301193181872	0.5112548160079884	0.12283848620103106	409.4770202636719	409.49688720703125
467	409.5190124511719	27.6947862869333					1	DETECTED	409.5190 m/z @27.69 [151020OFc1_NvH-0949-Control-29.raw]	409.5190124511719	27.6947862869333	3.59709020746667	99.7528917122667	96.15580150480004	357697.46875	1.3526850592616323E8	0	7635	0.19697310206899488	0.6421120769586764	0.19445078577820105	409.509033203125	409.5224914550781
468	409.5325622558594	11.4085447098667					1	DETECTED	409.5326 m/z @11.41 [151020OFc1_NvH-0949-Control-29.raw]	409.5325622558594	11.4085447098667	2.76923637866667	98.3693601888	95.60012381013333	2598847.0	1.9843446707034656E8	3	7635	0.15090895926978476	15.261595294906957	104.73726094481778	409.5225830078125	409.54254150390625
469	409.5458984375	19.47552738					1	DETECTED	409.5459 m/z @19.48 [151020OFc1_NvH-0949-Control-29.raw]	409.5458984375	19.47552738	2.03604917786667	84.0315618904	81.99551271253333	273918.125	1.5946982996161142E8	3	7635	31.35530141360029	1.479797342952212	1.161105888107179	409.5425720214844	409.5459899902344
470	409.5559997558594	40.2383051698667					1	DETECTED	409.5560 m/z @40.24 [151020OFc1_NvH-0949-Control-29.raw]	409.5559997558594	40.2383051698667	0.964642477066667	99.719727768	98.75508529093334	6904005.5	2.467690528276507E8	3	7635	0.10174192860009867	0.5299095519400829	0.8712165265385797	409.5460510253906	409.5659484863281
471	409.5727844238281	30.5609040589333					1	DETECTED	409.5728 m/z @30.56 [151020OFc1_NvH-0949-Control-29.raw]	409.5727844238281	30.5609040589333	2.5774303136	95.1680174005333	92.5905870869333	860469.75	1.620322152369053E8	3	7635	0.2408519106527649	0.808625549097966	0.23589710563724667	409.5660095214844	409.582763671875
472	409.5896301269531	28.9681193397333					1	DETECTED	409.5896 m/z @28.97 [151020OFc1_NvH-0949-Control-29.raw]	409.5896301269531	28.9681193397333	3.7209473624	99.129559428	95.4086120656	682702.25	1.3684242283907872E8	3	7635	19.346751994803977	42.17493094712363	1.4716019390058028	409.5827941894531	409.5993957519531
473	409.6045227050781	37.2442201304					1	DETECTED	409.6045 m/z @37.24 [151020OFc1_NvH-0949-Control-29.raw]	409.6045227050781	37.2442201304	3.74878424373333	84.9177454794667	81.16896123573338	159716.84375	1.285176990467956E8	0	7635	0.6114871336946379	1.2117164256356567	1.423048942363111	409.6001892089844	409.614501953125
474	409.6776123046875	23.0946798378667					1	DETECTED	409.6776 m/z @23.09 [151020OFc1_NvH-0949-Control-29.raw]	409.6776123046875	23.0946798378667	3.4312938088	96.3194101477333	92.88811633893329	107303.109375	1.2818309915706746E8	0	7635	0.08833585333167449	2.3619562826469647	3.72391256529393	409.66778564453125	409.68060302734375
475	409.69110107421875	13.2791947986667					1	DETECTED	409.6911 m/z @13.28 [151020OFc1_NvH-0949-Control-29.raw]	409.69110107421875	13.2791947986667	3.9894606056	96.5053562749333	92.5158956693333	107593.484375	1.3320292628363645E8	0	7635	4.942460971850316	5.457264877632244	0.2183811642621766	409.68115234375	409.69610595703125
476	409.70611572265625	18.9108708002667					1	DETECTED	409.7061 m/z @18.91 [151020OFc1_NvH-0949-Control-29.raw]	409.70611572265625	18.9108708002667	2.66214179946667	99.2287394485333	96.56659764906664	1171282.25	1.6768121504925925E8	2	7635	31.144065964505625	2.686966486516341	28.924713046929142	409.69622802734375	409.7137451171875
477	409.7237548828125	26.2173795869333					1	DETECTED	409.7238 m/z @26.22 [151020OFc1_NvH-0949-Control-29.raw]	409.7237548828125	26.2173795869333	2.95565519386667	96.5709387704	93.61528357653333	3.5227004E7	7.904281224206191E8	2	7635	0.25147630457374603	1.5695855420018676	1.9644800046100626	409.7137756347656	409.7337341308594
478	409.7371520996094	26.4339089538667					1	DETECTED	409.7372 m/z @26.43 [151020OFc1_NvH-0949-Control-29.raw]	409.7371520996094	26.4339089538667	4.6454743032	68.4761952408	63.83072093759999	305673.21875	1.2841071457320966E8	0	7635	19.302818544676178	2.6751763292926327	1.0527087255635301	409.7337646484375	409.7373962402344
479	409.7474060058594	29.0469664517333					1	DETECTED	409.7474 m/z @29.05 [151020OFc1_NvH-0949-Control-29.raw]	409.7474060058594	29.0469664517333	2.9929360984	97.3067574978667	94.3138213994667	5669732.5	2.4160574517876104E8	2	7635	0.17197259442366786	1.5642759588790904	35.91006461022682	409.7374267578125	409.75738525390625
480	409.7655944824219	23.3976369432					1	DETECTED	409.7656 m/z @23.40 [151020OFc1_NvH-0949-Control-29.raw]	409.7655944824219	23.3976369432	2.9929360984	98.4572357610667	95.4642996626667	305189.28125	1.2912805339650932E8	0	7635	0.1295776003953364	0.5220612216350589	3.6402100906830577	409.7574157714844	409.77459716796875
481	409.8367614746094	19.9973624898667					1	DETECTED	409.8368 m/z @20.00 [151020OFc1_NvH-0949-Control-29.raw]	409.8367614746094	19.9973624898667	0.0307213005333333	99.9851083269333	99.95438702639997	108243.6484375	1.3262353787470202E8	0	7635	4.007462732182624	2.620052347961064	8.167220808728025	409.8273620605469	409.8434143066406
482	409.8535461425781	27.6666548341333					1	DETECTED	409.8535 m/z @27.67 [151020OFc1_NvH-0949-Control-29.raw]	409.8535461425781	27.6666548341333	0.0073772776	99.9741292792	99.9667520016	214011.546875	1.2305050807319601E8	0	7635	0.10449057383682359	2.679378558605686	0.06448065433086429	409.8436584472656	409.8565673828125
483	409.86669921875	11.4175512378667					1	DETECTED	409.8667 m/z @11.42 [151020OFc1_NvH-0949-Control-29.raw]	409.86669921875	11.4175512378667	0.0073772776	99.9961290864	99.9887518088	1547788.875	1.8492180941333345E8	3	7635	16.14687998361879	14.535837878470137	8.446355763440625	409.8567199707031	409.8766784667969
484	409.876708984375	20.8799552634667					1	DETECTED	409.8767 m/z @20.88 [151020OFc1_NvH-0949-Control-29.raw]	409.876708984375	20.8799552634667	0.0534457296	99.3509238826667	99.2974781530667	204192.84375	1.4696111728886583E8	0	7635	31.469591802893632	4.138195930842	1.8369996975754757	409.876708984375	409.8802185058594
485	409.8902587890625	40.2383051698667					1	DETECTED	409.8903 m/z @40.24 [151020OFc1_NvH-0949-Control-29.raw]	409.8902587890625	40.2383051698667	0.0073772776	99.9851083269333	99.9777310493333	4082527.75	2.690574376897186E8	3	7635	0.12955946109882888	1.1624571233681238	1.258113600586096	409.8802795410156	409.9002380371094
486	409.9072265625	30.5729578597333					1	DETECTED	409.9072 m/z @30.57 [151020OFc1_NvH-0949-Control-29.raw]	409.9072265625	30.5729578597333	0.120753704	99.9851083269333	99.8643546229333	389083.03125	1.4503039530241352E8	3	7635	2.396924151639876	0.5362058120985257	0.008482449520129191	409.9002685546875	409.9168701171875
487	409.927001953125	35.3861638186667					1	DETECTED	409.9270 m/z @35.39 [151020OFc1_NvH-0949-Control-29.raw]	409.927001953125	35.3861638186667	0.0073772776	99.9961290864	99.9887518088	1317663.75	2.4976337324469557E8	3	7635	0.16314317005934953	13.060851992497891	0.5682192639159825	409.9172058105469	409.9369812011719
488	409.939208984375	44.6441698098667					1	DETECTED	409.9392 m/z @44.64 [151020OFc1_NvH-0949-Control-29.raw]	409.939208984375	44.6441698098667	0.0871725149333333	99.9961290864	99.90895657146667	319291.34375	1.3705553380712843E8	3	7635	2.5782540359967996	1.2097944932619655	0.04863419259091444	409.93701171875	409.9487609863281
489	409.9519958496094	42.4701176101333					1	DETECTED	409.9520 m/z @42.47 [151020OFc1_NvH-0949-Control-29.raw]	409.9519958496094	42.4701176101333	0.0073772776	99.6064042757333	99.5990269981333	285813.15625	1.2993337635343322E8	4	7635	27.07990016731191	1.4823735025331142	2.3337395867263906	409.9492492675781	409.9552917480469
490	409.9653625488281	11.1627041186667					1	DETECTED	409.9654 m/z @11.16 [151020OFc1_NvH-0949-Control-29.raw]	409.9653625488281	11.1627041186667	0.0073772776	99.9631213045333	99.9557440269333	860679.625	1.5761338824984556E8	0	7635	0.24450024785755708	2.4732481337374397	0.8013855815254336	409.9554138183594	409.9753112792969
491	409.9841613769531	30.7266417392					1	DETECTED	409.9842 m/z @30.73 [151020OFc1_NvH-0949-Control-29.raw]	409.9841613769531	30.7266417392	0.985222998933333	99.7639316021333	98.77870860319996	450714.8125	1.407476221869411E8	0	7635	0.171112558509261	0.5212049409093957	0.04414871519796347	409.9753723144531	409.99407958984375
492	409.9957275390625	0.4672602616					1	DETECTED	409.9957 m/z @0.47 [151020OFc1_NvH-0949-Control-29.raw]	409.9957275390625	0.4672602616	0.0073772776	99.9079192501333	99.9005419725333	152540.421875	1.4748214568595108E8	0	7635	0.7321294291676526	2.845225789484899	2.713288802117307	409.9941711425781	410.00567626953125
493	410.0717468261719	40.7138600357333					1	DETECTED	410.0717 m/z @40.71 [151020OFc1_NvH-0949-Control-29.raw]	410.0717468261719	40.7138600357333	0.0073772776	99.9079192501333	99.9005419725333	84435.03125	1.604779568874286E8	0	7635	99.30510076401204	1.2458238709806453	1.4880134682463748	410.0621337890625	410.0815124511719
494	410.1215515136719	47.2794734848					1	DETECTED	410.1216 m/z @47.28 [151020OFc1_NvH-0949-Control-29.raw]	410.1215515136719	47.2794734848	0.0073772776	99.9961290864	99.9887518088	36579.28125	1.114536950225516E8	0	7635	83.93280096135491	1.0440088041207203	1.0435191239071382	410.111572265625	410.1304626464844
495	410.1472473144531	92.3935192608					1	DETECTED	410.1472 m/z @92.39 [151020OFc1_NvH-0949-Control-29.raw]	410.1472473144531	92.3935192608	5.5685477872	99.8191143493333	94.2505665621333	180161.9375	1.2259018802927026E8	0	7635	0.3747362632216209	8.175032498738155	0.041857991830761235	410.138916015625	410.1571044921875
496	410.1710510253906	20.0119148512					1	DETECTED	410.1711 m/z @20.01 [151020OFc1_NvH-0949-Control-29.raw]	410.1710510253906	20.0119148512	3.58143822613333	99.0963971504	95.51495892426667	102352.5859375	1.3373129997463334E8	0	7635	0.0302224464205878	3.78459777961954	6.5384887626475034	410.1611633300781	410.1753845214844
497	410.1854553222656	19.2781707381333					1	DETECTED	410.1855 m/z @19.28 [151020OFc1_NvH-0949-Control-29.raw]	410.1854553222656	19.2781707381333	3.71011402773333	98.9967775989333	95.28666357119998	355618.59375	1.3235125984893227E8	0	7635	0.02750047893257701	0.6039512124404135	0.1364442241487396	410.1755676269531	410.1871032714844
498	410.1971130371094	20.5950641824					1	DETECTED	410.1971 m/z @20.60 [151020OFc1_NvH-0949-Control-29.raw]	410.1971130371094	20.5950641824	0.297487030666667	97.9849245266667	97.68743749600003	4013168.0	2.460882686159945E8	2	7635	15.622602026873956	0.5404599140705254	0.04583498588062555	410.1871337890625	410.20709228515625
499	410.2076721191406	18.9731114872					1	DETECTED	410.2077 m/z @18.97 [151020OFc1_NvH-0949-Control-29.raw]	410.2076721191406	18.9731114872	4.37980491226667	99.4506541856	95.07084927333334	613969.375	1.6546718095287713E8	0	7635	28.151105222016607	0.8618664122355248	123.42947656255643	410.2071228027344	410.21185302734375
500	410.22186279296875	37.1261052016					1	DETECTED	410.2219 m/z @37.13 [151020OFc1_NvH-0949-Control-29.raw]	410.22186279296875	37.1261052016	2.14142723626667	99.9519397381333	97.81051250186664	2.0756998E7	1.0730360047885294E9	4	7635	10.922031347611494	0.6011882450114975	0.03509776103221798	410.2118835449219	410.2318420410156
501	410.23828125	43.0604333861333					1	DETECTED	410.2383 m/z @43.06 [151020OFc1_NvH-0949-Control-29.raw]	410.23828125	43.0604333861333	3.35680728586667	96.7893781805333	93.43257089466664	3451392.0	2.7603310288313335E8	3	7635	0.19356735487292553	0.513780966781058	0.009820630116388509	410.2319030761719	410.24810791015625
502	410.2490234375	29.0875014762667					1	DETECTED	410.2490 m/z @29.09 [151020OFc1_NvH-0949-Control-29.raw]	410.2490234375	29.0875014762667	3.59709020746667	48.9770544341333	45.37996422666663	810601.5625	7.48609365130852E7	3	7635	0.1933709013974756	0.508992286631346	0.017556136767164335	410.248291015625	410.2509765625
503	410.260986328125	35.4038599146667					1	DETECTED	410.2610 m/z @35.40 [151020OFc1_NvH-0949-Control-29.raw]	410.260986328125	35.4038599146667	2.86265875573333	95.4563054752	92.59364671946666	1014823.625	1.721412411809431E8	2	7635	0.09305773064656364	0.9820917047207705	0.9457618427026644	410.2510070800781	410.2686767578125
504	410.2733154296875	44.6897589752					1	DETECTED	410.2733 m/z @44.69 [151020OFc1_NvH-0949-Control-29.raw]	410.2733154296875	44.6897589752	3.34751200293333	97.8979066682667	94.55039466533337	196662.34375	1.3529264529326993E8	0	7635	0.07689400226286836	1.0673300250230877	1.1438741675582627	410.2723388671875	410.28302001953125
505	410.3056335449219	89.7799282328					1	DETECTED	410.3056 m/z @89.78 [151020OFc1_NvH-0949-Control-29.raw]	410.3056335449219	89.7799282328	10.5237315189333	92.3295848488	81.8058533298667	210786.640625	1.630575074031834E8	0	7635	80.18125594735238	0.5123338781358742	0.011281698933847822	410.2977600097656	410.3141784667969
506	410.37432861328125	17.6126913816					1	DETECTED	410.3743 m/z @17.61 [151020OFc1_NvH-0949-Control-29.raw]	410.37432861328125	17.6126913816	4.4078204944	99.0854679754667	94.6776474810667	216871.8125	1.2591476375079899E8	0	7635	13.802392778406023	0.637275701380471	3.5835786200336632	410.3645324707031	410.3837890625
507	410.4477233886719	20.5950641824					1	DETECTED	410.4477 m/z @20.60 [151020OFc1_NvH-0949-Control-29.raw]	410.4477233886719	20.5950641824	4.07245194506667	99.3843959664	95.31194402133333	3196505.0	1.631662938287084E8	0	7635	0.1479391348882011	0.8204955454865774	1.239550918854479	410.4378967285156	410.4576721191406
508	410.4720764160156	37.1261052016					1	DETECTED	410.4721 m/z @37.13 [151020OFc1_NvH-0949-Control-29.raw]	410.4720764160156	37.1261052016	3.6360778136	99.8412809685333	96.2052031549333	1.7292542E7	4.86775055002343E8	0	7635	0.22519821364553394	2.031107706304804	2.6005558911787308	410.4622497558594	410.4820251464844
509	410.4853820800781	30.7266417392					1	DETECTED	410.4854 m/z @30.73 [151020OFc1_NvH-0949-Control-29.raw]	410.4853820800781	30.7266417392	3.6360778136	99.5952857957333	95.95920798213331	302251.71875	1.2771045387708269E8	0	7635	0.1014315876353038	2.856935557970896	1.0818101833820277	410.48211669921875	410.4952392578125
510	410.5249328613281	36.3164531813333					1	DETECTED	410.5249 m/z @36.32 [151020OFc1_NvH-0949-Control-29.raw]	410.5249328613281	36.3164531813333	3.6639602072	98.0067143146667	94.34275410746669	214394.375	1.4223075959687E8	3	7635	17.06113585460877	2.0976865300023966	3.58684940744462	410.5149841308594	410.52508544921875
511	410.5351257324219	15.6417515538667					1	DETECTED	410.5351 m/z @15.64 [151020OFc1_NvH-0949-Control-29.raw]	410.5351257324219	15.6417515538667	3.8588227296	98.4572357610667	94.59841303146669	628095.75	1.6046158479986966E8	3	7635	1.305789396610793	0.5221928347301007	0.030684773785595632	410.525146484375	410.5380554199219
512	410.548095703125	20.9805123469333					1	DETECTED	410.5481 m/z @20.98 [151020OFc1_NvH-0949-Control-29.raw]	410.548095703125	20.9805123469333	3.00227966106667	96.7346225173333	93.73234285626664	4010957.75	2.1082814684291357E8	3	7635	0.16266615869438183	0.5493816371153404	0.11378472539542446	410.5381164550781	410.5580749511719
513	410.5608825683594	22.3631572498667					1	DETECTED	410.5609 m/z @22.36 [151020OFc1_NvH-0949-Control-29.raw]	410.5608825683594	22.3631572498667	4.61655626906667	98.2815544104	93.66499814133334	1788823.875	2.022207451802094E8	3	7635	6.755220560830395	17.085047288477508	1.0454690319155098	410.5581359863281	410.5623779296875
514	410.5723876953125	43.0604333861333					1	DETECTED	410.5724 m/z @43.06 [151020OFc1_NvH-0949-Control-29.raw]	410.5723876953125	43.0604333861333	2.1987491104	96.8873389978667	94.6885898874667	2024972.625	2.0005780451570022E8	3	7635	0.16152710407080662	0.6174476205651709	0.006282419671847601	410.5624084472656	410.582275390625
515	410.5950927734375	35.4621151437333					1	DETECTED	410.5951 m/z @35.46 [151020OFc1_NvH-0949-Control-29.raw]	410.5950927734375	35.4621151437333	2.93715215093333	97.9198215656	94.98266941466667	277113.96875	1.3041620428239712E8	0	7635	0.056208823991937606	1.764699792544782	2.501954810869358	410.5851135253906	410.60479736328125
516	410.6198425292969	28.536934644					1	DETECTED	410.6198 m/z @28.54 [151020OFc1_NvH-0949-Control-29.raw]	410.6198425292969	28.536934644	5.1531624888	97.0527353221333	91.89957283333331	472820.4375	1.3505285852118948E8	0	7635	0.20632160469203598	0.5183965119270361	0.5672892173270047	410.6098937988281	410.62957763671875
517	410.6971130371094	74.8227734922667					1	DETECTED	410.6971 m/z @74.82 [151020OFc1_NvH-0949-Control-29.raw]	410.6971130371094	74.8227734922667	0.5192946936	98.2488670824	97.7295723888	2990416.25	2.128709625204584E8	2	7635	54.22957687129956	0.5044662928431148	0.012310250412269127	410.6871337890625	410.70709228515625
518	410.7088623046875	17.6610621442667					1	DETECTED	410.7089 m/z @17.66 [151020OFc1_NvH-0949-Control-29.raw]	410.7088623046875	17.6610621442667	6.12633139466667	74.9579105992	68.83157920453334	192618.15625	1.1417650180875577E8	0	7635	1.6336711152213361	0.5053688389307467	4.825142356122198	410.7071533203125	410.70904541015625
519	410.71905517578125	20.3324108048					1	DETECTED	410.7191 m/z @20.33 [151020OFc1_NvH-0949-Control-29.raw]	410.71905517578125	20.3324108048	3.69178274373333	99.6642748906667	95.97249214693338	8662183.0	6.009293214799627E8	2	7635	16.984458872162403	17.000839724457393	9.240281196662188	410.7090759277344	410.72900390625
520	410.73687744140625	22.4807491437333					1	DETECTED	410.7369 m/z @22.48 [151020OFc1_NvH-0949-Control-29.raw]	410.73687744140625	22.4807491437333	3.17090313333333	94.7420932608	91.57119012746668	1213643.375	1.812333812644559E8	2	7635	4.8221413045212635	0.6596764185051274	33.32356998126866	410.72906494140625	410.74676513671875
521	410.7542724609375	45.6447507581333					1	DETECTED	410.7543 m/z @45.64 [151020OFc1_NvH-0949-Control-29.raw]	410.7542724609375	45.6447507581333	3.79472545066667	99.8745882192	96.07986276853333	271361.9375	1.537287722223489E8	2	7635	26.582955585499324	0.505284025419127	0.00826232803622885	410.7469482421875	410.7581787109375
522	410.7684020996094	19.8981870205333					1	DETECTED	410.7684 m/z @19.90 [151020OFc1_NvH-0949-Control-29.raw]	410.7684020996094	19.8981870205333	0.7760275544	97.3067574978667	96.5307299434667	402818.21875	1.2881405313614754E8	0	7635	21.0877502556274	1.3952265756038518	1.721089355840824	410.75885009765625	410.775634765625
523	410.8198547363281	28.6124088216					1	DETECTED	410.8199 m/z @28.61 [151020OFc1_NvH-0949-Control-29.raw]	410.8198547363281	28.6124088216	1.6745489488	99.8855733253333	98.2110243765333	617520.5	1.4389659804173997E8	0	7635	0.3547097409571265	0.5155139812060746	0.6889203714871659	410.80987548828125	410.8292541503906
524	410.8408203125	41.3941673498667					1	DETECTED	410.8408 m/z @41.39 [151020OFc1_NvH-0949-Control-29.raw]	410.8408203125	41.3941673498667	0.0073772776	99.9741292792	99.9667520016	8104044.5	2.5765561523294422E8	5	7635	0.1597005909359055	1.374475451254947	1.6930409309258128	410.8309020996094	410.8507995605469
525	410.85919189453125	35.6794459018667					1	DETECTED	410.8592 m/z @35.68 [151020OFc1_NvH-0949-Control-29.raw]	410.85919189453125	35.6794459018667	1.19249787813333	99.8522972437333	98.65979936559998	141700.53125	1.2719620736814496E8	0	7635	81.56453191715151	1.5618936897298334	3.398324053306479	410.8508605957031	410.8592529296875
526	410.86944580078125	15.6417515538667					1	DETECTED	410.8694 m/z @15.64 [151020OFc1_NvH-0949-Control-29.raw]	410.86944580078125	15.6417515538667	0.0073772776	99.9741292792	99.9667520016	375844.25	1.3543281521976405E8	3	7635	8.57496500596061	2.97500981560676	0.6638403525306861	410.8594665527344	410.8724060058594
527	410.8824157714844	20.9805123469333					1	DETECTED	410.8824 m/z @20.98 [151020OFc1_NvH-0949-Control-29.raw]	410.8824157714844	20.9805123469333	0.0073772776	99.9631213045333	99.9557440269333	1694155.125	1.6661563138217646E8	3	7635	0.17498127967679977	1.3345739252382935	0.5907638152695919	410.8724365234375	410.8923645019531
528	410.89373779296875	26.405715532					1	DETECTED	410.8937 m/z @26.41 [151020OFc1_NvH-0949-Control-29.raw]	410.89373779296875	26.405715532	0.0757017130666667	99.9631213045333	99.88741959146664	857576.9375	1.8321040669699797E8	0	7635	6.732242584513941	0.5848445651301808	0.900541037679281	410.8924255371094	410.9016418457031
529	410.91168212890625	39.2990051448					1	DETECTED	410.9117 m/z @39.30 [151020OFc1_NvH-0949-Control-29.raw]	410.91168212890625	39.2990051448	0.0073772776	99.9961290864	99.9887518088	4324356.5	2.54123998907506E8	3	7635	1.7888973140909528	0.5761655738399244	0.03169563190068532	410.9017028808594	410.9216613769531
530	410.9303894042969	35.43834872					1	DETECTED	410.9304 m/z @35.44 [151020OFc1_NvH-0949-Control-29.raw]	410.9303894042969	35.43834872	0.0534457296	99.9741292792	99.9206835496	97418.703125	1.227303159847179E8	0	7635	1.799353683653905	1.3513333473407794	2.5732190082465816	410.92169189453125	410.93951416015625
531	410.94970703125	14.2321712669333					1	DETECTED	410.9497 m/z @14.23 [151020OFc1_NvH-0949-Control-29.raw]	410.94970703125	14.2321712669333	0.0307213005333333	99.9961290864	99.96540778586667	533556.5625	1.3430326150936684E8	0	7635	0.07604907935895433	32.052843338534146	1.1503351553306271	410.93975830078125	410.9596862792969
532	410.9735107421875	37.0692139989333					1	DETECTED	410.9735 m/z @37.07 [151020OFc1_NvH-0949-Control-29.raw]	410.9735107421875	37.0692139989333	0.0192839784	99.9409960712	99.9217120928	2734458.5	1.9277544631288934E8	0	7635	0.24102192961587576	0.5463546572687598	0.023015461637182346	410.963623046875	410.9834899902344
533	410.9905090332031	36.1964422293333					1	DETECTED	410.9905 m/z @36.20 [151020OFc1_NvH-0949-Control-29.raw]	410.9905090332031	36.1964422293333	0.0073772776	99.9741292792	99.9667520016	675529.0	1.433717366845128E8	0	7635	0.13973022074797825	1.3407929611692995	0.4789725034052985	410.98358154296875	411.0002746582031
534	411.0205383300781	28.6124088216					1	DETECTED	411.0205 m/z @28.61 [151020OFc1_NvH-0949-Control-29.raw]	411.0205383300781	28.6124088216	0.14387818	99.719727768	99.575849588	276508.9375	1.3610020245938897E8	0	7635	0.299904800568239	0.5017515582685108	0.2677751798311726	411.01055908203125	411.030517578125
535	411.04107666015625	41.3941673498667					1	DETECTED	411.0411 m/z @41.39 [151020OFc1_NvH-0949-Control-29.raw]	411.04107666015625	41.3941673498667	0.109449529333333	99.74193808	99.63248855066666	9382471.0	2.8010183368018275E8	5	7635	0.1930677789412769	15.634202993518512	1.5989191784689574	411.0310974121094	411.0505676269531
536	411.0519104003906	65.5850424717333					1	DETECTED	411.0519 m/z @65.59 [151020OFc1_NvH-0949-Control-29.raw]	411.0519104003906	65.5850424717333	0.0073772776	99.8191143493333	99.8117370717333	53652.98046875	1.2815667792139484E8	0	7635	33.87031738052235	0.7523588608430956	0.506879643750506	411.0513916015625	411.0617370605469
537	411.0621032714844	45.5414286421333					1	DETECTED	411.0621 m/z @45.54 [151020OFc1_NvH-0949-Control-29.raw]	411.0621032714844	45.5414286421333	0.0645910789333333	99.4395643232	99.37497324426667	50641.76171875	1.3983529632051277E8	0	7635	98.36791237558997	1.1091900975388242	1.2100461887662017	411.0621032714844	411.0719299316406
538	411.07952880859375	45.2672110570667					1	DETECTED	411.0795 m/z @45.27 [151020OFc1_NvH-0949-Control-29.raw]	411.07952880859375	45.2672110570667	0.0073772776	99.4173935661333	99.4100162885333	46679.625	1.2769108027578065E8	0	7635	99.07540287320226	1.1015555808826747	1.2107863237612448	411.07244873046875	411.0804138183594
539	411.1119384765625	35.20657882535					1	DETECTED	411.1119 m/z @35.21 [151020OFc1_NvH-0949-Control-29.raw]	411.1119384765625	35.20657882535	0.0073772776	99.9961290864	99.9887518088	71606.0390625	1.632335439625031E8	0	7635	97.97035616481519	1.3654827219210393	1.8940314630830881	411.1021423339844	411.11273193359375
540	411.1231994628906	90.1236511088					1	DETECTED	411.1232 m/z @90.12 [151020OFc1_NvH-0949-Control-29.raw]	411.1231994628906	90.1236511088	0.679422458133333	99.8633951741333	99.18397271599997	407676.53125	1.4238564870486537E8	0	7635	2.3159641222312786	0.5061878298953689	0.02132070488694989	411.11328125	411.13262939453125
541	411.1396789550781	35.4621151437333					1	DETECTED	411.1397 m/z @35.46 [151020OFc1_NvH-0949-Control-29.raw]	411.1396789550781	35.4621151437333	0.477689221333333	99.129559428	98.65187020666666	34714.453125	1.1301422277018738E8	0	7635	94.28377042974279	1.341331092890701	1.6829785005708373	411.1340026855469	411.1489562988281
542	411.1658020019531	50.1181688928					1	DETECTED	411.1658 m/z @50.12 [151020OFc1_NvH-0949-Control-29.raw]	411.1658020019531	50.1181688928	0.0421084506666667	99.9741292792	99.93202082853334	69052.0234375	1.341781995583893E8	0	7635	74.00266142324739	0.998209517352113	0.993013421287221	411.1565856933594	411.1739196777344
543	411.18414306640625	28.3688079018667					1	DETECTED	411.1841 m/z @28.37 [151020OFc1_NvH-0949-Control-29.raw]	411.18414306640625	28.3688079018667	2.66214179946667	99.7969937026667	97.13485190320003	2399139.0	1.9252532089809605E8	2	7635	0.1958038721001607	0.5165608624497059	2.537474779541014	411.1742248535156	411.1940002441406
544	411.2039794921875	29.9941746504					1	DETECTED	411.2040 m/z @29.99 [151020OFc1_NvH-0949-Control-29.raw]	411.2039794921875	29.9941746504	2.9929360984	99.6532039736	96.6602678752	1118786.375	1.9868716577615985E8	3	7635	45.162547293171	1.3953486256835623	16.598729603945394	411.1941833496094	411.2054138183594
545	411.2154235839844	21.4862979848					1	DETECTED	411.2154 m/z @21.49 [151020OFc1_NvH-0949-Control-29.raw]	411.2154235839844	21.4862979848	0.860547379466667	98.9086266504	98.04807927093333	4346116.0	4.775382844594658E8	3	7635	14.562761917449304	1.100315181562952	18.07693884550459	411.2054443359375	411.2253112792969
546	411.2286071777344	26.199430252					1	DETECTED	411.2286 m/z @26.20 [151020OFc1_NvH-0949-Control-29.raw]	411.2286071777344	26.199430252	4.5488652032	97.1412593042667	92.5923941010667	1851732.625	2.4975600850346795E8	2	7635	12.473687879430404	1.493662125239964	25.613322751140675	411.2254333496094	411.2314758300781
547	411.2414855957031	41.3941673498667					1	DETECTED	411.2415 m/z @41.39 [151020OFc1_NvH-0949-Control-29.raw]	411.2414855957031	41.3941673498667	1.96008075626667	97.6256559194667	95.66557516320003	6825365.5	3.6396715652640486E8	3	7635	0.18078746597981166	0.8747463821547334	11.78380427168827	411.23150634765625	411.25146484375
548	411.2521667480469	33.1439143874667					1	DETECTED	411.2522 m/z @33.14 [151020OFc1_NvH-0949-Control-29.raw]	411.2521667480469	33.1439143874667	3.57195108133333	92.0393544952	88.46740341386668	155212.9375	1.687803892569288E8	0	7635	59.37868386741202	1.6561221621165283	2.719190000996802	411.2514953613281	411.2558288574219
549	411.2658386230469	23.2835317885333					1	DETECTED	411.2658 m/z @23.28 [151020OFc1_NvH-0949-Control-29.raw]	411.2658386230469	23.2835317885333	3.75797203653333	96.4617666776	92.70379464106666	228591.265625	1.6281507081881583E8	0	7635	3.4276499244478593	353.9599577561066	718.0959876911161	411.255859375	411.2754821777344
550	411.2929382324219	92.0302321418667					1	DETECTED	411.2929 m/z @92.03 [151020OFc1_NvH-0949-Control-29.raw]	411.2929382324219	92.0302321418667	16.4876853184	92.2900952728	75.8024099544	44538.140625	9.560984105476968E7	0	7635	0.8366689879646856	0.5017199786203963	0.003439957240792586	411.2912292480469	411.29730224609375
551	411.3108215332031	90.9901414					1	DETECTED	411.3108 m/z @90.99 [151020OFc1_NvH-0949-Control-29.raw]	411.3108215332031	90.9901414	3.04925878586667	93.3012406418667	90.25198185600003	91816.828125	1.2261806788088278E8	0	7635	0.6610603960631352	0.5131400730420647	2.6939095887366458	411.3017578125	411.3186340332031
552	411.3288269042969	90.9901414					1	DETECTED	411.3288 m/z @90.99 [151020OFc1_NvH-0949-Control-29.raw]	411.3288269042969	90.9901414	7.1738901136	98.1502394816	90.976349368	132458.796875	1.38587563642316E8	0	7635	1.36297966171621	0.5048827986984616	1.5748032482606071	411.31982421875	411.3357238769531
553	411.34710693359375	90.9901414					1	DETECTED	411.3471 m/z @90.99 [151020OFc1_NvH-0949-Control-29.raw]	411.34710693359375	90.9901414	11.8037066378667	99.5952857957333	87.79157915786661	146033.875	1.4903430238227823E8	0	7635	0.5250055866793701	0.5044565515063554	5.3178192755099225	411.3377685546875	411.35650634765625
554	411.3653259277344	90.9901414					1	DETECTED	411.3653 m/z @90.99 [151020OFc1_NvH-0949-Control-29.raw]	411.3653259277344	90.9901414	1.30390506773333	96.4837455477333	95.17984047999998	143813.1875	1.2138746152468026E8	0	7635	0.09974010715177428	0.501557675655689	0.008211404406868286	411.3579406738281	411.3747253417969
555	411.42840576171875	11.3959323237333					1	DETECTED	411.4284 m/z @11.40 [151020OFc1_NvH-0949-Control-29.raw]	411.42840576171875	11.3959323237333	4.93359003253333	99.9298943261333	94.99630429359996	187269.28125	1.2667560638809335E8	0	7635	0.02972113645982688	9.476551347244726	1.9011958949305765	411.418701171875	411.4316101074219
556	411.4417419433594	41.3941673498667					1	DETECTED	411.4417 m/z @41.39 [151020OFc1_NvH-0949-Control-29.raw]	411.4417419433594	41.3941673498667	0.425091599733333	99.7087256613333	99.28363406159997	3452856.25	1.822607881763329E8	0	7635	0.15557963800539198	0.5674305064426745	0.12905899876926943	411.4317932128906	411.45166015625
557	411.458740234375	15.9787561232					1	DETECTED	411.4587 m/z @15.98 [151020OFc1_NvH-0949-Control-29.raw]	411.458740234375	15.9787561232	3.39401942133333	95.8269155626667	92.43289614133337	158075.453125	1.3119181776106992E8	0	7635	0.11733986818237696	0.5090373608707773	0.6421832183751449	411.4518127441406	411.4634704589844
558	411.4734802246094	23.1293876493333					1	DETECTED	411.4735 m/z @23.13 [151020OFc1_NvH-0949-Control-29.raw]	411.4734802246094	23.1293876493333	0.75467958	96.7346225173333	95.9799429373333	333002.0625	1.4827802888213986E8	0	7635	0.15123385735117978	0.5239198737353654	29.623790797493672	411.4635009765625	411.4822692871094
559	411.4922790527344	36.2327542392					1	DETECTED	411.4923 m/z @36.23 [151020OFc1_NvH-0949-Control-29.raw]	411.4922790527344	36.2327542392	3.04925878586667	99.9298943261333	96.88063554026662	353236.75	1.4260562095819533E8	0	7635	0.11080244088219615	0.7549924350193493	0.07024461115366827	411.4822998046875	411.5020446777344
560	411.5230712890625	19.8245775424					1	DETECTED	411.5231 m/z @19.82 [151020OFc1_NvH-0949-Control-29.raw]	411.5230712890625	19.8245775424	0.923112886133333	97.4280621570667	96.50494927093337	232669.1875	1.1742374533444893E8	0	7635	5.193648716883159	0.5145756790982124	0.0016046527600381507	411.5131530761719	411.5250549316406
561	411.5351257324219	22.0353394882667					1	DETECTED	411.5351 m/z @22.04 [151020OFc1_NvH-0949-Control-29.raw]	411.5351257324219	22.0353394882667	4.60691071093333	98.6551751026667	94.04826439173337	698244.125	1.7435895068717796E8	0	7635	0.17295852053600314	0.5913323078668496	2.0189305880240616	411.5253601074219	411.5398254394531
562	411.5498352050781	21.4627815133333					1	DETECTED	411.5498 m/z @21.46 [151020OFc1_NvH-0949-Control-29.raw]	411.5498352050781	21.4627815133333	3.6360778136	99.719727768	96.0836499544	2964085.0	2.389469440713123E8	3	7635	6.471228318661517	1.236871177025666	0.1448454770779359	411.5398864746094	411.559814453125
563	411.5655517578125	24.3667403141333					1	DETECTED	411.5656 m/z @24.37 [151020OFc1_NvH-0949-Control-29.raw]	411.5655517578125	24.3667403141333	3.77631714133333	99.0522168530667	95.27589971173336	972336.3125	1.779930074342321E8	3	7635	6.4986765150202395	1.030542601589444	104.49424770433195	411.5598449707031	411.57025146484375
564	411.58038330078125	39.2529035496					1	DETECTED	411.5804 m/z @39.25 [151020OFc1_NvH-0949-Control-29.raw]	411.58038330078125	39.2529035496	2.06469834346667	93.8909980357333	91.82629969226663	1026637.1875	1.791347770194469E8	3	7635	17.065309157565604	1.1293902516924883	0.3245678220244489	411.5704650878906	411.59027099609375
565	411.5956115722656	28.603111356					1	DETECTED	411.5956 m/z @28.60 [151020OFc1_NvH-0949-Control-29.raw]	411.5956115722656	28.603111356	3.1615765944	99.4952301434667	96.3336535490667	695665.25	1.3669712200542054E8	3	7635	25.27213311551286	34.2021196910909	79.81569269117784	411.591064453125	411.6055908203125
566	411.6424560546875	41.3941673498667					1	DETECTED	411.6425 m/z @41.39 [151020OFc1_NvH-0949-Control-29.raw]	411.6424560546875	41.3941673498667	3.7395007856	99.5727438549333	95.83324306933329	1234770.125	1.3898655891077858E8	0	7635	0.1819553393145057	9.57145646905771	29.29470493276291	411.6330261230469	411.65167236328125
567	411.6743469238281	31.9181007664					1	DETECTED	411.6743 m/z @31.92 [151020OFc1_NvH-0949-Control-29.raw]	411.6743469238281	31.9181007664	7.40903301173333	84.2268158341333	76.81778282239998	153190.703125	1.3039369898835172E8	0	7635	0.2052106977634658	1.5671298392770046	2.1342596785540087	411.66436767578125	411.67462158203125
568	411.68463134765625	28.3082918602667					1	DETECTED	411.6846 m/z @28.31 [151020OFc1_NvH-0949-Control-29.raw]	411.68463134765625	28.3082918602667	4.0082459872	96.0336552469333	92.0254092597333	968590.0625	1.4476988469315624E8	0	7635	0.23064292058139912	0.5166078529703121	4.966492383198856	411.6746520996094	411.6946105957031
569	411.7003173828125	74.8227734922667					1	DETECTED	411.7003 m/z @74.82 [151020OFc1_NvH-0949-Control-29.raw]	411.7003173828125	74.8227734922667	3.8966223864	99.0963971504	95.199774764	712664.0625	1.4310713905121395E8	0	7635	44.962862252001926	2.363528417732545	0.005833204797433699	411.6946716308594	411.7061462402344
570	411.7161560058594	22.1826670466667					1	DETECTED	411.7162 m/z @22.18 [151020OFc1_NvH-0949-Control-29.raw]	411.7161560058594	22.1826670466667	2.66214179946667	98.5229893573333	95.86084755786663	1.3884759E7	5.615884178634329E8	2	7635	3.7279780937189315	0.5481855420831866	0.07177377946900201	411.7061767578125	411.7261047363281
571	411.72698974609375	21.3367224621333					1	DETECTED	411.7270 m/z @21.34 [151020OFc1_NvH-0949-Control-29.raw]	411.72698974609375	21.3367224621333	3.55320912106667	95.1170254008	91.56381627973333	964349.8125	1.4534047031789288E8	2	7635	4.939423782235661	0.5451211264944954	1.8418563157393795	411.7261657714844	411.7298889160156
572	411.7398986816406	35.20657882535					1	DETECTED	411.7399 m/z @35.21 [151020OFc1_NvH-0949-Control-29.raw]	411.7398986816406	35.20657882535	2.97435155706667	98.7433996698667	95.76904811280004	1331683.875	1.9127535152103972E8	2	7635	1.7127971012855099	0.5105263716350127	13.244526802693036	411.72991943359375	411.74749755859375
573	411.757568359375	27.7155003192					1	DETECTED	411.7576 m/z @27.72 [151020OFc1_NvH-0949-Control-29.raw]	411.757568359375	27.7155003192	0.529777889066667	81.8009471245333	81.27116923546663	3736188.5	1.8938285483381203E8	2	7635	0.3390867058066753	1.5688055754905799	0.021596644127495526	411.7476806640625	411.7675476074219
574	411.7761535644531	89.9860384146667					1	DETECTED	411.7762 m/z @89.99 [151020OFc1_NvH-0949-Control-29.raw]	411.7761535644531	89.9860384146667	1.3343625864	97.5268676962667	96.1925051098667	63610.71875	1.44546504521626E8	0	7635	77.58716805275151	0.543715482698671	0.09344388816257525	411.7678527832031	411.7859802246094
575	411.84332275390625	41.3941673498667					1	DETECTED	411.8433 m/z @41.39 [151020OFc1_NvH-0949-Control-29.raw]	411.84332275390625	41.3941673498667	0.0073772776	99.9631213045333	99.9557440269333	365867.90625	1.4896630760435414E8	0	7635	0.17869865738473578	0.5955310682728059	0.13730475432012357	411.833740234375	411.8471374511719
576	411.8571472167969	25.103038452					1	DETECTED	411.8571 m/z @25.10 [151020OFc1_NvH-0949-Control-29.raw]	411.8571472167969	25.103038452	0.0073772776	99.9961290864	99.9887518088	1848333.625	1.499144987997324E8	3	7635	0.15410407822033179	0.5087036727341063	0.012190980964286106	411.84716796875	411.8626403808594
577	411.8727111816406	25.4118058258667					1	DETECTED	411.8727 m/z @25.41 [151020OFc1_NvH-0949-Control-29.raw]	411.8727111816406	25.4118058258667	0.0073772776	99.9961290864	99.9887518088	8181587.0	2.6128001950801262E8	3	7635	0.18571024891758725	0.5600594176775763	0.02920535029706568	411.86273193359375	411.8826904296875
578	411.8863830566406	27.8852754176					1	DETECTED	411.8864 m/z @27.89 [151020OFc1_NvH-0949-Control-29.raw]	411.8863830566406	27.8852754176	0.0307213005333333	99.7969937026667	99.76627240213337	1444063.625	1.9056095622921166E8	0	7635	6.439879460628433	4.982360189687368	0.5998521265382463	411.8827209472656	411.8963317871094
579	411.9031982421875	33.4350860546667					1	DETECTED	411.9032 m/z @33.44 [151020OFc1_NvH-0949-Control-29.raw]	411.9031982421875	33.4350860546667	0.0192839784	99.9961290864	99.976845108	563352.1875	1.59216413033037E8	3	7635	9.130214926491671	0.5063968844833152	2.8818292126625074	411.89642333984375	411.9131774902344
580	411.914306640625	48.2065275336					1	DETECTED	411.9143 m/z @48.21 [151020OFc1_NvH-0949-Control-29.raw]	411.914306640625	48.2065275336	0.286631016533333	99.9741292792	99.68749826266667	526081.125	1.6766923816314915E8	0	7635	25.771969203081603	0.4986717120197645	0.008113098979613514	411.9132385253906	411.9242248535156
581	411.9300842285156	28.603111356					1	DETECTED	411.9301 m/z @28.60 [151020OFc1_NvH-0949-Control-29.raw]	411.9300842285156	28.603111356	0.0307213005333333	99.9961290864	99.96540778586667	372225.84375	1.3633771723673713E8	3	7635	25.261432040004735	2.9178209016375103	49.392734632012676	411.9247741699219	411.9400634765625
582	411.94268798828125	12.0236773890667					1	DETECTED	411.9427 m/z @12.02 [151020OFc1_NvH-0949-Control-29.raw]	411.94268798828125	12.0236773890667	0.0073772776	99.9851083269333	99.9777310493333	164964.0625	1.3516255082507715E8	2	7635	0.10446847905179801	0.5149020777088358	0.8491526803638185	411.9400939941406	411.9526672363281
583	411.9571228027344	35.285646284					1	DETECTED	411.9571 m/z @35.29 [151020OFc1_NvH-0949-Control-29.raw]	411.9571228027344	35.285646284	0.0307213005333333	99.9851083269333	99.95438702639997	151718.5	1.2097299924872163E8	0	7635	18.086999298902153	1.700094700178131	3.4873369867885513	411.95269775390625	411.9656677246094
584	411.9757995605469	44.2757029373333					1	DETECTED	411.9758 m/z @44.28 [151020OFc1_NvH-0949-Control-29.raw]	411.9757995605469	44.2757029373333	0.0073772776	99.9961290864	99.9887518088	237106.828125	1.391557895621549E8	0	7635	14.019332113201074	1.1615986097082922	0.9365155127759875	411.966064453125	411.9856262207031
585	411.9992370605469	40.5197642837333					1	DETECTED	411.9992 m/z @40.52 [151020OFc1_NvH-0949-Control-29.raw]	411.9992370605469	40.5197642837333	0.0983101064	99.8191143493333	99.7208042429333	55498.98046875	1.2389935518187916E8	0	7635	73.8765587689884	1.3359546592694111	1.4793092542114532	411.99609375	412.0089416503906
586	412.0230407714844	29.545971568					1	DETECTED	412.0230 m/z @29.55 [151020OFc1_NvH-0949-Control-29.raw]	412.0230407714844	29.545971568	0.254122996	99.9961290864	99.7420060904	376435.875	1.4832896057433316E8	0	7635	0.12827650863156848	0.5087878079661898	1.0061864726844152	412.0132751464844	412.0329895019531
587	412.051513671875	38.5792005648					1	DETECTED	412.0515 m/z @38.58 [151020OFc1_NvH-0949-Control-29.raw]	412.051513671875	38.5792005648	0.625441674133333	99.9631213045333	99.33767963039998	152388.9375	1.3331455233080627E8	0	7635	1.7986556452366287	1.307257449815363	1.6320542098005169	412.04156494140625	412.0597839355469
588	412.1261291503906	90.1236511088					1	DETECTED	412.1261 m/z @90.12 [151020OFc1_NvH-0949-Control-29.raw]	412.1261291503906	90.1236511088	2.34152929386667	98.6772359021333	96.33570660826663	94491.6640625	1.506470417948106E8	0	7635	87.86170390635164	0.5487205402221104	0.012375454351548016	412.11688232421875	412.1349182128906
589	412.1610107421875	90.0275418965333					1	DETECTED	412.1610 m/z @90.03 [151020OFc1_NvH-0949-Control-29.raw]	412.1610107421875	90.0275418965333	3.5152951424	98.7212333893333	95.2059382469333	63765.703125	1.1810659834718037E8	0	7635	74.08466893446175	0.5502454381834943	0.10049087636698854	412.1514587402344	412.17095947265625
590	412.1916809082031	25.103038452					1	DETECTED	412.1917 m/z @25.10 [151020OFc1_NvH-0949-Control-29.raw]	412.1916809082031	25.103038452	2.92780185733333	99.9409960712	97.01319421386667	1202744.625	1.7179534179897946E8	0	7635	0.694539918664077	0.5343771608564328	1.251625934357599	412.1817321777344	412.1967468261719
591	412.2067565917969	25.4118058258667					1	DETECTED	412.2068 m/z @25.41 [151020OFc1_NvH-0949-Control-29.raw]	412.2067565917969	25.4118058258667	2.55863706826667	97.6256559194667	95.06701885120002	6223997.0	2.2551037049437383E8	3	7635	0.13772716514976935	0.5266480802069926	0.03158911035763152	412.19677734375	412.2074890136719
592	412.2174987792969	22.1927777930667					1	DETECTED	412.2175 m/z @22.19 [151020OFc1_NvH-0949-Control-29.raw]	412.2174987792969	22.1927777930667	0.265204348	99.2511353085333	98.98593096053331	6399723.0	5.039268982776919E8	2	7635	4.62199537728409	1.1081107627196682	8.470882748791812	412.20751953125	412.22747802734375
593	412.2303771972656	44.6186722637333					1	DETECTED	412.2304 m/z @44.62 [151020OFc1_NvH-0949-Control-29.raw]	412.2303771972656	44.6186722637333	0.658182971733333	97.6476285482667	96.98944557653336	2372153.25	3.0790145617260444E8	3	7635	7.846515603212552	0.5317249505984981	0.30698230170119106	412.2275085449219	412.2403564453125
594	412.24267578125	17.5080575488					1	DETECTED	412.2427 m/z @17.51 [151020OFc1_NvH-0949-Control-29.raw]	412.24267578125	17.5080575488	1.9505753808	94.9658678082667	93.01529242746669	1961347.875	1.936212586134386E8	0	7635	0.1327235864205143	1.781153460981831	4.50678309093992	412.2403869628906	412.2526550292969
595	412.2591857910156	27.7155003192					1	DETECTED	412.2592 m/z @27.72 [151020OFc1_NvH-0949-Control-29.raw]	412.2591857910156	27.7155003192	2.6150138008	98.0836400704	95.4686262696	1606200.625	2.052418194009477E8	2	7635	0.21238897061223838	1.5296045062332155	3.3595350634253682	412.252685546875	412.2691345214844
596	412.26953125	90.9515126186667					1	DETECTED	412.2695 m/z @90.95 [151020OFc1_NvH-0949-Control-29.raw]	412.26953125	90.9515126186667	2.79730724906667	95.1070488509333	92.30974160186662	119391.546875	1.8094491954572573E8	0	7635	0.6783583270100735	0.5237944129689943	0.012236871384540493	412.2691955566406	412.2781982421875
597	412.2915344238281	48.1818426325333					1	DETECTED	412.2915 m/z @48.18 [151020OFc1_NvH-0949-Control-29.raw]	412.2915344238281	48.1818426325333	9.84757693786667	91.6893044093333	81.84172747146664	565329.25	1.310906757379662E8	0	7635	0.1593040115050286	1.6960560657188848	0.014494110689398832	412.28192138671875	412.2988586425781
598	412.3086242675781	91.6987373904					1	DETECTED	412.3086 m/z @91.70 [151020OFc1_NvH-0949-Control-29.raw]	412.3086242675781	91.6987373904	2.29381243173333	92.4802771344	90.18646470266667	122339.71875	1.7892142483901048E8	0	7635	0.26387678706859674	0.5043707868686279	0.859379678769747	412.3034362792969	412.3177490234375
599	412.34490966796875	30.7861637277333					1	DETECTED	412.3449 m/z @30.79 [151020OFc1_NvH-0949-Control-29.raw]	412.34490966796875	30.7861637277333	6.900814156	98.7102562133333	91.8094420573333	45512.78125	1.4173365134586295E8	0	7635	84.14338549773773	1.9218777138180045	2.843755427636009	412.33697509765625	412.35101318359375
600	412.4244079589844	29.545971568					1	DETECTED	412.4244 m/z @29.55 [151020OFc1_NvH-0949-Control-29.raw]	412.4244079589844	29.545971568	2.6150138008	99.1848613805333	96.5698475797333	300620.6875	1.5646176050882438E8	0	7635	0.14503419044751098	2.9068073203850706	996.3125853115505	412.4144287109375	412.43438720703125
601	412.45257568359375	38.5213366690667					1	DETECTED	412.4526 m/z @38.52 [151020OFc1_NvH-0949-Control-29.raw]	412.45257568359375	38.5213366690667	3.26387296186667	99.8301706728	96.56629771093333	76401.9921875	1.287377330076173E8	0	7635	31.348656147544343	1.496118731643851	1.9785705690586148	412.44281005859375	412.4541015625
602	412.4641418457031	10.4734078685333					1	DETECTED	412.4641 m/z @10.47 [151020OFc1_NvH-0949-Control-29.raw]	412.4641418457031	10.4734078685333	2.90907466053333	98.0615483677333	95.15247370719996	190745.40625	1.3948064958951253E8	0	7635	9.732425259060474	1.5096190924147208	68.35214008618584	412.4542236328125	412.47412109375
603	412.50830078125	12.4197648877333					1	DETECTED	412.5083 m/z @12.42 [151020OFc1_NvH-0949-Control-29.raw]	412.50830078125	12.4197648877333	3.7209473624	99.7969937026667	96.0760463402667	124319.09375	1.3899485332629603E8	3	7635	0.1251362113932668	0.5022532673629945	0.5903027069562707	412.4990234375	412.516357421875
604	412.5265197753906	25.1278481122667					1	DETECTED	412.5265 m/z @25.13 [151020OFc1_NvH-0949-Control-29.raw]	412.5265197753906	25.1278481122667	3.7209473624	97.4609703224	93.74002296	369366.3125	1.431398464040519E8	0	7635	12.651767369289455	0.6063250506831549	0.605475417715226	412.51666259765625	412.531005859375
605	412.54107666015625	25.4118058258667					1	DETECTED	412.5411 m/z @25.41 [151020OFc1_NvH-0949-Control-29.raw]	412.54107666015625	25.4118058258667	2.81589445653333	99.9409960712	97.12510161466668	2083384.75	1.9430531739804444E8	3	7635	0.16073204201012814	0.5250417725742804	0.018883023786705387	412.5311584472656	412.5455627441406
606	412.5555725097656	14.0357922392					1	DETECTED	412.5556 m/z @14.04 [151020OFc1_NvH-0949-Control-29.raw]	412.5555725097656	14.0357922392	1.97893484826667	99.9519397381333	97.97300488986663	3.5464876E7	7.530462428331842E8	3	7635	0.1986450231440564	1.1140765816097356	1.0631845221132374	412.545654296875	412.5655517578125
607	412.5758972167969	38.415546332					1	DETECTED	412.5759 m/z @38.42 [151020OFc1_NvH-0949-Control-29.raw]	412.5758972167969	38.415546332	3.14301787306667	96.3749553610667	93.23193748800003	1436334.125	2.44811375261873E8	3	7635	1.6237616471503031	0.5331299869646732	0.007578581142198759	412.5659484863281	412.5852355957031
608	412.62420654296875	29.6615323533333					1	DETECTED	412.6242 m/z @29.66 [151020OFc1_NvH-0949-Control-29.raw]	412.62420654296875	29.6615323533333	2.32219167973333	99.5840777456	97.26188606586666	142203.171875	1.2852625171176723E8	0	7635	2.980824898827901	1.7787898989054054	0.4880636415767562	412.6147766113281	412.63409423828125
609	412.6573486328125	47.0476388792					1	DETECTED	412.6573 m/z @47.05 [151020OFc1_NvH-0949-Control-29.raw]	412.6573486328125	47.0476388792	4.1207823784	95.7185298354667	91.5977474570667	221238.671875	1.27380345447686E8	0	7635	6.529395717144361	1.0669049043383791	3.4989582678372293	412.64837646484375	412.66705322265625
610	412.6751403808594	35.7873265053333					1	DETECTED	412.6751 m/z @35.79 [151020OFc1_NvH-0949-Control-29.raw]	412.6751403808594	35.7873265053333	1.79242217013333	96.0978960552	94.30547388506666	79421.4921875	1.2470365509705937E8	0	7635	0.15612393391236878	1.3870530852975251	1.7741061705950505	412.66754150390625	412.6847839355469
611	412.6954650878906	25.6339970208					1	DETECTED	412.6955 m/z @25.63 [151020OFc1_NvH-0949-Control-29.raw]	412.6954650878906	25.6339970208	4.71262180213333	88.6132042432	83.90058244106667	575566.5	1.4322997590792668E8	0	7635	0.14701814826169723	0.9793917178715996	0.14193053232840247	412.68548583984375	412.69757080078125
612	412.7076721191406	17.8032292576					1	DETECTED	412.7077 m/z @17.80 [151020OFc1_NvH-0949-Control-29.raw]	412.7076721191406	17.8032292576	3.20804459466667	94.1196744717333	90.91162987706663	703727.8125	1.4895756809942192E8	0	7635	0.22352469635126582	0.5319819474550128	5.57861390243283	412.6978759765625	412.70880126953125
613	412.7188415527344	22.1419154152					1	DETECTED	412.7188 m/z @22.14 [151020OFc1_NvH-0949-Control-29.raw]	412.7188415527344	22.1419154152	3.35680728586667	74.1349146402667	70.77810735440003	1051712.125	1.8604234439788494E8	0	7635	18.590826433957645	0.53868133782065	2.289555295782789	412.7088928222656	412.7191162109375
614	412.7291259765625	22.3889986146667					1	DETECTED	412.7291 m/z @22.39 [151020OFc1_NvH-0949-Control-29.raw]	412.7291259765625	22.3889986146667	3.08661471173333	99.4952301434667	96.40861543173337	4.057608E7	8.665202137502695E8	2	7635	0.24340639850738555	1.4190311439753747	1.541415943249574	412.71917724609375	412.73907470703125
615	412.7472229003906	25.6969195162667					1	DETECTED	412.7472 m/z @25.70 [151020OFc1_NvH-0949-Control-29.raw]	412.7472229003906	25.6969195162667	2.731689264	99.9851083269333	97.2534190629333	4449798.0	2.5003752020659664E8	2	7635	0.22754504450323054	0.5112338885347284	0.16881166184178353	412.7392272949219	412.7571716308594
616	412.7607421875	27.7155003192					1	DETECTED	412.7607 m/z @27.72 [151020OFc1_NvH-0949-Control-29.raw]	412.7607421875	27.7155003192	4.07245194506667	96.6255653216	92.55311337653333	435066.5625	1.5756253150667003E8	0	7635	0.2752230951436765	4.7296621944249635	2.5228574213187462	412.75732421875	412.76129150390625
617	412.7713928222656	11.4536587229333					1	DETECTED	412.7714 m/z @11.45 [151020OFc1_NvH-0949-Control-29.raw]	412.7713928222656	11.4536587229333	3.626687624	92.1364804061333	88.5097927821333	558984.75	1.6973815833855596E8	0	7635	0.17392395555108564	0.6423199896935271	0.050214153224000614	412.76177978515625	412.7790832519531
618	412.7935485839844	48.1712487488					1	DETECTED	412.7935 m/z @48.17 [151020OFc1_NvH-0949-Control-29.raw]	412.7935485839844	48.1712487488	0.902346455466667	99.4841893122667	98.58184285680002	225613.609375	1.3154802381961633E8	0	7635	0.15595553106054894	1.215387497662105	0.007986942438412982	412.7835998535156	412.8034973144531
619	412.807373046875	43.9355007597333					1	DETECTED	412.8074 m/z @43.94 [151020OFc1_NvH-0949-Control-29.raw]	412.807373046875	43.9355007597333	0.797437684	99.5616940237333	98.7642563397333	51319.1171875	1.9494297956928742E8	0	7635	74.00336511299642	1.1607190874045472	1.334097174297931	412.8035888671875	412.8172302246094
620	412.8284606933594	30.5129896725333					1	DETECTED	412.8285 m/z @30.51 [151020OFc1_NvH-0949-Control-29.raw]	412.8284606933594	30.5129896725333	0.0421084506666667	99.9079192501333	99.86581079946664	3880961.75	2.1800004175674778E8	5	7635	0.1874825451824691	2.828836134866447	0.03295253548816627	412.8185729980469	412.83819580078125
621	412.8424072265625	12.4079629090667					1	DETECTED	412.8424 m/z @12.41 [151020OFc1_NvH-0949-Control-29.raw]	412.8424072265625	12.4079629090667	0.0307213005333333	99.8412809685333	99.81055966799997	72516.5078125	1.1059584812693833E8	0	7635	0.053254892976461576	4.113067982987006	1284.549947835248	412.8385314941406	412.84326171875
622	412.8533020019531	13.5489184373333					1	DETECTED	412.8533 m/z @13.55 [151020OFc1_NvH-0949-Control-29.raw]	412.8533020019531	13.5489184373333	0.120753704	99.9961290864	99.87537538240001	84070.0234375	1.2389963563141297E8	0	7635	3.3531917308156167	10.00610407057843	1.4818987463120168	412.8433532714844	412.8544006347656
623	412.8644104003906	5.43542211306667					1	DETECTED	412.8644 m/z @5.44 [151020OFc1_NvH-0949-Control-29.raw]	412.8644104003906	5.43542211306667	0.0073772776	99.9631213045333	99.9557440269333	198257.078125	1.3122074718144318E8	0	7635	0.09908118483010586	0.6718536482831378	5.197815450114577	412.85443115234375	412.8648681640625
624	412.8748779296875	25.4118058258667					1	DETECTED	412.8749 m/z @25.41 [151020OFc1_NvH-0949-Control-29.raw]	412.8748779296875	25.4118058258667	0.1991295616	99.9741292792	99.7749997176	577265.125	1.534271468982899E8	3	7635	31.77764182435724	0.6062762924786237	0.012538014673550807	412.8649597167969	412.8775939941406
625	412.8876037597656	14.0263465970667					1	DETECTED	412.8876 m/z @14.03 [151020OFc1_NvH-0949-Control-29.raw]	412.8876037597656	14.0263465970667	0.0307213005333333	99.9961290864	99.96540778586667	2.2205776E7	5.517393420600115E8	3	7635	0.19414920207368525	12.291037855845286	134.4475972842226	412.877685546875	412.89471435546875
626	412.90472412109375	16.567386468					1	DETECTED	412.9047 m/z @16.57 [151020OFc1_NvH-0949-Control-29.raw]	412.90472412109375	16.567386468	0.0073772776	99.9961290864	99.9887518088	5.5503968E7	7.831755951269698E8	3	7635	0.14261783954970753	24.720523214245652	1.4065588213668794	412.8947448730469	412.9146728515625
627	412.922607421875	26.2504860056					1	DETECTED	412.9226 m/z @26.25 [151020OFc1_NvH-0949-Control-29.raw]	412.922607421875	26.2504860056	0.2759140392	99.9961290864	99.7202150472	396297.6875	1.3653239129048753E8	3	7635	0.15686250846823313	1.4246240769452243	0.006023384005114247	412.91473388671875	412.9325866699219
628	412.93756103515625	6.02820038506667					1	DETECTED	412.9376 m/z @6.03 [151020OFc1_NvH-0949-Control-29.raw]	412.93756103515625	6.02820038506667	0.0073772776	99.9961290864	99.9887518088	340947.5625	1.2693297669713786E8	0	7635	1.191940084579148	1.268038264780233	1.3222914746117207	412.9326171875	412.9475402832031
629	412.9581604003906	11.1182082082667					1	DETECTED	412.9582 m/z @11.12 [151020OFc1_NvH-0949-Control-29.raw]	412.9581604003906	11.1182082082667	0.0073772776	99.9851083269333	99.9777310493333	301238.3125	1.3051175339559987E8	0	7635	0.09238296913729549	4.431340824122286	30.256099807306306	412.94818115234375	412.96142578125
630	412.9714660644531	24.7576368837333					1	DETECTED	412.9715 m/z @24.76 [151020OFc1_NvH-0949-Control-29.raw]	412.9714660644531	24.7576368837333	2.43603430053333	99.9851083269333	97.54907402639996	2065935.625	1.6472031150802696E8	4	7635	0.1864249183824782	1.1858276056432173	0.05097108048463123	412.96148681640625	412.9814147949219
631	412.98968505859375	20.3872732984					1	DETECTED	412.9897 m/z @20.39 [151020OFc1_NvH-0949-Control-29.raw]	412.98968505859375	20.3872732984	0.0983101064	99.8855733253333	99.78726321893329	624420.5	1.3928152521378383E8	4	7635	19.131175336658007	75.16467826702464	157.05859013464186	412.9814758300781	412.9996643066406
632	413.01727294921875	7.2681181288					1	DETECTED	413.0173 m/z @7.27 [151020OFc1_NvH-0949-Control-29.raw]	413.01727294921875	7.2681181288	3.923965652	99.8522972437333	95.9283315917333	121961.4140625	1.7884185065028986E8	0	7635	0.10166940118591494	1.1127221435320824	1.8296073413093281	413.0074157714844	413.0190124511719
633	413.029296875	30.5282728992					1	DETECTED	413.0293 m/z @30.53 [151020OFc1_NvH-0949-Control-29.raw]	413.029296875	30.5282728992	0.711821943733333	99.9741292792	99.26230733546667	3861028.5	1.974942116453439E8	0	7635	0.2819272493837772	1.6132824436831148	1.6235342613413517	413.0198059082031	413.03924560546875
634	413.0703430175781	45.7013539728					1	DETECTED	413.0703 m/z @45.70 [151020OFc1_NvH-0949-Control-29.raw]	413.0703430175781	45.7013539728	0.0073772776	99.9741292792	99.9667520016	55042.2578125	1.3140325043504895E8	0	7635	95.52287274143451	1.0626316222745662	1.113593612406807	413.0607604980469	413.0799865722656
635	413.0940856933594	92.7187886712					1	DETECTED	413.0941 m/z @92.72 [151020OFc1_NvH-0949-Control-29.raw]	413.0940856933594	92.7187886712	0.0073772776	99.4952301434667	99.4878528658667	52906.58984375	1.1820332901357704E8	0	7635	93.37411087353325	0.5085791642306363	0.016852222615255586	413.08514404296875	413.0987548828125
636	413.1694641113281	21.1334620850667					1	DETECTED	413.1695 m/z @21.13 [151020OFc1_NvH-0949-Control-29.raw]	413.1694641113281	21.1334620850667	4.6934780696	98.6442650445333	93.9507869749333	345892.5	1.431348421386874E8	0	7635	0.10118527622621443	0.5076243653505232	36.36500280446447	413.1595764160156	413.1793518066406
637	413.1813049316406	17.833095292					1	DETECTED	413.1813 m/z @17.83 [151020OFc1_NvH-0949-Control-29.raw]	413.1813049316406	17.833095292	2.82557164773333	91.2505511474667	88.42497949973337	251681.703125	1.3224716849967344E8	0	7635	0.21773920562678128	0.5280439553958193	0.9059884912858522	413.1795349121094	413.1830139160156
638	413.1930236816406	39.5832956621333					1	DETECTED	413.1930 m/z @39.58 [151020OFc1_NvH-0949-Control-29.raw]	413.1930236816406	39.5832956621333	2.35087911493333	99.5727438549333	97.22186473999996	875707.625	1.7002873143077144E8	2	7635	24.02292859659744	0.5074732410321677	0.01569407680393201	413.18304443359375	413.2030029296875
639	413.2087097167969	45.0568026666667					1	DETECTED	413.2087 m/z @45.06 [151020OFc1_NvH-0949-Control-29.raw]	413.2087097167969	45.0568026666667	3.71011402773333	99.1184738850667	95.40835985733338	416586.3125	1.5123022582455117E8	0	7635	0.04918163956659072	1.7332584141326344	0.0015901907146426723	413.20306396484375	413.2109069824219
640	413.2209167480469	14.0555189461333					1	DETECTED	413.2209 m/z @14.06 [151020OFc1_NvH-0949-Control-29.raw]	413.2209167480469	14.0555189461333	0.286631016533333	99.3509238826667	99.06429286613337	8349782.0	3.766521631059118E8	3	7635	0.1869856425750811	1.2919393778293118	54.33488685260634	413.2109375	413.22625732421875
641	413.23626708984375	16.567386468					1	DETECTED	413.2363 m/z @16.57 [151020OFc1_NvH-0949-Control-29.raw]	413.23626708984375	16.567386468	1.0808766928	99.5505712973333	98.4696946045333	3.5723408E7	1.078318951687522E9	2	7635	5.82089203815352	0.5133141615473372	17.64605672667905	413.2262878417969	413.2462463378906
642	413.2489013671875	25.6603300506667					1	DETECTED	413.2489 m/z @25.66 [151020OFc1_NvH-0949-Control-29.raw]	413.2489013671875	25.6603300506667	3.64536463466667	98.6113257882667	94.96596115360003	1931723.375	1.9218599784575087E8	2	7635	0.21026941277057887	9.006687743448554	1.2118760953366519	413.24627685546875	413.2588806152344
643	413.2635803222656	33.6617706618667					1	DETECTED	413.2636 m/z @33.66 [151020OFc1_NvH-0949-Control-29.raw]	413.2635803222656	33.6617706618667	0.0073772776	99.9961290864	99.9887518088	992732.625	1.5680379527366036E8	0	7635	0.2559553644603483	1.1298533472478443	0.3338776295256497	413.2589111328125	413.2735595703125
644	413.281005859375	35.5035688808					1	DETECTED	413.2810 m/z @35.50 [151020OFc1_NvH-0949-Control-29.raw]	413.281005859375	35.5035688808	3.06784798853333	99.26226596	96.19441797146666	39730.56640625	1.394430314324102E8	0	7635	90.61711634127964	1.4828469250147196	2.0382763225211673	413.2735900878906	413.284912109375
645	413.2951354980469	48.1564450197333					1	DETECTED	413.2951 m/z @48.16 [151020OFc1_NvH-0949-Control-29.raw]	413.2951354980469	48.1564450197333	8.78528834586667	92.411318968	83.62603062213333	73606.6484375	1.279399299169088E8	0	7635	43.204345264008055	1.0620215112659077	1.111741974339331	413.2857360839844	413.2951354980469
646	413.3059997558594	90.9901414					1	DETECTED	413.3060 m/z @90.99 [151020OFc1_NvH-0949-Control-29.raw]	413.3059997558594	90.9901414	4.93359003253333	93.2406555421333	88.30706550959997	80894.203125	1.427540938113052E8	0	7635	0.710856045500762	0.5130944010255755	0.006365871908161742	413.2969970703125	413.31585693359375
647	413.3265686035156	90.9901414					1	DETECTED	413.3266 m/z @90.99 [151020OFc1_NvH-0949-Control-29.raw]	413.3265686035156	90.9901414	11.508141568	95.5020588088	83.9939172408	103883.6171875	1.4765882070846692E8	0	7635	0.5379854655160301	0.5283832655087742	4.0474383999527355	413.32305908203125	413.3283996582031
648	413.34466552734375	90.9901414					1	DETECTED	413.3447 m/z @90.99 [151020OFc1_NvH-0949-Control-29.raw]	413.34466552734375	90.9901414	5.86539683626667	95.8160176842667	89.95062084800003	113002.8046875	1.5370082125927153E8	0	7635	0.6951085024822419	0.5283459075795143	77.98040108461086	413.3346862792969	413.353759765625
649	413.36285400390625	90.9901414					1	DETECTED	413.3629 m/z @90.99 [151020OFc1_NvH-0949-Control-29.raw]	413.36285400390625	90.9901414	0.0073772776	99.9851083269333	99.9777310493333	107051.0390625	1.4229154494132575E8	0	7635	90.33614576256159	0.5384750746805153	0.09244915124106091	413.3569641113281	413.37261962890625
650	413.4181823730469	90.9901414					1	DETECTED	413.4182 m/z @90.99 [151020OFc1_NvH-0949-Control-29.raw]	413.4181823730469	90.9901414	6.75937567093333	99.5727438549333	92.81336818399997	78545.7578125	1.5085751226058617E8	0	7635	92.15421696705425	0.5516081843475046	0.10271310892305477	413.4085388183594	413.42041015625
651	413.43048095703125	30.5282728992					1	DETECTED	413.4305 m/z @30.53 [151020OFc1_NvH-0949-Control-29.raw]	413.43048095703125	30.5282728992	2.59609915786667	99.9409960712	97.34489691333333	1024874.875	1.6167392916085058E8	0	7635	0.19601188970096928	0.5062553307643648	0.21239640870314525	413.4208068847656	413.4404296875
652	413.44561767578125	20.2705909808					1	DETECTED	413.4456 m/z @20.27 [151020OFc1_NvH-0949-Control-29.raw]	413.44561767578125	20.2705909808	4.0356520064	97.5045718050667	93.4689197986667	146536.171875	1.2457012069313583E8	0	7635	0.22334673704229147	2.878634774853567	0.3295025671153902	413.44049072265625	413.4486083984375
653	413.4586181640625	13.8683627981333					1	DETECTED	413.4586 m/z @13.87 [151020OFc1_NvH-0949-Control-29.raw]	413.4586181640625	13.8683627981333	2.37934898106667	99.2844077490667	96.90505876800003	201503.296875	1.425253964689074E8	0	7635	0.23111960528527753	1.3411307484507684	5.70907615339023	413.44879150390625	413.46331787109375
654	413.4733581542969	24.7395427098667					1	DETECTED	413.4734 m/z @24.74 [151020OFc1_NvH-0949-Control-29.raw]	413.4733581542969	24.7395427098667	3.52480341306667	99.5173964453333	95.99259303226664	1010673.8125	1.6455037018696803E8	0	7635	13.353341055877571	0.9291236875165281	0.29293130496946146	413.4634094238281	413.4833068847656
655	413.4910888671875	20.3598084269333					1	DETECTED	413.4911 m/z @20.36 [151020OFc1_NvH-0949-Control-29.raw]	413.4910888671875	20.3598084269333	2.9929360984	99.6642748906667	96.67133879226671	330353.53125	1.4096325523959285E8	0	7635	8.80282499591046	0.5315523125635707	34.546880214406166	413.4836120605469	413.50103759765625
656	413.5041198730469	21.160828636					1	DETECTED	413.5041 m/z @21.16 [151020OFc1_NvH-0949-Control-29.raw]	413.5041198730469	21.160828636	3.0958995904	99.74193808	96.6460384896	146488.484375	1.1531665858171257E8	0	7635	0.10924147954922248	2.6749631356326766	551.2807109919484	413.501220703125	413.50592041015625
657	413.51593017578125	17.8427367122667					1	DETECTED	413.5159 m/z @17.84 [151020OFc1_NvH-0949-Control-29.raw]	413.51593017578125	17.8427367122667	2.9464742912	99.5616940237333	96.61521973253329	168459.34375	1.3680182087064812E8	0	7635	10.3701434169894	0.5088135060937383	8.260123699010299	413.5060119628906	413.5258483886719
658	413.5360107421875	43.727517848					1	DETECTED	413.5360 m/z @43.73 [151020OFc1_NvH-0949-Control-29.raw]	413.5360107421875	43.727517848	3.9331990912	95.6110727770667	91.6778736858667	365046.4375	1.4481148245938596E8	3	7635	25.07674146835617	0.5016342309342933	0.14463306921653096	413.5260314941406	413.54473876953125
659	413.5548400878906	14.0357922392					1	DETECTED	413.5548 m/z @14.04 [151020OFc1_NvH-0949-Control-29.raw]	413.5548400878906	14.0357922392	3.35680728586667	99.4952301434667	96.13842285760003	2171068.0	2.174795122894565E8	3	7635	0.1627554872078587	1.1346513831490483	2.6576799387628607	413.544921875	413.5594482421875
660	413.5694580078125	16.567386468					1	DETECTED	413.5695 m/z @16.57 [151020OFc1_NvH-0949-Control-29.raw]	413.5694580078125	16.567386468	3.6064293824	97.0746351528	93.4682057704	1.3087331E7	3.68546002725933E8	3	7635	0.17708190491222808	25.38656820549963	1.371862569750581	413.55950927734375	413.57940673828125
661	413.58697509765625	27.5867789677333					1	DETECTED	413.5870 m/z @27.59 [151020OFc1_NvH-0949-Control-29.raw]	413.58697509765625	27.5867789677333	2.6338299248	96.0336552469333	93.3998253221333	453511.59375	1.521668436551675E8	0	7635	0.07801617660320304	0.7315335243258368	20.747668844338346	413.5794982910156	413.59625244140625
662	413.6305847167969	30.5282728992					1	DETECTED	413.6306 m/z @30.53 [151020OFc1_NvH-0949-Control-29.raw]	413.6305847167969	30.5282728992	3.9331990912	95.5566457776	91.6234466864	394472.875	1.3307105091980362E8	0	7635	4.946388495230963	0.5366292846872482	1.8571232647752292	413.62060546875	413.64031982421875
663	413.6737976074219	25.2870092034667					1	DETECTED	413.6738 m/z @25.29 [151020OFc1_NvH-0949-Control-29.raw]	413.6737976074219	25.2870092034667	3.9990570592	77.3697787178667	73.3707216586667	139174.53125	1.2876684747361945E8	0	7635	14.430058126615878	2.3757778112234473	0.00989513397744776	413.6639404296875	413.6835632324219
664	413.6954650878906	22.4428353514667					1	DETECTED	413.6955 m/z @22.44 [151020OFc1_NvH-0949-Control-29.raw]	413.6954650878906	22.4428353514667	2.53951814746667	94.9952250328	92.45570688533333	963851.1875	1.4846458102097943E8	0	7635	0.1905709401681186	21.86293135911667	2.6237191214020443	413.68560791015625	413.7054443359375
665	413.7132263183594	22.9760919722667					1	DETECTED	413.7132 m/z @22.98 [151020OFc1_NvH-0949-Control-29.raw]	413.7132263183594	22.9760919722667	3.077229064	97.5268676962667	94.44963863226671	450544.125	1.4510765785352954E8	0	7635	11.63880490641679	1.034667995968372	0.28141068969980065	413.7055358886719	413.7212829589844
666	413.7313232421875	22.3889986146667					1	DETECTED	413.7313 m/z @22.39 [151020OFc1_NvH-0949-Control-29.raw]	413.7313232421875	22.3889986146667	3.00227966106667	99.5173964453333	96.51511678426664	5057580.5	2.856049132010725E8	4	7635	0.21514954147365373	37.57368589372401	59.693531628829014	413.7213439941406	413.7348937988281
667	413.7449645996094	25.5511913802667					1	DETECTED	413.7450 m/z @25.55 [151020OFc1_NvH-0949-Control-29.raw]	413.7449645996094	25.5511913802667	3.8588227296	98.4572357610667	94.59841303146669	5991058.5	2.4906332030185026E8	0	7635	0.1496052628533846	4.226895660588832	1.3179870196272223	413.7350158691406	413.75494384765625
668	413.755126953125	35.6409316992					1	DETECTED	413.7551 m/z @35.64 [151020OFc1_NvH-0949-Control-29.raw]	413.755126953125	35.6409316992	3.83121053333333	43.125528892	39.29431835866667	369984.8125	5.800527237023917E7	0	7635	0.1918330008478364	0.8325983829912211	0.05551772410195323	413.7549743652344	413.75653076171875
669	413.7665710449219	16.4275674677333					1	DETECTED	413.7666 m/z @16.43 [151020OFc1_NvH-0949-Control-29.raw]	413.7665710449219	16.4275674677333	2.45496930933333	98.1058691224	95.65089981306666	3723675.25	2.3934778250490046E8	2	7635	15.695248750707204	12.132157762339059	22.345151775381677	413.7566223144531	413.7765197753906
670	413.7789001464844	36.9896768026667					1	DETECTED	413.7789 m/z @36.99 [151020OFc1_NvH-0949-Control-29.raw]	413.7789001464844	36.9896768026667	4.2219918728	75.9290720658667	71.7070801930667	663199.8125	1.4546261728996766E8	0	7635	0.1869209165123067	0.7754624974145365	47.043214344784985	413.777587890625	413.7877502441406
671	413.8269958496094	35.3297686106667					1	DETECTED	413.8270 m/z @35.33 [151020OFc1_NvH-0949-Control-29.raw]	413.8269958496094	35.3297686106667	0.221018973333333	99.8080144869333	99.58699551359997	152835.03125	1.4613335640748847E8	0	7635	11.724245159758421	1.7945945374203258	2.6088977845187173	413.8172912597656	413.8367614746094
672	413.8441162109375	41.5286132752					1	DETECTED	413.8441 m/z @41.53 [151020OFc1_NvH-0949-Control-29.raw]	413.8441162109375	41.5286132752	0.0073772776	99.9409960712	99.9336187936	97215.7265625	1.4073860763661867E8	0	7635	57.46210716387271	1.3488668612586272	2.148216104546628	413.8377380371094	413.8529357910156
673	413.86309814453125	23.0245541037333					1	DETECTED	413.8631 m/z @23.02 [151020OFc1_NvH-0949-Control-29.raw]	413.86309814453125	23.0245541037333	0.0645910789333333	99.9409960712	99.87640499226667	415095.59375	1.2585900694834457E8	0	7635	0.2320685010219954	0.5419586050218541	0.7823350130819463	413.8531188964844	413.8639831542969
674	413.8739929199219	17.5593546202667					1	DETECTED	413.8740 m/z @17.56 [151020OFc1_NvH-0949-Control-29.raw]	413.8739929199219	17.5593546202667	0.319080678933333	99.9851083269333	99.66602764799997	420733.03125	1.327603010848795E8	3	7635	10.269077611076783	0.8952841944046224	3.540310474366733	413.86419677734375	413.87493896484375
675	413.88494873046875	26.63413558					1	DETECTED	413.8849 m/z @26.63 [151020OFc1_NvH-0949-Control-29.raw]	413.88494873046875	26.63413558	0.0073772776	99.9961290864	99.9887518088	1.9940588E7	3.78190246304233E8	3	7635	0.20560451664030666	1.224585918139442	1.3209871976793506	413.8749694824219	413.8949279785156
676	413.9036560058594	16.567386468					1	DETECTED	413.9037 m/z @16.57 [151020OFc1_NvH-0949-Control-29.raw]	413.9036560058594	16.567386468	0.0073772776	99.9961290864	99.9887518088	3569612.0	2.1271907574771333E8	3	7635	0.13451778870935982	24.375909740818962	4.528433027983411	413.89495849609375	413.91363525390625
677	413.9149169921875	30.6563212973333					1	DETECTED	413.9149 m/z @30.66 [151020OFc1_NvH-0949-Control-29.raw]	413.9149169921875	30.6563212973333	0.0073772776	99.9519397381333	99.9445624605333	355333.5	1.9474722944188854E8	3	7635	3.2769834386098466	0.5214761114656394	0.27867397715353603	413.9136657714844	413.9248962402344
678	413.92535400390625	31.5017721002667					1	DETECTED	413.9254 m/z @31.50 [151020OFc1_NvH-0949-Control-29.raw]	413.92535400390625	31.5017721002667	0.435481124266667	99.9961290864	99.56064796213333	223046.109375	1.3743580120976102E8	0	7635	0.1279523100883857	2.298129442294762	0.007391875975070831	413.9249267578125	413.9353332519531
679	413.9511413574219	33.7215765696					1	DETECTED	413.9511 m/z @33.72 [151020OFc1_NvH-0949-Control-29.raw]	413.9511413574219	33.7215765696	0.0073772776	99.9741292792	99.9667520016	159942.359375	1.2521858820061967E8	0	7635	18.833501068547978	1.7174517666269378	3.862516113821592	413.941162109375	413.95428466796875
680	413.9643249511719	10.9441939466667					1	DETECTED	413.9643 m/z @10.94 [151020OFc1_NvH-0949-Control-29.raw]	413.9643249511719	10.9441939466667	0.232072747466667	99.8080144869333	99.57594173946663	1998414.625	1.684252320241613E8	0	7635	0.22043449053190933	1.5797688953352667	2.0290512767753635	413.9544982910156	413.97430419921875
681	413.9830627441406	43.6472370837333					1	DETECTED	413.9831 m/z @43.65 [151020OFc1_NvH-0949-Control-29.raw]	413.9830627441406	43.6472370837333	0.7760275544	99.9961290864	99.220101532	533421.6875	1.3578074175069746E8	4	7635	0.1275674661911097	0.5283071859981024	0.0061093699433034864	413.9743347167969	413.98577880859375
682	413.99578857421875	25.5511913802667					1	DETECTED	413.9958 m/z @25.55 [151020OFc1_NvH-0949-Control-29.raw]	413.99578857421875	25.5511913802667	0.0073772776	99.9409960712	99.9336187936	5482476.0	2.3272532629825014E8	4	7635	4.010320114865888	0.8973848092929593	8.091689315318309	413.98590087890625	414.0055847167969
683	414.0193176269531	41.8392015522667					1	DETECTED	414.0193 m/z @41.84 [151020OFc1_NvH-0949-Control-29.raw]	414.0193176269531	41.8392015522667	0.0534457296	99.9961290864	99.9426833568	45850.234375	1.3150171299609374E8	0	7635	80.4115610244798	1.1758767921584588	1.638836512228059	414.0093688964844	414.0257568359375
684	414.0580749511719	68.7518237712					1	DETECTED	414.0581 m/z @68.75 [151020OFc1_NvH-0949-Control-29.raw]	414.0580749511719	68.7518237712	0.0307213005333333	99.6976680456	99.66694674506667	90524.7890625	1.4001875487571132E8	0	7635	75.61341744470731	0.6894479618046043	0.10792605973874153	414.048095703125	414.0660400390625
685	414.07281494140625	92.6134090453333					1	DETECTED	414.0728 m/z @92.61 [151020OFc1_NvH-0949-Control-29.raw]	414.07281494140625	92.6134090453333	0.0073772776	99.5616940237333	99.5543167461333	46638.796875	1.3746019461484405E8	0	7635	99.25109631301173	0.53764703794273	0.07546422828678946	414.0682373046875	414.0827941894531
686	414.17437744140625	91.4484736077333					1	DETECTED	414.1744 m/z @91.45 [151020OFc1_NvH-0949-Control-29.raw]	414.17437744140625	91.4484736077333	5.643808752	99.8633951741333	94.2195864221333	142245.8125	1.4211108102044147E8	0	7635	0.10130923054632035	0.5019172726845131	0.006743524629597533	414.1644287109375	414.18231201171875
687	414.1923522949219	9.37606148826667					1	DETECTED	414.1924 m/z @9.38 [151020OFc1_NvH-0949-Control-29.raw]	414.1923522949219	9.37606148826667	5.20271421813333	98.6772359021333	93.47452168399997	189833.890625	1.4112187270221332E8	0	7635	1.3289869727223778	1.5743925668874674	45.369897776126614	414.18243408203125	414.1932373046875
688	414.2032775878906	18.3167043744					1	DETECTED	414.2033 m/z @18.32 [151020OFc1_NvH-0949-Control-29.raw]	414.2032775878906	18.3167043744	3.03042955146667	99.4841893122667	96.45375976080003	5449113.5	2.845369156640589E8	3	7635	0.24313536437970384	5.0246723501983155	2.845245141780948	414.1933288574219	414.2087097167969
689	414.2187194824219	34.6377847493333					1	DETECTED	414.2187 m/z @34.64 [151020OFc1_NvH-0949-Control-29.raw]	414.2187194824219	34.6377847493333	0.425091599733333	99.0299026498667	98.60481105013336	1.3525214E7	5.566008312988918E8	2	7635	0.19166440283644448	0.8053122101183777	0.31214325650647057	414.208740234375	414.22869873046875
690	414.2300720214844	16.2370445296					1	DETECTED	414.2301 m/z @16.24 [151020OFc1_NvH-0949-Control-29.raw]	414.2300720214844	16.2370445296	3.077229064	99.2072193296	96.1299902656	2744408.25	2.59981115289164E8	3	7635	0.2043874828583938	1.3844145043986922	44.84433939097325	414.2287292480469	414.23870849609375
691	414.24871826171875	71.4373119946667					1	DETECTED	414.2487 m/z @71.44 [151020OFc1_NvH-0949-Control-29.raw]	414.24871826171875	71.4373119946667	0.943867290133333	99.9187836592	98.97491636906668	4913856.0	4.979465575642373E8	2	7635	46.24965420522622	0.5141569543864645	0.40439230333156573	414.2387390136719	414.2586975097656
692	414.2663879394531	16.5316935056					1	DETECTED	414.2664 m/z @16.53 [151020OFc1_NvH-0949-Control-29.raw]	414.2663879394531	16.5316935056	3.42188807706667	96.8981517645333	93.47626368746663	375448.84375	1.6855652467779228E8	0	7635	5.733945597755168	1.5994974172980512	4.763664073119006	414.25872802734375	414.2665710449219
693	414.276611328125	15.3989994797333					1	DETECTED	414.2766 m/z @15.40 [151020OFc1_NvH-0949-Control-29.raw]	414.276611328125	15.3989994797333	0.0073772776	99.9961290864	99.9887518088	2481575.25	2.5339236832085863E8	2	7635	16.630915634722143	0.6170217102868563	180.35592447438958	414.2666320800781	414.28656005859375
694	414.3007507324219	91.1990557962667					1	DETECTED	414.3008 m/z @91.20 [151020OFc1_NvH-0949-Control-29.raw]	414.3007507324219	91.1990557962667	5.06531204826667	92.4710538253333	87.40574177706662	139756.3125	1.292802294682265E8	0	7635	0.07636884874563066	0.5073838543044643	0.4970767784641081	414.2908020019531	414.3104248046875
695	414.3214416503906	91.839725772					1	DETECTED	414.3214 m/z @91.84 [151020OFc1_NvH-0949-Control-29.raw]	414.3214416503906	91.839725772	14.9826418056	95.9461355277333	80.96349372213331	145356.40625	1.0446524071472362E8	0	7635	0.4859259305265198	0.5267145820776165	0.8449238361752571	414.3158264160156	414.32958984375
696	414.358154296875	90.9901414					1	DETECTED	414.3582 m/z @90.99 [151020OFc1_NvH-0949-Control-29.raw]	414.358154296875	90.9901414	0.0192839784	99.9631213045333	99.9438373261333	105090.7265625	1.3113516210901958E8	0	7635	0.40172014799465217	0.5399620783353172	1.2566584245140318	414.3485107421875	414.3680114746094
697	414.4138488769531	13.2611822432					1	DETECTED	414.4138 m/z @13.26 [151020OFc1_NvH-0949-Control-29.raw]	414.4138488769531	13.2611822432	3.8680036312	99.6421869229333	95.77418329173331	101809.2109375	1.3023570355698894E8	0	7635	14.147123332499163	0.5131036147810148	0.5695797351130752	414.4039001464844	414.4237976074219
698	414.44659423828125	18.4424636693333					1	DETECTED	414.4466 m/z @18.44 [151020OFc1_NvH-0949-Control-29.raw]	414.44659423828125	18.4424636693333	3.47782282933333	99.6310100136	96.15318718426667	1162842.5	1.5808995641482913E8	0	7635	1.5763329097049308	13.73940080573954	23.63996797441447	414.4366455078125	414.45654296875
699	414.465576171875	10.9107005584					1	DETECTED	414.4656 m/z @10.91 [151020OFc1_NvH-0949-Control-29.raw]	414.465576171875	10.9107005584	3.13377481226667	97.9746581986667	94.84088338640004	835540.75	1.4950308241161534E8	0	7635	0.2934602951225056	1.3739237117190906	1.8929945919204045	414.45660400390625	414.4755554199219
700	414.4825134277344	41.2902455421333					1	DETECTED	414.4825 m/z @41.29 [151020OFc1_NvH-0949-Control-29.raw]	414.4825134277344	41.2902455421333	3.1053995816	83.7369882701333	80.6315886885333	408292.03125	1.3063528162808824E8	0	7635	18.47694334860836	1.6546390395391604	0.43272374613273284	414.4756774902344	414.4826965332031
701	414.4927062988281	29.5345965109333					1	DETECTED	414.4927 m/z @29.53 [151020OFc1_NvH-0949-Control-29.raw]	414.4927062988281	29.5345965109333	2.881285536	99.9187836592	97.03749812320001	1228273.25	1.884986894068146E8	4	7635	4.036038108406988	0.7849982761805969	0.07272520089564723	414.48272705078125	414.50213623046875
702	414.51629638671875	17.6702098821333					1	DETECTED	414.5163 m/z @17.67 [151020OFc1_NvH-0949-Control-29.raw]	414.51629638671875	17.6702098821333	3.4312938088	95.8050659632	92.37377215439999	484686.90625	1.4176865604738927E8	3	7635	0.16063324391990363	1.2704006600921285	2.5549772546258875	414.5066223144531	414.5262451171875
703	414.52685546875	9.3894447648					1	DETECTED	414.5269 m/z @9.39 [151020OFc1_NvH-0949-Control-29.raw]	414.52685546875	9.3894447648	7.4533934016	66.7773146552	59.323921253600005	105250.9140625	8.470281126563025E7	0	7635	0.15702714029230158	0.5294768268063251	1.1927030045994822	414.52630615234375	414.5275573730469
704	414.5375671386719	18.3286855317333					1	DETECTED	414.5376 m/z @18.33 [151020OFc1_NvH-0949-Control-29.raw]	414.5375671386719	18.3286855317333	0.265204348	97.1966983010667	96.9314939530667	3786051.25	1.9857436346448594E8	3	7635	0.25593507280167316	1.1419334947626374	0.3770092980208432	414.52777099609375	414.54241943359375
705	414.55242919921875	26.6464376482667					1	DETECTED	414.5524 m/z @26.65 [151020OFc1_NvH-0949-Control-29.raw]	414.55242919921875	26.6464376482667	2.6056279088	96.6909369938667	94.0853090850667	5397864.5	2.3449774606556547E8	3	7635	16.031279370817973	0.5217365289860587	1.0683704791003352	414.54248046875	414.5572204589844
706	414.5672302246094	19.5454344210833					1	DETECTED	414.5672 m/z @19.55 [151020OFc1_NvH-0949-Control-29.raw]	414.5672302246094	19.5454344210833	3.04925878586667	98.1942454386667	95.14498665280003	6972786.0	3.463549078766373E8	3	7635	0.31646519992489175	32.176062268051425	172.9178716369366	414.5572509765625	414.57684326171875
707	414.58642578125	26.5345848354667					1	DETECTED	414.5864 m/z @26.53 [151020OFc1_NvH-0949-Control-29.raw]	414.58642578125	26.5345848354667	3.5624299688	86.8988043752	83.3363744064	212812.640625	1.3141253177734117E8	3	7635	5.597062062838059	0.5995780802249043	0.379617729533273	414.5775451660156	414.592529296875
708	414.6025390625	42.2649988677333					1	DETECTED	414.6025 m/z @42.26 [151020OFc1_NvH-0949-Control-29.raw]	414.6025390625	42.2649988677333	3.03975657466667	96.5819302013333	93.54217362666662	417975.9375	1.4842506052138743E8	3	7635	0.16667843424746565	147.9521469637746	0.26267954066241195	414.5931396484375	414.61248779296875
709	414.6211853027344	21.8158253493333					1	DETECTED	414.6212 m/z @21.82 [151020OFc1_NvH-0949-Control-29.raw]	414.6211853027344	21.8158253493333	3.077229064	94.8296851293333	91.7524560653333	280804.84375	1.3146479279843871E8	0	7635	0.0979677210491765	4.854899940163056	0.007125432068795615	414.612548828125	414.6310729980469
710	414.6904602050781	23.1729581536					1	DETECTED	414.6905 m/z @23.17 [151020OFc1_NvH-0949-Control-29.raw]	414.6904602050781	23.1729581536	3.76705677786667	97.6566118437333	93.88955506586663	1159315.75	1.6438245049153605E8	3	7635	0.20530300375390453	0.9555307257262349	0.06944777033625024	414.6805725097656	414.70037841796875
711	414.7073669433594	21.5725599378667					1	DETECTED	414.7074 m/z @21.57 [151020OFc1_NvH-0949-Control-29.raw]	414.7073669433594	21.5725599378667	3.08661471173333	96.7456242434667	93.65900953173336	434754.46875	1.409062118368717E8	0	7635	0.22356780053041092	0.5871528988005378	0.11101298458195691	414.7005310058594	414.710205078125
712	414.72021484375	34.6558012298667					1	DETECTED	414.7202 m/z @34.66 [151020OFc1_NvH-0949-Control-29.raw]	414.72021484375	34.6558012298667	1.92221667893333	97.9849245266667	96.06270784773338	5874592.5	2.6044410596642324E8	4	7635	0.18867310306779217	0.8231656462075717	0.023863967770598474	414.7102966308594	414.73016357421875
713	414.73236083984375	25.76177904					1	DETECTED	414.7324 m/z @25.76 [151020OFc1_NvH-0949-Control-29.raw]	414.73236083984375	25.76177904	3.84032897306667	97.8760489274667	94.03571995440002	557773.875	1.7465212652667102E8	0	7635	15.719044164914525	0.6112735532055719	0.465945703249502	414.730224609375	414.7423400878906
714	414.744140625	22.3039912130667					1	DETECTED	414.7441 m/z @22.30 [151020OFc1_NvH-0949-Control-29.raw]	414.744140625	22.3039912130667	5.4733087296	43.6687181901333	38.1954094605333	442941.78125	7.315203782239202E7	0	7635	7.257619311685485	0.828843139681038	0.915905889669435	414.74237060546875	414.7443542480469
715	414.7543640136719	33.4219422941333					1	DETECTED	414.7544 m/z @33.42 [151020OFc1_NvH-0949-Control-29.raw]	414.7543640136719	33.4219422941333	2.14142723626667	93.1240279034667	90.98260066720003	4352508.5	3.096767238039356E8	2	7635	0.18294831425666302	0.7907468146937968	0.20675507315372774	414.744384765625	414.76434326171875
716	414.77044677734375	20.0670370776					1	DETECTED	414.7704 m/z @20.07 [151020OFc1_NvH-0949-Control-29.raw]	414.77044677734375	20.0670370776	4.4078204944	94.7225676885333	90.3147471941333	1283914.5	2.1456368773980144E8	2	7635	4.642367213035779	1.4978741843262342	2.2944049517755936	414.764404296875	414.7802429199219
717	414.78118896484375	17.98469004					1	DETECTED	414.7812 m/z @17.98 [151020OFc1_NvH-0949-Control-29.raw]	414.78118896484375	17.98469004	5.2122887272	97.6256559194667	92.41336719226669	451580.21875	1.1672497644295788E8	0	7635	0.06538907522508453	0.5060629878828471	104.6347379378421	414.7804870605469	414.7893981933594
718	414.82183837890625	21.7633841538667					1	DETECTED	414.8218 m/z @21.76 [151020OFc1_NvH-0949-Control-29.raw]	414.82183837890625	21.7633841538667	1.20261433706667	99.8633951741333	98.66078083706664	379793.125	1.364617270643134E8	0	7635	0.09573667421489063	0.5132105766582838	105.56290308650175	414.8121337890625	414.8318176269531
719	414.8346862792969	37.4535451618667					1	DETECTED	414.8347 m/z @37.45 [151020OFc1_NvH-0949-Control-29.raw]	414.8346862792969	37.4535451618667	0.0073772776	99.9519397381333	99.9445624605333	294789.03125	1.3885150255286622E8	0	7635	0.24877348452818637	1.6063163992991747	9.68857933464373	414.8320007324219	414.84466552734375
720	414.8607177734375	83.6674866458667					1	DETECTED	414.8607 m/z @83.67 [151020OFc1_NvH-0949-Control-29.raw]	414.8607177734375	83.6674866458667	0.0073772776	99.9961290864	99.9887518088	471558.6875	4.804634222012316E8	0	7635	60.73992855933659	0.5879546512277932	0.14035451938402999	414.8507385253906	414.8617248535156
721	414.8718566894531	18.2870196816					1	DETECTED	414.8719 m/z @18.29 [151020OFc1_NvH-0949-Control-29.raw]	414.8718566894531	18.2870196816	0.0073772776	99.9961290864	99.9887518088	1427390.25	1.7933055316183817E8	3	7635	15.794957072687954	4.364184993224207	21.946072548547267	414.86187744140625	414.8794250488281
722	414.8894348144531	42.5647349624					1	DETECTED	414.8894 m/z @42.56 [151020OFc1_NvH-0949-Control-29.raw]	414.8894348144531	42.5647349624	0.0192839784	99.9851083269333	99.9658243485333	2507188.75	1.708300066625104E8	3	7635	16.050569575633293	0.5065148688623202	0.01028487603349939	414.87957763671875	414.89111328125
723	414.901123046875	19.5844407642667					1	DETECTED	414.9011 m/z @19.58 [151020OFc1_NvH-0949-Control-29.raw]	414.901123046875	19.5844407642667	0.0073772776	99.9961290864	99.9887518088	4410110.5	2.767173583778025E8	3	7635	0.19086397036841873	6.728887194422856	11.551337480673526	414.8911437988281	414.9111022949219
724	414.9126892089844	37.979291288					1	DETECTED	414.9127 m/z @37.98 [151020OFc1_NvH-0949-Control-29.raw]	414.9126892089844	37.979291288	0.0073772776	99.9961290864	99.9887518088	490657.46875	1.4725392055474165E8	3	7635	21.314540490977645	0.5021964319046158	0.32514523673751866	414.9111328125	414.92266845703125
725	414.9367370605469	41.8788891144					1	DETECTED	414.9367 m/z @41.88 [151020OFc1_NvH-0949-Control-29.raw]	414.9367370605469	41.8788891144	0.0073772776	99.9961290864	99.9887518088	298067.1875	1.3825962929885784E8	0	7635	34.068756223507876	1.3075729795809843	0.011948168572104881	414.9267578125	414.94671630859375
726	414.9493713378906	32.8504007146667					1	DETECTED	414.9494 m/z @32.85 [151020OFc1_NvH-0949-Control-29.raw]	414.9493713378906	32.8504007146667	0.0421084506666667	99.9187836592	99.87667520853334	270651.78125	1.3465101887642303E8	0	7635	18.174269119201643	1.9790476026415877	0.00391527618433149	414.9467468261719	414.9590759277344
727	414.9621887207031	26.0602506858667					1	DETECTED	414.9622 m/z @26.06 [151020OFc1_NvH-0949-Control-29.raw]	414.9621887207031	26.0602506858667	0.109449529333333	99.9187836592	99.80933412986667	113640.59375	1.2262372061150138E8	0	7635	80.35951361232772	2.5100498023838065	5.61725048667384	414.9594421386719	414.9656982421875
728	414.9757080078125	23.1062877808					1	DETECTED	414.9757 m/z @23.11 [151020OFc1_NvH-0949-Control-29.raw]	414.9757080078125	23.1062877808	0.0073772776	99.9079192501333	99.9005419725333	975711.75	1.6797296893365815E8	0	7635	0.11053931488340751	0.5742671169549807	222.75017769528029	414.96600341796875	414.9856872558594
729	414.9971008300781	42.4281933181333					1	DETECTED	414.9971 m/z @42.43 [151020OFc1_NvH-0949-Control-29.raw]	414.9971008300781	42.4281933181333	0.0421084506666667	99.8080144869333	99.76590603626664	200288.546875	1.3151850588628079E8	0	7635	16.919953655695988	1.4822695353411943	2.5820686632516203	414.98712158203125	415.00701904296875
730	415.02960205078125	69.7010296234667					1	DETECTED	415.0296 m/z @69.70 [151020OFc1_NvH-0949-Control-29.raw]	415.02960205078125	69.7010296234667	0.0073772776	99.9961290864	99.9887518088	523363.03125	1.5345589159244907E8	0	7635	0.3736137582733079	0.7603616095959373	1.0067955218058742	415.0196533203125	415.03955078125
731	415.07177734375	39.6437058546667					1	DETECTED	415.0718 m/z @39.64 [151020OFc1_NvH-0949-Control-29.raw]	415.07177734375	39.6437058546667	0.0073772776	99.9519397381333	99.9445624605333	56847.1796875	1.5283968225599325E8	0	7635	94.99191890027177	1.212084764543189	1.422568122308593	415.06195068359375	415.0812072753906
732	415.18218994140625	25.5511913802667					1	DETECTED	415.1822 m/z @25.55 [151020OFc1_NvH-0949-Control-29.raw]	415.18218994140625	25.5511913802667	2.9650265112	95.5343400914667	92.56931358026671	312170.625	1.495963854005711E8	0	7635	0.5861344213766486	2.857974583906858	8.045167288427455	415.17242431640625	415.1916198730469
733	415.2016906738281	14.0450107056					1	DETECTED	415.2017 m/z @14.05 [151020OFc1_NvH-0949-Control-29.raw]	415.2016906738281	14.0450107056	1.92221667893333	98.1170651978667	96.19484851893337	631988.8125	1.6563943971748498E8	3	7635	9.147590150052972	1.598625365887804	12.47509662460533	415.1917419433594	415.2039794921875
734	415.2139892578125	33.0218716138667					1	DETECTED	415.2140 m/z @33.02 [151020OFc1_NvH-0949-Control-29.raw]	415.2139892578125	33.0218716138667	1.03995176773333	99.5952857957333	98.55533402799998	4.8472896E7	9.86275090820694E8	2	7635	0.17796463455279365	0.5084451905003926	0.023906240193537102	415.2040100097656	415.2239685058594
735	415.23126220703125	47.2413737789333					1	DETECTED	415.2313 m/z @47.24 [151020OFc1_NvH-0949-Control-29.raw]	415.23126220703125	47.2413737789333	3.27322060586667	98.4247320136	95.15151140773334	4072239.0	2.81091327893136E8	3	7635	0.17078249430227288	0.507365033777317	0.025539906512962694	415.2239990234375	415.2325134277344
736	415.2425231933594	31.0871476917333					1	DETECTED	415.2425 m/z @31.09 [151020OFc1_NvH-0949-Control-29.raw]	415.2425231933594	31.0871476917333	3.05855238746667	99.5727438549333	96.51419146746662	1.2215906E7	4.864166660976544E8	2	7635	0.19063677313037175	1.6497846114570343	1.2893022410446593	415.2325439453125	415.25250244140625
737	415.2551574707031	33.7520490530667					1	DETECTED	415.2552 m/z @33.75 [151020OFc1_NvH-0949-Control-29.raw]	415.2551574707031	33.7520490530667	3.4312938088	97.2299499229333	93.7986561141333	7504185.5	3.4967153838611126E8	2	7635	0.24753204877693946	1.479622561002766	12.119494186949378	415.2525329589844	415.26513671875
738	415.2683410644531	51.2370372186667					1	DETECTED	415.2683 m/z @51.24 [151020OFc1_NvH-0949-Control-29.raw]	415.2683410644531	51.2370372186667	3.18926730053333	99.2955846053333	96.10631730479997	4883257.0	2.560316542019589E8	2	7635	0.2056891802130778	0.5194867721573534	0.008060835064990475	415.2651672363281	415.2783203125
739	415.28070068359375	15.4643472218667					1	DETECTED	415.2807 m/z @15.46 [151020OFc1_NvH-0949-Control-29.raw]	415.28070068359375	15.4643472218667	2.16032843973333	91.9127476341333	89.75241919439996	215361.234375	1.4922842295933148E8	2	7635	5.860908832157104	6.829323957731458	0.01911729096211741	415.2784423828125	415.281982421875
740	415.2921447753906	43.8536538450667					1	DETECTED	415.2921 m/z @43.85 [151020OFc1_NvH-0949-Control-29.raw]	415.2921447753906	43.8536538450667	2.37934898106667	97.9524752221333	95.57312624106663	1051159.0	1.6551683329175606E8	0	7635	0.22053496847546228	0.5156535726922274	1.8865581333812063	415.28240966796875	415.29998779296875
741	415.30419921875	91.1900350418667					1	DETECTED	415.3042 m/z @91.19 [151020OFc1_NvH-0949-Control-29.raw]	415.30419921875	91.1900350418667	21.5437241469333	96.1861849266667	74.6424607797334	80793.9765625	1.2214321020898195E8	0	7635	0.6723815815372376	0.5358680152659993	0.0015753874391152521	415.303466796875	415.3125
742	415.32391357421875	42.3726286938667					1	DETECTED	415.3239 m/z @42.37 [151020OFc1_NvH-0949-Control-29.raw]	415.32391357421875	42.3726286938667	0.14387818	97.1079011128	96.96402293279999	48040.14453125	1.2632148371954912E8	0	7635	91.0371606384366	1.1480806530252394	1.2961613060504789	415.31915283203125	415.32977294921875
743	415.4375915527344	37.4989505253333					1	DETECTED	415.4376 m/z @37.50 [151020OFc1_NvH-0949-Control-29.raw]	415.4375915527344	37.4989505253333	3.2174046832	98.5561079109333	95.3387032277333	129716.9765625	1.2873749256732228E8	0	7635	20.349247570635445	1.5683590101422251	2.0648994559707985	415.4280700683594	415.44757080078125
744	415.4591369628906	20.7512441304					1	DETECTED	415.4591 m/z @20.75 [151020OFc1_NvH-0949-Control-29.raw]	415.4591369628906	20.7512441304	3.25458535973333	99.2511353085333	95.99654994879998	1256818.5	1.4965798472256756E8	4	7635	0.2509723473582426	15.131061310977158	0.8014415931559888	415.44915771484375	415.468994140625
745	415.4731750488281	16.4083740576					1	DETECTED	415.4732 m/z @16.41 [151020OFc1_NvH-0949-Control-29.raw]	415.4731750488281	16.4083740576	3.7009223592	99.8301706728	96.12924831359999	305984.125	1.3770346506065226E8	0	7635	1.214221672721953	2.9178558071191243	55.35322187559022	415.4691467285156	415.4798583984375
746	415.4898681640625	42.3419668194667					1	DETECTED	415.4899 m/z @42.34 [151020OFc1_NvH-0949-Control-29.raw]	415.4898681640625	42.3419668194667	1.0297617208	98.5451767434667	97.5154150226667	703613.375	1.3210257337218535E8	4	7635	0.15878057838794746	0.506185957810543	0.5448029075990054	415.4800720214844	415.49969482421875
747	415.5106506347656	26.368099288					1	DETECTED	415.5107 m/z @26.37 [151020OFc1_NvH-0949-Control-29.raw]	415.5106506347656	26.368099288	4.20336646426667	95.5234981328	91.32013166853334	34410.45703125	1.0938302343275696E8	0	7635	77.52253850547443	2.0600323133773686	3.804921326543552	415.510498046875	415.5146789550781
748	415.5247497558594	19.424612976					1	DETECTED	415.5247 m/z @19.42 [151020OFc1_NvH-0949-Control-29.raw]	415.5247497558594	19.424612976	4.1207823784	98.2815544104	94.16077203200001	335358.28125	1.3184404869442238E8	0	7635	30.022989934035692	0.5770601489595519	0.03336004417873787	415.51483154296875	415.5338439941406
749	415.5438537597656	29.7722958730667					1	DETECTED	415.5439 m/z @29.77 [151020OFc1_NvH-0949-Control-29.raw]	415.5438537597656	29.7722958730667	1.4249576904	95.251024144	93.82606645359999	466227.8125	1.4809345710431957E8	3	7635	21.410093176825313	0.5584936843782331	0.06844708522209036	415.5340270996094	415.5538024902344
750	415.5542907714844	13.7876991890667					1	DETECTED	415.5543 m/z @13.79 [151020OFc1_NvH-0949-Control-29.raw]	415.5542907714844	13.7876991890667	7.7778060048	47.3612145082667	39.5834085034667	163207.8125	8.052768671197267E7	3	7635	5.605218111292032	3.2951115398299797	35.348215910148724	415.5538635253906	415.5555419921875
751	415.5655517578125	47.2413737789333					1	DETECTED	415.5656 m/z @47.24 [151020OFc1_NvH-0949-Control-29.raw]	415.5655517578125	47.2413737789333	3.13377481226667	99.9851083269333	96.85133351466663	2888541.0	2.236311693815553E8	3	7635	0.45878745554205835	0.5682932484375047	0.13316704787178585	415.5555725097656	415.575439453125
752	415.5796203613281	35.1452788888167					1	DETECTED	415.5796 m/z @35.15 [151020OFc1_NvH-0949-Control-29.raw]	415.5796203613281	35.1452788888167	3.03975657466667	99.5840777456	96.54432117093333	1395585.125	1.9173235500232685E8	3	7635	10.912288156204692	0.6065616636337392	2.4586149425199535	415.5755615234375	415.5889892578125
753	415.5926208496094	40.6847002866667					1	DETECTED	415.5926 m/z @40.68 [151020OFc1_NvH-0949-Control-29.raw]	415.5926208496094	40.6847002866667	4.88348255226667	97.7884620877333	92.90497953546662	326098.15625	1.3112272381651719E8	0	7635	0.1730295384201952	2.0874789210742017	0.00753134124518469	415.5896911621094	415.60260009765625
754	415.6268310546875	26.1895610648					1	DETECTED	415.6268 m/z @26.19 [151020OFc1_NvH-0949-Control-29.raw]	415.6268310546875	26.1895610648	4.57663113093333	99.8855733253333	95.30894219439996	110297.6484375	1.5801851076165223E8	0	7635	13.837119146859106	2.2049056394953266	6.468245624519392	415.6172790527344	415.63671875
755	415.68408203125	24.2250501973333					1	DETECTED	415.6841 m/z @24.23 [151020OFc1_NvH-0949-Control-29.raw]	415.68408203125	24.2250501973333	6.0600417912	85.1393490538667	79.0793072626667	238989.984375	1.381646984710832E8	0	7635	0.3414672010000004	4.344989868276595	12.716994219891756	415.67413330078125	415.6866455078125
756	415.6966552734375	52.0936155408					1	DETECTED	415.6967 m/z @52.09 [151020OFc1_NvH-0949-Control-29.raw]	415.6966552734375	52.0936155408	4.14823643493333	95.188729192	91.04049275706667	254378.1875	1.431184097545103E8	2	7635	37.91479687994618	0.6291099503280447	0.2515934598479665	415.6866760253906	415.7051696777344
757	415.7151794433594	33.0218716138667					1	DETECTED	415.7152 m/z @33.02 [151020OFc1_NvH-0949-Control-29.raw]	415.7151794433594	33.0218716138667	1.93165206533333	98.7322936336	96.80064156826667	2.2325652E7	6.010300435230565E8	2	7635	0.5395012149659735	25.844008794719333	54.92563491651997	415.7052307128906	415.72515869140625
758	415.7341003417969	19.8358646450667					1	DETECTED	415.7341 m/z @19.84 [151020OFc1_NvH-0949-Control-29.raw]	415.7341003417969	19.8358646450667	3.35680728586667	94.1868157349333	90.83000844906664	2800666.0	2.762423976057144E8	2	7635	6.359002121885581	1.614203086153945	0.07697510336281947	415.7251892089844	415.734130859375
759	415.744140625	31.0871476917333					1	DETECTED	415.7441 m/z @31.09 [151020OFc1_NvH-0949-Control-29.raw]	415.744140625	31.0871476917333	1.38471473786667	98.7212333893333	97.33651865146663	4994779.0	3.785254023364655E8	2	7635	0.19330385528268934	0.7886089923286675	0.5050896488960376	415.7341613769531	415.7541198730469
760	415.7568054199219	33.7520490530667					1	DETECTED	415.7568 m/z @33.75 [151020OFc1_NvH-0949-Control-29.raw]	415.7568054199219	33.7520490530667	3.91481146453333	96.2750041173333	92.36019265279997	3310329.0	2.011057642642495E8	2	7635	0.1680018096673308	0.551145106162448	0.07741427324989904	415.754150390625	415.76068115234375
761	415.77069091796875	26.9184718957333					1	DETECTED	415.7707 m/z @26.92 [151020OFc1_NvH-0949-Control-29.raw]	415.77069091796875	26.9184718957333	5.7253121912	99.0854679754667	93.3601557842667	7547005.5	2.814379120883468E8	2	7635	0.22331928358199704	31.37482607405025	169.3405145534716	415.7607116699219	415.7806396484375
762	415.7838439941406	17.9368504264					1	DETECTED	415.7838 m/z @17.94 [151020OFc1_NvH-0949-Control-29.raw]	415.7838439941406	17.9368504264	3.45903951866667	99.9187836592	96.45974414053333	79049.2578125	1.259410694759617E8	0	7635	43.87789049479261	5.521466440009755	0.0018666354934903622	415.78070068359375	415.79364013671875
763	415.8340148925781	16.1917809722667					1	DETECTED	415.8340 m/z @16.19 [151020OFc1_NvH-0949-Control-29.raw]	415.8340148925781	16.1917809722667	2.82557164773333	99.8967383701333	97.07116672239998	76356.109375	1.4357401010530737E8	0	7635	0.061517361672748905	6.151213645311395	11.288928020545171	415.8294677734375	415.8365173339844
764	415.8465270996094	11.9243101282667					1	DETECTED	415.8465 m/z @11.92 [151020OFc1_NvH-0949-Control-29.raw]	415.8465270996094	11.9243101282667	0.0421084506666667	99.5727438549333	99.53063540426663	122342.3125	1.1717520054765573E8	3	7635	0.24244830111144466	23.05375537326646	0.21415132843866175	415.8365783691406	415.8473205566406
765	415.8573303222656	27.7360105189333					1	DETECTED	415.8573 m/z @27.74 [151020OFc1_NvH-0949-Control-29.raw]	415.8573303222656	27.7360105189333	0.0073772776	99.9519397381333	99.9445624605333	467382.71875	1.4093701555275857E8	0	7635	0.14075576542846946	3.3232839459840258	0.07692038404304966	415.8473815917969	415.8673095703125
766	415.8787841796875	18.6975439584					1	DETECTED	415.8788 m/z @18.70 [151020OFc1_NvH-0949-Control-29.raw]	415.8787841796875	18.6975439584	0.0192839784	99.9851083269333	99.9658243485333	1103563.125	1.5594832297748065E8	3	7635	9.63369372146682	1.103934249936651	0.42307620293612913	415.86883544921875	415.885498046875
767	415.8955078125	47.522837792					1	DETECTED	415.8955 m/z @47.52 [151020OFc1_NvH-0949-Control-29.raw]	415.8955078125	47.522837792	0.0192839784	99.9961290864	99.976845108	1273100.0	1.866616897331503E8	3	7635	20.806125270416572	0.5084591055366723	0.1323559312683834	415.88555908203125	415.9054870605469
768	415.9141845703125	35.0911836832167					1	DETECTED	415.9142 m/z @35.09 [151020OFc1_NvH-0949-Control-29.raw]	415.9141845703125	35.0911836832167	0.0073772776	99.9851083269333	99.9777310493333	949634.1875	1.7793767237526247E8	3	7635	14.789074164308396	0.9183678742742237	0.35092902000788345	415.905517578125	415.9241638183594
769	415.92681884765625	40.7474182333333					1	DETECTED	415.9268 m/z @40.75 [151020OFc1_NvH-0949-Control-29.raw]	415.92681884765625	40.7474182333333	0.0073772776	99.9961290864	99.9887518088	83786.1171875	1.2591396754117693E8	0	7635	68.86435875596015	1.200389900273625	1.8009035038994825	415.9242248535156	415.9367980957031
770	415.9611511230469	20.893354456					1	DETECTED	415.9612 m/z @20.89 [151020OFc1_NvH-0949-Control-29.raw]	415.9611511230469	20.893354456	0.0073772776	99.9741292792	99.9667520016	480037.1875	1.473556414719996E8	0	7635	7.556436558075937	0.8294681318026776	13.18711386093053	415.951416015625	415.9710998535156
771	415.9731140136719	38.8382149992					1	DETECTED	415.9731 m/z @38.84 [151020OFc1_NvH-0949-Control-29.raw]	415.9731140136719	38.8382149992	0.221018973333333	99.9961290864	99.77511011306667	225588.859375	1.4067701115950736E8	0	7635	13.725017905387801	1.8009551018240209	0.0032185600343521614	415.9711608886719	415.9814453125
772	415.9914855957031	42.3726286938667					1	DETECTED	415.9915 m/z @42.37 [151020OFc1_NvH-0949-Control-29.raw]	415.9914855957031	42.3726286938667	0.0073772776	99.9961290864	99.9887518088	286676.21875	1.4506355723018065E8	0	7635	2.194715814368834	1.6394492378578156	2.7619535869357135	415.9816589355469	416.0012512207031
773	416.01458740234375	82.2281969314667					1	DETECTED	416.0146 m/z @82.23 [151020OFc1_NvH-0949-Control-29.raw]	416.01458740234375	82.2281969314667	0.0073772776	99.9298943261333	99.9225170485333	278581.09375	1.575592189222295E8	2	7635	4.264183016764008	0.6689217672987626	0.6097870919922553	416.00506591796875	416.0146484375
774	416.024658203125	33.5573345016					1	DETECTED	416.0247 m/z @33.56 [151020OFc1_NvH-0949-Control-29.raw]	416.024658203125	33.5573345016	0.7009073976	99.7969937026667	99.09608630506669	420982.53125	1.7684442888394094E8	0	7635	44.55986421064131	1.9635908402625153	297.6897181044972	416.0146789550781	416.0346374511719
775	416.0780029296875	58.1260206162667					1	DETECTED	416.0780 m/z @58.13 [151020OFc1_NvH-0949-Control-29.raw]	416.0780029296875	58.1260206162667	0.0421084506666667	99.9741292792	99.93202082853334	50379.3203125	1.4034898297355166E8	0	7635	78.67850264993388	0.8336639065239368	0.6357921751003318	416.06805419921875	416.0828857421875
776	416.1809387207031	12.0631959408					1	DETECTED	416.1809 m/z @12.06 [151020OFc1_NvH-0949-Control-29.raw]	416.1809387207031	12.0631959408	1.58468086426667	98.3253041541333	96.74062328986663	87828.8046875	1.3110204583701934E8	0	7635	0.7451579922970062	0.5760334568378752	0.3211340307257887	416.171142578125	416.1819763183594
777	416.1920166015625	27.7747103578667					1	DETECTED	416.1920 m/z @27.77 [151020OFc1_NvH-0949-Control-29.raw]	416.1920166015625	27.7747103578667	0.7760275544	97.3505218050667	96.5744942506667	299445.78125	1.487197379379463E8	2	7635	4.314923828154754	3.3728625276370687	0.7073327041498236	416.1822204589844	416.20196533203125
778	416.2047119140625	21.8754998605333					1	DETECTED	416.2047 m/z @21.88 [151020OFc1_NvH-0949-Control-29.raw]	416.2047119140625	21.8754998605333	3.3382491872	96.8545564685333	93.5163072813333	175275.28125	1.3931103820108226E8	3	7635	28.988857386614598	3.525251419466109	2.2260560970338457	416.2020263671875	416.2064514160156
779	416.2164611816406	33.0218716138667					1	DETECTED	416.2165 m/z @33.02 [151020OFc1_NvH-0949-Control-29.raw]	416.2164611816406	33.0218716138667	1.58468086426667	98.7542785450667	97.16959768080002	5525152.0	3.3056355642250425E8	3	7635	0.17272495860434844	0.5502699916164911	0.012125772802976923	416.20648193359375	416.2264404296875
780	416.2320861816406	20.0324066410667					1	DETECTED	416.2321 m/z @20.03 [151020OFc1_NvH-0949-Control-29.raw]	416.2320861816406	20.0324066410667	3.02109230453333	99.9187836592	96.89769135466668	3903885.25	3.300430520119401E8	2	7635	0.18741471799240017	1.0274952936465487	34.47786095936875	416.2264709472656	416.24041748046875
781	416.25042724609375	30.1995120442667					1	DETECTED	416.2504 m/z @30.20 [151020OFc1_NvH-0949-Control-29.raw]	416.25042724609375	30.1995120442667	3.39401942133333	99.6421869229333	96.24816750159998	7.8462088E7	1.7702032731696339E9	2	7635	0.2520655475534177	25.081780076268686	1.9119374853304154	416.2404479980469	416.2603759765625
782	416.26116943359375	20.0215605586667					1	DETECTED	416.2612 m/z @20.02 [151020OFc1_NvH-0949-Control-29.raw]	416.26116943359375	20.0215605586667	5.10481072773333	85.2878936029333	80.18308287519997	465399.625	1.5304327083225694E8	0	7635	0.14134315450545287	5.9259999679521265	2.0463586941383305	416.2604675292969	416.2621765136719
783	416.272216796875	26.9305486213333					1	DETECTED	416.2722 m/z @26.93 [151020OFc1_NvH-0949-Control-29.raw]	416.272216796875	26.9305486213333	0.923112886133333	98.2488670824	97.32575419626666	3038457.0	2.391397985947534E8	3	7635	0.2583752684579004	0.743163994771287	1.569157552645303	416.2622375488281	416.2821350097656
784	416.28668212890625	46.2467689064					1	DETECTED	416.2867 m/z @46.25 [151020OFc1_NvH-0949-Control-29.raw]	416.28668212890625	46.2467689064	1.03995176773333	95.9678853834667	94.92793361573337	523004.53125	1.6626301071571437E8	0	7635	18.1262310491551	0.5050975478342132	0.11302486863892597	416.2825927734375	416.2965393066406
785	416.3016357421875	89.8197630704					1	DETECTED	416.3016 m/z @89.82 [151020OFc1_NvH-0949-Control-29.raw]	416.3016357421875	89.8197630704	2.7503830032	92.3935192608	89.6431362576	301446.5	1.1114949700666486E8	0	7635	3.1432195910785055	1.240366201115963	0.7578612585244645	416.298095703125	416.3102111816406
786	416.3362731933594	91.839725772					1	DETECTED	416.3363 m/z @91.84 [151020OFc1_NvH-0949-Control-29.raw]	416.3362731933594	91.839725772	1.14198354666667	99.7969937026667	98.65501015600003	62874.9921875	1.4227218234371257E8	0	7635	1.2793648490832368	0.5438669570786963	0.08773391415739244	416.3262939453125	416.3456115722656
787	416.3728942871094	90.9901414					1	DETECTED	416.3729 m/z @90.99 [151020OFc1_NvH-0949-Control-29.raw]	416.3728942871094	90.9901414	0.2759140392	99.9961290864	99.7202150472	127515.3671875	1.363421354813571E8	0	7635	0.755010061616531	0.5475508115672821	4.401047116093587	416.36328125	416.3828430175781
788	416.42138671875	38.6147278690667					1	DETECTED	416.4214 m/z @38.61 [151020OFc1_NvH-0949-Control-29.raw]	416.42138671875	38.6147278690667	2.834942276	99.7639316021333	96.92898932613329	216190.984375	1.2931233913525765E8	0	7635	9.408043325088677	1.451789730714881	0.02230527757085792	416.4114685058594	416.4311828613281
789	416.4534606933594	45.0471718576					1	DETECTED	416.4535 m/z @45.05 [151020OFc1_NvH-0949-Control-29.raw]	416.4534606933594	45.0471718576	2.731689264	47.2097993205333	44.478110056533296	50431.16015625	6.094882587164332E7	0	7635	44.42735138391063	0.5255533600690009	0.05111783761894128	416.45123291015625	416.4547424316406
790	416.4647521972656	16.567386468					1	DETECTED	416.4648 m/z @16.57 [151020OFc1_NvH-0949-Control-29.raw]	416.4647521972656	16.567386468	3.57195108133333	99.8745882192	96.30263713786668	258648.25	1.3869459320841518E8	0	7635	11.694116761737043	1.6855439255052664	8.836813410560525	416.45477294921875	416.4747314453125
791	416.47564697265625	25.1426548378667					1	DETECTED	416.4756 m/z @25.14 [151020OFc1_NvH-0949-Control-29.raw]	416.47564697265625	25.1426548378667	2.91848500506667	96.7346225173333	93.81613751226664	238156.03125	1.3413323892986295E8	0	7635	0.17151633622971474	4.129643737563437	0.24495835063744728	416.4747619628906	416.4855041503906
792	416.5014343261719	14.8643685338667					1	DETECTED	416.5014 m/z @14.86 [151020OFc1_NvH-0949-Control-29.raw]	416.5014343261719	14.8643685338667	0.498553491466667	97.1079011128	96.60934762133333	466482.5625	1.3347859035987197E8	0	7635	0.359880742021117	15.708791924482941	117.17773116526669	416.49163818359375	416.5113830566406
793	416.5220947265625	20.2460289421333					1	DETECTED	416.5221 m/z @20.25 [151020OFc1_NvH-0949-Control-29.raw]	416.5220947265625	20.2460289421333	1.15206485093333	99.8633951741333	98.71133032319997	322593.84375	1.4359042402422735E8	0	7635	0.17549421858994307	0.5167461973629868	44.15146105757585	416.51214599609375	416.5320739746094
794	416.5323181152344	26.8843618421333					1	DETECTED	416.5323 m/z @26.88 [151020OFc1_NvH-0949-Control-29.raw]	416.5323181152344	26.8843618421333	2.881285536	68.4895620309333	65.6082764949333	155224.015625	1.0645923984688088E8	0	7635	25.472391563781073	1.549637839614902	0.006652547101326491	416.5321044921875	416.5373840332031
795	416.5473937988281	28.0253593552					1	DETECTED	416.5474 m/z @28.03 [151020OFc1_NvH-0949-Control-29.raw]	416.5473937988281	28.0253593552	3.29174969733333	99.8967383701333	96.60498867279998	1938848.125	1.9144002538711444E8	3	7635	3.4943102625860547	1.1363867958170548	0.013728298334720808	416.5374450683594	416.5489196777344
796	416.5589294433594	30.0993420264					1	DETECTED	416.5589 m/z @30.10 [151020OFc1_NvH-0949-Control-29.raw]	416.5589294433594	30.0993420264	3.26387296186667	98.6772359021333	95.41336294026664	4914978.5	3.0453128100416553E8	3	7635	4.968037150864621	2.0772869936037215	0.1305330419564964	416.5489501953125	416.56884765625
797	416.57958984375	46.5468463725333					1	DETECTED	416.5796 m/z @46.55 [151020OFc1_NvH-0949-Control-29.raw]	416.57958984375	46.5468463725333	2.68100925733333	97.7336862637333	95.05267700639997	289452.5	1.4125536862117875E8	3	7635	71.00588189842665	1.37908381685487	1.4167259719596437	416.5696105957031	416.57965087890625
798	416.58966064453125	25.3426733184					1	DETECTED	416.5897 m/z @25.34 [151020OFc1_NvH-0949-Control-29.raw]	416.58966064453125	25.3426733184	3.3382491872	99.0633187493333	95.7250695621333	699197.0	1.4866202479537693E8	0	7635	21.225648497224004	0.5404989909380626	5.360046725417595	416.5796813964844	416.599365234375
799	416.6866455078125	19.9538233485333					1	DETECTED	416.6866 m/z @19.95 [151020OFc1_NvH-0949-Control-29.raw]	416.6866455078125	19.9538233485333	4.35256288826667	99.1073680917333	94.75480520346663	1235297.875	1.5294206856153566E8	0	7635	0.31399752194596076	1.2939232989920013	1.51585911473506	416.6767272949219	416.6966247558594
800	416.70684814453125	16.6070345813333					1	DETECTED	416.7068 m/z @16.61 [151020OFc1_NvH-0949-Control-29.raw]	416.70684814453125	16.6070345813333	1.83054692746667	95.6643761365333	93.83382920906664	288128.46875	1.4419291774850345E8	0	7635	15.20680249132701	0.5947656553013749	128.98933027364433	416.697021484375	416.70819091796875
801	416.71820068359375	33.0218716138667					1	DETECTED	416.7182 m/z @33.02 [151020OFc1_NvH-0949-Control-29.raw]	416.71820068359375	33.0218716138667	2.9650265112	99.0633187493333	96.09829223813331	1089404.875	1.9149279427438354E8	2	7635	21.381427290152747	2.527165561033549	1.7235579555444012	416.708251953125	416.7281799316406
802	416.73870849609375	23.1729581536					1	DETECTED	416.7387 m/z @23.17 [151020OFc1_NvH-0949-Control-29.raw]	416.73870849609375	23.1729581536	3.69178274373333	96.0005889184	92.30880617466667	4500664.5	2.8945799990531296E8	2	7635	0.17735144623235755	2.18921650794846	3.0410682465694308	416.7287292480469	416.7406921386719
803	416.7507019042969	30.1995120442667					1	DETECTED	416.7507 m/z @30.20 [151020OFc1_NvH-0949-Control-29.raw]	416.7507019042969	30.1995120442667	1.74370867653333	99.1626321232	97.41892344666667	3.6046468E7	8.806903393481432E8	2	7635	0.2181105188774417	3.7964419554561935	1.8861607651140986	416.74072265625	416.7606201171875
804	416.7610778808594	39.5162947613333					1	DETECTED	416.7611 m/z @39.52 [151020OFc1_NvH-0949-Control-29.raw]	416.7610778808594	39.5162947613333	4.21279201706667	96.6363877392	92.42359572213333	1527206.25	2.1705168831769297E8	0	7635	10.76524330149332	0.8099362715040436	0.622668964275329	416.7607727050781	416.7700500488281
805	416.77386474609375	26.9305486213333					1	DETECTED	416.7739 m/z @26.93 [151020OFc1_NvH-0949-Control-29.raw]	416.77386474609375	26.9305486213333	1.20261433706667	98.6330775056	97.43046316853334	774461.9375	1.4366572097543028E8	0	7635	0.16080162621820193	1.112742490591326	1.2280644799343865	416.7712097167969	416.7838439941406
806	416.84283447265625	41.5973126597333					1	DETECTED	416.8428 m/z @41.60 [151020OFc1_NvH-0949-Control-29.raw]	416.84283447265625	41.5973126597333	0.0757017130666667	99.9631213045333	99.88741959146664	509753.71875	1.4746940620437285E8	5	7635	0.23018742662332414	0.5058458207661651	0.4132246119585847	416.8329162597656	416.8527526855469
807	416.8565673828125	20.2460289421333					1	DETECTED	416.8566 m/z @20.25 [151020OFc1_NvH-0949-Control-29.raw]	416.8565673828125	20.2460289421333	0.711821943733333	99.9631213045333	99.25129936079998	282397.125	1.65683929873054E8	0	7635	0.145215315123842	0.6322005969685595	0.07995027636996392	416.8531188964844	416.8591003417969
808	416.8691101074219	34.0391375677333					1	DETECTED	416.8691 m/z @34.04 [151020OFc1_NvH-0949-Control-29.raw]	416.8691101074219	34.0391375677333	0.0073772776	99.9961290864	99.9887518088	438364.8125	1.4517842930202118E8	3	7635	16.15936108429719	1.4073060101198167	0.00609555384028567	416.859130859375	416.8717041015625
809	416.8817138671875	28.0467965101333					1	DETECTED	416.8817 m/z @28.05 [151020OFc1_NvH-0949-Control-29.raw]	416.8817138671875	28.0467965101333	0.0192839784	99.9961290864	99.976845108	1322949.875	1.6247788053294712E8	3	7635	0.14500189212714432	1.092899512457828	0.019533046405309833	416.8717346191406	416.8819580078125
810	416.8919677734375	30.1654502285333					1	DETECTED	416.8920 m/z @30.17 [151020OFc1_NvH-0949-Control-29.raw]	416.8919677734375	30.1654502285333	0.0073772776	99.9741292792	99.9667520016	3263924.0	2.0844867887380934E8	3	7635	0.17721086663120644	0.512099700294064	0.01987286937369127	416.8819885253906	416.89617919921875
811	416.90618896484375	22.0958307125333					1	DETECTED	416.9062 m/z @22.10 [151020OFc1_NvH-0949-Control-29.raw]	416.90618896484375	22.0958307125333	0.0073772776	99.9631213045333	99.9557440269333	4237685.5	2.84327229951404E8	3	7635	3.301236906320213	3.081843861758121	0.3481653763812969	416.896240234375	416.9161682128906
812	416.9189147949219	34.3016323338667					1	DETECTED	416.9189 m/z @34.30 [151020OFc1_NvH-0949-Control-29.raw]	416.9189147949219	34.3016323338667	0.0645910789333333	99.9851083269333	99.92051724799997	351735.65625	1.4107958512997195E8	0	7635	0.12033688217817229	0.6191398599080027	1.0581570638390996	416.91619873046875	416.92889404296875
813	416.93011474609375	46.3766461872					1	DETECTED	416.9301 m/z @46.38 [151020OFc1_NvH-0949-Control-29.raw]	416.93011474609375	46.3766461872	0.0534457296	99.9961290864	99.9426833568	311614.21875	1.8258581856348187E8	0	7635	8.043561247407432	2.009901443603089	0.48828107516879093	416.9289245605469	416.9400329589844
814	416.9417419433594	44.1157110104					1	DETECTED	416.9417 m/z @44.12 [151020OFc1_NvH-0949-Control-29.raw]	416.9417419433594	44.1157110104	0.6363726672	99.9961290864	99.3597564192	56654.375	1.2872010148356397E8	0	7635	87.80105888832401	1.1395588487256247	1.3941821514516388	416.9402160644531	416.94757080078125
815	416.9576416015625	16.5806700384					1	DETECTED	416.9576 m/z @16.58 [151020OFc1_NvH-0949-Control-29.raw]	416.9576416015625	16.5806700384	0.0073772776	99.9519397381333	99.9445624605333	111687.5078125	1.3368429205842775E8	0	7635	2.0026744134672896	4.267196230264897	0.02742910195598966	416.94775390625	416.96002197265625
816	416.9700622558594	23.8959852285333					1	DETECTED	416.9701 m/z @23.90 [151020OFc1_NvH-0949-Control-29.raw]	416.9700622558594	23.8959852285333	0.0192839784	99.9631213045333	99.9438373261333	868445.1875	1.495642855046835E8	4	7635	0.15300883147785882	0.544507678470624	0.11281289642397815	416.9600830078125	416.9798889160156
817	416.9885559082031	33.9935150472					1	DETECTED	416.9886 m/z @33.99 [151020OFc1_NvH-0949-Control-29.raw]	416.9885559082031	33.9935150472	0.0073772776	99.9961290864	99.9887518088	335187.0	1.351575441494933E8	0	7635	0.06157505803254537	1.9530885227756727	299.8180569477411	416.9801025390625	416.9984436035156
818	417.0011901855469	24.1545531562667					1	DETECTED	417.0012 m/z @24.15 [151020OFc1_NvH-0949-Control-29.raw]	417.0011901855469	24.1545531562667	0.477689221333333	99.9409960712	99.46330684986667	119390.8984375	1.218340511217528E8	0	7635	12.774293148228962	2.477709553991717	8.043331581024411	416.9985656738281	417.01116943359375
819	417.0262145996094	69.6101265154667					1	DETECTED	417.0262 m/z @69.61 [151020OFc1_NvH-0949-Control-29.raw]	417.0262145996094	69.6101265154667	0.254122996	99.7310315418667	99.47690854586669	92971.828125	1.3324016437484626E8	0	7635	0.5778888994124571	0.7316581222056366	0.22536979409295624	417.01629638671875	417.0337829589844
820	417.0438232421875	41.5809875917333					1	DETECTED	417.0438 m/z @41.58 [151020OFc1_NvH-0949-Control-29.raw]	417.0438232421875	41.5809875917333	0.498553491466667	99.9961290864	99.49757559493334	723158.1875	1.452101296940298E8	5	7635	0.0630224683114875	0.6755463824897421	111.30268399976183	417.0338439941406	417.0537109375
821	417.06939697265625	43.6052108805333					1	DETECTED	417.0694 m/z @43.61 [151020OFc1_NvH-0949-Control-29.raw]	417.06939697265625	43.6052108805333	0.0421084506666667	99.9851083269333	99.94299987626664	181079.1875	1.3332611134801103E8	0	7635	0.31786725491706846	1.388751377527854	1.7943431428547938	417.0594177246094	417.07879638671875
822	417.1685485839844	92.2117528186667					1	DETECTED	417.1685 m/z @92.21 [151020OFc1_NvH-0949-Control-29.raw]	417.1685485839844	92.2117528186667	0.6041080952	98.6442650445333	98.0401569493333	182409.0	1.1775425027426371E8	0	7635	0.12656634648740805	0.5377426183248382	0.08389914825933444	417.1585998535156	417.17816162109375
823	417.1882019042969	19.9854838386667					1	DETECTED	417.1882 m/z @19.99 [151020OFc1_NvH-0949-Control-29.raw]	417.1882019042969	19.9854838386667	3.114791236	99.6754094858667	96.56061824986669	543594.0625	1.4025800972071233E8	3	7635	0.19244201799540406	0.596283161155319	0.03703859778557454	417.17822265625	417.1929016113281
824	417.20294189453125	35.13618802455					1	DETECTED	417.2029 m/z @35.14 [151020OFc1_NvH-0949-Control-29.raw]	417.20294189453125	35.13618802455	1.78282857333333	99.8967383701333	98.11390979679997	7672192.0	3.106884835751319E8	3	7635	0.20387588386918054	0.514921036411915	0.01115317107066227	417.1929931640625	417.2129211425781
825	417.2217712402344	16.3606832312					1	DETECTED	417.2218 m/z @16.36 [151020OFc1_NvH-0949-Control-29.raw]	417.2217712402344	16.3606832312	2.93715215093333	99.9298943261333	96.99274217519996	5955493.5	4.568963132330594E8	2	7635	0.2564757641492399	21.823649824591687	16.046664964761383	417.21295166015625	417.23175048828125
826	417.2408447265625	22.0864306048					1	DETECTED	417.2408 m/z @22.09 [151020OFc1_NvH-0949-Control-29.raw]	417.2408447265625	22.0864306048	3.77631714133333	98.1282459384	94.35192879706666	3203795.75	2.8004544306532633E8	2	7635	1.0921166156247324	0.6462594297908372	2.2364098590917476	417.2317810058594	417.24176025390625
827	417.25177001953125	30.1995120442667					1	DETECTED	417.2518 m/z @30.20 [151020OFc1_NvH-0949-Control-29.raw]	417.25177001953125	30.1995120442667	2.59609915786667	97.5268676962667	94.93076853840003	9231951.0	4.700509890111102E8	3	7635	8.644508077521394	4.723393720928797	2.043847877684884	417.2417907714844	417.2617492675781
828	417.2622985839844	39.5162947613333					1	DETECTED	417.2623 m/z @39.52 [151020OFc1_NvH-0949-Control-29.raw]	417.2622985839844	39.5162947613333	3.32901160773333	95.0969509890667	91.76793938133336	507956.875	1.561032592893745E8	0	7635	0.05311393548561938	1.3185910260580287	9.770135534435072	417.2618408203125	417.2720947265625
829	417.2749328613281	26.9424530973333					1	DETECTED	417.2749 m/z @26.94 [151020OFc1_NvH-0949-Control-29.raw]	417.2749328613281	26.9424530973333	3.03975657466667	92.3490843904	89.30932781573333	172741.328125	1.377597522775083E8	0	7635	30.1831039948906	2.1485400529688157	0.00615701343011304	417.273193359375	417.28466796875
830	417.2898254394531	46.2773472709333					1	DETECTED	417.2898 m/z @46.28 [151020OFc1_NvH-0949-Control-29.raw]	417.2898254394531	46.2773472709333	0.109449529333333	98.3916054192	98.28215588986667	98268.5078125	1.85084613639291E8	0	7635	0.12083878818165061	1.1768611435420306	1.1683803540409827	417.28497314453125	417.2997741699219
831	417.4716796875	23.8862856296					1	DETECTED	417.4717 m/z @23.89 [151020OFc1_NvH-0949-Control-29.raw]	417.4716796875	23.8862856296	3.91481146453333	99.2511353085333	95.33632384399998	369465.40625	1.8372877027601543E8	0	7635	12.809313948539499	0.5411951603436194	0.036180457371287056	417.4617004394531	417.4729309082031
832	417.4829406738281	22.0767952466667					1	DETECTED	417.4829 m/z @22.08 [151020OFc1_NvH-0949-Control-29.raw]	417.4829406738281	22.0767952466667	3.626687624	99.4506541856	95.8239665616	461826.125	1.5786172447348663E8	4	7635	15.34403176626423	0.8595337885508931	0.5813844998126456	417.47296142578125	417.49029541015625
833	417.5003356933594	25.8716176549333					1	DETECTED	417.5003 m/z @25.87 [151020OFc1_NvH-0949-Control-29.raw]	417.5003356933594	25.8716176549333	2.77865139813333	97.9088840645333	95.13023266639996	1181313.0	1.5620800362199953E8	0	7635	0.13821066159539086	0.5808640364355181	7.789707592014305	417.4906005859375	417.5101318359375
834	417.5232238769531	17.8032292576					1	DETECTED	417.5232 m/z @17.80 [151020OFc1_NvH-0949-Control-29.raw]	417.5232238769531	17.8032292576	3.9990570592	97.3946997629333	93.3956427037333	164651.421875	1.4301665614832038E8	0	7635	1.725350462956456	5.617089024214897	0.012033698161404439	417.5133972167969	417.5272216796875
835	417.5372314453125	35.13618802455					1	DETECTED	417.5372 m/z @35.14 [151020OFc1_NvH-0949-Control-29.raw]	417.5372314453125	35.13618802455	2.66214179946667	95.2203162861333	92.55817448666663	5756130.5	2.336475759711824E8	3	7635	0.19454683656932303	0.5078663543301222	0.9305374685697368	417.52728271484375	417.5472106933594
836	417.5544738769531	12.2536772338667					1	DETECTED	417.5545 m/z @12.25 [151020OFc1_NvH-0949-Control-29.raw]	417.5544738769531	12.2536772338667	1.93165206533333	95.4563054752	93.52465340986667	3109942.0	2.7293253528572166E8	3	7635	0.1274303766943259	2.7927469368880664	20.04237183300945	417.5472717285156	417.5643310546875
837	417.56622314453125	25.6603300506667					1	DETECTED	417.5662 m/z @25.66 [151020OFc1_NvH-0949-Control-29.raw]	417.56622314453125	25.6603300506667	4.1761379384	94.9758194634667	90.7996815250667	2762401.75	2.1597903790220165E8	3	7635	0.1790393526333176	1.407853712717123	0.4282471386625036	417.5644836425781	417.5708923339844
838	417.5809326171875	38.790407168					1	DETECTED	417.5809 m/z @38.79 [151020OFc1_NvH-0949-Control-29.raw]	417.5809326171875	38.790407168	3.077229064	97.2849199752	94.2076909112	3825287.25	2.2273901576423526E8	3	7635	0.1916161582865854	0.5050803663406914	0.13712081802498485	417.57098388671875	417.5889892578125
839	417.598876953125	29.7722958730667					1	DETECTED	417.5989 m/z @29.77 [151020OFc1_NvH-0949-Control-29.raw]	417.598876953125	29.7722958730667	3.0117657576	79.9998049234667	76.9880391658667	245658.59375	1.2759688600861022E8	0	7635	0.5723550035582718	2.1947324033819315	0.047967377373428495	417.591064453125	417.60791015625
840	417.6112060546875	8.58893457786667					1	DETECTED	417.6112 m/z @8.59 [151020OFc1_NvH-0949-Control-29.raw]	417.6112060546875	8.58893457786667	2.7503830032	41.5559044869333	38.8055214837333	65685.4765625	5.403046660523129E7	0	7635	0.12449435744078485	3.323214755189411	3.739534487043219	417.6095275878906	417.61572265625
841	417.6259460449219	21.8877978181333					1	DETECTED	417.6259 m/z @21.89 [151020OFc1_NvH-0949-Control-29.raw]	417.6259460449219	21.8877978181333	4.7697499136	95.1575986573333	90.3878487437333	263119.5625	1.4950620588365597E8	0	7635	0.05472597708106974	0.5007357067628009	1.885468775535444	417.61651611328125	417.63568115234375
842	417.69268798828125	24.0338151701333					1	DETECTED	417.6927 m/z @24.03 [151020OFc1_NvH-0949-Control-29.raw]	417.69268798828125	24.0338151701333	6.0393503528	86.8815732394667	80.8422228866667	300928.40625	1.4190508864080912E8	0	7635	0.14860181249676074	0.55344599317886	0.06948717810452705	417.6827392578125	417.6931457519531
843	417.7031555175781	20.738225052					1	DETECTED	417.7032 m/z @20.74 [151020OFc1_NvH-0949-Control-29.raw]	417.7031555175781	20.738225052	3.74878424373333	98.1390711685333	94.39028692479998	820349.0	1.8441015879108274E8	2	7635	6.505128932270317	4.270876349524304	0.11803823269429314	417.69317626953125	417.713134765625
844	417.71875	11.1887348528					1	DETECTED	417.7188 m/z @11.19 [151020OFc1_NvH-0949-Control-29.raw]	417.71875	11.1887348528	3.42188807706667	74.0019852242667	70.58009714720004	270121.6875	1.267126060992295E8	0	7635	0.2227209791151381	0.5178089824654023	2.006800630556501	417.7131652832031	417.71875
845	417.728759765625	23.5029233664					1	DETECTED	417.7288 m/z @23.50 [151020OFc1_NvH-0949-Control-29.raw]	417.728759765625	23.5029233664	2.80661514746667	84.5988907405333	81.79227559306663	2903941.25	2.645685816443068E8	2	7635	7.320882039139192	0.5757845798916645	0.06482085125409591	417.7187805175781	417.7293395996094
846	417.7393493652344	35.737347528					1	DETECTED	417.7393 m/z @35.74 [151020OFc1_NvH-0949-Control-29.raw]	417.7393493652344	35.737347528	3.79472545066667	97.5818166704	93.78709121973333	4794638.0	2.866730258270434E8	2	7635	0.21524394810580105	0.5182455037119874	0.09270335280608312	417.7293701171875	417.74932861328125
847	417.7537536621094	30.1995120442667					1	DETECTED	417.7538 m/z @30.20 [151020OFc1_NvH-0949-Control-29.raw]	417.7537536621094	30.1995120442667	2.6338299248	78.4661014250667	75.8322715002667	1469747.375	1.8387629363934827E8	2	7635	0.22400889621185271	1.354175392147206	0.09884781561575898	417.7493591308594	417.76373291015625
848	417.76397705078125	19.6949641666667					1	DETECTED	417.7640 m/z @19.69 [151020OFc1_NvH-0949-Control-29.raw]	417.76397705078125	19.6949641666667	4.2418351192	98.0505214690667	93.80868634986669	129641.0234375	1.4210159727696422E8	0	7635	81.40041547737539	3.035265092969801	23.083959140932297	417.7637634277344	417.77374267578125
849	417.775634765625	20.738225052					1	DETECTED	417.7756 m/z @20.74 [151020OFc1_NvH-0949-Control-29.raw]	417.775634765625	20.738225052	3.22670868666667	95.3185548592	92.09184617253334	116272.6484375	1.2796041784109621E8	0	7635	2.3582060877483215	2.6294652116718726	0.03736583386634517	417.7754211425781	417.78472900390625
850	417.82598876953125	21.9690171509333					1	DETECTED	417.8260 m/z @21.97 [151020OFc1_NvH-0949-Control-29.raw]	417.82598876953125	21.9690171509333	0.154902562933333	99.8967383701333	99.74183580719998	133664.703125	1.3445469841587025E8	0	7635	64.66002679478001	2.3856934773881244	3.6948055254609256	417.8167419433594	417.83544921875
851	417.8631286621094	25.4744963872					1	DETECTED	417.8631 m/z @25.47 [151020OFc1_NvH-0949-Control-29.raw]	417.8631286621094	25.4744963872	0.0645910789333333	99.8855733253333	99.82098224639996	132914.25	1.5326704723638847E8	0	7635	7.725762412478929	2.396384808958698	4.79225525771695	417.85321044921875	417.8666076660156
852	417.87664794921875	47.6055031877333					1	DETECTED	417.8766 m/z @47.61 [151020OFc1_NvH-0949-Control-29.raw]	417.87664794921875	47.6055031877333	0.0073772776	99.9741292792	99.9667520016	5538091.5	2.5755889022559944E8	3	7635	0.2076807611654914	0.5162049108724392	1.1708063346081654	417.8666687011719	417.8866271972656
853	417.888671875	12.2856118317333					1	DETECTED	417.8887 m/z @12.29 [151020OFc1_NvH-0949-Control-29.raw]	417.888671875	12.2856118317333	0.0073772776	99.9851083269333	99.9777310493333	2117181.25	2.1844054820627007E8	3	7635	0.11657970945854679	1.555541590210571	14.954865120170092	417.88665771484375	417.8986511230469
854	417.90045166015625	25.6603300506667					1	DETECTED	417.9005 m/z @25.66 [151020OFc1_NvH-0949-Control-29.raw]	417.90045166015625	25.6603300506667	0.0073772776	99.9631213045333	99.9557440269333	1576020.625	1.935498753517541E8	3	7635	0.8210573461560386	1.6204737159473286	0.25364970038178447	417.898681640625	417.9104309082031
855	417.9152526855469	38.790407168					1	DETECTED	417.9153 m/z @38.79 [151020OFc1_NvH-0949-Control-29.raw]	417.9152526855469	38.790407168	0.0073772776	99.9961290864	99.9887518088	1434673.5	1.7118871226083514E8	3	7635	0.23011202546815213	0.5051242928613139	0.013238057181153833	417.9104919433594	417.9248962402344
856	417.9331970214844	30.0122831416					1	DETECTED	417.9332 m/z @30.01 [151020OFc1_NvH-0949-Control-29.raw]	417.9331970214844	30.0122831416	0.0307213005333333	99.9519397381333	99.92121843759998	107886.53125	1.3224652661484882E8	0	7635	0.13003082688371848	1.8371397429881478	2.666419716480182	417.925537109375	417.9431457519531
857	417.95404052734375	20.2969552797333					1	DETECTED	417.9540 m/z @20.30 [151020OFc1_NvH-0949-Control-29.raw]	417.95404052734375	20.2969552797333	0.0073772776	99.9519397381333	99.9445624605333	337316.90625	1.4782688102826765E8	0	7635	0.059787444062504136	0.5131063053256633	0.03886564989357405	417.94415283203125	417.9638977050781
858	417.9693298339844	11.176807892					1	DETECTED	417.9693 m/z @11.18 [151020OFc1_NvH-0949-Control-29.raw]	417.9693298339844	11.176807892	0.0983101064	99.9961290864	99.89781898	161591.984375	1.4733009744308794E8	0	7635	0.28485638177914296	0.6552577892893787	1.1454461629966382	417.96405029296875	417.9747009277344
859	417.98480224609375	22.0457251522667					1	DETECTED	417.9848 m/z @22.05 [151020OFc1_NvH-0949-Control-29.raw]	417.98480224609375	22.0457251522667	0.0073772776	99.9961290864	99.9887518088	236708.828125	1.7512617947559246E8	0	7635	0.03502714865007306	2.198714336318776	0.07408303252023538	417.9749450683594	417.9917297363281
860	418.0017395019531	25.8716176549333					1	DETECTED	418.0017 m/z @25.87 [151020OFc1_NvH-0949-Control-29.raw]	418.0017395019531	25.8716176549333	0.2429214504	99.9961290864	99.753207636	323912.34375	1.4807788058022624E8	0	7635	12.997045525247774	1.700527946292523	1947.9901371592832	417.9917907714844	418.01171875
861	418.06512451171875	39.4375870272					1	DETECTED	418.0651 m/z @39.44 [151020OFc1_NvH-0949-Control-29.raw]	418.06512451171875	39.4375870272	0.132663724	99.1848613805333	99.05219765653331	41362.01171875	1.4004910097172296E8	0	7635	95.55216039292827	1.3361381023916123	1.6670607709406529	418.0552673339844	418.0703125
862	418.12548828125	47.7857968490667					1	DETECTED	418.1255 m/z @47.79 [151020OFc1_NvH-0949-Control-29.raw]	418.12548828125	47.7857968490667	16.1581351208	94.3095643090667	78.1514291882667	53541.77734375	1.2997693762225734E8	0	7635	53.24171850638916	1.2354917328336694	1.4709834656673388	418.1157531738281	418.13543701171875
863	418.1814880371094	55.8291752114667					1	DETECTED	418.1815 m/z @55.83 [151020OFc1_NvH-0949-Control-29.raw]	418.1814880371094	55.8291752114667	4.97100191626667	94.7718528354667	89.80085091920003	200337.984375	1.5374336723821253E8	0	7635	35.05877624034623	0.9243198167093325	0.9176600403762584	418.1715393066406	418.19134521484375
864	418.1937255859375	24.0662955933333					1	DETECTED	418.1937 m/z @24.07 [151020OFc1_NvH-0949-Control-29.raw]	418.1937255859375	24.0662955933333	3.58143822613333	95.2305994666667	91.64916124053337	153565.5625	1.389211221628779E8	3	7635	15.809434281465865	2.73019049166539	0.011838405311483235	418.1915588378906	418.200439453125
865	418.21044921875	47.6172072488					1	DETECTED	418.2104 m/z @47.62 [151020OFc1_NvH-0949-Control-29.raw]	418.21044921875	47.6172072488	3.1615765944	99.9741292792	96.8125526848	2328868.75	2.2842405752186674E8	0	7635	16.961238376158875	0.5904801049984802	0.2630071045881103	418.2004699707031	418.2106628417969
866	418.2206726074219	29.3962481021333					1	DETECTED	418.2207 m/z @29.40 [151020OFc1_NvH-0949-Control-29.raw]	418.2206726074219	29.3962481021333	3.03975657466667	98.1722165944	95.13246001973333	1.5029848E7	6.712400702333031E8	2	7635	0.32533778600316055	1.1815878752527502	122.48998859524326	418.210693359375	418.23065185546875
867	418.2373046875	38.6797999304					1	DETECTED	418.2373 m/z @38.68 [151020OFc1_NvH-0949-Control-29.raw]	418.2373046875	38.6797999304	0.658182971733333	96.6363877392	95.97820476746666	2574519.25	3.1781729906025195E8	2	7635	2.881291329484988	3.870433257960332	1.0483526060519912	418.2306823730469	418.2472839355469
868	418.24847412109375	38.790407168					1	DETECTED	418.2485 m/z @38.79 [151020OFc1_NvH-0949-Control-29.raw]	418.24847412109375	38.790407168	7.47565576	96.2081760325333	88.7325202725333	359590.15625	1.62270473063133E8	0	7635	23.687794681166825	1.7048311629161328	0.006174477471149856	418.2473449707031	418.2489013671875
869	418.2589416503906	33.9557612194667					1	DETECTED	418.2589 m/z @33.96 [151020OFc1_NvH-0949-Control-29.raw]	418.2589416503906	33.9557612194667	3.17090313333333	99.4731058026667	96.30220266933337	405334.0625	1.634692057542945E8	3	7635	6.5456368993933935	0.815509971586835	1.9961326340430519	418.24896240234375	418.2688903808594
870	418.28033447265625	91.3916639328					1	DETECTED	418.2803 m/z @91.39 [151020OFc1_NvH-0949-Control-29.raw]	418.28033447265625	91.3916639328	3.7009223592	92.4906206392	88.78969828000001	98646.6796875	1.2921236949853599E8	0	7635	0.7689927674723833	0.5063028024232322	0.006346483897357732	418.2704162597656	418.2889404296875
871	418.31561279296875	90.19799832					1	DETECTED	418.3156 m/z @90.20 [151020OFc1_NvH-0949-Control-29.raw]	418.31561279296875	90.19799832	0.786739709066667	92.3077120024	91.52097229333333	53635.7265625	1.0899963868282278E8	0	7635	2.6844517144680538	0.5117978077659115	0.023595615531823193	418.3065490722656	418.3227844238281
872	418.37921142578125	26.1895610648					1	DETECTED	418.3792 m/z @26.19 [151020OFc1_NvH-0949-Control-29.raw]	418.37921142578125	26.1895610648	3.673204064	91.6046115482667	87.9314074842667	99948.765625	1.459783816031437E8	0	7635	0.07623914274318366	1.9696102784469913	7.8543601601087	418.3692321777344	418.38836669921875
873	418.44580078125	23.6458046533333					1	DETECTED	418.4458 m/z @23.65 [151020OFc1_NvH-0949-Control-29.raw]	418.44580078125	23.6458046533333	3.39401942133333	98.3582891157333	94.96426969439997	254202.859375	1.5320169308888358E8	0	7635	0.1415206748741369	6.441614847793387	0.06195993072401799	418.4360046386719	418.44940185546875
874	418.45941162109375	20.1937624096					1	DETECTED	418.4594 m/z @20.19 [151020OFc1_NvH-0949-Control-29.raw]	418.45941162109375	20.1937624096	3.5152951424	99.2731972664	95.757902124	297798.875	1.452299413402831E8	4	7635	7.213473715102204	5.949507020163828	0.09331513317886103	418.4494323730469	418.4611511230469
875	418.4713134765625	38.1027460778667					1	DETECTED	418.4713 m/z @38.10 [151020OFc1_NvH-0949-Control-29.raw]	418.4713134765625	38.1027460778667	2.33175170213333	98.6442650445333	96.31251334239997	702375.75	1.488968533117813E8	4	7635	0.221484605561713	0.5026001106018104	0.002220911427093458	418.46136474609375	418.4811706542969
876	418.4856262207031	29.4683100445333					1	DETECTED	418.4856 m/z @29.47 [151020OFc1_NvH-0949-Control-29.raw]	418.4856262207031	29.4683100445333	3.84032897306667	87.1955864144	83.35525744133332	310534.59375	1.294152496136265E8	0	7635	8.413414557528093	0.6584472245873548	9.18036196493826	418.4814147949219	418.4952392578125
877	418.5288391113281	20.1259633688					1	DETECTED	418.5288 m/z @20.13 [151020OFc1_NvH-0949-Control-29.raw]	418.5288391113281	20.1259633688	3.7209473624	63.2455313928	59.5245840304	91700.0546875	1.0575908861038543E8	0	7635	9.058997442717946	2.0610580023421874	3.118686509727023	418.5190124511719	418.53558349609375
878	418.545654296875	47.5402602634667					1	DETECTED	418.5457 m/z @47.54 [151020OFc1_NvH-0949-Control-29.raw]	418.545654296875	47.5402602634667	3.81288143333333	95.066084796	91.25320336266667	1470963.875	1.7360492809639937E8	3	7635	21.820727690857428	0.5241469800852686	0.04953077906578315	418.5356750488281	418.5556335449219
879	418.5633239746094	28.1954613336					1	DETECTED	418.5633 m/z @28.20 [151020OFc1_NvH-0949-Control-29.raw]	418.5633239746094	28.1954613336	3.24534385306667	98.7102562133333	95.46491236026662	1233062.0	1.937354028333073E8	3	7635	27.847095527602914	1.0998955052224855	0.32218836585066724	418.5556640625	418.5732421875
880	418.5836486816406	24.4149754024					1	DETECTED	418.5836 m/z @24.41 [151020OFc1_NvH-0949-Control-29.raw]	418.5836486816406	24.4149754024	3.3198159272	95.6752281784	92.35541225120001	511700.8125	1.5754283686363712E8	3	7635	0.12301072475062114	0.8617731933462892	11.244400340254659	418.5737609863281	418.5936279296875
881	418.5947265625	34.6091080776					1	DETECTED	418.5947 m/z @34.61 [151020OFc1_NvH-0949-Control-29.raw]	418.5947265625	34.6091080776	3.42188807706667	60.9836465506667	57.56175847360003	450566.78125	1.0854997530959299E8	0	7635	0.12162979831975917	1.060453888878772	0.007255031996688907	418.59368896484375	418.6044616699219
882	418.6460266113281	23.7423746437333					1	DETECTED	418.6460 m/z @23.74 [151020OFc1_NvH-0949-Control-29.raw]	418.6460266113281	23.7423746437333	6.61044212666667	94.0447274608	87.43428533413334	125954.4453125	1.448104234285819E8	0	7635	0.19493307347211442	2.551792836185653	371.3745531802642	418.6362609863281	418.65460205078125
883	418.6875915527344	21.0729570370667					1	DETECTED	418.6876 m/z @21.07 [151020OFc1_NvH-0949-Control-29.raw]	418.6875915527344	21.0729570370667	6.56943242693333	78.3133515842667	71.74391915733337	119503.6875	1.2419353649572346E8	0	7635	42.479826744316384	2.4733270389739292	3.946654077947859	418.6776123046875	418.6884460449219
884	418.6986389160156	16.9642118874667					1	DETECTED	418.6986 m/z @16.96 [151020OFc1_NvH-0949-Control-29.raw]	418.6986389160156	16.9642118874667	2.75978236213333	87.13269346	84.37291109786666	440744.46875	1.4559155005577314E8	2	7635	0.15790368218888418	1.4154097023065333	2.274143768712104	418.688720703125	418.70635986328125
885	418.7164001464844	22.0353394882667					1	DETECTED	418.7164 m/z @22.04 [151020OFc1_NvH-0949-Control-29.raw]	418.7164001464844	22.0353394882667	2.46437534373333	96.044659144	93.58028380026667	2986214.0	2.2991536837386644E8	2	7635	7.070639759362441	1.1006981518359107	1.2552166411594798	418.70648193359375	418.718994140625
886	418.7290954589844	19.9854838386667					1	DETECTED	418.7291 m/z @19.99 [151020OFc1_NvH-0949-Control-29.raw]	418.7290954589844	19.9854838386667	3.26387296186667	99.5284446029333	96.26457164106664	9929395.0	5.772782465155452E8	4	7635	0.2446210815130243	24.697250327499514	0.09789482502174353	418.7191162109375	418.73907470703125
887	418.7391357421875	38.6797999304					1	DETECTED	418.7391 m/z @38.68 [151020OFc1_NvH-0949-Control-29.raw]	418.7391357421875	38.6797999304	3.24534385306667	90.9311067736	87.68576292053334	969876.3125	2.0822087071087438E8	2	7635	17.289214809278057	0.6701741129118601	0.5207811597054953	418.7391052246094	418.74853515625
888	418.7586364746094	18.4520675693333					1	DETECTED	418.7586 m/z @18.45 [151020OFc1_NvH-0949-Control-29.raw]	418.7586364746094	18.4520675693333	2.08398831226667	97.9524752221333	95.86848690986663	1219707.75	1.7803649948932108E8	2	7635	12.776089211007736	1.5250264524388089	0.09625936277132373	418.7486572265625	418.76678466796875
889	418.77142333984375	31.8598138693333					1	DETECTED	418.7714 m/z @31.86 [151020OFc1_NvH-0949-Control-29.raw]	418.77142333984375	31.8598138693333	6.579791044	32.9405542573333	26.360763213333296	129646.6640625	3.401802840010044E7	0	7635	25.396224502316514	0.5213753839438187	0.04275076788763724	418.76885986328125	418.7721862792969
890	418.7823791503906	3.77631714133333					1	DETECTED	418.7824 m/z @3.78 [151020OFc1_NvH-0949-Control-29.raw]	418.7823791503906	3.77631714133333	2.21769948746667	98.5893717317333	96.37167224426662	282751.3125	1.389227804318666E8	2	7635	0.13532764294061206	1.1466713020157446	1.5369141467999377	418.7733154296875	418.7920227050781
891	418.8475646972656	13.4827904048					1	DETECTED	418.8476 m/z @13.48 [151020OFc1_NvH-0949-Control-29.raw]	418.8475646972656	13.4827904048	0.132663724	99.9741292792	99.8414655552	163328.46875	1.4067532976330763E8	0	7635	0.1250612810406917	0.5031303064848934	0.9667904926942715	418.8378601074219	418.857177734375
892	418.87762451171875	25.8954831866667					1	DETECTED	418.8776 m/z @25.90 [151020OFc1_NvH-0949-Control-29.raw]	418.87762451171875	25.8954831866667	0.0073772776	99.9961290864	99.9887518088	1019177.9375	1.7154900165125668E8	3	7635	2.334066663027265	1.3613709850331015	0.38866725255092616	418.8676452636719	418.8875732421875
893	418.8976135253906	28.1701120426667					1	DETECTED	418.8976 m/z @28.17 [151020OFc1_NvH-0949-Control-29.raw]	418.8976135253906	28.1701120426667	0.0307213005333333	99.9298943261333	99.89917302559996	802072.0625	1.6637194972638774E8	3	7635	35.428844951371886	0.5271684805874652	1.502182757358091	418.8876647949219	418.898193359375
894	418.9082336425781	26.2884190141333					1	DETECTED	418.9082 m/z @26.29 [151020OFc1_NvH-0949-Control-29.raw]	418.9082336425781	26.2884190141333	0.0307213005333333	99.9851083269333	99.95438702639997	4539437.5	2.3862964776715782E8	3	7635	0.22429259984682304	1.716918834289314	121.07120834127998	418.89825439453125	418.918212890625
895	418.92901611328125	34.5819419288					1	DETECTED	418.9290 m/z @34.58 [151020OFc1_NvH-0949-Control-29.raw]	418.92901611328125	34.5819419288	0.0073772776	99.9961290864	99.9887518088	385876.9375	1.3813409197907937E8	0	7635	0.09942224585411452	3.2273941843767644	0.2398103003509502	418.9190368652344	418.9383850097656
896	418.9429016113281	13.2011680549333					1	DETECTED	418.9429 m/z @13.20 [151020OFc1_NvH-0949-Control-29.raw]	418.9429016113281	13.2011680549333	0.0192839784	99.9961290864	99.976845108	265297.375	1.493316442132717E8	0	7635	0.10912258364463234	5.009795107659035	0.6790323489390042	418.93914794921875	418.951416015625
897	418.9615478515625	22.4807491437333					1	DETECTED	418.9615 m/z @22.48 [151020OFc1_NvH-0949-Control-29.raw]	418.9615478515625	22.4807491437333	0.329913756266667	99.8191143493333	99.48920059306664	615246.0	1.676332738471194E8	4	7635	0.08050404014427315	0.5256779999896138	0.07859259830925891	418.9519348144531	418.9644775390625
898	418.9745178222656	15.4643472218667					1	DETECTED	418.9745 m/z @15.46 [151020OFc1_NvH-0949-Control-29.raw]	418.9745178222656	15.4643472218667	0.0534457296	99.9961290864	99.9426833568	1426826.625	1.6731287188745615E8	2	7635	0.23787253638040973	1.1910208531859647	114.29590115696179	418.9645690917969	418.9844970703125
899	418.98724365234375	30.7046522549333					1	DETECTED	418.9872 m/z @30.70 [151020OFc1_NvH-0949-Control-29.raw]	418.98724365234375	30.7046522549333	0.0192839784	99.719727768	99.7004437896	232798.53125	1.9337248425175852E8	4	7635	1.6753703160561848	1.6360926382368195	0.09250803415829312	418.9845275878906	418.99658203125
900	419.01129150390625	33.2101346394667					1	DETECTED	419.0113 m/z @33.21 [151020OFc1_NvH-0949-Control-29.raw]	419.01129150390625	33.2101346394667	0.0073772776	99.9631213045333	99.9557440269333	58054.96875	1.36499443661149E8	0	7635	92.55339400373046	1.5059868582358518	2.0311672192063464	419.0014343261719	419.02093505859375
901	419.033203125	33.4988106736					1	DETECTED	419.0332 m/z @33.50 [151020OFc1_NvH-0949-Control-29.raw]	419.033203125	33.4988106736	3.8588227296	99.6532039736	95.794381244	253004.65625	1.3932770323123312E8	0	7635	0.08423626761703673	1.190309370012423	13.134597542066171	419.0233459472656	419.0427551269531
902	419.1175231933594	61.6627114157333					1	DETECTED	419.1175 m/z @61.66 [151020OFc1_NvH-0949-Control-29.raw]	419.1175231933594	61.6627114157333	0.0645910789333333	99.9961290864	99.93153800746667	91925.6015625	1.9398357272423068E8	0	7635	88.79658254440878	0.769452274092687	0.5459212457995076	419.1089782714844	419.12628173828125
903	419.16998291015625	91.0785342253333					1	DETECTED	419.1700 m/z @91.08 [151020OFc1_NvH-0949-Control-29.raw]	419.16998291015625	91.0785342253333	6.0490919376	99.5727438549333	93.5236519173333	171650.25	1.2657321968604998E8	0	7635	0.09013884363139368	0.5499486377956956	1.6297119272269578	419.16082763671875	419.1798400878906
904	419.1907653808594	28.7372974234667					1	DETECTED	419.1908 m/z @28.74 [151020OFc1_NvH-0949-Control-29.raw]	419.1907653808594	28.7372974234667	3.6064293824	96.9531965493333	93.3467671669333	135226.5	1.4684888041885516E8	0	7635	19.048200784610216	2.23806273210282	4.946453327294127	419.1809387207031	419.1929931640625
905	419.20306396484375	22.0353394882667					1	DETECTED	419.2031 m/z @22.04 [151020OFc1_NvH-0949-Control-29.raw]	419.20306396484375	22.0353394882667	2.95565519386667	98.3361481034667	95.38049290960002	928424.8125	1.6359178897273147E8	2	7635	0.10064704875236785	1.217901535407702	0.09963896919844674	419.1930847167969	419.2065124511719
906	419.2165222167969	37.9111791552					1	DETECTED	419.2165 m/z @37.91 [151020OFc1_NvH-0949-Control-29.raw]	419.2165222167969	37.9111791552	3.00227966106667	99.4395643232	96.43728466213334	2913328.25	2.712970372870408E8	2	7635	17.61998796004349	0.5173936978327549	0.01456375767622511	419.20654296875	419.2169494628906
907	419.2269592285156	24.7395427098667					1	DETECTED	419.2270 m/z @24.74 [151020OFc1_NvH-0949-Control-29.raw]	419.2269592285156	24.7395427098667	2.64327351866667	93.5656623402667	90.92238882160002	1.6647033E7	6.747455634378264E8	2	7635	0.21592679176844243	0.5777736955249165	0.3243311011018917	419.21697998046875	419.2369384765625
908	419.24481201171875	42.5253978394667					1	DETECTED	419.2448 m/z @42.53 [151020OFc1_NvH-0949-Control-29.raw]	419.24481201171875	42.5253978394667	3.0117657576	96.4075399424	93.3957741848	4407189.5	3.059263976261948E8	2	7635	16.270298512157467	0.5138435021591968	0.7648804078318064	419.2369689941406	419.2547912597656
909	419.2605285644531	18.4520675693333					1	DETECTED	419.2605 m/z @18.45 [151020OFc1_NvH-0949-Control-29.raw]	419.2605285644531	18.4520675693333	2.9929360984	95.2095997666667	92.2166636682667	522589.96875	1.7129178371581867E8	3	7635	5.017575916803201	0.5187252641868484	1.5264061766693136	419.25482177734375	419.26953125
910	419.2768859863281	13.1807974802667					1	DETECTED	419.2769 m/z @13.18 [151020OFc1_NvH-0949-Control-29.raw]	419.2768859863281	13.1807974802667	3.6547498	94.9952250328	91.34047523279999	123203.953125	1.670082163073452E8	0	7635	9.40110206323593	4.920212604809916	8.475219327442538	419.2705383300781	419.28558349609375
911	419.3157653808594	90.9901414					1	DETECTED	419.3158 m/z @90.99 [151020OFc1_NvH-0949-Control-29.raw]	419.3157653808594	90.9901414	0.0073772776	99.9961290864	99.9887518088	839607.6875	2.6190974585056397E8	2	7635	1.159885818106389	0.5012737309671371	0.009634271658403368	419.3070068359375	419.3246765136719
912	419.4170837402344	9.9504678272					1	DETECTED	419.4171 m/z @9.95 [151020OFc1_NvH-0949-Control-29.raw]	419.4170837402344	9.9504678272	2.15083933866667	97.4169711722667	95.26613183360003	293774.53125	1.3373168477982968E8	0	7635	0.09502171625897837	0.567461633343583	6.0786184705616	419.4072570800781	419.4268798828125
913	419.44268798828125	36.0152524477333					1	DETECTED	419.4427 m/z @36.02 [151020OFc1_NvH-0949-Control-29.raw]	419.44268798828125	36.0152524477333	3.2174046832	84.0134079274667	80.7960032442667	311635.6875	1.3028306127732904E8	0	7635	0.13079805518503917	1.5436468677748147	0.01742720715563205	419.43280029296875	419.45257568359375
914	419.4637145996094	22.4646019152					1	DETECTED	419.4637 m/z @22.46 [151020OFc1_NvH-0949-Control-29.raw]	419.4637145996094	22.4646019152	3.5624299688	99.1407301986667	95.5783002298667	375591.25	1.5643075196066663E8	4	7635	23.97357810897536	0.5682107591695702	63.20764352004643	419.4538269042969	419.47369384765625
915	419.4755554199219	15.4953736365333					1	DETECTED	419.4756 m/z @15.50 [151020OFc1_NvH-0949-Control-29.raw]	419.4755554199219	15.4953736365333	4.6454743032	97.1966983010667	92.5512239978667	284988.9375	1.3496100158532718E8	0	7635	0.11477307686043758	0.7613185810447605	2.864654233006356	419.4737243652344	419.48553466796875
916	419.48834228515625	30.6908899144					1	DETECTED	419.4883 m/z @30.69 [151020OFc1_NvH-0949-Control-29.raw]	419.48834228515625	30.6908899144	3.8680036312	99.8745882192	96.00658458800001	192066.234375	1.3720050535713166E8	0	7635	12.230322170059292	1.7896393321424902	1567.4635999978773	419.4856262207031	419.49737548828125
917	419.5052795410156	26.0758505192					1	DETECTED	419.5053 m/z @26.08 [151020OFc1_NvH-0949-Control-29.raw]	419.5052795410156	26.0758505192	1.49484495626667	95.1784109989333	93.68356604266663	184758.265625	1.3717038469969898E8	0	7635	17.6383778338082	1.9056089020201799	0.020265992812436063	419.4985656738281	419.5148010253906
918	419.5375061035156	17.7144985930667					1	DETECTED	419.5375 m/z @17.71 [151020OFc1_NvH-0949-Control-29.raw]	419.5375061035156	17.7144985930667	3.97095496106667	99.0410546034667	95.07009964240004	794186.625	1.4429914241398403E8	3	7635	4.434514208285968	3.140599410291228	3.1164862764029313	419.52752685546875	419.54052734375
919	419.5505676269531	20.3506293218667					1	DETECTED	419.5506 m/z @20.35 [151020OFc1_NvH-0949-Control-29.raw]	419.5505676269531	20.3506293218667	5.05596356586667	90.1575633594667	85.10159979360003	879650.6875	1.7184987672216704E8	3	7635	0.14879831105366037	0.576954364109761	0.6994672078241926	419.5406494140625	419.552734375
920	419.562744140625	36.2115690410667					1	DETECTED	419.5627 m/z @36.21 [151020OFc1_NvH-0949-Control-29.raw]	419.562744140625	36.2115690410667	2.03604917786667	96.9531965493333	94.91714737146663	1507838.875	1.9597457306944624E8	3	7635	0.20013242062095316	0.6389897049763538	0.02842620056046623	419.5527648925781	419.5727233886719
921	419.57537841796875	47.3612145082667					1	DETECTED	419.5754 m/z @47.36 [151020OFc1_NvH-0949-Control-29.raw]	419.57537841796875	47.3612145082667	3.6547498	84.3308708224	80.6761210224	1120094.375	1.9101092353720856E8	3	7635	21.036875214592268	0.5317022681278784	0.01362041555659026	419.57275390625	419.5852966308594
922	419.5870361328125	35.9305017632					1	DETECTED	419.5870 m/z @35.93 [151020OFc1_NvH-0949-Control-29.raw]	419.5870361328125	35.9305017632	3.9990570592	52.9428639981333	48.9438069389333	280629.875	8.773943718366632E7	0	7635	4.606309966089768	0.8438028950593602	0.46502178374850994	419.58538818359375	419.59698486328125
923	419.6174621582031	9.93979243946667					1	DETECTED	419.6175 m/z @9.94 [151020OFc1_NvH-0949-Control-29.raw]	419.6174621582031	9.93979243946667	3.78554685146667	96.5379557552	92.75240890373333	144358.984375	1.3871940437012786E8	0	7635	0.23792219212322863	0.5127453985936447	0.9345530135646015	419.6076354980469	419.62744140625
924	419.6902770996094	17.9271129229333					1	DETECTED	419.6903 m/z @17.93 [151020OFc1_NvH-0949-Control-29.raw]	419.6902770996094	17.9271129229333	3.4872536512	99.5063135288	96.0190598776	233682.0625	1.4014511425433964E8	2	7635	0.13793081138216223	0.510809505434488	0.15515775134119508	419.6804504394531	419.6994323730469
925	419.70947265625	25.6431072189333					1	DETECTED	419.7095 m/z @25.64 [151020OFc1_NvH-0949-Control-29.raw]	419.70947265625	25.6431072189333	2.983565644	87.13269346	84.149127816	2620003.25	2.2406092931789517E8	4	7635	0.19873627592428278	1.556264015997412	1.200277055290173	419.6994934082031	419.71807861328125
926	419.72808837890625	24.7070071912					1	DETECTED	419.7281 m/z @24.71 [151020OFc1_NvH-0949-Control-29.raw]	419.72808837890625	24.7070071912	2.29381243173333	94.8296851293333	92.53587269759997	7603329.0	3.8419052726996917E8	2	7635	1.8234314527932511	14.261500736819077	0.07120687764061948	419.7181091308594	419.73785400390625
927	419.74114990234375	26.7273993602667					1	DETECTED	419.7411 m/z @26.73 [151020OFc1_NvH-0949-Control-29.raw]	419.74114990234375	26.7273993602667	3.24534385306667	95.4036290093333	92.15828515626663	349700.78125	1.437266231624353E8	0	7635	0.20950068291304902	0.502651585232665	0.010924669101937592	419.7381591796875	419.7449035644531
928	419.7550964355469	24.8415681618667					1	DETECTED	419.7551 m/z @24.84 [151020OFc1_NvH-0949-Control-29.raw]	419.7550964355469	24.8415681618667	1.20261433706667	99.0188775770667	97.81626324000004	1.1119078E7	3.533013713646309E8	2	7635	0.2388522952683516	50.259332931336374	117.10443146716918	419.7452392578125	419.76373291015625
929	419.77069091796875	13.5823204312					1	DETECTED	419.7707 m/z @13.58 [151020OFc1_NvH-0949-Control-29.raw]	419.77069091796875	13.5823204312	5.26852613706667	97.9746581986667	92.70613206160003	174831.859375	1.4292458389089206E8	0	7635	0.3783521707464459	1.1779890693270365	1.2849494796899754	419.7652587890625	419.7802734375
930	419.79119873046875	40.6526065410667					1	DETECTED	419.7912 m/z @40.65 [151020OFc1_NvH-0949-Control-29.raw]	419.79119873046875	40.6526065410667	1.0808766928	98.2598360706667	97.17895937786669	469920.1875	1.9395717155960003E8	0	7635	0.13075772062086344	0.6250809630884743	0.2451274935360609	419.7821350097656	419.80108642578125
931	419.810302734375	43.9355007597333					1	DETECTED	419.8103 m/z @43.94 [151020OFc1_NvH-0949-Control-29.raw]	419.810302734375	43.9355007597333	0.912804747466667	98.4024238869333	97.48961913946664	82264.765625	1.4296813529691768E8	0	7635	88.58818138046979	1.130948219697096	1.5973868950615704	419.8021240234375	419.8202209472656
932	419.8313903808594	35.3160582298667					1	DETECTED	419.8314 m/z @35.32 [151020OFc1_NvH-0949-Control-29.raw]	419.8313903808594	35.3160582298667	0.210125258133333	99.9851083269333	99.77498306879997	83239.1640625	1.1423822940490395E8	0	7635	64.93760332235051	1.3748524142318879	1.7506742992096755	419.8214416503906	419.8332214355469
933	419.84326171875	23.8497126909333					1	DETECTED	419.8433 m/z @23.85 [151020OFc1_NvH-0949-Control-29.raw]	419.84326171875	23.8497126909333	0.0307213005333333	99.9961290864	99.96540778586667	96287.3125	1.4024688920219818E8	0	7635	12.04396884153475	2.1393219512638355	6.1472957832072606	419.83343505859375	419.85296630859375
934	419.87481689453125	33.2266905813333					1	DETECTED	419.8748 m/z @33.23 [151020OFc1_NvH-0949-Control-29.raw]	419.87481689453125	33.2266905813333	0.0073772776	99.9961290864	99.9887518088	628203.3125	1.737090701130718E8	3	7635	20.41901381388533	10.188211726905518	0.009602137804112051	419.8648681640625	419.88092041015625
935	419.8909606933594	37.1261052016					1	DETECTED	419.8910 m/z @37.13 [151020OFc1_NvH-0949-Control-29.raw]	419.8909606933594	37.1261052016	0.0073772776	99.9187836592	99.9114063816	9006794.0	4.34682770955699E8	3	7635	0.3584438521386133	6.404864508268294	0.030000880994941505	419.8809814453125	419.90093994140625
936	419.9092712402344	47.3285981925333					1	DETECTED	419.9093 m/z @47.33 [151020OFc1_NvH-0949-Control-29.raw]	419.9092712402344	47.3285981925333	0.0073772776	99.9631213045333	99.9557440269333	575572.9375	1.683328055660522E8	3	7635	0.14810096353362212	0.5487921636448329	0.9873581328034305	419.9009704589844	419.91925048828125
937	419.9273986816406	15.6328078149333					1	DETECTED	419.9274 m/z @15.63 [151020OFc1_NvH-0949-Control-29.raw]	419.9273986816406	15.6328078149333	0.0983101064	99.9741292792	99.87581917279999	207543.625	1.5745305016671857E8	0	7635	4.148529264909039	0.5226190004283862	32.43800149563545	419.9192810058594	419.9364318847656
938	419.9386291503906	24.7576368837333					1	DETECTED	419.9386 m/z @24.76 [151020OFc1_NvH-0949-Control-29.raw]	419.9386291503906	24.7576368837333	0.0073772776	99.9961290864	99.9887518088	135002.65625	1.882020425690121E8	0	7635	0.024192127359228266	2.05052602333924	13.20500301900559	419.9375	419.94525146484375
939	419.955322265625	46.413827156					1	DETECTED	419.9553 m/z @46.41 [151020OFc1_NvH-0949-Control-29.raw]	419.955322265625	46.413827156	0.0073772776	99.9298943261333	99.9225170485333	379446.78125	1.5996653633338904E8	0	7635	0.2557953695056199	1.163785351408962	0.08126027661098832	419.9453430175781	419.9575500488281
940	419.9676208496094	33.5152163069333					1	DETECTED	419.9676 m/z @33.52 [151020OFc1_NvH-0949-Control-29.raw]	419.9676208496094	33.5152163069333	0.0073772776	99.9961290864	99.9887518088	524633.5	1.4485502660953563E8	0	7635	5.351976059496408	0.5028748563784662	0.2701783894736209	419.9576416015625	419.97760009765625
941	419.9788818359375	12.5833376061333					1	DETECTED	419.9789 m/z @12.58 [151020OFc1_NvH-0949-Control-29.raw]	419.9788818359375	12.5833376061333	5.35928971786667	99.9409960712	94.58170635333333	129686.03125	1.852371540190722E8	4	7635	0.9869565679505143	57.55733772360026	1.429292965715907	419.9776306152344	419.9809265136719
942	419.9909362792969	30.3186959301333					1	DETECTED	419.9909 m/z @30.32 [151020OFc1_NvH-0949-Control-29.raw]	419.9909362792969	30.3186959301333	0.0073772776	99.9961290864	99.9887518088	568303.4375	1.4438106403358755E8	0	7635	0.15553978596329898	0.560452168719031	0.837405992966234	419.98095703125	420.0008544921875
943	420.0050964355469	34.2860657602667					1	DETECTED	420.0051 m/z @34.29 [151020OFc1_NvH-0949-Control-29.raw]	420.0050964355469	34.2860657602667	3.1986034176	97.3394010162667	94.14079759866671	139818.734375	1.343410035059386E8	0	7635	19.066795982638702	2.1704599483874896	1.903016534004299	420.0010986328125	420.0150146484375
944	420.02703857421875	36.2561106938667					1	DETECTED	420.0270 m/z @36.26 [151020OFc1_NvH-0949-Control-29.raw]	420.02703857421875	36.2561106938667	1.3647087488	99.5173964453333	98.1526876965333	50428.00390625	1.3552324332911608E8	0	7635	89.5097709971321	1.4065454843440466	2.411885985480974	420.0174255371094	420.03076171875
945	420.169189453125	36.3370099712					1	DETECTED	420.1692 m/z @36.34 [151020OFc1_NvH-0949-Control-29.raw]	420.169189453125	36.3370099712	8.47778365386667	99.4173935661333	90.93960991226663	49879.81640625	1.463333780821429E8	0	7635	82.42188744096718	1.6321273404438772	2.2642546808877544	420.1592102050781	420.17755126953125
946	420.18756103515625	90.8358936050667					1	DETECTED	420.1876 m/z @90.84 [151020OFc1_NvH-0949-Control-29.raw]	420.18756103515625	90.8358936050667	6.29985159973333	99.4952301434667	93.19537854373337	263784.875	1.4746813726350898E8	0	7635	0.310935698056781	0.5035445818062887	0.007052700334863428	420.1776123046875	420.191162109375
947	420.201171875	26.0194467333333					1	DETECTED	420.2012 m/z @26.02 [151020OFc1_NvH-0949-Control-29.raw]	420.201171875	26.0194467333333	1.92221667893333	98.9523945557333	97.03017787679998	947927.125	1.8245183586346495E8	3	7635	1.116198887929805	0.9859175643805285	2.521464105880394	420.1911926269531	420.2103271484375
948	420.2203674316406	34.5819419288					1	DETECTED	420.2204 m/z @34.58 [151020OFc1_NvH-0949-Control-29.raw]	420.2203674316406	34.5819419288	0.839616436	98.2267759245333	97.3871594885333	1.9428186E7	7.1201053509003E8	2	7635	0.21721500194083632	0.6008692442935395	0.273092558573911	420.21038818359375	420.2303466796875
949	420.23858642578125	23.3581640912					1	DETECTED	420.2386 m/z @23.36 [151020OFc1_NvH-0949-Control-29.raw]	420.23858642578125	23.3581640912	2.97435155706667	95.3620834984	92.38773194133333	1853966.875	2.5287378159769285E8	3	7635	1.3970997225564936	1.1886626391948971	8.758885418370086	420.2303771972656	420.2467041015625
950	420.2567138671875	24.8415681618667					1	DETECTED	420.2567 m/z @24.84 [151020OFc1_NvH-0949-Control-29.raw]	420.2567138671875	24.8415681618667	3.26387296186667	98.0615483677333	94.79767540586663	5004725.0	2.4682093868035546E8	3	7635	0.2358579049612075	1.931703621635887	2.076840568878853	420.2467346191406	420.26641845703125
951	420.27081298828125	35.3160582298667					1	DETECTED	420.2708 m/z @35.32 [151020OFc1_NvH-0949-Control-29.raw]	420.27081298828125	35.3160582298667	3.44058153386667	92.3295848488	88.88900331493332	158789.546875	1.2612399003233996E8	0	7635	0.029551766149388925	1.5096897557440156	2.6219217164582416	420.2673034667969	420.2785339355469
952	420.2821960449219	5.70448762453333					1	DETECTED	420.2822 m/z @5.70 [151020OFc1_NvH-0949-Control-29.raw]	420.2821960449219	5.70448762453333	5.60634302293333	5.9795614072	0.37321838426667053	36622.6640625	278829.3088653871	0	7635	0.06644323904939053	1.9013699081879438	0.10334637796503375	420.28143310546875	420.2825012207031
953	420.2933654785156	40.6399086528					1	DETECTED	420.2934 m/z @40.64 [151020OFc1_NvH-0949-Control-29.raw]	420.2933654785156	40.6399086528	3.74878424373333	93.1128591501333	89.36407490639998	313715.6875	1.5433025210360122E8	0	7635	0.08756112443337827	1.1839985872130143	659.9755432078845	420.2857666015625	420.3030700683594
954	420.319091796875	90.9901414					1	DETECTED	420.3191 m/z @90.99 [151020OFc1_NvH-0949-Control-29.raw]	420.319091796875	90.9901414	0.0073772776	99.9961290864	99.9887518088	192678.140625	1.5220092468301868E8	0	7635	82.66837972079853	0.5186338181407265	0.03690268258037378	420.30938720703125	420.32080078125
955	420.33251953125	89.7957217608					1	DETECTED	420.3325 m/z @89.80 [151020OFc1_NvH-0949-Control-29.raw]	420.33251953125	89.7957217608	30.3903057618667	99.6310100136	69.2407042517333	207018.953125	2.0925296528088686E8	0	7635	60.8878331649244	0.5179638820514488	0.01572353073817724	420.32666015625	420.3409118652344
956	420.43994140625	24.851712172					1	DETECTED	420.4399 m/z @24.85 [151020OFc1_NvH-0949-Control-29.raw]	420.43994140625	24.851712172	3.83121053333333	97.0967160426667	93.26550550933337	67433.6171875	1.4547648809704402E8	0	7635	11.323796964939387	2.2184414794786314	6.453757048870104	420.4299621582031	420.4499206542969
957	420.47100830078125	23.2407530122667					1	DETECTED	420.4710 m/z @23.24 [151020OFc1_NvH-0949-Control-29.raw]	420.47100830078125	23.2407530122667	2.82557164773333	97.7224113157333	94.89683966799997	380942.0625	1.537814042049394E8	0	7635	0.04600493810289663	1.6606038109794197	0.2666275025649521	420.46124267578125	420.4809875488281
958	420.4922180175781	30.3186959301333					1	DETECTED	420.4922 m/z @30.32 [151020OFc1_NvH-0949-Control-29.raw]	420.4922180175781	30.3186959301333	2.881285536	99.5952857957333	96.7140002597333	338959.28125	1.398843054638422E8	0	7635	0.13137422903568563	0.5292428182969546	0.0645702410573148	420.4823303222656	420.5017395019531
959	420.5261535644531	20.9805123469333					1	DETECTED	420.5262 m/z @20.98 [151020OFc1_NvH-0949-Control-29.raw]	420.5261535644531	20.9805123469333	0.329913756266667	98.3361481034667	98.00623434720004	1377663.25	1.7512819598080954E8	3	7635	4.206228017313251	14.41042800282575	1.4530055009764384	420.5162353515625	420.5361328125
960	420.54266357421875	23.9302600690667					1	DETECTED	420.5427 m/z @23.93 [151020OFc1_NvH-0949-Control-29.raw]	420.54266357421875	23.9302600690667	1.8651175392	99.8191143493333	97.9539968101333	258817.078125	2.307756669261393E8	3	7635	14.87533715373916	0.5189445491338666	0.08807307377510169	420.5361633300781	420.5497131347656
961	420.5597229003906	37.0984694346667					1	DETECTED	420.5597 m/z @37.10 [151020OFc1_NvH-0949-Control-29.raw]	420.5597229003906	37.0984694346667	3.42188807706667	95.4251789672	92.00329089013333	2207623.5	2.69778045405372E8	2	7635	0.566002755216509	0.8789630653787021	1.6281644873248757	420.54974365234375	420.5696716308594
962	420.58203125	12.9598880613333					1	DETECTED	420.5820 m/z @12.96 [151020OFc1_NvH-0949-Control-29.raw]	420.58203125	12.9598880613333	3.47782282933333	98.6330775056	95.15525467626667	601545.1875	1.607439997839766E8	3	7635	22.190802309276574	0.9454850932655371	9.207239816487633	420.57208251953125	420.5920104980469
963	420.6786804199219	19.0588855293333					1	DETECTED	420.6787 m/z @19.06 [151020OFc1_NvH-0949-Control-29.raw]	420.6786804199219	19.0588855293333	6.07904419546667	93.8734543568	87.79441016133333	199688.625	1.183275104747E8	0	7635	0.1021402866340928	7.470639967200054	0.02490076996355309	420.6689147949219	420.6880798339844
964	420.6980895996094	25.0477976048					1	DETECTED	420.6981 m/z @25.05 [151020OFc1_NvH-0949-Control-29.raw]	420.6980895996094	25.0477976048	3.5059700216	92.9279324125333	89.42196239093329	274532.6875	1.6409303662634736E8	0	7635	0.2928806853833308	3.7802657950904655	4.54103044705857	420.6883850097656	420.70806884765625
965	420.70928955078125	32.4820097336					1	DETECTED	420.7093 m/z @32.48 [151020OFc1_NvH-0949-Control-29.raw]	420.70928955078125	32.4820097336	3.95195896746667	78.7595833837333	74.80762441626663	261454.84375	1.3395396575268507E8	0	7635	0.14010652341978158	1.5318800791595937	0.04846139504845038	420.7080993652344	420.71173095703125
966	420.72186279296875	34.5500383301333					1	DETECTED	420.7219 m/z @34.55 [151020OFc1_NvH-0949-Control-29.raw]	420.72186279296875	34.5500383301333	1.30390506773333	95.4359368168	94.13203174906667	8269055.0	3.349880805140945E8	2	7635	0.19882302806888674	0.5180628258959462	2.4741218035150108	420.7119445800781	420.7318420410156
967	420.73785400390625	47.5530894328					1	DETECTED	420.7379 m/z @47.55 [151020OFc1_NvH-0949-Control-29.raw]	420.73785400390625	47.5530894328	2.27463787306667	98.5121999376	96.23756206453334	1023075.75	1.7423719753445917E8	2	7635	4.732008557087909	0.5019706258232864	0.008658557429587039	420.73187255859375	420.7475891113281
968	420.75836181640625	24.81699162					1	DETECTED	420.7584 m/z @24.82 [151020OFc1_NvH-0949-Control-29.raw]	420.75836181640625	24.81699162	2.81589445653333	93.6707969066667	90.85490245013337	1705253.75	1.8778575763767168E8	0	7635	3.1249142284719085	1.0958580241374343	2.8723133767855287	420.7486267089844	420.7683410644531
969	420.7690734863281	27.9619603941333					1	DETECTED	420.7691 m/z @27.96 [151020OFc1_NvH-0949-Control-29.raw]	420.7690734863281	27.9619603941333	3.2824747344	97.777733276	94.49525854160001	1642235.5	1.4950180472702473E8	2	7635	0.20276408533777968	0.5164249214167114	0.032511256330740514	420.76837158203125	420.7789306640625
970	420.78729248046875	37.5869600290667					1	DETECTED	420.7873 m/z @37.59 [151020OFc1_NvH-0949-Control-29.raw]	420.78729248046875	37.5869600290667	3.06784798853333	95.6860071613333	92.61815917279996	915156.4375	1.606711156792152E8	2	7635	0.2389865034962142	6.9518427008248285	0.5647396676659632	420.7792053222656	420.7966613769531
971	420.860595703125	20.9619993309333					1	DETECTED	420.8606 m/z @20.96 [151020OFc1_NvH-0949-Control-29.raw]	420.860595703125	20.9619993309333	0.0192839784	99.8522972437333	99.8330132653333	931419.625	1.5244721198842967E8	3	7635	0.1442277879301237	0.5276850168658361	0.049931437894379774	420.8506164550781	420.8705749511719
972	420.8727111816406	36.7833022904					1	DETECTED	420.8727 m/z @36.78 [151020OFc1_NvH-0949-Control-29.raw]	420.8727111816406	36.7833022904	0.0307213005333333	99.7969937026667	99.76627240213337	176639.671875	1.13684782019443E8	0	7635	21.852044169778836	1.9525261962061693	0.1064757417895326	420.87060546875	420.87335205078125
973	420.8833923339844	41.336763708					1	DETECTED	420.8834 m/z @41.34 [151020OFc1_NvH-0949-Control-29.raw]	420.8833923339844	41.336763708	0.0073772776	99.9961290864	99.9887518088	1408257.625	1.568743934899856E8	3	7635	0.14317262939321296	0.5047073957815732	0.028066744658926866	420.8734436035156	420.8885803222656
974	420.8985900878906	19.8981870205333					1	DETECTED	420.8986 m/z @19.90 [151020OFc1_NvH-0949-Control-29.raw]	420.8985900878906	19.8981870205333	0.0073772776	99.9961290864	99.9887518088	1900951.25	2.3470443733734927E8	3	7635	0.8513881996728827	2.588818241542272	12.012147960932966	420.8886413574219	420.9084777832031
975	420.91656494140625	12.9380966056					1	DETECTED	420.9166 m/z @12.94 [151020OFc1_NvH-0949-Control-29.raw]	420.91656494140625	12.9380966056	0.0073772776	99.9961290864	99.9887518088	359331.59375	1.9801033463760996E8	0	7635	8.472187097870725	0.7803525640272021	6.374818362978114	420.90863037109375	420.9265441894531
976	420.9266357421875	25.6431072189333					1	DETECTED	420.9266 m/z @25.64 [151020OFc1_NvH-0949-Control-29.raw]	420.9266357421875	25.6431072189333	0.0073772776	99.9851083269333	99.9777310493333	159295.3125	1.3609690722447416E8	0	7635	26.292824895904708	2.2823827919156137	2.7979638887784275	420.92657470703125	420.93658447265625
977	420.94512939453125	12.0326255805333					1	DETECTED	420.9451 m/z @12.03 [151020OFc1_NvH-0949-Control-29.raw]	420.94512939453125	12.0326255805333	0.0073772776	99.9298943261333	99.9225170485333	152399.765625	1.4711171637642157E8	0	7635	0.11331623447746608	0.5004037551853759	0.5697340085501922	420.9367980957031	420.9547424316406
978	420.96478271484375	35.9807449973333					1	DETECTED	420.9648 m/z @35.98 [151020OFc1_NvH-0949-Control-29.raw]	420.96478271484375	35.9807449973333	0.0073772776	99.9741292792	99.9667520016	341512.84375	1.5141594569875196E8	0	7635	12.139962346617686	2.0734830123116796	0.006802860837554919	420.9549255371094	420.9747619628906
979	420.9887390136719	47.5402602634667					1	DETECTED	420.9887 m/z @47.54 [151020OFc1_NvH-0949-Control-29.raw]	420.9887390136719	47.5402602634667	0.0983101064	99.9519397381333	99.8536296317333	1056227.0	1.5133236713533887E8	0	7635	0.1367999397731623	0.6127952716426065	0.0064813607300545015	420.978759765625	420.9986572265625
980	421.0083923339844	39.4504036272					1	DETECTED	421.0084 m/z @39.45 [151020OFc1_NvH-0949-Control-29.raw]	421.0083923339844	39.4504036272	0.0073772776	99.6064042757333	99.5990269981333	116068.984375	1.4679597446680874E8	0	7635	1.9351061237173042	1.2175277616319071	1.4166118976739988	420.9990234375	421.0178527832031
981	421.0588073730469	18.3734961642667					1	DETECTED	421.0588 m/z @18.37 [151020OFc1_NvH-0949-Control-29.raw]	421.0588073730469	18.3734961642667	3.52480341306667	99.8191143493333	96.29431093626664	621803.125	4.8308609129757345E8	6	7635	12.935773621502744	3.383681501114978	2.1682664529514875	421.04901123046875	421.0612487792969
982	421.072998046875	40.9860777517333					1	DETECTED	421.0730 m/z @40.99 [151020OFc1_NvH-0949-Control-29.raw]	421.072998046875	40.9860777517333	0.0645910789333333	95.3401755005333	95.27558442159997	840072.8125	1.4502162401068473E8	0	7635	0.17063728655137567	1.6276906679027818	0.686619688573664	421.0653076171875	421.0817565917969
983	421.0956726074219	33.4350860546667					1	DETECTED	421.0957 m/z @33.44 [151020OFc1_NvH-0949-Control-29.raw]	421.0956726074219	33.4350860546667	9.80158386106667	99.6642748906667	89.86269102960003	44500.9375	1.2595657722933476E8	0	7635	81.90851939503818	1.9011716988338467	2.802343397667694	421.09417724609375	421.1022644042969
984	421.14642333984375	89.5255876405333					1	DETECTED	421.1464 m/z @89.53 [151020OFc1_NvH-0949-Control-29.raw]	421.14642333984375	89.5255876405333	1.19249787813333	99.2511353085333	98.05863743039998	291129.96875	1.355637240341479E8	0	7635	0.6753243753933589	0.6049081532326794	0.5040473876744846	421.1381530761719	421.1543273925781
985	421.1826171875	90.1236511088					1	DETECTED	421.1826 m/z @90.12 [151020OFc1_NvH-0949-Control-29.raw]	421.1826171875	90.1236511088	4.73157946693333	95.6969776877333	90.96539822079997	272771.0	1.3067918221306644E8	0	7635	68.23232101034215	0.5360510474728338	4.079909344651219E-4	421.17279052734375	421.18365478515625
986	421.19366455078125	12.4971345728					1	DETECTED	421.1937 m/z @12.50 [151020OFc1_NvH-0949-Control-29.raw]	421.19366455078125	12.4971345728	3.05855238746667	94.2252464448	91.16669405733333	444980.875	1.613186816319611E8	3	7635	4.88849050411412	1.092930340246336	33.5583738519486	421.1837158203125	421.1997985839844
987	421.2098388671875	21.7895819093333					1	DETECTED	421.2098 m/z @21.79 [151020OFc1_NvH-0949-Control-29.raw]	421.2098388671875	21.7895819093333	3.25458535973333	98.7433996698667	95.48881431013338	1356718.375	1.9745736397838175E8	2	7635	0.26653613815745913	0.7153522510851577	0.04614011972649776	421.1998596191406	421.21502685546875
988	421.22503662109375	39.3851374512					1	DETECTED	421.2250 m/z @39.39 [151020OFc1_NvH-0949-Control-29.raw]	421.22503662109375	39.3851374512	2.07438804853333	99.129559428	97.05517137946666	3977596.5	4.2618573427377766E8	3	7635	54.949555041717154	0.9074147041199727	5.33996360981744	421.2150573730469	421.2350158691406
989	421.24029541015625	40.9308827904					1	DETECTED	421.2403 m/z @40.93 [151020OFc1_NvH-0949-Control-29.raw]	421.24029541015625	40.9308827904	3.30092464506667	94.1374286514667	90.83650400640003	879389.375	1.9593741082113177E8	2	7635	2.1296789242880223	1.0520066791253533	0.28440986575219523	421.2350769042969	421.2502746582031
990	421.2507019042969	13.0084808765333					1	DETECTED	421.2507 m/z @13.01 [151020OFc1_NvH-0949-Control-29.raw]	421.2507019042969	13.0084808765333	6.24112581226667	46.3327553730667	40.09162956080003	154776.5	1.4504103436769298E8	0	7635	33.441961120753284	2.962134333138076	4.924268666276153	421.2503662109375	421.250732421875
991	421.2607421875	11.8784559141333					1	DETECTED	421.2607 m/z @11.88 [151020OFc1_NvH-0949-Control-29.raw]	421.2607421875	11.8784559141333	2.834942276	92.4482359216	89.6132936456	1452480.625	2.0215552781535453E8	2	7635	9.767353127167897	0.5334671131205935	1.30224125230412	421.25079345703125	421.27069091796875
992	421.27886962890625	50.3182833242667					1	DETECTED	421.2789 m/z @50.32 [151020OFc1_NvH-0949-Control-29.raw]	421.27886962890625	50.3182833242667	5.114173248	91.839725772	86.725552524	1020878.75	1.9278327299709195E8	2	7635	22.49932411544498	0.5258522657685664	0.01903995167863945	421.270751953125	421.28875732421875
993	421.2890319824219	37.5995910538667					1	DETECTED	421.2890 m/z @37.60 [151020OFc1_NvH-0949-Control-29.raw]	421.2890319824219	37.5995910538667	17.0762622258667	92.7187886712	75.6425264453333	664012.4375	2.022992637652142E8	0	7635	0.15791304460843492	2.046719241552167	3.1295218664303093	421.28887939453125	421.2973937988281
994	421.31207275390625	55.3505768517333					1	DETECTED	421.3121 m/z @55.35 [151020OFc1_NvH-0949-Control-29.raw]	421.31207275390625	55.3505768517333	0.0421084506666667	99.9851083269333	99.94299987626664	30468.052734375	9.94063662343317E7	0	7635	96.6242430317038	0.8735185595402651	0.8185054020914561	421.3050231933594	421.3220520019531
995	421.3228454589844	90.9901414					1	DETECTED	421.3228 m/z @90.99 [151020OFc1_NvH-0949-Control-29.raw]	421.3228454589844	90.9901414	0.0073772776	99.9961290864	99.9887518088	27753.44140625	9.418649870878081E7	0	7635	98.04149143999166	0.5242806008704877	0.06883145516136535	421.32208251953125	421.3238220214844
996	421.335205078125	42.5949304578667					1	DETECTED	421.3352 m/z @42.59 [151020OFc1_NvH-0949-Control-29.raw]	421.335205078125	42.5949304578667	11.7944258781333	92.3386447509333	80.5442188728	78004.0	1.4258370958225408E8	0	7635	79.5229655325029	1.3075146003581666	1.6017501983184406	421.3292541503906	421.3425598144531
997	421.352783203125	92.3077120024					1	DETECTED	421.3528 m/z @92.31 [151020OFc1_NvH-0949-Control-29.raw]	421.352783203125	92.3077120024	2.07438804853333	99.4841893122667	97.40980126373336	98950.53125	1.561315525261943E8	0	7635	0.10768482542583513	0.539766224912294	9.792902732225338	421.3432312011719	421.3565368652344
998	421.3678894042969	90.9901414					1	DETECTED	421.3679 m/z @90.99 [151020OFc1_NvH-0949-Control-29.raw]	421.3678894042969	90.9901414	3.3198159272	96.7784178925333	93.4586019653333	155340.0	1.5877900508773214E8	0	7635	0.39635578422276296	0.503553694926844	7.40241215261349	421.3613586425781	421.377197265625
999	421.40789794921875	40.8781105829333					1	DETECTED	421.4079 m/z @40.88 [151020OFc1_NvH-0949-Control-29.raw]	421.40789794921875	40.8781105829333	3.47782282933333	99.9409960712	96.46317324186667	572047.1875	1.6395274589752728E8	0	7635	0.23154649584856912	1.3583001191053348	1.9282103441789116	421.3981628417969	421.4178771972656
1000	421.4468688964844	34.2763367882667					1	DETECTED	421.4469 m/z @34.28 [151020OFc1_NvH-0949-Control-29.raw]	421.4468688964844	34.2763367882667	3.00227966106667	99.8633951741333	96.86111551306664	86341.15625	1.3341590232046147E8	0	7635	80.02232012165719	1.5778848447701048	2.15683568563328	421.43756103515625	421.456787109375
1001	421.4708557128906	18.14429254					1	DETECTED	421.4709 m/z @18.14 [151020OFc1_NvH-0949-Control-29.raw]	421.4708557128906	18.14429254	3.1053995816	99.9298943261333	96.8244947445333	6360149.0	2.6693155264403433E8	4	7635	0.18376936771863228	1.2205563855427894	1.3552785470696986	421.46087646484375	421.4808349609375
1002	421.4808654785156	30.3331167197333					1	DETECTED	421.4809 m/z @30.33 [151020OFc1_NvH-0949-Control-29.raw]	421.4808654785156	30.3331167197333	4.37073770693333	72.3561328885333	67.98539518159997	374007.03125	1.282339376375395E8	4	7635	19.489815555383636	1.0738408664324934	9.471265752922225	421.4808654785156	421.4908142089844
1003	421.5035095214844	17.6998802208					1	DETECTED	421.5035 m/z @17.70 [151020OFc1_NvH-0949-Control-29.raw]	421.5035095214844	17.6998802208	2.66214179946667	95.188729192	92.52658739253333	160186.078125	1.4001981002230433E8	0	7635	0.09887364230734974	0.5061956334199376	0.024936179658727332	421.4937438964844	421.5134582519531
1004	421.5280456542969	12.4677975805333					1	DETECTED	421.5280 m/z @12.47 [151020OFc1_NvH-0949-Control-29.raw]	421.5280456542969	12.4677975805333	2.731689264	97.1302407634667	94.3985514994667	277774.8125	1.4299109100985348E8	0	7635	1.8982327517735431	0.7564231926400444	0.9364668380387794	421.51806640625	421.5330810546875
1005	421.5433349609375	35.3160582298667					1	DETECTED	421.5433 m/z @35.32 [151020OFc1_NvH-0949-Control-29.raw]	421.5433349609375	35.3160582298667	3.44980647093333	99.5616940237333	96.11188755279997	1333480.5	1.9840339875013858E8	3	7635	19.520277375407968	0.560125806146925	0.13323479952512285	421.5334777832031	421.54931640625
1006	421.5593566894531	39.3851374512					1	DETECTED	421.5594 m/z @39.39 [151020OFc1_NvH-0949-Control-29.raw]	421.5593566894531	39.3851374512	1.75350030506667	96.3081835077333	94.55468320266664	2997550.0	2.4127749727906498E8	3	7635	16.810327666119417	0.5560055506384578	0.0132469788231954	421.5494689941406	421.5693054199219
1007	421.5740966796875	41.0227105341333					1	DETECTED	421.5741 m/z @41.02 [151020OFc1_NvH-0949-Control-29.raw]	421.5740966796875	41.0227105341333	2.8998146456	70.479983064	67.58016841839999	406541.3125	1.3454818550214598E8	0	7635	1.4318276536232517	0.7487500899161033	10.691002949847979	421.56939697265625	421.58404541015625
1008	421.59112548828125	21.2173302506667					1	DETECTED	421.5911 m/z @21.22 [151020OFc1_NvH-0949-Control-29.raw]	421.59112548828125	21.2173302506667	2.81589445653333	95.2305994666667	92.41470501013337	114645.78125	1.3481558489238468E8	0	7635	34.76395142823418	2.886128739891634	9.0452577332669	421.5841369628906	421.6005859375
1009	421.61663818359375	36.2561106938667					1	DETECTED	421.6166 m/z @36.26 [151020OFc1_NvH-0949-Control-29.raw]	421.61663818359375	36.2561106938667	4.06317876053333	99.2955846053333	95.23240584479997	59881.77734375	1.329449551683407E8	0	7635	29.803194423617015	1.4790887335457934	1.9581774670915868	421.6081848144531	421.6261291503906
1010	421.6946105957031	27.6172310034667					1	DETECTED	421.6946 m/z @27.62 [151020OFc1_NvH-0949-Control-29.raw]	421.6946105957031	27.6172310034667	4.86439268906667	99.9298943261333	95.06550163706662	169290.609375	1.3670785998930356E8	0	7635	0.07220248116964001	2.8791700537618294	15.189679714634652	421.6848449707031	421.7010192871094
1011	421.7110900878906	29.4363437266667					1	DETECTED	421.7111 m/z @29.44 [151020OFc1_NvH-0949-Control-29.raw]	421.7110900878906	29.4363437266667	2.8998146456	94.3283305602667	91.4285159146667	4599923.5	2.2885374821717712E8	0	7635	8.088747689917149	0.5445931443518949	0.10740002994105585	421.70111083984375	421.71112060546875
1012	421.72113037109375	18.14429254					1	DETECTED	421.7211 m/z @18.14 [151020OFc1_NvH-0949-Control-29.raw]	421.72113037109375	18.14429254	3.3198159272	98.9856587776	95.6658428504	6246100.5	4.226380548236153E8	2	7635	11.306704037886849	0.6775603721300771	0.32795658498303754	421.7111511230469	421.7311096191406
1013	421.73126220703125	30.2730360898667					1	DETECTED	421.7313 m/z @30.27 [151020OFc1_NvH-0949-Control-29.raw]	421.73126220703125	30.2730360898667	3.98016480293333	81.4638198037333	77.48365500079997	1303900.625	2.0102514194794378E8	2	7635	17.075718771685636	0.8739458688891221	0.015003147216482039	421.731201171875	421.7411804199219
1014	421.7438049316406	36.3164531813333					1	DETECTED	421.7438 m/z @36.32 [151020OFc1_NvH-0949-Control-29.raw]	421.7438049316406	36.3164531813333	4.09356167786667	91.7737949816	87.68023330373333	546955.9375	1.6110173007178834E8	2	7635	20.410520257099826	0.527281506695136	1.094456239700494	421.74127197265625	421.74884033203125
1015	421.75885009765625	27.8852754176					1	DETECTED	421.7589 m/z @27.89 [151020OFc1_NvH-0949-Control-29.raw]	421.75885009765625	27.8852754176	3.79472545066667	96.3305185456	92.53579309493333	9.163564E7	1.7774886280449657E9	2	7635	0.24298903531407845	1.305001928631566	1.3686534575746474	421.7488708496094	421.7685546875
1016	421.77020263671875	29.545971568					1	DETECTED	421.7702 m/z @29.55 [151020OFc1_NvH-0949-Control-29.raw]	421.77020263671875	29.545971568	7.6039272848	97.8979066682667	90.2939793834667	1802697.125	2.2217911941688254E8	2	7635	0.9491411210937493	40.49096031269647	0.8690118213149057	421.7689208984375	421.7801818847656
1017	421.7807922363281	50.3371582610667					1	DETECTED	421.7808 m/z @50.34 [151020OFc1_NvH-0949-Control-29.raw]	421.7807922363281	50.3371582610667	6.8118334	97.8432158688	91.0313824688	475274.46875	1.3889033015673625E8	0	7635	0.15684657900502685	1.2378624259448172	0.01390913733046889	421.7802734375	421.7907409667969
1018	421.8133544921875	31.7672301202667					1	DETECTED	421.8134 m/z @31.77 [151020OFc1_NvH-0949-Control-29.raw]	421.8133544921875	31.7672301202667	0.818645473333333	99.9961290864	99.17748361306667	67891.96875	1.348974670684712E8	0	7635	29.12232912320093	1.6460010898831143	2.290667295598471	421.8086853027344	421.8233337402344
1019	421.8243408203125	43.0604333861333					1	DETECTED	421.8243 m/z @43.06 [151020OFc1_NvH-0949-Control-29.raw]	421.8243408203125	43.0604333861333	1.31409231493333	99.9851083269333	98.67101601199997	44416.04296875	1.2978203519805078E8	0	7635	96.03720415850228	1.1909226683938472	1.4127715170048336	421.8233642578125	421.82611083984375
1020	421.83673095703125	33.8701060213333					1	DETECTED	421.8367 m/z @33.87 [151020OFc1_NvH-0949-Control-29.raw]	421.83673095703125	33.8701060213333	0.0757017130666667	99.9961290864	99.92042737333334	123999.8125	1.5191429337058702E8	0	7635	85.98732169441972	1.8089840677436715	2.6194225824401363	421.826904296875	421.8465881347656
1021	421.8479919433594	17.3827297072					1	DETECTED	421.8480 m/z @17.38 [151020OFc1_NvH-0949-Control-29.raw]	421.8479919433594	17.3827297072	1.0603724584	99.9961290864	98.93575662800001	120483.0703125	1.2978115425609589E8	0	7635	8.651207592193424	6.304362025757369	11.68840564847209	421.8467712402344	421.85467529296875
1022	421.86468505859375	49.5353191688					1	DETECTED	421.8647 m/z @49.54 [151020OFc1_NvH-0949-Control-29.raw]	421.86468505859375	49.5353191688	0.0073772776	99.8855733253333	99.8781960477333	1563031.125	1.7979659758041736E8	3	7635	0.1286861870243854	0.5300612624784907	0.012147147536450511	421.8547058105469	421.8746643066406
1023	421.877685546875	35.3297686106667					1	DETECTED	421.8777 m/z @35.33 [151020OFc1_NvH-0949-Control-29.raw]	421.877685546875	35.3297686106667	0.0073772776	99.9851083269333	99.9777310493333	1173582.0	1.6783805719702023E8	3	7635	0.607639962719901	0.6406895648909959	0.2939187004338841	421.87469482421875	421.8876647949219
1024	421.90069580078125	22.6026126008					1	DETECTED	421.9007 m/z @22.60 [151020OFc1_NvH-0949-Control-29.raw]	421.90069580078125	22.6026126008	0.0073772776	99.9851083269333	99.9777310493333	1429577.875	1.940090359649623E8	3	7635	8.975178012728406	4.095976070756929	78.99223136475358	421.8907165527344	421.9106750488281
1025	421.91217041015625	40.7720717917333					1	DETECTED	421.9122 m/z @40.77 [151020OFc1_NvH-0949-Control-29.raw]	421.91217041015625	40.7720717917333	0.0307213005333333	99.9851083269333	99.95438702639997	428986.78125	1.5166601634054723E8	0	7635	0.2240460069017658	0.6591876077091748	2.534496591944405	421.91070556640625	421.922119140625
1026	421.93109130859375	41.2685014848					1	DETECTED	421.9311 m/z @41.27 [151020OFc1_NvH-0949-Control-29.raw]	421.93109130859375	41.2685014848	0.0073772776	99.9851083269333	99.9777310493333	183110.703125	1.486798884804836E8	0	7635	0.05802210458133317	1.2169328207111858	2.094577371873272	421.9222412109375	421.9391784667969
1027	421.9492492675781	29.7887582277333					1	DETECTED	421.9492 m/z @29.79 [151020OFc1_NvH-0949-Control-29.raw]	421.9492492675781	29.7887582277333	0.0073772776	99.9519397381333	99.9445624605333	257772.734375	1.431506823273443E8	0	7635	0.13970514160960334	2.0186253226111934	0.5532525127603878	421.9393310546875	421.959228515625
1028	421.9715881347656	18.1541480744					1	DETECTED	421.9716 m/z @18.15 [151020OFc1_NvH-0949-Control-29.raw]	421.9715881347656	18.1541480744	0.0073772776	99.8633951741333	99.8560178965333	3109073.0	2.7544722859443563E8	4	7635	0.22135805447483747	32.302336897592355	1.8367654418609929	421.96160888671875	421.9814453125
1029	421.989501953125	25.6603300506667					1	DETECTED	421.9895 m/z @25.66 [151020OFc1_NvH-0949-Control-29.raw]	421.989501953125	25.6603300506667	0.14387818	99.9961290864	99.8522509064	1110293.875	1.6081181078173292E8	0	7635	0.10554333085774914	0.9696984959576604	0.4322377742231928	421.9815979003906	421.9991455078125
1030	422.0041198730469	17.6808325581333					1	DETECTED	422.0041 m/z @17.68 [151020OFc1_NvH-0949-Control-29.raw]	422.0041198730469	17.6808325581333	6.62905630613333	96.832802464	90.20374615786666	82008.6640625	1.448018401532061E8	0	7635	9.129955766754588	4.080961471760842	7.161922943521685	421.99969482421875	422.0096740722656
1031	422.0197448730469	24.2250501973333					1	DETECTED	422.0197 m/z @24.23 [151020OFc1_NvH-0949-Control-29.raw]	422.0197448730469	24.2250501973333	0.154902562933333	99.1736969768	99.01879441386667	490832.0	1.420369227654338E8	0	7635	0.14966923626246853	0.7984923105098704	0.010836607959516856	422.0097961425781	422.0292053222656
1032	422.04296875	25.7250476805333					1	DETECTED	422.0430 m/z @25.73 [151020OFc1_NvH-0949-Control-29.raw]	422.04296875	25.7250476805333	1.1723649656	99.9519397381333	98.77957477253331	499899.125	2.833308451139729E8	2	7635	0.550569776037328	59.972590633892466	40.95391762587156	422.0335998535156	422.0527648925781
1033	422.0628662109375	18.2601218346667					1	DETECTED	422.0629 m/z @18.26 [151020OFc1_NvH-0949-Control-29.raw]	422.0628662109375	18.2601218346667	0.4672602616	99.8522972437333	99.3850369821333	105778.78125	1.3683166136598143E8	0	7635	0.47852495401468076	4.402653464800436	0.06413804710529829	422.0550537109375	422.0721740722656
1034	422.1003723144531	91.7737949816					1	DETECTED	422.1004 m/z @91.77 [151020OFc1_NvH-0949-Control-29.raw]	422.1003723144531	91.7737949816	8.438783984	98.3582891157333	89.9195051317333	119743.1171875	1.4774418637562922E8	0	7635	0.11532791150992239	0.5395061694677338	0.0014774390071069373	422.0914306640625	422.1097412109375
1035	422.13031005859375	90.3669861021333					1	DETECTED	422.1303 m/z @90.37 [151020OFc1_NvH-0949-Control-29.raw]	422.13031005859375	90.3669861021333	2.5774303136	96.832802464	94.25537215039999	3034124.0	1.2909147929724479E8	0	7635	0.07298526757539037	1.170073703907159	1.3005475880371593	422.1223449707031	422.1394348144531
1036	422.1513977050781	40.3225976349333					1	DETECTED	422.1514 m/z @40.32 [151020OFc1_NvH-0949-Control-29.raw]	422.1513977050781	40.3225976349333	2.6056279088	95.7292901805333	93.1236622717333	66459.3203125	1.587971859202307E8	0	7635	87.84504749123023	1.2345061513148265	1.2959649919620575	422.14215087890625	422.1561584472656
1037	422.1664123535156	90.8466202792					1	DETECTED	422.1664 m/z @90.85 [151020OFc1_NvH-0949-Control-29.raw]	422.1664123535156	90.8466202792	3.1053995816	94.7912775514667	91.68587796986671	89325.625	1.349342628020154E8	0	7635	0.08696073427135786	0.5224789286090625	0.044957857218125175	422.1575012207031	422.1763916015625
1038	422.1899719238281	20.6267970890667					1	DETECTED	422.1900 m/z @20.63 [151020OFc1_NvH-0949-Control-29.raw]	422.1899719238281	20.6267970890667	2.97435155706667	95.2833529597333	92.30900140266664	739182.9375	1.528350274702372E8	3	7635	0.13504417337417607	374.03053467668843	0.01446151413474383	422.1802673339844	422.1931457519531
1039	422.20318603515625	90.1236511088					1	DETECTED	422.2032 m/z @90.12 [151020OFc1_NvH-0949-Control-29.raw]	422.20318603515625	90.1236511088	2.53951814746667	98.3361481034667	95.79662995600003	2194030.25	2.4703876200175557E8	0	7635	42.303064194502596	0.5049741956063153	0.007377834325967625	422.1932067871094	422.2131652832031
1040	422.21319580078125	29.5925851901333					1	DETECTED	422.2132 m/z @29.59 [151020OFc1_NvH-0949-Control-29.raw]	422.21319580078125	29.5925851901333	4.4357750672	92.0393544952	87.603579428	1040030.625	2.0394471742230967E8	2	7635	8.745739400088738	0.5332704487092649	0.02767382328833639	422.21319580078125	422.21783447265625
1041	422.22784423828125	27.7155003192					1	DETECTED	422.2278 m/z @27.72 [151020OFc1_NvH-0949-Control-29.raw]	422.22784423828125	27.7155003192	1.8939318976	99.2731972664	97.3792653688	3021524.5	4.129451024507583E8	3	7635	31.415307557583454	0.6866967207310668	0.4568189841726437	422.2178649902344	422.2378234863281
1042	422.23785400390625	15.6099937677333					1	DETECTED	422.2379 m/z @15.61 [151020OFc1_NvH-0949-Control-29.raw]	422.23785400390625	15.6099937677333	3.08661471173333	98.6005342992	95.51391958746667	1771577.625	2.6567788951122618E8	2	7635	53.41413433624405	4.344900136014223	110.11256050558335	422.23785400390625	422.2478332519531
1043	422.2583312988281	27.8852754176					1	DETECTED	422.2583 m/z @27.89 [151020OFc1_NvH-0949-Control-29.raw]	422.2583312988281	27.8852754176	0.529777889066667	98.4024238869333	97.87264599786664	4.5576544E7	9.769497839531739E8	2	7635	0.22912525474757217	1.1706900729402026	1.352373610712927	422.24835205078125	422.268310546875
1044	422.26873779296875	36.4529272445333					1	DETECTED	422.2687 m/z @36.45 [151020OFc1_NvH-0949-Control-29.raw]	422.26873779296875	36.4529272445333	3.3382491872	93.0963987154667	89.7581495282667	5296192.0	2.5709312805733016E8	0	7635	0.1533115080128482	0.533610176701082	0.04978336103759302	422.2683410644531	422.2786865234375
1045	422.27899169921875	30.4400673061333					1	DETECTED	422.2790 m/z @30.44 [151020OFc1_NvH-0949-Control-29.raw]	422.27899169921875	30.4400673061333	3.03975657466667	60.6749144397333	57.63515786506663	311805.5625	1.7751765405210236E8	0	7635	31.00774752538659	1.246893049874874	2.09881293214389	422.2787780761719	422.287109375
1046	422.312255859375	90.7128091794667					1	DETECTED	422.3123 m/z @90.71 [151020OFc1_NvH-0949-Control-29.raw]	422.312255859375	90.7128091794667	12.3634406954667	91.8507654288	79.48732473333331	133475.203125	8.126332114301872E7	0	7635	0.05180604477828865	0.5072620639537491	10.410410597151445	422.309814453125	422.3203430175781
1047	422.4153137207031	9.52574708933333					1	DETECTED	422.4153 m/z @9.53 [151020OFc1_NvH-0949-Control-29.raw]	422.4153137207031	9.52574708933333	3.95195896746667	92.3490843904	88.39712542293333	640343.1875	1.5029550092101458E8	0	7635	14.813865509006948	48.26373615535233	1.329605583763909	422.4053649902344	422.4252624511719
1048	422.44952392578125	29.7998831016					1	DETECTED	422.4495 m/z @29.80 [151020OFc1_NvH-0949-Control-29.raw]	422.44952392578125	29.7998831016	3.366169404	96.6255653216	93.2593959176	164392.59375	1.518468025302129E8	0	7635	16.889659644572063	1.880986672486425	4.08267439185694	422.44012451171875	422.4591064453125
1049	422.4691162109375	21.0210904709333					1	DETECTED	422.4691 m/z @21.02 [151020OFc1_NvH-0949-Control-29.raw]	422.4691162109375	21.0210904709333	1.70420291973333	95.8810340416	94.17683112186667	339910.5	1.695496613917764E8	0	7635	22.506685674246384	0.5937544053133582	0.9513398762672914	422.4592590332031	422.4790954589844
1050	422.4794616699219	37.3642289570667					1	DETECTED	422.4795 m/z @37.36 [151020OFc1_NvH-0949-Control-29.raw]	422.4794616699219	37.3642289570667	3.25458535973333	75.5105824018667	72.25599704213337	266578.375	1.2916757767756414E8	0	7635	19.403781535080537	1.4767450026966547	0.025400705707656	422.4791564941406	422.481201171875
1051	422.4913024902344	25.6339970208					1	DETECTED	422.4913 m/z @25.63 [151020OFc1_NvH-0949-Control-29.raw]	422.4913024902344	25.6339970208	3.8680036312	96.9313510429333	93.0633474117333	586151.625	1.5029379275668362E8	0	7635	0.13242349245350837	0.6529338779805265	0.8028639282521788	422.4813537597656	422.5010986328125
1052	422.5136413574219	34.5819419288					1	DETECTED	422.5136 m/z @34.58 [151020OFc1_NvH-0949-Control-29.raw]	422.5136413574219	34.5819419288	5.672467544	96.4294169813333	90.7569494373333	139891.859375	1.3035408298881361E8	0	7635	0.2541809835281512	1.5696748448157782	2.1393496896315565	422.5041809082031	422.5138854980469
1053	422.5245666503906	20.6427156376					1	DETECTED	422.5246 m/z @20.64 [151020OFc1_NvH-0949-Control-29.raw]	422.5245666503906	20.6427156376	2.41704869973333	94.0001137221333	91.58306502239998	534350.3125	1.5112363418257877E8	0	7635	0.1033789757345005	1.079918686238909	0.1375067767347248	422.5148010253906	422.5267639160156
1054	422.5375061035156	24.3116302890667					1	DETECTED	422.5375 m/z @24.31 [151020OFc1_NvH-0949-Control-29.raw]	422.5375061035156	24.3116302890667	3.74878424373333	99.4952301434667	95.74644589973337	735707.375	1.3745806312192076E8	0	7635	0.21558384535298103	1.9950778173786192	4.068369518925292	422.5277099609375	422.5421447753906
1055	422.5521545410156	26.0758505192					1	DETECTED	422.5522 m/z @26.08 [151020OFc1_NvH-0949-Control-29.raw]	422.5521545410156	26.0758505192	3.34751200293333	94.3095643090667	90.96205230613337	2.3105024E7	4.817286939484961E8	3	7635	0.194420989379541	1.2535970841775212	1.4881228745261033	422.54217529296875	422.5621337890625
1056	422.5625	25.1141553490667					1	DETECTED	422.5625 m/z @25.11 [151020OFc1_NvH-0949-Control-29.raw]	422.5625	25.1141553490667	3.29174969733333	97.4169711722667	94.12522147493337	1150396.0	1.6776946185274333E8	3	7635	2.52750742240368	0.952989115894442	0.02456094372333764	422.5621643066406	422.5657958984375
1057	422.5758056640625	47.7474349768					1	DETECTED	422.5758 m/z @47.75 [151020OFc1_NvH-0949-Control-29.raw]	422.5758056640625	47.7474349768	2.67158356453333	72.0811296389333	69.40954607439997	2873582.5	2.631815600630956E8	3	7635	0.7040053507251116	0.5153294758300139	0.052902535644372146	422.5658264160156	422.5857849121094
1058	422.58673095703125	11.544616156					1	DETECTED	422.5867 m/z @11.54 [151020OFc1_NvH-0949-Control-29.raw]	422.58673095703125	11.544616156	3.42188807706667	43.448116776	40.02622869893333	53817.85546875	6.3194379569810785E7	0	7635	3.652890751701051	2.463841477270623	0.1623074584943686	422.5859680175781	422.59271240234375
1059	422.60272216796875	41.2398625762667					1	DETECTED	422.6027 m/z @41.24 [151020OFc1_NvH-0949-Control-29.raw]	422.60272216796875	41.2398625762667	3.366169404	96.5163310016	93.15016159759999	614451.625	1.500216550783924E8	0	7635	0.11180170166769443	0.505274102469766	0.009848367067662333	422.5927734375	422.6127014160156
1060	422.6157531738281	9.56086993893333					1	DETECTED	422.6158 m/z @9.56 [151020OFc1_NvH-0949-Control-29.raw]	422.6157531738281	9.56086993893333	3.05855238746667	99.2072193296	96.14866694213332	582117.0625	1.3142027484133542E8	0	7635	0.19345881550778365	1.1791946795113937	0.9022493639677611	422.61273193359375	422.625732421875
1061	422.6762390136719	74.8227734922667					1	DETECTED	422.6762 m/z @74.82 [151020OFc1_NvH-0949-Control-29.raw]	422.6762390136719	74.8227734922667	5.82832834346667	95.6969776877333	89.86864934426663	117137.890625	1.2442385326081482E8	0	7635	0.23419088700440227	0.6512745276119496	0.0042691134652245956	422.66632080078125	422.6818542480469
1062	422.6922607421875	33.3665101965333					1	DETECTED	422.6923 m/z @33.37 [151020OFc1_NvH-0949-Control-29.raw]	422.6922607421875	33.3665101965333	3.68251405493333	92.1827195050667	88.50020545013336	185044.4375	1.421712239025678E8	0	7635	23.487692973072175	1.8819049944647521	3.0003312689245534	422.6829528808594	422.7022399902344
1063	422.7145080566406	29.4821244986667					1	DETECTED	422.7145 m/z @29.48 [151020OFc1_NvH-0949-Control-29.raw]	422.7145080566406	29.4821244986667	3.64536463466667	97.4387559152	93.79339128053334	691985.375	1.7694919380055484E8	0	7635	0.07608864015238836	0.6134917352682323	1.0802645748926103	422.70452880859375	422.723388671875
1064	422.7333984375	29.2562682904					1	DETECTED	422.7334 m/z @29.26 [151020OFc1_NvH-0949-Control-29.raw]	422.7333984375	29.2562682904	2.89063348586667	99.4506541856	96.56002069973333	7433167.0	4.0169115129677653E8	2	7635	0.18096380388491795	0.5230691492021624	0.021739293448334626	422.7234191894531	422.7433776855469
1065	422.7574157714844	14.5794216893333					1	DETECTED	422.7574 m/z @14.58 [151020OFc1_NvH-0949-Control-29.raw]	422.7574157714844	14.5794216893333	2.02665317013333	98.3143962757333	96.28774310559997	1.3411404E7	7.915984019137212E8	2	7635	13.496139890956904	1.15997626837981	98.11452370548011	422.7474365234375	422.76739501953125
1066	422.7704772949219	36.4529272445333					1	DETECTED	422.7705 m/z @36.45 [151020OFc1_NvH-0949-Control-29.raw]	422.7704772949219	36.4529272445333	5.92330850666667	68.7076720485333	62.784363541866625	2595720.25	1.4988407537659407E8	2	7635	0.15042450115482353	1.5923594257888303	1.894010754687471	422.7674865722656	422.7798767089844
1067	422.81646728515625	9.51613855706667					1	DETECTED	422.8165 m/z @9.52 [151020OFc1_NvH-0949-Control-29.raw]	422.81646728515625	9.51613855706667	1.23301574106667	93.4507012109333	92.21768546986664	390415.25	1.4564786795134374E8	0	7635	0.3374299984953417	3.932270467065392	6.051869814911619	422.8064880371094	422.8258972167969
1068	422.84033203125	24.851712172					1	DETECTED	422.8403 m/z @24.85 [151020OFc1_NvH-0949-Control-29.raw]	422.84033203125	24.851712172	0.0073772776	99.9961290864	99.9887518088	282269.90625	4.5674081952584946E8	3	7635	35.50906981370729	196.08782277534254	30.216831105861363	422.83251953125	422.8473815917969
1069	422.8588562011719	20.5950641824					1	DETECTED	422.8589 m/z @20.60 [151020OFc1_NvH-0949-Control-29.raw]	422.8588562011719	20.5950641824	3.08661471173333	96.2527341749333	93.16611946319996	188228.84375	1.2879931292536768E8	0	7635	0.13276867523071445	4.378663168872532	0.20425133521031777	422.8506164550781	422.86151123046875
1070	422.87188720703125	24.3241491504					1	DETECTED	422.8719 m/z @24.32 [151020OFc1_NvH-0949-Control-29.raw]	422.87188720703125	24.3241491504	0.0307213005333333	99.9741292792	99.94340797866667	457912.75	1.6571065228424492E8	3	7635	4.034330610962382	2.2878552150039577	0.022503621024052664	422.86212158203125	422.87591552734375
1071	422.88592529296875	26.0758505192					1	DETECTED	422.8859 m/z @26.08 [151020OFc1_NvH-0949-Control-29.raw]	422.88592529296875	26.0758505192	0.0073772776	99.9961290864	99.9887518088	1.6063118E7	4.21108337546858E8	3	7635	0.18737268932923	0.525515046121464	0.9297856124906496	422.8759460449219	422.8959045410156
1072	422.89605712890625	30.6563212973333					1	DETECTED	422.8961 m/z @30.66 [151020OFc1_NvH-0949-Control-29.raw]	422.89605712890625	30.6563212973333	0.329913756266667	99.9961290864	99.66621533013334	3849282.0	2.119777715222727E8	0	7635	12.240590827690529	1.3203035029078272	1.2751604288921725	422.89593505859375	422.9060363769531
1073	422.90997314453125	47.6172072488					1	DETECTED	422.9100 m/z @47.62 [151020OFc1_NvH-0949-Control-29.raw]	422.90997314453125	47.6172072488	0.0073772776	99.9187836592	99.9114063816	2151926.25	2.5308906769605687E8	3	7635	0.6899291585472866	0.5278625087691028	0.024133544642019247	422.90606689453125	422.9195556640625
1074	422.9212646484375	11.8692873608					1	DETECTED	422.9213 m/z @11.87 [151020OFc1_NvH-0949-Control-29.raw]	422.9212646484375	11.8692873608	0.0421084506666667	99.9851083269333	99.94299987626664	57755.32421875	1.2146105981043227E8	0	7635	0.41678392705378187	4.085815757598733	7.349356913143626	422.920166015625	422.92779541015625
1075	422.9378356933594	41.2007655162667					1	DETECTED	422.9378 m/z @41.20 [151020OFc1_NvH-0949-Control-29.raw]	422.9378356933594	41.2007655162667	0.0192839784	99.8633951741333	99.8441111957333	374722.6875	1.3226032322552274E8	0	7635	0.0914745550631082	0.5994363558898216	0.008311217787821028	422.92791748046875	422.9454040527344
1076	422.9554138183594	16.4370550930667					1	DETECTED	422.9554 m/z @16.44 [151020OFc1_NvH-0949-Control-29.raw]	422.9554138183594	16.4370550930667	0.0073772776	99.9409960712	99.9336187936	446678.3125	1.5497874794016314E8	0	7635	0.09738863051708435	0.5051441714672746	59.83192889625059	422.9454345703125	422.9653625488281
1077	422.97296142578125	13.4114347496					1	DETECTED	422.9730 m/z @13.41 [151020OFc1_NvH-0949-Control-29.raw]	422.97296142578125	13.4114347496	0.0421084506666667	99.9851083269333	99.94299987626664	260494.53125	1.4771349673555508E8	0	7635	0.18869547340640658	2.5593876186860363	2.8303833138876286	422.96563720703125	422.9827880859375
1078	422.9933776855469	33.8964408813333					1	DETECTED	422.9934 m/z @33.90 [151020OFc1_NvH-0949-Control-29.raw]	422.9933776855469	33.8964408813333	0.658182971733333	99.7639316021333	99.10574863039996	769920.625	1.5845022607108313E8	0	7635	0.07929239832873236	0.502960046502751	1.5164503884801357	422.9834289550781	423.00335693359375
1079	423.0087585449219	26.5625050066667					1	DETECTED	423.0088 m/z @26.56 [151020OFc1_NvH-0949-Control-29.raw]	423.0087585449219	26.5625050066667	0.2759140392	99.9079192501333	99.6320052109333	579074.5625	1.6077343839145628E8	0	7635	0.1392703702350957	0.5081656134048546	0.9412252357478154	423.00341796875	423.01812744140625
1080	423.0546569824219	18.2251727944					1	DETECTED	423.0547 m/z @18.23 [151020OFc1_NvH-0949-Control-29.raw]	423.0546569824219	18.2251727944	0.668855384	99.5616940237333	98.8928386397333	125358.6796875	1.5127541095800576E8	0	7635	0.3496397163456386	3.3000581181150643	5.780465490269183	423.0450134277344	423.06439208984375
1081	423.13372802734375	90.3669861021333					1	DETECTED	423.1337 m/z @90.37 [151020OFc1_NvH-0949-Control-29.raw]	423.13372802734375	90.3669861021333	9.18601730053333	95.794101776	86.60808447546668	578692.125	3.1743499650700927E8	0	7635	0.06039568434442799	0.5432969933870024	1.3628204150025	423.1239929199219	423.142578125
1082	423.169189453125	91.0013663328					1	DETECTED	423.1692 m/z @91.00 [151020OFc1_NvH-0949-Control-29.raw]	423.169189453125	91.0013663328	3.0117657576	98.787494444	95.7757286864	273560.84375	1.449736820789455E8	3	7635	0.09345175820193674	0.5496071102713044	0.0013436339424271566	423.15997314453125	423.1790771484375
1083	423.18988037109375	18.9289496874667					1	DETECTED	423.1899 m/z @18.93 [151020OFc1_NvH-0949-Control-29.raw]	423.18988037109375	18.9289496874667	1.96008075626667	97.3946997629333	95.43461900666664	440199.6875	1.571382211250438E8	0	7635	0.16801319173919893	1.0117262554809014	0.6588214540004231	423.1799621582031	423.1998596191406
1084	423.2065734863281	90.1236511088					1	DETECTED	423.2066 m/z @90.12 [151020OFc1_NvH-0949-Control-29.raw]	423.2065734863281	90.1236511088	0.6363726672	99.5840777456	98.94770507839999	392612.90625	1.6783359297966012E8	0	7635	72.14583592348181	0.5127269307818988	0.022464651119400224	423.19989013671875	423.2099914550781
1085	423.2200012207031	26.0758505192					1	DETECTED	423.2200 m/z @26.08 [151020OFc1_NvH-0949-Control-29.raw]	423.2200012207031	26.0758505192	3.2174046832	95.794101776	92.5766970928	7156046.5	3.787592301851861E8	3	7635	0.15391379400845295	4.387432563523239	4.144882164944751	423.21002197265625	423.22998046875
1086	423.2301025390625	30.6908899144					1	DETECTED	423.2301 m/z @30.69 [151020OFc1_NvH-0949-Control-29.raw]	423.2301025390625	30.6908899144	3.3754320136	96.5709387704	93.1955067568	3130704.75	3.52294896596488E8	2	7635	7.2022571083516524	0.8880658078614091	0.778486825586725	423.2300109863281	423.2400817871094
1087	423.2413024902344	35.3297686106667					1	DETECTED	423.2413 m/z @35.33 [151020OFc1_NvH-0949-Control-29.raw]	423.2413024902344	35.3297686106667	4.85475129893333	97.6566118437333	92.80186054479998	1256758.75	2.7018157151825666E8	2	7635	0.37699716829764895	0.5779789630942984	0.14586342019025542	423.2401123046875	423.243408203125
1088	423.25347900390625	29.7998831016					1	DETECTED	423.2535 m/z @29.80 [151020OFc1_NvH-0949-Control-29.raw]	423.25347900390625	29.7998831016	3.0958995904	93.8822920650667	90.7863924746667	1960886.25	2.2613532789655054E8	0	7635	0.18131826637987203	0.6791962709323023	0.3466798922135654	423.2434997558594	423.2560729980469
1089	423.2660827636719	55.2064759352					1	DETECTED	423.2661 m/z @55.21 [151020OFc1_NvH-0949-Control-29.raw]	423.2660827636719	55.2064759352	3.06784798853333	98.1613205813333	95.09347259279997	8496398.0	5.835726750069194E8	2	7635	0.21335953271444197	0.5076739126868255	0.016154792943423313	423.2561340332031	423.2760009765625
1090	423.2839660644531	7.50422189946667					1	DETECTED	423.2840 m/z @7.50 [151020OFc1_NvH-0949-Control-29.raw]	423.2839660644531	7.50422189946667	3.114791236	92.2900952728	89.1753040368	53896.30859375	1.2505916188482724E8	0	7635	0.1041641938750244	10.255211084333453	0.03801469528603489	423.2766418457031	423.29339599609375
1091	423.31097412109375	90.0185377568					1	DETECTED	423.3110 m/z @90.02 [151020OFc1_NvH-0949-Control-29.raw]	423.31097412109375	90.0185377568	51.3540172189333	92.3295848488	40.975567629866696	65262.9765625	6.61164142269408E7	0	7635	40.47507291983161	0.5298858884042883	0.049091657391921166	423.3036193847656	423.31170654296875
1092	423.3320007324219	90.1029809789333					1	DETECTED	423.3320 m/z @90.10 [151020OFc1_NvH-0949-Control-29.raw]	423.3320007324219	90.1029809789333	24.0450875584	97.9635855888	73.9184980304	111348.0078125	2.094962964508052E8	0	7635	1.238319897461821	0.5594978450177411	0.020456897113558782	423.327880859375	423.3328857421875
1093	423.346923828125	90.9901414					1	DETECTED	423.3469 m/z @90.99 [151020OFc1_NvH-0949-Control-29.raw]	423.346923828125	90.9901414	11.3078831485333	96.9531965493333	85.6453134008	159131.859375	1.606472836738371E8	0	7635	0.7305413224192705	0.5060076049636756	1.1316578565338151	423.3450012207031	423.35687255859375
1094	423.390625	18.9829907464					1	DETECTED	423.3906 m/z @18.98 [151020OFc1_NvH-0949-Control-29.raw]	423.390625	18.9829907464	4.96167908613333	94.9068075570667	89.94512847093337	534817.6875	1.5862818510775676E8	0	7635	0.1367276554823853	0.7480222627605627	17.02032682659196	423.3808898925781	423.4006042480469
1095	423.4523010253906	18.0317618848					1	DETECTED	423.4523 m/z @18.03 [151020OFc1_NvH-0949-Control-29.raw]	423.4523010253906	18.0317618848	0.0192839784	99.9409960712	99.9217120928	364141.96875	1.4341111355423334E8	0	7635	1.6258860839062024	0.838701731962294	0.08526384454763418	423.4424133300781	423.45770263671875
1096	423.4677429199219	13.4114347496					1	DETECTED	423.4677 m/z @13.41 [151020OFc1_NvH-0949-Control-29.raw]	423.4677429199219	13.4114347496	3.47782282933333	99.8745882192	96.39676538986667	2999994.5	1.7622845352165356E8	4	7635	0.14423699293030268	35.8064733765606	73.84380562986873	423.45782470703125	423.47760009765625
1097	423.4808044433594	36.5349760536					1	DETECTED	423.4808 m/z @36.53 [151020OFc1_NvH-0949-Control-29.raw]	423.4808044433594	36.5349760536	3.73037188853333	94.6075611552	90.87718926666668	379540.9375	1.472376157258809E8	0	7635	0.13949576097768812	0.5037053689620142	0.04464233847080052	423.477783203125	423.49078369140625
1098	423.4935607910156	33.8267730085333					1	DETECTED	423.4936 m/z @33.83 [151020OFc1_NvH-0949-Control-29.raw]	423.4935607910156	33.8267730085333	3.7009223592	99.7969937026667	96.09607134346669	154785.9375	1.459029197186929E8	0	7635	14.016236370188675	1.5949105049684853	3.3437843341473648	423.4908752441406	423.5031433105469
1099	423.5101318359375	16.760103224					1	DETECTED	423.5101 m/z @16.76 [151020OFc1_NvH-0949-Control-29.raw]	423.5101318359375	16.760103224	3.03975657466667	96.6255653216	93.58580874693334	144244.671875	1.2769705101120426E8	0	7635	0.09906079642757248	9.424704171858377	0.017981059919298627	423.5036315917969	423.5191955566406
1100	423.5411071777344	25.4118058258667					1	DETECTED	423.5411 m/z @25.41 [151020OFc1_NvH-0949-Control-29.raw]	423.5411071777344	25.4118058258667	3.08661471173333	95.3185548592	92.23194014746667	174855.359375	1.597955670779808E8	0	7635	12.761785701015722	2.4316244962475273	0.9805517629901961	423.5312194824219	423.5441589355469
1101	423.5542297363281	26.0758505192					1	DETECTED	423.5542 m/z @26.08 [151020OFc1_NvH-0949-Control-29.raw]	423.5542297363281	26.0758505192	3.30092464506667	95.3078467349333	92.00692208986663	1779439.25	2.2092666877962923E8	3	7635	2.665707770276626	0.5715632274634637	0.22689033009007956	423.54437255859375	423.564208984375
1102	423.5645751953125	30.6563212973333					1	DETECTED	423.5646 m/z @30.66 [151020OFc1_NvH-0949-Control-29.raw]	423.5645751953125	30.6563212973333	3.61743974	82.0164532808	78.3990135408	1145178.25	1.77328204392919E8	3	7635	23.85307104638389	1.995303652269687	1.7176142691932441	423.5642395019531	423.5745544433594
1103	423.5783996582031	45.9962339749333					1	DETECTED	423.5784 m/z @46.00 [151020OFc1_NvH-0949-Control-29.raw]	423.5783996582031	45.9962339749333	3.12434803253333	88.2831578898667	85.15880985733337	1083161.0	1.5595677774304107E8	3	7635	0.1425435332562799	0.5267170660387764	0.0612366496012891	423.5745849609375	423.5879821777344
1104	423.59112548828125	18.9386646698667					1	DETECTED	423.5911 m/z @18.94 [151020OFc1_NvH-0949-Control-29.raw]	423.59112548828125	18.9386646698667	3.30092464506667	97.1189094525333	93.81798480746663	385175.28125	1.49408988527061E8	0	7635	13.08753204197075	0.5102807140051974	1.0844133397877687	423.5884704589844	423.60052490234375
1105	423.639404296875	18.0414055650667					1	DETECTED	423.6394 m/z @18.04 [151020OFc1_NvH-0949-Control-29.raw]	423.639404296875	18.0414055650667	3.80378363226667	88.7339127136	84.93012908133333	70720.2890625	1.4363973465089038E8	0	7635	27.599065912804694	2.9825953197168027	4.965190639433605	423.6318054199219	423.6488037109375
1106	423.7022399902344	19.2247004570667					1	DETECTED	423.7022 m/z @19.22 [151020OFc1_NvH-0949-Control-29.raw]	423.7022399902344	19.2247004570667	3.1615765944	82.6603401930667	79.4987635986667	317565.5	1.4428102578998095E8	0	7635	9.312500287026023	1.1018596651582404	65.81641478081464	423.6924133300781	423.70831298828125
1107	423.71832275390625	13.4019393730667					1	DETECTED	423.7183 m/z @13.40 [151020OFc1_NvH-0949-Control-29.raw]	423.71832275390625	13.4019393730667	3.02109230453333	98.5672035536	95.54611124906667	2742539.75	2.1271642087697825E8	4	7635	0.28086190731396243	2.2577423413342497	3.5802440880094712	423.7083740234375	423.7283020019531
1108	423.7322692871094	18.6702234024					1	DETECTED	423.7323 m/z @18.67 [151020OFc1_NvH-0949-Control-29.raw]	423.7322692871094	18.6702234024	2.87196288373333	89.5838078210667	86.71184493733337	2090443.625	1.929786893318463E8	2	7635	0.27642377505850746	0.7546461013028989	119.71006675970266	423.72833251953125	423.73553466796875
1109	423.74554443359375	35.5730139346667					1	DETECTED	423.7455 m/z @35.57 [151020OFc1_NvH-0949-Control-29.raw]	423.74554443359375	35.5730139346667	3.23607567946667	99.9519397381333	96.71586405866664	4109226.5	2.803176931975561E8	3	7635	0.3123330826660009	0.6262749169742273	0.8104128616865287	423.7355651855469	423.7555236816406
1110	423.767578125	55.1963553224					1	DETECTED	423.7676 m/z @55.20 [151020OFc1_NvH-0949-Control-29.raw]	423.767578125	55.1963553224	1.78282857333333	98.0176245818667	96.23479600853337	4096955.0	2.695256258023137E8	0	7635	0.2177418718537325	1.5824637690176917	0.008798348065149765	423.7575988769531	423.7774353027344
1111	423.791259765625	18.9829907464					1	DETECTED	423.7913 m/z @18.98 [151020OFc1_NvH-0949-Control-29.raw]	423.791259765625	18.9829907464	1.47517414453333	98.1832975357333	96.70812339119998	244463.734375	1.382265830560474E8	0	7635	0.039665865057148864	0.5058854734673255	0.007410913059625668	423.78228759765625	423.801025390625
1112	423.81298828125	37.1586485053333					1	DETECTED	423.8130 m/z @37.16 [151020OFc1_NvH-0949-Control-29.raw]	423.81298828125	37.1586485053333	1.514815144	99.9631213045333	98.4483061605333	48844.80078125	1.4223259913551313E8	0	7635	98.52515552984403	1.3564674346778534	1.6955253695194508	423.80328369140625	423.8175354003906
1113	423.84466552734375	16.703710492					1	DETECTED	423.8447 m/z @16.70 [151020OFc1_NvH-0949-Control-29.raw]	423.84466552734375	16.703710492	0.0073772776	99.9961290864	99.9887518088	86611.3046875	1.4763566151916763E8	0	7635	28.66472704815405	3.5599665261759026	5.819759009306451	423.8381042480469	423.8545837402344
1114	423.855712890625	14.7886630501333					1	DETECTED	423.8557 m/z @14.79 [151020OFc1_NvH-0949-Control-29.raw]	423.855712890625	14.7886630501333	0.0073772776	99.0744599005333	99.0670826229333	68247.796875	1.4476188136406255E8	0	7635	14.612140527149325	3.6964449836109083	6.042282942493041	423.8547058105469	423.8616943359375
1115	423.8719177246094	20.3506293218667					1	DETECTED	423.8719 m/z @20.35 [151020OFc1_NvH-0949-Control-29.raw]	423.8719177246094	20.3506293218667	0.0307213005333333	99.8522972437333	99.82157594319997	91137.6484375	1.47724542187941E8	3	7635	11.850549981707697	3.2727512059058124	7.117667966938461	423.8619689941406	423.8727111816406
1116	423.8827209472656	29.1818005509333					1	DETECTED	423.8827 m/z @29.18 [151020OFc1_NvH-0949-Control-29.raw]	423.8827209472656	29.1818005509333	0.0073772776	99.9961290864	99.9887518088	554346.5	1.6083205494165158E8	0	7635	8.961329166643974	0.5762759754149953	30.391256211567878	423.87274169921875	423.8884582519531
1117	423.8984680175781	13.811440988					1	DETECTED	423.8985 m/z @13.81 [151020OFc1_NvH-0949-Control-29.raw]	423.8984680175781	13.811440988	0.0073772776	99.9298943261333	99.9225170485333	3229242.25	2.649104679701266E8	3	7635	3.5955127969702545	36.64495779914276	1.618664234633281	423.88848876953125	423.90838623046875
1118	423.91259765625	46.0484208138667					1	DETECTED	423.9126 m/z @46.05 [151020OFc1_NvH-0949-Control-29.raw]	423.91259765625	46.0484208138667	0.0192839784	99.9519397381333	99.93265575973331	817916.5	1.611422337305021E8	0	7635	0.056648684268225225	0.5318626566409711	0.004871413546811874	423.9084777832031	423.9225769042969
1119	423.9303894042969	38.4313544237333					1	DETECTED	423.9304 m/z @38.43 [151020OFc1_NvH-0949-Control-29.raw]	423.9303894042969	38.4313544237333	0.0073772776	99.9409960712	99.9336187936	178071.625	1.474302656047739E8	0	7635	15.141064205782772	1.509451777474514	2.014423577564981	423.922607421875	423.940185546875
1120	423.9534606933594	19.1481555949333					1	DETECTED	423.9535 m/z @19.15 [151020OFc1_NvH-0949-Control-29.raw]	423.9534606933594	19.1481555949333	0.0073772776	99.9519397381333	99.9445624605333	126740.2578125	1.636738795847627E8	0	7635	9.25431439367383	2.5678406986129496	2.97034086633414	423.94354248046875	423.9586486816406
1121	423.9687194824219	13.3913603736					1	DETECTED	423.9687 m/z @13.39 [151020OFc1_NvH-0949-Control-29.raw]	423.9687194824219	13.3913603736	0.0073772776	99.9961290864	99.9887518088	1437282.875	1.529165259515723E8	0	7635	0.10664987611651	1.0336953970532854	null	423.9587707519531	423.97869873046875
1122	423.98388671875	44.1943251970667					1	DETECTED	423.9839 m/z @44.19 [151020OFc1_NvH-0949-Control-29.raw]	423.98388671875	44.1943251970667	0.0073772776	99.5840777456	99.576700468	653904.625	1.6005755332046708E8	4	7635	0.16168096891278338	0.5739376267659375	0.11624475623454471	423.9787292480469	423.9938659667969
1123	424.03887939453125	37.7446668418667					1	DETECTED	424.0389 m/z @37.74 [151020OFc1_NvH-0949-Control-29.raw]	424.03887939453125	37.7446668418667	1.93165206533333	99.7087256613333	97.77707359599998	105682.625	1.3520588997943395E8	0	7635	18.11737177235929	1.3651053144521754	2.8081770792649734	424.029296875	424.04876708984375
1124	424.07830810546875	36.0499984565333					1	DETECTED	424.0783 m/z @36.05 [151020OFc1_NvH-0949-Control-29.raw]	424.07830810546875	36.0499984565333	3.4683854592	95.251024144	91.7826386848	94223.2578125	1.396249517129645E8	0	7635	32.7244598027613	1.4486612110788508	1.8639175744876402	424.0699157714844	424.08721923828125
1125	424.09130859375	53.3533116325333					1	DETECTED	424.0913 m/z @53.35 [151020OFc1_NvH-0949-Control-29.raw]	424.09130859375	53.3533116325333	8.4105512784	96.6690101792	88.25845890080001	52347.73046875	1.4515848778180233E8	0	7635	76.20851800220629	0.9818985105204274	0.9637970210408547	424.0884094238281	424.0988464355469
1126	424.1259460449219	90.3669861021333					1	DETECTED	424.1259 m/z @90.37 [151020OFc1_NvH-0949-Control-29.raw]	424.1259460449219	90.3669861021333	2.473721124	97.9635855888	95.48986446480001	320438.625	1.61386274429147E8	0	7635	0.06250911093418665	0.500641810330859	8.853874045094307E-4	424.1162414550781	424.1343078613281
1127	424.1724548339844	15.0042874778667					1	DETECTED	424.1725 m/z @15.00 [151020OFc1_NvH-0949-Control-29.raw]	424.1724548339844	15.0042874778667	4.79813960133333	97.5156634578667	92.71752385653336	100822.5625	1.4813656236073044E8	0	7635	75.64353389396027	4.542238902383309	2.2049438646842074	424.1627197265625	424.182373046875
1128	424.1988525390625	90.1129620098667					1	DETECTED	424.1989 m/z @90.11 [151020OFc1_NvH-0949-Control-29.raw]	424.1988525390625	90.1129620098667	3.6064293824	97.1189094525333	93.51248007013331	198325.625	1.5757637598714074E8	0	7635	74.35375594196093	0.5092843426595746	0.02712231293634321	424.1888732910156	424.2013244628906
1129	424.2113342285156	26.4339089538667					1	DETECTED	424.2113 m/z @26.43 [151020OFc1_NvH-0949-Control-29.raw]	424.2113342285156	26.4339089538667	2.81589445653333	98.5229893573333	95.70709490079997	4728071.0	3.005063544826449E8	2	7635	0.252238925402402	0.8987479078000032	19.52904851228334	424.2013854980469	424.2213134765625
1130	424.2222900390625	14.9946004984					1	DETECTED	424.2223 m/z @14.99 [151020OFc1_NvH-0949-Control-29.raw]	424.2222900390625	14.9946004984	2.50197883093333	96.418412876	93.91643404506668	1368120.25	2.3049757128174174E8	3	7635	0.3892596933876149	1.3043762197794406	0.21804813982861304	424.2213439941406	424.2272644042969
1131	424.2372741699219	32.8312345992					1	DETECTED	424.2373 m/z @32.83 [151020OFc1_NvH-0949-Control-29.raw]	424.2372741699219	32.8312345992	1.70420291973333	96.5602538221333	94.85605090239997	3322777.5	4.175036846514943E8	2	7635	26.9710961560167	0.974522276415786	1.6901574337716503	424.227294921875	424.24725341796875
1132	424.2473449707031	35.5493204906667					1	DETECTED	424.2473 m/z @35.55 [151020OFc1_NvH-0949-Control-29.raw]	424.2473449707031	35.5493204906667	3.1053995816	97.5488880122667	94.4434884306667	1958940.75	2.0254703147478047E8	3	7635	34.20724717262779	1.3911440059340445	0.4751774795062145	424.2472839355469	424.25732421875
1133	424.2691650390625	55.2454009301333					1	DETECTED	424.2692 m/z @55.25 [151020OFc1_NvH-0949-Control-29.raw]	424.2691650390625	55.2454009301333	1.00923718986667	98.6330775056	97.62384031573333	1140164.25	1.8579386815076345E8	0	7635	0.15881889054029585	0.9418213688428917	1.0181321418667237	424.25921630859375	424.2791442871094
1134	424.3270568847656	91.1810182448					1	DETECTED	424.3271 m/z @91.18 [151020OFc1_NvH-0949-Control-29.raw]	424.3270568847656	91.1810182448	20.3872732984	92.9598216352	72.5725483368	165042.671875	1.5199398835576788E8	0	7635	0.2734777965859081	0.5125632807795857	9.666514356725324	424.32586669921875	424.3366394042969
1135	424.36334228515625	90.1236511088					1	DETECTED	424.3633 m/z @90.12 [151020OFc1_NvH-0949-Control-29.raw]	424.36334228515625	90.1236511088	6.94191528586667	96.6690101792	89.72709489333333	668153.1875	2.705315156508622E8	0	7635	0.18273838000929743	0.5215954556672594	18.04932940327864	424.3563232421875	424.3730773925781
1136	424.4427490234375	11.9583157872					1	DETECTED	424.4427 m/z @11.96 [151020OFc1_NvH-0949-Control-29.raw]	424.4427490234375	11.9583157872	4.2311437224	99.9079192501333	95.6767755277333	120885.9375	1.4099866454275072E8	0	7635	0.03747846089281559	6.190930829894084	1.1592634902697023	424.4336853027344	424.4493103027344
1137	424.4593505859375	37.2060519037333					1	DETECTED	424.4594 m/z @37.21 [151020OFc1_NvH-0949-Control-29.raw]	424.4593505859375	37.2060519037333	3.8966223864	99.4506541856	95.5540317992	348945.9375	1.4275190869360515E8	0	7635	21.896027841260995	1.9183260199375103	0.003220240638575088	424.44976806640625	424.4631652832031
1138	424.4731750488281	15.0042874778667					1	DETECTED	424.4732 m/z @15.00 [151020OFc1_NvH-0949-Control-29.raw]	424.4731750488281	15.0042874778667	3.22670868666667	98.4247320136	95.19802332693334	1119105.0	1.631357648885472E8	0	7635	0.15908334844596617	0.5226711138908121	101.66904203974327	424.4632263183594	424.483154296875
1139	424.4942932128906	30.2892862437333					1	DETECTED	424.4943 m/z @30.29 [151020OFc1_NvH-0949-Control-29.raw]	424.4942932128906	30.2892862437333	2.85342735386667	95.8269155626667	92.97348820880003	2969171.25	2.1189055441972494E8	2	7635	0.1628364778985798	1.0277567692686083	98.39450253306813	424.48431396484375	424.5042724609375
1140	424.5074462890625	15.0159836016					1	DETECTED	424.5074 m/z @15.02 [151020OFc1_NvH-0949-Control-29.raw]	424.5074462890625	15.0159836016	5.114173248	66.4640719352	61.349898687199996	128213.7109375	1.1700943200363854E8	0	7635	0.06106547938224871	3.997574913927892	0.1816795942790919	424.5044250488281	424.51715087890625
1141	424.53802490234375	31.9700960725333					1	DETECTED	424.5380 m/z @31.97 [151020OFc1_NvH-0949-Control-29.raw]	424.53802490234375	31.9700960725333	2.39815574453333	99.9519397381333	97.55378399359998	237645.953125	1.4675638613087708E8	0	7635	32.36146781266976	1.939021173621332	9.928809472615305E-4	424.5282287597656	424.5479431152344
1142	424.55877685546875	22.0767952466667					1	DETECTED	424.5588 m/z @22.08 [151020OFc1_NvH-0949-Control-29.raw]	424.55877685546875	22.0767952466667	3.24534385306667	95.4563054752	92.21096162213333	2343072.75	2.2523649604274762E8	3	7635	0.1366549963321333	0.5424711270976804	0.37746848868857064	424.5487976074219	424.5687561035156
1143	424.57000732421875	26.3817527346667					1	DETECTED	424.5700 m/z @26.38 [151020OFc1_NvH-0949-Control-29.raw]	424.57000732421875	26.3817527346667	6.88906203786667	53.4232896986667	46.53422766080003	209537.96875	1.2839535160829018E8	0	7635	18.104147961566483	1.6368137258848046	1.0972531216452124	424.56878662109375	424.57025146484375
1144	424.58026123046875	44.3224965722667					1	DETECTED	424.5803 m/z @44.32 [151020OFc1_NvH-0949-Control-29.raw]	424.58026123046875	44.3224965722667	3.26387296186667	91.0874557258667	87.82358276400004	4956130.0	2.2255615608520094E8	3	7635	0.16611706848740937	0.5060382534171977	0.003991312299423266	424.5703125	424.5902404785156
1145	424.5994567871094	16.1104566928					1	DETECTED	424.5995 m/z @16.11 [151020OFc1_NvH-0949-Control-29.raw]	424.5994567871094	16.1104566928	4.2691243096	95.1375655802667	90.8684412706667	149415.015625	1.3525337284862646E8	0	7635	0.17974531261098647	5.217087241774938	null	424.5905456542969	424.6087646484375
1146	424.686767578125	26.3416912224					1	DETECTED	424.6868 m/z @26.34 [151020OFc1_NvH-0949-Control-29.raw]	424.686767578125	26.3416912224	5.2594673328	84.4407736730667	79.1813063402667	197887.515625	1.2517484897785762E8	0	7635	0.08562061147173239	2.4712415784499275	0.00870423848062867	424.678955078125	424.68963623046875
1147	424.7005615234375	29.7183758376					1	DETECTED	424.7006 m/z @29.72 [151020OFc1_NvH-0949-Control-29.raw]	424.7005615234375	29.7183758376	4.0082459872	85.6944973112	81.686251324	383260.1875	1.3163285289920698E8	0	7635	0.19131326309787156	2.5743962840576584	0.017170292953467205	424.69061279296875	424.7005920410156
1148	424.71063232421875	27.8045077458667					1	DETECTED	424.7106 m/z @27.80 [151020OFc1_NvH-0949-Control-29.raw]	424.71063232421875	27.8045077458667	3.0958995904	97.5156634578667	94.4197638674667	4658486.0	3.8123487457050925E8	2	7635	1.5568518405245904	0.5829640244888653	0.10062750556377101	424.70068359375	424.7206115722656
1149	424.7306213378906	41.1299739765333					1	DETECTED	424.7306 m/z @41.13 [151020OFc1_NvH-0949-Control-29.raw]	424.7306213378906	41.1299739765333	3.3382491872	96.5928303309333	93.25458114373329	2.7979506E7	8.191862587505647E8	2	7635	0.2212344545265239	0.5233555638550519	0.034362577951918744	424.72064208984375	424.7406005859375
1150	424.7447509765625	30.2730360898667					1	DETECTED	424.7448 m/z @30.27 [151020OFc1_NvH-0949-Control-29.raw]	424.7447509765625	30.2730360898667	2.45496930933333	94.8778224424	92.42285313306667	2703063.75	2.0158733860481584E8	2	7635	0.1695498707047811	0.6523607951995533	41.15866553751041	424.7406311035156	424.7546691894531
1151	424.7652893066406	50.1603606064					1	DETECTED	424.7653 m/z @50.16 [151020OFc1_NvH-0949-Control-29.raw]	424.7652893066406	50.1603606064	1.8114369576	95.3620834984	93.5506465408	938341.3125	1.7602482237062263E8	2	7635	32.480613127166265	0.6897038986512704	0.007793177515759545	424.75531005859375	424.7745056152344
1152	424.8353576660156	48.4298863381333					1	DETECTED	424.8354 m/z @48.43 [151020OFc1_NvH-0949-Control-29.raw]	424.8353576660156	48.4298863381333	0.0073772776	99.9961290864	99.9887518088	71125.921875	1.6722505803137955E8	0	7635	73.86517112870561	1.01673395786121	1.0245052569836455	424.82562255859375	424.8437194824219
1153	424.853759765625	26.2980851216					1	DETECTED	424.8538 m/z @26.30 [151020OFc1_NvH-0949-Control-29.raw]	424.853759765625	26.2980851216	0.0073772776	99.9961290864	99.9887518088	421926.28125	1.4217885811573866E8	0	7635	0.11893900119808976	2.4633486341599458	0.00653002798401888	424.843994140625	424.8636779785156
1154	424.8692932128906	28.9681193397333					1	DETECTED	424.8693 m/z @28.97 [151020OFc1_NvH-0949-Control-29.raw]	424.8692932128906	28.9681193397333	0.0192839784	99.9631213045333	99.9438373261333	286586.78125	1.5517808095149076E8	3	7635	19.667666930424115	2.5145847838773645	0.49157830234194383	424.86376953125	424.8792419433594
1155	424.8797912597656	38.1027460778667					1	DETECTED	424.8798 m/z @38.10 [151020OFc1_NvH-0949-Control-29.raw]	424.8797912597656	38.1027460778667	0.923112886133333	99.7860540128	98.86294112666666	181202.34375	1.3948465307784894E8	0	7635	4.142565288379188	1.48008526722012	3.0633285599251914	424.87933349609375	424.8876953125
1156	424.8977355957031	38.2366550229333					1	DETECTED	424.8977 m/z @38.24 [151020OFc1_NvH-0949-Control-29.raw]	424.8977355957031	38.2366550229333	0.0073772776	99.9961290864	99.9887518088	6945894.0	2.9214150623108786E8	3	7635	0.2894595710730954	0.5102210953949052	0.009674932329242308	424.8878479003906	424.90771484375
1157	424.91436767578125	44.2907008544					1	DETECTED	424.9144 m/z @44.29 [151020OFc1_NvH-0949-Control-29.raw]	424.91436767578125	44.2907008544	0.0073772776	99.9851083269333	99.9777310493333	3500065.5	2.0872871516184926E8	3	7635	0.17097548297117982	0.5051824129706454	0.04996826695755891	424.90777587890625	424.924072265625
1158	424.9353332519531	51.1142843984					1	DETECTED	424.9353 m/z @51.11 [151020OFc1_NvH-0949-Control-29.raw]	424.9353332519531	51.1142843984	0.0073772776	99.9851083269333	99.9777310493333	150043.625	1.3785590411429772E8	0	7635	35.19782278762148	0.9711697421213971	1.3603110238722118	424.92572021484375	424.9434814453125
1159	424.9535217285156	14.2136698250667					1	DETECTED	424.9535 m/z @14.21 [151020OFc1_NvH-0949-Control-29.raw]	424.9535217285156	14.2136698250667	0.0073772776	99.9961290864	99.9887518088	318995.6875	1.4681945025755465E8	0	7635	0.04019851918671691	2.219459084809119	8.612715297117465	424.94354248046875	424.9635009765625
1160	424.9748840332031	18.7079375546667					1	DETECTED	424.9749 m/z @18.71 [151020OFc1_NvH-0949-Control-29.raw]	424.9748840332031	18.7079375546667	0.0073772776	99.9741292792	99.9667520016	644695.1875	1.6278310278018007E8	4	7635	6.253420994503484	1.3646150930940362	1.3752620092198153	424.9649658203125	424.98480224609375
1161	424.9950866699219	30.2582136656					1	DETECTED	424.9951 m/z @30.26 [151020OFc1_NvH-0949-Control-29.raw]	424.9950866699219	30.2582136656	0.722607094666667	99.3287553808	98.60614828613333	1198699.375	1.6564733452795675E8	4	7635	1.2878364361097105	0.5080038860188215	0.02189524190404021	424.985107421875	425.0048828125
1162	425.0193786621094	26.3817527346667					1	DETECTED	425.0194 m/z @26.38 [151020OFc1_NvH-0949-Control-29.raw]	425.0193786621094	26.3817527346667	0.120753704	99.9519397381333	99.83118603413331	194603.296875	1.5188003090604237E8	0	7635	0.09405555484394768	2.0092524379593195	8.143364893105423	425.0094909667969	425.0293273925781
1163	425.1664733886719	90.9901414					1	DETECTED	425.1665 m/z @90.99 [151020OFc1_NvH-0949-Control-29.raw]	425.1664733886719	90.9901414	2.9464742912	97.0527353221333	94.1062610309333	86796.90625	1.4326409216247225E8	0	7635	0.21099772125398886	0.5344294718815008	0.0015417374609226575	425.156494140625	425.17645263671875
1164	425.17730712890625	19.3297138562667					1	DETECTED	425.1773 m/z @19.33 [151020OFc1_NvH-0949-Control-29.raw]	425.17730712890625	19.3297138562667	10.6030247149333	19.35483694	8.751812225066699	69012.640625	9856434.003727073	0	7635	0.047488980527830904	0.5014394395930929	0.0028788791861857938	425.1764831542969	425.1777648925781
1165	425.1877746582031	26.3817527346667					1	DETECTED	425.1878 m/z @26.38 [151020OFc1_NvH-0949-Control-29.raw]	425.1877746582031	26.3817527346667	6.09808517973333	91.7359620365333	85.63787685679996	165499.5625	1.384640771062228E8	0	7635	9.254775621907449	2.2793383640012115	5.266289604610785	425.1778259277344	425.1878967285156
1166	425.19793701171875	21.8754998605333					1	DETECTED	425.1979 m/z @21.88 [151020OFc1_NvH-0949-Control-29.raw]	425.19793701171875	21.8754998605333	4.62608914346667	94.5612593832	89.93517023973332	270027.875	1.4595178417156598E8	0	7635	7.954834125296198	4.1101253882181	0.2932500795825125	425.1879577636719	425.2024230957031
1167	425.2124328613281	27.7360105189333					1	DETECTED	425.2124 m/z @27.74 [151020OFc1_NvH-0949-Control-29.raw]	425.2124328613281	27.7360105189333	2.2081972232	99.5727438549333	97.36454663173329	2008267.625	2.991462079687468E8	2	7635	0.42597561532041084	0.6567297565206555	0.12272981890966693	425.20245361328125	425.22216796875
1168	425.232177734375	41.1499218328					1	DETECTED	425.2322 m/z @41.15 [151020OFc1_NvH-0949-Control-29.raw]	425.232177734375	41.1499218328	3.13377481226667	99.5840777456	96.45030293333333	1.1680096E7	6.734470074359431E8	2	7635	2.205940711508177	0.6344361934243078	0.031772688402526235	425.2221984863281	425.2421569824219
1169	425.2449951171875	31.9810983712					1	DETECTED	425.2450 m/z @31.98 [151020OFc1_NvH-0949-Control-29.raw]	425.2449951171875	31.9810983712	3.2824747344	98.2488670824	94.966392348	4491074.5	3.3938937087093145E8	2	7635	16.683999672425912	0.736262954146243	1.8340975627164091	425.2421875	425.2549743652344
1170	425.25738525390625	50.8964185989333					1	DETECTED	425.2574 m/z @50.90 [151020OFc1_NvH-0949-Control-29.raw]	425.25738525390625	50.8964185989333	2.69049820026667	97.0637160325333	94.37321783226663	750355.875	1.8017730206774676E8	2	7635	0.16418761522799485	0.5051432130198592	0.00393925833502174	425.2550048828125	425.2673645019531
1171	425.2677001953125	50.2075530392					1	DETECTED	425.2677 m/z @50.21 [151020OFc1_NvH-0949-Control-29.raw]	425.2677001953125	50.2075530392	4.0356520064	92.2405879752	88.2049359688	471948.78125	1.601305395063782E8	0	7635	32.42936026264942	1.1217949609529128	0.023705529631076878	425.2674865722656	425.277587890625
1172	425.2813720703125	56.5016822010667					1	DETECTED	425.2814 m/z @56.50 [151020OFc1_NvH-0949-Control-29.raw]	425.2813720703125	56.5016822010667	7.10378865066667	92.2989475674667	85.19515891680003	193798.265625	1.4348896860769394E8	2	7635	0.18366700218406606	0.8568719897250993	0.7131767652632099	425.2788391113281	425.291259765625
1173	425.30548095703125	90.9901414					1	DETECTED	425.3055 m/z @90.99 [151020OFc1_NvH-0949-Control-29.raw]	425.30548095703125	90.9901414	0.414658592533333	99.9961290864	99.58147049386668	263191.0	1.2873767903644471E8	0	7635	1.7005859438038868	11.135069392941755	0.29807239824517406	425.2966003417969	425.3135681152344
1174	425.3264465332031	90.9901414					1	DETECTED	425.3264 m/z @90.99 [151020OFc1_NvH-0949-Control-29.raw]	425.3264465332031	90.9901414	1.8651175392	92.3609363421333	90.4958188029333	99820.6953125	1.4123229402324685E8	0	7635	0.7680945582416285	0.5076902921466494	24.563836912171066	425.32421875	425.3316955566406
1175	425.3446350097656	90.9901414					1	DETECTED	425.3446 m/z @90.99 [151020OFc1_NvH-0949-Control-29.raw]	425.3446350097656	90.9901414	8.60066173066667	92.4389333429333	83.83827161226662	124033.0703125	1.7679750482282382E8	0	7635	0.5298088669763246	0.5087923357978953	9.576393577479493	425.33746337890625	425.3505859375
1176	425.36224365234375	90.9901414					1	DETECTED	425.3622 m/z @90.99 [151020OFc1_NvH-0949-Control-29.raw]	425.36224365234375	90.9901414	0.0073772776	99.9961290864	99.9887518088	223134.15625	1.6755144149693576E8	0	7635	64.88993503621627	3.2408962862906403	10.30148495112682	425.352294921875	425.3721618652344
1177	425.4191589355469	9.79203148773333					1	DETECTED	425.4192 m/z @9.79 [151020OFc1_NvH-0949-Control-29.raw]	425.4191589355469	9.79203148773333	3.9894606056	99.6976680456	95.70820744	211001.75	1.2973874813187124E8	0	7635	0.10426405837717567	1.2750871095210774	1.037670115522508	425.4095764160156	425.4288330078125
1178	425.4532165527344	20.0930702130667					1	DETECTED	425.4532 m/z @20.09 [151020OFc1_NvH-0949-Control-29.raw]	425.4532165527344	20.0930702130667	3.57195108133333	98.7542785450667	95.18232746373337	701481.0	1.59422701818232E8	2	7635	0.25280825183928	1.3758332425781692	1.8985492781254303	425.44354248046875	425.4631652832031
1179	425.4750671386719	11.8536897946667					1	DETECTED	425.4751 m/z @11.85 [151020OFc1_NvH-0949-Control-29.raw]	425.4750671386719	11.8536897946667	3.57195108133333	95.8810340416	92.30908296026668	2172569.5	1.8223318209464252E8	4	7635	0.1806923294238949	13.306420764047719	30.58891644845547	425.465087890625	425.48370361328125
1180	425.4937438964844	25.9648949250667					1	DETECTED	425.4937 m/z @25.96 [151020OFc1_NvH-0949-Control-29.raw]	425.4937438964844	25.9648949250667	3.35680728586667	98.2267759245333	94.86996863866663	5606903.0	2.3206593890576676E8	4	7635	0.1597119627736241	4.575594525926606	11.511720232628083	425.4838562011719	425.50360107421875
1181	425.52740478515625	12.2760290186667					1	DETECTED	425.5274 m/z @12.28 [151020OFc1_NvH-0949-Control-29.raw]	425.52740478515625	12.2760290186667	5.35928971786667	95.2305994666667	89.87130974880003	71462.09375	1.4443574417772257E8	0	7635	23.83197020083432	8.31306725147501	1.0434372822644329	425.5176086425781	425.5304260253906
1182	425.54046630859375	28.5185980141333					1	DETECTED	425.5405 m/z @28.52 [151020OFc1_NvH-0949-Control-29.raw]	425.54046630859375	28.5185980141333	1.87472815093333	83.0354082581333	81.16068010719997	624483.9375	1.6755811909413236E8	0	7635	10.265831894061098	0.538121256525333	0.06722414716000119	425.5304870605469	425.5405578613281
1183	425.5505676269531	24.8067168248					1	DETECTED	425.5506 m/z @24.81 [151020OFc1_NvH-0949-Control-29.raw]	425.5505676269531	24.8067168248	0.75467958	99.195994348	98.441314768	4900877.5	2.744172411482116E8	3	7635	19.08547802794243	0.6780645850522479	0.009647237098550088	425.54058837890625	425.560546875
1184	425.56219482421875	28.0120269690667					1	DETECTED	425.5622 m/z @28.01 [151020OFc1_NvH-0949-Control-29.raw]	425.56219482421875	28.0120269690667	3.31016630373333	93.8500862714667	90.53991996773337	2620086.5	2.0530721694811857E8	3	7635	10.308830476902916	5.5200599439631866	12.034860745138197	425.5606384277344	425.5721740722656
1185	425.58319091796875	40.0172183312					1	DETECTED	425.5832 m/z @40.02 [151020OFc1_NvH-0949-Control-29.raw]	425.58319091796875	40.0172183312	4.13000682986667	81.3367794285333	77.20677259866663	1578397.25	2.151368603958289E8	3	7635	27.325011916706003	0.798521374248669	0.01791518488995513	425.5732116699219	425.5835266113281
1186	425.5935363769531	22.0086209610667					1	DETECTED	425.5935 m/z @22.01 [151020OFc1_NvH-0949-Control-29.raw]	425.5935363769531	22.0086209610667	3.3198159272	95.7077423306667	92.38792640346671	1970852.625	1.6954326014633808E8	3	7635	0.14802463154337886	16.566903064843565	0.24658612578633973	425.58355712890625	425.6033935546875
1187	425.6142578125	9.22946900346667					1	DETECTED	425.6143 m/z @9.23 [151020OFc1_NvH-0949-Control-29.raw]	425.6142578125	9.22946900346667	3.7009223592	99.6976680456	95.9967456864	1141709.25	1.4547763828584903E8	0	7635	0.23153270057093245	1.9607295709564678	3.5545488625653987	425.6047058105469	425.6242370605469
1188	425.6734619140625	18.5390920722667					1	DETECTED	425.6735 m/z @18.54 [151020OFc1_NvH-0949-Control-29.raw]	425.6734619140625	18.5390920722667	14.3769594685333	88.3888296653333	74.0118701968	171730.25	1.2390336976925841E8	0	7635	0.09525087609341654	0.5368086694709993	1.05766728916115	425.66400146484375	425.6756286621094
1189	425.688232421875	35.9478579218667					1	DETECTED	425.6882 m/z @35.95 [151020OFc1_NvH-0949-Control-29.raw]	425.688232421875	35.9478579218667	5.3873512912	85.8809327090667	80.4935814178667	456300.75	1.3472921855162156E8	0	7635	0.07166727799728534	1.8425872289938217	0.010532416814241514	425.6788330078125	425.69342041015625
1190	425.7037658691406	20.1259633688					1	DETECTED	425.7038 m/z @20.13 [151020OFc1_NvH-0949-Control-29.raw]	425.7037658691406	20.1259633688	2.179605732	95.066084796	92.886479064	708707.875	1.4631000016965592E8	2	7635	0.1807155989637259	6.769688572576972	0.5629893650391083	425.6942138671875	425.70892333984375
1191	425.71893310546875	20.9619993309333					1	DETECTED	425.7189 m/z @20.96 [151020OFc1_NvH-0949-Control-29.raw]	425.71893310546875	20.9619993309333	3.24534385306667	97.7002196474667	94.45487579440002	5025692.5	3.87771359346485E8	2	7635	12.226871050853873	1.6312199177828122	55.192020672003245	425.709228515625	425.7289123535156
1192	425.73382568359375	41.1177365245333					1	DETECTED	425.7338 m/z @41.12 [151020OFc1_NvH-0949-Control-29.raw]	425.73382568359375	41.1177365245333	5.51971896666667	99.0744599005333	93.55474093386663	2758335.0	2.7359678064810544E8	2	7635	8.466715755530146	0.5203788599010702	0.014709621527165833	425.72894287109375	425.73443603515625
1193	425.74444580078125	25.9834994946667					1	DETECTED	425.7444 m/z @25.98 [151020OFc1_NvH-0949-Control-29.raw]	425.74444580078125	25.9834994946667	3.84939796213333	96.0336552469333	92.18425728479997	6050497.0	4.961720105081408E8	2	7635	19.486318374630695	13.388870468290094	3.260247167743057	425.7344665527344	425.7544250488281
1194	425.7550048828125	45.4444774570667					1	DETECTED	425.7550 m/z @45.44 [151020OFc1_NvH-0949-Control-29.raw]	425.7550048828125	45.4444774570667	10.1917795152	95.9025483381333	85.7107688229333	1147129.25	1.5064216342594138E8	2	7635	34.53644802378358	0.5072969370552092	0.008075037740698144	425.75445556640625	425.75677490234375
1195	425.76678466796875	23.2835317885333					1	DETECTED	425.7668 m/z @23.28 [151020OFc1_NvH-0949-Control-29.raw]	425.76678466796875	23.2835317885333	2.44548180666667	97.8869196178667	95.44143781120003	2.5104536E7	5.541312204582609E8	2	7635	0.21688917104190608	0.51281145702409	2.0203497916195827	425.7569274902344	425.77532958984375
1196	425.790283203125	3.80378363226667					1	DETECTED	425.7903 m/z @3.80 [151020OFc1_NvH-0949-Control-29.raw]	425.790283203125	3.80378363226667	1.97893484826667	98.7542785450667	96.77534369680002	80493.25	1.3749986591543037E8	2	7635	0.17572330390034185	2.5027199214089038	2.124380181632282	425.7813415527344	425.7999267578125
1197	425.8147888183594	9.2076151624					1	DETECTED	425.8148 m/z @9.21 [151020OFc1_NvH-0949-Control-29.raw]	425.8147888183594	9.2076151624	1.70420291973333	98.3471042045333	96.64290128479996	1226016.125	1.4488264298847204E8	0	7635	0.1750115094243352	1.7186816227480999	1.2940073106235541	425.8052062988281	425.8245544433594
1198	425.8582458496094	14.6808437653333					1	DETECTED	425.8582 m/z @14.68 [151020OFc1_NvH-0949-Control-29.raw]	425.8582458496094	14.6808437653333	0.0073772776	99.9409960712	99.9336187936	140682.046875	1.398235739759994E8	0	7635	0.12915687798102127	0.50904076828997	0.035206432779989014	425.8482971191406	425.86529541015625
1199	425.8753356933594	21.105381364					1	DETECTED	425.8753 m/z @21.11 [151020OFc1_NvH-0949-Control-29.raw]	425.8753356933594	21.105381364	0.0192839784	99.9961290864	99.976845108	447376.78125	1.4697545549508688E8	0	7635	7.4210060721908135	0.9072293100740881	2.7201699096932517	425.8653564453125	425.8771667480469
1200	425.8871765136719	17.1097307890667					1	DETECTED	425.8872 m/z @17.11 [151020OFc1_NvH-0949-Control-29.raw]	425.8871765136719	17.1097307890667	0.0073772776	99.9741292792	99.9667520016	3585975.0	2.9858202180538946E8	3	7635	17.397950116997986	1.1321930660395372	0.012845869203002803	425.877197265625	425.8971252441406
1201	425.9016418457031	23.4502071981333					1	DETECTED	425.9016 m/z @23.45 [151020OFc1_NvH-0949-Control-29.raw]	425.9016418457031	23.4502071981333	0.0073772776	99.9079192501333	99.9005419725333	1732987.125	1.9626093710274392E8	3	7635	9.603121699402749	9.199771999894134	10.460343677453485	425.8971862792969	425.91162109375
1202	425.9175109863281	40.0556072301333					1	DETECTED	425.9175 m/z @40.06 [151020OFc1_NvH-0949-Control-29.raw]	425.9175109863281	40.0556072301333	0.0871725149333333	99.8967383701333	99.80956585519998	1167704.375	1.9892687660895666E8	0	7635	0.8650088567321959	0.9217476482806893	1.2935298624929497	425.9119567871094	425.9180908203125
1203	425.9281311035156	22.0203649677333					1	DETECTED	425.9281 m/z @22.02 [151020OFc1_NvH-0949-Control-29.raw]	425.9281311035156	22.0203649677333	0.0073772776	99.9961290864	99.9887518088	1215832.0	1.559403906332727E8	0	7635	0.1579078281162296	1.896975884092887	0.15139116453188284	425.918212890625	425.9381103515625
1204	425.93927001953125	35.8904624741333					1	DETECTED	425.9393 m/z @35.89 [151020OFc1_NvH-0949-Control-29.raw]	425.93927001953125	35.8904624741333	0.0073772776	99.9961290864	99.9887518088	434865.8125	1.40284099395824E8	0	7635	0.11861773318590707	1.3695365766320815	1.8159648808388118	425.938232421875	425.94921875
1205	425.953857421875	20.0930702130667					1	DETECTED	425.9539 m/z @20.09 [151020OFc1_NvH-0949-Control-29.raw]	425.953857421875	20.0930702130667	0.0073772776	99.9961290864	99.9887518088	392154.625	1.7030338402744365E8	0	7635	0.10436215152514805	0.5601210214407196	1.4338882911499116	425.94940185546875	425.9635009765625
1206	425.9660949707031	24.6747824509333					1	DETECTED	425.9661 m/z @24.67 [151020OFc1_NvH-0949-Control-29.raw]	425.9660949707031	24.6747824509333	0.0073772776	99.9079192501333	99.9005419725333	150432.859375	1.3384764466808729E8	0	7635	12.93945892189505	2.2063930987939075	0.205896982550187	425.9638671875	425.9743347167969
1207	425.9844665527344	37.8673822608					1	DETECTED	425.9845 m/z @37.87 [151020OFc1_NvH-0949-Control-29.raw]	425.9844665527344	37.8673822608	0.0073772776	99.0299026498667	99.0225253722667	1436430.375	1.7444395392207244E8	0	7635	26.120817989444454	0.5354544853302	0.008188817137367098	425.9744873046875	425.9849853515625
1208	425.9949951171875	25.9834994946667					1	DETECTED	425.9950 m/z @25.98 [151020OFc1_NvH-0949-Control-29.raw]	425.9949951171875	25.9834994946667	0.572045841066667	99.9298943261333	99.35784848506663	2669920.5	1.862698457894777E8	0	7635	0.21503199746170765	6.881871531601802	2.5522423122367615	425.98504638671875	426.0048522949219
1209	426.0152893066406	9.24003566586667					1	DETECTED	426.0153 m/z @9.24 [151020OFc1_NvH-0949-Control-29.raw]	426.0152893066406	9.24003566586667	1.82088101946667	99.5505712973333	97.72969027786664	773583.6875	1.3888065248758516E8	0	7635	0.17049490739694662	1.1509999554237695	149.46173613713933	426.0057678222656	426.0248718261719
1210	426.0271911621094	22.3742006994667					1	DETECTED	426.0272 m/z @22.37 [151020OFc1_NvH-0949-Control-29.raw]	426.0271911621094	22.3742006994667	1.4249576904	99.3619941909333	97.9370365005333	119413.3046875	1.3229023329659155E8	0	7635	9.033488188277826	2.3374838999706755	1312.1352975570624	426.025390625	426.0370178222656
1211	426.05560302734375	26.1895610648					1	DETECTED	426.0556 m/z @26.19 [151020OFc1_NvH-0949-Control-29.raw]	426.05560302734375	26.1895610648	5.89467480586667	99.4286311509333	93.53395634506663	430983.5625	1.4408033500455055E8	0	7635	0.07397345872762173	6.098917645757661	1.124762749694003	426.0468444824219	426.0646057128906
1212	426.10162353515625	89.4130345650667					1	DETECTED	426.1016 m/z @89.41 [151020OFc1_NvH-0949-Control-29.raw]	426.10162353515625	89.4130345650667	0.0871725149333333	99.0522168530667	98.96504433813337	1401771.125	2.0504919080771342E8	0	7635	0.38272339513110865	7.5114514973195075	0.473023868747846	426.0916748046875	426.1114807128906
1213	426.1373291015625	12.2536772338667					1	DETECTED	426.1373 m/z @12.25 [151020OFc1_NvH-0949-Control-29.raw]	426.1373291015625	12.2536772338667	0.0073772776	99.9961290864	99.9887518088	53543.06640625	1.4315491604886374E8	0	7635	91.02391021375561	5.04554060548511	7.736208033728415	426.1354675292969	426.14599609375
1214	426.1671142578125	11.9672386909333					1	DETECTED	426.1671 m/z @11.97 [151020OFc1_NvH-0949-Control-29.raw]	426.1671142578125	11.9672386909333	5.9795614072	90.515955584	84.5363941768	53391.39453125	1.2953337893247947E8	0	7635	0.15340365345725182	7.05919759624151	13.11839519248302	426.1578369140625	426.1676330566406
1215	426.1777038574219	22.0353394882667					1	DETECTED	426.1777 m/z @22.04 [151020OFc1_NvH-0949-Control-29.raw]	426.1777038574219	22.0353394882667	3.76705677786667	92.0302321418667	88.26317536400003	150897.015625	1.3392696509333885E8	0	7635	12.193258483092194	2.415749109076145	19.74534753281695	426.16796875	426.1787109375
1216	426.1888732910156	35.9072287645333					1	DETECTED	426.1889 m/z @35.91 [151020OFc1_NvH-0949-Control-29.raw]	426.1888732910156	35.9072287645333	1.7732142208	90.3578737048	88.584659484	211186.46875	1.4745339840124834E8	2	7635	33.581702608068845	1.0714473302527434	1.74525663079736	426.178955078125	426.1946716308594
1217	426.2046813964844	20.1158552848					1	DETECTED	426.2047 m/z @20.12 [151020OFc1_NvH-0949-Control-29.raw]	426.2046813964844	20.1158552848	4.30673841573333	99.8080144869333	95.50127607119997	279669.96875	1.5603419304826674E8	0	7635	16.464649569538135	3.8683005110767774	6.536738762103856	426.1947021484375	426.2064208984375
1218	426.2164306640625	23.5434433653333					1	DETECTED	426.2164 m/z @23.54 [151020OFc1_NvH-0949-Control-29.raw]	426.2164306640625	23.5434433653333	3.1615765944	98.0395218368	94.8779452424	1.7061E7	8.432976638351291E8	2	7635	0.3755829018142869	2.4787764981594025	2.758941910414868	426.20648193359375	426.2264099121094
[truncated: 32,182 more rows]
