# Supplementary material for: MSFC: a new feature construction method for accurate diagnosis of mass spectrometry data
Source: Sci Rep. 2023 Sep 21;13:15694. doi: 10.1038/s41598-023-42395-5 (PMC10514077; doi:10.1038/s41598-023-42395-5)
Supplement: Supplementary file 1 — Supplementary Information. [file 41598_2023_42395_MOESM1_ESM.zip › dataset/CRLM dataset/control/control3.csv]

row ID	row m/z	row retention time	row identity (main ID)	row identity (all IDs)	row identity (main ID + details)	row comment	row number of detected peaks	151020OFc1_NvH-0949-Control-3.raw Peak status	151020OFc1_NvH-0949-Control-3.raw Peak name	151020OFc1_NvH-0949-Control-3.raw Peak m/z	151020OFc1_NvH-0949-Control-3.raw Peak RT	151020OFc1_NvH-0949-Control-3.raw Peak RT start	151020OFc1_NvH-0949-Control-3.raw Peak RT end	151020OFc1_NvH-0949-Control-3.raw Peak duration time	151020OFc1_NvH-0949-Control-3.raw Peak height	151020OFc1_NvH-0949-Control-3.raw Peak area	151020OFc1_NvH-0949-Control-3.raw Peak charge	151020OFc1_NvH-0949-Control-3.raw Peak # data points	151020OFc1_NvH-0949-Control-3.raw Peak FWHM	151020OFc1_NvH-0949-Control-3.raw Peak tailing factor	151020OFc1_NvH-0949-Control-3.raw Peak asymmetry factor	151020OFc1_NvH-0949-Control-3.raw Peak m/z min	151020OFc1_NvH-0949-Control-3.raw Peak m/z max
1	400.03662109375	54.6959463464					1	DETECTED	400.0366 m/z @54.70 [151020OFc1_NvH-0949-Control-3.raw]	400.03662109375	54.6959463464	0.0915376309333333	99.8940499736	99.80251234266667	116027.6171875	3.548825121631305E8	0	7966	92.72338544587089	0.9082120231411099	0.9006684489232625	400.0357360839844	400.04461669921875
2	400.1850280761719	20.0108322525333					1	DETECTED	400.1850 m/z @20.01 [151020OFc1_NvH-0949-Control-3.raw]	400.1850280761719	20.0108322525333	1.0444286464	97.4581070602667	96.4136784138667	362291.8125	3.200750057128009E8	3	7966	2.33765989324694	5.244671979929671	0.011609013003482693	400.17529296875	400.18939208984375
3	400.1994323730469	36.7493139632					1	DETECTED	400.1994 m/z @36.75 [151020OFc1_NvH-0949-Control-3.raw]	400.1994323730469	36.7493139632	3.66510821333333	98.8793783309333	95.21427011759998	946798.875	4.0231146574637145E8	3	7966	3.1351428590656596	0.589297730023096	0.12554169933496076	400.1894836425781	400.2021484375
4	400.212158203125	23.1189785656					1	DETECTED	400.2122 m/z @23.12 [151020OFc1_NvH-0949-Control-3.raw]	400.212158203125	23.1189785656	1.89595055893333	99.8940499736	97.99809941466667	2.9554956E7	1.127975175406995E9	2	7966	0.232807246839009	8.908692501928309	17.607834922784004	400.2021789550781	400.2221374511719
5	400.2265930175781	20.5525642181333					1	DETECTED	400.2266 m/z @20.55 [151020OFc1_NvH-0949-Control-3.raw]	400.2265930175781	20.5525642181333	3.962610696	99.6180531394667	95.6554424434667	1.7267502E7	8.209464507881784E8	2	7966	0.2452981412812285	21.42249756862142	34.701472072519245	400.22216796875	400.2301940917969
6	400.2402038574219	34.9506678842667					1	DETECTED	400.2402 m/z @34.95 [151020OFc1_NvH-0949-Control-3.raw]	400.2402038574219	34.9506678842667	1.51382356373333	99.9861279146667	98.47230435093337	1.70215152E8	4.011353015215512E9	3	7966	0.3585886945981187	0.9580054968310602	0.8286520205439986	400.2302551269531	400.25018310546875
7	400.254638671875	37.9295152397333					1	DETECTED	400.2546 m/z @37.93 [151020OFc1_NvH-0949-Control-3.raw]	400.254638671875	37.9295152397333	3.6275190552	95.5844246242667	91.9569055690667	1020307.25	4.398339055351849E8	2	7966	16.645057293428877	1.9701946087253397	2.2643456726877997	400.2502746582031	400.254638671875
8	400.2646484375	39.8659474232					1	DETECTED	400.2646 m/z @39.87 [151020OFc1_NvH-0949-Control-3.raw]	400.2646484375	39.8659474232	0.8650661968	98.8425284341333	97.9774622373333	4434758.0	4.539486930800567E8	2	7966	0.15423853429662415	1.3585682788731388	0.6383225951302524	400.2546691894531	400.2742919921875
9	400.2776184082031	19.8783567730667					1	DETECTED	400.2776 m/z @19.88 [151020OFc1_NvH-0949-Control-3.raw]	400.2776184082031	19.8783567730667	11.4146036170667	92.2195317914667	80.80492817439999	553203.0	2.7783854612381303E8	0	7966	0.17535103142610353	4.80456824322567	0.8636066293000916	400.2752990722656	400.2859802246094
10	400.3061218261719	90.5619823002667					1	DETECTED	400.3061 m/z @90.56 [151020OFc1_NvH-0949-Control-3.raw]	400.3061218261719	90.5619823002667	3.6180546816	92.4856416538667	88.8675869722667	97117.7578125	2.9155705664179695E8	0	7966	0.07222290021555011	0.5110626435122478	0.015900199535784542	400.29718017578125	400.3140563964844
11	400.3436279296875	24.4835524509333					1	DETECTED	400.3436 m/z @24.48 [151020OFc1_NvH-0949-Control-3.raw]	400.3436279296875	24.4835524509333	14.7488841138667	92.4280399693333	77.6791558554666	94269.9921875	2.917572944225764E8	0	7966	76.23663140923185	3.9898203598621054	6.845234141369146	400.3386535644531	400.3466491699219
12	400.3567810058594	39.27699542295					1	DETECTED	400.3568 m/z @39.28 [151020OFc1_NvH-0949-Control-3.raw]	400.3567810058594	39.27699542295	0.008506896	99.9952614456	99.9867545496	97513.1953125	2.7692927551186E8	0	7966	98.00374735038498	1.2634231069496764	1.4941510238837898	400.3486633300781	400.35711669921875
13	400.4523620605469	19.376085704					1	DETECTED	400.4524 m/z @19.38 [151020OFc1_NvH-0949-Control-3.raw]	400.4523620605469	19.376085704	0.836531264	98.349009612	97.512478348	531545.9375	3.211340050144125E8	4	7966	0.1817697886200733	0.5221253607906765	0.4589103179856676	400.442626953125	400.4621276855469
14	400.4769287109375	30.7422785218667					1	DETECTED	400.4769 m/z @30.74 [151020OFc1_NvH-0949-Control-3.raw]	400.4769287109375	30.7422785218667	3.67431846	97.7140188981333	94.03970043813331	1166304.75	3.5973227545570505E8	4	7966	10.9379601159924	0.5226246418774341	3.0722565282143517	400.467041015625	400.48687744140625
15	400.50408935546875	24.0566281565333					1	DETECTED	400.5041 m/z @24.06 [151020OFc1_NvH-0949-Control-3.raw]	400.50408935546875	24.0566281565333	1.0347372816	97.73232516	96.6975878784	1164141.625	3.604963638661569E8	0	7966	13.969615455607268	0.5172315753180479	0.025185889602242984	400.494384765625	400.5140686035156
16	400.5256042480469	40.5046689130667					1	DETECTED	400.5256 m/z @40.50 [151020OFc1_NvH-0949-Control-3.raw]	400.5256042480469	40.5046689130667	4.05855384453333	98.4131855954667	94.35463175093336	296069.09375	3.3517190353615415E8	0	7966	30.997704698941234	1.4357047536613574	2.508699423305319	400.5156555175781	400.5277404785156
17	400.5377502441406	15.3756228426667					1	DETECTED	400.5378 m/z @15.38 [151020OFc1_NvH-0949-Control-3.raw]	400.5377502441406	15.3756228426667	3.99549185413333	98.5875942285333	94.59210237439997	1195142.25	3.489765953063631E8	3	7966	26.131429448412213	1.0103717289256173	3.1101652867149574	400.52777099609375	400.5477294921875
18	400.5581359863281	47.7508028989333					1	DETECTED	400.5581 m/z @47.75 [151020OFc1_NvH-0949-Control-3.raw]	400.5581359863281	47.7508028989333	4.12152784346667	96.3604536328	92.23892578933334	3471508.5	4.2568883826104033E8	0	7966	0.18076491279036588	0.5040189892574306	0.011909826036460855	400.54815673828125	400.56292724609375
19	400.57293701171875	34.9506678842667					1	DETECTED	400.5729 m/z @34.95 [151020OFc1_NvH-0949-Control-3.raw]	400.57293701171875	34.9506678842667	3.68452441146667	99.8386798941333	96.15415548266664	1.19771632E8	2.83149323955436E9	3	7966	0.2877223145245509	0.5280153788690167	0.8542868483254394	400.5629577636719	400.5828857421875
20	400.58380126953125	29.5999127917333					1	DETECTED	400.5838 m/z @29.60 [151020OFc1_NvH-0949-Control-3.raw]	400.58380126953125	29.5999127917333	3.68452441146667	96.6880245488	93.00350013733333	821115.375	3.359455590279565E8	0	7966	0.05605347880645439	2.1902862616187693	37.84038854947015	400.58294677734375	400.5937194824219
21	400.6070861816406	31.2143004114667					1	DETECTED	400.6071 m/z @31.21 [151020OFc1_NvH-0949-Control-3.raw]	400.6070861816406	31.2143004114667	0.0295091650666667	98.2027402453333	98.17323108026663	439300.3125	3.1339335130951005E8	0	7966	0.05942955809374695	1.7945363336956555	0.3203405870292607	400.59710693359375	400.61651611328125
22	400.67852783203125	18.0392485117333					1	DETECTED	400.6785 m/z @18.04 [151020OFc1_NvH-0949-Control-3.raw]	400.67852783203125	18.0392485117333	4.05855384453333	91.8414799424	87.78292609786666	358383.40625	2.716692211069592E8	0	7966	2.1363231313613085	0.5140898164313701	0.005550818821244002	400.668701171875	400.6842346191406
23	400.6942443847656	37.9295152397333					1	DETECTED	400.6942 m/z @37.93 [151020OFc1_NvH-0949-Control-3.raw]	400.6942443847656	37.9295152397333	3.25600650186667	96.1313016370667	92.87529513520003	8230512.0	4.843154231895324E8	2	7966	0.2122841414821508	0.5079274652212323	0.011291154239555096	400.6846618652344	400.7042236328125
24	400.71343994140625	23.0886704282667					1	DETECTED	400.7134 m/z @23.09 [151020OFc1_NvH-0949-Control-3.raw]	400.71343994140625	23.0886704282667	3.52235549253333	99.2907256157333	95.76837012319996	7477972.5	4.7863239378012216E8	0	7966	0.2296724081706003	0.5552973289743868	3.0736176768484276	400.7043151855469	400.718017578125
25	400.72802734375	20.5636493509333					1	DETECTED	400.7280 m/z @20.56 [151020OFc1_NvH-0949-Control-3.raw]	400.72802734375	20.5636493509333	3.59896266346667	99.8849751821333	96.28601251866664	8837974.0	7.792522570275512E8	2	7966	0.2279389161091494	0.619021306318665	2.8117740257457053	400.7180480957031	400.7369079589844
26	400.7469177246094	40.0324041029333					1	DETECTED	400.7469 m/z @40.03 [151020OFc1_NvH-0949-Control-3.raw]	400.7469177246094	40.0324041029333	3.34148057626667	98.9532861336	95.61180555733333	1.222915E7	7.739216818487103E8	2	7966	19.125917235408224	0.5642066572088449	1.6157686752405873	400.7369384765625	400.75689697265625
27	400.7574768066406	22.791269756					1	DETECTED	400.7575 m/z @22.79 [151020OFc1_NvH-0949-Control-3.raw]	400.7574768066406	22.791269756	6.1893879792	63.7543471264	57.5649591472	468012.3125	2.4596438487261632E8	0	7966	6.45823534957087	2.2511681039916094	0.9212253905295971	400.7569580078125	400.7612609863281
28	400.7712707519531	21.4653831408					1	DETECTED	400.7713 m/z @21.47 [151020OFc1_NvH-0949-Control-3.raw]	400.7712707519531	21.4653831408	3.7336761264	99.3194459912	95.5857698648	3.4901256E7	7.380742109427383E8	2	7966	0.16853968233930772	1.195680700409562	1.2575515174788687	400.7613220214844	400.781005859375
29	400.78369140625	13.7932179733333					1	DETECTED	400.7837 m/z @13.79 [151020OFc1_NvH-0949-Control-3.raw]	400.78369140625	13.7932179733333	3.797381332	94.2853144354667	90.4879331034667	410336.34375	2.856288691621982E8	0	7966	0.12039241011749802	1.5909919850297467	4.5114003347229685	400.7814636230469	400.79345703125
30	400.83819580078125	24.0451945762667					1	DETECTED	400.8382 m/z @24.05 [151020OFc1_NvH-0949-Control-3.raw]	400.83819580078125	24.0451945762667	0.0818587477333333	99.7009649514667	99.61910620373337	850259.1875	3.557823218715064E8	0	7966	0.45365707330525495	0.5135795691118492	0.03747722144608119	400.82830810546875	400.8480224609375
31	400.8594665527344	15.1881085677333					1	DETECTED	400.8595 m/z @15.19 [151020OFc1_NvH-0949-Control-3.raw]	400.8594665527344	15.1881085677333	0.120789331466667	98.330617892	98.20982856053334	470818.9375	3.6365571728334236E8	0	7966	0.10259315867240915	0.5476164268895416	1.6162092576005973	400.84979248046875	400.869384765625
32	400.87939453125	33.9818875573333					1	DETECTED	400.8794 m/z @33.98 [151020OFc1_NvH-0949-Control-3.raw]	400.87939453125	33.9818875573333	0.0596192533333333	99.9124161421333	99.85279688879996	885485.4375	3.453940007897324E8	3	7966	13.816651646994295	0.6366425585216122	0.3121765119856752	400.8694152832031	400.8794250488281
33	400.8894348144531	33.1555467093333					1	DETECTED	400.8894 m/z @33.16 [151020OFc1_NvH-0949-Control-3.raw]	400.8894348144531	33.1555467093333	0.008506896	99.9312206045333	99.9227137085333	4206177.0	5.058184099543004E8	3	7966	0.3222416569206743	0.9305809419444244	0.8367841806267136	400.87945556640625	400.896484375
34	400.9065246582031	34.9506678842667					1	DETECTED	400.9065 m/z @34.95 [151020OFc1_NvH-0949-Control-3.raw]	400.9065246582031	34.9506678842667	0.008506896	99.6917647018667	99.6832578058667	4.80011E7	1.2994112454163494E9	3	7966	0.2692681778950572	0.5298495764933845	1.4096946326408946	400.8966064453125	400.91650390625
35	400.9177551269531	23.4720449477333					1	DETECTED	400.9178 m/z @23.47 [151020OFc1_NvH-0949-Control-3.raw]	400.9177551269531	23.4720449477333	0.160947423733333	99.9495327213333	99.78858529759997	555230.125	3.128169076099453E8	0	7966	6.46604583945167	0.5149018929336632	37.68196200398114	400.9165954589844	400.9273376464844
36	400.9295959472656	18.0392485117333					1	DETECTED	400.9296 m/z @18.04 [151020OFc1_NvH-0949-Control-3.raw]	400.9295959472656	18.0392485117333	0.008506896	99.5994635925333	99.5909566965333	269587.4375	3.230772129754223E8	0	7966	0.28205348143311326	6.051395258693144	0.004673567451189985	400.9278564453125	400.9395751953125
37	400.9414367675781	31.2485977701333					1	DETECTED	400.9414 m/z @31.25 [151020OFc1_NvH-0949-Control-3.raw]	400.9414367675781	31.2485977701333	4.34524007066667	67.6803144317333	63.335074361066624	214836.03125	2.7996145896039516E8	0	7966	14.367077158069755	1.2938013386633225	1.5728139309890221	400.93988037109375	400.9447021484375
38	400.95477294921875	17.9366121245333					1	DETECTED	400.9548 m/z @17.94 [151020OFc1_NvH-0949-Control-3.raw]	400.95477294921875	17.9366121245333	0.150909986133333	99.9033063032	99.75239631706667	2637892.25	3.553273081801981E8	0	7966	0.12523195241530516	0.6961160625870978	0.033880588615738935	400.9450378417969	400.9647521972656
39	400.9663391113281	18.2015705386667					1	DETECTED	400.9663 m/z @18.20 [151020OFc1_NvH-0949-Control-3.raw]	400.9663391113281	18.2015705386667	0.817244118666667	96.3061393338667	95.48889521520003	436804.4375	3.129706572641056E8	0	7966	0.1298158630133983	0.5153189179667753	78.96632264810039	400.9648132324219	400.9685363769531
40	400.9786376953125	30.7017749210667					1	DETECTED	400.9786 m/z @30.70 [151020OFc1_NvH-0949-Control-3.raw]	400.9786376953125	30.7017749210667	0.120789331466667	99.7009649514667	99.58017562000003	649563.5625	3.153447463495862E8	0	7966	6.958164295155683	0.5167752507144491	9.525091449084135	400.9686584472656	400.9885559082031
41	401.00115966796875	23.2054627184					1	DETECTED	401.0012 m/z @23.21 [151020OFc1_NvH-0949-Control-3.raw]	401.00115966796875	23.2054627184	0.008506896	99.8294673749333	99.8209604789333	1411715.625	3.440180761704984E8	0	7966	0.16795323447143318	0.5815571643054227	0.27995671559646684	400.99139404296875	401.01007080078125
42	401.0186767578125	29.4639911005333					1	DETECTED	401.0187 m/z @29.46 [151020OFc1_NvH-0949-Control-3.raw]	401.0186767578125	29.4639911005333	0.0295091650666667	99.9124161421333	99.88290697706663	749402.5	4.011315420761468E8	0	7966	0.08853442903277653	0.5004385016366195	8.285746407217135E-4	401.0111999511719	401.0285949707031
43	401.0390625	27.1491112109333					1	DETECTED	401.0391 m/z @27.15 [151020OFc1_NvH-0949-Control-3.raw]	401.0390625	27.1491112109333	0.0497027997333333	99.9033063032	99.85360350346666	138682.453125	3.1870799000828665E8	0	7966	24.870239866180075	1.8706116247815163	2.9145436283709	401.0291442871094	401.0488586425781
44	401.1577453613281	34.6671841968					1	DETECTED	401.1577 m/z @34.67 [151020OFc1_NvH-0949-Control-3.raw]	401.1577453613281	34.6671841968	3.370000416	93.0581370005333	89.68813658453331	87999.4296875	3.3448025603997344E8	0	7966	87.97321447734524	1.4328467572784396	1.8020219511344393	401.1537780761719	401.1615295410156
45	401.1719970703125	24.0733364877333					1	DETECTED	401.1720 m/z @24.07 [151020OFc1_NvH-0949-Control-3.raw]	401.1719970703125	24.0733364877333	4.91610454666667	98.5508346733333	93.63473012666662	311019.9375	2.763720432094097E8	0	7966	0.32832310192475234	2.8009752697067865	0.005379726224927322	401.1625671386719	401.177978515625
46	401.1881103515625	26.9381540725333					1	DETECTED	401.1881 m/z @26.94 [151020OFc1_NvH-0949-Control-3.raw]	401.1881103515625	26.9381540725333	3.55115908586667	99.7468891872	96.19573010133333	4174985.25	4.3310636537507313E8	3	7966	10.890856120139283	1.0744544256805664	1.1359150596999175	401.17816162109375	401.1980895996094
47	401.2054138183594	17.9366121245333					1	DETECTED	401.2054 m/z @17.94 [151020OFc1_NvH-0949-Control-3.raw]	401.2054138183594	17.9366121245333	3.98455280026667	99.9033063032	95.91875350293333	2521557.75	4.194677670164157E8	3	7966	0.12932556945663265	1.3267836356649976	0.07103999071371239	401.1981201171875	401.2062683105469
48	401.2162780761719	10.6930575576					1	DETECTED	401.2163 m/z @10.69 [151020OFc1_NvH-0949-Control-3.raw]	401.2162780761719	10.6930575576	3.59896266346667	99.9676801906667	96.36871752720003	3164535.5	4.4273080380798304E8	2	7966	15.298282916657339	0.5867309667863517	1.710301189842981	401.206298828125	401.2169494628906
49	401.2269592285156	24.0733364877333					1	DETECTED	401.2270 m/z @24.07 [151020OFc1_NvH-0949-Control-3.raw]	401.2269592285156	24.0733364877333	3.53191177493333	99.5717497706667	96.03983799573336	3551911.25	6.336717928156369E8	2	7966	12.56517418668739	0.5939822071408846	0.024176456024504075	401.21697998046875	401.23040771484375
50	401.24041748046875	34.9506678842667					1	DETECTED	401.2404 m/z @34.95 [151020OFc1_NvH-0949-Control-3.raw]	401.24041748046875	34.9506678842667	0.3964239664	99.9586491573333	99.5622251909333	1.0857783E7	1.0126140175485237E9	3	7966	5.209811610066353	0.8129839766088203	0.27903779201359347	401.2304382324219	401.2503967285156
51	401.2543029785156	20.9620052176					1	DETECTED	401.2543 m/z @20.96 [151020OFc1_NvH-0949-Control-3.raw]	401.2543029785156	20.9620052176	4.0049332008	97.9835347808	93.97860158	2672658.25	4.383533162081413E8	0	7966	29.22858152074465	0.6788808514875284	1.1643494601911977	401.25042724609375	401.2621765136719
52	401.2721862792969	21.4547224978667					1	DETECTED	401.2722 m/z @21.45 [151020OFc1_NvH-0949-Control-3.raw]	401.2721862792969	21.4547224978667	4.46540098186667	98.9350837965333	94.46968281466664	1.5330784E7	4.86055710991712E8	0	7966	0.19892085912236723	1.1662253598663528	1.1951445666919787	401.2622375488281	401.28021240234375
53	401.2873229980469	17.3085550506667					1	DETECTED	401.2873 m/z @17.31 [151020OFc1_NvH-0949-Control-3.raw]	401.2873229980469	17.3085550506667	13.7221584077333	96.2788435002667	82.5566850925334	698170.8125	3.26722625713322E8	0	7966	12.138835572591486	0.7280023223508001	9.147630369087494	401.2821960449219	401.2964172363281
54	401.29901123046875	53.2441094730667					1	DETECTED	401.2990 m/z @53.24 [151020OFc1_NvH-0949-Control-3.raw]	401.29901123046875	53.2441094730667	26.4035161285333	92.4192757392	66.0157596106667	87341.2109375	2.619088223816004E8	0	7966	64.94011799672397	1.229774594832347	1.428834869098386	401.29736328125	401.3089904785156
55	401.3319396972656	63.8216356914667					1	DETECTED	401.3319 m/z @63.82 [151020OFc1_NvH-0949-Control-3.raw]	401.3319396972656	63.8216356914667	3.3510204864	92.4668333597333	89.1158128733333	69872.140625	2.767117956459476E8	0	7966	88.50307873345542	0.7368522097147978	0.45936975630182725	401.32415771484375	401.33819580078125
56	401.35009765625	78.6191436645333					1	DETECTED	401.3501 m/z @78.62 [151020OFc1_NvH-0949-Control-3.raw]	401.35009765625	78.6191436645333	0.641346113333333	98.0109946512	97.36964853786667	73473.7421875	2.750694512816807E8	0	7966	90.21390888117072	0.6243421306810703	0.17092307565231077	401.34033203125	401.3520202636719
57	401.4197692871094	29.4154769072					1	DETECTED	401.4198 m/z @29.42 [151020OFc1_NvH-0949-Control-3.raw]	401.4197692871094	29.4154769072	0.720078262666667	99.2435448104	98.52346654773334	496363.15625	3.299985214474984E8	0	7966	16.425961308209743	2.3738427543944685	0.011441420014512984	401.4097900390625	401.42962646484375
58	401.4305419921875	8.4017959344					1	DETECTED	401.4305 m/z @8.40 [151020OFc1_NvH-0949-Control-3.raw]	401.4305419921875	8.4017959344	4.08890778666667	99.1112297133333	95.02232192666663	144436.1875	3.059305349284376E8	0	7966	0.20527655559884117	1.6978591464542419	0.27164176290704195	401.4298095703125	401.4405212402344
59	401.442626953125	37.8400249176					1	DETECTED	401.4426 m/z @37.84 [151020OFc1_NvH-0949-Control-3.raw]	401.442626953125	37.8400249176	3.88541838746667	99.3098089576	95.42439057013333	111179.609375	3.4737034310010266E8	0	7966	83.98044358017212	1.577693555191125	2.1573024896644597	401.4405517578125	401.44580078125
60	401.455810546875	17.9267774733333					1	DETECTED	401.4558 m/z @17.93 [151020OFc1_NvH-0949-Control-3.raw]	401.455810546875	17.9267774733333	3.58937530613333	99.8018284730667	96.21245316693337	1452191.125	3.580356734054931E8	3	7966	0.12127821572441633	0.5738287289196644	0.11203425611135692	401.44586181640625	401.46575927734375
61	401.4659118652344	21.3915590234667					1	DETECTED	401.4659 m/z @21.39 [151020OFc1_NvH-0949-Control-3.raw]	401.4659118652344	21.3915590234667	3.51284299466667	94.6151231352	91.10228014053332	315706.5	3.173239938470252E8	0	7966	1.4566667738953143	3.003466316344123	0.47481667244775816	401.4658203125	401.47589111328125
62	401.50274658203125	23.2162876248					1	DETECTED	401.5027 m/z @23.22 [151020OFc1_NvH-0949-Control-3.raw]	401.50274658203125	23.2162876248	3.7431650992	98.2576229136	94.5144578144	403720.8125	3.118776904679158E8	0	7966	13.029779755094653	3.6139712989615402	0.019819806644729872	401.49322509765625	401.5121154785156
63	401.52215576171875	26.9539370781333					1	DETECTED	401.5222 m/z @26.95 [151020OFc1_NvH-0949-Control-3.raw]	401.52215576171875	26.9539370781333	3.850908096	98.8793783309333	95.02847023493331	2541170.0	3.678357135819944E8	0	7966	0.2601415523881485	0.8169806543976259	1.8529656837169206	401.5121765136719	401.5321350097656
64	401.5334167480469	27.0431416853333					1	DETECTED	401.5334 m/z @27.04 [151020OFc1_NvH-0949-Control-3.raw]	401.5334167480469	27.0431416853333	3.72292177733333	95.8035407077333	92.08061893039998	690456.0625	3.072902609417376E8	3	7966	0.04534292814483365	4.316719420149324	2.702123975955468	401.53216552734375	401.5347595214844
65	401.5447692871094	26.7139377368					1	DETECTED	401.5448 m/z @26.71 [151020OFc1_NvH-0949-Control-3.raw]	401.5447692871094	26.7139377368	4.06828240906667	99.4704845269333	95.40220211786664	1231915.625	3.844352952239523E8	3	7966	24.179249949644888	0.5454648736471774	0.42975561561797204	401.5347900390625	401.5523681640625
66	401.5624084472656	17.2853966736					1	DETECTED	401.5624 m/z @17.29 [151020OFc1_NvH-0949-Control-3.raw]	401.5624084472656	17.2853966736	0.219021657066667	99.5074650450667	99.28844338800003	1.3537657E7	6.41934389616286E8	3	7966	0.21374801716262937	1.868149401126307	0.030308589868261782	401.5524597167969	401.5723876953125
67	401.5753173828125	34.9746347344					1	DETECTED	401.5753 m/z @34.97 [151020OFc1_NvH-0949-Control-3.raw]	401.5753173828125	34.9746347344	3.64623335146667	86.8659414608	83.21970810933333	2101389.0	3.754185369583627E8	0	7966	0.2952459746372824	0.5273366712372614	0.36149787372745096	401.57244873046875	401.58526611328125
68	401.5896911621094	20.7732803381333					1	DETECTED	401.5897 m/z @20.77 [151020OFc1_NvH-0949-Control-3.raw]	401.5896911621094	20.7732803381333	4.91610454666667	98.1846175925333	93.26851304586663	307521.15625	3.360225966128744E8	0	7966	0.05199932918490191	3.9545635511366553	14.676699584908713	401.58538818359375	401.5990295410156
69	401.6155090332031	40.8438341925333					1	DETECTED	401.6155 m/z @40.84 [151020OFc1_NvH-0949-Control-3.raw]	401.6155090332031	40.8438341925333	3.67431846	99.8849751821333	96.21065672213331	162586.375	3.766028739910191E8	0	7966	75.90230943321495	1.4712128732525416	1.9352510835908527	401.6055603027344	401.61651611328125
70	401.6265563964844	12.848474716					1	DETECTED	401.6266 m/z @12.85 [151020OFc1_NvH-0949-Control-3.raw]	401.6265563964844	12.848474716	3.77631085946667	98.9164906381333	95.14017977866662	492624.09375	3.58026377626172E8	0	7966	0.20050974188839454	1.3309973127218124	1.5103171211664688	401.61676025390625	401.63623046875
71	401.68194580078125	14.7138262304					1	DETECTED	401.6819 m/z @14.71 [151020OFc1_NvH-0949-Control-3.raw]	401.68194580078125	14.7138262304	3.962610696	99.8663273394667	95.9037166434667	380815.6875	3.1820236239736325E8	0	7966	0.21155893804659165	0.7225792321942802	0.9675087810706041	401.67205810546875	401.6871643066406
72	401.6972961425781	37.8860634834667					1	DETECTED	401.6973 m/z @37.89 [151020OFc1_NvH-0949-Control-3.raw]	401.6972961425781	37.8860634834667	0.4061713	98.7685880402667	98.36241674026671	831257.75	3.439084126448713E8	0	7966	10.718913786809885	1.432668119826299	0.02309673115308528	401.68731689453125	401.6999816894531
73	401.7099914550781	17.1093361786667					1	DETECTED	401.7100 m/z @17.11 [151020OFc1_NvH-0949-Control-3.raw]	401.7099914550781	17.1093361786667	2.93556640293333	99.8849751821333	96.94940877919997	3909166.0	5.10282488297146E8	4	7966	0.48444904426542834	0.9740207809415835	56.853149705286796	401.7000427246094	401.719970703125
74	401.7248840332031	14.6506039576					1	DETECTED	401.7249 m/z @14.65 [151020OFc1_NvH-0949-Control-3.raw]	401.7248840332031	14.6506039576	1.0444286464	97.6409638474667	96.5965352010667	2885526.5	4.384486924758622E8	2	7966	0.18173135817932717	2.274773068593303	16.303629865362918	401.7200012207031	401.73419189453125
75	401.74420166015625	31.3314800477333					1	DETECTED	401.7442 m/z @31.33 [151020OFc1_NvH-0949-Control-3.raw]	401.74420166015625	31.3314800477333	2.2538028744	94.127362276	91.8735594016	5630530.0	6.525813098965548E8	2	7966	7.742621543149479	0.512045954551423	0.021481454556051417	401.7342224121094	401.7541809082031
76	401.7552795410156	29.6311874517333					1	DETECTED	401.7553 m/z @29.63 [151020OFc1_NvH-0949-Control-3.raw]	401.7552795410156	29.6311874517333	1.38306303013333	79.0855077082667	77.70244467813338	2025156.875	3.4202365574803984E8	2	7966	0.2106790962053786	2.750082471654669	0.02890969893994065	401.75421142578125	401.76409912109375
77	401.774169921875	21.4653831408					1	DETECTED	401.7742 m/z @21.47 [151020OFc1_NvH-0949-Control-3.raw]	401.774169921875	21.4653831408	0.543190449333333	96.1132209512	95.57003050186667	3518733.5	3.5085129813254255E8	0	7966	0.1526171199288413	0.5072215196556554	0.016639229567238723	401.7643737792969	401.78314208984375
78	401.8270263671875	12.9291279458667					1	DETECTED	401.8270 m/z @12.93 [151020OFc1_NvH-0949-Control-3.raw]	401.8270263671875	12.9291279458667	0.552840723466667	96.8707137413333	96.31787301786663	380927.96875	3.268519970494967E8	0	7966	38.735479795002504	0.9331441162329823	1.6193317691331237	401.8172607421875	401.8316955566406
79	401.842041015625	51.5050623048					1	DETECTED	401.8420 m/z @51.51 [151020OFc1_NvH-0949-Control-3.raw]	401.842041015625	51.5050623048	0.110778731733333	99.7834490176	99.67267028586667	488493.4375	3.462355458761786E8	0	7966	0.04032775164525049	1.1772302721144774	2.0368652879754254	401.83258056640625	401.85052490234375
80	401.8606262207031	20.7201664328					1	DETECTED	401.8606 m/z @20.72 [151020OFc1_NvH-0949-Control-3.raw]	401.8606262207031	20.7201664328	0.008506896	99.8757089208	99.8672020248	1293761.75	3.618961384772725E8	0	7966	0.11380540551211737	34.99415057339842	0.28153204637063806	401.8507080078125	401.87060546875
81	401.8793640136719	26.6888455408					1	DETECTED	401.8794 m/z @26.69 [151020OFc1_NvH-0949-Control-3.raw]	401.8793640136719	26.6888455408	0.008506896	99.3479712576	99.3394643616	1029422.5	3.7721323932424533E8	3	7966	15.519542304818932	0.9133701414220854	0.388488536370896	401.8706359863281	401.8868103027344
82	401.8968200683594	17.2984116197333					1	DETECTED	401.8968 m/z @17.30 [151020OFc1_NvH-0949-Control-3.raw]	401.8968200683594	17.2984116197333	0.008506896	99.8202776805333	99.8117707845333	8405373.0	5.818980629991186E8	3	7966	0.18893412773931217	0.8299595233812825	15.23381992195344	401.8868408203125	401.90679931640625
83	401.91107177734375	46.4188138754667					1	DETECTED	401.9111 m/z @46.42 [151020OFc1_NvH-0949-Control-3.raw]	401.91107177734375	46.4188138754667	0.008506896	99.4046726845333	99.3961657885333	1611081.125	3.5428434312177193E8	4	7966	0.12117347830889713	0.603144139781915	0.550640025023285	401.9068298339844	401.9210205078125
84	401.9339904785156	51.3482887658667					1	DETECTED	401.9340 m/z @51.35 [151020OFc1_NvH-0949-Control-3.raw]	401.9339904785156	51.3482887658667	0.008506896	99.0740029376	99.0654960416	456812.375	3.304006584470434E8	3	7966	41.742172613721344	1.0556271790149168	0.00603377042820442	401.9240417480469	401.9339904785156
85	401.94403076171875	29.5294677064					1	DETECTED	401.9440 m/z @29.53 [151020OFc1_NvH-0949-Control-3.raw]	401.94403076171875	29.5294677064	0.0497027997333333	99.9676801906667	99.91797739093336	757370.0625	3.498491009626006E8	0	7966	29.207747263982252	0.8445613262371099	2.0227918661070268	401.934326171875	401.9505920410156
86	401.96063232421875	17.0979617794667					1	DETECTED	401.9606 m/z @17.10 [151020OFc1_NvH-0949-Control-3.raw]	401.96063232421875	17.0979617794667	0.008506896	99.7743994242667	99.7658925282667	3074202.75	3.7760329595926416E8	4	7966	0.18012547089231745	2.9590348135191586	3.358934258132184	401.95068359375	401.9705505371094
87	401.9783630371094	52.706269128					1	DETECTED	401.9784 m/z @52.71 [151020OFc1_NvH-0949-Control-3.raw]	401.9783630371094	52.706269128	0.008506896	99.9495327213333	99.9410258253333	580096.9375	3.173550234668011E8	0	7966	26.221937202287908	1.023104111355577	0.0023772116705404922	401.97064208984375	401.987060546875
88	401.9971618652344	51.0650148082667					1	DETECTED	401.9972 m/z @51.07 [151020OFc1_NvH-0949-Control-3.raw]	401.9971618652344	51.0650148082667	0.008506896	99.1392671888	99.1307602928	667102.4375	3.686139765749916E8	0	7966	52.60481688144053	1.022446322992436	0.0013167263921119547	401.9871826171875	402.00714111328125
89	402.010498046875	51.0152115696					1	DETECTED	402.0105 m/z @51.02 [151020OFc1_NvH-0949-Control-3.raw]	402.010498046875	51.0152115696	0.4356437696	96.0016740317333	95.5660302621333	631501.375	3.63473688755629E8	0	7966	9.730470877589937	0.5625686869768097	7.914991750169507	402.0071716308594	402.0139465332031
90	402.0240783691406	52.6179659301333					1	DETECTED	402.0241 m/z @52.62 [151020OFc1_NvH-0949-Control-3.raw]	402.0240783691406	52.6179659301333	0.268189988533333	99.8572126818667	99.58902269333336	690772.75	3.504845722358997E8	0	7966	9.663473399350842	0.5513395451053852	0.398734561191178	402.0142517089844	402.0339050292969
91	402.0406494140625	52.6089227725333					1	DETECTED	402.0406 m/z @52.61 [151020OFc1_NvH-0949-Control-3.raw]	402.0406494140625	52.6089227725333	0.248315049066667	99.5994635925333	99.35114854346664	635662.4375	4.0386228228958446E8	0	7966	9.680577908146162	0.95003021379235	0.1741320544599331	402.03466796875	402.0506286621094
92	402.0586242675781	48.1883753645333					1	DETECTED	402.0586 m/z @48.19 [151020OFc1_NvH-0949-Control-3.raw]	402.0586242675781	48.1883753645333	0.238621071466667	99.9033063032	99.66468523173333	619180.3125	3.7742844567230326E8	0	7966	17.498543324329425	1.505801747464319	0.06906582792277126	402.05078125	402.06854248046875
93	402.0791320800781	53.8303879477333					1	DETECTED	402.0791 m/z @53.83 [151020OFc1_NvH-0949-Control-3.raw]	402.0791320800781	53.8303879477333	0.248315049066667	94.7540487821333	94.50573373306663	649839.4375	3.58672953682368E8	0	7966	9.738292558145545	0.8819530530282919	0.4643954545743114	402.06927490234375	402.0808410644531
94	402.0909423828125	52.3926683490667					1	DETECTED	402.0909 m/z @52.39 [151020OFc1_NvH-0949-Control-3.raw]	402.0909423828125	52.3926683490667	0.238621071466667	97.2115119344	96.97289086293333	828326.3125	4.4833866382332164E8	0	7966	24.86896787779795	0.6562781148273115	0.3319095340841571	402.0810852050781	402.1007995605469
95	402.10418701171875	55.5132557794667					1	DETECTED	402.1042 m/z @55.51 [151020OFc1_NvH-0949-Control-3.raw]	402.10418701171875	55.5132557794667	0.238621071466667	79.6048011162667	79.36618004480003	689679.875	4.7454805514548266E8	0	7966	9.218069264441588	1.1184677507324199	0.023127520218957157	402.1009826660156	402.1123962402344
96	402.1224365234375	47.4767291210667					1	DETECTED	402.1224 m/z @47.48 [151020OFc1_NvH-0949-Control-3.raw]	402.1224365234375	47.4767291210667	0.238621071466667	95.6930776248	95.45445655333333	725723.3125	4.46213354187468E8	2	7966	2.6037837671648205	2.2711078757647343	3.6899147425724044	402.112548828125	402.1309509277344
97	402.1409606933594	55.5353430512					1	DETECTED	402.1410 m/z @55.54 [151020OFc1_NvH-0949-Control-3.raw]	402.1409606933594	55.5353430512	0.327253994666667	95.1753564882667	94.84810249360004	839824.3125	4.5838883097841173E8	0	7966	10.144497081003834	0.638396394090567	0.22822703704863054	402.13104248046875	402.1427001953125
98	402.1527404785156	52.5859603581333					1	DETECTED	402.1527 m/z @52.59 [151020OFc1_NvH-0949-Control-3.raw]	402.1527404785156	52.5859603581333	0.2287461744	78.2440418432	78.0152956688	859582.5	4.446976230943915E8	0	7966	1.6796690669862357	0.8619830448136477	0.6988457886974153	402.1427917480469	402.15625
99	402.166259765625	55.4907831381333					1	DETECTED	402.1663 m/z @55.49 [151020OFc1_NvH-0949-Control-3.raw]	402.166259765625	55.4907831381333	0.0818587477333333	93.8675547808	93.78569603306667	892561.5	5.459189541529466E8	0	7966	8.598728103553526	1.3222533990915177	0.19769247107540427	402.1563415527344	402.1715087890625
100	402.1815185546875	14.2182733954667					1	DETECTED	402.1815 m/z @14.22 [151020OFc1_NvH-0949-Control-3.raw]	402.1815185546875	14.2182733954667	0.008506896	99.9952614456	99.9867545496	935225.4375	5.604339917411308E8	2	7966	14.219913302110825	7.9083308673650174	7.149212604837907	402.1715393066406	402.18505859375
101	402.1950988769531	35.0069946162667					1	DETECTED	402.1951 m/z @35.01 [151020OFc1_NvH-0949-Control-3.raw]	402.1950988769531	35.0069946162667	0.0697418024	99.0087871154667	98.9390453130667	958498.8125	5.481298985105093E8	4	7966	31.52148146026661	1.7032079386252443	0.7288286661616643	402.18511962890625	402.205078125
102	402.2060241699219	38.9306808813333					1	DETECTED	402.2060 m/z @38.93 [151020OFc1_NvH-0949-Control-3.raw]	402.2060241699219	38.9306808813333	1.37374183706667	96.4600603992	95.08631856213333	666612.75	6.409553401307509E8	0	7966	22.93960774958254	1.4362016649075475	3.6833467696623026	402.2051086425781	402.20635986328125
103	402.21636962890625	22.1701810477333					1	DETECTED	402.2164 m/z @22.17 [151020OFc1_NvH-0949-Control-3.raw]	402.21636962890625	22.1701810477333	0.0697418024	99.6917647018667	99.6220228994667	3061058.5	7.126866264278846E8	2	7966	5.757180456867353	2.10010795080654	1.1404281516984407	402.2063903808594	402.2263488769531
104	402.2309875488281	17.2545056653333					1	DETECTED	402.2310 m/z @17.25 [151020OFc1_NvH-0949-Control-3.raw]	402.2309875488281	17.2545056653333	0.0697418024	97.6045682232	97.5348264208	3026664.0	7.439318458373215E8	2	7966	6.03359686103445	10.94144289175451	1.2030905331910773	402.22637939453125	402.240966796875
105	402.245849609375	31.3581235032					1	DETECTED	402.2458 m/z @31.36 [151020OFc1_NvH-0949-Control-3.raw]	402.245849609375	31.3581235032	0.0697418024	96.0111822472	95.9414404448	2520418.5	7.459034204146733E8	3	7966	7.074600858082334	0.973891940539816	6.003262163594461	402.2409973144531	402.2557678222656
106	402.2571105957031	29.5999127917333					1	DETECTED	402.2571 m/z @29.60 [151020OFc1_NvH-0949-Control-3.raw]	402.2571105957031	29.5999127917333	0.110778731733333	92.700370356	92.58959162426666	1151716.0	5.966917551301892E8	3	7966	22.917469929451926	0.6607119995782192	2.01378132925554	402.255859375	402.26702880859375
107	402.27880859375	51.9631845072					1	DETECTED	402.2788 m/z @51.96 [151020OFc1_NvH-0949-Control-3.raw]	402.27880859375	51.9631845072	0.0596192533333333	98.0655790768	98.00595982346667	725221.6875	6.743100141300923E8	0	7966	29.925693670742717	0.5735825549893521	0.23489766958136735	402.2688903808594	402.2838439941406
108	402.2938537597656	51.9757149186667					1	DETECTED	402.2939 m/z @51.98 [151020OFc1_NvH-0949-Control-3.raw]	402.2938537597656	51.9757149186667	0.008506896	97.4492991952	97.4407922992	994846.25	6.234480031478057E8	0	7966	4.969318055096586	1.0722276005111808	0.2142961208296973	402.28387451171875	402.3038024902344
109	402.3101806640625	51.9223885474667					1	DETECTED	402.3102 m/z @51.92 [151020OFc1_NvH-0949-Control-3.raw]	402.3101806640625	51.9223885474667	0.008506896	98.1937110144	98.1852041184	829522.75	6.965158271241454E8	0	7966	23.237223517215895	1.2685776680279446	0.9239155968244596	402.30389404296875	402.3201599121094
110	402.3211669921875	53.0307680482667					1	DETECTED	402.3212 m/z @53.03 [151020OFc1_NvH-0949-Control-3.raw]	402.3211669921875	53.0307680482667	0.008506896	98.1937110144	98.1852041184	810953.3125	6.346706001374552E8	2	7966	9.253767282021919	1.1377189910909733	0.0083446916840975	402.3202209472656	402.33111572265625
111	402.3343505859375	53.5198016266667					1	DETECTED	402.3344 m/z @53.52 [151020OFc1_NvH-0949-Control-3.raw]	402.3343505859375	53.5198016266667	0.0295091650666667	82.5732737861333	82.54376462106663	661314.5625	6.161363861184646E8	0	7966	23.92464885236967	0.7823747279200968	0.4968183871533435	402.3312072753906	402.3381652832031
112	402.3481750488281	43.5627448765333					1	DETECTED	402.3482 m/z @43.56 [151020OFc1_NvH-0949-Control-3.raw]	402.3481750488281	43.5627448765333	0.0295091650666667	98.1937110144	98.16420184933332	853792.875	6.122108224669213E8	2	7966	14.849079309414883	1.298941557379868	18.29506598765403	402.33819580078125	402.358154296875
113	402.3634948730469	58.1192891205333					1	DETECTED	402.3635 m/z @58.12 [151020OFc1_NvH-0949-Control-3.raw]	402.3634948730469	58.1192891205333	0.0295091650666667	99.9769321117333	99.94742294666663	642954.125	6.445380576010954E8	0	7966	38.46590025630164	0.9238930079716013	0.39417545129281306	402.3581848144531	402.3681945800781
114	402.3782043457031	53.2761169933333					1	DETECTED	402.3782 m/z @53.28 [151020OFc1_NvH-0949-Control-3.raw]	402.3782043457031	53.2761169933333	0.425775257066667	99.9769321117333	99.55115685466664	711699.25	6.729119382422305E8	3	7966	18.044782720380788	0.9242384620917393	0.6927326042360421	402.36822509765625	402.3874206542969
115	402.3974304199219	23.94159804					1	DETECTED	402.3974 m/z @23.94 [151020OFc1_NvH-0949-Control-3.raw]	402.3974304199219	23.94159804	0.514441537066667	99.9769321117333	99.46249057466663	1757569.5	6.490225866580524E8	3	7966	0.20754015008483506	17.05822705357051	47.71866804040666	402.387451171875	402.40740966796875
116	402.4183654785156	37.9162651485333					1	DETECTED	402.4184 m/z @37.92 [151020OFc1_NvH-0949-Control-3.raw]	402.4183654785156	37.9162651485333	1.13848427386667	99.9769321117333	98.83844783786664	798156.6875	6.244872298408805E8	3	7966	13.649849202662558	1.9401201395385224	7.727046303978411	402.40838623046875	402.4261474609375
117	402.4361572265625	37.9043575808					1	DETECTED	402.4362 m/z @37.90 [151020OFc1_NvH-0949-Control-3.raw]	402.4361572265625	37.9043575808	1.13848427386667	98.3857732493333	97.24728897546663	895346.4375	6.772443789049286E8	3	7966	13.659661385752663	1.733228414325557	31.373594042990852	402.4261779785156	402.44610595703125
118	402.4520568847656	42.7081167130667					1	DETECTED	402.4521 m/z @42.71 [151020OFc1_NvH-0949-Control-3.raw]	402.4520568847656	42.7081167130667	1.2048833528	99.9676801906667	98.7627968378667	720195.25	6.955030663636918E8	0	7966	15.919151252775322	1.2914530156884623	2.453086936883458	402.4461669921875	402.4549560546875
119	402.4649658203125	37.9778689266667					1	DETECTED	402.4650 m/z @37.98 [151020OFc1_NvH-0949-Control-3.raw]	402.4649658203125	37.9778689266667	1.13848427386667	99.9676801906667	98.82919591680003	766772.75	6.424865430719334E8	0	7966	4.739059810796739	1.4736524149513803	2.0700194878218445	402.4549865722656	402.47491455078125
120	402.4814758300781	59.8206442693333					1	DETECTED	402.4815 m/z @59.82 [151020OFc1_NvH-0949-Control-3.raw]	402.4814758300781	59.8206442693333	1.13848427386667	99.9676801906667	98.82919591680003	693479.75	7.31345630111056E8	4	7966	31.805816947226695	0.7541302170266365	0.24893023561710292	402.4749755859375	402.48675537109375
121	402.496826171875	42.0335621242667					1	DETECTED	402.4968 m/z @42.03 [151020OFc1_NvH-0949-Control-3.raw]	402.496826171875	42.0335621242667	0.219021657066667	99.9312206045333	99.71219894746663	722992.125	7.256472080609691E8	2	7966	14.775022406395845	1.6012304855587696	1.568578077677736	402.4868469238281	402.50677490234375
122	402.5132141113281	59.7420301394667					1	DETECTED	402.5132 m/z @59.74 [151020OFc1_NvH-0949-Control-3.raw]	402.5132141113281	59.7420301394667	0.0915376309333333	99.9312206045333	99.83968297359996	707625.4375	7.738935024358166E8	4	7966	25.08037464683784	0.8472605846549626	0.5532373680004067	402.5069580078125	402.52099609375
123	402.531005859375	59.7420301394667					1	DETECTED	402.5310 m/z @59.74 [151020OFc1_NvH-0949-Control-3.raw]	402.531005859375	59.7420301394667	0.0915376309333333	99.9124161421333	99.82087851119996	966794.5625	6.789781738778534E8	0	7966	31.846208100538398	0.7811007372485412	0.23142684636941	402.5210266113281	402.53216552734375
124	402.54217529296875	28.3074563621333					1	DETECTED	402.5422 m/z @28.31 [151020OFc1_NvH-0949-Control-3.raw]	402.54217529296875	28.3074563621333	0.0915376309333333	99.9124161421333	99.82087851119996	1045225.375	6.795770131854037E8	3	7966	17.05245176005488	1.866743240960279	1.6885971696193196	402.5321960449219	402.5521545410156
125	402.554443359375	59.7258266672					1	DETECTED	402.5544 m/z @59.73 [151020OFc1_NvH-0949-Control-3.raw]	402.554443359375	59.7258266672	0.219021657066667	97.1842497205333	96.96522806346664	795577.375	8.142481552721994E8	3	7966	35.72603460751523	0.6965753611944019	0.4507968384380024	402.55218505859375	402.5572814941406
126	402.5672912597656	23.4175711850667					1	DETECTED	402.5673 m/z @23.42 [151020OFc1_NvH-0949-Control-3.raw]	402.5672912597656	23.4175711850667	0.0915376309333333	99.8940499736	99.80251234266667	1484967.875	6.819729677738597E8	3	7966	44.84312148609386	2.7518288732729	1.5704936414473	402.55731201171875	402.5772705078125
127	402.57855224609375	62.0730388354667					1	DETECTED	402.5786 m/z @62.07 [151020OFc1_NvH-0949-Control-3.raw]	402.57855224609375	62.0730388354667	0.0915376309333333	99.8940499736	99.80251234266667	686578.1875	8.306929576956384E8	0	7966	31.83903204411262	0.7203582713532968	0.32005565447057266	402.5773010253906	402.5880126953125
128	402.5980224609375	23.8251513613333					1	DETECTED	402.5980 m/z @23.83 [151020OFc1_NvH-0949-Control-3.raw]	402.5980224609375	23.8251513613333	0.0915376309333333	99.8940499736	99.80251234266667	1923858.5	7.416674747511103E8	0	7966	0.19244483146226443	1.3635585175647364	29.768668162142774	402.5882263183594	402.6080017089844
129	402.6156311035156	62.1174633501333					1	DETECTED	402.6156 m/z @62.12 [151020OFc1_NvH-0949-Control-3.raw]	402.6156311035156	62.1174633501333	0.101055876266667	99.8479002994667	99.74684442320003	683164.75	7.09944842988794E8	0	7966	30.616672575411982	0.754591325508783	0.16050030894742368	402.6080322265625	402.6253356933594
130	402.6353454589844	37.3005685776					1	DETECTED	402.6353 m/z @37.30 [151020OFc1_NvH-0949-Control-3.raw]	402.6353454589844	37.3005685776	0.101055876266667	99.645717024	99.54466114773334	870983.25	7.213217508535427E8	0	7966	32.50234396751853	1.5803205206749558	2.2090710113017247	402.6253662109375	402.6429748535156
131	402.6529846191406	37.3005685776					1	DETECTED	402.6530 m/z @37.30 [151020OFc1_NvH-0949-Control-3.raw]	402.6529846191406	37.3005685776	0.0193698248	99.645717024	99.62634719920001	1182613.5	9.646457296716242E8	0	7966	27.31525789511136	1.5771112919294017	3.3624632082291432	402.64300537109375	402.6629638671875
132	402.6651611328125	59.9388909197333					1	DETECTED	402.6652 m/z @59.94 [151020OFc1_NvH-0949-Control-3.raw]	402.6651611328125	59.9388909197333	0.0193698248	99.9952614456	99.9758916208	670890.25	1.0187970901415261E9	0	7966	46.70123432446131	0.7764064554170869	0.17389636769754774	402.6629943847656	402.669677734375
133	402.6796875	24.4835524509333					1	DETECTED	402.6797 m/z @24.48 [151020OFc1_NvH-0949-Control-3.raw]	402.6796875	24.4835524509333	0.0193698248	99.9952614456	99.9758916208	831516.8125	7.288003656281506E8	2	7966	49.28200153508614	4.538696911319507	6.528111147870961	402.6697082519531	402.6887512207031
134	402.6987609863281	25.5811187912					1	DETECTED	402.6988 m/z @25.58 [151020OFc1_NvH-0949-Control-3.raw]	402.6987609863281	25.5811187912	0.0193698248	99.9861279146667	99.9667580898667	4600912.0	7.56833691057254E8	2	7966	0.3473780417162011	11.668213107598968	8.709047243756883	402.6888122558594	402.708740234375
135	402.7108154296875	17.0747311117333					1	DETECTED	402.7108 m/z @17.07 [151020OFc1_NvH-0949-Control-3.raw]	402.7108154296875	17.0747311117333	2.2812611352	98.2300919746667	95.94883083946671	978919.875	7.99935286748453E8	2	7966	7.8517093457040765	0.5263480236701229	1.570596945971108	402.7087707519531	402.7117004394531
136	402.7217102050781	12.9142617696					1	DETECTED	402.7217 m/z @12.91 [151020OFc1_NvH-0949-Control-3.raw]	402.7217102050781	12.9142617696	0.0193698248	99.9952614456	99.9758916208	1827941.25	8.186061881042026E8	2	7966	9.354807820253573	2.3425035871228843	417.76472434416223	402.71173095703125	402.7301330566406
137	402.7401428222656	29.8599012968					1	DETECTED	402.7401 m/z @29.86 [151020OFc1_NvH-0949-Control-3.raw]	402.7401428222656	29.8599012968	0.0193698248	99.9952614456	99.9758916208	2521950.75	7.822353500792856E8	2	7966	0.21701701874017232	0.5189112615391838	20.961472962702953	402.7301940917969	402.7501220703125
138	402.758544921875	22.8245550349333					1	DETECTED	402.7585 m/z @22.82 [151020OFc1_NvH-0949-Control-3.raw]	402.758544921875	22.8245550349333	2.005801404	99.9952614456	97.9894600416	1093754.125	7.729383879483017E8	2	7966	39.999707639480725	10.581202383993979	0.7966453292242774	402.750244140625	402.7685241699219
139	402.7694091796875	60.6988255285333					1	DETECTED	402.7694 m/z @60.70 [151020OFc1_NvH-0949-Control-3.raw]	402.7694091796875	60.6988255285333	4.36652353786667	99.9952614456	95.62873790773332	566486.875	8.517745886796162E8	0	7966	48.38815549329168	0.7305895784843047	0.6541127701559112	402.7685546875	402.7779541015625
140	402.7879638671875	63.2247991861333					1	DETECTED	402.7880 m/z @63.22 [151020OFc1_NvH-0949-Control-3.raw]	402.7879638671875	63.2247991861333	3.80865848986667	99.9952614456	96.18660295573332	644297.875	8.352700330738484E8	0	7966	47.09321739449683	0.9159416688378534	0.3128682306768103	402.7779846191406	402.7885437011719
141	402.798583984375	23.8919385872					1	DETECTED	402.7986 m/z @23.89 [151020OFc1_NvH-0949-Control-3.raw]	402.798583984375	23.8919385872	0.720078262666667	99.9952614456	99.27518318293333	1166984.0	8.062400893480071E8	0	7966	36.830371584485704	6.807658775479619	4.382590040009673	402.78863525390625	402.8085632324219
142	402.8154296875	25.7627437810667					1	DETECTED	402.8154 m/z @25.76 [151020OFc1_NvH-0949-Control-3.raw]	402.8154296875	25.7627437810667	1.22371484426667	99.9495327213333	98.72581787706663	598697.25	7.370190017639396E8	0	7966	7.449641917610524	2.4664307183082146	4.744001946166087	402.80859375	402.8254089355469
143	402.8257751464844	63.5608952450667					1	DETECTED	402.8258 m/z @63.56 [151020OFc1_NvH-0949-Control-3.raw]	402.8257751464844	63.5608952450667	0.8076215624	99.9586491573333	99.1510275949333	501626.4375	7.660955854049195E8	0	7966	18.269462729362935	0.7314513871317234	0.3771361013657747	402.825439453125	402.82940673828125
144	402.83941650390625	18.3534658672					1	DETECTED	402.8394 m/z @18.35 [151020OFc1_NvH-0949-Control-3.raw]	402.83941650390625	18.3534658672	0.2287461744	99.9586491573333	99.7299029829333	2382862.25	6.907548334121099E8	0	7966	0.24310356078733264	5.672972533201888	5.3092340296797955	402.8294372558594	402.8493957519531
145	402.859375	22.1986385466667					1	DETECTED	402.8594 m/z @22.20 [151020OFc1_NvH-0949-Control-3.raw]	402.859375	22.1986385466667	0.0396714792	99.9586491573333	99.9189776781333	2074025.75	7.33691558139147E8	3	7966	0.3053625580737176	4.187534338626804	9.81188646062162	402.8494567871094	402.8693542480469
146	402.87042236328125	12.0450422813333					1	DETECTED	402.8704 m/z @12.05 [151020OFc1_NvH-0949-Control-3.raw]	402.87042236328125	12.0450422813333	0.008506896	99.9586491573333	99.9501422613333	1240970.125	6.459113782780333E8	3	7966	3.8815265786270743	3.4671871203605233	0.23314041390550932	402.869384765625	402.8804016113281
147	402.8905944824219	32.6663716104					1	DETECTED	402.8906 m/z @32.67 [151020OFc1_NvH-0949-Control-3.raw]	402.8905944824219	32.6663716104	0.008506896	99.9586491573333	99.9501422613333	5868802.5	6.456991362189624E8	3	7966	0.17316320735569946	3.408343823006097	0.021243987663173848	402.880615234375	402.89349365234375
148	402.90350341796875	29.0625916					1	DETECTED	402.9035 m/z @29.06 [151020OFc1_NvH-0949-Control-3.raw]	402.90350341796875	29.0625916	0.0193698248	99.9586491573333	99.9392793325333	1.2848764E7	1.0239402861952128E9	3	7966	5.916854167469513	0.6265981360340964	0.04281802116283513	402.8935241699219	402.9134826660156
149	402.9160461425781	64.0297231445333					1	DETECTED	402.9160 m/z @64.03 [151020OFc1_NvH-0949-Control-3.raw]	402.9160461425781	64.0297231445333	0.0295091650666667	99.9214997770667	99.89199061200003	762594.125	6.206123381780748E8	2	7966	0.5985968340663348	0.7787819198083885	0.6545905452625085	402.9135437011719	402.926025390625
150	402.9293212890625	64.0435498728					1	DETECTED	402.9293 m/z @64.04 [151020OFc1_NvH-0949-Control-3.raw]	402.9293212890625	64.0435498728	0.008506896	99.9033063032	99.8947994072	640480.125	5.942807847326401E8	3	7966	9.651078486416921	0.7736552552501755	0.6246992463404959	402.92608642578125	402.9393005371094
151	402.9485778808594	91.4171851773333					1	DETECTED	402.9486 m/z @91.42 [151020OFc1_NvH-0949-Control-3.raw]	402.9485778808594	91.4171851773333	0.008506896	99.9033063032	99.8947994072	442716.09375	5.641208406831075E8	0	7966	71.5890001816736	0.5030412854980117	0.018997104859874034	402.9393310546875	402.9498596191406
152	402.95989990234375	14.7394617453333					1	DETECTED	402.9599 m/z @14.74 [151020OFc1_NvH-0949-Control-3.raw]	402.95989990234375	14.7394617453333	0.0193698248	99.8849751821333	99.86560535733331	1154638.375	5.495134177760758E8	4	7966	49.46223511436813	0.7580719025535334	0.2697993953427377	402.9499206542969	402.9698181152344
153	402.9815368652344	64.1341178210667					1	DETECTED	402.9815 m/z @64.13 [151020OFc1_NvH-0949-Control-3.raw]	402.9815368652344	64.1341178210667	0.008506896	99.8849751821333	99.8764682861333	463834.65625	6.906960308170754E8	2	7966	33.32049182131676	0.7939180979423005	0.5921842472381269	402.9715576171875	402.98931884765625
154	402.99932861328125	23.9062921538667					1	DETECTED	402.9993 m/z @23.91 [151020OFc1_NvH-0949-Control-3.raw]	402.99932861328125	23.9062921538667	0.130839498666667	99.9586491573333	99.82780965866664	760924.0	6.222400349814888E8	0	7966	40.30110674820421	3.441713343441934	6.204647719328898	402.9893493652344	403.0093078613281
155	403.0136413574219	64.1166217016					1	DETECTED	403.0136 m/z @64.12 [151020OFc1_NvH-0949-Control-3.raw]	403.0136413574219	64.1166217016	1.77242074746667	99.9404808805333	98.16806013306663	629069.5	7.839686702778096E8	0	7966	51.38594143336724	0.7656086789312879	0.5286928853650164	403.00933837890625	403.02362060546875
156	403.02740478515625	64.0996968666667					1	DETECTED	403.0274 m/z @64.10 [151020OFc1_NvH-0949-Control-3.raw]	403.02740478515625	64.0996968666667	0.0193698248	99.7926052850667	99.7732354602667	388162.53125	6.121127794892427E8	0	7966	73.87569544154441	0.7465297082793007	0.49600778663168793	403.0236511230469	403.0330810546875
157	403.0430908203125	26.4671233394667					1	DETECTED	403.0431 m/z @26.47 [151020OFc1_NvH-0949-Control-3.raw]	403.0430908203125	26.4671233394667	2.08850260906667	99.7834490176	97.69494640853334	637992.75	4.767323731564847E8	0	7966	63.50340497620306	3.0166348152740903	4.213274193424981	403.03314208984375	403.0530700683594
158	403.0548400878906	64.0996968666667					1	DETECTED	403.0548 m/z @64.10 [151020OFc1_NvH-0949-Control-3.raw]	403.0548400878906	64.0996968666667	7.101607052	99.9495327213333	92.84792566933329	550528.8125	6.500602837581826E8	0	7966	73.64315068651209	0.7756064588678224	0.5244105781738639	403.0531311035156	403.0648193359375
159	403.0660705566406	89.974307704					1	DETECTED	403.0661 m/z @89.97 [151020OFc1_NvH-0949-Control-3.raw]	403.0660705566406	89.974307704	7.1203854288	99.7285187797333	92.6081333509333	320922.125	5.898152660400978E8	0	7966	73.77314851306866	0.5281562597629071	0.04875191595440392	403.0649108886719	403.0679016113281
160	403.0779113769531	89.9474848970667					1	DETECTED	403.0779 m/z @89.95 [151020OFc1_NvH-0949-Control-3.raw]	403.0779113769531	89.9474848970667	0.0295091650666667	99.7743994242667	99.74489025920003	408464.625	4.69461080046874E8	0	7966	4.030470620393217	0.5137051514403322	0.020122493565137997	403.06793212890625	403.087890625
161	403.1007080078125	89.7963080493333					1	DETECTED	403.1007 m/z @89.80 [151020OFc1_NvH-0949-Control-3.raw]	403.1007080078125	89.7963080493333	7.13310239573333	99.7652307005333	92.63212830479996	805745.25	3.799594302881862E8	0	7966	4.703267503972299	0.5252347920467512	0.04993484520181416	403.0907287597656	403.10125732421875
162	403.11126708984375	89.7963080493333					1	DETECTED	403.1113 m/z @89.80 [151020OFc1_NvH-0949-Control-3.raw]	403.11126708984375	89.7963080493333	1.5045468312	99.4704845269333	97.9659376957333	935581.8125	3.65619358677946E8	0	7966	0.15421542623812456	0.5252533559728371	0.03081018894855368	403.10137939453125	403.1212463378906
163	403.1294860839844	89.7963080493333					1	DETECTED	403.1295 m/z @89.80 [151020OFc1_NvH-0949-Control-3.raw]	403.1294860839844	89.7963080493333	1.99660628826667	99.7743994242667	97.77779313600003	905131.1875	4.2387532258913934E8	0	7966	1.8685764993629164	0.5120604865270204	0.013924306733954332	403.12127685546875	403.13946533203125
164	403.1463928222656	89.7683270344					1	DETECTED	403.1464 m/z @89.77 [151020OFc1_NvH-0949-Control-3.raw]	403.1463928222656	89.7683270344	7.29795883866667	99.4704845269333	92.17252568826663	756104.125	3.604286627065775E8	0	7966	0.4563310482944729	0.5132728162849298	0.030890479330481398	403.13958740234375	403.1563720703125
165	403.1568298339844	89.7683270344					1	DETECTED	403.1568 m/z @89.77 [151020OFc1_NvH-0949-Control-3.raw]	403.1568298339844	89.7683270344	0.670893214933333	99.4704845269333	98.79959131199998	732423.8125	5.1418630964036524E8	0	7966	2.720078902586536	0.5128444298843464	0.04475390258945126	403.15643310546875	403.1632080078125
166	403.1732177734375	18.3714411333333					1	DETECTED	403.1732 m/z @18.37 [151020OFc1_NvH-0949-Control-3.raw]	403.1732177734375	18.3714411333333	4.86665905946667	99.4704845269333	94.60382546746663	1456496.25	3.797391992376662E8	0	7966	0.19032831426257246	0.5078377744488473	16.213011744755928	403.16326904296875	403.1756896972656
167	403.1857604980469	13.9892842856					1	DETECTED	403.1858 m/z @13.99 [151020OFc1_NvH-0949-Control-3.raw]	403.1857604980469	13.9892842856	0.0697418024	99.9952614456	99.92551964319999	1479997.625	4.0138175483009684E8	3	7966	0.17509924501454677	22.225905896667175	8.416609120539896	403.1758728027344	403.1904602050781
168	403.2004699707031	25.6400765130667					1	DETECTED	403.2005 m/z @25.64 [151020OFc1_NvH-0949-Control-3.raw]	403.2004699707031	25.6400765130667	0.874714072533333	99.2719508077333	98.39723673519997	2022512.375	4.7269958958971506E8	0	7966	3.4994438228998455	3.395077869372768	4.763147027234053	403.19049072265625	403.2090148925781
169	403.2190246582031	23.4851427210667					1	DETECTED	403.2190 m/z @23.49 [151020OFc1_NvH-0949-Control-3.raw]	403.2190246582031	23.4851427210667	3.67431846	99.8757089208	96.2013904608	1.4778329E7	9.671546441833848E8	2	7966	0.2122175254481391	1.0785335263465767	4.4976765452652465	403.20904541015625	403.22900390625
170	403.2376708984375	29.0625916					1	DETECTED	403.2377 m/z @29.06 [151020OFc1_NvH-0949-Control-3.raw]	403.2376708984375	29.0625916	0.008506896	99.9952614456	99.9867545496	9406434.0	8.695432643488374E8	2	7966	0.1745695578770139	1.0429801082533992	0.3898738126206296	403.2290344238281	403.24749755859375
171	403.2555847167969	16.4803580464					1	DETECTED	403.2556 m/z @16.48 [151020OFc1_NvH-0949-Control-3.raw]	403.2555847167969	16.4803580464	2.65234637946667	98.9257255914667	96.27337921200004	1373461.0	4.0574105306298673E8	2	7966	32.89025008363392	8.412705794227492	535.4982875848956	403.2476806640625	403.26556396484375
172	403.26776123046875	89.8615401536					1	DETECTED	403.2678 m/z @89.86 [151020OFc1_NvH-0949-Control-3.raw]	403.26776123046875	89.8615401536	3.90808230453333	92.4668333597333	88.55875105519998	676691.9375	2.9175217979983515E8	0	7966	1.2168818025241137	0.5052717592087549	0.0159008532472496	403.2657470703125	403.2777099609375
173	403.2840881347656	89.8615401536					1	DETECTED	403.2841 m/z @89.86 [151020OFc1_NvH-0949-Control-3.raw]	403.2840881347656	89.8615401536	3.20854440266667	95.1291093093333	91.92056490666663	629034.625	4.546318992805344E8	0	7966	2.684312205168851	0.5128830715483258	0.026214951972113355	403.27783203125	403.2922668457031
174	403.2967224121094	89.8615401536					1	DETECTED	403.2967 m/z @89.86 [151020OFc1_NvH-0949-Control-3.raw]	403.2967224121094	89.8615401536	10.6362997208	92.3178125050667	81.6815127842667	380209.34375	2.3326064718014345E8	0	7966	0.3818994269689	0.5134215324759654	0.02719398893394081	403.29425048828125	403.3065185546875
175	403.3572082519531	58.9185485981333					1	DETECTED	403.3572 m/z @58.92 [151020OFc1_NvH-0949-Control-3.raw]	403.3572082519531	58.9185485981333	0.6807642808	99.6640817741333	98.98331749333329	137275.484375	3.7949787450560576E8	0	7966	88.9711666844943	0.8776495401761741	0.8441370545653794	403.34722900390625	403.3668518066406
176	403.3777160644531	26.4550066194667					1	DETECTED	403.3777 m/z @26.46 [151020OFc1_NvH-0949-Control-3.raw]	403.3777160644531	26.4550066194667	0.720078262666667	99.5074650450667	98.78738678240003	379028.1875	3.0762219165222126E8	0	7966	88.95644075579443	2.830769773495574	5.066461999403305	403.3678283691406	403.387451171875
177	403.3893737792969	41.9740551437333					1	DETECTED	403.3894 m/z @41.97 [151020OFc1_NvH-0949-Control-3.raw]	403.3893737792969	41.9740551437333	1.3176447432	99.8572126818667	98.53956793866669	135144.1875	3.159597830249176E8	0	7966	89.16442981075112	1.2118576992888448	1.848629779022327	403.3879089355469	403.39935302734375
178	403.4026794433594	31.1553508656					1	DETECTED	403.4027 m/z @31.16 [151020OFc1_NvH-0949-Control-3.raw]	403.4026794433594	31.1553508656	0.913043138666667	93.4241765632	92.51113342453334	106355.0234375	2.987266340129548E8	0	7966	82.7260958436082	1.5294985796031755	3.052445360050216	403.3996276855469	403.4090576171875
179	403.4195861816406	31.5641419					1	DETECTED	403.4196 m/z @31.56 [151020OFc1_NvH-0949-Control-3.raw]	403.4195861816406	31.5641419	1.46710333813333	97.4763783021333	96.00927496399997	121147.2578125	2.99806466100887E8	0	7966	86.77667373080207	1.5949953808020991	3.157665317754447	403.4096984863281	403.4235534667969
180	403.4339599609375	25.8392786968					1	DETECTED	403.4340 m/z @25.84 [151020OFc1_NvH-0949-Control-3.raw]	403.4339599609375	25.8392786968	0.4846454552	99.6824939866667	99.1978485314667	465447.0	3.1495574402438736E8	0	7966	0.06816351489195682	3.9848461987502786	0.004464722146758829	403.4240417480469	403.44390869140625
181	403.4458923339844	16.8017317336					1	DETECTED	403.4459 m/z @16.80 [151020OFc1_NvH-0949-Control-3.raw]	403.4458923339844	16.8017317336	3.86240576293333	99.8572126818667	95.99480691893336	131246.625	2.914621346893389E8	0	7966	13.162039775831724	4.151823026023981	16.222982358247535	403.4439697265625	403.4510498046875
182	403.4610900878906	14.7394617453333					1	DETECTED	403.4611 m/z @14.74 [151020OFc1_NvH-0949-Control-3.raw]	403.4610900878906	14.7394617453333	3.33202623386667	99.8111759613333	96.47914972746663	393725.03125	2.927136624731487E8	0	7966	4.851651146111818	0.504400312602606	0.5979210626172468	403.4511413574219	403.461181640625
183	403.47119140625	32.7105375496					1	DETECTED	403.4712 m/z @32.71 [151020OFc1_NvH-0949-Control-3.raw]	403.47119140625	32.7105375496	4.15383549893333	99.5444122986667	95.39057679973337	1933407.875	3.5458988154295975E8	0	7966	12.484086468176987	0.8370174033705043	0.008799117225978833	403.4612121582031	403.4810791015625
184	403.4891662597656	12.7409403333333					1	DETECTED	403.4892 m/z @12.74 [151020OFc1_NvH-0949-Control-3.raw]	403.4891662597656	12.7409403333333	0.826872881066667	97.7777680304	96.95089514933333	1914320.375	3.5214262508468276E8	4	7966	0.2040643217129947	1.766129076075263	2.919473736637349	403.4812316894531	403.4989929199219
185	403.50762939453125	18.39921984					1	DETECTED	403.5076 m/z @18.40 [151020OFc1_NvH-0949-Control-3.raw]	403.50762939453125	18.39921984	3.693834888	96.0111822472	92.3173473592	520640.0	3.0280306425338656E8	0	7966	0.08932559382138905	0.6337370977412854	0.6432146451608208	403.4994812011719	403.5098571777344
186	403.5199279785156	13.9694077554667					1	DETECTED	403.5199 m/z @13.97 [151020OFc1_NvH-0949-Control-3.raw]	403.5199279785156	13.9694077554667	1.2990800888	99.3761641477333	98.07708405893331	1107515.25	3.533847135500015E8	0	7966	0.1451875862206098	1.7073641619748765	0.5780709663236829	403.5101318359375	403.5299072265625
187	403.5439147949219	26.5008422821333					1	DETECTED	403.5439 m/z @26.50 [151020OFc1_NvH-0949-Control-3.raw]	403.5439147949219	26.5008422821333	3.7431650992	97.2935488248	93.5503837256	4198966.5	4.6744002036283106E8	3	7966	5.977945431781688	0.5358785554661141	0.01731618191248169	403.533935546875	403.55389404296875
188	403.559326171875	32.6663716104					1	DETECTED	403.5593 m/z @32.67 [151020OFc1_NvH-0949-Control-3.raw]	403.559326171875	32.6663716104	4.12152784346667	97.8051051917333	93.68357734826664	1379636.875	3.980255930691607E8	0	7966	18.2929098335196	0.8634479868299886	0.009186126353315432	403.5539245605469	403.5613708496094
189	403.5713806152344	23.1856689557333					1	DETECTED	403.5714 m/z @23.19 [151020OFc1_NvH-0949-Control-3.raw]	403.5713806152344	23.1856689557333	1.94151464586667	95.2730244298667	93.33150978400002	3131009.5	4.6038978493318E8	3	7966	3.1277465386419827	1.5917655621495819	0.33612579956920263	403.5614013671875	403.5811767578125
190	403.5830993652344	35.5587504106667					1	DETECTED	403.5831 m/z @35.56 [151020OFc1_NvH-0949-Control-3.raw]	403.5830993652344	35.5587504106667	3.60847114906667	95.6564471432	92.04797599413332	1074376.125	3.5276199501668006E8	3	7966	0.19527016145904952	0.5216955748576672	1.2701831414144698	403.5814514160156	403.5929870605469
191	403.6027526855469	14.7138262304					1	DETECTED	403.6028 m/z @14.71 [151020OFc1_NvH-0949-Control-3.raw]	403.6027526855469	14.7138262304	3.3035015392	98.5324157792	95.22891424	168742.03125	2.9744115958350194E8	0	7966	13.072103829377438	8.596497642699301	15.896284095507289	403.5931701660156	403.6099853515625
192	403.6847229003906	25.8162993496					1	DETECTED	403.6847 m/z @25.82 [151020OFc1_NvH-0949-Control-3.raw]	403.6847229003906	25.8162993496	2.860400564	95.3934163533333	92.53301578933329	477635.53125	3.2571794162972397E8	0	7966	5.881084797402593	2.9074063210794723	0.006142938016423365	403.6748352050781	403.6910095214844
193	403.7010803222656	25.7158758045333					1	DETECTED	403.7011 m/z @25.72 [151020OFc1_NvH-0949-Control-3.raw]	403.7010803222656	25.7158758045333	3.68452441146667	97.1018840824	93.41735967093334	480574.5625	3.5066514512078345E8	0	7966	9.365816686591167	3.428099677847573	0.12433329243508803	403.6911926269531	403.70147705078125
194	403.71148681640625	26.1434504922667					1	DETECTED	403.7115 m/z @26.14 [151020OFc1_NvH-0949-Control-3.raw]	403.71148681640625	26.1434504922667	3.850908096	98.8980176042667	95.0471095082667	2.0891662E7	1.1129218240631976E9	2	7966	0.25135540463839945	0.8416467954963703	2.068941761188864	403.7015380859375	403.7214050292969
195	403.72900390625	21.3176465472					1	DETECTED	403.7290 m/z @21.32 [151020OFc1_NvH-0949-Control-3.raw]	403.72900390625	21.3176465472	3.20854440266667	99.1112297133333	95.90268531066663	1.6287913E7	7.938103969559265E8	2	7966	0.20980826632885652	0.5308526764589745	72.24140358673183	403.7215270996094	403.7389831542969
196	403.7416076660156	31.8046476821333					1	DETECTED	403.7416 m/z @31.80 [151020OFc1_NvH-0949-Control-3.raw]	403.7416076660156	31.8046476821333	4.19675590266667	97.1199902024	92.92323429973334	4187566.75	4.8111568007753164E8	2	7966	0.24602608685212246	1.3930007375068565	0.05651027717425014	403.7390441894531	403.7515869140625
197	403.7518005371094	34.0527637818667					1	DETECTED	403.7518 m/z @34.05 [151020OFc1_NvH-0949-Control-3.raw]	403.7518005371094	34.0527637818667	4.91610454666667	87.4486930421333	82.53258849546663	568743.8125	3.489823731924341E8	0	7966	28.53134710889601	2.037820988137525	1.7330022800421778	403.7516174316406	403.7615966796875
198	403.7974548339844	30.2235599637333					1	DETECTED	403.7975 m/z @30.22 [151020OFc1_NvH-0949-Control-3.raw]	403.7974548339844	30.2235599637333	0.552840723466667	99.3194459912	98.76660526773333	397762.71875	3.3337252414237E8	0	7966	0.09002470702030507	2.2071110923919735	0.06714834170778716	403.78753662109375	403.80731201171875
199	403.84185791015625	18.2366861850667					1	DETECTED	403.8419 m/z @18.24 [151020OFc1_NvH-0949-Control-3.raw]	403.84185791015625	18.2366861850667	0.4846454552	99.9861279146667	99.5014824594667	283982.125	3.074302295403052E8	3	7966	0.14187681346995973	6.056835068655405	2.2593872137436333	403.8320007324219	403.8518371582031
200	403.8620910644531	25.5474960706667					1	DETECTED	403.8621 m/z @25.55 [151020OFc1_NvH-0949-Control-3.raw]	403.8620910644531	25.5474960706667	0.008506896	99.9861279146667	99.9776210186667	853972.875	3.369268167539054E8	3	7966	24.582983662419032	0.6033726039410406	0.2355880310455939	403.85211181640625	403.8683166503906
201	403.8783264160156	26.4895129133333					1	DETECTED	403.8783 m/z @26.49 [151020OFc1_NvH-0949-Control-3.raw]	403.8783264160156	26.4895129133333	0.008506896	99.9769321117333	99.9684252157333	2479584.0	4.199989111193998E8	3	7966	14.052133239096092	0.7208758980631277	0.012230817093454546	403.8683776855469	403.8883056640625
202	403.8883361816406	15.1513129693333					1	DETECTED	403.8883 m/z @15.15 [151020OFc1_NvH-0949-Control-3.raw]	403.8883361816406	15.1513129693333	0.0396714792	99.8202776805333	99.7806062013333	321113.71875	2.8513009995293236E8	0	7966	11.49573648813487	4.4712162603668135	8.057013992988608	403.8883361816406	403.88916015625
203	403.899169921875	26.2100869050667					1	DETECTED	403.8992 m/z @26.21 [151020OFc1_NvH-0949-Control-3.raw]	403.899169921875	26.2100869050667	0.008506896	99.9861279146667	99.9776210186667	444435.96875	3.9639511097576463E8	0	7966	17.735413103016477	2.7026330128327674	0.04138357813117478	403.8891906738281	403.90185546875
204	403.911865234375	28.947480264					1	DETECTED	403.9119 m/z @28.95 [151020OFc1_NvH-0949-Control-3.raw]	403.911865234375	28.947480264	0.008506896	99.9404808805333	99.9319739845333	5018429.5	3.9972752316142744E8	3	7966	0.2323536082408424	0.98502148987777	0.036017054738695764	403.9018859863281	403.9218444824219
205	403.92572021484375	11.2523553653333					1	DETECTED	403.9257 m/z @11.25 [151020OFc1_NvH-0949-Control-3.raw]	403.92572021484375	11.2523553653333	0.836531264	99.6180531394667	98.7815218754667	102369.0390625	2.9688250211036026E8	0	7966	0.12209581081238952	4.741896604360953	0.008388599201364092	403.921875	403.9257507324219
206	403.9357604980469	25.7527440010667					1	DETECTED	403.9358 m/z @25.75 [151020OFc1_NvH-0949-Control-3.raw]	403.9357604980469	25.7527440010667	0.008506896	96.6517975981333	96.6432907021333	287383.75	2.978218163457837E8	0	7966	14.65231303362388	1.9089217777202498	4.92156630861849	403.9259338378906	403.9422302246094
207	403.9523010253906	26.0293553992					1	DETECTED	403.9523 m/z @26.03 [151020OFc1_NvH-0949-Control-3.raw]	403.9523010253906	26.0293553992	0.008506896	99.9676801906667	99.9591732946667	2164420.0	3.627395577277886E8	0	7966	0.11782048633290643	0.5121453971646567	0.054916874110500426	403.9423828125	403.9622497558594
208	403.96807861328125	26.7139377368					1	DETECTED	403.9681 m/z @26.71 [151020OFc1_NvH-0949-Control-3.raw]	403.96807861328125	26.7139377368	0.130839498666667	99.8479002994667	99.71706080080003	880542.625	3.9024509507855636E8	0	7966	6.156894092960002	0.5424282318024861	3.2359630291244628	403.9623718261719	403.97802734375
209	403.99072265625	12.7171889669333					1	DETECTED	403.9907 m/z @12.72 [151020OFc1_NvH-0949-Control-3.raw]	403.99072265625	12.7171889669333	0.0818587477333333	98.5232052317333	98.44134648399996	859658.1875	3.5792920367371964E8	0	7966	25.344762894899887	0.7915815027824402	0.491780899501094	403.9807434082031	404.00067138671875
210	404.0411682128906	53.0672382053333					1	DETECTED	404.0412 m/z @53.07 [151020OFc1_NvH-0949-Control-3.raw]	404.0411682128906	53.0672382053333	0.778392202666667	99.7285187797333	98.95012657706664	111345.046875	3.193118942324089E8	0	7966	78.3610215471789	0.9624703692084804	0.9246031460244073	404.03509521484375	404.0504455566406
211	404.1190490722656	89.2874342656					1	DETECTED	404.1190 m/z @89.29 [151020OFc1_NvH-0949-Control-3.raw]	404.1190490722656	89.2874342656	0.631429735733333	97.3485795301333	96.71714979439997	2002264.875	4.306605925586281E8	0	7966	0.7481940493236294	0.9704447879513607	1.0204084164081273	404.10992431640625	404.1241760253906
212	404.1719055175781	14.4214064970667					1	DETECTED	404.1719 m/z @14.42 [151020OFc1_NvH-0949-Control-3.raw]	404.1719055175781	14.4214064970667	0.0497027997333333	99.9952614456	99.94555864586665	318410.71875	3.2215448075355625E8	0	7966	0.11593528337213499	8.018319360385505	23.10053156638968	404.163818359375	404.1817626953125
213	404.1922912597656	90.0897105952					1	DETECTED	404.1923 m/z @90.09 [151020OFc1_NvH-0949-Control-3.raw]	404.1922912597656	90.0897105952	1.8686906752	99.8294673749333	97.9607766997333	2878077.75	4.2061374585618937E8	3	7966	0.1897993814052228	0.5036016282654847	0.008637752561521325	404.18231201171875	404.19317626953125
214	404.20318603515625	25.1019770109333					1	DETECTED	404.2032 m/z @25.10 [151020OFc1_NvH-0949-Control-3.raw]	404.20318603515625	25.1019770109333	3.75412344986667	98.7685880402667	95.01446459040004	2.3194724E7	1.0953544514932113E9	2	7966	0.2403757115783982	0.856035707505964	0.6123125715463767	404.1932067871094	404.2131652832031
215	404.2132263183594	26.1544773434667					1	DETECTED	404.2132 m/z @26.15 [151020OFc1_NvH-0949-Control-3.raw]	404.2132263183594	26.1544773434667	3.87398723573333	99.3856912138667	95.51170397813338	7133787.5	7.771949676291562E8	3	7966	2.182247089121752	0.9596835487963271	7.857930185708628	404.21319580078125	404.22320556640625
216	404.23052978515625	21.3047369448					1	DETECTED	404.2305 m/z @21.30 [151020OFc1_NvH-0949-Control-3.raw]	404.23052978515625	21.3047369448	0.778392202666667	99.9676801906667	99.18928798800003	6597589.0	7.401869479446272E8	2	7966	19.485046736034683	41.084215392511595	1.6346615580420838	404.2232360839844	404.2405090332031
217	404.24627685546875	28.9234993048					1	DETECTED	404.2463 m/z @28.92 [151020OFc1_NvH-0949-Control-3.raw]	404.24627685546875	28.9234993048	1.75396041653333	97.5954658864	95.84150546986668	2910900.0	4.5905105683157635E8	3	7966	0.7798723999751189	2.226386228222727	3.7664766387225317	404.2405700683594	404.256103515625
218	404.26336669921875	24.1270252224					1	DETECTED	404.2634 m/z @24.13 [151020OFc1_NvH-0949-Control-3.raw]	404.26336669921875	24.1270252224	3.6180546816	97.1570359944	93.5389813128	649588.875	3.2706892218530726E8	0	7966	9.054757439200362	4.802892788717291	16.768330849291914	404.2564697265625	404.27166748046875
219	404.3008728027344	90.3578927224					1	DETECTED	404.3009 m/z @90.36 [151020OFc1_NvH-0949-Control-3.raw]	404.3008728027344	90.3578927224	25.4771644768	94.0717130930667	68.5945486162667	121740.8984375	2.276455405577472E8	0	7966	0.754618877989671	0.5103338526955234	59.678111193042824	404.2930603027344	404.3103942871094
220	404.3186950683594	92.193094648					1	DETECTED	404.3187 m/z @92.19 [151020OFc1_NvH-0949-Control-3.raw]	404.3186950683594	92.193094648	17.3820852778667	92.955723396	75.57363811813329	70848.8359375	2.2653443146332583E8	0	7966	1.6804643115741698	0.5050970355461109	1.3205818271772913	404.316162109375	404.3194274902344
221	404.4172058105469	45.6531935666667					1	DETECTED	404.4172 m/z @45.65 [151020OFc1_NvH-0949-Control-3.raw]	404.4172058105469	45.6531935666667	1.00600008853333	99.6087907773333	98.60279068879997	2970429.0	3.48151935406149E8	0	7966	0.1103007057009151	1.1018326233685602	0.9017513746458479	404.4073181152344	404.4261779785156
222	404.44342041015625	31.9319522402667					1	DETECTED	404.4434 m/z @31.93 [151020OFc1_NvH-0949-Control-3.raw]	404.44342041015625	31.9319522402667	3.693834888	98.0292651589333	94.3354302709333	1075122.0	3.577747352689207E8	0	7966	0.17602472605238617	0.5116531212447152	0.01598770222644015	404.4341735839844	404.453369140625
223	404.4535827636719	26.0161224714667					1	DETECTED	404.4536 m/z @26.02 [151020OFc1_NvH-0949-Control-3.raw]	404.4535827636719	26.0161224714667	3.962610696	98.376617512	94.414006816	975390.1875	3.461215069138363E8	0	7966	7.4444880384419	0.5180070034300756	1264.0229606512803	404.4534606933594	404.4635314941406
224	404.4637451171875	18.7130018896					1	DETECTED	404.4637 m/z @18.71 [151020OFc1_NvH-0949-Control-3.raw]	404.4637451171875	18.7130018896	3.962610696	97.8649027864	93.9022920904	656947.5625	3.616027266016863E8	0	7966	0.7957126077603434	0.7995194681891991	0.018511664020187238	404.4635925292969	404.47369384765625
225	404.4752502441406	25.4393897048					1	DETECTED	404.4753 m/z @25.44 [151020OFc1_NvH-0949-Control-3.raw]	404.4752502441406	25.4393897048	3.66510821333333	67.4906876997333	63.82557948639997	325059.625	2.439905023445427E8	0	7966	1.3180685607127742	1.6513830241725846	4.184106481518267	404.4737854003906	404.4779357910156
226	404.4879455566406	52.6855380437333					1	DETECTED	404.4879 m/z @52.69 [151020OFc1_NvH-0949-Control-3.raw]	404.4879455566406	52.6855380437333	3.765371528	97.1199902024	93.3546186744	904731.5	3.715127764529883E8	0	7966	0.08166907255811395	1.0555885612130875	0.0057950557453620676	404.47796630859375	404.4978332519531
227	404.5063171386719	14.4061963002667					1	DETECTED	404.5063 m/z @14.41 [151020OFc1_NvH-0949-Control-3.raw]	404.5063171386719	14.4061963002667	5.73190150426667	98.376617512	92.64471600773332	306460.34375	3.213265108249304E8	0	7966	0.11620885865166741	0.5301893516363027	7.045918878272497	404.498046875	404.51629638671875
228	404.51708984375	18.4615358242667					1	DETECTED	404.5171 m/z @18.46 [151020OFc1_NvH-0949-Control-3.raw]	404.51708984375	18.4615358242667	6.5770396952	33.0461335944	26.469093899199997	264903.96875	7.018240538619275E7	0	7966	0.03704525622331545	1.2355970256541517	4.112253153563301	404.5163269042969	404.5176086425781
229	404.52783203125	23.2966530770667					1	DETECTED	404.5278 m/z @23.30 [151020OFc1_NvH-0949-Control-3.raw]	404.52783203125	23.2966530770667	4.3026519776	98.3582030042667	94.0555510266667	2141105.75	4.63780538618095E8	3	7966	0.2898273487623868	0.5966277130789545	0.17541237011010574	404.5179748535156	404.53778076171875
230	404.5447998046875	21.9716709784					1	DETECTED	404.5448 m/z @21.97 [151020OFc1_NvH-0949-Control-3.raw]	404.5447998046875	21.9716709784	3.49379951413333	97.7960305066667	94.30223099253337	894207.25	3.609487102070049E8	3	7966	10.76958771802262	7.047290111962138	0.02674382471553034	404.537841796875	404.5453186035156
231	404.55535888671875	39.8659474232					1	DETECTED	404.5554 m/z @39.87 [151020OFc1_NvH-0949-Control-3.raw]	404.55535888671875	39.8659474232	0.670893214933333	99.8663273394667	99.19543412453336	4096464.75	4.7989692089058214E8	3	7966	0.1502221837541029	0.5675287993397455	0.9573067455383969	404.5453796386719	404.5653381347656
232	404.570556640625	34.7814594536					1	DETECTED	404.5706 m/z @34.78 [151020OFc1_NvH-0949-Control-3.raw]	404.570556640625	34.7814594536	3.94014027173333	99.1392671888	95.19912691706668	2634440.75	4.294641249672404E8	0	7966	0.2176239530144457	22.863553857653084	0.0903391319823946	404.56536865234375	404.57293701171875
233	404.58294677734375	32.9845406101333					1	DETECTED	404.5829 m/z @32.98 [151020OFc1_NvH-0949-Control-3.raw]	404.58294677734375	32.9845406101333	3.07679550773333	97.5137132626667	94.43691775493336	6507469.0	4.7601955815996933E8	3	7966	0.13179073151255238	0.5314971165693436	0.42816587807376555	404.572998046875	404.5923156738281
234	404.5992736816406	19.547550028					1	DETECTED	404.5993 m/z @19.55 [151020OFc1_NvH-0949-Control-3.raw]	404.5992736816406	19.547550028	4.15383549893333	94.4641293229333	90.31029382399997	214503.734375	3.15649395336284E8	0	7966	0.13223930656109317	2.9333496360957763	24.142711789364665	404.59332275390625	404.6076354980469
235	404.61767578125	45.6531935666667					1	DETECTED	404.6177 m/z @45.65 [151020OFc1_NvH-0949-Control-3.raw]	404.61767578125	45.6531935666667	1.1106594704	97.4402718952	96.3296124248	2737078.75	3.5111111345299786E8	0	7966	0.06296639131675619	0.906659747653452	0.0399872652362808	404.60784912109375	404.6275939941406
236	404.6819763183594	14.3244208341333					1	DETECTED	404.6820 m/z @14.32 [151020OFc1_NvH-0949-Control-3.raw]	404.6819763183594	14.3244208341333	2.88879776746667	95.7205606962667	92.83176292880003	897603.75	3.1497996562032205E8	0	7966	0.13839609125033192	1.5206970991302564	5.595473496843963	404.67218017578125	404.69195556640625
237	404.6943664550781	31.9058714392					1	DETECTED	404.6944 m/z @31.91 [151020OFc1_NvH-0949-Control-3.raw]	404.6943664550781	31.9058714392	5.62460269466667	90.9937211136	85.36911841893334	757902.0625	3.04473339608888E8	0	7966	0.08396938830250988	1.9491491649927573	0.1834517021653743	404.69207763671875	404.6949157714844
238	404.7049255371094	25.0796495317333					1	DETECTED	404.7049 m/z @25.08 [151020OFc1_NvH-0949-Control-3.raw]	404.7049255371094	25.0796495317333	3.49379951413333	99.9214997770667	96.42770026293337	9312781.0	5.956461599378322E8	2	7966	0.2549009413284402	0.5567362909294132	0.19446081401175275	404.6949462890625	404.71490478515625
239	404.71905517578125	15.1108862498667					1	DETECTED	404.7191 m/z @15.11 [151020OFc1_NvH-0949-Control-3.raw]	404.71905517578125	15.1108862498667	3.59896266346667	97.9563354370667	94.35737277360003	1261557.875	4.050756621631453E8	0	7966	13.124128271209544	2.184446757695349	0.068521928334583	404.7149353027344	404.7217102050781
240	404.73175048828125	12.1522748677333					1	DETECTED	404.7318 m/z @12.15 [151020OFc1_NvH-0949-Control-3.raw]	404.73175048828125	12.1522748677333	3.48437710586667	99.4611217024	95.97674459653334	2921708.5	5.2266653993822265E8	2	7966	0.1802222390200523	15.006004584399806	9.40855547836021	404.7217712402344	404.7417297363281
241	404.7432861328125	9.70901715653333					1	DETECTED	404.7433 m/z @9.71 [151020OFc1_NvH-0949-Control-3.raw]	404.7432861328125	9.70901715653333	4.50637548	72.5807167373333	68.0743412573333	267557.5	2.566075073778394E8	0	7966	5.404741151571169	15.511987713911735	23.92581697688372	404.74176025390625	404.74395751953125
242	404.75421142578125	29.5773380386667					1	DETECTED	404.7542 m/z @29.58 [151020OFc1_NvH-0949-Control-3.raw]	404.75421142578125	29.5773380386667	4.2501928832	98.8980176042667	94.6478247210667	1165721.875	3.631824073486164E8	0	7966	2.3126512110231623	0.5088927497960504	4.543537165066405	404.7442321777344	404.7641296386719
243	404.76507568359375	24.0837051570667					1	DETECTED	404.7651 m/z @24.08 [151020OFc1_NvH-0949-Control-3.raw]	404.76507568359375	24.0837051570667	1.2615491952	78.0725731669333	76.81102397173329	278067.46875	2.4371188574799228E8	0	7966	27.21963527636746	2.1317411075952983	0.006849213952560519	404.76422119140625	404.77490234375
244	404.7977294921875	25.8575051101333					1	DETECTED	404.7977 m/z @25.86 [151020OFc1_NvH-0949-Control-3.raw]	404.7977294921875	25.8575051101333	0.720078262666667	99.5074650450667	98.78738678240003	477712.375	3.2805618501682436E8	0	7966	3.695934679504809	6.224315741472461	1.30894481514622	404.7879638671875	404.8069763183594
245	404.818115234375	45.6638769066667					1	DETECTED	404.8181 m/z @45.66 [151020OFc1_NvH-0949-Control-3.raw]	404.818115234375	45.6638769066667	0.778392202666667	99.0925073490667	98.31411514640003	1901401.625	3.2758147004644316E8	3	7966	0.0801772806269696	0.5025910840229383	0.0031344015973432883	404.80816650390625	404.82769775390625
246	404.83734130859375	22.4237906405333					1	DETECTED	404.8373 m/z @22.42 [151020OFc1_NvH-0949-Control-3.raw]	404.83734130859375	22.4237906405333	0.61133604	99.2719508077333	98.6606147677333	161910.921875	3.16547037002227E8	0	7966	8.191362290121694	3.2069864829182886	8.818305433457533	404.82855224609375	404.8416748046875
247	404.8517761230469	14.8412148832					1	DETECTED	404.8518 m/z @14.84 [151020OFc1_NvH-0949-Control-3.raw]	404.8517761230469	14.8412148832	0.386549307733333	98.7411198056	98.35457049786666	181009.796875	2.76343270607247E8	0	7966	6.906455908746601	6.789877434383351	0.09887404860087855	404.8418884277344	404.8517761230469
248	404.8617858886719	23.2292521178667					1	DETECTED	404.8618 m/z @23.23 [151020OFc1_NvH-0949-Control-3.raw]	404.8617858886719	23.2292521178667	0.0193698248	99.9769321117333	99.95756228693331	1563699.625	3.983283379026266E8	3	7966	15.804034459075215	0.5131036024722698	0.1945968809349868	404.851806640625	404.8652038574219
249	404.875244140625	17.1199112930667					1	DETECTED	404.8752 m/z @17.12 [151020OFc1_NvH-0949-Control-3.raw]	404.875244140625	17.1199112930667	0.008506896	99.5994635925333	99.5909566965333	2763616.25	4.3277804933073145E8	3	7966	0.1654858805238817	1.1668586456022811	0.40175474703582825	404.8652648925781	404.8851623535156
250	404.8891296386719	39.8030356498667					1	DETECTED	404.8891 m/z @39.80 [151020OFc1_NvH-0949-Control-3.raw]	404.8891296386719	39.8030356498667	0.0697418024	99.6271633549333	99.5574215525333	964673.875	3.257941980166042E8	0	7966	23.383366815747735	0.7206134734885216	0.47608098543090543	404.88525390625	404.8893127441406
251	404.8993225097656	13.7932179733333					1	DETECTED	404.8993 m/z @13.79 [151020OFc1_NvH-0949-Control-3.raw]	404.8993225097656	13.7932179733333	0.008506896	98.652249456	98.64374256	2372782.75	4.761294057719515E8	3	7966	15.114405844713685	1.5579415713719553	55.6842530921461	404.8893737792969	404.9071350097656
252	404.91717529296875	33.0072925621333					1	DETECTED	404.9172 m/z @33.01 [151020OFc1_NvH-0949-Control-3.raw]	404.91717529296875	33.0072925621333	0.008506896	99.1019366957333	99.0934297997333	4546402.5	4.1499087702008635E8	3	7966	0.12497863510490248	1.9724213051073785	0.5468303987023413	404.9071960449219	404.9271545410156
253	404.93267822265625	14.3244208341333					1	DETECTED	404.9327 m/z @14.32 [151020OFc1_NvH-0949-Control-3.raw]	404.93267822265625	14.3244208341333	0.008506896	97.522810568	97.514303672	714816.25	3.332019024367735E8	0	7966	0.18252158215532965	1.4713251449128928	47.157378522645594	404.92742919921875	404.942626953125
254	404.9480895996094	17.6250185672					1	DETECTED	404.9481 m/z @17.63 [151020OFc1_NvH-0949-Control-3.raw]	404.9480895996094	17.6250185672	0.008506896	99.5810767565333	99.5725698605333	425139.5	3.280934352742824E8	4	7966	7.637010768787	0.5561784372354737	0.04632190912670337	404.9427185058594	404.9551086425781
255	404.9651184082031	18.7900294757333					1	DETECTED	404.9651 m/z @18.79 [151020OFc1_NvH-0949-Control-3.raw]	404.9651184082031	18.7900294757333	0.0193698248	99.8202776805333	99.8009078557333	427371.5625	3.462781381759467E8	0	7966	7.3372943159684425	0.5547582219438985	0.041446769822097086	404.9552001953125	404.9750671386719
256	404.98077392578125	27.3396422144					1	DETECTED	404.9808 m/z @27.34 [151020OFc1_NvH-0949-Control-3.raw]	404.98077392578125	27.3396422144	0.120789331466667	98.9164906381333	98.79570130666663	357498.25	3.2561637150025403E8	0	7966	9.715562446119328	2.77014774897661	8.053865679377106	404.9751281738281	404.98883056640625
257	404.9989318847656	25.7436649824					1	DETECTED	404.9989 m/z @25.74 [151020OFc1_NvH-0949-Control-3.raw]	404.9989318847656	25.7436649824	0.376684429333333	98.5139616112	98.13727718186666	655093.125	3.285481219903877E8	0	7966	0.1594524028065507	0.7293048107311425	22.12328208269724	404.98907470703125	405.0081787109375
258	405.0181884765625	45.7243279298667					1	DETECTED	405.0182 m/z @45.72 [151020OFc1_NvH-0949-Control-3.raw]	405.0181884765625	45.7243279298667	4.27236575573333	96.5421200237333	92.26975426799997	967392.375	3.2920559230368143E8	0	7966	0.0461002869220124	1.4899032892314321	0.004237235370391434	405.0085144042969	405.02764892578125
259	405.0308837890625	38.8395587146667					1	DETECTED	405.0309 m/z @38.84 [151020OFc1_NvH-0949-Control-3.raw]	405.0308837890625	38.8395587146667	0.110778731733333	98.7685880402667	98.65780930853337	561079.1875	3.030952164450286E8	5	7966	0.1399344853486184	1.2737014870079688	324.7701355752398	405.0282897949219	405.0408630371094
260	405.0469970703125	51.987650172					1	DETECTED	405.0470 m/z @51.99 [151020OFc1_NvH-0949-Control-3.raw]	405.0469970703125	51.987650172	4.34524007066667	99.9586491573333	95.61340908666662	166486.484375	3.58655247073769E8	0	7966	50.34046171652805	0.9754705976541357	0.9516801696952343	405.04132080078125	405.0569152832031
261	405.10369873046875	90.3473889453333					1	DETECTED	405.1037 m/z @90.35 [151020OFc1_NvH-0949-Control-3.raw]	405.10369873046875	90.3473889453333	11.9552434538667	95.7836912376	83.8284477837333	296921.6875	2.9783010348445827E8	0	7966	0.061565538537720954	0.5346737690248475	112.44414479385183	405.0955810546875	405.110595703125
262	405.1230163574219	89.1185384490667					1	DETECTED	405.1230 m/z @89.12 [151020OFc1_NvH-0949-Control-3.raw]	405.1230163574219	89.1185384490667	12.7768111568	95.929389832	83.1525786752	407946.25	2.945354708430626E8	0	7966	0.5261017093164497	7.941956989766205	1.0706138645098486	405.113525390625	405.1313171386719
263	405.1681823730469	19.0485645448					1	DETECTED	405.1682 m/z @19.05 [151020OFc1_NvH-0949-Control-3.raw]	405.1681823730469	19.0485645448	1.850601228	99.6364446832	97.7858434552	312797.9375	3.116953961214153E8	0	7966	11.136770355838578	3.7230916117433446	10.706498062409592	405.158203125	405.1731872558594
264	405.1833801269531	14.3244208341333					1	DETECTED	405.1834 m/z @14.32 [151020OFc1_NvH-0949-Control-3.raw]	405.1833801269531	14.3244208341333	1.336356856	99.9861279146667	98.6497710586667	434382.8125	3.3709743304073477E8	0	7966	3.3181930574881537	298.8488033366407	2.2319084574570662	405.1738586425781	405.1853942871094
265	405.1955261230469	90.0606278792					1	DETECTED	405.1955 m/z @90.06 [151020OFc1_NvH-0949-Control-3.raw]	405.1955261230469	90.0606278792	3.21804245573333	98.3398617376	95.12181928186668	598192.875	3.8151990528140455E8	0	7966	78.530301810844	0.5043614798145648	0.009677993708364821	405.185546875	405.1960144042969
266	405.2060241699219	25.1019770109333					1	DETECTED	405.2060 m/z @25.10 [151020OFc1_NvH-0949-Control-3.raw]	405.2060241699219	25.1019770109333	1.81456197066667	99.8940499736	98.07948800293333	2315524.5	5.486498489374852E8	3	7966	4.463217300042505	0.7384672786758955	0.26010140540772086	405.196044921875	405.2091979980469
267	405.2192687988281	15.1969602650667					1	DETECTED	405.2193 m/z @15.20 [151020OFc1_NvH-0949-Control-3.raw]	405.2192687988281	15.1969602650667	1.05400181013333	98.8055958426667	97.75159403253338	2751331.25	4.9766292136800677E8	3	7966	7.746130809959791	0.702356209937471	1.5678876429191813	405.20928955078125	405.2195129394531
268	405.2295227050781	29.7161072096					1	DETECTED	405.2295 m/z @29.72 [151020OFc1_NvH-0949-Control-3.raw]	405.2295227050781	29.7161072096	0.893978666666667	99.0553223197333	98.16134365306664	3348786.75	7.075389630839192E8	3	7966	9.194309413458697	0.5849341930327219	2.183496986494544	405.21954345703125	405.239501953125
269	405.2414245605469	32.2251019024					1	DETECTED	405.2414 m/z @32.23 [151020OFc1_NvH-0949-Control-3.raw]	405.2414245605469	32.2251019024	3.71360547466667	97.3852310546667	93.67162558000004	1369336.875	5.165017908141444E8	2	7966	0.2475984310073116	0.5416406937020875	0.4865032068141062	405.2395324707031	405.2500915527344
270	405.2601013183594	62.5683004349333					1	DETECTED	405.2601 m/z @62.57 [151020OFc1_NvH-0949-Control-3.raw]	405.2601013183594	62.5683004349333	1.82350969813333	99.1206734333333	97.29716373519996	3603907.5	4.646924548594958E8	2	7966	29.70599468995772	1.4393280552558883	0.010260227349131748	405.2501220703125	405.26959228515625
271	405.27886962890625	31.4486892226667					1	DETECTED	405.2789 m/z @31.45 [151020OFc1_NvH-0949-Control-3.raw]	405.27886962890625	31.4486892226667	14.8166457304	98.7963978453333	83.9797521149333	115106.9921875	2.945517574040962E8	0	7966	75.79266772017584	2.524637220735409	3.629239848275232	405.27130126953125	405.287841796875
272	405.29522705078125	53.4470026677333					1	DETECTED	405.2952 m/z @53.45 [151020OFc1_NvH-0949-Control-3.raw]	405.29522705078125	53.4470026677333	0.0295091650666667	99.9952614456	99.96575228053332	96411.765625	2.950462903921967E8	0	7966	87.74815396633542	0.9234266827914561	0.7738454446503551	405.29522705078125	405.3042907714844
273	405.33135986328125	44.3816726490667					1	DETECTED	405.3314 m/z @44.38 [151020OFc1_NvH-0949-Control-3.raw]	405.33135986328125	44.3816726490667	16.6541146629333	97.1661297845333	80.5120151216	95150.5859375	2.9622800097088313E8	0	7966	74.28272645092684	1.352247832104359	1.7034873007172482	405.32147216796875	405.3397216796875
274	405.4017333984375	26.5892384058667					1	DETECTED	405.4017 m/z @26.59 [151020OFc1_NvH-0949-Control-3.raw]	405.4017333984375	26.5892384058667	0.8076215624	99.8849751821333	99.0773536197333	567988.9375	3.297799253961211E8	0	7966	0.1999252534856737	0.5140693526201118	11.390847786757945	405.3920593261719	405.4117126464844
275	405.4163818359375	27.8214971909333					1	DETECTED	405.4164 m/z @27.82 [151020OFc1_NvH-0949-Control-3.raw]	405.4163818359375	27.8214971909333	3.72292177733333	90.3753842298667	86.65246245253337	401174.21875	3.252550161474472E8	0	7966	0.022527352166328285	3.31251059286292	0.21367969644239382	405.41192626953125	405.4217834472656
276	405.4318542480469	38.719141904					1	DETECTED	405.4319 m/z @38.72 [151020OFc1_NvH-0949-Control-3.raw]	405.4318542480469	38.719141904	3.99549185413333	99.2626115624	95.26711970826666	453958.53125	3.6092162831300104E8	0	7966	24.5693258595831	1.7349599884282618	2.4764760460747324	405.421875	405.43780517578125
277	405.4479064941406	27.0431416853333					1	DETECTED	405.4479 m/z @27.04 [151020OFc1_NvH-0949-Control-3.raw]	405.4479064941406	27.0431416853333	3.66510821333333	98.5875942285333	94.92248601519998	525033.25	3.4091300631034493E8	0	7966	0.0738184741086485	2.59989657069785	0.04539334924594594	405.43798828125	405.4547424316406
278	405.4648132324219	17.6250185672					1	DETECTED	405.4648 m/z @17.63 [151020OFc1_NvH-0949-Control-3.raw]	405.4648132324219	17.6250185672	3.88541838746667	99.3952916261333	95.50987323866663	641102.25	3.2303770006958085E8	0	7966	0.2071775554104356	0.5431590676473522	0.2475853173071437	405.4549560546875	405.4650573730469
279	405.4750671386719	23.7225253866667					1	DETECTED	405.4751 m/z @23.72 [151020OFc1_NvH-0949-Control-3.raw]	405.4750671386719	23.7225253866667	3.7336761264	98.6429809704	94.909304844	2154501.0	3.4639717595865875E8	0	7966	0.07982958853804334	0.7079686472995865	0.023292315658230405	405.465087890625	405.4848937988281
280	405.4920959472656	19.4690928256					1	DETECTED	405.4921 m/z @19.47 [151020OFc1_NvH-0949-Control-3.raw]	405.4920959472656	19.4690928256	3.8182542528	99.0832507264	95.2649964736	328542.375	3.4211600225439715E8	0	7966	0.10301062030943697	4.180350771205344	0.0016218712524232034	405.4851379394531	405.5019836425781
281	405.5165100097656	17.6250185672					1	DETECTED	405.5165 m/z @17.63 [151020OFc1_NvH-0949-Control-3.raw]	405.5165100097656	17.6250185672	4.03700384133333	86.3654744122667	82.32847057093338	148381.5625	3.193679949997809E8	0	7966	4.176820745325127	3.6498623164017165	6.329712968600844	405.5066833496094	405.52142333984375
282	405.53167724609375	20.4306778621333					1	DETECTED	405.5317 m/z @20.43 [151020OFc1_NvH-0949-Control-3.raw]	405.53167724609375	20.4306778621333	3.18954847413333	97.7960305066667	94.60648203253336	3539590.5	3.9478766900510824E8	3	7966	0.17296135757917952	0.8433565957901766	2.3537057906528425	405.52191162109375	405.5404357910156
283	405.5504455566406	18.9515157458667					1	DETECTED	405.5504 m/z @18.95 [151020OFc1_NvH-0949-Control-3.raw]	405.5504455566406	18.9515157458667	1.22371484426667	98.7318569821333	97.50814213786663	4927321.0	4.7414536552577716E8	3	7966	0.14760003286767898	1.8778938008553043	1.063228523740601	405.54046630859375	405.5604248046875
284	405.56549072265625	15.8365950978667					1	DETECTED	405.5655 m/z @15.84 [151020OFc1_NvH-0949-Control-3.raw]	405.56549072265625	15.8365950978667	3.70327212586667	95.3656543653333	91.66238223946662	1851087.875	3.908960137905438E8	3	7966	0.13952690084843233	1.0168702232023097	63.810103087976366	405.5604553222656	405.5754089355469
285	405.57757568359375	19.4901800141333					1	DETECTED	405.5776 m/z @19.49 [151020OFc1_NvH-0949-Control-3.raw]	405.57757568359375	19.4901800141333	1.94151464586667	78.5292384504	76.58772380453333	597217.875	3.205597276326951E8	3	7966	15.347457877209347	0.5122668585157678	0.2688985287213261	405.5755310058594	405.5874938964844
286	405.5977783203125	35.8928888269333					1	DETECTED	405.5978 m/z @35.89 [151020OFc1_NvH-0949-Control-3.raw]	405.5977783203125	35.8928888269333	3.436797952	98.8609975493333	95.4241995973333	395070.0	3.4286567025314534E8	0	7966	14.95489221637662	1.5212679502626396	0.005000014816658188	405.5878601074219	405.6075439453125
287	405.6940612792969	16.9658425384					1	DETECTED	405.6941 m/z @16.97 [151020OFc1_NvH-0949-Control-3.raw]	405.6940612792969	16.9658425384	2.12515033813333	99.4889438842667	97.36379354613338	1254911.375	3.7202808980532724E8	0	7966	10.282935060057646	0.6085313125431444	2.711907173958417	405.68408203125	405.70404052734375
288	405.7130126953125	16.6396752824					1	DETECTED	405.7130 m/z @16.64 [151020OFc1_NvH-0949-Control-3.raw]	405.7130126953125	16.6396752824	3.64623335146667	98.8055958426667	95.15936249120003	861981.5625	3.782915903506935E8	0	7966	1.5661338840554642	3.0358436922866696	3.535247062220167	405.7040710449219	405.7158508300781
289	405.7258605957031	23.7627478154667					1	DETECTED	405.7259 m/z @23.76 [151020OFc1_NvH-0949-Control-3.raw]	405.7258605957031	23.7627478154667	3.3987002344	97.2115119344	93.8128117	1747609.5	4.670527563672758E8	2	7966	16.6025654783514	0.6400451826586591	1.4196892764612414	405.71588134765625	405.7295837402344
290	405.7395935058594	17.9939456629333					1	DETECTED	405.7396 m/z @17.99 [151020OFc1_NvH-0949-Control-3.raw]	405.7395935058594	17.9939456629333	2.14334970586667	97.8649027864	95.72155308053333	5345076.0	4.752883225696864E8	2	7966	0.20867442980173223	0.8041082101857681	1.0335614548053509	405.7297668457031	405.74957275390625
291	405.7629699707031	35.658470676					1	DETECTED	405.7630 m/z @35.66 [151020OFc1_NvH-0949-Control-3.raw]	405.7629699707031	35.658470676	5.20527778666667	99.3952916261333	94.19001383946663	2158346.25	4.0159147260381037E8	2	7966	30.296199353991348	2.20522356167841	0.012292429746373353	405.753662109375	405.7723388671875
292	405.8353576660156	17.4073623418667					1	DETECTED	405.8354 m/z @17.41 [151020OFc1_NvH-0949-Control-3.raw]	405.8353576660156	17.4073623418667	0.562674196	96.2245317045333	95.6618575085333	543776.9375	3.376649607971453E8	0	7966	0.1994307929993404	0.8368322174396244	0.033149985308892606	405.8255920410156	405.8453369140625
293	405.8514404296875	59.0054948650667					1	DETECTED	405.8514 m/z @59.01 [151020OFc1_NvH-0949-Control-3.raw]	405.8514404296875	59.0054948650667	0.008506896	99.6640817741333	99.6555748781333	152936.1875	3.247192676168236E8	0	7966	89.80463108981793	0.8878447349081287	0.8300971089264297	405.8454284667969	405.85595703125
294	405.8660888671875	20.4306778621333					1	DETECTED	405.8661 m/z @20.43 [151020OFc1_NvH-0949-Control-3.raw]	405.8660888671875	20.4306778621333	0.238621071466667	98.3214826042667	98.08286153280004	2130155.75	3.7022853242259467E8	3	7966	0.1670213432112604	0.5618347241713219	0.9627306845712891	405.8562927246094	405.8685302734375
295	405.8785400390625	14.4061963002667					1	DETECTED	405.8785 m/z @14.41 [151020OFc1_NvH-0949-Control-3.raw]	405.8785400390625	14.4061963002667	0.0193698248	99.5810767565333	99.56170693173331	7544376.5	5.1592991049294853E8	3	7966	0.14443162580089464	25.124479859926183	1.2303246952296174	405.8685607910156	405.8885192871094
296	405.891357421875	17.6250185672					1	DETECTED	405.8914 m/z @17.63 [151020OFc1_NvH-0949-Control-3.raw]	405.891357421875	17.6250185672	0.0396714792	99.5717497706667	99.5320782914667	3206118.5	4.112781183998827E8	3	7966	1.9729164409128046	6.7491006109640646	7.09469937657064	405.8885498046875	405.90130615234375
297	405.9030456542969	29.0301381765333					1	DETECTED	405.9030 m/z @29.03 [151020OFc1_NvH-0949-Control-3.raw]	405.9030456542969	29.0301381765333	0.008506896	99.7193434253333	99.7108365293333	932174.8125	3.7328061617860055E8	0	7966	15.396985073698172	0.5032290506891303	0.23663300829822065	405.9013671875	405.9129943847656
298	405.91455078125	43.4482353304					1	DETECTED	405.9146 m/z @43.45 [151020OFc1_NvH-0949-Control-3.raw]	405.91455078125	43.4482353304	0.0915376309333333	99.1771232224	99.08558559146667	640156.25	3.3106274354405814E8	3	7966	0.0889974725830811	1.4692082948148903	0.3058076407853428	405.9130554199219	405.9244689941406
299	405.9299621582031	46.4188138754667					1	DETECTED	405.9300 m/z @46.42 [151020OFc1_NvH-0949-Control-3.raw]	405.9299621582031	46.4188138754667	0.008506896	94.850626676	94.84211978	211821.796875	2.951006373018806E8	0	7966	48.45973326788305	1.0769231457972732	1.4149342071853763	405.9245910644531	405.9398193359375
300	405.952880859375	6.79568964746667					1	DETECTED	405.9529 m/z @6.80 [151020OFc1_NvH-0949-Control-3.raw]	405.952880859375	6.79568964746667	0.008506896	99.9861279146667	99.9776210186667	1017563.6875	3.9199049121424353E8	0	7966	0.1566727357029194	0.5269721032209033	3.1531656860587756	405.9431457519531	405.9540100097656
301	405.96405029296875	41.5114135250667					1	DETECTED	405.9641 m/z @41.51 [151020OFc1_NvH-0949-Control-3.raw]	405.96405029296875	41.5114135250667	0.209715765866667	99.2530634858667	99.04334772000004	1314055.875	3.3128047291136783E8	4	7966	0.1453350980055248	5.357694757389241	0.0020854211470455347	405.9540710449219	405.9740295410156
302	405.9769287109375	23.7535486869333					1	DETECTED	405.9769 m/z @23.75 [151020OFc1_NvH-0949-Control-3.raw]	405.9769287109375	23.7535486869333	0.562674196	99.8663273394667	99.30365314346669	988445.3125	3.592585509299485E8	0	7966	0.14134326334003688	0.535392659417621	55.46273515585864	405.97406005859375	405.9866027832031
303	405.989501953125	5.06495256186667					1	DETECTED	405.9895 m/z @5.06 [151020OFc1_NvH-0949-Control-3.raw]	405.989501953125	5.06495256186667	1.52318227093333	99.6364446832	98.11326241226666	470089.28125	3.5560663873454374E8	0	7966	0.24045642047123117	7.973956167298161	47.117263974607326	405.98699951171875	405.9991455078125
304	406.1159973144531	89.009681188					1	DETECTED	406.1160 m/z @89.01 [151020OFc1_NvH-0949-Control-3.raw]	406.1159973144531	89.009681188	3.370000416	91.373181268	88.003180852	203384.78125	2.6688988249860364E8	0	7966	0.40762601272028576	0.5137990944074884	5.336897052551432	406.1068420410156	406.12542724609375
305	406.1701965332031	17.4461659797333					1	DETECTED	406.1702 m/z @17.45 [151020OFc1_NvH-0949-Control-3.raw]	406.1701965332031	17.4461659797333	2.4940353616	99.5994635925333	97.1054282309333	492417.375	3.5193677289691484E8	0	7966	0.13014046423990422	20.06306472196719	0.015128683868400926	406.1620788574219	406.1799621582031
306	406.1916198730469	47.5310660773333					1	DETECTED	406.1916 m/z @47.53 [151020OFc1_NvH-0949-Control-3.raw]	406.1916198730469	47.5310660773333	3.6275190552	98.5875942285333	94.96007517333331	3176547.5	4.623836355757826E8	2	7966	0.32672861570809175	1.1870291133958513	1.346253172819887	406.1817932128906	406.20159912109375
307	406.2102966308594	17.6137018269333					1	DETECTED	406.2103 m/z @17.61 [151020OFc1_NvH-0949-Control-3.raw]	406.2102966308594	17.6137018269333	1.87778608	99.2719508077333	97.39416472773331	2945945.25	5.112183744393651E8	3	7966	0.2697668024859823	1.4701641388974036	0.0417340100132548	406.2016296386719	406.2106628417969
308	406.2206726074219	39.3561197074667					1	DETECTED	406.2207 m/z @39.36 [151020OFc1_NvH-0949-Control-3.raw]	406.2206726074219	39.3561197074667	1.79944156213333	99.7652307005333	97.96578913839997	3.7976308E7	1.4685906838125226E9	2	7966	0.3706529741778155	1.354201030693518	1.483113104875706	406.210693359375	406.2305908203125
309	406.2388000488281	34.7000021122667					1	DETECTED	406.2388 m/z @34.70 [151020OFc1_NvH-0949-Control-3.raw]	406.2388000488281	34.7000021122667	3.5701901976	99.5258936690667	95.9557034714667	4720032.5	5.505292810741434E8	3	7966	17.390507869340592	0.5074941641187484	0.022550754218999658	406.2306823730469	406.24542236328125
310	406.25543212890625	24.0733364877333					1	DETECTED	406.2554 m/z @24.07 [151020OFc1_NvH-0949-Control-3.raw]	406.25543212890625	24.0733364877333	3.68452441146667	99.9676801906667	96.28315577920003	4968271.0	5.486202692943374E8	2	7966	6.457041827650489	2.5715275630727708	0.8525603034228444	406.2454528808594	406.2654113769531
311	406.2673645019531	46.1093069176					1	DETECTED	406.2674 m/z @46.11 [151020OFc1_NvH-0949-Control-3.raw]	406.2673645019531	46.1093069176	2.46604442	91.8414799424	89.3754355224	1790111.5	2.973366269980519E8	2	7966	0.2720234077401855	0.6619644579748112	8.546604221483515	406.2657470703125	406.275146484375
312	406.2795715332031	90.5811694909333					1	DETECTED	406.2796 m/z @90.58 [151020OFc1_NvH-0949-Control-3.raw]	406.2795715332031	90.5811694909333	1.99660628826667	96.4964893501333	94.49988306186663	87539.03125	2.6425392631773835E8	0	7966	0.32642648972577604	0.5346304981381299	0.01742072262185368	406.27777099609375	406.2826843261719
313	406.3143005371094	32.2028079837333					1	DETECTED	406.3143 m/z @32.20 [151020OFc1_NvH-0949-Control-3.raw]	406.3143005371094	32.2028079837333	4.85724040453333	92.4457253354667	87.58848493093338	98499.8984375	3.134353519444394E8	0	7966	86.86097066219962	1.601511555341721	2.173665938101661	406.3127136230469	406.3225402832031
314	406.4541320800781	17.6427657586667					1	DETECTED	406.4541 m/z @17.64 [151020OFc1_NvH-0949-Control-3.raw]	406.4541320800781	17.6427657586667	3.92986533253333	94.7637675290667	90.83390219653337	541537.3125	3.428862929446338E8	0	7966	0.08800009187590163	0.5181069634787944	11.839378070826918	406.4444580078125	406.45465087890625
315	406.4646911621094	26.3097293712					1	DETECTED	406.4647 m/z @26.31 [151020OFc1_NvH-0949-Control-3.raw]	406.4646911621094	26.3097293712	1.61592429573333	96.7881858592	95.17226156346666	1334439.875	3.6795617479836035E8	2	7966	5.330975390589494	2.7285567103448822	0.4146971987385879	406.4547119140625	406.47467041015625
316	406.48187255859375	26.2979713533333					1	DETECTED	406.4819 m/z @26.30 [151020OFc1_NvH-0949-Control-3.raw]	406.48187255859375	26.2979713533333	1.735391992	96.1313016370667	94.3959096450667	416543.75	3.2818997158105725E8	0	7966	21.644679855207293	2.1529171194476144	0.0377903723596935	406.4747009277344	406.4918518066406
317	406.49383544921875	19.8663821090667					1	DETECTED	406.4938 m/z @19.87 [151020OFc1_NvH-0949-Control-3.raw]	406.49383544921875	19.8663821090667	4.06828240906667	89.7963080493333	85.72802564026664	244760.734375	4.5411206012369955E8	0	7966	11.129361340394112	4.380287448519261	7.8511538776843395	406.491943359375	406.5036926269531
318	406.5257873535156	21.8169374450667					1	DETECTED	406.5258 m/z @21.82 [151020OFc1_NvH-0949-Control-3.raw]	406.5257873535156	21.8169374450667	4.49633192693333	97.9472993893333	93.45096746239997	223772.046875	3.3500383683593524E8	0	7966	20.289234128930833	2.889095439146963	7.266715692620257	406.5162353515625	406.5258483886719
319	406.5358581542969	14.7138262304					1	DETECTED	406.5359 m/z @14.71 [151020OFc1_NvH-0949-Control-3.raw]	406.5358581542969	14.7138262304	1.6528343904	98.9718895912	97.3190552008	4.0916076E7	8.887245119156374E8	3	7966	0.16539271754077234	5.155160238913714	1.7927047856159004	406.5259094238281	406.54583740234375
320	406.54669189453125	14.4061963002667					1	DETECTED	406.5467 m/z @14.41 [151020OFc1_NvH-0949-Control-3.raw]	406.54669189453125	14.4061963002667	3.97351699946667	96.2425732202667	92.26905622080004	2080523.25	3.5587251343514717E8	3	7966	0.14184173358602692	0.515630608869446	0.48825692665561055	406.5459289550781	406.5566711425781
321	406.5687255859375	17.4857760237333					1	DETECTED	406.5687 m/z @17.49 [151020OFc1_NvH-0949-Control-3.raw]	406.5687255859375	17.4857760237333	3.66510821333333	97.910656092	94.24554787866667	2543143.25	4.054141142208017E8	0	7966	5.405027340717066	7.983564971243228	11.472413782001729	406.5587463378906	406.5786437988281
322	406.5816955566406	43.4638039304					1	DETECTED	406.5817 m/z @43.46 [151020OFc1_NvH-0949-Control-3.raw]	406.5816955566406	43.4638039304	4.06828240906667	59.0054948650667	54.93721245600003	184339.25	2.227439793411384E8	0	7966	16.117822343351456	0.6994703715591138	0.40893221224737936	406.5787353515625	406.59136962890625
323	406.6025390625	34.3706683490667					1	DETECTED	406.6025 m/z @34.37 [151020OFc1_NvH-0949-Control-3.raw]	406.6025390625	34.3706683490667	3.87398723573333	99.5258936690667	95.65190643333338	141608.21875	3.1529582642957217E8	0	7966	89.15606146499597	1.6320478725213123	2.7410898151339915	406.5930480957031	406.6104431152344
324	406.6751403808594	15.7529503370667					1	DETECTED	406.6751 m/z @15.75 [151020OFc1_NvH-0949-Control-3.raw]	406.6751403808594	15.7529503370667	0.455325154133333	97.9382058338667	97.48288067973337	836827.8125	3.341761287109221E8	0	7966	0.1788788265736958	1.7676328394246665	22.6258570783135	406.6653747558594	406.6832580566406
325	406.693359375	47.5563702458667					1	DETECTED	406.6934 m/z @47.56 [151020OFc1_NvH-0949-Control-3.raw]	406.693359375	47.5563702458667	3.6557186288	94.2338858845333	90.57816725573329	1858825.5	3.459861472504394E8	0	7966	0.1719843035731472	0.5128856574193503	0.009323311538896312	406.68341064453125	406.7033386230469
326	406.7120666503906	17.6250185672					1	DETECTED	406.7121 m/z @17.63 [151020OFc1_NvH-0949-Control-3.raw]	406.7120666503906	17.6250185672	3.77631085946667	96.5238408253333	92.74752996586662	1106436.375	3.9615231038752955E8	2	7966	6.302004981943423	1.0455143659612414	23.388966905850133	406.7033996582031	406.7122497558594
327	406.7222595214844	39.3561197074667					1	DETECTED	406.7223 m/z @39.36 [151020OFc1_NvH-0949-Control-3.raw]	406.7222595214844	39.3561197074667	3.05776701973333	98.9625046266667	95.90473760693337	1.717069E7	8.775294461963363E8	2	7966	0.324836091569324	0.5107110276426462	6.465687103759561	406.7122802734375	406.7321472167969
328	406.7345275878906	22.6562232394667					1	DETECTED	406.7345 m/z @22.66 [151020OFc1_NvH-0949-Control-3.raw]	406.7345275878906	22.6562232394667	0.552840723466667	97.3761288869333	96.82328816346663	5190027.5	4.2126884428248674E8	2	7966	0.3002378666634833	0.6857003352672258	0.9361877066665989	406.7322692871094	406.7445068359375
329	406.7474670410156	24.6748145829333					1	DETECTED	406.7475 m/z @24.67 [151020OFc1_NvH-0949-Control-3.raw]	406.7474670410156	24.6748145829333	3.24644617946667	90.2357127613333	86.98926658186663	2196939.0	4.2092030925036055E8	2	7966	0.1627547224368584	0.7592350703194337	0.6887217996525457	406.7445373535156	406.7555847167969
330	406.76568603515625	30.5091396624					1	DETECTED	406.7657 m/z @30.51 [151020OFc1_NvH-0949-Control-3.raw]	406.76568603515625	30.5091396624	1.0444286464	62.6856947048	61.6412660584	6523327.5	3.8791506579110754E8	2	7966	0.15378228420071238	0.9061660194571061	1.2325188256494253	406.7557067871094	406.77520751953125
331	406.7833251953125	37.7816193592					1	DETECTED	406.7833 m/z @37.78 [151020OFc1_NvH-0949-Control-3.raw]	406.7833251953125	37.7816193592	0.357074016266667	97.9382058338667	97.58113181760004	352593.03125	3.1670530713869435E8	0	7966	17.32194039813965	1.3037049738805409	3.4638244897789527	406.776611328125	406.7931823730469
332	406.843994140625	25.1869002426667					1	DETECTED	406.8440 m/z @25.19 [151020OFc1_NvH-0949-Control-3.raw]	406.843994140625	25.1869002426667	0.008506896	98.6889594149333	98.6804525189333	356953.625	3.07547618058111E8	0	7966	7.830932979110379	2.6911510095061675	0.015707660157453913	406.8341064453125	406.84820556640625
333	406.8582458496094	23.4405037957333					1	DETECTED	406.8582 m/z @23.44 [151020OFc1_NvH-0949-Control-3.raw]	406.8582458496094	23.4405037957333	0.445592016	99.2150310392	98.7694390232	2200505.25	3.351699999164614E8	3	7966	0.16684691626729276	0.7653162305580724	0.55958363276148	406.84832763671875	406.8590393066406
334	406.8690490722656	14.7138262304					1	DETECTED	406.8690 m/z @14.71 [151020OFc1_NvH-0949-Control-3.raw]	406.8690490722656	14.7138262304	0.008506896	99.7009649514667	99.6924580554667	2.8162824E7	7.576945946518518E8	0	7966	0.17105945160879266	4.761163658897101	2.0126273458758788	406.85906982421875	406.8790283203125
335	406.884765625	18.5712030584					1	DETECTED	406.8848 m/z @18.57 [151020OFc1_NvH-0949-Control-3.raw]	406.884765625	18.5712030584	0.008506896	99.645717024	99.637210128	1.9345212E7	6.351411151305096E8	0	7966	0.18341609082320787	0.5241250414522934	1.1638673127980086	406.8790588378906	406.8947448730469
336	406.9033508300781	17.5172612648					1	DETECTED	406.9034 m/z @17.52 [151020OFc1_NvH-0949-Control-3.raw]	406.9033508300781	17.5172612648	0.008506896	99.3856912138667	99.3771843178667	932931.0	3.746325410511828E8	0	7966	2.787178624486476	0.6272708263829224	20.74868458251127	406.894775390625	406.913330078125
337	406.9190979003906	10.2333797016					1	DETECTED	406.9191 m/z @10.23 [151020OFc1_NvH-0949-Control-3.raw]	406.9190979003906	10.2333797016	0.317337555466667	97.7414601909333	97.42412263546663	181865.484375	2.9016012437484324E8	0	7966	16.705460033446457	10.21990403380404	1.0834679211284224	406.9134826660156	406.9210510253906
338	406.9312744140625	50.7251211725333					1	DETECTED	406.9313 m/z @50.73 [151020OFc1_NvH-0949-Control-3.raw]	406.9312744140625	50.7251211725333	0.008506896	99.1677874850667	99.1592805890667	888487.5	3.706751808909421E8	3	7966	0.10017141945260732	0.9805103401138279	0.006581252841997067	406.9213562011719	406.9410095214844
339	406.9425964355469	52.0395310978667					1	DETECTED	406.9426 m/z @52.04 [151020OFc1_NvH-0949-Control-3.raw]	406.9425964355469	52.0395310978667	0.008506896	98.8240020789333	98.8154951829333	115893.0078125	3.252607388191429E8	0	7966	81.670131819565	0.9513726089672526	1.0203817270451276	406.9412841796875	406.9483947753906
340	406.9584045410156	32.3449378168					1	DETECTED	406.9584 m/z @32.34 [151020OFc1_NvH-0949-Control-3.raw]	406.9584045410156	32.3449378168	0.008506896	99.9676801906667	99.9591732946667	463896.625	3.4213587208047515E8	0	7966	23.200481809565982	2.4933317781960347	0.10724448393652439	406.94842529296875	406.9683837890625
341	406.9812316894531	26.1974329309333					1	DETECTED	406.9812 m/z @26.20 [151020OFc1_NvH-0949-Control-3.raw]	406.9812316894531	26.1974329309333	0.008506896	98.5139616112	98.5054547152	588143.875	3.3530848073358834E8	0	7966	0.20417074903011212	3.662548455242184	0.03637808251069095	406.9714660644531	406.9910888671875
342	407.0033874511719	37.9295152397333					1	DETECTED	407.0034 m/z @37.93 [151020OFc1_NvH-0949-Control-3.raw]	407.0033874511719	37.9295152397333	0.0818587477333333	99.9769321117333	99.89507336399997	148411.703125	3.5026367567382526E8	0	7966	73.18978978211814	1.5904668403321747	2.1486746397732674	406.99346923828125	407.0133361816406
343	407.14971923828125	92.3630010306667					1	DETECTED	407.1497 m/z @92.36 [151020OFc1_NvH-0949-Control-3.raw]	407.14971923828125	92.3630010306667	27.5483126522667	96.5602617808	69.0119491285333	93065.171875	2.5262294763571557E8	0	7966	0.06710667395969949	0.5323789318065446	5.721983726084275	407.1398620605469	407.15362548828125
344	407.1636962890625	22.2352904690667					1	DETECTED	407.1637 m/z @22.24 [151020OFc1_NvH-0949-Control-3.raw]	407.1636962890625	22.2352904690667	3.08619558133333	92.201990608	89.11579502666667	251595.03125	3.005678657535712E8	0	7966	2.7369005604846315	2.3268931390525656	27.906017731026733	407.1540222167969	407.1675109863281
345	407.1775207519531	15.6920113053333					1	DETECTED	407.1775 m/z @15.69 [151020OFc1_NvH-0949-Control-3.raw]	407.1775207519531	15.6920113053333	3.8182542528	98.4131855954667	94.5949313426667	380124.96875	3.2082925709314513E8	0	7966	0.13920111331285945	5.649145092422136	0.09559414466151327	407.1676025390625	407.185791015625
346	407.1958923339844	20.1965205874667					1	DETECTED	407.1959 m/z @20.20 [151020OFc1_NvH-0949-Control-3.raw]	407.1958923339844	20.1965205874667	3.6180546816	99.5258936690667	95.9078389874667	2313425.5	4.1314475288207614E8	2	7966	23.813248643975328	0.9771045782455685	2.036355552504443	407.18597412109375	407.2016296386719
347	407.2116394042969	32.8367071274667					1	DETECTED	407.2116 m/z @32.84 [151020OFc1_NvH-0949-Control-3.raw]	407.2116394042969	32.8367071274667	2.33630396826667	99.7652307005333	97.42892673226662	1.3325705E7	1.1078179538551166E9	3	7966	18.273242324247796	0.9503330826525078	0.04004133349512858	407.2016906738281	407.22161865234375
348	407.22381591796875	39.3561197074667					1	DETECTED	407.2238 m/z @39.36 [151020OFc1_NvH-0949-Control-3.raw]	407.22381591796875	39.3561197074667	3.6557186288	99.1298817213333	95.4741630925333	4425041.5	5.823741776110849E8	3	7966	10.55909092697227	0.6884523617073964	0.18535105993805534	407.2216796875	407.2337951660156
349	407.2362060546875	22.6447321690667					1	DETECTED	407.2362 m/z @22.64 [151020OFc1_NvH-0949-Control-3.raw]	407.2362060546875	22.6447321690667	4.21903498746667	95.2030518898667	90.98401690240003	1935418.75	3.97604084840374E8	0	7966	4.028488340686501	0.6654647873656776	1.8668100670625631	407.23382568359375	407.23699951171875
350	407.24700927734375	22.102639924					1	DETECTED	407.2470 m/z @22.10 [151020OFc1_NvH-0949-Control-3.raw]	407.24700927734375	22.102639924	2.41078852106667	99.4981190781333	97.08733055706664	3294389.25	5.115665864638948E8	3	7966	2.832848061752138	2.2489608948377207	2.5076109541333045	407.2370300292969	407.2569885253906
351	407.267578125	30.5091396624					1	DETECTED	407.2676 m/z @30.51 [151020OFc1_NvH-0949-Control-3.raw]	407.267578125	30.5091396624	4.87656348933333	97.5499478602667	92.67338437093336	2610355.0	3.922627509422474E8	2	7966	0.1660418895903284	1.303447077029991	0.1732466219891238	407.2575988769531	407.2773132324219
352	407.285400390625	20.5172516650667					1	DETECTED	407.2854 m/z @20.52 [151020OFc1_NvH-0949-Control-3.raw]	407.285400390625	20.5172516650667	4.8364257672	97.7869431504	92.95051738320001	196900.4375	2.956721255365283E8	0	7966	71.55321800863192	2.768248403205825	9.082185018365225	407.2776794433594	407.2942199707031
353	407.3006896972656	92.4668333597333					1	DETECTED	407.3007 m/z @92.47 [151020OFc1_NvH-0949-Control-3.raw]	407.3006896972656	92.4668333597333	20.3885286869333	93.110227932	72.7216992450667	136441.921875	2.3872475427951324E8	0	7966	1.1757043211651705	0.8938541749848341	0.8343776300522638	407.2967224121094	407.3034362792969
354	407.3155212402344	91.9979326906667					1	DETECTED	407.3155 m/z @92.00 [151020OFc1_NvH-0949-Control-3.raw]	407.3155212402344	91.9979326906667	90.0748089024	93.3654355362667	3.290626633866708	74822.2265625	5493338.83127779	0	7966	1.3585012923620354	0.8555420753316451	0.033009214615353256	407.3142395019531	407.3185119628906
355	407.3547668457031	37.6242249344					1	DETECTED	407.3548 m/z @37.62 [151020OFc1_NvH-0949-Control-3.raw]	407.3547668457031	37.6242249344	1.81456197066667	98.8240020789333	97.00944010826663	98492.2265625	2.91335296222492E8	0	7966	89.8908095676429	1.3545148443105164	1.5134519693995576	407.3451843261719	407.3548889160156
356	407.4079895019531	25.4902823485333					1	DETECTED	407.4080 m/z @25.49 [151020OFc1_NvH-0949-Control-3.raw]	407.4079895019531	25.4902823485333	3.88541838746667	99.6087907773333	95.72337238986663	412612.40625	3.3261481790364444E8	0	7966	0.2264430315930035	2.6105901702929297	0.11913026651899906	407.39801025390625	407.4176940917969
357	407.44073486328125	23.1856689557333					1	DETECTED	407.4407 m/z @23.19 [151020OFc1_NvH-0949-Control-3.raw]	407.44073486328125	23.1856689557333	0.1408876024	96.5962821218667	96.4553945194667	228757.640625	3.371090464902265E8	0	7966	0.11027494337880483	2.916285477078139	6.128176806995161	407.4310302734375	407.4504699707031
358	407.46051025390625	32.4068538378667					1	DETECTED	407.4605 m/z @32.41 [151020OFc1_NvH-0949-Control-3.raw]	407.46051025390625	32.4068538378667	3.7431650992	79.208474464	75.4653093648	362494.5	3.180533284345847E8	0	7966	15.302993390412126	1.5165249390010642	0.0011512220647347882	407.4506530761719	407.46514892578125
359	407.4751892089844	29.9186403949333					1	DETECTED	407.4752 m/z @29.92 [151020OFc1_NvH-0949-Control-3.raw]	407.4751892089844	29.9186403949333	3.827741524	95.7927866586667	91.9650451346667	615565.75	3.7168928688020223E8	0	7966	9.646208495271818	3.0165089031287278	0.03640425479584088	407.4652404785156	407.48516845703125
360	407.48974609375	27.8104204346667					1	DETECTED	407.4897 m/z @27.81 [151020OFc1_NvH-0949-Control-3.raw]	407.48974609375	27.8104204346667	0.8842283856	94.3302161328	93.44598774720001	219261.0	3.0199788502834344E8	0	7966	5.600688277260463	2.3010113209019165	4.594888527843221	407.4851989746094	407.4991455078125
361	407.5198059082031	41.9740551437333					1	DETECTED	407.5198 m/z @41.97 [151020OFc1_NvH-0949-Control-3.raw]	407.5198059082031	41.9740551437333	4.94577904453333	66.4337455952	61.48796655066666	212750.75	2.5063358315305603E8	0	7966	24.477852533998067	0.830283948217551	0.660567896435102	407.50982666015625	407.52020263671875
362	407.53021240234375	20.1965205874667					1	DETECTED	407.5302 m/z @20.20 [151020OFc1_NvH-0949-Control-3.raw]	407.53021240234375	20.1965205874667	3.63680803866667	99.8757089208	96.23890088213332	1020012.0625	3.730009489369149E8	0	7966	3.2594742578710267	0.9475726701398122	0.49934354995645114	407.52032470703125	407.5356750488281
363	407.5456848144531	32.8601543618667					1	DETECTED	407.5457 m/z @32.86 [151020OFc1_NvH-0949-Control-3.raw]	407.5456848144531	32.8601543618667	2.96410758533333	99.9676801906667	97.00357260533337	8875322.0	6.625250897374052E8	3	7966	14.408767505134477	0.5878249749242949	0.014649935639932578	407.5357666015625	407.5556640625
364	407.5652160644531	19.2224876136					1	DETECTED	407.5652 m/z @19.22 [151020OFc1_NvH-0949-Control-3.raw]	407.5652160644531	19.2224876136	3.75412344986667	97.4217721744	93.66764872453334	4589934.5	4.622729923153606E8	3	7966	0.24204793839093242	0.5369213455671117	0.1059425282931816	407.5556945800781	407.5750732421875
365	407.5810852050781	22.1371503797333					1	DETECTED	407.5811 m/z @22.14 [151020OFc1_NvH-0949-Control-3.raw]	407.5810852050781	22.1371503797333	2.64284429386667	97.3852310546667	94.74238676080003	1973446.0	3.5536571768002677E8	0	7966	0.1268723702087442	0.5212805464814457	1.0841878047481868	407.5752258300781	407.5906066894531
366	407.5950012207031	31.6993675637333					1	DETECTED	407.5950 m/z @31.70 [151020OFc1_NvH-0949-Control-3.raw]	407.5950012207031	31.6993675637333	3.51284299466667	95.7567166237333	92.24387362906663	991685.5625	3.3099455607549447E8	0	7966	0.09203666603096394	0.5233791438054028	1.4321907134693257	407.59112548828125	407.6038818359375
367	407.6156005859375	25.4131231088					1	DETECTED	407.6156 m/z @25.41 [151020OFc1_NvH-0949-Control-3.raw]	407.6156005859375	25.4131231088	3.70327212586667	98.3582030042667	94.65493087840002	754619.5	3.7864882624464244E8	0	7966	0.08452516999229331	0.5129860279343759	0.017838217263672646	407.6056213378906	407.6255187988281
368	407.687255859375	11.1302626978667					1	DETECTED	407.6873 m/z @11.13 [151020OFc1_NvH-0949-Control-3.raw]	407.687255859375	11.1302626978667	0.386549307733333	95.6654860072	95.27893669946667	8922259.0	4.071268950224838E8	0	7966	0.14031059687051162	4.161090117649338	1.5237728719679986	407.6775207519531	407.6971740722656
369	407.7081604003906	22.791269756					1	DETECTED	407.7082 m/z @22.79 [151020OFc1_NvH-0949-Control-3.raw]	407.7081604003906	22.791269756	4.11124250773333	98.9164906381333	94.80524813039997	1514523.875	3.816326229552937E8	0	7966	0.2244371360447026	1.7333123085615658	4.058697069262127	407.6982421875	407.7096862792969
370	407.7196960449219	13.8798775370667					1	DETECTED	407.7197 m/z @13.88 [151020OFc1_NvH-0949-Control-3.raw]	407.7196960449219	13.8798775370667	1.37374183706667	99.4611217024	98.08737986533333	6086586.5	5.141550419613822E8	2	7966	0.17722196240388932	52.86590932464678	56.652955391578445	407.709716796875	407.7296447753906
371	407.73388671875	29.9710875269333					1	DETECTED	407.7339 m/z @29.97 [151020OFc1_NvH-0949-Control-3.raw]	407.73388671875	29.9710875269333	3.693834888	98.9440506525333	95.25021576453331	2249063.75	4.181286648821287E8	2	7966	0.16637725744606158	0.587733575855147	0.09198967315627873	407.7297058105469	407.7438659667969
372	407.7447509765625	32.2744381437333					1	DETECTED	407.7448 m/z @32.27 [151020OFc1_NvH-0949-Control-3.raw]	407.7447509765625	32.2744381437333	6.5295068776	50.0984238869333	43.5689170093333	789123.75	2.0159851124395415E8	0	7966	0.03624886934990457	1.047744149160938	1.2907701840315307	407.743896484375	407.7452697753906
373	407.75531005859375	27.4535243856					1	DETECTED	407.7553 m/z @27.45 [151020OFc1_NvH-0949-Control-3.raw]	407.75531005859375	27.4535243856	2.80374458133333	99.2150310392	96.41128645786667	3.5946004E7	9.78453376859788E8	2	7966	0.20880737008438288	4.837149067322079	1.688923259840485	407.7453308105469	407.76513671875
374	407.7734069824219	17.0979617794667					1	DETECTED	407.7734 m/z @17.10 [151020OFc1_NvH-0949-Control-3.raw]	407.7734069824219	17.0979617794667	1.19549380106667	80.9477198472	79.75222604613333	1037824.9375	3.353854636013988E8	2	7966	5.393095839670869	0.5171163852455597	5.294673629821736	407.765625	407.7826843261719
375	407.795654296875	31.7371277776					1	DETECTED	407.7957 m/z @31.74 [151020OFc1_NvH-0949-Control-3.raw]	407.795654296875	31.7371277776	0.455325154133333	97.6226217866667	97.16729663253336	1144360.5	3.4954750931322235E8	0	7966	0.08803144183319134	0.5165194919967916	1.6115326101283645	407.7857360839844	407.80535888671875
376	407.81683349609375	25.4259205930667					1	DETECTED	407.8168 m/z @25.43 [151020OFc1_NvH-0949-Control-3.raw]	407.81683349609375	25.4259205930667	0.749292963466667	96.2154713610667	95.46617839760003	620211.0625	3.2735310199743503E8	0	7966	0.0472533163818909	3.9442362397897996	0.21775989461091377	407.8069763183594	407.82672119140625
377	407.8574523925781	19.8663821090667					1	DETECTED	407.8575 m/z @19.87 [151020OFc1_NvH-0949-Control-3.raw]	407.8574523925781	19.8663821090667	0.601762708266667	98.4410002965333	97.83923758826664	255765.984375	3.090117496427452E8	0	7966	3.568757438921292	4.746087911745618	22.90110660219164	407.84759521484375	407.859130859375
378	407.86920166015625	13.684315128					1	DETECTED	407.8692 m/z @13.68 [151020OFc1_NvH-0949-Control-3.raw]	407.86920166015625	13.684315128	0.008506896	99.8294673749333	99.8209604789333	3440509.75	4.422657560221903E8	0	7966	0.27430552351004067	0.8486145841193127	2.1218914001171014	407.8592224121094	407.87005615234375
379	407.88006591796875	32.8367071274667					1	DETECTED	407.8801 m/z @32.84 [151020OFc1_NvH-0949-Control-3.raw]	407.88006591796875	32.8367071274667	0.297437062666667	99.4141430741333	99.11670601146663	3715128.0	4.0086655350885177E8	0	7966	0.28204737441217986	0.5320953052621124	0.0166620916966633	407.8701171875	407.8819580078125
380	407.8919677734375	41.8621790386667					1	DETECTED	407.8920 m/z @41.86 [151020OFc1_NvH-0949-Control-3.raw]	407.8919677734375	41.8621790386667	0.0497027997333333	99.7009649514667	99.65126215173336	4008803.0	5.632844455991952E8	3	7966	22.618162801804733	0.5047630186682469	0.01241994424570111	407.8819885253906	407.9019470214844
381	407.90203857421875	26.7402248445333					1	DETECTED	407.9020 m/z @26.74 [151020OFc1_NvH-0949-Control-3.raw]	407.90203857421875	26.7402248445333	0.0596192533333333	99.6917647018667	99.63214544853336	1218809.875	3.368951107338E8	0	7966	11.281632724863773	1.1515586905725308	0.8741986841483774	407.9019775390625	407.9119873046875
382	407.91534423828125	22.1371503797333					1	DETECTED	407.9153 m/z @22.14 [151020OFc1_NvH-0949-Control-3.raw]	407.91534423828125	22.1371503797333	0.0193698248	99.1490711589333	99.1297013341333	985565.0	3.133114737671353E8	0	7966	0.1039410175118789	1.0246074128746623	65.51399217637072	407.91204833984375	407.92529296875
383	407.9275207519531	19.5249382450667					1	DETECTED	407.9275 m/z @19.52 [151020OFc1_NvH-0949-Control-3.raw]	407.9275207519531	19.5249382450667	0.357074016266667	98.9994497616	98.64237574533334	620544.0	2.706527980853996E8	0	7966	0.08048873550160351	0.6035290120857347	18.103482329372774	407.9254455566406	407.927734375
384	407.9377746582031	11.1189526978667					1	DETECTED	407.9378 m/z @11.12 [151020OFc1_NvH-0949-Control-3.raw]	407.9377746582031	11.1189526978667	0.008506896	99.9952614456	99.9867545496	7789301.5	4.049730295845091E8	0	7966	0.1302520444868449	4.678412872339305	1.749427703788652	407.92779541015625	407.9476318359375
385	407.95343017578125	17.0747311117333					1	DETECTED	407.9534 m/z @17.07 [151020OFc1_NvH-0949-Control-3.raw]	407.95343017578125	17.0747311117333	0.0818587477333333	99.5536182816	99.47175953386666	151872.375	3.325563408575567E8	0	7966	7.671942937711787	3.0034569806911904	10.496675029407927	407.9477844238281	407.95361328125
386	407.963623046875	22.1986385466667					1	DETECTED	407.9636 m/z @22.20 [151020OFc1_NvH-0949-Control-3.raw]	407.963623046875	22.1986385466667	0.0915376309333333	97.7505768824	97.65903925146667	887048.5	3.3724838129972655E8	0	7966	15.781534050932486	0.7274497604717627	23.399237837024444	407.9536437988281	407.9734802246094
387	407.97393798828125	16.9011096373333					1	DETECTED	407.9739 m/z @16.90 [151020OFc1_NvH-0949-Control-3.raw]	407.97393798828125	16.9011096373333	0.120789331466667	99.7926052850667	99.67181595360003	328970.75	3.1172657618766683E8	0	7966	0.06779091740881427	4.580273194516768	0.025024469767907807	407.9736633300781	407.9838562011719
388	407.9964294433594	31.8673656909333					1	DETECTED	407.9964 m/z @31.87 [151020OFc1_NvH-0949-Control-3.raw]	407.9964294433594	31.8673656909333	0.0497027997333333	99.8294673749333	99.77976457519996	771148.4375	3.3410474097983754E8	0	7966	0.13242929637871015	0.5076361046477869	3.7638651865213855	407.986572265625	408.00616455078125
389	408.0100402832031	36.8643465469333					1	DETECTED	408.0100 m/z @36.86 [151020OFc1_NvH-0949-Control-3.raw]	408.0100402832031	36.8643465469333	1.55138135413333	99.9952614456	98.44388009146667	566577.125	3.6108323435090023E8	0	7966	0.025655004365432887	1.3550280846357545	2118.5102560367027	408.0066833496094	408.01995849609375
390	408.1205749511719	52.5725081653333					1	DETECTED	408.1206 m/z @52.57 [151020OFc1_NvH-0949-Control-3.raw]	408.1205749511719	52.5725081653333	45.8321453677333	92.4369483901333	46.6048030224	88998.0390625	1.646570897593783E8	0	7966	46.509653561594895	3.4571435115476454	5.914287023095291	408.1205749511719	408.1260681152344
391	408.15264892578125	40.1429174525333					1	DETECTED	408.1526 m/z @40.14 [151020OFc1_NvH-0949-Control-3.raw]	408.15264892578125	40.1429174525333	1.49512602826667	92.4668333597333	90.97170733146663	99910.828125	2.9073552526823074E8	0	7966	89.07738983630028	1.1769328075283785	1.320685114495987	408.1443786621094	408.1539001464844
392	408.1647644042969	16.0291156061333					1	DETECTED	408.1648 m/z @16.03 [151020OFc1_NvH-0949-Control-3.raw]	408.1647644042969	16.0291156061333	0.219021657066667	93.0942489024	92.87522724533333	175631.1875	3.0849408362214375E8	0	7966	76.22028212844408	2.89226409415688	79.24270280451539	408.15496826171875	408.17462158203125
393	408.1747741699219	31.8046476821333					1	DETECTED	408.1748 m/z @31.80 [151020OFc1_NvH-0949-Control-3.raw]	408.1747741699219	31.8046476821333	4.15383549893333	95.3749250696	91.22108957066666	107848.953125	3.201155264823056E8	0	7966	85.41498588388849	1.6495191708345298	2.912008120271927	408.1747741699219	408.1776123046875
394	408.1881103515625	11.1394880133333					1	DETECTED	408.1881 m/z @11.14 [151020OFc1_NvH-0949-Control-3.raw]	408.1881103515625	11.1394880133333	3.64623335146667	98.4871325666667	94.84089921520003	4072502.75	4.40700709265453E8	2	7966	20.65108875137851	15.232810649034667	158.6659212784585	408.17822265625	408.1980895996094
395	408.2035217285156	13.4281788837333					1	DETECTED	408.2035 m/z @13.43 [151020OFc1_NvH-0949-Control-3.raw]	408.2035217285156	13.4281788837333	3.88541838746667	99.0087871154667	95.12336872800003	2187321.25	4.6282188768380827E8	3	7966	0.9450635283760978	2.8067374886981518	6.49789024320741	408.1981201171875	408.2069091796875
396	408.2169189453125	27.1935089818667					1	DETECTED	408.2169 m/z @27.19 [151020OFc1_NvH-0949-Control-3.raw]	408.2169189453125	27.1935089818667	3.55115908586667	99.4889438842667	95.93778479840003	3823609.25	6.579035687774739E8	3	7966	6.962485003196996	1.627184363564764	0.7403542451305731	408.2069396972656	408.22479248046875
397	408.23480224609375	29.0625916					1	DETECTED	408.2348 m/z @29.06 [151020OFc1_NvH-0949-Control-3.raw]	408.23480224609375	29.0625916	0.238621071466667	98.3582030042667	98.11958193280003	1.7020958E7	8.479223675385053E8	2	7966	0.23487994870068363	0.5478193028129211	0.8999894576875405	408.2248229980469	408.2447204589844
398	408.2464904785156	34.8076735464					1	DETECTED	408.2465 m/z @34.81 [151020OFc1_NvH-0949-Control-3.raw]	408.2464904785156	34.8076735464	4.0049332008	82.4064948042667	78.4015616034667	850685.5	3.6230671136110806E8	0	7966	0.28448201959990627	5.80659980541919	0.9622529611431043	408.24481201171875	408.2465515136719
399	408.2565612792969	27.4806828021333					1	DETECTED	408.2566 m/z @27.48 [151020OFc1_NvH-0949-Control-3.raw]	408.2565612792969	27.4806828021333	3.86240576293333	97.8831647656	94.02075900266667	1.5281933E7	8.996497523410996E8	3	7966	18.249236493872896	26.14661814464185	4.571337486830272	408.2466125488281	408.26580810546875
400	408.2777404785156	91.7987369114667					1	DETECTED	408.2777 m/z @91.80 [151020OFc1_NvH-0949-Control-3.raw]	408.2777404785156	91.7987369114667	3.8182542528	97.6589089368	93.840654684	661145.375	3.785150406966218E8	0	7966	0.7868164392518651	0.5097201984476418	0.009429618753765705	408.26806640625	408.28656005859375
401	408.293212890625	50.9332441930667					1	DETECTED	408.2932 m/z @50.93 [151020OFc1_NvH-0949-Control-3.raw]	408.293212890625	50.9332441930667	15.8365950978667	94.5285517034667	78.6919566056	83540.8671875	2.7120455885840905E8	0	7966	75.14864636094465	1.121075068906825	1.1490855174934027	408.28924560546875	408.2981872558594
402	408.3309020996094	33.0843600586667					1	DETECTED	408.3309 m/z @33.08 [151020OFc1_NvH-0949-Control-3.raw]	408.3309020996094	33.0843600586667	4.44480795413333	92.0618132448	87.61700529066668	102640.6484375	2.757954978974887E8	0	7966	86.55068858253051	1.5296504109224138	2.030856393940949	408.3219909667969	408.3376159667969
403	408.4113464355469	36.9300434149333					1	DETECTED	408.4113 m/z @36.93 [151020OFc1_NvH-0949-Control-3.raw]	408.4113464355469	36.9300434149333	0.0497027997333333	99.3856912138667	99.33598841413337	475631.03125	3.4502996759952056E8	0	7966	28.2136799053753	1.5602792179498377	0.0014329538409079308	408.4017639160156	408.4211730957031
404	408.438720703125	11.1394880133333					1	DETECTED	408.4387 m/z @11.14 [151020OFc1_NvH-0949-Control-3.raw]	408.438720703125	11.1394880133333	3.64623335146667	98.1387851549333	94.49255180346663	1698409.375	3.339489473283194E8	5	7966	36.172172707650525	3.8541489148250228	258.33655378880246	408.4287414550781	408.44866943359375
405	408.4538879394531	36.0130266648					1	DETECTED	408.4539 m/z @36.01 [151020OFc1_NvH-0949-Control-3.raw]	408.4538879394531	36.0130266648	4.0049332008	97.73232516	93.7273919592	352530.53125	3.3145901129430884E8	0	7966	5.281426470312688	1.8352890880506008	3.7103272545860486	408.44873046875	408.4578552246094
406	408.4678649902344	33.8966403282667					1	DETECTED	408.4679 m/z @33.90 [151020OFc1_NvH-0949-Control-3.raw]	408.4678649902344	33.8966403282667	3.59896266346667	99.3194459912	95.72048332773333	1316113.25	3.7769092554444593E8	4	7966	0.09277706591840484	0.9222698641165449	0.7516536072549926	408.4579162597656	408.47784423828125
407	408.5145568847656	6.62253923493333					1	DETECTED	408.5146 m/z @6.62 [151020OFc1_NvH-0949-Control-3.raw]	408.5145568847656	6.62253923493333	3.827741524	99.9033063032	96.0755647792	555356.375	3.262445424143849E8	0	7966	18.57458787929685	6.11343258505319	7.54887271249066	408.5047302246094	408.5245361328125
408	408.5367736816406	25.8982657578667					1	DETECTED	408.5368 m/z @25.90 [151020OFc1_NvH-0949-Control-3.raw]	408.5367736816406	25.8982657578667	4.2915347656	99.5166502154667	95.22511544986669	1870921.375	3.356950423136414E8	0	7966	0.17158242420034142	0.5063604611009763	3.9679100963955807	408.5268249511719	408.54083251953125
409	408.55084228515625	7.9885130848					1	DETECTED	408.5508 m/z @7.99 [151020OFc1_NvH-0949-Control-3.raw]	408.55084228515625	7.9885130848	1.06360819573333	98.9164906381333	97.85288244239997	2632505.0	4.942103580770105E8	0	7966	7.5736650875899185	128.50024487262468	56.701871996711326	408.5408630371094	408.5608215332031
410	408.5628662109375	6.942229228					1	DETECTED	408.5629 m/z @6.94 [151020OFc1_NvH-0949-Control-3.raw]	408.5628662109375	6.942229228	3.99549185413333	99.4704845269333	95.47499267279997	1492270.875	3.761278795739702E8	0	7966	0.1896741706806253	1.06751867563295	1.3453104403794682	408.56085205078125	408.5702819824219
411	408.5802917480469	26.3097293712					1	DETECTED	408.5803 m/z @26.31 [151020OFc1_NvH-0949-Control-3.raw]	408.5802917480469	26.3097293712	1.735391992	97.8557338512	96.1203418592	1798187.75	3.7692286385251504E8	3	7966	4.462067738274477	0.6654675282162859	0.42286870397532245	408.5703125	408.5900573730469
412	408.6097106933594	8.832561808					1	DETECTED	408.6097 m/z @8.83 [151020OFc1_NvH-0949-Control-3.raw]	408.6097106933594	8.832561808	1.101211772	87.4486930421333	86.3474812701333	145910.046875	3.102665144882257E8	0	7966	0.1254410177337899	0.5161481664500293	13.558799865762495	408.5997314453125	408.6146240234375
413	408.6443786621094	47.3336390578667					1	DETECTED	408.6444 m/z @47.33 [151020OFc1_NvH-0949-Control-3.raw]	408.6443786621094	47.3336390578667	5.3492700032	95.7205606962667	90.3712906930667	2253348.25	3.51699394538676E8	0	7966	0.18436508836605725	0.761404036066592	0.6008725620654879	408.6343994140625	408.6534423828125
414	408.6836853027344	31.8517718602667					1	DETECTED	408.6837 m/z @31.85 [151020OFc1_NvH-0949-Control-3.raw]	408.6836853027344	31.8517718602667	2.92628075386667	99.4518258813333	96.52554512746664	942900.625	3.440091542021044E8	0	7966	20.83992198691417	0.5137831371087991	0.012989402642274083	408.6738586425781	408.69366455078125
415	408.6972351074219	12.7607861213333					1	DETECTED	408.6972 m/z @12.76 [151020OFc1_NvH-0949-Control-3.raw]	408.6972351074219	12.7607861213333	3.49379951413333	96.3966381312	92.90283861706668	281653.96875	3.5335067212721217E8	0	7966	0.1604093224625327	1.0890856221815914	5.039403961104643	408.6936950683594	408.7010803222656
416	408.71112060546875	19.2960137461333					1	DETECTED	408.7111 m/z @19.30 [151020OFc1_NvH-0949-Control-3.raw]	408.71112060546875	19.2960137461333	3.05776701973333	97.5772144506667	94.51944743093337	499073.59375	3.30970919941889E8	0	7966	10.000969709543618	0.5551909879769981	1.6690857909458279	408.7012023925781	408.7111511230469
417	408.7211608886719	30.1945618874667					1	DETECTED	408.7212 m/z @30.19 [151020OFc1_NvH-0949-Control-3.raw]	408.7211608886719	30.1945618874667	1.82350969813333	99.3194459912	97.49593629306666	1166667.5	4.507272803994263E8	2	7966	6.123282156192541	0.5897164643137461	0.056636230372744144	408.711181640625	408.72222900390625
418	408.73223876953125	18.2594652733333					1	DETECTED	408.7322 m/z @18.26 [151020OFc1_NvH-0949-Control-3.raw]	408.73223876953125	18.2594652733333	3.58937530613333	99.3856912138667	95.79631590773337	4235616.0	4.61463697895981E8	2	7966	0.2197286707628443	0.9597955703214089	0.9488029497466739	408.7222595214844	408.73504638671875
419	408.74505615234375	28.7829204256					1	DETECTED	408.7451 m/z @28.78 [151020OFc1_NvH-0949-Control-3.raw]	408.74505615234375	28.7829204256	3.83920793706667	99.7009649514667	95.86175701440003	8.9036104E7	1.9418468493264499E9	2	7966	0.20782060137732117	27.9969357805666	1.8102885480866635	408.735107421875	408.7550354003906
420	408.7618103027344	45.6531935666667					1	DETECTED	408.7618 m/z @45.65 [151020OFc1_NvH-0949-Control-3.raw]	408.7618103027344	45.6531935666667	2.42002403973333	98.3947902744	95.97476623466666	4590369.0	5.836494668711903E8	2	7966	22.591148444167803	0.5623644800474892	0.17970617635681674	408.7550964355469	408.7713317871094
421	408.7762145996094	17.0382252085333					1	DETECTED	408.7762 m/z @17.04 [151020OFc1_NvH-0949-Control-3.raw]	408.7762145996094	17.0382252085333	1.71716526666667	97.4035139816	95.68634871493333	171186.25	3.2496533946474713E8	0	7966	35.04986205681771	3.661626595063132	11.199440804314287	408.77203369140625	408.7857666015625
422	408.818359375	40.1123322389333					1	DETECTED	408.8184 m/z @40.11 [151020OFc1_NvH-0949-Control-3.raw]	408.818359375	40.1123322389333	0.357074016266667	98.3582030042667	98.00112898800003	131425.03125	3.616491557435523E8	0	7966	89.56182819867087	1.426207489685521	1.8581415115672515	408.8085632324219	408.81976318359375
423	408.84527587890625	47.2571271197333					1	DETECTED	408.8453 m/z @47.26 [151020OFc1_NvH-0949-Control-3.raw]	408.84527587890625	47.2571271197333	0.008506896	99.0832507264	99.0747438304	1080831.0	3.5376681082215846E8	3	7966	0.18429933060610182	1.1390091108083307	0.45913266046280304	408.8353576660156	408.855224609375
424	408.87164306640625	25.9635808826667					1	DETECTED	408.8716 m/z @25.96 [151020OFc1_NvH-0949-Control-3.raw]	408.87164306640625	25.9635808826667	0.0295091650666667	99.5444122986667	99.51490313360003	1302947.75	3.5994902878136545E8	0	7966	0.08784000988129748	0.5983896766739075	0.011114244201112327	408.8616638183594	408.8725280761719
425	408.8825378417969	20.2214240157333					1	DETECTED	408.8825 m/z @20.22 [151020OFc1_NvH-0949-Control-3.raw]	408.8825378417969	20.2214240157333	0.008506896	99.7561179693333	99.7476110733333	3576711.5	4.724774829313284E8	3	7966	12.338189895195669	1.3189010531044087	1.4990344868448005	408.87255859375	408.8924865722656
426	408.8993835449219	35.919784152					1	DETECTED	408.8994 m/z @35.92 [151020OFc1_NvH-0949-Control-3.raw]	408.8993835449219	35.919784152	0.008506896	99.5074650450667	99.4989581490667	980778.5625	3.781742781222658E8	3	7966	29.097073693171502	0.6002609838310333	0.3833405497251644	408.8927001953125	408.9045104980469
427	408.9145202636719	26.2412631533333					1	DETECTED	408.9145 m/z @26.24 [151020OFc1_NvH-0949-Control-3.raw]	408.9145202636719	26.2412631533333	0.008506896	98.2666667370667	98.2581598410667	1423591.625	3.749525554054477E8	3	7966	0.09824988429851444	0.5226609354424785	30.203260982541945	408.904541015625	408.9243469238281
428	408.929931640625	51.7287849624					1	DETECTED	408.9299 m/z @51.73 [151020OFc1_NvH-0949-Control-3.raw]	408.929931640625	51.7287849624	0.008506896	99.9861279146667	99.9776210186667	145704.875	3.1671858336296654E8	0	7966	87.9573059376024	0.9608164132007243	1.1616960099585567	408.9248046875	408.9398498535156
429	408.9546203613281	18.4887668568					1	DETECTED	408.9546 m/z @18.49 [151020OFc1_NvH-0949-Control-3.raw]	408.9546203613281	18.4887668568	0.008506896	98.8240020789333	98.8154951829333	1510244.75	3.798185147302426E8	0	7966	0.3518249773236235	0.5236774933659069	0.4435018286771926	408.94482421875	408.96453857421875
430	408.9667663574219	27.5914144661333					1	DETECTED	408.9668 m/z @27.59 [151020OFc1_NvH-0949-Control-3.raw]	408.9667663574219	27.5914144661333	0.0295091650666667	98.9625046266667	98.93299546160003	762922.875	3.4374531639812994E8	0	7966	5.132462986181594	0.657653185312387	0.0331298119226466	408.96466064453125	408.9691467285156
431	408.97918701171875	24.0566281565333					1	DETECTED	408.9792 m/z @24.06 [151020OFc1_NvH-0949-Control-3.raw]	408.97918701171875	24.0566281565333	0.0596192533333333	98.8887220112	98.82910275786666	1060731.75	3.4366840808516824E8	0	7966	11.139330555682893	0.938029176378659	60.715458055472595	408.9692077636719	408.9891052246094
432	409.009033203125	17.8852942245333					1	DETECTED	409.0090 m/z @17.89 [151020OFc1_NvH-0949-Control-3.raw]	409.009033203125	17.8852942245333	0.008506896	99.9861279146667	99.9776210186667	391834.25	3.0564593583703554E8	0	7966	2.3854583860060146	4.877926274846002	0.2602707970066595	408.9990539550781	409.0188293457031
433	409.0455322265625	47.270362664					1	DETECTED	409.0455 m/z @47.27 [151020OFc1_NvH-0949-Control-3.raw]	409.0455322265625	47.270362664	3.94014027173333	99.4141430741333	95.47400280239998	447349.4375	3.269379088535319E8	0	7966	0.2170822797775358	1.1017022015035818	0.00349078225410433	409.03594970703125	409.05523681640625
434	409.0709533691406	40.0324041029333					1	DETECTED	409.0710 m/z @40.03 [151020OFc1_NvH-0949-Control-3.raw]	409.0709533691406	40.0324041029333	0.8650661968	97.3852310546667	96.5201648578667	124407.890625	3.648765499287346E8	0	7966	95.93576765204857	1.2482643267123896	1.4965784359746976	409.0617980957031	409.0800476074219
435	409.1039123535156	41.1649883298667					1	DETECTED	409.1039 m/z @41.16 [151020OFc1_NvH-0949-Control-3.raw]	409.1039123535156	41.1649883298667	0.008506896	99.9952614456	99.9867545496	136598.84375	3.3194793514081836E8	0	7966	98.07779491902996	1.2536889853527704	1.4304106472760765	409.096435546875	409.11358642578125
436	409.1769714355469	8.77663380346667					1	DETECTED	409.1770 m/z @8.78 [151020OFc1_NvH-0949-Control-3.raw]	409.1769714355469	8.77663380346667	3.60847114906667	99.1392671888	95.53079603973333	198398.515625	3.17839997794831E8	0	7966	0.755022338680039	0.6554647171693793	3.1684779864789197	409.1669921875	409.18084716796875
437	409.19097900390625	23.8029893624					1	DETECTED	409.1910 m/z @23.80 [151020OFc1_NvH-0949-Control-3.raw]	409.19097900390625	23.8029893624	3.5605676064	99.8479002994667	96.2873326930667	1856722.875	3.844225095030364E8	0	7966	0.06625988583088116	5.465500169745454	0.021830703870101817	409.18115234375	409.2009582519531
438	409.2054138183594	18.4497963221333					1	DETECTED	409.2054 m/z @18.45 [151020OFc1_NvH-0949-Control-3.raw]	409.2054138183594	18.4497963221333	3.70327212586667	99.4981190781333	95.79484695226662	1150444.0	4.408307158094793E8	3	7966	19.207487359709265	4.139952555268062	9.560474642139425	409.20098876953125	409.2066345214844
439	409.2166442871094	20.2214240157333					1	DETECTED	409.2166 m/z @20.22 [151020OFc1_NvH-0949-Control-3.raw]	409.2166442871094	20.2214240157333	1.34569656053333	99.8202776805333	98.47458111999997	2320295.5	6.160854792717506E8	2	7966	0.1230903711236806	0.6658534714120478	0.7163888831951531	409.2066650390625	409.22662353515625
440	409.2339782714844	18.2366861850667					1	DETECTED	409.2340 m/z @18.24 [151020OFc1_NvH-0949-Control-3.raw]	409.2339782714844	18.2366861850667	3.55115908586667	99.6917647018667	96.14060561600003	1780601.375	4.6502570856018907E8	3	7966	2.019190402845748	2.707586210644247	5.280934642296141	409.2266845703125	409.23614501953125
441	409.24615478515625	28.7829204256					1	DETECTED	409.2462 m/z @28.78 [151020OFc1_NvH-0949-Control-3.raw]	409.24615478515625	28.7829204256	2.3641310032	99.9033063032	97.5391753	3.9411356E7	1.1425440970720048E9	3	7966	0.20761333450653652	1.3647603519866625	0.04532912731111393	409.2361755371094	409.256103515625
442	409.2643737792969	31.7787519722667					1	DETECTED	409.2644 m/z @31.78 [151020OFc1_NvH-0949-Control-3.raw]	409.2643737792969	31.7787519722667	4.04787645386667	96.8523999930667	92.80452353920003	1631606.375	4.136220809884316E8	2	7966	22.585932691363492	13.073177272512503	0.016573150683485277	409.25616455078125	409.2740173339844
443	409.28143310546875	91.8081074397333					1	DETECTED	409.2814 m/z @91.81 [151020OFc1_NvH-0949-Control-3.raw]	409.28143310546875	91.8081074397333	2.01494495706667	99.3194459912	97.30450103413332	125872.0078125	3.3220371057044667E8	0	7966	0.19948172608137327	0.531322424276931	0.3911456775168455	409.27532958984375	409.2905578613281
444	409.2947082519531	92.0618132448					1	DETECTED	409.2947 m/z @92.06 [151020OFc1_NvH-0949-Control-3.raw]	409.2947082519531	92.0618132448	5.41228652293333	97.2843694384	91.87208291546668	89265.46875	2.9515430392629945E8	0	7966	1.8686717590558715	0.5301360918586647	0.3393012369905822	409.2919006347656	409.2994689941406
445	409.3097229003906	51.8201171424					1	DETECTED	409.3097 m/z @51.82 [151020OFc1_NvH-0949-Control-3.raw]	409.3097229003906	51.8201171424	28.9234993048	97.4310907632	68.5075914584	119283.6640625	2.716850896792747E8	0	7966	62.34259242795811	1.4960198913286509	1.7355964953030847	409.3009338378906	409.3154602050781
446	409.3310852050781	92.193094648					1	DETECTED	409.3311 m/z @92.19 [151020OFc1_NvH-0949-Control-3.raw]	409.3310852050781	92.193094648	2.0333510056	93.0208273088	90.9874763032	102653.5	2.9671895296770304E8	0	7966	0.5703502654335466	0.5045903672046974	0.06536968699700277	409.3226318359375	409.334228515625
447	409.3763122558594	15.9596849845333					1	DETECTED	409.3763 m/z @15.96 [151020OFc1_NvH-0949-Control-3.raw]	409.3763122558594	15.9596849845333	3.6180546816	95.2544740365333	91.6364193549333	154848.90625	3.4112793965000093E8	0	7966	88.26827720216153	3.5502737288713893	6.134486092740088	409.36639404296875	409.38616943359375
448	409.4031677246094	36.6842416685333					1	DETECTED	409.4032 m/z @36.68 [151020OFc1_NvH-0949-Control-3.raw]	409.4031677246094	36.6842416685333	3.64623335146667	99.4704845269333	95.82425117546663	467139.3125	3.436777196676063E8	0	7966	0.05393360706140271	2.154845553175034	3.5630136506503027	409.3936462402344	409.4131164550781
449	409.4146728515625	20.246098376					1	DETECTED	409.4147 m/z @20.25 [151020OFc1_NvH-0949-Control-3.raw]	409.4146728515625	20.246098376	4.45576204746667	97.72319368	93.26743163253333	233489.421875	3.522105288779106E8	0	7966	0.06528117495560437	2.9533073169568262	0.003945722886089408	409.4132385253906	409.4203796386719
450	409.4555969238281	18.4985772442667					1	DETECTED	409.4556 m/z @18.50 [151020OFc1_NvH-0949-Control-3.raw]	409.4555969238281	18.4985772442667	1.2048833528	96.3966381312	95.19175477840001	444863.375	3.171578968419732E8	0	7966	13.972454056904832	6.2943804623900235	1.2086055400391542	409.4456787109375	409.4557189941406
451	409.46575927734375	30.7707218917333					1	DETECTED	409.4658 m/z @30.77 [151020OFc1_NvH-0949-Control-3.raw]	409.46575927734375	30.7707218917333	3.97351699946667	97.0276021573333	93.05408515786664	908815.4375	3.549269056295195E8	4	7966	12.366256163107423	0.5054516195441673	0.0038877634477865954	409.4557800292969	409.4756774902344
452	409.4873962402344	38.5174275714667					1	DETECTED	409.4874 m/z @38.52 [151020OFc1_NvH-0949-Control-3.raw]	409.4873962402344	38.5174275714667	3.50334940453333	99.205545244	95.70219583946668	411418.46875	3.368546936073134E8	0	7966	0.4933366703943918	1.4041096322464703	2.733850641335058	409.4774475097656	409.4971618652344
453	409.51617431640625	27.2340792096					1	DETECTED	409.5162 m/z @27.23 [151020OFc1_NvH-0949-Control-3.raw]	409.51617431640625	27.2340792096	1.28970291893333	98.7685880402667	97.47888512133338	384150.3125	3.240919013219106E8	0	7966	9.39303041497276	2.4280476314038903	0.0021659319925308473	409.50628662109375	409.518798828125
454	409.52880859375	11.3518252981333					1	DETECTED	409.5288 m/z @11.35 [151020OFc1_NvH-0949-Control-3.raw]	409.52880859375	11.3518252981333	2.08850260906667	94.7066639616	92.61816135253333	3137150.0	3.5922051049708956E8	3	7966	0.13096936982686103	4.5879506422219	0.14821436602684662	409.5189208984375	409.5299987792969
455	409.5400695800781	27.1491112109333					1	DETECTED	409.5401 m/z @27.15 [151020OFc1_NvH-0949-Control-3.raw]	409.5400695800781	27.1491112109333	3.962610696	94.473279444	90.510668748	5562442.5	4.7507003370783424E8	3	7966	16.06661569038068	0.5104267448546018	0.01259403821648971	409.5302734375	409.54547119140625
456	409.55548095703125	39.7246592210667					1	DETECTED	409.5555 m/z @39.72 [151020OFc1_NvH-0949-Control-3.raw]	409.55548095703125	39.7246592210667	3.34148057626667	98.0747667808	94.73328620453333	6070475.5	5.959226865350015E8	3	7966	0.28194821025886796	0.5902832787910736	0.017884804688652268	409.5455017089844	409.5654296875
457	409.57421875	22.8864016882667					1	DETECTED	409.5742 m/z @22.89 [151020OFc1_NvH-0949-Control-3.raw]	409.57421875	22.8864016882667	3.78707960053333	75.1430985178667	71.35601891733337	2622788.75	3.704126259006948E8	0	7966	0.14213345747905137	1.414854723586499	1.752504277548021	409.5655517578125	409.5841979980469
458	409.59002685546875	28.5802601456					1	DETECTED	409.5900 m/z @28.58 [151020OFc1_NvH-0949-Control-3.raw]	409.59002685546875	28.5802601456	2.60522195813333	89.3892584024	86.78403644426668	1878089.375	3.742129424567261E8	0	7966	0.12251429213847942	0.8644401168302112	1.393955632139833	409.584228515625	409.6000061035156
459	409.67974853515625	43.2614934994667					1	DETECTED	409.6797 m/z @43.26 [151020OFc1_NvH-0949-Control-3.raw]	409.67974853515625	43.2614934994667	3.75412344986667	97.0457784645333	93.29165501466663	163471.71875	3.2403439128253484E8	0	7966	53.80505155016414	1.1806867287994927	1.3613734575989853	409.6700439453125	409.6844177246094
460	409.6947326660156	36.8755982456					1	DETECTED	409.6947 m/z @36.88 [151020OFc1_NvH-0949-Control-3.raw]	409.6947326660156	36.8755982456	3.3035015392	99.3001943578667	95.9966928186667	3292074.0	4.10618463271105E8	0	7966	0.24865204025238086	1.0254377967122548	0.027833845999404354	409.6848449707031	409.7047119140625
461	409.70574951171875	18.6836016586667					1	DETECTED	409.7057 m/z @18.68 [151020OFc1_NvH-0949-Control-3.raw]	409.70574951171875	18.6836016586667	2.98301357173333	99.4704845269333	96.48747095519998	2605086.5	3.728162108204909E8	2	7966	5.801542970739689	3.958539449907979	5.335194624685024	409.70477294921875	409.71435546875
462	409.724365234375	25.9851099138667					1	DETECTED	409.7244 m/z @25.99 [151020OFc1_NvH-0949-Control-3.raw]	409.724365234375	25.9851099138667	2.48471676533333	99.8111759613333	97.32645919599997	1.87601552E8	3.842673320630289E9	2	7966	0.27759108775273944	1.1896841534377847	1.2956577725781244	409.7143859863281	409.7343444824219
463	409.7349548339844	18.2878146634667					1	DETECTED	409.7350 m/z @18.29 [151020OFc1_NvH-0949-Control-3.raw]	409.7349548339844	18.2878146634667	4.2613218928	99.1298817213333	94.86855982853331	387771.65625	4.6889562001470494E8	0	7966	1.8902008786092424	8.454890460938635	2.1771019638535494	409.734375	409.73760986328125
464	409.74761962890625	28.7829204256					1	DETECTED	409.7476 m/z @28.78 [151020OFc1_NvH-0949-Control-3.raw]	409.74761962890625	28.7829204256	3.13281167786667	98.0200572264	94.88724554853333	8619080.0	5.366917696522775E8	2	7966	0.21666876393942047	5.943772368590901	22.394509885204727	409.7376403808594	409.7573547363281
465	409.76556396484375	23.4603292349333					1	DETECTED	409.7656 m/z @23.46 [151020OFc1_NvH-0949-Control-3.raw]	409.76556396484375	23.4603292349333	0.0295091650666667	97.8831647656	97.85365560053333	493011.1875	3.2941537936146075E8	2	7966	8.816596814945097	3.8934725151514487	4.859220561377435	409.7576904296875	409.7748107910156
466	409.7958679199219	14.9522361450667					1	DETECTED	409.7959 m/z @14.95 [151020OFc1_NvH-0949-Control-3.raw]	409.7958679199219	14.9522361450667	2.2261492592	99.8294673749333	97.6033181157333	328002.78125	3.246258377520488E8	0	7966	0.42283865602725257	1.1089074256860596	0.8092381381500461	409.7862243652344	409.8057861328125
467	409.8199768066406	22.0091517976					1	DETECTED	409.8200 m/z @22.01 [151020OFc1_NvH-0949-Control-3.raw]	409.8199768066406	22.0091517976	0.504435202666667	99.0180567752	98.51362157253332	322144.53125	3.297381417215627E8	0	7966	0.4449933491379312	2.2905119706563313	1.4484728680006538	409.8101806640625	409.8292541503906
468	409.849365234375	27.2029044509333					1	DETECTED	409.8494 m/z @27.20 [151020OFc1_NvH-0949-Control-3.raw]	409.849365234375	27.2029044509333	0.110778731733333	99.0553223197333	98.94454358799997	310108.875	3.6978271867415565E8	0	7966	19.190658786619867	2.46204435790311	5.433522252751234	409.83941650390625	409.8526916503906
469	409.8629150390625	11.3093905482667					1	DETECTED	409.8629 m/z @11.31 [151020OFc1_NvH-0949-Control-3.raw]	409.8629150390625	11.3093905482667	0.008506896	99.3384128861333	99.3299059901333	1603643.625	3.3580094189081264E8	0	7966	0.14854462591051032	1.6533591088363202	0.40162505568732676	409.8530578613281	409.8642272949219
470	409.874267578125	27.1292037866667					1	DETECTED	409.8743 m/z @27.13 [151020OFc1_NvH-0949-Control-3.raw]	409.874267578125	27.1292037866667	0.008506896	97.3485795301333	97.3400726341333	3602478.0	4.2759609434148496E8	3	7966	0.15077707151768038	0.5227243889493496	0.027507178456658322	409.8642883300781	409.87982177734375
471	409.88983154296875	39.7246592210667					1	DETECTED	409.8898 m/z @39.72 [151020OFc1_NvH-0949-Control-3.raw]	409.88983154296875	39.7246592210667	0.008506896	99.3572669005333	99.3487600045333	4724235.5	6.44212945120254E8	3	7966	0.2588429178686553	0.8045085726070595	0.5378127982597222	409.8798522949219	409.899658203125
472	409.90057373046875	24.3085651384					1	DETECTED	409.9006 m/z @24.31 [151020OFc1_NvH-0949-Control-3.raw]	409.90057373046875	24.3085651384	0.0915376309333333	98.4225230285333	98.33098539759997	1041889.6875	3.4628092728454E8	3	7966	1.51098686841312	0.6270366055347562	2.32631046479224	409.8998718261719	409.9105224609375
473	409.9112548828125	35.5181094936					1	DETECTED	409.9113 m/z @35.52 [151020OFc1_NvH-0949-Control-3.raw]	409.9112548828125	35.5181094936	0.4061713	91.2005374293333	90.7943661293333	147094.671875	3.227597502026263E8	0	7966	86.42290988736178	1.4073665541886928	2.0902858696116007	409.9106140136719	409.91644287109375
474	409.926513671875	34.9856470437333					1	DETECTED	409.9265 m/z @34.99 [151020OFc1_NvH-0949-Control-3.raw]	409.926513671875	34.9856470437333	0.008506896	99.9861279146667	99.9776210186667	2900824.75	3.8377415678324765E8	3	7966	0.15030258311472267	1.0841182816522639	1.9914592618232339	409.91656494140625	409.93646240234375
475	409.9402770996094	22.3223481933333					1	DETECTED	409.9403 m/z @22.32 [151020OFc1_NvH-0949-Control-3.raw]	409.9402770996094	22.3223481933333	0.0295091650666667	99.1771232224	99.14761405733333	581943.3125	3.329466012029215E8	0	7966	21.88586668097657	4.274094390070855	0.008131613906781354	409.9366149902344	409.95025634765625
476	409.96160888671875	32.8053012674667					1	DETECTED	409.9616 m/z @32.81 [151020OFc1_NvH-0949-Control-3.raw]	409.96160888671875	32.8053012674667	0.008506896	98.2576229136	98.2491160176	342623.78125	3.4583352658504546E8	0	7966	15.087095102596425	2.0837063361012653	4.469279179687909	409.9516296386719	409.9633483886719
477	409.9734191894531	22.457998668					1	DETECTED	409.9734 m/z @22.46 [151020OFc1_NvH-0949-Control-3.raw]	409.9734191894531	22.457998668	0.008506896	99.2150310392	99.2065241432	524680.0625	3.2690335600650895E8	0	7966	8.36909648190493	0.77528932560094	0.6725412944502368	409.9634704589844	409.9742736816406
478	409.98431396484375	30.3752408605333					1	DETECTED	409.9843 m/z @30.38 [151020OFc1_NvH-0949-Control-3.raw]	409.98431396484375	30.3752408605333	0.287574625066667	98.9994497616	98.71187513653334	1938841.875	3.5191530717223805E8	4	7966	0.11302729625087693	0.5433773046051253	0.5465043612873969	409.9743347167969	409.9942321777344
479	409.99627685546875	14.8757263474667					1	DETECTED	409.9963 m/z @14.88 [151020OFc1_NvH-0949-Control-3.raw]	409.99627685546875	14.8757263474667	0.008506896	99.0274538141333	99.0189469181333	267094.71875	3.51775859851175E8	0	7966	0.34307232062937665	0.5112244810494061	0.03251143941334934	409.994384765625	410.0061950683594
480	410.0786437988281	43.1178390008					1	DETECTED	410.0786 m/z @43.12 [151020OFc1_NvH-0949-Control-3.raw]	410.0786437988281	43.1178390008	0.008506896	98.5508346733333	98.5423277773333	107237.7734375	3.5321134941191804E8	0	7966	98.28436953369832	1.1343497641247584	1.2616580117900735	410.0694885253906	410.08782958984375
481	410.11212158203125	61.4239256824					1	DETECTED	410.1121 m/z @61.42 [151020OFc1_NvH-0949-Control-3.raw]	410.11212158203125	61.4239256824	0.008506896	99.9676801906667	99.9591732946667	131169.46875	3.0583930038852453E8	0	7966	99.54647587909287	0.8185841463006366	0.6157561855196765	410.1026306152344	410.12158203125
482	410.1474914550781	92.4015858658667					1	DETECTED	410.1475 m/z @92.40 [151020OFc1_NvH-0949-Control-3.raw]	410.1474914550781	92.4015858658667	1.2428706392	97.9015083128	96.6586376736	269980.59375	2.8599750371761227E8	0	7966	0.14040118105172894	0.8616964570099401	0.0475007205366692	410.13787841796875	410.1571044921875
483	410.1900329589844	22.3342315229333					1	DETECTED	410.1900 m/z @22.33 [151020OFc1_NvH-0949-Control-3.raw]	410.1900329589844	22.3342315229333	1.9597877416	99.1960871288	97.2362993872	331545.0625	3.4041739337072676E8	0	7966	37.820644764057135	3.307763043936832	0.003126686763228193	410.1800537109375	410.1922607421875
484	410.2022705078125	7.809236092					1	DETECTED	410.2023 m/z @7.81 [151020OFc1_NvH-0949-Control-3.raw]	410.2022705078125	7.809236092	3.12341168346667	99.1019366957333	95.97852501226663	5287807.5	5.359446212067796E8	2	7966	28.147973361318872	1.0547759340526766	1.1645584820728647	410.1922912597656	410.20428466796875
485	410.21429443359375	20.6709588381333					1	DETECTED	410.2143 m/z @20.67 [151020OFc1_NvH-0949-Control-3.raw]	410.21429443359375	20.6709588381333	3.54169079626667	99.2530634858667	95.71137268960004	1.0661427E7	5.303724267557252E8	3	7966	0.16879879002103948	1.8723145630341789	3.2030811439404077	410.2043151855469	410.21466064453125
486	410.22467041015625	25.9851099138667					1	DETECTED	410.2247 m/z @25.99 [151020OFc1_NvH-0949-Control-3.raw]	410.22467041015625	25.9851099138667	3.436797952	99.9676801906667	96.53088223866669	8.4386736E7	2.847491974366312E9	3	7966	0.26872572977638853	1.9138466218714167	47.56458482678728	410.2146911621094	410.2346496582031
487	410.2392578125	33.8966403282667					1	DETECTED	410.2393 m/z @33.90 [151020OFc1_NvH-0949-Control-3.raw]	410.2392578125	33.8966403282667	3.78707960053333	99.2907256157333	95.50364601519996	6638763.5	7.622412043491848E8	3	7966	0.15538368706542371	0.5172004063419933	0.3779997533024742	410.23468017578125	410.24920654296875
488	410.2608642578125	34.9506678842667					1	DETECTED	410.2609 m/z @34.95 [151020OFc1_NvH-0949-Control-3.raw]	410.2608642578125	34.9506678842667	3.5605676064	98.9810855464	95.42051794	2195820.25	4.0768385338984936E8	2	7966	10.228176875457855	0.5161014123871487	29.42013699161382	410.2508850097656	410.27020263671875
489	410.2720947265625	44.0917387264					1	DETECTED	410.2721 m/z @44.09 [151020OFc1_NvH-0949-Control-3.raw]	410.2720947265625	44.0917387264	0.4356437696	99.2907256157333	98.85508184613329	94798.6171875	3.2765194918229073E8	0	7966	91.17966056134564	1.1322025245725205	1.0945037977968235	410.2720947265625	410.28192138671875
490	410.2967529296875	52.6624218741333					1	DETECTED	410.2968 m/z @52.66 [151020OFc1_NvH-0949-Control-3.raw]	410.2967529296875	52.6624218741333	9.87412767173333	92.4369483901333	82.56282071839996	95216.140625	2.6337089700755385E8	0	7966	82.19353500583108	0.9647828016683249	0.9098853400732808	410.29034423828125	410.2967529296875
491	410.319091796875	51.9344821562667					1	DETECTED	410.3191 m/z @51.93 [151020OFc1_NvH-0949-Control-3.raw]	410.319091796875	51.9344821562667	4.51804009786667	99.0925073490667	94.57446725120002	136467.9375	3.252724531461686E8	0	7966	86.63086500087367	0.9151415864916865	0.8297349411661185	410.3102722167969	410.3274841308594
492	410.37481689453125	18.3534658672					1	DETECTED	410.3748 m/z @18.35 [151020OFc1_NvH-0949-Control-3.raw]	410.37481689453125	18.3534658672	3.962610696	99.3761641477333	95.4135534517333	370812.53125	3.000034660842143E8	0	7966	0.2677065008172015	3.1635809818087366	1.9476966258781114	410.36505126953125	410.3846740722656
493	410.396484375	31.6090606810667					1	DETECTED	410.3965 m/z @31.61 [151020OFc1_NvH-0949-Control-3.raw]	410.396484375	31.6090606810667	1.41115016106667	96.2245317045333	94.81338154346663	146674.03125	3.1966765398299533E8	0	7966	11.538178085547191	1.7908236511573596	2.6002368676973897	410.3876037597656	410.40582275390625
494	410.4370422363281	40.9771451877333					1	DETECTED	410.4370 m/z @40.98 [151020OFc1_NvH-0949-Control-3.raw]	410.4370422363281	40.9771451877333	0.445592016	92.2549423421333	91.8093503261333	181122.5625	3.2938599764837885E8	0	7966	26.78185645561394	1.1325663975561777	1.2651327951123554	410.42742919921875	410.4377136230469
495	410.44775390625	20.2836854682667					1	DETECTED	410.4478 m/z @20.28 [151020OFc1_NvH-0949-Control-3.raw]	410.44775390625	20.2836854682667	1.30837822106667	99.6824939866667	98.37411576560002	3379270.75	3.5969986033572227E8	0	7966	0.17264301602534715	0.5053469701037558	0.9882529767141004	410.4378356933594	410.4577331542969
496	410.4717712402344	36.6842416685333					1	DETECTED	410.4718 m/z @36.68 [151020OFc1_NvH-0949-Control-3.raw]	410.4717712402344	36.6842416685333	3.52235549253333	98.6987888005333	95.17643330799996	2.4677764E7	7.880622686488564E8	0	7966	0.19873113573738976	4.427126751467377	2.3642833331605204	410.4617919921875	410.48175048828125
497	410.48577880859375	30.4057222469333					1	DETECTED	410.4858 m/z @30.41 [151020OFc1_NvH-0949-Control-3.raw]	410.48577880859375	30.4057222469333	3.1518176024	96.6236462266667	93.47182862426669	721010.875	3.3519777755793655E8	0	7966	0.0647146739650708	0.5021043799767487	1.1052905563928614	410.4818115234375	410.4956359863281
498	410.51275634765625	45.4631849717333					1	DETECTED	410.5128 m/z @45.46 [151020OFc1_NvH-0949-Control-3.raw]	410.51275634765625	45.4631849717333	3.54169079626667	99.8294673749333	96.28777657866664	141909.875	3.1354293756708115E8	0	7966	54.78914378109787	1.1484296835370953	1.7262168985409758	410.5027770996094	410.5152282714844
499	410.5256042480469	17.7500935306667					1	DETECTED	410.5256 m/z @17.75 [151020OFc1_NvH-0949-Control-3.raw]	410.5256042480469	17.7500935306667	4.0261120384	94.5470262269333	90.5209141885333	751430.0	3.2531071881546754E8	0	7966	0.20183152795353365	1.1900782147289488	23.00856497190245	410.515625	410.5264587402344
500	410.5364685058594	7.8343460792					1	DETECTED	410.5365 m/z @7.83 [151020OFc1_NvH-0949-Control-3.raw]	410.5364685058594	7.8343460792	3.83920793706667	97.3577229426667	93.51851500560002	3265144.5	3.9803473964368665E8	3	7966	7.6415366445306345	1.8961218026326196	34.78533868330977	410.52667236328125	410.5384521484375
501	410.5484619140625	20.6709588381333					1	DETECTED	410.5485 m/z @20.67 [151020OFc1_NvH-0949-Control-3.raw]	410.5484619140625	20.6709588381333	3.83920793706667	99.5166502154667	95.67744227840002	6319861.0	4.7207394995098215E8	0	7966	0.16740823646384229	0.5514747996716147	67.62052765463939	410.5384826660156	410.5584411621094
502	410.560791015625	22.0091517976					1	DETECTED	410.5608 m/z @22.01 [151020OFc1_NvH-0949-Control-3.raw]	410.560791015625	22.0091517976	3.797381332	99.5166502154667	95.7192688834667	3961791.25	5.537237049422458E8	3	7966	13.34833263002529	0.5465273727878364	2.989883931421476	410.5584716796875	410.5707702636719
503	410.57257080078125	42.6183931909333					1	DETECTED	410.5726 m/z @42.62 [151020OFc1_NvH-0949-Control-3.raw]	410.57257080078125	42.6183931909333	3.41783342426667	99.6640817741333	96.24624834986662	1654883.125	3.6976946630149436E8	3	7966	27.376788972259654	0.5033976593280258	0.0189195695591926	410.5709533691406	410.5825500488281
504	410.59490966796875	34.9856470437333					1	DETECTED	410.5949 m/z @34.99 [151020OFc1_NvH-0949-Control-3.raw]	410.59490966796875	34.9856470437333	3.57984438613333	96.2425732202667	92.66272883413338	687293.0625	3.888168760447151E8	0	7966	0.16774630600989582	1.9819570971425389	89.5103963537609	410.5849304199219	410.60467529296875
505	410.6198425292969	28.2552279826667					1	DETECTED	410.6198 m/z @28.26 [151020OFc1_NvH-0949-Control-3.raw]	410.6198425292969	28.2552279826667	3.83920793706667	99.6087907773333	95.76958284026662	814502.6875	3.360050304516529E8	0	7966	0.08835282702864333	0.5089030722101775	0.03567031642796302	410.6108093261719	410.6296081542969
506	410.6973876953125	74.5946797205333					1	DETECTED	410.6974 m/z @74.59 [151020OFc1_NvH-0949-Control-3.raw]	410.6973876953125	74.5946797205333	1.64369528213333	98.349009612	96.70531432986667	2207962.75	4.1424171119168854E8	2	7966	38.87953430859822	0.5063136219526083	0.007851807937315294	410.6874084472656	410.70733642578125
507	410.7153015136719	15.2950112592					1	DETECTED	410.7153 m/z @15.30 [151020OFc1_NvH-0949-Control-3.raw]	410.7153015136719	15.2950112592	3.52235549253333	96.2788435002667	92.75648800773337	520894.59375	3.7439446386427295E8	0	7966	3.4062688293958736	1.197349502913311	2.238683978712839	410.7074279785156	410.71575927734375
508	410.72576904296875	25.9851099138667					1	DETECTED	410.7258 m/z @25.99 [151020OFc1_NvH-0949-Control-3.raw]	410.72576904296875	25.9851099138667	0.572471817866667	99.7193434253333	99.14687160746664	2.3164538E7	1.3539649075530794E9	2	7966	16.577121652655656	0.5863632519742638	1.6546856402104613	410.7157897949219	410.7357177734375
509	410.7371826171875	22.1797518586667					1	DETECTED	410.7372 m/z @22.18 [151020OFc1_NvH-0949-Control-3.raw]	410.7371826171875	22.1797518586667	4.416053732	96.505584944	92.08953121200001	1509124.125	3.4284069440357184E8	0	7966	1.6514744583801786	0.5325938815976226	0.021799620242550437	410.73577880859375	410.7400817871094
510	410.7500915527344	26.4253929298667					1	DETECTED	410.7501 m/z @26.43 [151020OFc1_NvH-0949-Control-3.raw]	410.7500915527344	26.4253929298667	4.07902001653333	98.3214826042667	94.24246258773337	5862434.0	5.32334295839016E8	2	7966	0.2139673482265394	10.408647877333248	1.6939141015318306	410.7401428222656	410.75994873046875
511	410.76824951171875	19.5141071472					1	DETECTED	410.7682 m/z @19.51 [151020OFc1_NvH-0949-Control-3.raw]	410.76824951171875	19.5141071472	0.855427149866667	99.3384128861333	98.48298573626663	444884.71875	4.389428186664854E8	0	7966	0.1491994131938874	0.5239963350986659	1.60989272470805	410.76025390625	410.77813720703125
512	410.82061767578125	28.1609348832					1	DETECTED	410.8206 m/z @28.16 [151020OFc1_NvH-0949-Control-3.raw]	410.82061767578125	28.1609348832	0.8076215624	99.7652307005333	98.9576091381333	808690.5	3.4693401235348874E8	0	7966	0.30061153211385516	0.5161624108477393	0.07079345626116189	410.8106994628906	410.8302307128906
513	410.8402404785156	41.0309193074667					1	DETECTED	410.8402 m/z @41.03 [151020OFc1_NvH-0949-Control-3.raw]	410.8402404785156	41.0309193074667	0.0396714792	98.9164906381333	98.8768191589333	1.5660086E7	5.421242152599283E8	5	7966	0.2289351130158508	1.0119363196023208	0.8690212332705183	410.830322265625	410.8502197265625
514	410.8595275878906	17.7737084333333					1	DETECTED	410.8595 m/z @17.77 [151020OFc1_NvH-0949-Control-3.raw]	410.8595275878906	17.7737084333333	0.4061713	93.4782444896	93.0720731896	642288.375	3.242898581983418E8	3	7966	11.51920087822577	0.6929088973837227	0.5437874814493111	410.85028076171875	410.85986328125
515	410.869873046875	7.8343460792					1	DETECTED	410.8699 m/z @7.83 [151020OFc1_NvH-0949-Control-3.raw]	410.869873046875	7.8343460792	0.008506896	99.8663273394667	99.8578204434667	1359751.5	3.75231189163973E8	3	7966	12.655622632258114	2.5410253043722077	4.927869083172688	410.8598937988281	410.8725891113281
516	410.8825988769531	20.7040998805333					1	DETECTED	410.8826 m/z @20.70 [151020OFc1_NvH-0949-Control-3.raw]	410.8825988769531	20.7040998805333	0.008506896	99.8572126818667	99.8487057858667	2201840.75	4.2673999261813235E8	3	7966	13.240223769067555	0.8667319843090339	0.21880296215819717	410.8726501464844	410.892578125
517	410.89501953125	21.9828210714667					1	DETECTED	410.8950 m/z @21.98 [151020OFc1_NvH-0949-Control-3.raw]	410.89501953125	21.9828210714667	0.0596192533333333	97.2753093125333	97.21569005919996	1341289.5	4.0155747943904537E8	0	7966	4.4779799168203525	1.0043421223369609	1.150920060700115	410.89263916015625	410.89727783203125
518	410.90728759765625	40.5624328650667					1	DETECTED	410.9073 m/z @40.56 [151020OFc1_NvH-0949-Control-3.raw]	410.90728759765625	40.5624328650667	0.008506896	99.7376643408	99.7291574448	3373551.0	4.7789238391555953E8	3	7966	15.72620389175189	0.5040195119509463	1.3696734270530917	410.8973083496094	410.91717529296875
519	410.9294128417969	34.9856470437333					1	DETECTED	410.9294 m/z @34.99 [151020OFc1_NvH-0949-Control-3.raw]	410.9294128417969	34.9856470437333	0.0193698248	97.4953753672	97.4760055424	317907.4375	3.114167399574436E8	0	7966	9.168456244305297	1.7227740057814345	1.9445437547442717	410.9194641113281	410.93914794921875
520	410.94915771484375	20.2944272290667					1	DETECTED	410.9492 m/z @20.29 [151020OFc1_NvH-0949-Control-3.raw]	410.94915771484375	20.2944272290667	0.0818587477333333	99.8111759613333	99.72931721359997	903085.875	3.4989046200333047E8	0	7966	6.378441152734538	0.5817889976697438	0.7147657303554363	410.939208984375	410.9591369628906
521	410.96063232421875	26.0045019285333					1	DETECTED	410.9606 m/z @26.00 [151020OFc1_NvH-0949-Control-3.raw]	410.96063232421875	26.0045019285333	1.08239717333333	99.8572126818667	98.77481550853337	669510.9375	3.2724111680410016E8	0	7966	0.13489067190915804	6.155783731747969	0.02296852923155409	410.95916748046875	410.9627990722656
522	410.9728698730469	36.674491856					1	DETECTED	410.9729 m/z @36.67 [151020OFc1_NvH-0949-Control-3.raw]	410.9728698730469	36.674491856	0.120789331466667	99.4329742277333	99.31218489626663	3861011.75	4.0060034462027913E8	0	7966	0.20633297387846739	0.5311500405291996	0.06120217446018892	410.9631652832031	410.98284912109375
523	410.9858703613281	51.9344821562667					1	DETECTED	410.9859 m/z @51.93 [151020OFc1_NvH-0949-Control-3.raw]	410.9858703613281	51.9344821562667	0.357074016266667	99.4704845269333	99.11341051066664	230083.09375	3.3920106931008226E8	0	7966	86.61138597525407	0.9965779355406482	0.9940031933594637	410.9828796386719	410.99560546875
524	411.0054931640625	55.5762778882667					1	DETECTED	411.0055 m/z @55.58 [151020OFc1_NvH-0949-Control-3.raw]	411.0054931640625	55.5762778882667	0.008506896	99.0553223197333	99.0468154237333	122575.7890625	3.6629803612451935E8	0	7966	75.42460744732864	0.893904856460729	0.7887643176844857	410.9958801269531	411.0099792480469
525	411.020263671875	28.3074563621333					1	DETECTED	411.0203 m/z @28.31 [151020OFc1_NvH-0949-Control-3.raw]	411.020263671875	28.3074563621333	4.7871603136	99.9952614456	95.208101132	1000481.0	3.117388510272937E8	0	7966	0.056488481584750616	0.6543969363727878	0.009653986327907418	411.01031494140625	411.02996826171875
526	411.0406188964844	40.9674199226667					1	DETECTED	411.0406 m/z @40.97 [151020OFc1_NvH-0949-Control-3.raw]	411.0406188964844	40.9674199226667	4.18472133146667	99.3098089576	95.12508762613332	1.6293259E7	5.800112125566669E8	5	7966	0.23832868733178003	1.495904624099965	1.4688956494617877	411.03076171875	411.0499572753906
527	411.0918884277344	58.3141823066667					1	DETECTED	411.0919 m/z @58.31 [151020OFc1_NvH-0949-Control-3.raw]	411.0918884277344	58.3141823066667	0.601762708266667	97.4402718952	96.83850918693334	103114.59375	2.713820314106532E8	0	7966	94.31883501390921	0.8552498449027303	0.7103214937582631	411.08538818359375	411.09869384765625
528	411.1069030761719	59.2154948237333					1	DETECTED	411.1069 m/z @59.22 [151020OFc1_NvH-0949-Control-3.raw]	411.1069030761719	59.2154948237333	0.008506896	99.9769321117333	99.9684252157333	69750.71875	2.5782312173955038E8	0	7966	99.02490700750437	0.824876085497554	0.7043300199906785	411.1026611328125	411.1114807128906
529	411.122802734375	92.4856416538667					1	DETECTED	411.1228 m/z @92.49 [151020OFc1_NvH-0949-Control-3.raw]	411.122802734375	92.4856416538667	0.268189988533333	99.7834490176	99.51525902906667	681542.375	3.2348625047241E8	0	7966	2.2863208829135715	0.5046584259953067	0.09405275765463868	411.1130676269531	411.1324768066406
530	411.1826171875	28.0998466266667					1	DETECTED	411.1826 m/z @28.10 [151020OFc1_NvH-0949-Control-3.raw]	411.1826171875	28.0998466266667	2.31799588773333	99.4889438842667	97.17094799653337	4024960.75	4.3941257151219344E8	2	7966	16.51041254906046	0.5139482649812208	0.02107574643708634	411.1726379394531	411.1925964355469
531	411.1976013183594	20.1965205874667					1	DETECTED	411.1976 m/z @20.20 [151020OFc1_NvH-0949-Control-3.raw]	411.1976013183594	20.1965205874667	4.01497687973333	95.1199383298667	91.10496145013337	373527.9375	3.7842381607753867E8	0	7966	4.9493814586870855	3.6731964536569133	0.20433467057398563	411.192626953125	411.1978454589844
532	411.2078857421875	28.1860788946667					1	DETECTED	411.2079 m/z @28.19 [151020OFc1_NvH-0949-Control-3.raw]	411.2078857421875	28.1860788946667	3.49379951413333	99.7468891872	96.25308967306667	2160214.0	4.5306381031040573E8	3	7966	0.1799574471365979	1.2700552552458606	0.01873202764499608	411.1979064941406	411.2107238769531
533	411.2207336425781	20.0108322525333					1	DETECTED	411.2207 m/z @20.01 [151020OFc1_NvH-0949-Control-3.raw]	411.2207336425781	20.0108322525333	3.68452441146667	99.2907256157333	95.60620120426663	7628395.0	1.0056219152202032E9	3	7966	6.461023253890094	0.9627765635043803	0.3646514687551648	411.21075439453125	411.230712890625
534	411.2408752441406	40.9898280869333					1	DETECTED	411.2409 m/z @40.99 [151020OFc1_NvH-0949-Control-3.raw]	411.2408752441406	40.9898280869333	2.33630396826667	98.7871235578667	96.45081958960003	1.1169313E7	7.303718395185024E8	3	7966	0.15384763601008444	0.694662317256864	0.13296481044734357	411.23089599609375	411.2508239746094
535	411.2515563964844	26.3804365872					1	DETECTED	411.2516 m/z @26.38 [151020OFc1_NvH-0949-Control-3.raw]	411.2515563964844	26.3804365872	4.47515330826667	92.4457253354667	87.97057202720003	2545538.25	3.790434986605576E8	3	7966	0.19629485840032856	0.9139401016004027	0.01751576355509839	411.2509460449219	411.261474609375
536	411.2659606933594	22.866071316					1	DETECTED	411.2660 m/z @22.87 [151020OFc1_NvH-0949-Control-3.raw]	411.2659606933594	22.866071316	3.78707960053333	94.5775278696	90.79044826906667	229310.203125	2.787600168544826E8	0	7966	0.09373214047102962	2.3036080650081594	20.557733730741266	411.2617492675781	411.2757873535156
537	411.2930908203125	91.373181268					1	DETECTED	411.2931 m/z @91.37 [151020OFc1_NvH-0949-Control-3.raw]	411.2930908203125	91.373181268	0.7978088688	92.4948750181333	91.6970661493333	96891.1015625	2.796902887642504E8	0	7966	0.8444117359810832	0.5014018209148576	1.8120266320309228	411.2834777832031	411.3023986816406
538	411.3103332519531	91.0188622885333					1	DETECTED	411.3103 m/z @91.02 [151020OFc1_NvH-0949-Control-3.raw]	411.3103332519531	91.0188622885333	27.0319500032	92.6451189861333	65.6131689829333	94834.2265625	2.031175988933368E8	0	7966	0.8918615900006301	0.5127077291239506	0.01155325305235242	411.3034973144531	411.3117370605469
539	411.3233337402344	38.1321295352					1	DETECTED	411.3233 m/z @38.13 [151020OFc1_NvH-0949-Control-3.raw]	411.3233337402344	38.1321295352	3.23698361706667	92.5263290034667	89.28934538640003	140051.234375	3.503478924401123E8	0	7966	88.71518582648405	1.2674553309822478	1.5213286427063346	411.31390380859375	411.3301086425781
540	411.3403015136719	46.9368541421333					1	DETECTED	411.3403 m/z @46.94 [151020OFc1_NvH-0949-Control-3.raw]	411.3403015136719	46.9368541421333	7.63482816666667	95.7747040642667	88.13987589760004	181391.125	3.8164766141236645E8	0	7966	84.07072712495167	1.0745904876605052	1.1381726771365963	411.330322265625	411.34918212890625
541	411.3647766113281	51.9631845072					1	DETECTED	411.3648 m/z @51.96 [151020OFc1_NvH-0949-Control-3.raw]	411.3647766113281	51.9631845072	1.51382356373333	99.7376643408	98.22384077706667	151592.734375	3.54328323382363E8	0	7966	90.37451509808152	0.8884313438650621	0.7856157449364161	411.35504150390625	411.3744201660156
542	411.379638671875	44.4084876018667					1	DETECTED	411.3796 m/z @44.41 [151020OFc1_NvH-0949-Control-3.raw]	411.379638671875	44.4084876018667	3.7431650992	99.1112297133333	95.3680646141333	114062.4921875	3.378127666350894E8	0	7966	88.60454020289404	1.1724226187582265	1.1478086267989704	411.37493896484375	411.38861083984375
543	411.4240417480469	25.7158758045333					1	DETECTED	411.4240 m/z @25.72 [151020OFc1_NvH-0949-Control-3.raw]	411.4240417480469	25.7158758045333	1.28970291893333	97.3944684136	96.10476549466667	369565.46875	3.489114680235731E8	0	7966	0.13259517750893934	2.9699401550914772	0.010640673932552334	411.4140930175781	411.4312744140625
544	411.4413146972656	41.0309193074667					1	DETECTED	411.4413 m/z @41.03 [151020OFc1_NvH-0949-Control-3.raw]	411.4413146972656	41.0309193074667	4.07902001653333	98.0474568573333	93.96843684079997	5075148.0	4.4424275836867845E8	0	7966	0.20139270347324612	0.608258760538389	0.007020154738859747	411.4315490722656	411.4512939453125
545	411.4556884765625	22.4118714869333					1	DETECTED	411.4557 m/z @22.41 [151020OFc1_NvH-0949-Control-3.raw]	411.4556884765625	22.4118714869333	3.60847114906667	97.9015083128	94.29303716373333	1454426.0	3.71208556657407E8	0	7966	0.19968495945489906	0.6559922640377659	1.79267533732746	411.4513244628906	411.46563720703125
546	411.4681396484375	35.0164253925333					1	DETECTED	411.4681 m/z @35.02 [151020OFc1_NvH-0949-Control-3.raw]	411.4681396484375	35.0164253925333	3.88541838746667	99.0087871154667	95.12336872800003	1421943.25	3.630862894029703E8	0	7966	0.07077403578494312	0.649693565474663	50.515297107169914	411.4657287597656	411.47802734375
547	411.4824523925781	25.5381171034667					1	DETECTED	411.4825 m/z @25.54 [151020OFc1_NvH-0949-Control-3.raw]	411.4824523925781	25.5381171034667	3.23698361706667	84.6377149528	81.40073133573333	270221.90625	3.064457545913521E8	0	7966	13.200819879525625	2.526513101936963	0.0061629241566720176	411.4783020019531	411.48809814453125
548	411.498291015625	10.2620914845333					1	DETECTED	411.4983 m/z @10.26 [151020OFc1_NvH-0949-Control-3.raw]	411.498291015625	10.2620914845333	3.88541838746667	99.3952916261333	95.50987323866663	618450.0	3.2171131162946075E8	0	7966	0.12779336319866985	0.6848238186358653	3.041205383686796	411.4883117675781	411.50762939453125
549	411.5218200683594	7.11148796266667					1	DETECTED	411.5218 m/z @7.11 [151020OFc1_NvH-0949-Control-3.raw]	411.5218200683594	7.11148796266667	4.07902001653333	99.1298817213333	95.05086170479997	892440.375	3.395910890304215E8	3	7966	11.681056770767475	6.611522185577702	104.55577962965906	411.5118408203125	411.53179931640625
550	411.5364990234375	62.0958909776					1	DETECTED	411.5365 m/z @62.10 [151020OFc1_NvH-0949-Control-3.raw]	411.5364990234375	62.0958909776	3.87398723573333	99.0367221973333	95.16273496159998	455723.3125	3.722959600129883E8	0	7966	48.59387434237494	0.8399917484849292	0.6610246359171924	411.5318298339844	411.5396423339844
551	411.5496520996094	21.0941782869333					1	DETECTED	411.5497 m/z @21.09 [151020OFc1_NvH-0949-Control-3.raw]	411.5496520996094	21.0941782869333	3.46542891386667	97.5499478602667	94.08451894640002	4433717.5	5.31460222606994E8	3	7966	0.16748044152292962	0.7014968612321238	7.464284380117178	411.5396728515625	411.55963134765625
552	411.56561279296875	24.0566281565333					1	DETECTED	411.5656 m/z @24.06 [151020OFc1_NvH-0949-Control-3.raw]	411.56561279296875	24.0566281565333	3.68452441146667	94.5194388624	90.83491445093333	1011375.9375	3.789767093037287E8	0	7966	0.08836620945621121	2.15413045115318	0.5354779485034186	411.5596618652344	411.5696716308594
553	411.5797119140625	47.6459042397333					1	DETECTED	411.5797 m/z @47.65 [151020OFc1_NvH-0949-Control-3.raw]	411.5797119140625	47.6459042397333	3.71360547466667	99.4704845269333	95.75687905226664	2590136.25	4.0761866575744694E8	3	7966	0.1059928981106637	0.5062324094596752	0.010791798704058579	411.5697326660156	411.5896911621094
554	411.5958557128906	28.1960520514667					1	DETECTED	411.5959 m/z @28.20 [151020OFc1_NvH-0949-Control-3.raw]	411.5958557128906	28.1960520514667	4.03700384133333	83.4932711629333	79.45626732159997	863385.4375	3.371155970151859E8	0	7966	0.22977396431538466	0.5073742547693155	0.06936186979092988	411.5897216796875	411.6053771972656
555	411.6413879394531	40.9674199226667					1	DETECTED	411.6414 m/z @40.97 [151020OFc1_NvH-0949-Control-3.raw]	411.6413879394531	40.9674199226667	1.1291466128	86.6380919282667	85.5089453154667	1858545.25	3.549643100122306E8	0	7966	0.09828814709059941	3.1524213776561303	32.250638874746706	411.6314697265625	411.6511535644531
556	411.6841735839844	28.0823047584					1	DETECTED	411.6842 m/z @28.08 [151020OFc1_NvH-0949-Control-3.raw]	411.6841735839844	28.0823047584	2.3641310032	99.4704845269333	97.1063535237333	1507229.125	3.260993705920918E8	0	7966	16.457328795810326	0.5141973661050069	0.017023858051390606	411.6742248535156	411.69415283203125
557	411.7024230957031	13.4551595944					1	DETECTED	411.7024 m/z @13.46 [151020OFc1_NvH-0949-Control-3.raw]	411.7024230957031	13.4551595944	0.258362756266667	98.8980176042667	98.63965484800003	425061.125	3.682043094551778E8	0	7966	4.541366730210202	0.5726976973246997	28.685782747549503	411.6942138671875	411.70599365234375
558	411.71600341796875	21.719715076					1	DETECTED	411.7160 m/z @21.72 [151020OFc1_NvH-0949-Control-3.raw]	411.71600341796875	21.719715076	2.7565323344	98.3214826042667	95.5649502698667	2.5853176E7	1.091208153416684E9	2	7966	3.421141961546958	7.079136782715887	0.07166358068653657	411.7060852050781	411.7259826660156
559	411.72711181640625	21.0294254685333					1	DETECTED	411.7271 m/z @21.03 [151020OFc1_NvH-0949-Control-3.raw]	411.72711181640625	21.0294254685333	2.7565323344	95.1291093093333	92.3725769749333	1889088.375	4.2546618531265014E8	2	7966	4.823091325205734	0.5509999760625183	0.47829341208051246	411.72601318359375	411.7289733886719
560	411.7390441894531	34.7530496941333					1	DETECTED	411.7390 m/z @34.75 [151020OFc1_NvH-0949-Control-3.raw]	411.7390441894531	34.7530496941333	1.9690080152	99.0925073490667	97.12349933386669	3147083.75	5.109370846155832E8	2	7966	25.919212892016148	0.5431688720277225	3.9982454065235213	411.7290954589844	411.74761962890625
561	411.7577209472656	27.5037200232					1	DETECTED	411.7577 m/z @27.50 [151020OFc1_NvH-0949-Control-3.raw]	411.7577209472656	27.5037200232	1.23345824026667	77.2222450962667	75.98878685600003	6046075.5	3.922285503079512E8	2	7966	0.19452150277010105	0.5125999909502501	0.014016037110383952	411.7477722167969	411.7676086425781
562	411.8428649902344	41.0957437970667					1	DETECTED	411.8429 m/z @41.10 [151020OFc1_NvH-0949-Control-3.raw]	411.8428649902344	41.0957437970667	0.327253994666667	98.5232052317333	98.19595123706664	666674.875	3.296024674501876E8	0	7966	4.163179907975213	1.3361011978914539	0.11269773689891588	411.8330383300781	411.85284423828125
563	411.854248046875	13.0817910722667					1	DETECTED	411.8542 m/z @13.08 [151020OFc1_NvH-0949-Control-3.raw]	411.854248046875	13.0817910722667	0.0697418024	99.3667079621333	99.2969661597333	492364.15625	3.522880857351593E8	0	7966	6.098586036525353	0.7045881577479749	0.23950239462553347	411.8528747558594	411.8628234863281
564	411.8728332519531	25.0796495317333					1	DETECTED	411.8728 m/z @25.08 [151020OFc1_NvH-0949-Control-3.raw]	411.8728332519531	25.0796495317333	0.445592016	98.0655790768	97.6199870608	2543896.0	3.961393152883945E8	3	7966	9.530374015533406	0.5084023638498055	0.018009446487545207	411.86285400390625	411.87640380859375
565	411.88641357421875	27.5914144661333					1	DETECTED	411.8864 m/z @27.59 [151020OFc1_NvH-0949-Control-3.raw]	411.88641357421875	27.5914144661333	0.0295091650666667	99.4981190781333	99.46860991306663	2814240.5	4.574843242919083E8	3	7966	0.13604021765707586	1.1225557551610719	1.2022840744913224	411.8764343261719	411.8963928222656
566	411.90521240234375	49.95855722					1	DETECTED	411.9052 m/z @49.96 [151020OFc1_NvH-0949-Control-3.raw]	411.90521240234375	49.95855722	0.008506896	99.9033063032	99.8947994072	1796137.125	4.6472947568919927E8	3	7966	2.606031552781424	0.5058236896397305	0.013161544311062087	411.89642333984375	411.9151611328125
567	411.9154968261719	21.994704236					1	DETECTED	411.9155 m/z @21.99 [151020OFc1_NvH-0949-Control-3.raw]	411.9154968261719	21.994704236	0.0818587477333333	97.8151904832	97.73333173546666	268779.9375	3.398846803054619E8	0	7966	0.08888500909212382	2.9418759022109704	3111.390160592369	411.915283203125	411.9200134277344
568	411.9301452636719	28.2117372098667					1	DETECTED	411.9301 m/z @28.21 [151020OFc1_NvH-0949-Control-3.raw]	411.9301452636719	28.2117372098667	0.1998844544	99.9586491573333	99.75876470293329	784154.625	3.645741733361486E8	0	7966	0.03427587263278653	0.5032357748956019	0.007163984164578448	411.9211120605469	411.9400939941406
569	411.9428405761719	11.8317594261333					1	DETECTED	411.9428 m/z @11.83 [151020OFc1_NvH-0949-Control-3.raw]	411.9428405761719	11.8317594261333	0.008506896	96.8899725514667	96.8814656554667	382904.34375	3.1068416697019964E8	0	7966	0.08095079973058361	0.5256788632772266	16.749141538529134	411.9401550292969	411.947265625
570	411.95733642578125	22.3895761890667					1	DETECTED	411.9573 m/z @22.39 [151020OFc1_NvH-0949-Control-3.raw]	411.95733642578125	22.3895761890667	0.008506896	99.6824939866667	99.6739870906667	699889.3125	3.3474167956062526E8	0	7966	1.0682006340864874	0.985688246455571	37.88124428494046	411.9473876953125	411.96728515625
571	411.97021484375	35.0629477010667					1	DETECTED	411.9702 m/z @35.06 [151020OFc1_NvH-0949-Control-3.raw]	411.97021484375	35.0629477010667	0.0697418024	98.9718895912	98.9021477888	484812.59375	3.204016329689968E8	0	7966	22.55625442512438	2.1127615529968113	0.006620844902260537	411.96734619140625	411.9801940917969
572	411.9884033203125	37.2340646162667					1	DETECTED	411.9884 m/z @37.23 [151020OFc1_NvH-0949-Control-3.raw]	411.9884033203125	37.2340646162667	0.0193698248	99.9861279146667	99.9667580898667	108834.1875	2.97290550407564E8	0	7966	77.62987120149198	1.352470416868078	1.7041182890487088	411.980224609375	411.98968505859375
573	411.9997253417969	10.2333797016					1	DETECTED	411.9997 m/z @10.23 [151020OFc1_NvH-0949-Control-3.raw]	411.9997253417969	10.2333797016	0.1902739544	99.9769321117333	99.7866581573333	164937.015625	3.373470160372307E8	0	7966	15.496159788162188	0.5075373299594093	4.678293414386763	411.98974609375	412.0087585449219
574	412.0723571777344	50.0984238869333					1	DETECTED	412.0724 m/z @50.10 [151020OFc1_NvH-0949-Control-3.raw]	412.0723571777344	50.0984238869333	3.2751186736	99.4329742277333	96.15785555413329	3020376.0	3.802234071452396E8	0	7966	0.16755590238812346	1.0054883962707644	0.2857330616215381	412.0624694824219	412.0813903808594
575	412.0942077636719	39.6660159864					1	DETECTED	412.0942 m/z @39.67 [151020OFc1_NvH-0949-Control-3.raw]	412.0942077636719	39.6660159864	0.219021657066667	98.2119090250667	97.99288736800004	107046.1640625	3.032312576025268E8	0	7966	88.10058517727833	1.3006432639152956	1.7218471509353155	412.08447265625	412.1040954589844
576	412.1260070800781	92.4457253354667					1	DETECTED	412.1260 m/z @92.45 [151020OFc1_NvH-0949-Control-3.raw]	412.1260070800781	92.4457253354667	2.43830476906667	98.0109946512	95.57268988213332	204498.265625	3.1966823722999424E8	0	7966	2.2113966090687143	3.9190699971075125	3.360727190324594	412.1175231933594	412.1293640136719
577	412.142333984375	92.344601868					1	DETECTED	412.1423 m/z @92.34 [151020OFc1_NvH-0949-Control-3.raw]	412.142333984375	92.344601868	0.6212485616	95.2636866258667	94.6424380642667	98030.5625	2.8644841069677866E8	0	7966	0.081887170635909	0.51591244024908	42.89807091370518	412.13665771484375	412.1499328613281
578	412.1781921386719	39.1118452557333					1	DETECTED	412.1782 m/z @39.11 [151020OFc1_NvH-0949-Control-3.raw]	412.1781921386719	39.1118452557333	0.9865586888	98.0200572264	97.0334985376	182853.0	3.2248403673383343E8	0	7966	70.53253907606282	1.4117697178443798	1.818127004878431	412.1686096191406	412.1787109375
579	412.1887512207031	13.0586664					1	DETECTED	412.1888 m/z @13.06 [151020OFc1_NvH-0949-Control-3.raw]	412.1887512207031	13.0586664	3.57984438613333	99.4141430741333	95.83429868799998	474426.375	3.573662909653437E8	0	7966	6.162060152092211	0.5654839614846724	0.1191344650837716	412.17889404296875	412.19720458984375
580	412.20721435546875	25.1019770109333					1	DETECTED	412.2072 m/z @25.10 [151020OFc1_NvH-0949-Control-3.raw]	412.20721435546875	25.1019770109333	3.00190260213333	99.8757089208	96.87380631866667	1871494.375	4.2236036804913753E8	0	7966	5.24123238285868	0.6285272958394236	0.12610142545756958	412.1972351074219	412.2073059082031
581	412.2173156738281	21.719715076					1	DETECTED	412.2173 m/z @21.72 [151020OFc1_NvH-0949-Control-3.raw]	412.2173156738281	21.719715076	1.94151464586667	99.3667079621333	97.42519331626663	1.2781479E7	1.1065549985471823E9	2	7966	5.271140268590614	2.109972359621641	0.04141779267016843	412.20733642578125	412.227294921875
582	412.2314147949219	32.1917770928					1	DETECTED	412.2314 m/z @32.19 [151020OFc1_NvH-0949-Control-3.raw]	412.2314147949219	32.1917770928	0.641346113333333	99.7652307005333	99.12388458719997	3697495.0	6.374318671924763E8	3	7966	0.22233028367324437	0.6206511627850921	0.2264998527984967	412.2273254394531	412.24139404296875
583	412.24261474609375	17.2311208301333					1	DETECTED	412.2426 m/z @17.23 [151020OFc1_NvH-0949-Control-3.raw]	412.24261474609375	17.2311208301333	4.07902001653333	99.0553223197333	94.97630230319997	2084439.125	3.908980399048992E8	3	7966	0.15193549694636488	7.06367001127203	0.0505685582838094	412.2414245605469	412.24945068359375
584	412.25946044921875	27.4535243856					1	DETECTED	412.2595 m/z @27.45 [151020OFc1_NvH-0949-Control-3.raw]	412.25946044921875	27.4535243856	0.6212485616	98.1570636888	97.5358151272	2971882.5	3.984299030489082E8	2	7966	8.32414375221327	0.5089430535745344	3.95061811110863	412.24951171875	412.2693786621094
585	412.2911682128906	47.6994240152					1	DETECTED	412.2912 m/z @47.70 [151020OFc1_NvH-0949-Control-3.raw]	412.2911682128906	47.6994240152	4.85724040453333	98.7963978453333	93.93915744079997	1478428.625	3.818791879821431E8	2	7966	0.3986813262282496	1.7741640736832331	1.783815274300843	412.28192138671875	412.2984619140625
586	412.30859375	91.8505737141333					1	DETECTED	412.3086 m/z @91.85 [151020OFc1_NvH-0949-Control-3.raw]	412.30859375	91.8505737141333	11.1944077744	98.2942163376	87.0998085632	226168.53125	2.9458325074120456E8	0	7966	1.4993092331582005	0.5036021741534247	0.2885716514956448	412.3074645996094	412.3183288574219
587	412.3420715332031	37.4185901349333					1	DETECTED	412.3421 m/z @37.42 [151020OFc1_NvH-0949-Control-3.raw]	412.3420715332031	37.4185901349333	0.514441537066667	94.9540257874667	94.43958425040003	122305.0703125	3.1750327915784544E8	0	7966	90.73363095008885	1.2347389292288096	1.4718196968041646	412.3321838378906	412.3519287109375
588	412.3759460449219	40.7599825786667					1	DETECTED	412.3759 m/z @40.76 [151020OFc1_NvH-0949-Control-3.raw]	412.3759460449219	40.7599825786667	1.02517697173333	95.5933876728	94.56821070106668	126876.265625	3.2330587512635446E8	0	7966	64.66265085316454	1.1412131049783838	1.2736658481937058	412.3671875	412.3855895996094
589	412.4066467285156	50.2132976944					1	DETECTED	412.4066 m/z @50.21 [151020OFc1_NvH-0949-Control-3.raw]	412.4066467285156	50.2132976944	3.7431650992	99.7376643408	95.9944992416	915122.75	3.5353847101816E8	0	7966	0.42620687337455365	1.1288286550212894	152.09416763619836	412.39691162109375	412.4165344238281
590	412.4529724121094	20.6296733485333					1	DETECTED	412.4530 m/z @20.63 [151020OFc1_NvH-0949-Control-3.raw]	412.4529724121094	20.6296733485333	2.87934977866667	99.0087871154667	96.12943733680004	1791212.5	3.5869846131860596E8	4	7966	0.12038045233136074	1.9273689985264144	0.9358789035599112	412.4430847167969	412.462890625
591	412.4687194824219	9.87412767173333					1	DETECTED	412.4687 m/z @9.87 [151020OFc1_NvH-0949-Control-3.raw]	412.4687194824219	9.87412767173333	1.63451658586667	97.8151904832	96.18067389733334	522361.59375	3.106718023519247E8	4	7966	13.016292266202553	7.609012850484431	12.214427099682853	412.4630432128906	412.47869873046875
592	412.4795227050781	13.8406193176					1	DETECTED	412.4795 m/z @13.84 [151020OFc1_NvH-0949-Control-3.raw]	412.4795227050781	13.8406193176	4.0261120384	94.7440758674667	90.7179638290667	397069.5625	3.434504184195504E8	0	7966	0.22287232504647214	0.5792164908566048	3.197324801051946	412.4787292480469	412.4894714355469
593	412.49810791015625	37.2486666442667					1	DETECTED	412.4981 m/z @37.25 [151020OFc1_NvH-0949-Control-3.raw]	412.49810791015625	37.2486666442667	1.7813498672	95.1475234034667	93.3661735362667	183546.546875	2.977574182805583E8	0	7966	71.48686837084009	1.433251442485284	1.9030374559633256	412.48956298828125	412.5080871582031
594	412.5081787109375	12.141664332					1	DETECTED	412.5082 m/z @12.14 [151020OFc1_NvH-0949-Control-3.raw]	412.5081787109375	12.141664332	4.32418190426667	83.722989344	79.39880743973333	174985.5	2.4992528263554066E8	0	7966	6.200106295701239	286.14085023189523	50.67953235062556	412.50811767578125	412.5176086425781
595	412.52783203125	22.9728090498667					1	DETECTED	412.5278 m/z @22.97 [151020OFc1_NvH-0949-Control-3.raw]	412.52783203125	22.9728090498667	4.7182171656	63.3349812349333	58.6167640693333	971746.4375	2.4791519656617367E8	0	7966	0.10557527654738763	0.518776829679294	0.611396135864581	412.5178527832031	412.5301208496094
596	412.5404052734375	19.8783567730667					1	DETECTED	412.5404 m/z @19.88 [151020OFc1_NvH-0949-Control-3.raw]	412.5404052734375	19.8783567730667	3.34148057626667	99.5074650450667	96.16598446880002	988086.25	3.877556463748435E8	3	7966	0.11649493802876876	0.8066348058231015	0.09578323664564767	412.53045654296875	412.54449462890625
597	412.55450439453125	13.7932179733333					1	DETECTED	412.5545 m/z @13.79 [151020OFc1_NvH-0949-Control-3.raw]	412.55450439453125	13.7932179733333	3.72292177733333	99.0832507264	95.36032894906667	1.841882E7	7.11438412169396E8	3	7966	0.18338673584029053	14.737486214398006	1.1162454970490165	412.5445251464844	412.564453125
598	412.5741271972656	36.3320729944					1	DETECTED	412.5741 m/z @36.33 [151020OFc1_NvH-0949-Control-3.raw]	412.5741271972656	36.3320729944	3.797381332	96.532938848	92.735557516	2305212.25	4.4249043448814064E8	0	7966	1.6591456284258328	0.506269731867401	0.5315478351323236	412.5645446777344	412.5838623046875
599	412.5993347167969	19.7623233517333					1	DETECTED	412.5993 m/z @19.76 [151020OFc1_NvH-0949-Control-3.raw]	412.5993347167969	19.7623233517333	4.05855384453333	90.8496148061333	86.79106096159997	410056.09375	3.04978895540225E8	0	7966	0.11454481515293224	3.7566440745786593	7.0552836265115655	412.5894775390625	412.60931396484375
600	412.68670654296875	5.9880982504					1	DETECTED	412.6867 m/z @5.99 [151020OFc1_NvH-0949-Control-3.raw]	412.68670654296875	5.9880982504	0.376684429333333	98.5875942285333	98.21090979919997	442813.9375	3.308878318641829E8	0	7966	15.898494434256989	19.07521054760033	1.6243458443625265	412.6769714355469	412.6934814453125
601	412.7034912109375	20.5904346914667					1	DETECTED	412.7035 m/z @20.59 [151020OFc1_NvH-0949-Control-3.raw]	412.7034912109375	20.5904346914667	3.5701901976	99.8386798941333	96.26848969653331	1768857.0	3.82311838323383E8	0	7966	20.111771722849358	0.7705176766157825	14.730102717612638	412.6935119628906	412.70904541015625
602	412.71905517578125	21.7500188602833					1	DETECTED	412.7191 m/z @21.75 [151020OFc1_NvH-0949-Control-3.raw]	412.71905517578125	21.7500188602833	1.98738705333333	99.9676801906667	97.98029313733336	3143994.75	4.952165000613948E8	0	7966	15.405671843263992	0.892081030398665	1.0822064179904882	412.7090759277344	412.71917724609375
603	412.72918701171875	22.0409533213333					1	DETECTED	412.7292 m/z @22.04 [151020OFc1_NvH-0949-Control-3.raw]	412.72918701171875	22.0409533213333	4.20783509653333	98.1387851549333	93.93095005839997	8.7631016E7	2.0117445752597804E9	2	7966	0.23799962433579935	1.62711241704571	2.085797206581328	412.7192077636719	412.7391662597656
604	412.747314453125	25.3527510946667					1	DETECTED	412.7473 m/z @25.35 [151020OFc1_NvH-0949-Control-3.raw]	412.747314453125	25.3527510946667	3.90808230453333	97.1842497205333	93.27616741599998	4727426.0	4.6162309355503106E8	2	7966	5.856119684696974	0.5098010916509859	0.15132352672300453	412.7392272949219	412.7572937011719
605	412.7655334472656	28.906981192					1	DETECTED	412.7655 m/z @28.91 [151020OFc1_NvH-0949-Control-3.raw]	412.7655334472656	28.906981192	2.34578287946667	98.3857732493333	96.03999036986663	3609000.0	4.4623943534949255E8	2	7966	0.38719354372479486	0.5875174535655174	0.6169584128398421	412.75732421875	412.7749328613281
606	412.77728271484375	18.9224577749333					1	DETECTED	412.7773 m/z @18.92 [151020OFc1_NvH-0949-Control-3.raw]	412.77728271484375	18.9224577749333	0.836531264	44.1936124157333	43.3570811517333	180912.671875	1.4064272788217896E8	0	7966	25.327424470922242	1.1986414167259578	246.60620695329715	412.7756042480469	412.7831726074219
607	412.7932434082031	47.7381345637333					1	DETECTED	412.7932 m/z @47.74 [151020OFc1_NvH-0949-Control-3.raw]	412.7932434082031	47.7381345637333	0.1408876024	96.122224508	95.9813369056	792037.1875	3.088155926428087E8	0	7966	0.15446061546118983	0.5021770469813914	0.820099269586782	412.7833251953125	412.80322265625
608	412.81072998046875	34.4749819568					1	DETECTED	412.8107 m/z @34.47 [151020OFc1_NvH-0949-Control-3.raw]	412.81072998046875	34.4749819568	1.0347372816	97.7960305066667	96.7612932250667	177416.921875	3.3281019700169474E8	0	7966	13.824662439730755	1.4887304294683996	3.1680037611254717	412.8033142089844	412.8186950683594
609	412.8287048339844	30.3445268330667					1	DETECTED	412.8287 m/z @30.34 [151020OFc1_NvH-0949-Control-3.raw]	412.8287048339844	30.3445268330667	0.562674196	99.9404808805333	99.3778066845333	2960838.5	3.650645194448512E8	5	7966	0.1928627695669256	0.509909442771152	0.017699030663795957	412.8187561035156	412.83843994140625
610	412.8409423828125	48.7522624277333					1	DETECTED	412.8409 m/z @48.75 [151020OFc1_NvH-0949-Control-3.raw]	412.8409423828125	48.7522624277333	0.1998844544	98.3214826042667	98.1215981498667	119607.5546875	3.2314589899651915E8	0	7966	86.14803013413362	1.0104716004204632	1.3490270773987638	412.83917236328125	412.8439025878906
611	412.86431884765625	10.1191724013333					1	DETECTED	412.8643 m/z @10.12 [151020OFc1_NvH-0949-Control-3.raw]	412.86431884765625	10.1191724013333	0.0193698248	99.8294673749333	99.8100975501333	1715034.125	3.969161072434739E8	0	7966	0.13436517485347643	0.691266359628065	1.1397371249584043	412.8543395996094	412.8742980957031
612	412.874755859375	50.4848217832					1	DETECTED	412.8748 m/z @50.48 [151020OFc1_NvH-0949-Control-3.raw]	412.874755859375	50.4848217832	0.710428633066667	99.9404808805333	99.23005224746663	410109.03125	4.4642445822812945E8	0	7966	88.45072260881382	1.123237667525449	1.4169581387141081	412.87432861328125	412.8786926269531
613	412.8887023925781	13.7799352168					1	DETECTED	412.8887 m/z @13.78 [151020OFc1_NvH-0949-Control-3.raw]	412.8887023925781	13.7799352168	0.008506896	99.9952614456	99.9867545496	1.1868704E7	6.260134248709419E8	3	7966	0.1863759655176107	63.322812934247445	94.86745145276848	412.87872314453125	412.89404296875
614	412.9040832519531	16.3589844432					1	DETECTED	412.9041 m/z @16.36 [151020OFc1_NvH-0949-Control-3.raw]	412.9040832519531	16.3589844432	0.008506896	99.9952614456	99.9867545496	6.4194208E7	1.1928949931123304E9	3	7966	0.1678257869436166	19.367516781578335	1.022580775902599	412.8941650390625	412.9138488769531
615	412.9230651855469	25.6622954810667					1	DETECTED	412.9231 m/z @25.66 [151020OFc1_NvH-0949-Control-3.raw]	412.9230651855469	25.6622954810667	0.0396714792	99.9586491573333	99.9189776781333	611181.8125	3.2282656692577904E8	0	7966	0.09953193209090827	1.3411241591192151	1.6494702654299283	412.9141540527344	412.93304443359375
616	412.93743896484375	6.01050440826667					1	DETECTED	412.9374 m/z @6.01 [151020OFc1_NvH-0949-Control-3.raw]	412.93743896484375	6.01050440826667	0.0497027997333333	99.4518258813333	99.40212308159997	397197.53125	3.637038442402999E8	0	7966	13.740088905282168	0.7582599796890668	0.9504039620438484	412.9330749511719	412.9474182128906
617	412.95880126953125	40.5349500938667					1	DETECTED	412.9588 m/z @40.53 [151020OFc1_NvH-0949-Control-3.raw]	412.95880126953125	40.5349500938667	0.0295091650666667	99.7193434253333	99.68983426026664	1261207.375	4.0617768367353356E8	0	7966	0.26091849903468756	0.5103016204373015	0.009532979772944488	412.94891357421875	412.96160888671875
618	412.97174072265625	24.4320468410667					1	DETECTED	412.9717 m/z @24.43 [151020OFc1_NvH-0949-Control-3.raw]	412.97174072265625	24.4320468410667	0.327253994666667	99.8479002994667	99.52064630480004	1492085.875	3.601433770729275E8	4	7966	0.137882755078504	0.6710654419786813	0.02348296580707539	412.96185302734375	412.98162841796875
619	412.9852600097656	39.2666665928					1	DETECTED	412.9853 m/z @39.27 [151020OFc1_NvH-0949-Control-3.raw]	412.9852600097656	39.2666665928	0.120789331466667	98.9073072026667	98.78651787120003	1362006.875	3.7085186325485337E8	4	7966	0.1727437272943817	0.5065246012809439	0.12691827189275529	412.9818420410156	412.994873046875
620	413.017333984375	7.53419808					1	DETECTED	413.0173 m/z @7.53 [151020OFc1_NvH-0949-Control-3.raw]	413.017333984375	7.53419808	0.8650661968	99.2530634858667	98.3879972890667	108102.7890625	2.6510860303984132E8	0	7966	0.048286278651969106	0.5136205995018481	18.55207748678913	413.0126953125	413.0192565917969
621	413.0293273925781	30.3902473296					1	DETECTED	413.0293 m/z @30.39 [151020OFc1_NvH-0949-Control-3.raw]	413.0293273925781	30.3902473296	2.72826654453333	99.5074650450667	96.77919850053337	3615827.5	3.757332621587667E8	5	7966	0.26215135442641113	2.0547938619319996	20.282689791202756	413.0193786621094	413.0386047363281
622	413.07635498046875	48.7223854696					1	DETECTED	413.0764 m/z @48.72 [151020OFc1_NvH-0949-Control-3.raw]	413.07635498046875	48.7223854696	0.008506896	99.5625077797333	99.5540008837333	141551.546875	3.368014629301881E8	0	7966	49.865892988248135	1.0285793939373655	1.0554334316536893	413.0666809082031	413.0860290527344
623	413.103759765625	45.1769886690667					1	DETECTED	413.1038 m/z @45.18 [151020OFc1_NvH-0949-Control-3.raw]	413.103759765625	45.1769886690667	0.277772891466667	98.7225197293333	98.44474683786663	161081.203125	3.893287150855429E8	0	7966	89.81008498339878	1.1029601479512576	1.1486037236269757	413.0937805175781	413.11358642578125
624	413.1919860839844	39.2666665928					1	DETECTED	413.1920 m/z @39.27 [151020OFc1_NvH-0949-Control-3.raw]	413.1919860839844	39.2666665928	2.70025644933333	98.9810855464	96.28082909706667	1588379.125	3.931472408920398E8	3	7966	29.25937422965105	0.5061371014425547	0.01859255570325943	413.1820983886719	413.20196533203125
625	413.2095642089844	40.5193502978667					1	DETECTED	413.2096 m/z @40.52 [151020OFc1_NvH-0949-Control-3.raw]	413.2095642089844	40.5193502978667	0.6807642808	99.2338764832	98.5531122024	696337.625	3.958066900385106E8	0	7966	8.286724228452336	1.6650688871997712	0.15379902157870134	413.2019958496094	413.2127685546875
626	413.2227783203125	13.7799352168					1	DETECTED	413.2228 m/z @13.78 [151020OFc1_NvH-0949-Control-3.raw]	413.2227783203125	13.7799352168	0.219021657066667	99.9495327213333	99.73051106426664	4551821.5	6.05178044515189E8	3	7966	0.1819054248002292	5.174332068470839	52.12711150297386	413.2127990722656	413.2262878417969
627	413.2362976074219	16.3589844432					1	DETECTED	413.2363 m/z @16.36 [151020OFc1_NvH-0949-Control-3.raw]	413.2362976074219	16.3589844432	3.94014027173333	99.6733505192	95.73321024746667	4.5955304E7	1.907257636263242E9	2	7966	5.90429188077681	2.0026550428239642	0.7433213147911362	413.2263488769531	413.24627685546875
628	413.2490539550781	25.3924419072					1	DETECTED	413.2491 m/z @25.39 [151020OFc1_NvH-0949-Control-3.raw]	413.2490539550781	25.3924419072	3.6180546816	98.1937110144	94.5756563328	2111882.25	4.7679181889899135E8	3	7966	0.21548109351053313	0.5427550446331908	8.293723624568788	413.2463073730469	413.2528381347656
629	413.2628479003906	33.1788925933333					1	DETECTED	413.2628 m/z @33.18 [151020OFc1_NvH-0949-Control-3.raw]	413.2628479003906	33.1788925933333	0.008506896	99.9952614456	99.9867545496	2224410.0	4.16840178489373E8	2	7966	62.980190631006465	5.614839912351564	0.0536302641413643	413.25286865234375	413.2728271484375
630	413.27301025390625	11.1060613576					1	DETECTED	413.2730 m/z @11.11 [151020OFc1_NvH-0949-Control-3.raw]	413.27301025390625	11.1060613576	1.99660628826667	91.8863318706667	89.88972558240002	631530.5625	3.0112842008356327E8	0	7966	0.1412958740997663	293.03729240792507	626.3004798679151	413.2728576660156	413.28192138671875
631	413.29510498046875	47.7113200194667					1	DETECTED	413.2951 m/z @47.71 [151020OFc1_NvH-0949-Control-3.raw]	413.29510498046875	47.7113200194667	4.87656348933333	99.6549005856	94.77833709626667	203039.09375	3.143178972825693E8	0	7966	85.75242290898275	1.010141200490279	1.026738255753521	413.2851867675781	413.30499267578125
632	413.3087158203125	90.8082444829333					1	DETECTED	413.3087 m/z @90.81 [151020OFc1_NvH-0949-Control-3.raw]	413.3087158203125	90.8082444829333	2.2538028744	92.4668333597333	90.2130304853333	70549.90625	2.629607381315174E8	0	7966	2.080140263699107	0.5093647977824309	0.010345111313483861	413.30517578125	413.3153991699219
633	413.3260192871094	90.7581719445333					1	DETECTED	413.3260 m/z @90.76 [151020OFc1_NvH-0949-Control-3.raw]	413.3260192871094	90.7581719445333	3.90808230453333	97.9015083128	93.99342600826668	126015.96875	3.1169574234454894E8	0	7966	1.2968855247589204	0.5053199256740244	8.11395170715747	413.3184814453125	413.33349609375
634	413.3509216308594	43.5726881048					1	DETECTED	413.3509 m/z @43.57 [151020OFc1_NvH-0949-Control-3.raw]	413.3509216308594	43.5726881048	0.631429735733333	92.4764624050667	91.84503266933336	110848.4921875	3.4794191280419326E8	0	7966	91.20086246815978	1.0694264229514896	1.1221127265762583	413.34173583984375	413.36090087890625
635	413.36224365234375	27.5598564194667					1	DETECTED	413.3622 m/z @27.56 [151020OFc1_NvH-0949-Control-3.raw]	413.36224365234375	27.5598564194667	0.008506896	99.9769321117333	99.9684252157333	57427.5078125	2.3100413148077977E8	0	7966	90.26706443758425	1.7870768466904556	2.7154275186480787	413.36102294921875	413.3631896972656
636	413.41876220703125	29.7923024834667					1	DETECTED	413.4188 m/z @29.79 [151020OFc1_NvH-0949-Control-3.raw]	413.41876220703125	29.7923024834667	1.38306303013333	95.3842019274667	94.00113889733338	328123.59375	3.8378881623574436E8	0	7966	11.164897506506481	1.8746398742058628	5.491805194200704	413.4089660644531	413.419921875
637	413.4302978515625	30.3599848069333					1	DETECTED	413.4303 m/z @30.36 [151020OFc1_NvH-0949-Control-3.raw]	413.4302978515625	30.3599848069333	1.61592429573333	95.2452328168	93.62930852106666	1226778.375	3.288818137649036E8	0	7966	4.743821292111992	0.5590216991194525	0.12920538845125706	413.42034912109375	413.4400939941406
638	413.45916748046875	14.1315226629333					1	DETECTED	413.4592 m/z @14.13 [151020OFc1_NvH-0949-Control-3.raw]	413.45916748046875	14.1315226629333	3.36054037013333	97.9289018434667	94.56836147333337	329778.0	3.1724755445171136E8	0	7966	16.784777624535828	0.5064707515212244	1.5023612212698259	413.449462890625	413.4621887207031
639	413.4723205566406	24.4835524509333					1	DETECTED	413.4723 m/z @24.48 [151020OFc1_NvH-0949-Control-3.raw]	413.4723205566406	24.4835524509333	3.80865848986667	98.0655790768	94.25692058693333	983942.0	3.6357640291120845E8	0	7966	0.08686493206771573	0.684893741043786	1.196978235751571	413.4623718261719	413.4822082519531
640	413.48870849609375	30.8999709312					1	DETECTED	413.4887 m/z @30.90 [151020OFc1_NvH-0949-Control-3.raw]	413.48870849609375	30.8999709312	3.6275190552	98.0931478285333	94.46562877333331	857480.5625	3.466554348449118E8	0	7966	8.069043583595683	0.5185437898739453	0.15519719163071036	413.4823303222656	413.4985656738281
641	413.51397705078125	14.8068521506667					1	DETECTED	413.5140 m/z @14.81 [151020OFc1_NvH-0949-Control-3.raw]	413.51397705078125	14.8068521506667	3.94014027173333	95.503173456	91.56303318426667	190801.03125	3.171040158624018E8	0	7966	5.9959638169537826	6.957939026864336	0.02260344540896897	413.5042419433594	413.5207214355469
642	413.53076171875	37.9295152397333					1	DETECTED	413.5308 m/z @37.93 [151020OFc1_NvH-0949-Control-3.raw]	413.53076171875	37.9295152397333	3.67431846	99.9861279146667	96.3118094546667	2921314.25	4.154198959572638E8	3	7966	0.2987253888637369	0.5945269154031698	0.25665543733344787	413.5207824707031	413.5406799316406
643	413.5477294921875	26.67587338					1	DETECTED	413.5477 m/z @26.68 [151020OFc1_NvH-0949-Control-3.raw]	413.5477294921875	26.67587338	3.98455280026667	95.9202935989333	91.93574079866663	1620155.875	3.849366566225153E8	3	7966	3.2975889106760405	1.1992960131075	0.3159975549868945	413.540771484375	413.5480651855469
644	413.5580749511719	13.626742596					1	DETECTED	413.5581 m/z @13.63 [151020OFc1_NvH-0949-Control-3.raw]	413.5580749511719	13.626742596	4.04787645386667	99.9495327213333	95.90165626746663	6548060.5	5.387871643055729E8	3	7966	0.14654911736666953	4.955706014460071	18.401447041301086	413.548095703125	413.5598449707031
645	413.5698547363281	16.3589844432					1	DETECTED	413.5699 m/z @16.36 [151020OFc1_NvH-0949-Control-3.raw]	413.5698547363281	16.3589844432	3.53191177493333	98.9994497616	95.46753798666667	1.7614786E7	5.924267490761492E8	3	7966	0.15273448666595257	20.064495637266088	44.26174022571128	413.5599060058594	413.5798034667969
646	413.5867919921875	27.3396422144					1	DETECTED	413.5868 m/z @27.34 [151020OFc1_NvH-0949-Control-3.raw]	413.5867919921875	27.3396422144	1.28031195013333	98.8425284341333	97.56221648399998	1293686.875	3.509700862504111E8	3	7966	0.17257317220834878	0.6029378013132594	4.662784646583717	413.5798645019531	413.5966491699219
647	413.63092041015625	30.2843379048					1	DETECTED	413.6309 m/z @30.28 [151020OFc1_NvH-0949-Control-3.raw]	413.63092041015625	30.2843379048	5.41228652293333	94.5007206210667	89.08843409813338	444243.5625	3.2264832190306246E8	0	7966	4.765543550755172	2.4928437173404285	0.008177832118929801	413.6210632324219	413.6341247558594
648	413.6441955566406	41.1922695394667					1	DETECTED	413.6442 m/z @41.19 [151020OFc1_NvH-0949-Control-3.raw]	413.6441955566406	41.1922695394667	4.416053732	96.8341167778667	92.4180630458667	664079.3125	3.277519568400876E8	5	7966	0.09534625906279359	1.2564922874297333	0.4424065464563814	413.63470458984375	413.6533508300781
649	413.6937561035156	39.2666665928					1	DETECTED	413.6938 m/z @39.27 [151020OFc1_NvH-0949-Control-3.raw]	413.6937561035156	39.2666665928	3.765371528	84.9195240266667	81.1541524986667	650445.75	3.0540890838939047E8	0	7966	0.1409322630942711	1.2074021827113441	0.014110243708756418	413.6838073730469	413.6943359375
650	413.7043762207031	11.7754328010667					1	DETECTED	413.7044 m/z @11.78 [151020OFc1_NvH-0949-Control-3.raw]	413.7043762207031	11.7754328010667	1.08239717333333	99.3572669005333	98.27486972719997	5948162.5	4.622759078484797E8	0	7966	0.3187057868451415	0.5219998000025061	53.11770878019862	413.69439697265625	413.71435546875
651	413.71942138671875	76.7098488488					1	DETECTED	413.7194 m/z @76.71 [151020OFc1_NvH-0949-Control-3.raw]	413.71942138671875	76.7098488488	4.2613218928	92.193094648	87.9317727552	613825.75	3.655814762819247E8	0	7966	0.15702228903370496	0.6303248677829051	0.00473414122280979	413.7143859863281	413.7214660644531
652	413.7314758300781	22.0909358674667					1	DETECTED	413.7315 m/z @22.09 [151020OFc1_NvH-0949-Control-3.raw]	413.7314758300781	22.0909358674667	3.47512666746667	98.0200572264	94.54493055893333	1.0789816E7	6.414390745185214E8	2	7966	0.21072224221495617	20.35771661957595	58.09815855787748	413.72149658203125	413.7330017089844
653	413.7430114746094	22.8864016882667					1	DETECTED	413.7430 m/z @22.89 [151020OFc1_NvH-0949-Control-3.raw]	413.7430114746094	22.8864016882667	4.2613218928	98.7225197293333	94.4611978365333	1.1139674E7	7.019607975236543E8	2	7966	14.83976931585617	7.766542564129461	0.2351599194868016	413.7330627441406	413.7527770996094
654	413.7548828125	23.7443482042667					1	DETECTED	413.7549 m/z @23.74 [151020OFc1_NvH-0949-Control-3.raw]	413.7548828125	23.7443482042667	4.2915347656	92.5842760549333	88.29274128933329	967921.125	3.853775685760182E8	2	7966	13.753003537786391	4.698090577814783	14.296838321604548	413.75311279296875	413.7629089355469
655	413.7729187011719	31.5351820794667					1	DETECTED	413.7729 m/z @31.54 [151020OFc1_NvH-0949-Control-3.raw]	413.7729187011719	31.5351820794667	4.44480795413333	99.7376643408	95.29285638666667	4830891.0	5.0345596475328565E8	2	7966	16.318765759644368	0.5196977828683175	0.3096595403846345	413.763427734375	413.7828674316406
656	413.8016357421875	26.7139377368					1	DETECTED	413.8016 m/z @26.71 [151020OFc1_NvH-0949-Control-3.raw]	413.8016357421875	26.7139377368	0.0396714792	98.4039381677333	98.3642666885333	613128.5625	3.373274939625746E8	0	7966	0.29239302319224336	3.020182623789772	0.03185242560453028	413.7916564941406	413.81146240234375
657	413.8440246582031	41.1649883298667					1	DETECTED	413.8440 m/z @41.16 [151020OFc1_NvH-0949-Control-3.raw]	413.8440246582031	41.1649883298667	0.0596192533333333	99.3761641477333	99.31654489439997	706406.9375	3.039735820975477E8	0	7966	0.1555472025565905	1.6085453104040364	0.016976366172120824	413.834228515625	413.85400390625
658	413.85491943359375	8.47220809546667					1	DETECTED	413.8549 m/z @8.47 [151020OFc1_NvH-0949-Control-3.raw]	413.85491943359375	8.47220809546667	1.66201145306667	53.7672444624	52.10523300933333	114560.3984375	2.082289315048188E8	0	7966	0.12894173099030937	3.825530725862476	335.83751735750064	413.8540954589844	413.8553161621094
659	413.8653564453125	37.9939315565333					1	DETECTED	413.8654 m/z @37.99 [151020OFc1_NvH-0949-Control-3.raw]	413.8653564453125	37.9939315565333	0.0497027997333333	99.6180531394667	99.56835033973336	2120717.0	3.929900255875973E8	3	7966	0.1995826372979721	0.6317000844159676	0.24861136414763332	413.85540771484375	413.8748779296875
660	413.8849182128906	26.2979713533333					1	DETECTED	413.8849 m/z @26.30 [151020OFc1_NvH-0949-Control-3.raw]	413.8849182128906	26.2979713533333	0.0193698248	99.9952614456	99.9758916208	4573742.5	6.232334657154272E8	3	7966	12.749060876780373	0.5886677289923696	1.084006659862806	413.87493896484375	413.8948669433594
661	413.9045715332031	16.3093454882667					1	DETECTED	413.9046 m/z @16.31 [151020OFc1_NvH-0949-Control-3.raw]	413.9045715332031	16.3093454882667	0.0193698248	99.8479002994667	99.8285304746667	4395752.0	4.3736007557288766E8	3	7966	0.22862333541908697	20.046635729350644	29.720897804379554	413.8949279785156	413.9145202636719
662	413.91497802734375	30.3752408605333					1	DETECTED	413.9150 m/z @30.38 [151020OFc1_NvH-0949-Control-3.raw]	413.91497802734375	30.3752408605333	0.572471817866667	99.4046726845333	98.83220086666662	1204167.75	3.5053952367416495E8	0	7966	0.11319957412136361	0.5221531004490305	3.2217301693940494	413.9145812988281	413.9249572753906
663	413.92559814453125	31.0502358328					1	DETECTED	413.9256 m/z @31.05 [151020OFc1_NvH-0949-Control-3.raw]	413.92559814453125	31.0502358328	0.4846454552	97.8831647656	97.3985193104	331906.1875	3.331233745722932E8	0	7966	4.139283294316876	2.1467573447481407	0.11294647481399264	413.92498779296875	413.93121337890625
664	413.94122314453125	37.4624599626667					1	DETECTED	413.9412 m/z @37.46 [151020OFc1_NvH-0949-Control-3.raw]	413.94122314453125	37.4624599626667	0.0497027997333333	99.6180531394667	99.56835033973336	571909.875	3.08947667909008E8	0	7966	1.3180579817196616	1.7251357777736387	0.1480544008238846	413.9313049316406	413.94482421875
665	413.954833984375	11.7754328010667					1	DETECTED	413.9548 m/z @11.78 [151020OFc1_NvH-0949-Control-3.raw]	413.954833984375	11.7754328010667	0.0915376309333333	99.2719508077333	99.18041317679997	4678534.5	4.0587938702722317E8	0	7966	0.1766266848752185	0.8565101914745266	4.234600383135763	413.9449462890625	413.9647521972656
666	413.9698486328125	21.1291054912					1	DETECTED	413.9698 m/z @21.13 [151020OFc1_NvH-0949-Control-3.raw]	413.9698486328125	21.1291054912	0.1408876024	99.5625077797333	99.4216201773333	192623.390625	3.380335775632625E8	0	7966	13.310913421717933	3.41136892298694	7.414110311876373	413.96484375	413.975830078125
667	413.9858703613281	25.6400765130667					1	DETECTED	413.9859 m/z @25.64 [151020OFc1_NvH-0949-Control-3.raw]	413.9858703613281	25.6400765130667	0.0497027997333333	99.3761641477333	99.32646134799997	1652065.75	3.7797682006514704E8	4	7966	0.18891815270757562	2.7180459562530928	2.832368473462972	413.97589111328125	413.98590087890625
668	413.9959411621094	25.2134731754667					1	DETECTED	413.9959 m/z @25.21 [151020OFc1_NvH-0949-Control-3.raw]	413.9959411621094	25.2134731754667	0.008506896	99.8479002994667	99.8393934034667	4317772.0	4.475674776432485E8	0	7966	4.022446290671468	1.7508428558814642	13.185344080144692	413.9859619140625	414.0058288574219
669	414.0442199707031	41.1922695394667					1	DETECTED	414.0442 m/z @41.19 [151020OFc1_NvH-0949-Control-3.raw]	414.0442199707031	41.1922695394667	4.8063554368	99.4796876941333	94.6733322573333	471698.71875	3.2673007417561245E8	0	7966	0.0997277999774866	1.3009613004389897	91.69221523294215	414.03448486328125	414.0538330078125
670	414.17730712890625	12.8582929781333					1	DETECTED	414.1773 m/z @12.86 [151020OFc1_NvH-0949-Control-3.raw]	414.17730712890625	12.8582929781333	2.8414692632	98.4039381677333	95.5624689045333	331636.84375	3.239338542164162E8	0	7966	0.2410564076492232	0.8092500664565501	1.3184550984479562	414.16754150390625	414.1819763183594
671	414.1920166015625	37.5085304578667					1	DETECTED	414.1920 m/z @37.51 [151020OFc1_NvH-0949-Control-3.raw]	414.1920166015625	37.5085304578667	3.75412344986667	97.6771989069333	93.92307545706663	567992.0	3.4551759656481516E8	3	7966	29.690336939250578	1.6175223339202844	0.2740455611097023	414.1820373535156	414.1932678222656
672	414.2032775878906	18.0392485117333					1	DETECTED	414.2033 m/z @18.04 [151020OFc1_NvH-0949-Control-3.raw]	414.2032775878906	18.0392485117333	2.18913364186667	99.1392671888	96.95013354693333	8093587.0	6.265035203423756E8	2	7966	0.18188811742751554	1.8040964910745325	8.524471140985067	414.19329833984375	414.2078552246094
673	414.2178649902344	34.2378471506667					1	DETECTED	414.2179 m/z @34.24 [151020OFc1_NvH-0949-Control-3.raw]	414.2178649902344	34.2378471506667	3.24644617946667	99.2530634858667	96.00661730640003	2.3652084E7	9.012861749062196E8	2	7966	0.21504371832317304	0.6777592917608416	0.03286769841414405	414.2078857421875	414.22784423828125
674	414.23321533203125	22.0909358674667					1	DETECTED	414.2332 m/z @22.09 [151020OFc1_NvH-0949-Control-3.raw]	414.23321533203125	22.0909358674667	3.67431846	98.4503102568	94.7759917968	2456382.75	5.3530351859872633E8	3	7966	8.770454892119158	0.931555829891893	1.601385792492319	414.2278747558594	414.2384948730469
675	414.2485046386719	90.896686596					1	DETECTED	414.2485 m/z @90.90 [151020OFc1_NvH-0949-Control-3.raw]	414.2485046386719	90.896686596	3.70327212586667	99.6364446832	95.93317255733332	5223241.5	7.055365759524318E8	2	7966	67.98032690715168	0.503197030567253	0.010553609575047845	414.238525390625	414.25848388671875
676	414.2665100097656	41.6794455661333					1	DETECTED	414.2665 m/z @41.68 [151020OFc1_NvH-0949-Control-3.raw]	414.2665100097656	41.6794455661333	2.8414692632	92.5263290034667	89.6848597402667	741269.25	3.5268144233437616E8	0	7966	11.832622199451684	1.3964262473877058	0.2637659342143432	414.2585144042969	414.26678466796875
677	414.2768249511719	15.1254588461333					1	DETECTED	414.2768 m/z @15.13 [151020OFc1_NvH-0949-Control-3.raw]	414.2768249511719	15.1254588461333	0.160947423733333	99.9952614456	99.83431402186666	3441768.5	5.244121281520159E8	2	7966	16.593853496472605	7.725658773202435	11.436210475886359	414.266845703125	414.2862854003906
678	414.2998352050781	91.2005374293333					1	DETECTED	414.2998 m/z @91.20 [151020OFc1_NvH-0949-Control-3.raw]	414.2998352050781	91.2005374293333	2.1799472744	97.8557338512	95.6757865768	154332.984375	2.879567378179084E8	0	7966	0.8798274945164337	0.5022254323900319	0.1175827215860672	414.29058837890625	414.309814453125
679	414.3268737792969	40.1429174525333					1	DETECTED	414.3269 m/z @40.14 [151020OFc1_NvH-0949-Control-3.raw]	414.3268737792969	40.1429174525333	8.58006516853333	96.7428695344	88.16280436586666	162105.1875	3.4160537348619425E8	0	7966	82.50544388554266	1.3243833674105325	1.6128480964601837	414.31793212890625	414.3360290527344
680	414.3663024902344	43.5627448765333					1	DETECTED	414.3663 m/z @43.56 [151020OFc1_NvH-0949-Control-3.raw]	414.3663024902344	43.5627448765333	0.219021657066667	99.7926052850667	99.57358362800004	129784.5703125	3.5808194318496716E8	0	7966	94.7024779773675	1.1206210487709454	1.1138384597055686	414.3565673828125	414.3683776855469
681	414.407958984375	50.0723573122667					1	DETECTED	414.4080 m/z @50.07 [151020OFc1_NvH-0949-Control-3.raw]	414.407958984375	50.0723573122667	1.1479837832	95.1107070125333	93.96272322933329	629289.25	3.147109962760244E8	0	7966	0.10469140863325777	1.1717787198239025	0.023974132969632966	414.3981018066406	414.41790771484375
682	414.4555969238281	11.7380357448					1	DETECTED	414.4556 m/z @11.74 [151020OFc1_NvH-0949-Control-3.raw]	414.4555969238281	11.7380357448	3.59896266346667	96.5421200237333	92.94315736026664	983106.4375	3.600227947922626E8	0	7966	4.116283021617097	1.013088900476785	0.5501427387607355	414.44561767578125	414.465576171875
683	414.4700622558594	22.2222552864					1	DETECTED	414.4701 m/z @22.22 [151020OFc1_NvH-0949-Control-3.raw]	414.4700622558594	22.2222552864	4.42572217626667	95.5656958706667	91.13997369440003	551994.875	3.372394192409573E8	3	7966	0.06657021315753653	2.7283028713259094	0.005188647906872747	414.4656066894531	414.47247314453125
684	414.4825744628906	40.8438341925333					1	DETECTED	414.4826 m/z @40.84 [151020OFc1_NvH-0949-Control-3.raw]	414.4825744628906	40.8438341925333	4.18472133146667	94.972394044	90.78767271253332	662516.4375	3.252777719407956E8	0	7966	21.100066674694872	1.7266116134344185	0.002818120667094386	414.47259521484375	414.4830627441406
685	414.4931640625	29.1871297650667					1	DETECTED	414.4932 m/z @29.19 [151020OFc1_NvH-0949-Control-3.raw]	414.4931640625	29.1871297650667	3.71360547466667	99.8202776805333	96.10667220586663	916004.1875	3.576723331501369E8	0	7966	4.35083786068315	0.6427613105683827	2.9400815615539595	414.48321533203125	414.5030517578125
686	414.5057067871094	27.1816775733333					1	DETECTED	414.5057 m/z @27.18 [151020OFc1_NvH-0949-Control-3.raw]	414.5057067871094	27.1816775733333	4.39560801413333	68.2046650112	63.809056997066676	765700.1875	2.72121383062347E8	0	7966	0.12707394067473032	0.5133987394849308	0.014165904874768426	414.5032958984375	414.515625
687	414.5210266113281	14.6906996613333					1	DETECTED	414.5210 m/z @14.69 [151020OFc1_NvH-0949-Control-3.raw]	414.5210266113281	14.6906996613333	0.445592016	98.4039381677333	97.9583461517333	604544.5	3.1882101820265007E8	0	7966	0.08931339818223094	0.5300178549596753	0.7646317797519805	414.5157165527344	414.52752685546875
688	414.53759765625	18.0248451173333					1	DETECTED	414.5376 m/z @18.02 [151020OFc1_NvH-0949-Control-3.raw]	414.53759765625	18.0248451173333	3.59896266346667	99.6824939866667	96.08353132320003	4639919.5	4.46773884776311E8	0	7966	0.3056689483175212	0.5952742027874937	92.88756847100495	414.5276184082031	414.54522705078125
689	414.55523681640625	42.162014692					1	DETECTED	414.5552 m/z @42.16 [151020OFc1_NvH-0949-Control-3.raw]	414.55523681640625	42.162014692	2.76604905653333	98.2484230272	95.48237397066667	5165996.0	4.394098542223106E8	3	7966	0.15004106199236844	0.5094211704100865	0.016923223192402404	414.5452575683594	414.5572204589844
690	414.5672302246094	19.2224876136					1	DETECTED	414.5672 m/z @19.22 [151020OFc1_NvH-0949-Control-3.raw]	414.5672302246094	19.2224876136	3.50334940453333	99.2435448104	95.74019540586667	7256906.5	7.128071227502493E8	3	7966	27.206341868142704	1.4352848103241072	0.030877583693432138	414.5572509765625	414.5770568847656
691	414.58111572265625	23.5436946466667					1	DETECTED	414.5811 m/z @23.54 [151020OFc1_NvH-0949-Control-3.raw]	414.58111572265625	23.5436946466667	3.5605676064	99.2338764832	95.67330887680001	491002.3125	3.217205845986749E8	3	7966	17.34320038845445	3.1750421649005283	0.14814931787181	414.5772399902344	414.5910949707031
692	414.6018981933594	41.6521499666667					1	DETECTED	414.6019 m/z @41.65 [151020OFc1_NvH-0949-Control-3.raw]	414.6018981933594	41.6521499666667	3.52235549253333	95.2452328168	91.72287732426666	932984.0625	3.360741420633533E8	3	7966	0.33059086246851876	2.300104295993103	0.0159426220384887	414.59197998046875	414.61175537109375
693	414.6960754394531	26.3692205861333					1	DETECTED	414.6961 m/z @26.37 [151020OFc1_NvH-0949-Control-3.raw]	414.6960754394531	26.3692205861333	2.7565323344	94.1454765512	91.3889442168	484275.6875	3.567209591340007E8	0	7966	13.93841081493247	3.8395471322728985	0.9702164760855659	414.68609619140625	414.6976013183594
694	414.7076110839844	21.3176465472					1	DETECTED	414.7076 m/z @21.32 [151020OFc1_NvH-0949-Control-3.raw]	414.7076110839844	21.3176465472	2.42910537893333	99.6549005856	97.22579520666667	1257515.875	3.953881308049298E8	0	7966	0.278383576011894	0.6383084220156454	0.617385804876752	414.6976623535156	414.70977783203125
695	414.7198181152344	34.2723590490667					1	DETECTED	414.7198 m/z @34.27 [151020OFc1_NvH-0949-Control-3.raw]	414.7198181152344	34.2723590490667	1.91400659706667	97.4581070602667	95.54410046320002	1.1228409E7	5.911639220977402E8	4	7966	0.22017597929288968	0.7434782048300338	0.014225410070567062	414.7098693847656	414.72979736328125
696	414.7322082519531	16.6703585104					1	DETECTED	414.7322 m/z @16.67 [151020OFc1_NvH-0949-Control-3.raw]	414.7322082519531	16.6703585104	3.51284299466667	99.3384128861333	95.82556989146663	1407148.25	4.555033955461499E8	2	7966	5.346251200784771	2.8972519074027527	4.4884236645284865	414.7299499511719	414.7406005859375
697	414.7506408691406	26.5607157338667					1	DETECTED	414.7506 m/z @26.56 [151020OFc1_NvH-0949-Control-3.raw]	414.7506408691406	26.5607157338667	3.87398723573333	97.6771989069333	93.80321167119997	8195682.5	7.15285194921882E8	2	7966	0.21558549426301	9.941325188834378	0.289595297528768	414.74066162109375	414.7606201171875
698	414.7629699707031	25.4771644768					1	DETECTED	414.7630 m/z @25.48 [151020OFc1_NvH-0949-Control-3.raw]	414.7629699707031	25.4771644768	3.6275190552	91.7475794229333	88.1200603677333	1623262.625	4.4865353910644436E8	2	7966	14.441934821727827	0.8490917566747653	7.883800807373596	414.7606506347656	414.7710266113281
699	414.7810363769531	17.6731581005333					1	DETECTED	414.7810 m/z @17.67 [151020OFc1_NvH-0949-Control-3.raw]	414.7810363769531	17.6731581005333	0.9962917784	96.4874120538667	95.4911202754667	4825167.5	4.695515282417706E8	2	7966	0.16120420547044034	0.551419413426607	4.520154131889704	414.77105712890625	414.7909851074219
700	414.84051513671875	27.1292037866667					1	DETECTED	414.8405 m/z @27.13 [151020OFc1_NvH-0949-Control-3.raw]	414.84051513671875	27.1292037866667	0.504435202666667	99.3667079621333	98.86227275946663	431335.96875	3.091809766309336E8	0	7966	0.16888879515790478	3.0267452642472397	0.09915315965348911	414.8308410644531	414.8504943847656
701	414.855224609375	14.7138262304					1	DETECTED	414.8552 m/z @14.71 [151020OFc1_NvH-0949-Control-3.raw]	414.855224609375	14.7138262304	0.008506896	97.4126804877333	97.4041735917333	346180.125	3.3219318241414E8	0	7966	0.10332507573701832	0.5851519345560312	14.928442342693039	414.8505554199219	414.86181640625
702	414.871826171875	18.0248451173333					1	DETECTED	414.8718 m/z @18.02 [151020OFc1_NvH-0949-Control-3.raw]	414.871826171875	18.0248451173333	0.219021657066667	99.9861279146667	99.76710625760003	1836270.375	3.8947584695384645E8	3	7966	0.1534963623397232	1.970956365191886	0.04724805835208147	414.8618469238281	414.88177490234375
703	414.8821105957031	31.4009377109333					1	DETECTED	414.8821 m/z @31.40 [151020OFc1_NvH-0949-Control-3.raw]	414.8821105957031	31.4009377109333	0.0697418024	96.8798662333333	96.8101244309333	347893.625	3.123190277212312E8	0	7966	1.8595884216419343	1.897628401603861	2.7238253831580534	414.8818359375	414.8838806152344
704	414.8938903808594	19.4901800141333					1	DETECTED	414.8939 m/z @19.49 [151020OFc1_NvH-0949-Control-3.raw]	414.8938903808594	19.4901800141333	0.008506896	99.9312206045333	99.9227137085333	4336616.0	4.7513432482842344E8	3	7966	22.825838222207654	0.5417175744091975	1.729751922312387	414.8839111328125	414.8967590332031
705	414.9067687988281	15.018148124					1	DETECTED	414.9068 m/z @15.02 [151020OFc1_NvH-0949-Control-3.raw]	414.9067687988281	15.018148124	0.008506896	99.8479002994667	99.8393934034667	6284553.0	6.01272660916455E8	3	7966	4.401320360646107	1.1246232542645616	3.81568197317424	414.89678955078125	414.916748046875
706	414.91839599609375	16.4946813096					1	DETECTED	414.9184 m/z @16.49 [151020OFc1_NvH-0949-Control-3.raw]	414.91839599609375	16.4946813096	0.0295091650666667	99.9586491573333	99.92913999226663	486464.21875	3.2710297663908947E8	0	7966	0.08327803224029395	0.5964487386701309	0.1123660887824003	414.9167785644531	414.9255065917969
707	414.93560791015625	41.7071204453333					1	DETECTED	414.9356 m/z @41.71 [151020OFc1_NvH-0949-Control-3.raw]	414.93560791015625	41.7071204453333	0.219021657066667	99.6549005856	99.43587892853334	588894.25	3.3200613390426445E8	0	7966	29.07804920721685	1.4811880941427893	6.577390320542402	414.9258117675781	414.9455871582031
708	414.9529113769531	36.3832121032					1	DETECTED	414.9529 m/z @36.38 [151020OFc1_NvH-0949-Control-3.raw]	414.9529113769531	36.3832121032	0.0396714792	99.4889438842667	99.44927240506671	588500.75	3.484771859492424E8	0	7966	9.99812556621917	1.7891628977334948	0.0347464508826442	414.94561767578125	414.96282958984375
709	414.968994140625	22.3895761890667					1	DETECTED	414.9690 m/z @22.39 [151020OFc1_NvH-0949-Control-3.raw]	414.968994140625	22.3895761890667	0.0295091650666667	96.4600603992	96.43055123413333	356300.4375	2.887879303616461E8	0	7966	6.5876262773633485	4.3866500401446284	0.01686943153877554	414.9629211425781	414.96954345703125
710	414.97955322265625	28.2261904253333					1	DETECTED	414.9796 m/z @28.23 [151020OFc1_NvH-0949-Control-3.raw]	414.97955322265625	28.2261904253333	0.4846454552	98.7503656717333	98.26572021653331	604848.375	3.4917539703483284E8	0	7966	0.16055340511639216	3.4026778059498457	0.5672611432073315	414.9695739746094	414.9895324707031
711	415.0060729980469	25.2635015074667					1	DETECTED	415.0061 m/z @25.26 [151020OFc1_NvH-0949-Control-3.raw]	415.0060729980469	25.2635015074667	0.130839498666667	99.8849751821333	99.75413568346664	401822.1875	3.201291609242674E8	0	7966	15.489673914376697	3.108198032853957	4.59131292808871	414.99609375	415.0160217285156
712	415.03765869140625	37.8097934504					1	DETECTED	415.0377 m/z @37.81 [151020OFc1_NvH-0949-Control-3.raw]	415.03765869140625	37.8097934504	0.008506896	99.9952614456	99.9867545496	129455.015625	3.140135787094841E8	0	7966	73.3087661526635	1.3523075205415538	1.707711352910593	415.0278625488281	415.0385437011719
713	415.048583984375	28.7948050085333					1	DETECTED	415.0486 m/z @28.79 [151020OFc1_NvH-0949-Control-3.raw]	415.048583984375	28.7948050085333	2.05153452586667	98.2760062309333	96.22447170506663	292421.15625	3.572245429174742E8	0	7966	0.5121238580767518	2.0271290035623664	3.04985216962204	415.0387878417969	415.0585021972656
714	415.0607604980469	41.056202748					1	DETECTED	415.0608 m/z @41.06 [151020OFc1_NvH-0949-Control-3.raw]	415.0607604980469	41.056202748	0.008506896	99.7102187434667	99.7017118474667	116232.671875	3.2413130862351996E8	0	7966	99.33976763873255	1.2212778626032794	1.4387342757972197	415.0586242675781	415.0704040527344
715	415.17205810546875	27.1935089818667					1	DETECTED	415.1721 m/z @27.19 [151020OFc1_NvH-0949-Control-3.raw]	415.17205810546875	27.1935089818667	3.18011120746667	94.4550338565333	91.27492264906664	577232.8125	2.9709754500184226E8	0	7966	0.17282325567530066	3.3303416980181524	287.0402955896013	415.16217041015625	415.17681884765625
716	415.1869812011719	24.6191070554667					1	DETECTED	415.1870 m/z @24.62 [151020OFc1_NvH-0949-Control-3.raw]	415.1869812011719	24.6191070554667	3.25600650186667	97.1933774546667	93.93737095280004	1810109.125	3.571049337757208E8	2	7966	0.181115897061904	1.1600291375555785	0.02118665803262207	415.17706298828125	415.19696044921875
717	415.1977844238281	29.0056254901333					1	DETECTED	415.1978 m/z @29.01 [151020OFc1_NvH-0949-Control-3.raw]	415.1977844238281	29.0056254901333	1.167127316	99.3572669005333	98.1901395845333	646101.25	3.5720853443023425E8	0	7966	0.09167279590105437	3.565891099226566	0.03297283317496599	415.1969909667969	415.2030944824219
718	415.2131042480469	32.6255026904					1	DETECTED	415.2131 m/z @32.63 [151020OFc1_NvH-0949-Control-3.raw]	415.2131042480469	32.6255026904	1.9506540384	99.2907256157333	97.34007157733329	1.05203088E8	2.1499520468413005E9	2	7966	0.20498152112865142	0.5084800667958032	0.012938719068119438	415.2031555175781	415.22308349609375
719	415.2324523925781	14.9853422850667					1	DETECTED	415.2325 m/z @14.99 [151020OFc1_NvH-0949-Control-3.raw]	415.2324523925781	14.9853422850667	1.02517697173333	98.376617512	97.35144054026667	5912943.5	6.191995426586568E8	2	7966	0.15403904848098904	23.4807481076072	50.77786317914656	415.2231140136719	415.23272705078125
720	415.24273681640625	30.7210785170667					1	DETECTED	415.2427 m/z @30.72 [151020OFc1_NvH-0949-Control-3.raw]	415.24273681640625	30.7210785170667	2.11601267173333	99.9769321117333	97.86091943999998	9.076604E7	2.3669806493554316E9	3	7966	0.21515807768534145	0.5225291441562884	0.0362935654127464	415.2327575683594	415.2527160644531
721	415.25469970703125	33.4319187570667					1	DETECTED	415.2547 m/z @33.43 [151020OFc1_NvH-0949-Control-3.raw]	415.25469970703125	33.4319187570667	3.693834888	99.9769321117333	96.28309722373331	3.6064524E7	1.0129758844243478E9	2	7966	0.18241752225507213	13.575192654283631	1.2695079942473702	415.25274658203125	415.2646789550781
722	415.2677307128906	50.7251211725333					1	DETECTED	415.2677 m/z @50.73 [151020OFc1_NvH-0949-Control-3.raw]	415.2677307128906	50.7251211725333	3.3987002344	99.3667079621333	95.96800772773331	6764932.0	4.9564875118746024E8	2	7966	0.1840158586395404	0.505436426547553	0.00963420823965943	415.26470947265625	415.2777099609375
723	415.2829284667969	17.7027317101333					1	DETECTED	415.2829 m/z @17.70 [151020OFc1_NvH-0949-Control-3.raw]	415.2829284667969	17.7027317101333	2.41078852106667	92.6674725461333	90.25668402506663	2233166.5	4.469166601997017E8	2	7966	25.807929687623346	7.458374331794239	0.020280738762548826	415.2777404785156	415.2923278808594
724	415.3082275390625	48.4272704746667					1	DETECTED	415.3082 m/z @48.43 [151020OFc1_NvH-0949-Control-3.raw]	415.3082275390625	48.4272704746667	4.3860920992	92.4668333597333	88.0807412605333	91361.75	2.8175035941692823E8	0	7966	86.88065395188563	0.9999816593190772	0.9803059549249101	415.2987060546875	415.3144226074219
725	415.3255310058594	51.9998898392					1	DETECTED	415.3255 m/z @52.00 [151020OFc1_NvH-0949-Control-3.raw]	415.3255310058594	51.9998898392	0.9865586888	92.7925361186667	91.8059774298667	137508.28125	3.277361975956241E8	0	7966	90.32951810001117	0.8904547455702706	0.7654685081978381	415.31695556640625	415.33551025390625
726	415.3439636230469	41.665659996					1	DETECTED	415.3440 m/z @41.67 [151020OFc1_NvH-0949-Control-3.raw]	415.3439636230469	41.665659996	12.1201500016	92.4668333597333	80.3466833581333	114829.6328125	3.0450773497291857E8	0	7966	79.31462753722579	1.3457370289925898	1.6908258635306421	415.3377685546875	415.34423828125
727	415.4301452636719	29.7923024834667					1	DETECTED	415.4301 m/z @29.79 [151020OFc1_NvH-0949-Control-3.raw]	415.4301452636719	29.7923024834667	3.86240576293333	99.7009649514667	95.83855918853337	603526.25	3.316755947191512E8	0	7966	0.1604390529407702	3.3855477729369636	0.07410633451214753	415.4201965332031	415.4400329589844
728	415.4512939453125	22.9282453122667					1	DETECTED	415.4513 m/z @22.93 [151020OFc1_NvH-0949-Control-3.raw]	415.4512939453125	22.9282453122667	3.7336761264	97.4035139816	93.6698378552	1066006.875	3.628399256517255E8	0	7966	0.16614993218210117	0.5786758984518996	11.552499429902822	415.4413146972656	415.4612731933594
729	415.46331787109375	20.2349359744					1	DETECTED	415.4633 m/z @20.23 [151020OFc1_NvH-0949-Control-3.raw]	415.46331787109375	20.2349359744	1.30837822106667	99.645717024	98.33733880293333	340954.75	3.477596100645183E8	0	7966	6.341023991846345	4.598886151656935	0.2134877101715827	415.4613037109375	415.4732971191406
730	415.48956298828125	41.9545172056					1	DETECTED	415.4896 m/z @41.95 [151020OFc1_NvH-0949-Control-3.raw]	415.48956298828125	41.9545172056	1.92320670053333	96.5146659674667	94.59145926693337	721105.5	3.4081696016025025E8	4	7966	0.10459981666429741	1.825814890888707	0.001344582958133411	415.4795837402344	415.49945068359375
731	415.50982666015625	35.2945328906667					1	DETECTED	415.5098 m/z @35.29 [151020OFc1_NvH-0949-Control-3.raw]	415.50982666015625	35.2945328906667	3.77631085946667	99.2719508077333	95.49563994826663	392559.8125	3.2638531190893745E8	0	7966	8.06939621292647	1.7740749882143336	0.009883014361994898	415.50018310546875	415.5195617675781
732	415.52362060546875	19.0368269490667					1	DETECTED	415.5236 m/z @19.04 [151020OFc1_NvH-0949-Control-3.raw]	415.52362060546875	19.0368269490667	4.7182171656	86.7487051298667	82.03048796426671	268104.4375	3.3508418274446404E8	0	7966	71.83025180927977	4.174140322556709	20.5329074715713	415.5198669433594	415.52386474609375
733	415.5339050292969	4.40534731573333					1	DETECTED	415.5339 m/z @4.41 [151020OFc1_NvH-0949-Control-3.raw]	415.5339050292969	4.40534731573333	3.88541838746667	99.9033063032	96.01788791573333	599939.6875	3.527947911213362E8	0	7966	22.02283598387031	28.805904229166515	27.728673623896505	415.5239562988281	415.5408020019531
734	415.5508117675781	10.6639184752					1	DETECTED	415.5508 m/z @10.66 [151020OFc1_NvH-0949-Control-3.raw]	415.5508117675781	10.6639184752	3.67431846	94.0474153856	90.37309692560001	2321420.5	4.202643570844687E8	3	7966	7.072801846903953	2.1531092224588355	0.5952045027927109	415.54083251953125	415.55511474609375
735	415.5651550292969	46.8528798789333					1	DETECTED	415.5652 m/z @46.85 [151020OFc1_NvH-0949-Control-3.raw]	415.5651550292969	46.8528798789333	1.09175737546667	99.5536182816	98.46186090613332	2714150.0	4.2682157362524325E8	3	7966	13.037805131431348	0.7593348819030252	0.009314672815291176	415.55517578125	415.5694885253906
736	415.5794982910156	34.7407228554667					1	DETECTED	415.5795 m/z @34.74 [151020OFc1_NvH-0949-Control-3.raw]	415.5794982910156	34.7407228554667	2.80374458133333	99.3001943578667	96.49644977653337	3994523.75	4.6199054137147105E8	3	7966	10.74316558551282	1.026644378083122	2.6537382515587185	415.56951904296875	415.5892333984375
737	415.6307373046875	29.9284899498667					1	DETECTED	415.6307 m/z @29.93 [151020OFc1_NvH-0949-Control-3.raw]	415.6307373046875	29.9284899498667	3.6557186288	99.2907256157333	95.63500698693329	323906.78125	3.1329697693817335E8	0	7966	0.10473519907783668	1.820040334120535	8.974281255748823	415.6207580566406	415.64044189453125
738	415.6840515136719	23.9582207301333					1	DETECTED	415.6841 m/z @23.96 [151020OFc1_NvH-0949-Control-3.raw]	415.6840515136719	23.9582207301333	4.32418190426667	99.4424466805333	95.11826477626663	1083624.125	3.497950133894611E8	3	7966	0.783632046615871	0.6807509064639997	2.3897640746202162	415.6744079589844	415.69403076171875
739	415.7041931152344	22.9282453122667					1	DETECTED	415.7042 m/z @22.93 [151020OFc1_NvH-0949-Control-3.raw]	415.7041931152344	22.9282453122667	3.75412344986667	97.1381754061333	93.38405195626663	1180280.375	3.640588172859534E8	0	7966	0.04385833995473831	0.995365806136531	23.134123203122993	415.6944580078125	415.704345703125
740	415.7143859863281	32.6255026904					1	DETECTED	415.7144 m/z @32.63 [151020OFc1_NvH-0949-Control-3.raw]	415.7143859863281	32.6255026904	2.024197068	99.7468891872	97.72269211919999	4.6410428E7	1.2375839115662029E9	2	7966	0.17631817033061736	0.5074558503655086	0.5100134503664158	415.70440673828125	415.724365234375
741	415.733642578125	21.2783783813333					1	DETECTED	415.7336 m/z @21.28 [151020OFc1_NvH-0949-Control-3.raw]	415.733642578125	21.2783783813333	1.0444286464	99.8386798941333	98.79425124773331	3101599.5	4.6111733170635533E8	2	7966	6.429536068223509	1.6404410632598991	1.3205736665434442	415.7243957519531	415.73382568359375
742	415.74383544921875	30.7210785170667					1	DETECTED	415.7438 m/z @30.72 [151020OFc1_NvH-0949-Control-3.raw]	415.74383544921875	30.7210785170667	3.4082651776	99.0832507264	95.6749855488	4.016284E7	1.3889124656866055E9	2	7966	0.21728991312617651	0.5225476165751968	0.241699443814124	415.7338562011719	415.7537536621094
743	415.75616455078125	33.3830672408					1	DETECTED	415.7562 m/z @33.38 [151020OFc1_NvH-0949-Control-3.raw]	415.75616455078125	33.3830672408	5.026657632	97.9563354370667	92.9296778050667	1.6442489E7	5.961338004659547E8	0	7966	0.1872523922579603	0.5228817748089769	0.856198202256395	415.7538757324219	415.7608642578125
744	415.77093505859375	26.5892384058667					1	DETECTED	415.7709 m/z @26.59 [151020OFc1_NvH-0949-Control-3.raw]	415.77093505859375	26.5892384058667	0.3370742792	94.6767121858667	94.33963790666671	1.8995138E7	6.648140800304465E8	2	7966	0.18323547476474644	64.02022198228781	184.57539889047422	415.7609558105469	415.7808532714844
745	415.78424072265625	17.7343815829333					1	DETECTED	415.7842 m/z @17.73 [151020OFc1_NvH-0949-Control-3.raw]	415.78424072265625	17.7343815829333	1.8867922928	99.6087907773333	97.7219984845333	475024.09375	3.4359691957418376E8	0	7966	0.14183580680287378	0.5227165204940852	0.041020331809789916	415.781005859375	415.7940979003906
746	415.8216857910156	44.2970484874667					1	DETECTED	415.8217 m/z @44.30 [151020OFc1_NvH-0949-Control-3.raw]	415.8216857910156	44.2970484874667	0.710428633066667	99.7561179693333	99.04568933626663	1124973.5	3.3980858825215393E8	0	7966	1.4606662124929173	0.532917820782808	0.46122510597080113	415.81195068359375	415.8316345214844
747	415.83831787109375	27.1491112109333					1	DETECTED	415.8383 m/z @27.15 [151020OFc1_NvH-0949-Control-3.raw]	415.83831787109375	27.1491112109333	0.008506896	99.2338764832	99.2253695872	256775.078125	3.3428405718690026E8	0	7966	11.352866316892285	1.8472817179289978	6.399288711057097	415.831787109375	415.8431701660156
748	415.8532409667969	14.9853422850667					1	DETECTED	415.8532 m/z @14.99 [151020OFc1_NvH-0949-Control-3.raw]	415.8532409667969	14.9853422850667	0.160947423733333	96.3514594930667	96.19051206933337	434515.4375	3.1385699901537627E8	0	7966	4.148438361715877	0.5382268565433562	0.14040877258822682	415.84344482421875	415.85986328125
749	415.869873046875	12.7171889669333					1	DETECTED	415.8699 m/z @12.72 [151020OFc1_NvH-0949-Control-3.raw]	415.869873046875	12.7171889669333	0.180828162666667	99.8940499736	99.71322181093333	1872626.5	3.2520495421899986E8	0	7966	0.14143336644035465	6.095735705892615	0.02202277944137764	415.85992431640625	415.8716735839844
750	415.8816833496094	30.0230971712					1	DETECTED	415.8817 m/z @30.02 [151020OFc1_NvH-0949-Control-3.raw]	415.8816833496094	30.0230971712	0.171077907466667	99.9769321117333	99.80585420426664	1898343.375	4.5340066268159467E8	0	7966	0.22163366215688995	3.3505098420919595	0.22477313552670108	415.8717041015625	415.89166259765625
751	415.8918762207031	35.4770708573333					1	DETECTED	415.8919 m/z @35.48 [151020OFc1_NvH-0949-Control-3.raw]	415.8918762207031	35.4770708573333	0.0497027997333333	98.0200572264	97.97035442666666	1888892.625	3.7636181700913477E8	3	7966	21.54136434509208	0.8096721498926794	0.5517646872733675	415.8916931152344	415.896728515625
752	415.9068298339844	23.3080030050667					1	DETECTED	415.9068 m/z @23.31 [151020OFc1_NvH-0949-Control-3.raw]	415.9068298339844	23.3080030050667	0.008506896	99.9033063032	99.8947994072	7374008.0	5.52677401992524E8	3	7966	0.17625225776168207	2.5539210101007126	6.5608579536627065	415.8968811035156	415.9165344238281
753	415.91986083984375	17.7737084333333					1	DETECTED	415.9199 m/z @17.77 [151020OFc1_NvH-0949-Control-3.raw]	415.91986083984375	17.7737084333333	0.008506896	99.9033063032	99.8947994072	502565.0	4.307522539472616E8	0	7966	40.2844028966155	0.5066490345460044	1.4193792184613996	415.9168395996094	415.92950439453125
754	415.9344482421875	19.4789516256					1	DETECTED	415.9344 m/z @19.48 [151020OFc1_NvH-0949-Control-3.raw]	415.9344482421875	19.4789516256	0.008506896	99.9312206045333	99.9227137085333	267267.96875	3.314348815489539E8	0	7966	19.62543696024345	6.509599168807284	7.39899339603355	415.9299621582031	415.9425354003906
755	415.95263671875	22.9120226789333					1	DETECTED	415.9526 m/z @22.91 [151020OFc1_NvH-0949-Control-3.raw]	415.95263671875	22.9120226789333	0.130839498666667	99.7834490176	99.65260951893333	623974.0	3.5980526816054296E8	0	7966	1.7819072832261291	0.5384598022281141	0.6606096600859681	415.9429626464844	415.9619140625
756	415.9719543457031	38.0676408514667					1	DETECTED	415.9720 m/z @38.07 [151020OFc1_NvH-0949-Control-3.raw]	415.9719543457031	38.0676408514667	0.0396714792	99.8386798941333	99.79900841493331	1395454.875	3.762654788953589E8	0	7966	0.11035235727724313	0.5062344511862723	0.4546927490251905	415.96197509765625	415.9819030761719
757	415.9848937988281	38.8038220376					1	DETECTED	415.9849 m/z @38.80 [151020OFc1_NvH-0949-Control-3.raw]	415.9848937988281	38.8038220376	0.209715765866667	99.9952614456	99.78554567973333	317593.375	3.213002132515449E8	2	7966	3.3206735251587247	1.6048170318469255	2.2168284947572343	415.9820556640625	415.99468994140625
758	415.99755859375	43.3205199077333					1	DETECTED	415.9976 m/z @43.32 [151020OFc1_NvH-0949-Control-3.raw]	415.99755859375	43.3205199077333	0.008506896	99.8849751821333	99.8764682861333	106808.6015625	3.1612198537889904E8	0	7966	72.75875237260465	1.2471749829236312	1.496544490776431	415.9950256347656	416.0016174316406
759	416.02252197265625	44.2970484874667					1	DETECTED	416.0225 m/z @44.30 [151020OFc1_NvH-0949-Control-3.raw]	416.02252197265625	44.2970484874667	0.120789331466667	98.3947902744	98.27400094293333	927653.8125	3.3133245661720145E8	0	7966	0.0668058613603364	0.5259576722929092	0.0103456361031151	416.0125427246094	416.0325012207031
760	416.056884765625	52.9683638261333					1	DETECTED	416.0569 m/z @52.97 [151020OFc1_NvH-0949-Control-3.raw]	416.056884765625	52.9683638261333	0.533526290666667	98.0017694762667	97.46824318560003	120650.109375	3.187475191055959E8	0	7966	92.9547114962258	0.9661437940977123	0.9331094207526203	416.0489501953125	416.0666198730469
761	416.1813659667969	38.9749555154667					1	DETECTED	416.1814 m/z @38.97 [151020OFc1_NvH-0949-Control-3.raw]	416.1813659667969	38.9749555154667	2.30877284053333	95.6294451194667	93.32067227893336	663538.1875	3.117145335388352E8	2	7966	17.639112502075633	1.5683438143168316	0.29551768868588424	416.1714172363281	416.19134521484375
762	416.1939697265625	18.7900294757333					1	DETECTED	416.1940 m/z @18.79 [151020OFc1_NvH-0949-Control-3.raw]	416.1939697265625	18.7900294757333	3.918926372	99.2626115624	95.3436851904	208715.296875	3.1194937689638007E8	4	7966	20.765449306108664	3.562695353161823	9.094297119323686	416.1913757324219	416.19439697265625
763	416.20440673828125	12.6952093661333					1	DETECTED	416.2044 m/z @12.70 [151020OFc1_NvH-0949-Control-3.raw]	416.20440673828125	12.6952093661333	1.47643646613333	98.9440506525333	97.46761418639997	1261836.125	3.86833886547001E8	2	7966	6.649136189859719	0.5352860369033785	8.142713205932035	416.1944274902344	416.20562744140625
764	416.2156982421875	32.5991238146667					1	DETECTED	416.2157 m/z @32.60 [151020OFc1_NvH-0949-Control-3.raw]	416.2156982421875	32.5991238146667	3.58937530613333	99.7561179693333	96.16674266319997	1.4157477E7	7.684000816205866E8	3	7966	0.1517066484126559	0.5190039207297092	0.0352683703961627	416.2057189941406	416.2256774902344
765	416.2321472167969	19.7482795682667					1	DETECTED	416.2321 m/z @19.75 [151020OFc1_NvH-0949-Control-3.raw]	416.2321472167969	19.7482795682667	3.59896266346667	98.2393066784	94.64034401493333	5205974.0	7.281989168866572E8	3	7966	2.8140337313337014	1.1946743116657461	1.08829776016104	416.2257080078125	416.2404479980469
766	416.2504577636719	29.8999359053333					1	DETECTED	416.2505 m/z @29.90 [151020OFc1_NvH-0949-Control-3.raw]	416.2504577636719	29.8999359053333	2.91704967546667	99.5351877837333	96.61813810826663	9.0158496E7	2.4539326417469916E9	2	7966	0.25501748515191736	0.5548924663308341	3.6653299392305785	416.240478515625	416.26043701171875
767	416.26141357421875	19.7345813168					1	DETECTED	416.2614 m/z @19.73 [151020OFc1_NvH-0949-Control-3.raw]	416.26141357421875	19.7345813168	4.8164574208	84.874050088	80.0575926672	1591708.125	4.221191311999312E8	0	7966	0.2847443137868524	1.339295927289381	1.7934840794293478	416.2604675292969	416.26239013671875
768	416.2724609375	26.6158485685333					1	DETECTED	416.2725 m/z @26.62 [151020OFc1_NvH-0949-Control-3.raw]	416.2724609375	26.6158485685333	2.2352986656	98.8425284341333	96.6072297685333	8028434.0	4.7533433707538056E8	3	7966	0.17892752988580796	64.73004324010309	399.83642150787296	416.2624816894531	416.2820739746094
769	416.2866516113281	45.9213110557333					1	DETECTED	416.2867 m/z @45.92 [151020OFc1_NvH-0949-Control-3.raw]	416.2866516113281	45.9213110557333	4.10004289813333	92.2725958008	88.17255290266668	670701.5625	3.362879149914852E8	3	7966	0.13666757569129118	1.3887509283480637	1.777186260585456	416.2826232910156	416.2950744628906
770	416.30047607421875	90.2036174650667					1	DETECTED	416.3005 m/z @90.20 [151020OFc1_NvH-0949-Control-3.raw]	416.30047607421875	90.2036174650667	22.2222552864	95.4210764965333	73.1988212101333	125069.265625	2.7646872035311574E8	0	7966	1.6388927341906623	0.5383741871614327	0.027693947402956873	416.2982482910156	416.30621337890625
771	416.33740234375	92.0618132448					1	DETECTED	416.3374 m/z @92.06 [151020OFc1_NvH-0949-Control-3.raw]	416.33740234375	92.0618132448	3.57984438613333	98.9257255914667	95.34588120533337	98713.46875	2.992471030644278E8	0	7966	1.5452229749451476	0.5387870683440064	0.024385712937262466	416.3275146484375	416.34710693359375
772	416.37982177734375	53.1150980677333					1	DETECTED	416.3798 m/z @53.12 [151020OFc1_NvH-0949-Control-3.raw]	416.37982177734375	53.1150980677333	0.008506896	99.8111759613333	99.8026690653333	114685.5859375	3.1164972848129576E8	0	7966	56.58366972383045	0.925372460200976	0.7342879813102564	416.3702392578125	416.3807067871094
773	416.40252685546875	27.4657977152					1	DETECTED	416.4025 m/z @27.47 [151020OFc1_NvH-0949-Control-3.raw]	416.40252685546875	27.4657977152	3.918926372	97.2935488248	93.3746224528	380618.71875	3.2591796271863E8	0	7966	12.494818145229141	2.826990931212442	0.01283862481999745	416.3926696777344	416.4124755859375
774	416.43194580078125	39.0521607986667					1	DETECTED	416.4319 m/z @39.05 [151020OFc1_NvH-0949-Control-3.raw]	416.43194580078125	39.0521607986667	1.28970291893333	94.4459485986667	93.15624567973337	532540.875	3.177390080379298E8	0	7966	0.02585525282500356	1.654560623309776	null	416.4220886230469	416.4418029785156
775	416.4460144042969	21.9321853474667					1	DETECTED	416.4460 m/z @21.93 [151020OFc1_NvH-0949-Control-3.raw]	416.4460144042969	21.9321853474667	1.36434597493333	96.8899725514667	95.52562657653337	250910.171875	3.212524237171819E8	0	7966	0.9606489907143505	3.847341019208513	9.543493417461145	416.44195556640625	416.4559326171875
776	416.4659423828125	25.5685795738667					1	DETECTED	416.4659 m/z @25.57 [151020OFc1_NvH-0949-Control-3.raw]	416.4659423828125	25.5685795738667	1.1291466128	99.9214997770667	98.7923531642667	678365.6875	3.6423088890682113E8	0	7966	30.430408359308572	0.5817959352402082	0.34705272707831664	416.4559631347656	416.4758605957031
777	416.4761047363281	24.8825812346667					1	DETECTED	416.4761 m/z @24.88 [151020OFc1_NvH-0949-Control-3.raw]	416.4761047363281	24.8825812346667	4.11124250773333	99.5258936690667	95.41465116133338	387081.9375	3.2514839490239334E8	0	7966	4.7089021874747985	2.663877770153743	0.787880272722108	416.4759521484375	416.486083984375
778	416.49371337890625	20.6046154210667					1	DETECTED	416.4937 m/z @20.60 [151020OFc1_NvH-0949-Control-3.raw]	416.49371337890625	20.6046154210667	4.18472133146667	99.2150310392	95.03030970773332	360699.3125	3.184911473056676E8	0	7966	28.706492157251397	3.0832841811890694	0.021165808436420474	416.4862365722656	416.5036926269531
779	416.5220947265625	19.9849474077333					1	DETECTED	416.5221 m/z @19.98 [151020OFc1_NvH-0949-Control-3.raw]	416.5220947265625	19.9849474077333	4.39560801413333	87.1665464133333	82.77093839919996	952310.25	3.064265905196507E8	3	7966	3.750679200992014	0.6282990730919751	0.25507571250189354	416.5123291015625	416.52606201171875
780	416.53607177734375	15.5718624048					1	DETECTED	416.5361 m/z @15.57 [151020OFc1_NvH-0949-Control-3.raw]	416.53607177734375	15.5718624048	0.317337555466667	98.5875942285333	98.27025667306664	2519205.5	4.336599079701585E8	0	7966	0.16419847900777107	0.605074497253963	0.04968320205268081	416.5261535644531	416.5442199707031
781	416.5542297363281	15.6178096594667					1	DETECTED	416.5542 m/z @15.62 [151020OFc1_NvH-0949-Control-3.raw]	416.5542297363281	15.6178096594667	3.918926372	98.8240020789333	94.9050757069333	4133572.0	4.7742137031455016E8	3	7966	12.167986611539195	6.711617966472207	4.304586776541893	416.54425048828125	416.5542297363281
782	416.5642395019531	21.5708564248					1	DETECTED	416.5642 m/z @21.57 [151020OFc1_NvH-0949-Control-3.raw]	416.5642395019531	21.5708564248	3.03933772986667	99.4981190781333	96.45878134826663	1.5716391E7	8.298911521312463E8	3	7966	0.17358237795928488	1.6109286890407941	51.00200682630355	416.55426025390625	416.57415771484375
783	416.5754699707031	23.2842954437333					1	DETECTED	416.5755 m/z @23.28 [151020OFc1_NvH-0949-Control-3.raw]	416.5754699707031	23.2842954437333	3.67431846	58.4473721296	54.773053669599996	2056308.125	2.4234711142867288E8	3	7966	0.1015418800798642	1.8860255497953538	4.1743487638587595	416.5742492675781	416.58526611328125
784	416.58599853515625	27.0209982824					1	DETECTED	416.5860 m/z @27.02 [151020OFc1_NvH-0949-Control-3.raw]	416.58599853515625	27.0209982824	4.2613218928	42.2015601984	37.940238305600005	476292.875	1.3153329805506858E8	0	7966	0.0910885677429718	0.9352458449086863	0.006917442418050802	416.5854797363281	416.58740234375
785	416.59747314453125	53.9196159546667					1	DETECTED	416.5975 m/z @53.92 [151020OFc1_NvH-0949-Control-3.raw]	416.59747314453125	53.9196159546667	3.63680803866667	98.9073072026667	95.27049916400003	779401.3125	3.4431484730430144E8	0	7966	28.903557445796952	1.13034243753028	9.372768119609763E-4	416.587646484375	416.6074523925781
786	416.62298583984375	27.1491112109333					1	DETECTED	416.6230 m/z @27.15 [151020OFc1_NvH-0949-Control-3.raw]	416.62298583984375	27.1491112109333	4.89684813493333	97.1661297845333	92.26928164959996	362570.40625	3.1654565462420213E8	0	7966	12.982102915767989	2.0732561298252037	0.007538302824586559	416.6132507324219	416.6329345703125
787	416.6678161621094	33.3361070608					1	DETECTED	416.6678 m/z @33.34 [151020OFc1_NvH-0949-Control-3.raw]	416.6678161621094	33.3361070608	5.8556144616	88.279941752	82.4243272904	677907.875	3.458899762792492E8	0	7966	0.2253824582377817	1.499687951241447	2.677917155625816	416.65826416015625	416.6775207519531
788	416.6866149902344	19.6518202378667					1	DETECTED	416.6866 m/z @19.65 [151020OFc1_NvH-0949-Control-3.raw]	416.6866149902344	19.6518202378667	3.6275190552	92.3178125050667	88.6902934498667	548924.0625	3.351643272991148E8	0	7966	0.18794553368282152	1.1265325128752877	1.76442947191927	416.67791748046875	416.6965637207031
789	416.6972351074219	70.581473048					1	DETECTED	416.6972 m/z @70.58 [151020OFc1_NvH-0949-Control-3.raw]	416.6972351074219	70.581473048	3.46542891386667	94.972394044	91.50696513013332	543215.375	3.331229747880193E8	2	7966	41.2551328010221	0.7111629176299102	0.007141149003082008	416.6966552734375	416.70721435546875
790	416.7175598144531	32.5807120842667					1	DETECTED	416.7176 m/z @32.58 [151020OFc1_NvH-0949-Control-3.raw]	416.7175598144531	32.5807120842667	3.54169079626667	95.902256848	92.36056605173333	2102309.5	4.2889052557814634E8	2	7966	0.18942960526277375	0.5304985924093375	0.42706557836227266	416.70758056640625	416.7229309082031
791	416.7329406738281	32.4861085181333					1	DETECTED	416.7329 m/z @32.49 [151020OFc1_NvH-0949-Control-3.raw]	416.7329406738281	32.4861085181333	1.94151464586667	98.6429809704	96.70146632453333	6567627.0	6.938761098512917E8	2	7966	7.956788090335873	0.5191616887873809	0.16606225622191437	416.72296142578125	416.7415771484375
792	416.7515869140625	29.8599012968					1	DETECTED	416.7516 m/z @29.86 [151020OFc1_NvH-0949-Control-3.raw]	416.7515869140625	29.8599012968	3.86240576293333	97.9472993893333	94.08489362639996	4.1372084E7	1.248749017275131E9	2	7966	0.2487086240100922	4.024529375312276	0.2178164626728631	416.7416076660156	416.7613830566406
793	416.7741394042969	26.5892384058667					1	DETECTED	416.7741 m/z @26.59 [151020OFc1_NvH-0949-Control-3.raw]	416.7741394042969	26.5892384058667	4.94577904453333	98.2393066784	93.29352763386667	2276549.5	3.533825071929263E8	0	7966	0.10754782489886594	77.31904277967966	125.8930429186827	416.76446533203125	416.78387451171875
794	416.8229675292969	27.2029044509333					1	DETECTED	416.8230 m/z @27.20 [151020OFc1_NvH-0949-Control-3.raw]	416.8229675292969	27.2029044509333	0.110778731733333	97.8923649016	97.78158616986667	403417.78125	3.558102339740712E8	0	7966	0.06657428933533893	3.3940529249853486	0.06418389977455302	416.8162841796875	416.8323974609375
795	416.8426818847656	41.1922695394667					1	DETECTED	416.8427 m/z @41.19 [151020OFc1_NvH-0949-Control-3.raw]	416.8426818847656	41.1922695394667	0.0497027997333333	99.5166502154667	99.46694741573336	1126289.25	3.339412306434054E8	5	7966	0.07302755862814791	0.8122501323841238	0.779832468528152	416.8328857421875	416.85260009765625
796	416.8565368652344	19.9849474077333					1	DETECTED	416.8565 m/z @19.98 [151020OFc1_NvH-0949-Control-3.raw]	416.8565368652344	19.9849474077333	0.0396714792	99.8479002994667	99.8082288202667	473134.5625	3.6278922846030474E8	0	7966	3.850031878815699	0.5050994300558035	10.206768150318007	416.8529052734375	416.86029052734375
797	416.87030029296875	15.7974969978667					1	DETECTED	416.8703 m/z @15.80 [151020OFc1_NvH-0949-Control-3.raw]	416.87030029296875	15.7974969978667	0.0396714792	99.9952614456	99.9555899664	1405578.75	3.8763240421728635E8	3	7966	17.882818260400484	0.9801537301368654	3.4008480242797807	416.8603820800781	416.871337890625
798	416.88134765625	27.7818082933333					1	DETECTED	416.8813 m/z @27.78 [151020OFc1_NvH-0949-Control-3.raw]	416.88134765625	27.7818082933333	0.008506896	99.8018284730667	99.7933215770667	2075865.0	4.4212826643501616E8	3	7966	0.1393139607163114	0.6999434615851555	3.263425280474575	416.8713684082031	416.8882751464844
799	416.8982849121094	21.5580667234667					1	DETECTED	416.8983 m/z @21.56 [151020OFc1_NvH-0949-Control-3.raw]	416.8982849121094	21.5580667234667	0.008506896	99.8111759613333	99.8026690653333	9236314.0	8.245568508618252E8	3	7966	8.398987641944792	1.5985133113562633	8.162680974768264	416.8883056640625	416.90826416015625
800	416.91851806640625	39.6078103258667					1	DETECTED	416.9185 m/z @39.61 [151020OFc1_NvH-0949-Control-3.raw]	416.91851806640625	39.6078103258667	0.008506896	99.4981190781333	99.4896121821333	970371.625	3.61867988205163E8	0	7966	7.8872041888011495	0.503071407558239	0.06913768523673851	416.9085693359375	416.928466796875
801	416.9328918457031	23.8399387528					1	DETECTED	416.9329 m/z @23.84 [151020OFc1_NvH-0949-Control-3.raw]	416.9328918457031	23.8399387528	0.120789331466667	99.5536182816	99.43282895013333	269118.34375	3.308567979760471E8	0	7966	39.27904266590781	2.0960454184900508	11.908990555451288	416.92852783203125	416.9428405761719
802	416.9449462890625	33.726730268					1	DETECTED	416.9449 m/z @33.73 [151020OFc1_NvH-0949-Control-3.raw]	416.9449462890625	33.726730268	0.455325154133333	62.4951173309333	62.03979217679996	101027.3125	2.2802374729379758E8	0	7966	55.009297145830864	1.004335610183611	1.0512845610083768	416.94317626953125	416.9486083984375
803	416.95867919921875	16.4140822397333					1	DETECTED	416.9587 m/z @16.41 [151020OFc1_NvH-0949-Control-3.raw]	416.95867919921875	16.4140822397333	0.008506896	99.7468891872	99.7383822912	330253.65625	3.460202199084383E8	0	7966	4.521661085537568	3.883634736533086	0.01738837662774301	416.9488220214844	416.9602355957031
804	416.9702453613281	23.6095332458667					1	DETECTED	416.9702 m/z @23.61 [151020OFc1_NvH-0949-Control-3.raw]	416.9702453613281	23.6095332458667	0.2287461744	99.7376643408	99.5089181664	819412.1875	3.472217632435022E8	0	7966	10.90798804701037	0.5712182016582206	1.5921370408533824	416.96026611328125	416.9801940917969
805	416.9959411621094	25.403210376					1	DETECTED	416.9959 m/z @25.40 [151020OFc1_NvH-0949-Control-3.raw]	416.9959411621094	25.403210376	0.0915376309333333	99.9124161421333	99.82087851119996	332534.78125	3.323566854054908E8	0	7966	3.026575324564913	2.289015797071049	0.14996205512727642	416.98614501953125	417.0058898925781
806	417.0430908203125	41.2085424298667					1	DETECTED	417.0431 m/z @41.21 [151020OFc1_NvH-0949-Control-3.raw]	417.0430908203125	41.2085424298667	0.1408876024	99.5074650450667	99.3665774426667	826123.375	3.5471789710544395E8	0	7966	0.034817048776069726	1.8082833474592832	0.007176518835636756	417.0331115722656	417.05291748046875
807	417.1246032714844	61.9620528317333					1	DETECTED	417.1246 m/z @61.96 [151020OFc1_NvH-0949-Control-3.raw]	417.1246032714844	61.9620528317333	6.9327958504	95.6023910298667	88.6695951794667	108022.1328125	2.9661434241604173E8	0	7966	87.1559955387275	0.7946056150909762	0.58177540617481	417.11480712890625	417.1332702636719
808	417.1732177734375	25.5685795738667					1	DETECTED	417.1732 m/z @25.57 [151020OFc1_NvH-0949-Control-3.raw]	417.1732177734375	25.5685795738667	2.65234637946667	94.5677178544	91.91537147493334	826314.375	3.2599468618910635E8	0	7966	7.826431337360649	2.911678387896167	560.4533934456289	417.16375732421875	417.18316650390625
809	417.1908874511719	19.9579269922667					1	DETECTED	417.1909 m/z @19.96 [151020OFc1_NvH-0949-Control-3.raw]	417.1908874511719	19.9579269922667	1.84139281973333	98.330617892	96.48922507226668	301398.46875	3.197528640120744E8	3	7966	1.1481852268587716	4.648498097792364	0.022198883428989607	417.1832275390625	417.1929931640625
810	417.2030334472656	34.7000021122667					1	DETECTED	417.2030 m/z @34.70 [151020OFc1_NvH-0949-Control-3.raw]	417.2030334472656	34.7000021122667	1.81456197066667	99.4046726845333	97.59011071386662	4756246.5	4.9244355223183113E8	3	7966	0.22497268528458392	0.508978869619913	0.01266327304318668	417.1930847167969	417.21246337890625
811	417.2225036621094	16.1340662237333					1	DETECTED	417.2225 m/z @16.13 [151020OFc1_NvH-0949-Control-3.raw]	417.2225036621094	16.1340662237333	1.47643646613333	99.6180531394667	98.14161667333336	9704883.0	9.371916735321366E8	2	7966	0.18650854654466897	9.557482699087105	14.764993591551802	417.2125244140625	417.23248291015625
812	417.24163818359375	40.1429174525333					1	DETECTED	417.2416 m/z @40.14 [151020OFc1_NvH-0949-Control-3.raw]	417.24163818359375	40.1429174525333	2.42910537893333	99.2435448104	96.81443943146667	9395385.0	7.286363144050754E8	3	7966	0.12893552586824342	0.5322506426928478	0.011284247372534625	417.2325134277344	417.24285888671875
813	417.25286865234375	29.8599012968					1	DETECTED	417.2529 m/z @29.86 [151020OFc1_NvH-0949-Control-3.raw]	417.25286865234375	29.8599012968	3.49379951413333	99.9861279146667	96.49232840053337	9825565.0	7.569949491052684E8	3	7966	8.643494927401484	0.7460802687530058	2.1004909642199703	417.2428894042969	417.2628479003906
814	417.2708435058594	18.9033617669333					1	DETECTED	417.2708 m/z @18.90 [151020OFc1_NvH-0949-Control-3.raw]	417.2708435058594	18.9033617669333	6.20046899306667	98.8887220112	92.68825301813334	513950.78125	3.5427443392942566E8	0	7966	0.9400739373685916	4.472298399227267	24.80638990202008	417.26287841796875	417.2797546386719
815	417.3040771484375	47.8014604776					1	DETECTED	417.3041 m/z @47.80 [151020OFc1_NvH-0949-Control-3.raw]	417.3040771484375	47.8014604776	47.8014604776	92.3540035624	44.55254308479999	77344.8203125	1.4962157402027443E8	0	7966	43.29964361512101	null	null	417.3000793457031	417.3092346191406
816	417.32171630859375	44.3816726490667					1	DETECTED	417.3217 m/z @44.38 [151020OFc1_NvH-0949-Control-3.raw]	417.32171630859375	44.3816726490667	2.77552214346667	95.6930776248	92.91755548133332	123664.0	3.6667142717974645E8	0	7966	89.14934068228008	1.116632449195546	1.1449307026054896	417.3174133300781	417.3316345214844
817	417.43548583984375	42.3349670293333					1	DETECTED	417.4355 m/z @42.33 [151020OFc1_NvH-0949-Control-3.raw]	417.43548583984375	42.3349670293333	4.48654861946667	98.7318569821333	94.24530836266662	450035.71875	3.918484039041107E8	0	7966	17.0684781639884	1.2450362831818884	0.1732961280137017	417.42578125	417.4437561035156
818	417.4538269042969	19.6364893474667					1	DETECTED	417.4538 m/z @19.64 [151020OFc1_NvH-0949-Control-3.raw]	417.4538269042969	19.6364893474667	3.54169079626667	98.330617892	94.78892709573334	913012.8125	3.703462323484848E8	0	7966	28.320951691568105	0.5130492178215997	1.0940183884513865	417.4438781738281	417.463623046875
819	417.4715881347656	23.600258132					1	DETECTED	417.4716 m/z @23.60 [151020OFc1_NvH-0949-Control-3.raw]	417.4715881347656	23.600258132	3.55115908586667	98.8887220112	95.33756292533333	589341.6875	3.7986906502957547E8	0	7966	16.622547648564655	4.825579468073578	0.013920017795885795	417.46392822265625	417.4815673828125
820	417.4895324707031	26.0045019285333					1	DETECTED	417.4895 m/z @26.00 [151020OFc1_NvH-0949-Control-3.raw]	417.4895324707031	26.0045019285333	4.13285876746667	95.6750486437333	91.54218987626663	495704.40625	4.0600642570473456E8	0	7966	4.374774549359515	2.071591863293371	1.2378457467022317	417.4815979003906	417.4900817871094
821	417.5000915527344	25.4659145514667					1	DETECTED	417.5001 m/z @25.47 [151020OFc1_NvH-0949-Control-3.raw]	417.5000915527344	25.4659145514667	4.43533922133333	96.4057507922667	91.97041157093336	1673246.375	3.6884167377030367E8	0	7966	0.13051160704743836	5.181364112291127	1.7914197195722812	417.4901123046875	417.5099792480469
822	417.5270080566406	62.0861227432					1	DETECTED	417.5270 m/z @62.09 [151020OFc1_NvH-0949-Control-3.raw]	417.5270080566406	62.0861227432	3.797381332	97.5863266661333	93.7889453341333	237651.421875	4.070315991260142E8	0	7966	49.25584742327956	0.8261127796314061	0.6743935479012477	417.51715087890625	417.5272216796875
823	417.5372314453125	34.7104999349333					1	DETECTED	417.5372 m/z @34.71 [151020OFc1_NvH-0949-Control-3.raw]	417.5372314453125	34.7104999349333	3.8965289784	96.9536945912	93.0571656128	3445312.75	4.46756773914921E8	3	7966	0.22283489890167374	1.3254581984452694	0.10478587786582506	417.5272521972656	417.5472106933594
824	417.5543212890625	12.0105255928					1	DETECTED	417.5543 m/z @12.01 [151020OFc1_NvH-0949-Control-3.raw]	417.5543212890625	12.0105255928	3.97351699946667	99.7743994242667	95.80088242480004	3437962.25	4.7480302722324145E8	3	7966	2.2145133505033474	33.59899338444485	3.117643524998986	417.5472412109375	417.55816650390625
825	417.56817626953125	24.5264059941333					1	DETECTED	417.5682 m/z @24.53 [151020OFc1_NvH-0949-Control-3.raw]	417.56817626953125	24.5264059941333	2.0976360584	98.1937110144	96.096074956	4451867.5	7.643262811292666E8	3	7966	8.001365347873616	3.1110280611222114	0.21488175005607457	417.5581970214844	417.578125
826	417.58099365234375	38.3339460682667					1	DETECTED	417.5810 m/z @38.33 [151020OFc1_NvH-0949-Control-3.raw]	417.58099365234375	38.3339460682667	4.45576204746667	88.936675948	84.48091390053334	3589301.25	4.156770039791954E8	0	7966	22.621321397340402	0.637284163382043	0.02130371629586114	417.57818603515625	417.590576171875
827	417.6051025390625	22.5591350981333					1	DETECTED	417.6051 m/z @22.56 [151020OFc1_NvH-0949-Control-3.raw]	417.6051025390625	22.5591350981333	4.16349838613333	95.3100806216	91.14658223546667	517970.125	3.495413840687726E8	0	7966	0.09998268819914102	3.1419352809149093	0.9724408279058919	417.59521484375	417.6148376464844
828	417.6749267578125	25.5915457165333					1	DETECTED	417.6749 m/z @25.59 [151020OFc1_NvH-0949-Control-3.raw]	417.6749267578125	25.5915457165333	3.765371528	99.8663273394667	96.10095581146669	345685.3125	3.6868440828725827E8	0	7966	0.4926517496253773	2.2015071212515736	0.001766352225795995	417.6658020019531	417.682861328125
829	417.69287109375	19.2848997757333					1	DETECTED	417.6929 m/z @19.28 [151020OFc1_NvH-0949-Control-3.raw]	417.69287109375	19.2848997757333	0.758998903733333	97.4855026610667	96.72650375733338	821246.25	3.783581827571224E8	2	7966	0.14347766717242294	1.1621708733961953	26.799175880365485	417.6833801269531	417.6986999511719
830	417.7087097167969	14.2429174762667					1	DETECTED	417.7087 m/z @14.24 [151020OFc1_NvH-0949-Control-3.raw]	417.7087097167969	14.2429174762667	4.12152784346667	94.3122643186667	90.19073647520004	1373706.375	4.066821983894395E8	2	7966	6.2866395284740495	1.2601006710072291	11.79881148953675	417.6988220214844	417.7132568359375
831	417.7232971191406	16.171561476					1	DETECTED	417.7233 m/z @16.17 [151020OFc1_NvH-0949-Control-3.raw]	417.7232971191406	16.171561476	3.48437710586667	96.186234596	92.70185749013334	3477485.5	5.0407120966967475E8	2	7966	2.0906129479834483	1.5798593664678633	3.012025923883021	417.71331787109375	417.7290344238281
832	417.7390441894531	35.2945328906667					1	DETECTED	417.7390 m/z @35.29 [151020OFc1_NvH-0949-Control-3.raw]	417.7390441894531	35.2945328906667	3.0112191816	94.4459485986667	91.4347294170667	1.7845528E7	8.480613105705136E8	2	7966	0.23644708068081854	0.5636862300721978	0.0303538598054935	417.72906494140625	417.7490234375
833	417.7577819824219	27.282165844					1	DETECTED	417.7578 m/z @27.28 [151020OFc1_NvH-0949-Control-3.raw]	417.7577819824219	27.282165844	5.162897184	70.0151459146667	64.8522487306667	1890287.0	3.729394881170089E8	0	7966	0.16669351645107255	0.9224976459559849	64.21594464907245	417.7490539550781	417.76763916015625
834	417.7760009765625	20.3280374325333					1	DETECTED	417.7760 m/z @20.33 [151020OFc1_NvH-0949-Control-3.raw]	417.7760009765625	20.3280374325333	3.918926372	93.152233816	89.233307444	310095.53125	3.528485354784906E8	0	7966	1.5095059305825949	3.993480822394581	0.027883554299209617	417.7679138183594	417.78460693359375
835	417.80584716796875	22.5808372512					1	DETECTED	417.8058 m/z @22.58 [151020OFc1_NvH-0949-Control-3.raw]	417.80584716796875	22.5808372512	0.9321319256	93.5362922002667	92.6041602746667	585560.25	3.473833885449549E8	0	7966	0.10256445167939177	5.6720897875415535	1.40480777587523	417.7959899902344	417.8153991699219
836	417.82684326171875	21.7930371917333					1	DETECTED	417.8268 m/z @21.79 [151020OFc1_NvH-0949-Control-3.raw]	417.82684326171875	21.7930371917333	0.120789331466667	99.5351877837333	99.41439845226664	318471.46875	3.492484364816736E8	0	7966	0.12898024756841409	4.266173489450743	7.517762283847821	417.8170471191406	417.8367614746094
837	417.84881591796875	20.2715963912					1	DETECTED	417.8488 m/z @20.27 [151020OFc1_NvH-0949-Control-3.raw]	417.84881591796875	20.2715963912	0.376684429333333	99.4796876941333	99.10300326479997	171044.671875	3.219873992051554E8	0	7966	25.48929455681717	2.8168199808615864	4.629596572702031	417.8388671875	417.85260009765625
838	417.86260986328125	18.7031998930667					1	DETECTED	417.8626 m/z @18.70 [151020OFc1_NvH-0949-Control-3.raw]	417.86260986328125	18.7031998930667	0.180828162666667	99.9769321117333	99.79610394906663	539249.625	3.4534356355452085E8	0	7966	1.9310395337373976	0.5231106442210305	0.020817543671477357	417.85284423828125	417.8661804199219
839	417.8761901855469	47.16504468					1	DETECTED	417.8762 m/z @47.17 [151020OFc1_NvH-0949-Control-3.raw]	417.8761901855469	47.16504468	0.008506896	99.9676801906667	99.9591732946667	1.1464787E7	5.473340439504961E8	3	7966	0.162349521517136	1.5006252179212562	0.01730382803749749	417.8662109375	417.88616943359375
840	417.8885498046875	12.0105255928					1	DETECTED	417.8885 m/z @12.01 [151020OFc1_NvH-0949-Control-3.raw]	417.8885498046875	12.0105255928	0.1408876024	99.7376643408	99.5967767384	2478362.0	4.4036497175977886E8	3	7966	6.073752496308083	0.6839813790381043	2.5456446707159306	417.8861999511719	417.89251708984375
841	417.90252685546875	24.5175331226667					1	DETECTED	417.9025 m/z @24.52 [151020OFc1_NvH-0949-Control-3.raw]	417.90252685546875	24.5175331226667	0.0295091650666667	99.8757089208	99.84619975573332	3586599.25	5.897009281627196E8	0	7966	8.154333416262546	1.3030856776073247	2.1310617869131514	417.8925476074219	417.91241455078125
842	417.9153137207031	38.3139943053333					1	DETECTED	417.9153 m/z @38.31 [151020OFc1_NvH-0949-Control-3.raw]	417.9153137207031	38.3139943053333	0.110778731733333	99.1112297133333	99.00045098159997	1334521.125	6.11337014156704E8	0	7966	22.440543013407243	0.5129580839252967	0.011624815159506039	417.91265869140625	417.92523193359375
843	417.9402770996094	29.4639911005333					1	DETECTED	417.9403 m/z @29.46 [151020OFc1_NvH-0949-Control-3.raw]	417.9402770996094	29.4639911005333	0.0497027997333333	99.8294673749333	99.77976457519996	392351.875	3.654082415890343E8	0	7966	90.66684400996633	2.3308870192048174	2.7530810301530857	417.9303894042969	417.9446716308594
844	417.9546813964844	19.6965573768					1	DETECTED	417.9547 m/z @19.70 [151020OFc1_NvH-0949-Control-3.raw]	417.9546813964844	19.6965573768	0.008506896	99.3194459912	99.3109390952	551536.9375	3.5461136249878937E8	0	7966	0.07442301322616274	0.500662930735196	0.09792014364329855	417.9447021484375	417.96466064453125
845	417.9733581542969	69.9002311229333					1	DETECTED	417.9734 m/z @69.90 [151020OFc1_NvH-0949-Control-3.raw]	417.9733581542969	69.9002311229333	0.171077907466667	99.9952614456	99.82418353813333	423100.5	4.1951257210324556E8	0	7966	48.1976705306343	0.7191648323945772	0.43831417831583247	417.9646911621094	417.9833068847656
846	417.9950866699219	16.1340662237333					1	DETECTED	417.9951 m/z @16.13 [151020OFc1_NvH-0949-Control-3.raw]	417.9950866699219	16.1340662237333	0.008506896	99.8294673749333	99.8209604789333	558653.9375	3.5496501293025863E8	0	7966	9.503883632833464	0.545844346712038	0.1414430124863736	417.9851379394531	418.0044250488281
847	418.0071105957031	22.5463391368					1	DETECTED	418.0071 m/z @22.55 [151020OFc1_NvH-0949-Control-3.raw]	418.0071105957031	22.5463391368	0.7978088688	98.330617892	97.5328090232	360209.5	3.570989298120946E8	0	7966	0.1275595264725311	3.415962793825115	0.004759382538586738	418.0052795410156	418.01708984375
848	418.03533935546875	52.51432952					1	DETECTED	418.0353 m/z @52.51 [151020OFc1_NvH-0949-Control-3.raw]	418.03533935546875	52.51432952	0.6807642808	98.431707004	97.7509427232	153249.90625	3.748272692019451E8	0	7966	80.28721597254238	0.9870344046086362	0.9709068904916597	418.0255126953125	418.035400390625
849	418.04541015625	26.1300666906667					1	DETECTED	418.0454 m/z @26.13 [151020OFc1_NvH-0949-Control-3.raw]	418.04541015625	26.1300666906667	0.160947423733333	99.3761641477333	99.21521672399997	474024.9375	3.903142204587487E8	0	7966	0.11488323737815875	1.9102537845850496	138.9493950325638	418.0354309082031	418.0553283691406
850	418.18487548828125	47.1168726538667					1	DETECTED	418.1849 m/z @47.12 [151020OFc1_NvH-0949-Control-3.raw]	418.18487548828125	47.1168726538667	3.55115908586667	94.7345927765333	91.18343369066663	161606.625	3.1576233993953073E8	0	7966	34.82618287839346	1.0481907776378347	1.0980401865416787	418.17523193359375	418.1856689453125
851	418.1961975097656	13.911958896					1	DETECTED	418.1962 m/z @13.91 [151020OFc1_NvH-0949-Control-3.raw]	418.1961975097656	13.911958896	3.4082651776	98.633848	95.2255828224	2468751.0	4.455621914013567E8	3	7966	0.17969287029892023	1.3121249838315825	0.5745382122641983	418.18621826171875	418.2005615234375
852	418.2105712890625	47.16504468					1	DETECTED	418.2106 m/z @47.17 [151020OFc1_NvH-0949-Control-3.raw]	418.2105712890625	47.16504468	3.58937530613333	95.3934163533333	91.80404104719996	8165376.5	6.287695260801033E8	2	7966	0.17334437263214397	0.5058949958112817	0.03684094753359811	418.2005920410156	418.2205505371094
853	418.2208251953125	29.248043888					1	DETECTED	418.2208 m/z @29.25 [151020OFc1_NvH-0949-Control-3.raw]	418.2208251953125	29.248043888	3.68452441146667	98.633848	94.94932358853333	3680261.25	6.480578598991473E8	2	7966	0.31792129438653305	4.8613087671547905	0.023215885855346716	418.2205810546875	418.2266845703125
854	418.2366943359375	38.2394453381333					1	DETECTED	418.2367 m/z @38.24 [151020OFc1_NvH-0949-Control-3.raw]	418.2366943359375	38.2394453381333	3.54169079626667	99.2626115624	95.72092076613333	1.6760626E7	1.0060488139818443E9	2	7966	3.14347014332332	0.5176165808357224	0.07142989790783963	418.2267150878906	418.2466735839844
855	418.2474060058594	16.2219155112					1	DETECTED	418.2474 m/z @16.22 [151020OFc1_NvH-0949-Control-3.raw]	418.2474060058594	16.2219155112	5.51196236133333	94.9909024122667	89.47894005093337	430238.90625	3.457742536786001E8	0	7966	0.10108485472123618	0.5342717947276509	1.564760887502294	418.24676513671875	418.2482604980469
856	418.2582702636719	33.5079995010667					1	DETECTED	418.2583 m/z @33.51 [151020OFc1_NvH-0949-Control-3.raw]	418.2582702636719	33.5079995010667	3.75412344986667	92.5038705242667	88.74974707440003	893259.375	3.661470297912404E8	3	7966	5.737811457039371	0.5030657230517466	1.211769405145521	418.248291015625	418.26812744140625
857	418.27996826171875	91.3184798165333					1	DETECTED	418.2800 m/z @91.32 [151020OFc1_NvH-0949-Control-3.raw]	418.27996826171875	91.3184798165333	4.34524007066667	98.349009612	94.00376954133333	118246.46875	3.5737646229889435E8	0	7966	0.6781995062345345	0.5404292281132161	0.010941128068811926	418.2703857421875	418.2889709472656
858	418.3166809082031	92.0618132448					1	DETECTED	418.3167 m/z @92.06 [151020OFc1_NvH-0949-Control-3.raw]	418.3166809082031	92.0618132448	66.6654154637333	94.5775278696	27.912112405866708	95280.3828125	9.97083229765445E7	0	7966	1.6442333529735578	0.5495289656132943	0.032117860876355354	418.3085021972656	418.3172607421875
859	418.3800964355469	26.0798572016					1	DETECTED	418.3801 m/z @26.08 [151020OFc1_NvH-0949-Control-3.raw]	418.3800964355469	26.0798572016	3.6180546816	94.2640501213333	90.6459954397333	549066.25	3.33910323994972E8	0	7966	0.07787992199977367	1.9655534997314328	0.0013152815005652945	418.370361328125	418.38995361328125
860	418.4331359863281	37.6956221146667					1	DETECTED	418.4331 m/z @37.70 [151020OFc1_NvH-0949-Control-3.raw]	418.4331359863281	37.6956221146667	4.12152784346667	94.2338858845333	90.11235804106663	323230.75	3.421111966794134E8	0	7966	0.11920286036647809	1.341992390221608	1.6839847804432155	418.42327880859375	418.4346618652344
861	418.4455871582031	23.4851427210667					1	DETECTED	418.4456 m/z @23.49 [151020OFc1_NvH-0949-Control-3.raw]	418.4455871582031	23.4851427210667	3.918926372	97.0547412218667	93.1358148498667	437351.625	3.466806700096643E8	0	7966	4.998462364138813	2.9417084635995794	0.024358796975753143	418.4360046386719	418.4555358886719
862	418.458251953125	25.9635808826667					1	DETECTED	418.4583 m/z @25.96 [151020OFc1_NvH-0949-Control-3.raw]	418.458251953125	25.9635808826667	4.8164574208	78.0209588797333	73.2045014589333	323000.1875	3.1031599516644704E8	0	7966	0.3624856873507234	2.12703554864291	0.024897598824768424	418.45562744140625	418.4613037109375
863	418.4713134765625	37.5984711013333					1	DETECTED	418.4713 m/z @37.60 [151020OFc1_NvH-0949-Control-3.raw]	418.4713134765625	37.5984711013333	3.8965289784	98.9164906381333	95.0199616597333	1070672.25	3.564738908184754E8	0	7966	0.0923821432330314	0.8440676083122362	1.1616260041580162	418.4613342285156	418.481201171875
864	418.4854736328125	28.1120112189333					1	DETECTED	418.4855 m/z @28.11 [151020OFc1_NvH-0949-Control-3.raw]	418.4854736328125	28.1120112189333	4.27236575573333	97.6226217866667	93.35025603093337	660278.875	4.14063978395739E8	0	7966	2.0932224725987894	2.901892331547917	0.7157786482692606	418.48138427734375	418.4953918457031
865	418.4998474121094	11.1828375749333					1	DETECTED	418.4998 m/z @11.18 [151020OFc1_NvH-0949-Control-3.raw]	418.4998474121094	11.1828375749333	3.75412344986667	99.5810767565333	95.82695330666664	225416.734375	3.1575661292879885E8	0	7966	4.983772434395815	266.2612076598698	0.16379441059744326	418.4954833984375	418.5097961425781
866	418.5113525390625	34.1903415264					1	DETECTED	418.5114 m/z @34.19 [151020OFc1_NvH-0949-Control-3.raw]	418.5113525390625	34.1903415264	4.22880151866667	59.629960516	55.401158997333326	111964.4375	2.0388686856080222E8	0	7966	45.999701427781304	0.9245379073144074	1.2371876611702097	418.51007080078125	418.5201416015625
867	418.5302429199219	13.9424681834667					1	DETECTED	418.5302 m/z @13.94 [151020OFc1_NvH-0949-Control-3.raw]	418.5302429199219	13.9424681834667	3.8965289784	99.1771232224	95.280594244	1554061.75	3.5989699955056304E8	0	7966	0.15516330650920906	0.5212231601739792	0.9749913941722828	418.52044677734375	418.533447265625
868	418.54345703125	25.5915457165333					1	DETECTED	418.5435 m/z @25.59 [151020OFc1_NvH-0949-Control-3.raw]	418.54345703125	25.5915457165333	3.88541838746667	99.2719508077333	95.38653242026663	3412710.0	4.8095436691646963E8	3	7966	21.566446148283646	1.4041169353909881	0.06739017829639772	418.5334777832031	418.55322265625
869	418.563232421875	27.8653516133333					1	DETECTED	418.5632 m/z @27.87 [151020OFc1_NvH-0949-Control-3.raw]	418.563232421875	27.8653516133333	3.7431650992	96.4238587453333	92.6806936461333	3532016.75	5.2529037946058667E8	3	7966	0.19240707300080118	0.7450308409334045	0.13262039369400985	418.5533142089844	418.5731506347656
870	418.57647705078125	20.3759928584					1	DETECTED	418.5765 m/z @20.38 [151020OFc1_NvH-0949-Control-3.raw]	418.57647705078125	20.3759928584	3.60847114906667	96.2515712048	92.64310005573333	1883037.375	4.090096258907428E8	0	7966	3.6503191073387633	0.5222109102180266	1.2101397483745657	418.5732727050781	418.5864562988281
871	418.59381103515625	34.0912025992					1	DETECTED	418.5938 m/z @34.09 [151020OFc1_NvH-0949-Control-3.raw]	418.59381103515625	34.0912025992	3.80865848986667	80.7053346314667	76.89667614160003	819519.0	3.7908172541523194E8	0	7966	0.04572731976055877	1.5128863063836424	0.006790062061867032	418.58648681640625	418.6036376953125
872	418.68792724609375	20.8856785088					1	DETECTED	418.6879 m/z @20.89 [151020OFc1_NvH-0949-Control-3.raw]	418.68792724609375	20.8856785088	5.3588450544	49.0136510138667	43.6548059594667	322026.65625	1.772468178380792E8	0	7966	17.012326821260945	1.405785863797482	129.4096362486721	418.68072509765625	418.6882629394531
873	418.6983642578125	16.6541146629333					1	DETECTED	418.6984 m/z @16.65 [151020OFc1_NvH-0949-Control-3.raw]	418.6983642578125	16.6541146629333	4.03700384133333	98.7225197293333	94.68551588799997	452999.53125	3.486116554263163E8	2	7966	0.18072752135032744	0.6142648134085936	0.2867068836036021	418.68841552734375	418.70599365234375
874	418.7160339355469	21.6844804709333					1	DETECTED	418.7160 m/z @21.68 [151020OFc1_NvH-0949-Control-3.raw]	418.7160339355469	21.6844804709333	2.29951279706667	98.8980176042667	96.59850480720003	5626084.5	5.1717097100583035E8	2	7966	7.095084899089247	0.5579007281936789	0.4559900042030089	418.7060546875	418.7190856933594
875	418.7290954589844	19.7345813168					1	DETECTED	418.7291 m/z @19.73 [151020OFc1_NvH-0949-Control-3.raw]	418.7290954589844	19.7345813168	3.765371528	99.7561179693333	95.9907464413333	1.9027054E7	1.0307070438582217E9	2	7966	0.25847717460050035	39.219354678238965	51.54696352534755	418.7191162109375	418.73907470703125
876	418.74749755859375	30.9097141421333					1	DETECTED	418.7475 m/z @30.91 [151020OFc1_NvH-0949-Control-3.raw]	418.74749755859375	30.9097141421333	3.90808230453333	99.6549005856	95.74681828106668	2456611.75	4.553753395688162E8	2	7966	4.405272070422821	0.5157669867883067	0.04471533160490196	418.7391052246094	418.7484436035156
877	418.7584533691406	18.1763469861333					1	DETECTED	418.7585 m/z @18.18 [151020OFc1_NvH-0949-Control-3.raw]	418.7584533691406	18.1763469861333	4.49633192693333	99.7926052850667	95.29627335813336	2855445.0	3.8985195390417165E8	2	7966	0.17401594927220287	1.15824087494522	0.842199429755124	418.74853515625	418.76654052734375
878	418.7877502441406	29.4513287338667					1	DETECTED	418.7878 m/z @29.45 [151020OFc1_NvH-0949-Control-3.raw]	418.7877502441406	29.4513287338667	2.392344964	98.1295784568	95.7372334928	120952.7421875	3.605130843714999E8	2	7966	93.84014906574271	1.8786808545230875	2.742541656113288	418.7817077636719	418.7972717285156
879	418.85400390625	19.3659688197333					1	DETECTED	418.8540 m/z @19.37 [151020OFc1_NvH-0949-Control-3.raw]	418.85400390625	19.3659688197333	0.4356437696	99.9769321117333	99.5412883421333	164225.828125	3.3706126991400594E8	3	7966	15.07630757294684	3.1737339536940192	5.330840827480659	418.8441467285156	418.8546142578125
880	418.8647766113281	13.8910399824					1	DETECTED	418.8648 m/z @13.89 [151020OFc1_NvH-0949-Control-3.raw]	418.8647766113281	13.8910399824	0.171077907466667	99.9952614456	99.82418353813333	577105.875	3.1075353153895867E8	0	7966	1.4225595672310387	0.6957370883400281	0.5991205153512973	418.8551025390625	418.86773681640625
881	418.8777770996094	25.6281459730667					1	DETECTED	418.8778 m/z @25.63 [151020OFc1_NvH-0949-Control-3.raw]	418.8777770996094	25.6281459730667	0.008506896	99.9033063032	99.8947994072	2025254.375	4.985334932640185E8	3	7966	2.4308650006608836	0.6361631411274621	0.02054311196635335	418.8678283691406	418.8876647949219
882	418.8976745605469	27.9122941730667					1	DETECTED	418.8977 m/z @27.91 [151020OFc1_NvH-0949-Control-3.raw]	418.8976745605469	27.9122941730667	0.008506896	99.9033063032	99.8947994072	2301847.75	4.159162238778414E8	0	7966	0.17270103174816143	0.6251606903119075	0.5432158804938146	418.8877258300781	418.8978576660156
883	418.90789794921875	26.0549551813333					1	DETECTED	418.9079 m/z @26.05 [151020OFc1_NvH-0949-Control-3.raw]	418.90789794921875	26.0549551813333	0.008506896	99.4704845269333	99.4619776309333	5647364.0	5.313916167491669E8	3	7966	0.28767237538031054	0.5783327656872369	1.9452942695418773	418.8979187011719	418.9178771972656
884	418.91839599609375	24.3502750544					1	DETECTED	418.9184 m/z @24.35 [151020OFc1_NvH-0949-Control-3.raw]	418.91839599609375	24.3502750544	0.0193698248	99.9214997770667	99.9021299522667	940209.1875	3.512122179264169E8	0	7966	0.0452497116388173	4.096526746907219	0.03271593849166042	418.9179382324219	418.9283752441406
885	418.9288330078125	34.0820194245333					1	DETECTED	418.9288 m/z @34.08 [151020OFc1_NvH-0949-Control-3.raw]	418.9288330078125	34.0820194245333	0.008506896	99.6917647018667	99.6832578058667	546642.75	4.125327261486973E8	0	7966	19.939382382690273	2.1143507966518444	3.2553964537619495	418.9285583496094	418.9383239746094
886	418.9446716308594	38.9403554704					1	DETECTED	418.9447 m/z @38.94 [151020OFc1_NvH-0949-Control-3.raw]	418.9446716308594	38.9403554704	0.008506896	96.8066104917333	96.7981035957333	129195.15625	3.5335340631849843E8	0	7966	83.79415302300963	1.25485654569395	1.5075353347476261	418.9390869140625	418.9447326660156
887	418.9548645019531	22.9282453122667					1	DETECTED	418.9549 m/z @22.93 [151020OFc1_NvH-0949-Control-3.raw]	418.9548645019531	22.9282453122667	0.008506896	99.8757089208	99.8672020248	423150.5	3.3870018676090705E8	0	7966	11.523286785154003	4.802767342545937	0.07454817121414183	418.9450378417969	418.9567565917969
888	418.96697998046875	31.3834126904					1	DETECTED	418.9670 m/z @31.38 [151020OFc1_NvH-0949-Control-3.raw]	418.96697998046875	31.3834126904	0.008506896	99.0832507264	99.0747438304	1436482.375	3.852616481436424E8	0	7966	15.462303161984675	1.0310240380020024	0.38430409553499767	418.95703125	418.9769592285156
889	418.9811706542969	14.773639912					1	DETECTED	418.9812 m/z @14.77 [151020OFc1_NvH-0949-Control-3.raw]	418.9811706542969	14.773639912	0.008506896	99.7193434253333	99.7108365293333	281819.25	3.4668855464309967E8	0	7966	17.571475768359353	0.5088928808680528	0.0801678262510479	418.9771728515625	418.9896240234375
890	418.999755859375	33.189048756					1	DETECTED	418.9998 m/z @33.19 [151020OFc1_NvH-0949-Control-3.raw]	418.999755859375	33.189048756	0.008506896	99.2150310392	99.2065241432	420930.21875	3.5583620420157737E8	0	7966	2.134537864240194	1.9043415461810664	0.006555131225457696	418.9899597167969	419.0094299316406
891	419.1081848144531	46.5533103272					1	DETECTED	419.1082 m/z @46.55 [151020OFc1_NvH-0949-Control-3.raw]	419.1081848144531	46.5533103272	46.5533103272	97.1752313733333	50.6219210461333	102187.96875	1.794038795375357E8	0	7966	46.97863526955641	null	null	419.10028076171875	419.11322021484375
892	419.1681823730469	39.195696612					1	DETECTED	419.1682 m/z @39.20 [151020OFc1_NvH-0949-Control-3.raw]	419.1681823730469	39.195696612	7.0190699184	94.473279444	87.45420952559999	167825.578125	4.365669351716626E8	0	7966	85.06289865004068	1.3102983638353773	1.6467520984446817	419.1583557128906	419.17431640625
893	419.1844787597656	14.7394617453333					1	DETECTED	419.1845 m/z @14.74 [151020OFc1_NvH-0949-Control-3.raw]	419.1844787597656	14.7394617453333	3.77631085946667	94.5285517034667	90.75224084400003	291058.15625	3.363685973714096E8	0	7966	0.04021226637257058	0.5283312238278154	0.06828471740288519	419.174560546875	419.1944274902344
894	419.20526123046875	22.9835259557333					1	DETECTED	419.2053 m/z @22.98 [151020OFc1_NvH-0949-Control-3.raw]	419.20526123046875	22.9835259557333	2.1984095232	99.6824939866667	97.4840844634667	2606501.25	4.46565561619551E8	4	7966	0.23661769458432858	26.920434765294747	3.869452674555985	419.1952819824219	419.2059326171875
895	419.2159423828125	37.4072715032					1	DETECTED	419.2159 m/z @37.41 [151020OFc1_NvH-0949-Control-3.raw]	419.2159423828125	37.4072715032	3.07679550773333	99.8479002994667	96.77110479173336	5559501.5	5.645879570762761E8	2	7966	22.610235925644403	0.5078950188948502	0.01611892545168941	419.2059631347656	419.2168884277344
896	419.2268981933594	24.4179007541333					1	DETECTED	419.2269 m/z @24.42 [151020OFc1_NvH-0949-Control-3.raw]	419.2268981933594	24.4179007541333	0.670893214933333	99.7561179693333	99.08522475439997	3.9800128E7	1.3685039247372513E9	2	7966	0.1995854341481298	0.5625892670369848	1.5002323226983592	419.2169189453125	419.23687744140625
897	419.2467041015625	35.44741418					1	DETECTED	419.2467 m/z @35.45 [151020OFc1_NvH-0949-Control-3.raw]	419.2467041015625	35.44741418	3.57984438613333	99.3194459912	95.73960160506667	2.8804236E7	1.3286902808909922E9	3	7966	6.7321686031933154	0.5192441714996651	1.2212094393396862	419.2369079589844	419.2562255859375
898	419.26019287109375	18.1470102269333					1	DETECTED	419.2602 m/z @18.15 [151020OFc1_NvH-0949-Control-3.raw]	419.26019287109375	18.1470102269333	4.8164574208	96.6145479613333	91.7980905405333	1236806.5	4.029426019332774E8	0	7966	0.10737051677304876	0.9350508037922799	2.4774722216337968	419.2567443847656	419.2700500488281
899	419.27130126953125	31.4377206850667					1	DETECTED	419.2713 m/z @31.44 [151020OFc1_NvH-0949-Control-3.raw]	419.27130126953125	31.4377206850667	3.83920793706667	97.5044858125333	93.66527787546663	105974.8203125	3.2308516370793545E8	0	7966	70.35215262181163	1.6969261845867805	2.186907341705346	419.2707214355469	419.28125
900	419.31549072265625	92.193094648					1	DETECTED	419.3155 m/z @92.19 [151020OFc1_NvH-0949-Control-3.raw]	419.31549072265625	92.193094648	0.008506896	99.9952614456	99.9867545496	422865.34375	4.00734368338298E8	2	7966	2.5553995505711953	0.5094914355774646	0.02260272952846179	419.3132019042969	419.3189697265625
901	419.4208679199219	25.23259348					1	DETECTED	419.4209 m/z @25.23 [151020OFc1_NvH-0949-Control-3.raw]	419.4208679199219	25.23259348	2.6615668848	97.73232516	95.0707582752	267505.21875	3.6842253363095576E8	0	7966	24.8740824064574	2.3848567231103597	3.7517152324883614	419.4110107421875	419.4219665527344
902	419.443115234375	24.1472648186667					1	DETECTED	419.4431 m/z @24.15 [151020OFc1_NvH-0949-Control-3.raw]	419.443115234375	24.1472648186667	6.5295068776	57.1264272162667	50.5969203386667	253307.421875	2.0900419646818292E8	0	7966	0.258894565653641	1.4359636597323806	6.244679325223057E-4	419.44281005859375	419.44580078125
903	419.455810546875	22.9421287952					1	DETECTED	419.4558 m/z @22.94 [151020OFc1_NvH-0949-Control-3.raw]	419.455810546875	22.9421287952	1.85964284826667	99.7652307005333	97.90558785226662	2315872.5	3.5833174212772316E8	0	7966	0.10896338822934482	1.2029636712407286	0.23953183365024233	419.4458312988281	419.4657897949219
904	419.4674072265625	19.2586431930667					1	DETECTED	419.4674 m/z @19.26 [151020OFc1_NvH-0949-Control-3.raw]	419.4674072265625	19.2586431930667	3.67431846	98.1295784568	94.45525999680001	297030.75	3.629394545251772E8	0	7966	14.770614646949	4.0982714338931245	0.35074278777617873	419.4658203125	419.4773864746094
905	419.4845275878906	20.7732803381333					1	DETECTED	419.4845 m/z @20.77 [151020OFc1_NvH-0949-Control-3.raw]	419.4845275878906	20.7732803381333	3.7336761264	99.2150310392	95.4813549128	295191.3125	4.0996970403612316E8	0	7966	4.883344852093643	4.869298178720121	16.769622076891736	419.4774169921875	419.4942321777344
906	419.5109558105469	26.5152227605333					1	DETECTED	419.5110 m/z @26.52 [151020OFc1_NvH-0949-Control-3.raw]	419.5109558105469	26.5152227605333	2.62396924266667	93.4499350050667	90.82596576240003	332790.75	3.501901365875368E8	0	7966	11.827492553229861	2.2433169981576833	5.767363166347226	419.5015869140625	419.52093505859375
907	419.5252685546875	31.8277891285333					1	DETECTED	419.5253 m/z @31.83 [151020OFc1_NvH-0949-Control-3.raw]	419.5252685546875	31.8277891285333	3.4463769592	98.3673633018667	94.92098634266671	287190.5	3.506498184379435E8	0	7966	90.46757055617056	1.9011950072874062	3.8366014449873265	419.5209655761719	419.52838134765625
908	419.53839111328125	10.2234710610667					1	DETECTED	419.5384 m/z @10.22 [151020OFc1_NvH-0949-Control-3.raw]	419.53839111328125	10.2234710610667	4.45576204746667	99.1677874850667	94.71202543760003	1718277.375	3.852559776809915E8	3	7966	0.17443299129947043	5.379326962986731	6.832992188641054	419.5284118652344	419.54833984375
909	419.5505065917969	20.0587551602667					1	DETECTED	419.5505 m/z @20.06 [151020OFc1_NvH-0949-Control-3.raw]	419.5505065917969	20.0587551602667	4.1439212904	97.6954773301333	93.5515560397333	729630.625	3.056469249037807E8	0	7966	0.11727281932965639	0.6231811667499225	0.006513673175385469	419.54840087890625	419.5524597167969
910	419.5625	35.7311319458667					1	DETECTED	419.5625 m/z @35.73 [151020OFc1_NvH-0949-Control-3.raw]	419.5625	35.7311319458667	3.850908096	98.4503102568	94.5994021608	1939871.5	4.4762584743553865E8	0	7966	0.2392740218691216	1.0023787086077596	0.4080566995235661	419.5525207519531	419.57086181640625
911	419.58087158203125	35.44741418					1	DETECTED	419.5809 m/z @35.45 [151020OFc1_NvH-0949-Control-3.raw]	419.58087158203125	35.44741418	3.92986533253333	99.8572126818667	95.92734734933337	2.0664212E7	8.208006267681991E8	3	7966	0.28407984283934695	1.0987369483055867	44.38997918215511	419.5708923339844	419.5908508300781
912	419.5933532714844	30.974532336					1	DETECTED	419.5934 m/z @30.97 [151020OFc1_NvH-0949-Control-3.raw]	419.5933532714844	30.974532336	4.86665905946667	86.4142529437333	81.54759388426663	271298.25	3.3044198482271886E8	0	7966	13.07834216873114	1.7871615276999018	3.6141278200427682	419.5909118652344	419.6031494140625
913	419.6789245605469	39.0713314946667					1	DETECTED	419.6789 m/z @39.07 [151020OFc1_NvH-0949-Control-3.raw]	419.6789245605469	39.0713314946667	5.64895859786667	94.8600538954667	89.21109529760004	377212.78125	4.068365304879433E8	0	7966	55.8445534600185	1.3422229666018608	1.690208330429035	419.67010498046875	419.6789855957031
914	419.6895446777344	32.637959228					1	DETECTED	419.6895 m/z @32.64 [151020OFc1_NvH-0949-Control-3.raw]	419.6895446777344	32.637959228	3.5701901976	99.0832507264	95.5130605288	1201330.375	3.548772403756672E8	0	7966	0.06784259432338047	0.5080074804858393	0.24570580242339063	419.6798400878906	419.69720458984375
915	419.7073059082031	22.9835259557333					1	DETECTED	419.7073 m/z @22.98 [151020OFc1_NvH-0949-Control-3.raw]	419.7073059082031	22.9835259557333	3.951337856	99.2150310392	95.2636931832	1305355.625	3.83456524152401E8	4	7966	23.090900760404686	1.404151063364676	3.6988911015410024	419.69732666015625	419.70745849609375
916	419.71746826171875	37.4185901349333					1	DETECTED	419.7175 m/z @37.42 [151020OFc1_NvH-0949-Control-3.raw]	419.71746826171875	37.4185901349333	3.0956209208	99.3098089576	96.2141880368	2815261.0	4.91024884354352E8	2	7966	12.30126356484773	0.5326427066092051	0.0252003740900977	419.7074890136719	419.7181091308594
917	419.7281188964844	24.4043076949333					1	DETECTED	419.7281 m/z @24.40 [151020OFc1_NvH-0949-Control-3.raw]	419.7281188964844	24.4043076949333	3.71360547466667	96.6055105373333	92.89190506266664	1.6484111E7	9.003517428645662E8	2	7966	0.19624198341887222	10.241664188831718	0.056147085509612005	419.7181396484375	419.73809814453125
918	419.7413330078125	26.3804365872					1	DETECTED	419.7413 m/z @26.38 [151020OFc1_NvH-0949-Control-3.raw]	419.7413330078125	26.3804365872	4.9356921248	94.7921343184	89.8564421936	768660.8125	4.126715204566549E8	0	7966	0.09148257604817189	0.5082382430243308	0.5889189046893202	419.7381286621094	419.745361328125
919	419.75537109375	24.5427749178667					1	DETECTED	419.7554 m/z @24.54 [151020OFc1_NvH-0949-Control-3.raw]	419.75537109375	24.5427749178667	3.49379951413333	95.2123769272	91.71857741306667	1.9424916E7	7.406209881490673E8	2	7966	0.22466683393738407	24.572872375152674	125.56117339262195	419.7453918457031	419.7653503417969
920	419.7703857421875	13.3679145074667					1	DETECTED	419.7704 m/z @13.37 [151020OFc1_NvH-0949-Control-3.raw]	419.7703857421875	13.3679145074667	6.14704666053333	95.503173456	89.35612679546666	303807.09375	3.6131773381995285E8	0	7966	0.26972077117094706	0.569001813778701	0.6543184237187699	419.765380859375	419.77947998046875
921	419.7907409667969	40.123783952					1	DETECTED	419.7907 m/z @40.12 [151020OFc1_NvH-0949-Control-3.raw]	419.7907409667969	40.123783952	4.1439212904	96.4057507922667	92.2618295018667	566781.4375	3.2849742464116067E8	0	7966	0.15367017483049494	1.3740487342747274	0.2859600776651609	419.7808837890625	419.8004150390625
922	419.81134033203125	21.8529157424					1	DETECTED	419.8113 m/z @21.85 [151020OFc1_NvH-0949-Control-3.raw]	419.81134033203125	21.8529157424	1.09175737546667	98.2666667370667	97.17490936160003	260105.25	3.432980853745008E8	0	7966	0.28884034743163056	3.0817852004024284	6.3077120306588474	419.8021545410156	419.8212585449219
923	419.84564208984375	26.2412631533333					1	DETECTED	419.8456 m/z @26.24 [151020OFc1_NvH-0949-Control-3.raw]	419.84564208984375	26.2412631533333	0.120789331466667	99.8111759613333	99.69038662986664	380666.34375	3.67448199443419E8	0	7966	32.70975152937168	2.9064740497824513	0.017439957966334938	419.8360290527344	419.8555908203125
924	419.872802734375	10.2333797016					1	DETECTED	419.8728 m/z @10.23 [151020OFc1_NvH-0949-Control-3.raw]	419.872802734375	10.2333797016	0.008506896	99.7561179693333	99.7476110733333	1014649.25	4.2452636798152363E8	0	7966	22.596773070272715	1.588296147413302	0.46581344943993963	419.8628234863281	419.88043212890625
925	419.89044189453125	36.674491856					1	DETECTED	419.8904 m/z @36.67 [151020OFc1_NvH-0949-Control-3.raw]	419.89044189453125	36.674491856	0.008506896	99.1771232224	99.1686163264	7076224.5	6.446036974462045E8	3	7966	0.2614553273180391	2.2736271084694413	0.02379657742200169	419.8804931640625	419.9004211425781
926	419.9039001464844	31.8394244994667					1	DETECTED	419.9039 m/z @31.84 [151020OFc1_NvH-0949-Control-3.raw]	419.9039001464844	31.8394244994667	0.0295091650666667	98.9532861336	98.92377696853333	996621.125	3.5976462903063124E8	3	7966	29.938909996591505	1.2175700221566808	0.9289613298009695	419.90045166015625	419.9051818847656
927	419.91522216796875	35.4617937701333					1	DETECTED	419.9152 m/z @35.46 [151020OFc1_NvH-0949-Control-3.raw]	419.91522216796875	35.4617937701333	0.008506896	99.9214997770667	99.9129928810667	8206134.0	5.470643744686786E8	3	7966	0.24776151399359492	1.3368816695262038	1.215458132336601	419.9052734375	419.9251708984375
928	419.9300842285156	41.7538884008					1	DETECTED	419.9301 m/z @41.75 [151020OFc1_NvH-0949-Control-3.raw]	419.9300842285156	41.7538884008	0.0497027997333333	99.9769321117333	99.92722931199997	607074.375	3.822540603862827E8	3	7966	26.320033593741638	1.5847603850868546	0.0058854752606169085	419.92523193359375	419.9400634765625
929	419.94415283203125	26.5716135314667					1	DETECTED	419.9442 m/z @26.57 [151020OFc1_NvH-0949-Control-3.raw]	419.94415283203125	26.5716135314667	0.008506896	97.2935488248	97.2850419288	87348.8515625	3.03293494756833E8	0	7966	85.59118396104103	1.8487252756058683	2.6913631868269237	419.9401550292969	419.9451599121094
930	419.95526123046875	46.1269860352					1	DETECTED	419.9553 m/z @46.13 [151020OFc1_NvH-0949-Control-3.raw]	419.95526123046875	46.1269860352	0.008506896	99.9769321117333	99.9684252157333	997384.6875	3.667439154306548E8	0	7966	24.724742093113772	0.5001728403730323	0.0012147779034892415	419.9453125	419.9652099609375
931	419.9669494628906	33.0461335944					1	DETECTED	419.9669 m/z @33.05 [151020OFc1_NvH-0949-Control-3.raw]	419.9669494628906	33.0461335944	0.2287461744	99.8940499736	99.6653037992	510288.375	3.281963140525642E8	0	7966	0.17885763413241307	1.4348086823776056	0.013336436895092854	419.9653015136719	419.96990966796875
932	419.97991943359375	23.5236429157333					1	DETECTED	419.9799 m/z @23.52 [151020OFc1_NvH-0949-Control-3.raw]	419.97991943359375	23.5236429157333	0.171077907466667	99.9586491573333	99.78757124986663	706268.75	3.5482881312322843E8	4	7966	4.86446186993571	0.5124371825654604	0.8558511560257377	419.9699401855469	419.9808044433594
933	419.99090576171875	29.8999359053333					1	DETECTED	419.9909 m/z @29.90 [151020OFc1_NvH-0949-Control-3.raw]	419.99090576171875	29.8999359053333	0.0295091650666667	99.3194459912	99.28993682613333	1443611.125	3.9384376889142406E8	0	7966	0.07536595486831388	0.51557425918567	0.008459123590522206	419.98095703125	420.0007629394531
934	420.0452575683594	18.1763469861333					1	DETECTED	420.0453 m/z @18.18 [151020OFc1_NvH-0949-Control-3.raw]	420.0452575683594	18.1763469861333	0.307378939733333	98.1937110144	97.88633207466665	209826.4375	3.5204657519712794E8	0	7966	44.298330794909354	3.2932201312581637	0.01071324722759583	420.035400390625	420.0550537109375
935	420.1808776855469	38.9749555154667					1	DETECTED	420.1809 m/z @38.97 [151020OFc1_NvH-0949-Control-3.raw]	420.1808776855469	38.9749555154667	1.56059616346667	98.477854012	96.91725784853332	165167.28125	3.7022672401862293E8	0	7966	76.50359931887384	1.3852643398368063	1.8981262092727529	420.1709289550781	420.1855163574219
936	420.1955871582031	29.2010647634667					1	DETECTED	420.1956 m/z @29.20 [151020OFc1_NvH-0949-Control-3.raw]	420.1955871582031	29.2010647634667	3.83920793706667	95.138304892	91.29909695493332	624254.4375	3.5714678974578315E8	0	7966	0.13511683746071412	2.612836968877898	0.31510391500304785	420.1856994628906	420.1961364746094
937	420.2061462402344	9.97683269226667					1	DETECTED	420.2061 m/z @9.98 [151020OFc1_NvH-0949-Control-3.raw]	420.2061462402344	9.97683269226667	1.6528343904	98.6153460277333	96.9625116373333	1024836.5625	4.2633122490232164E8	3	7966	27.204781434780312	1.447732334148461	1.8068319593625974	420.1962890625	420.20965576171875
938	420.21966552734375	34.1519165898667					1	DETECTED	420.2197 m/z @34.15 [151020OFc1_NvH-0949-Control-3.raw]	420.21966552734375	34.1519165898667	3.06725219866667	95.9656036962667	92.89835149760003	8073507.0	7.10876332956543E8	4	7966	0.21872609046579328	0.7759806364183194	0.5558170812315697	420.209716796875	420.220703125
939	420.230712890625	33.6272336925333					1	DETECTED	420.2307 m/z @33.63 [151020OFc1_NvH-0949-Control-3.raw]	420.230712890625	33.6272336925333	3.78707960053333	98.652249456	94.86516985546668	1.6881574E7	1.2225536342592287E9	2	7966	13.5035597033186	1.0218326087337015	0.08386396163287298	420.2207336425781	420.2406921386719
940	420.2420349121094	30.623657416					1	DETECTED	420.2420 m/z @30.62 [151020OFc1_NvH-0949-Control-3.raw]	420.2420349121094	30.623657416	3.7336761264	96.0291116850667	92.2954355586667	1599725.125	4.483155419191428E8	3	7966	0.15381818700412708	26.22167855733266	26.725215686943844	420.2407531738281	420.2471008300781
941	420.2571105957031	24.5427749178667					1	DETECTED	420.2571 m/z @24.54 [151020OFc1_NvH-0949-Control-3.raw]	420.2571105957031	24.5427749178667	3.850908096	95.7205606962667	91.8696526002667	8321919.0	5.81525892506539E8	3	7966	0.23309744811928823	1.1203634803257314	66.65859955705702	420.24713134765625	420.26654052734375
942	420.2710876464844	29.248043888					1	DETECTED	420.2711 m/z @29.25 [151020OFc1_NvH-0949-Control-3.raw]	420.2710876464844	29.248043888	6.06596249093333	92.0075428616	85.94158037066667	306644.0625	3.254430056889435E8	0	7966	2.0830834461283274	2.4690712865242186	3.847445822318364	420.267333984375	420.28082275390625
943	420.28167724609375	47.5706962997333					1	DETECTED	420.2817 m/z @47.57 [151020OFc1_NvH-0949-Control-3.raw]	420.28167724609375	47.5706962997333	5.51196236133333	92.1666761794667	86.65471381813337	109114.015625	3.175401490273691E8	0	7966	86.5202911329764	1.0304597027123834	1.060415878605424	420.28167724609375	420.28302001953125
944	420.2930603027344	40.1659084304					1	DETECTED	420.2931 m/z @40.17 [151020OFc1_NvH-0949-Control-3.raw]	420.2930603027344	40.1659084304	3.80865848986667	97.8051051917333	93.99644670186663	364340.21875	3.087251039979382E8	0	7966	23.9461293326073	1.191388633457234	1.385212828585868	420.2835998535156	420.2992858886719
945	420.3186340332031	92.4668333597333					1	DETECTED	420.3186 m/z @92.47 [151020OFc1_NvH-0949-Control-3.raw]	420.3186340332031	92.4668333597333	0.008506896	99.9952614456	99.9867545496	128923.09375	3.300795398319077E8	0	7966	7.377572824834374	0.519151381020363	0.08251288591067484	420.3121643066406	420.321044921875
946	420.33148193359375	91.2376099197333					1	DETECTED	420.3315 m/z @91.24 [151020OFc1_NvH-0949-Control-3.raw]	420.33148193359375	91.2376099197333	90.1013418376	97.4671988328	7.365856995199991	128626.4140625	6870761.937962803	0	7966	0.35458233182988863	3.2412496271878393	2.0185740432230777	420.3306579589844	420.33984375
947	420.4477844238281	26.5008422821333					1	DETECTED	420.4478 m/z @26.50 [151020OFc1_NvH-0949-Control-3.raw]	420.4477844238281	26.5008422821333	3.23698361706667	95.4025891154667	92.16560549840003	552420.8125	3.8936547692059773E8	0	7966	5.129761173656039	3.0503789413107367	7.974326277974262	420.43804931640625	420.457763671875
948	420.458984375	7.46243180773333					1	DETECTED	420.4590 m/z @7.46 [151020OFc1_NvH-0949-Control-3.raw]	420.458984375	7.46243180773333	3.20854440266667	31.6831864290667	28.47464202640003	347491.84375	9.016271009620199E7	0	7966	0.04963275061500827	0.5337893373579031	1.638280550029057	420.45782470703125	420.4598693847656
949	420.4698791503906	45.5057704829333					1	DETECTED	420.4699 m/z @45.51 [151020OFc1_NvH-0949-Control-3.raw]	420.4698791503906	45.5057704829333	4.06828240906667	97.8466129786667	93.77833056960003	2450578.25	4.423758805134068E8	0	7966	22.777451749963422	0.547922937573316	0.00865089533333307	420.4599304199219	420.4798583984375
950	420.48004150390625	24.2735613064					1	DETECTED	420.4800 m/z @24.27 [151020OFc1_NvH-0949-Control-3.raw]	420.48004150390625	24.2735613064	4.39560801413333	95.3377859549333	90.94217794079997	785276.9375	3.386862253485302E8	0	7966	0.09611024839682258	0.8565727062955519	66.08055094069817	420.47991943359375	420.4898376464844
951	420.4928283691406	29.8999359053333					1	DETECTED	420.4928 m/z @29.90 [151020OFc1_NvH-0949-Control-3.raw]	420.4928283691406	29.8999359053333	3.60847114906667	94.0474153856	90.43894423653333	608227.125	3.33123218063895E8	0	7966	null	2.201845770021946	0.005019964668849148	420.4900817871094	420.5024108886719
952	420.50433349609375	24.4835524509333					1	DETECTED	420.5043 m/z @24.48 [151020OFc1_NvH-0949-Control-3.raw]	420.50433349609375	24.4835524509333	4.10004289813333	92.5447968837333	88.44475398559997	436670.96875	3.977886378395809E8	0	7966	0.13671611684691598	2.1695173188036896	396.53461336563123	420.5029296875	420.51409912109375
953	420.52081298828125	18.6073195410667					1	DETECTED	420.5208 m/z @18.61 [151020OFc1_NvH-0949-Control-3.raw]	420.52081298828125	18.6073195410667	5.162897184	68.7896308725333	63.62673368853329	143589.84375	2.6356575999690327E8	0	7966	63.43855821604008	2.3791677076198	3.791381790720462	420.5146484375	420.5222473144531
954	420.5328369140625	24.7736135256					1	DETECTED	420.5328 m/z @24.77 [151020OFc1_NvH-0949-Control-3.raw]	420.5328369140625	24.7736135256	3.78707960053333	98.8980176042667	95.11093800373337	1899902.75	4.33541285259474E8	0	7966	0.127734988402036	0.5582855792135261	0.0073304211883101645	420.5231018066406	420.54278564453125
955	420.5445251464844	38.7566976824					1	DETECTED	420.5445 m/z @38.76 [151020OFc1_NvH-0949-Control-3.raw]	420.5445251464844	38.7566976824	4.42572217626667	80.7855318581333	76.35980968186662	496271.09375	3.9042368674795884E8	3	7966	47.35099404491358	1.2018284129550973	6.88885749572094	420.5428466796875	420.54461669921875
956	420.5546569824219	48.446892904					1	DETECTED	420.5547 m/z @48.45 [151020OFc1_NvH-0949-Control-3.raw]	420.5546569824219	48.446892904	3.2751186736	99.2719508077333	95.9968321341333	2086679.75	4.4192464979305655E8	3	7966	0.17646415682659722	0.502446270115564	0.08729399387949878	420.5447082519531	420.5552062988281
957	420.5652160644531	33.6170688776					1	DETECTED	420.5652 m/z @33.62 [151020OFc1_NvH-0949-Control-3.raw]	420.5652160644531	33.6170688776	3.71360547466667	98.1387851549333	94.42517968026664	1.1129524E7	7.293948701985778E8	3	7966	0.20267325193677976	0.5295463954338818	0.8434281118031515	420.55523681640625	420.57513427734375
958	420.5777893066406	34.6055096445333					1	DETECTED	420.5778 m/z @34.61 [151020OFc1_NvH-0949-Control-3.raw]	420.5777893066406	34.6055096445333	3.72292177733333	94.6767121858667	90.95379040853338	1526735.875	4.339421504582559E8	3	7966	4.503244577397783	0.6567041001824736	0.09953665025638422	420.57525634765625	420.58758544921875
959	420.59063720703125	44.354454132					1	DETECTED	420.5906 m/z @44.35 [151020OFc1_NvH-0949-Control-3.raw]	420.59063720703125	44.354454132	4.35616279973333	93.3558625850667	88.99969978533338	594366.875	3.593263735410651E8	0	7966	21.480992266810883	1.4149160807343533	0.006200252415244118	420.5878601074219	420.60028076171875
960	420.6983947753906	26.4550066194667					1	DETECTED	420.6984 m/z @26.46 [151020OFc1_NvH-0949-Control-3.raw]	420.6983947753906	26.4550066194667	2.860400564	94.8600538954667	91.9996533314667	378373.65625	3.336104006996313E8	0	7966	0.0914221371154369	2.8209258254923117	0.015617943383466497	420.68865966796875	420.69989013671875
961	420.70989990234375	18.9131948546667					1	DETECTED	420.7099 m/z @18.91 [151020OFc1_NvH-0949-Control-3.raw]	420.70989990234375	18.9131948546667	3.52235549253333	91.9803599112	88.45800441866666	1176672.5	3.7440828915514356E8	4	7966	0.22530175808709174	1.304020392309177	4.196628846557447	420.6999206542969	420.711181640625
962	420.72119140625	38.4768984378667					1	DETECTED	420.7212 m/z @38.48 [151020OFc1_NvH-0949-Control-3.raw]	420.72119140625	38.4768984378667	3.77631085946667	98.7594546474667	94.98314378800002	3949900.0	5.3224254394167405E8	2	7966	4.517573841010076	0.6617403174349392	1.782463017646166	420.7113037109375	420.7288818359375
963	420.7389831542969	19.1693627642667					1	DETECTED	420.7390 m/z @19.17 [151020OFc1_NvH-0949-Control-3.raw]	420.7389831542969	19.1693627642667	3.59896266346667	98.9440506525333	95.34508798906664	5507420.5	5.992506745174066E8	2	7966	0.2137040420338856	0.7479406682836001	1.0564562327162836	420.7290954589844	420.7489318847656
964	420.7582702636719	24.6191070554667					1	DETECTED	420.7583 m/z @24.62 [151020OFc1_NvH-0949-Control-3.raw]	420.7582702636719	24.6191070554667	1.97820156426667	87.5483086045333	85.57010704026663	1740881.625	3.68416351941484E8	2	7966	3.1944949970660446	43.56548820015652	5.414870862412123	420.7489929199219	420.75836181640625
965	420.76837158203125	27.6634209624					1	DETECTED	420.7684 m/z @27.66 [151020OFc1_NvH-0949-Control-3.raw]	420.76837158203125	27.6634209624	5.51196236133333	78.0963956093333	72.58443324799997	2512588.75	3.979182891441931E8	2	7966	0.19291301473011302	0.5295614702919683	0.01671779542142262	420.7583923339844	420.7745361328125
966	420.7862548828125	37.1563181517333					1	DETECTED	420.7863 m/z @37.16 [151020OFc1_NvH-0949-Control-3.raw]	420.7862548828125	37.1563181517333	3.70327212586667	99.8663273394667	96.16305521360002	6160012.5	5.149611545609956E8	2	7966	1.0543092516325814	0.8182798112212376	0.5588584012089292	420.7771911621094	420.79620361328125
967	420.81280517578125	31.7641256205333					1	DETECTED	420.8128 m/z @31.76 [151020OFc1_NvH-0949-Control-3.raw]	420.81280517578125	31.7641256205333	1.15751335866667	99.2435448104	98.08603145173332	301750.09375	3.394052509853724E8	0	7966	0.33591428938897394	1.9229975634710081	2.8433688856937733	420.8033447265625	420.8227233886719
968	420.8582458496094	18.8470380469333					1	DETECTED	420.8582 m/z @18.85 [151020OFc1_NvH-0949-Control-3.raw]	420.8582458496094	18.8470380469333	0.4846454552	99.6640817741333	99.1794363189333	167998.578125	3.410400666798185E8	0	7966	0.03546384644559453	2.700613109742126	9.482392036675337	420.84832763671875	420.8627624511719
969	420.872802734375	14.8757263474667					1	DETECTED	420.8728 m/z @14.88 [151020OFc1_NvH-0949-Control-3.raw]	420.872802734375	14.8757263474667	0.0596192533333333	97.5772144506667	97.51759519733336	2919910.0	4.567648349123927E8	3	7966	0.32388649764585864	0.8533498664881497	0.04423283377150352	420.8628845214844	420.8735046386719
970	420.8835144042969	40.8598568354667					1	DETECTED	420.8835 m/z @40.86 [151020OFc1_NvH-0949-Control-3.raw]	420.8835144042969	40.8598568354667	0.008506896	99.3856912138667	99.3771843178667	6387661.0	4.918397583416594E8	3	7966	0.17739224398329156	1.1335902741676869	0.007489362137595904	420.87353515625	420.89349365234375
971	420.89935302734375	33.6170688776					1	DETECTED	420.8994 m/z @33.62 [151020OFc1_NvH-0949-Control-3.raw]	420.89935302734375	33.6170688776	0.1408876024	99.4981190781333	99.3572314757333	4199884.5	5.164627343890591E8	0	7966	0.2362048738427589	1.057990988525652	3.9083864361052267	420.8935241699219	420.9092102050781
972	420.9125061035156	34.7000021122667					1	DETECTED	420.9125 m/z @34.70 [151020OFc1_NvH-0949-Control-3.raw]	420.9125061035156	34.7000021122667	0.008506896	99.8479002994667	99.8393934034667	1043419.125	3.6747392330858743E8	0	7966	20.596059424129578	0.5073489227710852	5.465318771066182	420.90936279296875	420.9222717285156
973	420.9319763183594	19.9341608309333					1	DETECTED	420.9320 m/z @19.93 [151020OFc1_NvH-0949-Control-3.raw]	420.9319763183594	19.9341608309333	0.008506896	99.3761641477333	99.3676572517333	197458.828125	3.1319875105784166E8	0	7966	24.421874784994532	3.230982684787527	5.443621868078046	420.9226379394531	420.9383850097656
974	420.948486328125	26.5008422821333					1	DETECTED	420.9485 m/z @26.50 [151020OFc1_NvH-0949-Control-3.raw]	420.948486328125	26.5008422821333	0.008506896	99.9861279146667	99.9776210186667	230865.09375	3.422623776879745E8	0	7966	14.796427553178804	2.409526078593961	4.936876423570162	420.9392395019531	420.95037841796875
975	420.96051025390625	18.9316454904					1	DETECTED	420.9605 m/z @18.93 [151020OFc1_NvH-0949-Control-3.raw]	420.96051025390625	18.9316454904	0.008506896	99.32892148	99.320414584	1115769.25	3.886007366046337E8	0	7966	0.2761702250605609	1.3605391229263242	0.12684376412537884	420.9505920410156	420.9704895019531
976	420.9715576171875	45.4095111893333					1	DETECTED	420.9716 m/z @45.41 [151020OFc1_NvH-0949-Control-3.raw]	420.9715576171875	45.4095111893333	0.0193698248	99.8757089208	99.856339096	772832.125	3.6861535435339844E8	0	7966	22.47677869441544	1.2040041143264921	0.01426940532096876	420.97052001953125	420.9815368652344
977	420.9817199707031	24.2735613064					1	DETECTED	420.9817 m/z @24.27 [151020OFc1_NvH-0949-Control-3.raw]	420.9817199707031	24.2735613064	1.7813498672	96.9720291832	95.19067931599999	517791.34375	3.4869268164434487E8	0	7966	27.33059771884819	2.340936522651946	0.2375403045778201	420.9815979003906	420.9916687011719
978	421.0072937011719	38.7812533045333					1	DETECTED	421.0073 m/z @38.78 [151020OFc1_NvH-0949-Control-3.raw]	421.0072937011719	38.7812533045333	0.008506896	99.8757089208	99.8672020248	326554.3125	3.549813762005841E8	0	7966	10.302802900138687	1.4086981994152359	2.707373886532686	420.997314453125	421.0169677734375
979	421.0356140136719	36.6242512229333					1	DETECTED	421.0356 m/z @36.62 [151020OFc1_NvH-0949-Control-3.raw]	421.0356140136719	36.6242512229333	0.61133604	99.4981190781333	98.8867830381333	140460.671875	3.25040528763741E8	0	7966	62.89328926948789	1.4586314401802738	1.9193318776613426	421.0264587402344	421.0447692871094
980	421.07232666015625	40.7913989309333					1	DETECTED	421.0723 m/z @40.79 [151020OFc1_NvH-0949-Control-3.raw]	421.07232666015625	40.7913989309333	0.425775257066667	99.6180531394667	99.19227788240003	677672.0625	3.61106615514644E8	0	7966	0.24548031609666054	1.2286726780666435	0.008618060196695582	421.06365966796875	421.0821228027344
981	421.08453369140625	55.2179782765333					1	DETECTED	421.0845 m/z @55.22 [151020OFc1_NvH-0949-Control-3.raw]	421.08453369140625	55.2179782765333	11.2951109010667	96.0922978573333	84.79718695626661	152036.140625	3.5690200211522305E8	0	7966	79.21044505945744	0.9652965758290933	0.7996596751399273	421.08294677734375	421.09405517578125
982	421.0946044921875	50.5630373672					1	DETECTED	421.0946 m/z @50.56 [151020OFc1_NvH-0949-Control-3.raw]	421.0946044921875	50.5630373672	2.47536500453333	96.7518384677333	94.27647346319996	82841.0859375	3.1943843711730057E8	0	7966	86.95626628143556	0.9690126374117186	0.9664798090099564	421.0946044921875	421.10076904296875
983	421.1159973144531	35.6002068685333					1	DETECTED	421.1160 m/z @35.60 [151020OFc1_NvH-0949-Control-3.raw]	421.1159973144531	35.6002068685333	31.4486892226667	94.7252761570667	63.2765869344	99581.40625	2.5761109879201874E8	0	7966	60.133251439536764	7.620898227109847	13.499384877593558	421.1065673828125	421.1251525878906
984	421.1471252441406	89.2557950682667					1	DETECTED	421.1471 m/z @89.26 [151020OFc1_NvH-0949-Control-3.raw]	421.1471252441406	89.2557950682667	2.5495472096	95.0094124613333	92.4598652517333	159366.4375	2.715877364977425E8	0	7966	2.842412111831095	0.5284187918816203	0.018222344800241118	421.14105224609375	421.1552734375
985	421.1722412109375	59.7528633466667					1	DETECTED	421.1722 m/z @59.75 [151020OFc1_NvH-0949-Control-3.raw]	421.1722412109375	59.7528633466667	4.82633863306667	99.7376643408	94.91132570773333	536008.0625	3.392953780668861E8	0	7966	38.48099392614756	0.8313497269199394	0.843052036323792	421.16387939453125	421.1822204589844
986	421.182373046875	27.5483126522667					1	DETECTED	421.1824 m/z @27.55 [151020OFc1_NvH-0949-Control-3.raw]	421.182373046875	27.5483126522667	3.7336761264	97.000235756	93.2665596296	314316.59375	3.414438178540321E8	0	7966	22.403789522213486	2.2439051572686486	3.6086742422218463	421.1822509765625	421.1920166015625
987	421.2020263671875	7.4525781408					1	DETECTED	421.2020 m/z @7.45 [151020OFc1_NvH-0949-Control-3.raw]	421.2020263671875	7.4525781408	3.54169079626667	99.8294673749333	96.28777657866664	1603346.875	3.82162008238314E8	3	7966	0.15723340649914608	40.37084200223867	41.912751257372186	421.19207763671875	421.2032165527344
988	421.2132568359375	40.2203541392					1	DETECTED	421.2133 m/z @40.22 [151020OFc1_NvH-0949-Control-3.raw]	421.2132568359375	40.2203541392	3.60847114906667	98.8793783309333	95.27090718186663	2851129.5	4.976893989901815E8	2	7966	25.404695902745992	0.5149277090275208	0.3273531129582167	421.2033386230469	421.2156982421875
989	421.2257080078125	35.4004210848					1	DETECTED	421.2257 m/z @35.40 [151020OFc1_NvH-0949-Control-3.raw]	421.2257080078125	35.4004210848	1.9597877416	99.0460094869333	97.0862217453333	5254064.5	7.720763581237197E8	3	7966	13.373509126768518	1.1207898546791433	1.297521431334546	421.2157287597656	421.23565673828125
990	421.23583984375	39.8148209621333					1	DETECTED	421.2358 m/z @39.81 [151020OFc1_NvH-0949-Control-3.raw]	421.23583984375	39.8148209621333	3.827741524	60.2812802392	56.453538715200004	728371.0	3.2910705617512584E8	0	7966	18.271749947261426	0.8019834246005377	0.15319037429025897	421.2357177734375	421.2381896972656
991	421.2481994628906	23.1088685034667					1	DETECTED	421.2482 m/z @23.11 [151020OFc1_NvH-0949-Control-3.raw]	421.2481994628906	23.1088685034667	3.77631085946667	98.9625046266667	95.18619376720002	3050577.75	5.448434996244521E8	2	7966	4.148287424572725	1.5722687576010606	1.2157121791393686	421.23822021484375	421.2506103515625
992	421.2606506347656	11.6383569490667					1	DETECTED	421.2607 m/z @11.64 [151020OFc1_NvH-0949-Control-3.raw]	421.2606506347656	11.6383569490667	3.97351699946667	99.1583269565333	95.18480995706663	6482205.5	5.900473929027182E8	2	7966	0.17937125860864	8.568577610706079	6.2249293778292	421.250732421875	421.2706298828125
993	421.2781677246094	50.0066586162667					1	DETECTED	421.2782 m/z @50.01 [151020OFc1_NvH-0949-Control-3.raw]	421.2781677246094	50.0066586162667	8.18414032	92.4668333597333	84.2826930397333	1563937.25	4.5149617395374453E8	0	7966	42.65030565990198	1.148578564112526	1.8916767799626992	421.2706604003906	421.2781677246094
994	421.2881774902344	37.1138378826667					1	DETECTED	421.2882 m/z @37.11 [151020OFc1_NvH-0949-Control-3.raw]	421.2881774902344	37.1138378826667	9.58288057786667	92.3266704568	82.74378987893333	2940396.5	4.177931204371242E8	2	7966	12.917592275112767	0.5537901004976022	0.06996027140223081	421.2781982421875	421.2978820800781
995	421.331298828125	23.1856689557333					1	DETECTED	421.3313 m/z @23.19 [151020OFc1_NvH-0949-Control-3.raw]	421.331298828125	23.1856689557333	0.0396714792	99.9952614456	99.9555899664	73960.546875	2.6501709955329835E8	0	7966	90.4756485115776	2.1665505011099158	2.9703288911607513	421.3213195800781	421.337158203125
996	421.362548828125	29.2777057098667					1	DETECTED	421.3625 m/z @29.28 [151020OFc1_NvH-0949-Control-3.raw]	421.362548828125	29.2777057098667	3.827741524	95.2822382834667	91.45449675946669	652465.8125	3.260156119247426E8	0	7966	0.072397939654401	1.7033736849811252	2.4399152954720558	421.3529357910156	421.37225341796875
997	421.4071044921875	40.7599825786667					1	DETECTED	421.4071 m/z @40.76 [151020OFc1_NvH-0949-Control-3.raw]	421.4071044921875	40.7599825786667	3.827741524	96.3695903045333	92.5418487805333	572806.625	3.5873174178969985E8	0	7966	0.24665962947700137	1.466476432598477	0.39805107400881173	421.397216796875	421.41693115234375
998	421.45428466796875	27.6287328618667					1	DETECTED	421.4543 m/z @27.63 [151020OFc1_NvH-0949-Control-3.raw]	421.45428466796875	27.6287328618667	3.92986533253333	99.5074650450667	95.57759971253337	339398.125	3.47195280103582E8	0	7966	6.637512904418621	2.502190389249551	5.822241380322784	421.4450378417969	421.4606018066406
999	421.47064208984375	17.8985544885333					1	DETECTED	421.4706 m/z @17.90 [151020OFc1_NvH-0949-Control-3.raw]	421.47064208984375	17.8985544885333	3.86240576293333	99.9033063032	96.04090054026666	7878782.0	5.0644797583584005E8	0	7966	0.1614371582559997	1.1955540415588863	50.03928026275431	421.46075439453125	421.48052978515625
1000	421.4808044433594	29.8078708410667					1	DETECTED	421.4808 m/z @29.81 [151020OFc1_NvH-0949-Control-3.raw]	421.4808044433594	29.8078708410667	7.1690683488	40.7913989309333	33.6223305821333	2642282.25	1.8832506193060422E8	4	7966	0.5614801214544265	29.417610437171508	71.33369227013064	421.4806823730469	421.4817199707031
1001	421.4918212890625	32.8053012674667					1	DETECTED	421.4918 m/z @32.81 [151020OFc1_NvH-0949-Control-3.raw]	421.4918212890625	32.8053012674667	3.66510821333333	99.1865601714667	95.52145195813337	6817322.0	4.5308440691010606E8	4	7966	0.2878392774861922	0.8949702007900457	0.487401138964015	421.4819641113281	421.5016174316406
1002	421.5058288574219	29.2333708802667					1	DETECTED	421.5058 m/z @29.23 [151020OFc1_NvH-0949-Control-3.raw]	421.5058288574219	29.2333708802667	1.51382356373333	96.6236462266667	95.10982266293337	258928.125	3.484218720750856E8	0	7966	67.48973133616573	2.1380408644663738	3.2781250683485723	421.5018615722656	421.51580810546875
1003	421.5273742675781	37.3775295738667					1	DETECTED	421.5274 m/z @37.38 [151020OFc1_NvH-0949-Control-3.raw]	421.5273742675781	37.3775295738667	4.35616279973333	97.3577229426667	93.00156014293337	974016.1875	3.2719728028551614E8	3	7966	0.055099587398224514	0.5030449967359619	1.0343477292114096	421.5174560546875	421.5328674316406
1004	421.5429382324219	34.964193232					1	DETECTED	421.5429 m/z @34.96 [151020OFc1_NvH-0949-Control-3.raw]	421.5429382324219	34.964193232	3.797381332	95.9474224074667	92.1500410754667	1440115.375	3.972006129811345E8	0	7966	20.2342573431298	0.7925053458395035	0.03221096517961301	421.5329895019531	421.5430908203125
1005	421.5531005859375	28.3074563621333					1	DETECTED	421.5531 m/z @28.31 [151020OFc1_NvH-0949-Control-3.raw]	421.5531005859375	28.3074563621333	3.6275190552	82.4410317034667	78.81351264826671	5383412.0	5.1707504686774325E8	3	7966	13.105926656794903	41.78606836754059	0.08398760723902339	421.5431213378906	421.5565185546875
1006	421.5665283203125	22.2222552864					1	DETECTED	421.5665 m/z @22.22 [151020OFc1_NvH-0949-Control-3.raw]	421.5665283203125	22.2222552864	3.765371528	98.6429809704	94.8776094424	5646713.5	5.415758929271932E8	3	7966	13.046633664036925	1.1647159817280548	86.56254256764119	421.5565490722656	421.5765075683594
1007	421.57684326171875	38.9306808813333					1	DETECTED	421.5768 m/z @38.93 [151020OFc1_NvH-0949-Control-3.raw]	421.57684326171875	38.9306808813333	3.77631085946667	98.7963978453333	95.02008698586663	372816.8125	3.476406105754806E8	0	7966	24.318738603166913	1.4289901921849668	2.420788320661437	421.5765380859375	421.58673095703125
1008	421.5986328125	31.6831864290667					1	DETECTED	421.5986 m/z @31.68 [151020OFc1_NvH-0949-Control-3.raw]	421.5986328125	31.6831864290667	3.8965289784	95.7476229565333	91.8510939781333	802262.9375	4.0433931003314054E8	3	7966	0.09180675371837665	2.375234351269771	0.5901203075435689	421.5886535644531	421.60797119140625
1009	421.695556640625	23.2842954437333					1	DETECTED	421.6956 m/z @23.28 [151020OFc1_NvH-0949-Control-3.raw]	421.695556640625	23.2842954437333	1.83237402853333	96.8158667192	94.98349269066668	192840.09375	3.2944593502363753E8	0	7966	75.02694175798844	2.534769409190643	3.992438297819931	421.6855773925781	421.7015686035156
1010	421.7116394042969	29.0625916					1	DETECTED	421.7116 m/z @29.06 [151020OFc1_NvH-0949-Control-3.raw]	421.7116394042969	29.0625916	4.12152784346667	99.9861279146667	95.86460007120003	8649501.0	6.844067581893495E8	4	7966	11.395247700920017	0.9860116596113552	0.042308280873685204	421.70172119140625	421.72161865234375
1011	421.7218322753906	17.8742484085333					1	DETECTED	421.7218 m/z @17.87 [151020OFc1_NvH-0949-Control-3.raw]	421.7218322753906	17.8742484085333	3.92986533253333	97.8243136525333	93.89444831999998	7065274.5	5.3019730322994334E8	4	7966	17.65586292433892	3.46537425264706	254.49111364356824	421.7216491699219	421.7317810058594
1012	421.74267578125	32.7233248386667					1	DETECTED	421.7427 m/z @32.72 [151020OFc1_NvH-0949-Control-3.raw]	421.74267578125	32.7233248386667	4.04787645386667	99.3667079621333	95.31883150826664	6300757.0	6.15083098261699E8	2	7966	0.236742366482126	0.6155498957341413	0.020093088682473757	421.7327575683594	421.7482604980469
1013	421.75830078125	27.6287328618667					1	DETECTED	421.7583 m/z @27.63 [151020OFc1_NvH-0949-Control-3.raw]	421.75830078125	27.6287328618667	5.24362773226667	99.4329742277333	94.18934649546662	3.6444852E7	1.129062840518475E9	2	7966	0.2530884291998774	1.065585929828582	1.0092415745647758	421.7483215332031	421.7682800292969
1014	421.77093505859375	29.2333708802667					1	DETECTED	421.7709 m/z @29.23 [151020OFc1_NvH-0949-Control-3.raw]	421.77093505859375	29.2333708802667	5.50266018346667	94.9355925192	89.43293233573333	3196341.0	4.9731046775412303E8	2	7966	0.8839983321242855	0.5144052140931223	0.7232503563732103	421.7683410644531	421.78082275390625
1015	421.7896728515625	37.2190670626667					1	DETECTED	421.7897 m/z @37.22 [151020OFc1_NvH-0949-Control-3.raw]	421.7896728515625	37.2190670626667	0.778392202666667	98.9532861336	98.17489393093334	685304.125	4.132369106279269E8	0	7966	1.1131157107601837	1.9237664037648123	0.05860694048053243	421.78094482421875	421.79931640625
1016	421.8458557128906	18.6349417218667					1	DETECTED	421.8459 m/z @18.63 [151020OFc1_NvH-0949-Control-3.raw]	421.8458557128906	18.6349417218667	0.778392202666667	98.0747667808	97.29637457813334	222868.140625	3.397668530649058E8	0	7966	0.41116373150147467	3.521594955886099	8.016737016454838	421.8360595703125	421.8540954589844
1017	421.8641357421875	49.1083269197333					1	DETECTED	421.8641 m/z @49.11 [151020OFc1_NvH-0949-Control-3.raw]	421.8641357421875	49.1083269197333	0.008506896	99.3856912138667	99.3771843178667	1897261.375	3.5506405194838357E8	3	7966	0.10580754125678737	0.5030887324174016	0.053388890928092916	421.85418701171875	421.87408447265625
1018	421.8774108886719	34.8897460018667					1	DETECTED	421.8774 m/z @34.89 [151020OFc1_NvH-0949-Control-3.raw]	421.8774108886719	34.8897460018667	0.008506896	90.7301407650667	90.7216338690667	1441640.5	4.202420306280179E8	3	7966	29.12100969891137	1.68267818290773	0.09057229998153524	421.8741455078125	421.8782043457031
1019	421.8882141113281	21.4653831408					1	DETECTED	421.8882 m/z @21.47 [151020OFc1_NvH-0949-Control-3.raw]	421.8882141113281	21.4653831408	0.008506896	99.9861279146667	99.9776210186667	1.1440219E7	6.892724915332155E8	3	7966	0.3098062132119175	0.770427723396872	21.669648768121483	421.87823486328125	421.898193359375
1020	421.90069580078125	22.2613068696					1	DETECTED	421.9007 m/z @22.26 [151020OFc1_NvH-0949-Control-3.raw]	421.90069580078125	22.2613068696	0.008506896	98.1937110144	98.1852041184	3015490.75	4.726052925700608E8	3	7966	0.1619898006787892	0.5214955286168413	32.95235450677363	421.8982238769531	421.9106750488281
1021	421.9109191894531	28.5802601456					1	DETECTED	421.9109 m/z @28.58 [151020OFc1_NvH-0949-Control-3.raw]	421.9109191894531	28.5802601456	0.0295091650666667	99.5444122986667	99.51490313360003	994669.125	3.8047917634264624E8	0	7966	11.589013572970714	1.6678613194441574	1.8996273064405347	421.9107360839844	421.92083740234375
1022	421.9224548339844	16.2118678754667					1	DETECTED	421.9225 m/z @16.21 [151020OFc1_NvH-0949-Control-3.raw]	421.9224548339844	16.2118678754667	0.562674196	41.6171605930667	41.0544863970667	293176.40625	1.0278649484354605E8	0	7966	0.14341660995885874	1.3117125149691982	2.759592610007439	421.9211120605469	421.923095703125
1023	421.9331970214844	31.7273322962667					1	DETECTED	421.9332 m/z @31.73 [151020OFc1_NvH-0949-Control-3.raw]	421.9331970214844	31.7273322962667	0.008506896	99.3856912138667	99.3771843178667	633323.8125	3.4266858907429296E8	0	7966	20.388133942656374	2.2354973971542726	0.010556691511639628	421.9232177734375	421.94317626953125
1024	421.94952392578125	37.9162651485333					1	DETECTED	421.9495 m/z @37.92 [151020OFc1_NvH-0949-Control-3.raw]	421.94952392578125	37.9162651485333	0.008506896	99.8663273394667	99.8578204434667	147921.1875	3.744610892987206E8	0	7966	94.32092187619507	1.4261732524915685	1.8408117213059467	421.9432067871094	421.950439453125
1025	421.96051025390625	25.0628078834667					1	DETECTED	421.9605 m/z @25.06 [151020OFc1_NvH-0949-Control-3.raw]	421.96051025390625	25.0628078834667	0.0295091650666667	98.3032873536	98.27377818853333	2171610.25	3.930184611404715E8	4	7966	0.09055863939269315	0.9517375266907256	0.6367169962853033	421.9505310058594	421.9618835449219
1026	421.9718933105469	17.9366121245333					1	DETECTED	421.9719 m/z @17.94 [151020OFc1_NvH-0949-Control-3.raw]	421.9718933105469	17.9366121245333	0.008506896	97.3395000010667	97.3309931050667	3607298.5	4.700795516605981E8	0	7966	0.20059463642970243	1.449137051243277	0.27281469652702367	421.9620361328125	421.9818115234375
1027	421.9825134277344	29.8599012968					1	DETECTED	421.9825 m/z @29.86 [151020OFc1_NvH-0949-Control-3.raw]	421.9825134277344	29.8599012968	0.660997649066667	77.792913532	77.13191588293333	1201694.5	3.4781733930889654E8	0	7966	0.16368805946515153	0.5070138332005665	0.00631274094190426	421.9819030761719	421.98321533203125
1028	421.9932861328125	32.7233248386667					1	DETECTED	421.9933 m/z @32.72 [151020OFc1_NvH-0949-Control-3.raw]	421.9932861328125	32.7233248386667	0.0396714792	96.6880245488	96.6483530696	4020766.5	4.263637570854775E8	0	7966	0.09567394846616395	1.621926771228439	2.243747348037467	421.9833068847656	422.0031433105469
1029	422.0196533203125	23.9855707176					1	DETECTED	422.0197 m/z @23.99 [151020OFc1_NvH-0949-Control-3.raw]	422.0196533203125	23.9855707176	0.826872881066667	99.3384128861333	98.51154000506664	598982.1875	3.468022896320427E8	0	7966	5.556975239408505	4.935419855852043	3.171166085138552	422.00982666015625	422.0292663574219
1030	422.1003723144531	91.789274592					1	DETECTED	422.1004 m/z @91.79 [151020OFc1_NvH-0949-Control-3.raw]	422.1003723144531	91.789274592	1.91400659706667	98.1295784568	96.21557185973333	184395.96875	3.5531621138808054E8	0	7966	0.04968267380894531	0.500502242237037	8.698797127935465E-4	422.091064453125	422.110107421875
1031	422.1302185058594	90.3473889453333					1	DETECTED	422.1302 m/z @90.35 [151020OFc1_NvH-0949-Control-3.raw]	422.1302185058594	90.3473889453333	65.3496597893333	99.8757089208	34.52604913146669	876373.5625	8.586199030571373E7	0	7966	0.07209499060694213	1.2524410056223783	1.4562624244209248	422.1227722167969	422.13616943359375
1032	422.1930847167969	29.5773380386667					1	DETECTED	422.1931 m/z @29.58 [151020OFc1_NvH-0949-Control-3.raw]	422.1930847167969	29.5773380386667	3.7431650992	99.3098089576	95.5666438584	1764266.25	4.025895965863985E8	0	7966	19.553632460922106	0.8927122424833508	0.4247917243060917	422.18316650390625	422.20135498046875
1033	422.21136474609375	25.0796495317333					1	DETECTED	422.2114 m/z @25.08 [151020OFc1_NvH-0949-Control-3.raw]	422.21136474609375	25.0796495317333	2.2352986656	99.9312206045333	97.6959219389333	1941747.25	4.7242650308177906E8	3	7966	16.5349756325339	0.9682862201407535	8.970576570060516	422.2013854980469	422.2120056152344
1034	422.2220153808594	21.3678840032					1	DETECTED	422.2220 m/z @21.37 [151020OFc1_NvH-0949-Control-3.raw]	422.2220153808594	21.3678840032	3.70327212586667	99.9769321117333	96.27365998586663	7522239.5	8.521680300027763E8	2	7966	6.11977873802531	1.9964490685722525	17.825944875474743	422.2120361328125	422.23199462890625
1035	422.2375793457031	15.3756228426667					1	DETECTED	422.2376 m/z @15.38 [151020OFc1_NvH-0949-Control-3.raw]	422.2375793457031	15.3756228426667	3.5605676064	98.5875942285333	95.0270266221333	4826030.0	7.317163862401031E8	3	7966	0.18052634349524155	20.86827769827223	7.190078186227336	422.2320251464844	422.24749755859375
1036	422.25970458984375	27.6287328618667					1	DETECTED	422.2597 m/z @27.63 [151020OFc1_NvH-0949-Control-3.raw]	422.25970458984375	27.6287328618667	3.78707960053333	96.9628690701333	93.17578946959996	1.6476962E7	8.855848673117754E8	2	7966	0.24893475645969687	1.0515272638316795	7.63308486255609	422.2497253417969	422.26953125
1037	422.2724914550781	29.2333708802667					1	DETECTED	422.2725 m/z @29.23 [151020OFc1_NvH-0949-Control-3.raw]	422.2724914550781	29.2333708802667	1.7263609408	94.7066639616	92.9803030208	1601732.625	3.9224802065399337E8	0	7966	0.12130331081272061	1.356252909728859	0.019190058779217953	422.26971435546875	422.2818603515625
1038	422.2869873046875	15.1513129693333					1	DETECTED	422.2870 m/z @15.15 [151020OFc1_NvH-0949-Control-3.raw]	422.2869873046875	15.1513129693333	3.78707960053333	96.6336338357333	92.84655423519997	266507.875	3.584937877420329E8	0	7966	2.8200351216987514	7.825330531618842	0.025674591733477067	422.2825012207031	422.2951965332031
1039	422.3115539550781	90.6027986557333					1	DETECTED	422.3116 m/z @90.60 [151020OFc1_NvH-0949-Control-3.raw]	422.3115539550781	90.6027986557333	89.9930017968	97.0746389210667	7.081637124266692	86703.1796875	7579090.894778794	0	7966	0.0817381145585756	5.806554281580319	1.9011448276497176	422.3106689453125	422.3172912597656
1040	422.4208984375	24.0310747458667					1	DETECTED	422.4209 m/z @24.03 [151020OFc1_NvH-0949-Control-3.raw]	422.4208984375	24.0310747458667	3.8182542528	99.8757089208	96.05745466799999	555723.75	3.420858389509715E8	0	7966	0.10522147310778962	3.067113826423145	0.023540215195510413	422.4112548828125	422.4304504394531
1041	422.4451904296875	44.7875850144					1	DETECTED	422.4452 m/z @44.79 [151020OFc1_NvH-0949-Control-3.raw]	422.4451904296875	44.7875850144	4.86665905946667	98.7225197293333	93.85586066986663	2942087.0	3.9366277901214826E8	0	7966	3.566693576484788	0.5038183859963025	1.1703169543190584	422.4356994628906	422.4550476074219
1042	422.45660400390625	47.1168726538667					1	DETECTED	422.4566 m/z @47.12 [151020OFc1_NvH-0949-Control-3.raw]	422.45660400390625	47.1168726538667	5.17265120933333	96.1970803757333	91.02442916639997	119120.71875	2.8153665177304405E8	0	7966	89.41928141840538	1.104587820144219	1.2184557401763167	422.45538330078125	422.46075439453125
1043	422.47076416015625	32.9440264954667					1	DETECTED	422.4708 m/z @32.94 [151020OFc1_NvH-0949-Control-3.raw]	422.47076416015625	32.9440264954667	0.817244118666667	99.8940499736	99.07680585493334	1104004.125	4.148647153804665E8	0	7966	3.973456315506617	0.6913442616408613	0.05667504857073758	422.4607849121094	422.48065185546875
1044	422.48516845703125	49.265004504					1	DETECTED	422.4852 m/z @49.27 [151020OFc1_NvH-0949-Control-3.raw]	422.48516845703125	49.265004504	4.39560801413333	99.2338764832	94.83826846906668	623152.0	3.794934704551269E8	0	7966	66.50982630872062	1.1704116350072415	3.016011215891978	422.48077392578125	422.4951477050781
1045	422.5275573730469	29.5895211290667					1	DETECTED	422.5276 m/z @29.59 [151020OFc1_NvH-0949-Control-3.raw]	422.5275573730469	29.5895211290667	0.893978666666667	97.9563354370667	97.06235677040003	1104640.625	3.718110067532853E8	0	7966	0.25407361882594515	1.2969087224119573	0.06256956956304924	422.5177001953125	422.53753662109375
1046	422.5400695800781	19.8505904786667					1	DETECTED	422.5401 m/z @19.85 [151020OFc1_NvH-0949-Control-3.raw]	422.5400695800781	19.8505904786667	4.19675590266667	90.5205851272	86.32382922453333	360074.1875	3.8212794324556863E8	0	7966	0.057184734455180575	3.098067747112687	5.635608795371361	422.5375671386719	422.54193115234375
1047	422.55194091796875	25.7279048					1	DETECTED	422.5519 m/z @25.73 [151020OFc1_NvH-0949-Control-3.raw]	422.55194091796875	25.7279048	2.48471676533333	98.8425284341333	96.35781166879997	1.924462E7	7.816352045221634E8	3	7966	0.1525366555223009	1.767046511666753	1.2820594502112905	422.5419616699219	422.5619201660156
1048	422.562255859375	27.282165844					1	DETECTED	422.5623 m/z @27.28 [151020OFc1_NvH-0949-Control-3.raw]	422.562255859375	27.282165844	3.88541838746667	91.15830052	87.27288213253333	2829088.0	4.229437327760513E8	3	7966	2.77591964923014	0.8315447166059985	0.19301450638990333	422.56195068359375	422.5657958984375
1049	422.5758056640625	47.16504468					1	DETECTED	422.5758 m/z @47.17 [151020OFc1_NvH-0949-Control-3.raw]	422.5758056640625	47.16504468	3.63680803866667	98.0839524909333	94.44714445226663	4637433.0	6.152931658652878E8	3	7966	24.431431702407064	0.6935839438786698	0.05001005715696884	422.56591796875	422.5857238769531
1050	422.590576171875	37.6102878125333					1	DETECTED	422.5906 m/z @37.61 [151020OFc1_NvH-0949-Control-3.raw]	422.590576171875	37.6102878125333	4.240307888	94.7160115701333	90.4757036821333	714929.1875	3.5022074751066726E8	0	7966	0.060939051841337744	1.8312391776484596	0.0011977361415278086	422.5859375	422.6004943847656
1051	422.6053771972656	29.7538484469333					1	DETECTED	422.6054 m/z @29.75 [151020OFc1_NvH-0949-Control-3.raw]	422.6053771972656	29.7538484469333	3.7431650992	98.7778819752	95.034716876	362763.5	3.3385646030969816E8	0	7966	0.3263439899143208	1.8418984848448012	0.15383938198904137	422.6007385253906	422.6153564453125
1052	422.62109375	43.5973500781333					1	DETECTED	422.6211 m/z @43.60 [151020OFc1_NvH-0949-Control-3.raw]	422.62109375	43.5973500781333	5.1835156856	96.9628690701333	91.7793533845333	177249.46875	3.679382898589283E8	0	7966	72.95245201857585	1.2776797408712757	1.556590353004803	422.6154479980469	422.63079833984375
1053	422.6456604003906	44.7875850144					1	DETECTED	422.6457 m/z @44.79 [151020OFc1_NvH-0949-Control-3.raw]	422.6456604003906	44.7875850144	4.88645461226667	94.972394044	90.08593943173332	2296155.5	3.6877264996775615E8	0	7966	3.6773064085529725	0.5415691286782479	0.08098098107808771	422.6357116699219	422.6539306640625
1054	422.67645263671875	74.6353974506667					1	DETECTED	422.6765 m/z @74.64 [151020OFc1_NvH-0949-Control-3.raw]	422.67645263671875	74.6353974506667	2.5866677672	82.7734942122667	80.1868264450667	258460.4375	3.2806457403214294E8	0	7966	0.131310582307691	0.5605547521607923	0.12134658183324912	422.66766357421875	422.6864013671875
1055	422.69146728515625	19.2224876136					1	DETECTED	422.6915 m/z @19.22 [151020OFc1_NvH-0949-Control-3.raw]	422.69146728515625	19.2224876136	4.87656348933333	76.7913900333333	71.91482654399996	133693.3125	2.976562878678851E8	0	7966	10.739990050546368	2.5064550014715796	7.210469062954246	422.6864929199219	422.6961364746094
1056	422.7062072753906	9.8222780064					1	DETECTED	422.7062 m/z @9.82 [151020OFc1_NvH-0949-Control-3.raw]	422.7062072753906	9.8222780064	4.32418190426667	83.3585505026667	79.03436859840004	226357.875	3.90522479170651E8	0	7966	23.7180124422758	0.5528452798662892	0.060829637566271806	422.6963195800781	422.70782470703125
1057	422.71783447265625	38.56926214					1	DETECTED	422.7178 m/z @38.57 [151020OFc1_NvH-0949-Control-3.raw]	422.71783447265625	38.56926214	3.80865848986667	97.9289018434667	94.12024335360003	950549.375	3.8329399882230175E8	0	7966	10.16388541531757	0.5052792512888641	0.09384679315458254	422.7078552246094	422.71954345703125
1058	422.7295837402344	23.2440182810667					1	DETECTED	422.7296 m/z @23.24 [151020OFc1_NvH-0949-Control-3.raw]	422.7295837402344	23.2440182810667	2.7095766224	98.4959430469333	95.7863664245333	7057776.0	6.886148163735343E8	2	7966	0.2808738412834906	0.5694818499928019	0.1767795702507772	422.7196044921875	422.73956298828125
1059	422.7474670410156	35.6202084802667					1	DETECTED	422.7475 m/z @35.62 [151020OFc1_NvH-0949-Control-3.raw]	422.7474670410156	35.6202084802667	3.53191177493333	99.4611217024	95.92920992746667	4145956.0	6.098099738873246E8	2	7966	6.175581604048723	1.8287976216234025	2.8152652428785814	422.7395935058594	422.755615234375
1060	422.765625	32.2536507658667					1	DETECTED	422.7656 m/z @32.25 [151020OFc1_NvH-0949-Control-3.raw]	422.765625	32.2536507658667	0.1998844544	99.4518258813333	99.2519414269333	2.193462E7	1.0246545952007463E9	2	7966	0.4580187262221962	11.102301430175483	0.21683217866510268	422.7556457519531	422.7752380371094
1061	422.7789001464844	18.3714411333333					1	DETECTED	422.7789 m/z @18.37 [151020OFc1_NvH-0949-Control-3.raw]	422.7789001464844	18.3714411333333	3.3987002344	95.9474224074667	92.54872217306671	229330.640625	5.0700592470362425E8	0	7966	11.739157124338238	5.158647514443302	9.25355952772606	422.7761535644531	422.7886657714844
1062	422.8463439941406	44.8095718330667					1	DETECTED	422.8463 m/z @44.81 [151020OFc1_NvH-0949-Control-3.raw]	422.8463439941406	44.8095718330667	0.008506896	99.9952614456	99.9867545496	848341.375	5.652173706049372E8	2	7966	3.68724681109655	1.0831862730101003	1.3442117569928695	422.8379821777344	422.8560485839844
1063	422.8608703613281	29.5999127917333					1	DETECTED	422.8609 m/z @29.60 [151020OFc1_NvH-0949-Control-3.raw]	422.8608703613281	29.5999127917333	0.0193698248	99.7102187434667	99.6908489186667	587663.0	3.6600794050433195E8	0	7966	16.165345952729893	2.7225201205625926	0.0014654021091630375	422.85662841796875	422.870849609375
1064	422.8721618652344	43.0051172688					1	DETECTED	422.8722 m/z @43.01 [151020OFc1_NvH-0949-Control-3.raw]	422.8721618652344	43.0051172688	0.008506896	99.4141430741333	99.4056361781333	516742.8125	3.3691515878798515E8	0	7966	25.82112344323963	1.3757050105899815	0.008997437903061834	422.87091064453125	422.8761291503906
1065	422.88616943359375	25.7279048					1	DETECTED	422.8862 m/z @25.73 [151020OFc1_NvH-0949-Control-3.raw]	422.88616943359375	25.7279048	0.008506896	99.9404808805333	99.9319739845333	1.5357199E7	7.524120564329766E8	3	7966	4.666078691658051	0.5165635033027838	0.031587489313484665	422.8761901855469	422.8961486816406
1066	422.8971252441406	24.8051985781333					1	DETECTED	422.8971 m/z @24.81 [151020OFc1_NvH-0949-Control-3.raw]	422.8971252441406	24.8051985781333	0.1998844544	97.9743616122667	97.7744771578667	2261562.0	3.980101885503274E8	0	7966	0.06685260747234167	0.574289068249644	0.2782149983901416	422.89617919921875	422.9002685546875
1067	422.9103088378906	47.2571271197333					1	DETECTED	422.9103 m/z @47.26 [151020OFc1_NvH-0949-Control-3.raw]	422.9103088378906	47.2571271197333	0.008506896	99.7834490176	99.7749421216	3397918.75	5.417541585714728E8	3	7966	0.516046954636117	0.6592091930564051	0.5620171124896542	422.90032958984375	422.92022705078125
1068	422.9231262207031	25.9851099138667					1	DETECTED	422.9231 m/z @25.99 [151020OFc1_NvH-0949-Control-3.raw]	422.9231262207031	25.9851099138667	0.0295091650666667	99.0925073490667	99.06299818400002	466517.46875	3.748682126433248E8	0	7966	0.10101644213431626	2.4757175922586563	0.0030921970944381805	422.9208068847656	422.9330139160156
1069	422.9553527832031	16.1206900114667					1	DETECTED	422.9554 m/z @16.12 [151020OFc1_NvH-0949-Control-3.raw]	422.9553527832031	16.1206900114667	0.008506896	95.7021022741333	95.6935953781333	381607.375	3.654207940525407E8	0	7966	6.39261193298292	0.5114402183422249	6.385260677371106	422.94537353515625	422.96246337890625
1070	422.9726257324219	32.9699742770667					1	DETECTED	422.9726 m/z @32.97 [151020OFc1_NvH-0949-Control-3.raw]	422.9726257324219	32.9699742770667	0.0497027997333333	99.8018284730667	99.75212567333337	565713.1875	3.729048196889729E8	0	7966	0.38558343293112074	1.9606846872955948	0.4075721960583134	422.9627990722656	422.9825744628906
1071	422.99267578125	33.3732734085333					1	DETECTED	422.9927 m/z @33.37 [151020OFc1_NvH-0949-Control-3.raw]	422.99267578125	33.3732734085333	0.0295091650666667	99.5902744202667	99.56076525520002	546953.625	3.496916360090976E8	0	7966	9.946941118931736	2.162627246390531	0.01270656281100814	422.9826965332031	423.00201416015625
1072	423.0091857910156	26.2979713533333					1	DETECTED	423.0092 m/z @26.30 [151020OFc1_NvH-0949-Control-3.raw]	423.0091857910156	26.2979713533333	1.36434597493333	99.7193434253333	98.35499745039998	505501.125	2.8054062893160415E8	0	7966	14.193591572513196	2.4603440967175456	1.0661252663608005	423.0030212402344	423.01873779296875
1073	423.0458068847656	44.7768116117333					1	DETECTED	423.0458 m/z @44.78 [151020OFc1_NvH-0949-Control-3.raw]	423.0458068847656	44.7768116117333	0.874714072533333	99.7193434253333	98.84462935279997	526968.0625	3.64901182373304E8	0	7966	3.553597185865428	1.1257392572705902	0.009413581917529877	423.035888671875	423.0555419921875
1074	423.1003723144531	41.4508187664					1	DETECTED	423.1004 m/z @41.45 [151020OFc1_NvH-0949-Control-3.raw]	423.1003723144531	41.4508187664	2.6615668848	97.5137132626667	94.8521463778667	160414.765625	3.1739627094457364E8	0	7966	88.69909336146372	1.1753551190064204	1.344407286217842	423.0918273925781	423.110107421875
1075	423.13330078125	90.3473889453333					1	DETECTED	423.1333 m/z @90.35 [151020OFc1_NvH-0949-Control-3.raw]	423.13330078125	90.3473889453333	18.6073195410667	98.2300919746667	79.6227724336	193531.6875	2.255617147121962E8	0	7966	0.31644290108445716	0.5107870879449156	8.422525601881631	423.1242370605469	423.1398620605469
1076	423.1695251464844	90.9846964722667					1	DETECTED	423.1695 m/z @90.98 [151020OFc1_NvH-0949-Control-3.raw]	423.1695251464844	90.9846964722667	4.39560801413333	94.9355925192	90.53998450506667	227624.015625	3.423128109129397E8	0	7966	76.45142907691614	0.5008031418364298	1.8164199102870346	423.16156005859375	423.17950439453125
1077	423.1934509277344	27.4657977152					1	DETECTED	423.1935 m/z @27.47 [151020OFc1_NvH-0949-Control-3.raw]	423.1934509277344	27.4657977152	0.248315049066667	99.7468891872	99.49857413813334	456048.28125	3.9943574436316574E8	0	7966	24.21810044105139	2.115743339131716	3.2557711942902436	423.1835632324219	423.200927734375
1078	423.2109375	24.1747189992					1	DETECTED	423.2109 m/z @24.17 [151020OFc1_NvH-0949-Control-3.raw]	423.2109375	24.1747189992	3.67431846	99.3098089576	95.6354904976	5782709.0	7.146606932263215E8	4	7966	0.38274857856168865	0.708281307282	0.3197847905205781	423.2010192871094	423.2203063964844
1079	423.2303161621094	30.2843379048					1	DETECTED	423.2303 m/z @30.28 [151020OFc1_NvH-0949-Control-3.raw]	423.2303161621094	30.2843379048	1.81456197066667	99.0087871154667	97.19422514480003	8478013.0	7.294723333533602E8	3	7966	4.853850292140347	0.5230332480971278	0.011733146657188174	423.2203369140625	423.24029541015625
1080	423.2455139160156	20.2107428730667					1	DETECTED	423.2455 m/z @20.21 [151020OFc1_NvH-0949-Control-3.raw]	423.2455139160156	20.2107428730667	3.850908096	97.7046979757333	93.8537898797333	3653891.25	5.950678667995359E8	2	7966	0.17075348492187103	0.7358371762388659	10.254238396301798	423.2403259277344	423.24761962890625
1081	423.2576599121094	32.8989391301333					1	DETECTED	423.2577 m/z @32.90 [151020OFc1_NvH-0949-Control-3.raw]	423.2576599121094	32.8989391301333	3.54169079626667	99.3667079621333	95.82501716586664	1.2918539E7	1.3153595120502226E9	2	7966	22.425945294404833	0.8574829385459887	1.1934530113696238	423.2476806640625	423.26763916015625
1082	423.26934814453125	50.9570394024					1	DETECTED	423.2693 m/z @50.96 [151020OFc1_NvH-0949-Control-3.raw]	423.26934814453125	50.9570394024	0.209715765866667	93.2333598413333	93.02364407546663	2271744.5	4.693126944993985E8	0	7966	0.13926785877125525	1.2363374941222451	0.005848251662382813	423.2676696777344	423.27752685546875
1083	423.2837829589844	7.41589946133333					1	DETECTED	423.2838 m/z @7.42 [151020OFc1_NvH-0949-Control-3.raw]	423.2837829589844	7.41589946133333	4.61209311146667	92.3355472397333	87.72345412826664	149844.8125	3.051837525407868E8	0	7966	11.047065839269507	15.986196599322446	715.6240001426214	423.27935791015625	423.293701171875
1084	423.31207275390625	49.9463196034667					1	DETECTED	423.3121 m/z @49.95 [151020OFc1_NvH-0949-Control-3.raw]	423.31207275390625	49.9463196034667	23.358013384	92.4668333597333	69.1088199757333	92333.046875	2.870353671866807E8	0	7966	67.01814933350222	1.2996092982623897	1.5675446244279059	423.30609130859375	423.31207275390625
1085	423.3290710449219	38.1321295352					1	DETECTED	423.3291 m/z @38.13 [151020OFc1_NvH-0949-Control-3.raw]	423.3290710449219	38.1321295352	0.826872881066667	94.3809347229333	93.55406184186664	132290.71875	3.013186105551137E8	0	7966	90.50258480874902	1.2195038160551364	1.438324409039203	423.3226013183594	423.3321228027344
1086	423.3463439941406	92.0618132448					1	DETECTED	423.3463 m/z @92.06 [151020OFc1_NvH-0949-Control-3.raw]	423.3463439941406	92.0618132448	20.0587551602667	99.6917647018667	79.6330095416	133077.4375	2.864701299034467E8	0	7966	0.2028052992117182	0.5529835236172118	0.26543994605367177	423.33795166015625	423.349853515625
1087	423.3658142089844	29.6311874517333					1	DETECTED	423.3658 m/z @29.63 [151020OFc1_NvH-0949-Control-3.raw]	423.3658142089844	29.6311874517333	0.1902739544	92.3266704568	92.1363965024	119403.0234375	3.270125132905877E8	0	7966	91.17942695801965	1.5647679633097242	2.1146387401678943	423.35882568359375	423.37518310546875
1088	423.3928527832031	35.0069946162667					1	DETECTED	423.3929 m/z @35.01 [151020OFc1_NvH-0949-Control-3.raw]	423.3928527832031	35.0069946162667	7.55381846293333	98.3947902744	90.84097181146666	155489.828125	4.240716723779285E8	0	7966	62.34544152242609	1.529368104888562	2.0904830698012487	423.38287353515625	423.3980712890625
1089	423.4194641113281	92.4668333597333					1	DETECTED	423.4195 m/z @92.47 [151020OFc1_NvH-0949-Control-3.raw]	423.4194641113281	92.4668333597333	1.23345824026667	92.4668333597333	91.23337511946663	127960.2109375	3.51824954247218E8	0	7966	1.8998034240676134	0.5	null	423.41888427734375	423.422607421875
1090	423.4327697753906	36.7711532357333					1	DETECTED	423.4328 m/z @36.77 [151020OFc1_NvH-0949-Control-3.raw]	423.4327697753906	36.7711532357333	4.27236575573333	98.6987888005333	94.42642304479996	290671.875	3.5646203079461855E8	0	7966	84.53473578515771	1.863184401514938	2.725600794899451	423.42303466796875	423.4425354003906
1091	423.4555969238281	37.6335266189333					1	DETECTED	423.4556 m/z @37.63 [151020OFc1_NvH-0949-Control-3.raw]	423.4555969238281	37.6335266189333	3.72292177733333	96.8798662333333	93.15694445599998	396111.375	3.650821239319604E8	0	7966	19.96369987718013	1.5482346409163052	0.06146891815179161	423.4457092285156	423.45782470703125
1092	423.46783447265625	13.1897164938667					1	DETECTED	423.4678 m/z @13.19 [151020OFc1_NvH-0949-Control-3.raw]	423.46783447265625	13.1897164938667	0.6807642808	98.8702076554667	98.1894433746667	2642948.25	3.9612579960806984E8	0	7966	11.006405924288849	1.4093909294535265	41.40643702950759	423.4581298828125	423.4776611328125
1093	423.4791564941406	36.094427688					1	DETECTED	423.4792 m/z @36.09 [151020OFc1_NvH-0949-Control-3.raw]	423.4791564941406	36.094427688	4.21903498746667	82.8638159733333	78.64478098586663	276259.59375	3.328724557926592E8	0	7966	12.25560970737929	1.233628424984875	2.5389130972581997	423.47802734375	423.4891052246094
1094	423.5097961425781	16.4803580464					1	DETECTED	423.5098 m/z @16.48 [151020OFc1_NvH-0949-Control-3.raw]	423.5097961425781	16.4803580464	3.75412344986667	96.8899725514667	93.13584910160003	335569.1875	3.4934830555421025E8	3	7966	0.0886101754697215	17.938800251651905	0.05088300288404869	423.49981689453125	423.51959228515625
1095	423.5348815917969	23.6922319138667					1	DETECTED	423.5349 m/z @23.69 [151020OFc1_NvH-0949-Control-3.raw]	423.5348815917969	23.6922319138667	3.64623335146667	99.7743994242667	96.12816607280003	373732.96875	3.60670036588869E8	3	7966	3.547206860098811	3.0848391282982974	6.37960826615039	423.5249328613281	423.54205322265625
1096	423.55206298828125	23.1460117050667					1	DETECTED	423.5521 m/z @23.15 [151020OFc1_NvH-0949-Control-3.raw]	423.55206298828125	23.1460117050667	4.01497687973333	98.9257255914667	94.91074871173338	3660500.5	4.896063678146812E8	3	7966	17.08496155633071	2.111046593886566	0.9281469502808886	423.5420837402344	423.5620422363281
1097	423.56463623046875	30.2575195802667					1	DETECTED	423.5646 m/z @30.26 [151020OFc1_NvH-0949-Control-3.raw]	423.56463623046875	30.2575195802667	3.49379951413333	98.6153460277333	95.12154651359997	3211198.5	4.724820444856348E8	3	7966	0.16539587693932134	0.9272388927052705	0.05397064534659049	423.56207275390625	423.5745544433594
1098	423.577880859375	45.6531935666667					1	DETECTED	423.5779 m/z @45.65 [151020OFc1_NvH-0949-Control-3.raw]	423.577880859375	45.6531935666667	0.0396714792	98.6705289984	98.6308575192	1872327.125	3.754397176559248E8	3	7966	0.19247139077354802	0.7042312744337788	0.28354114952651605	423.57464599609375	423.5801696777344
1099	423.5901794433594	33.4319187570667					1	DETECTED	423.5902 m/z @33.43 [151020OFc1_NvH-0949-Control-3.raw]	423.5901794433594	33.4319187570667	3.60847114906667	93.4782444896	89.86977334053333	2749928.75	4.334400409082201E8	3	7966	0.09228976264242306	45.749133943163244	3.3414016115604785	423.5802001953125	423.6000061035156
1100	423.68609619140625	14.2182733954667					1	DETECTED	423.6861 m/z @14.22 [151020OFc1_NvH-0949-Control-3.raw]	423.68609619140625	14.2182733954667	7.42825694346667	98.2027402453333	90.77448330186664	260791.21875	3.232358086738697E8	0	7966	0.09510860140354005	427.78250624346236	0.8177507728106733	423.6822204589844	423.69256591796875
1101	423.70263671875	23.94159804					1	DETECTED	423.7026 m/z @23.94 [151020OFc1_NvH-0949-Control-3.raw]	423.70263671875	23.94159804	2.69089998986667	96.8615681976	94.17066820773333	442044.25	3.547045435704571E8	0	7966	19.011088292467985	3.3179226855855126	2.7701860916460954	423.693115234375	423.7028503417969
1102	423.7128601074219	24.2375404938667					1	DETECTED	423.7129 m/z @24.24 [151020OFc1_NvH-0949-Control-3.raw]	423.7128601074219	24.2375404938667	3.60847114906667	99.1771232224	95.56865207333333	2400052.25	4.7424803045870185E8	0	7966	0.2806997612143114	0.6661139092053849	0.19159240652313222	423.7029113769531	423.7185363769531
1103	423.7285461425781	25.4131231088					1	DETECTED	423.7285 m/z @25.41 [151020OFc1_NvH-0949-Control-3.raw]	423.7285461425781	25.4131231088	2.47536500453333	98.8609975493333	96.38563254479998	3869108.75	4.845505754343767E8	2	7966	0.1594862936938668	0.7163161861207097	1.4317419600144672	423.71856689453125	423.7291564941406
1104	423.7391662597656	17.8117623824					1	DETECTED	423.7392 m/z @17.81 [151020OFc1_NvH-0949-Control-3.raw]	423.7391662597656	17.8117623824	2.8698937512	95.4210764965333	92.5511827453333	3.1840066E7	1.1268277952553256E9	2	7966	0.20252644558901878	19.506250045053786	5.018741723921715	423.72918701171875	423.7491455078125
1105	423.750244140625	25.9734482997333					1	DETECTED	423.7502 m/z @25.97 [151020OFc1_NvH-0949-Control-3.raw]	423.750244140625	25.9734482997333	3.1518176024	99.5994635925333	96.4476459901333	1.3539988E7	9.640582461496034E8	2	7966	0.22378796030627868	1.2594541272583026	0.13225135144025735	423.7491760253906	423.7601623535156
1106	423.7672424316406	54.7248647522667					1	DETECTED	423.7672 m/z @54.72 [151020OFc1_NvH-0949-Control-3.raw]	423.7672424316406	54.7248647522667	6.544635768	91.5091777381333	84.9645419701333	4940297.0	5.48284753740721E8	0	7966	32.01113584875601	0.5730521356969283	0.01115135957281797	423.76025390625	423.7772216796875
1107	423.78839111328125	69.6735165898667					1	DETECTED	423.7884 m/z @69.67 [151020OFc1_NvH-0949-Control-3.raw]	423.78839111328125	69.6735165898667	1.39237479786667	99.1298817213333	97.73750692346664	147610.515625	3.7061014029253995E8	0	7966	91.7601174304997	0.7361503273836206	0.4725758182061202	423.7785949707031	423.798095703125
1108	423.8271484375	34.5158250848					1	DETECTED	423.8271 m/z @34.52 [151020OFc1_NvH-0949-Control-3.raw]	423.8271484375	34.5158250848	0.357074016266667	98.7225197293333	98.36544571306663	117696.703125	3.0895867742520213E8	0	7966	78.15885523299376	1.7265187290159276	2.45694415685015	423.8218078613281	423.8332824707031
1109	423.8439636230469	16.4803580464					1	DETECTED	423.8440 m/z @16.48 [151020OFc1_NvH-0949-Control-3.raw]	423.8439636230469	16.4803580464	0.008506896	99.9952614456	99.9867545496	288754.84375	3.3836592258003366E8	0	7966	0.05698779432809076	3.2034627730411276	0.02294259564287103	423.8344421386719	423.8455810546875
1110	423.85577392578125	10.2620914845333					1	DETECTED	423.8558 m/z @10.26 [151020OFc1_NvH-0949-Control-3.raw]	423.85577392578125	10.2620914845333	0.008506896	99.6917647018667	99.6832578058667	335398.65625	3.279993032038605E8	0	7966	8.71874879434911	null	7.905061621283809	423.8458251953125	423.8655090332031
1111	423.8757629394531	6.1666005928					1	DETECTED	423.8758 m/z @6.17 [151020OFc1_NvH-0949-Control-3.raw]	423.8757629394531	6.1666005928	0.0193698248	99.8572126818667	99.8378428570667	1286585.5	3.8889931296135914E8	0	7966	17.57593059736889	2.8035721485187532	2.341637142360774	423.86578369140625	423.8759765625
1112	423.885986328125	23.1557696381333					1	DETECTED	423.8860 m/z @23.16 [151020OFc1_NvH-0949-Control-3.raw]	423.885986328125	23.1557696381333	0.008506896	99.3667079621333	99.3582010661333	1797190.125	3.954758427143549E8	3	7966	16.994499083881465	0.6662024216950218	6.413581659431553	423.8760070800781	423.8884582519531
1113	423.8984680175781	13.6969085408					1	DETECTED	423.8985 m/z @13.70 [151020OFc1_NvH-0949-Control-3.raw]	423.8984680175781	13.6969085408	0.0295091650666667	99.3952916261333	99.36578246106663	5190004.5	5.656251004761412E8	3	7966	3.797343825522846	1.5260596658844863	3.8280691203024797	423.88848876953125	423.9080505371094
1114	423.91253662109375	45.6531935666667					1	DETECTED	423.9125 m/z @45.65 [151020OFc1_NvH-0949-Control-3.raw]	423.91253662109375	45.6531935666667	0.4356437696	99.5536182816	99.11797451199999	1421766.5	3.84443466514937E8	0	7966	1.4774543029215508	0.5289199714185067	0.006877438274998993	423.90875244140625	423.9144592285156
1115	423.9244689941406	33.4530099410667					1	DETECTED	423.9245 m/z @33.45 [151020OFc1_NvH-0949-Control-3.raw]	423.9244689941406	33.4530099410667	0.008506896	96.6608393418667	96.6523324458667	1862169.875	4.1299545470893306E8	3	7966	0.10897452399943575	0.581194995468886	0.2624584452014314	423.91461181640625	423.9344177246094
1116	423.9565734863281	12.3612430432					1	DETECTED	423.9566 m/z @12.36 [151020OFc1_NvH-0949-Control-3.raw]	423.9565734863281	12.3612430432	0.008506896	98.7411198056	98.7326129096	175702.15625	3.7817437411757493E8	0	7966	0.11035717952847257	7.481446747734731	0.024275489258155692	423.94659423828125	423.9595031738281
1117	423.96954345703125	13.1800415114667					1	DETECTED	423.9695 m/z @13.18 [151020OFc1_NvH-0949-Control-3.raw]	423.96954345703125	13.1800415114667	0.0295091650666667	99.2338764832	99.20436731813334	991760.3125	3.9385736638753915E8	0	7966	11.000420734165553	0.7763690707331694	95.48947313627562	423.9595642089844	423.9747009277344
1118	423.9847106933594	43.5820002354667					1	DETECTED	423.9847 m/z @43.58 [151020OFc1_NvH-0949-Control-3.raw]	423.9847106933594	43.5820002354667	0.008506896	99.6180531394667	99.6095462434667	1828438.875	3.8316904196421087E8	0	7966	0.16431941224725222	0.5121007120576787	1.9269018358989993	423.9747619628906	423.99468994140625
1119	424.0982971191406	46.4061644125333					1	DETECTED	424.0983 m/z @46.41 [151020OFc1_NvH-0949-Control-3.raw]	424.0982971191406	46.4061644125333	7.57540380586667	91.8505737141333	84.27516990826663	122068.328125	3.483568563633636E8	0	7966	84.25053697497663	1.0851599169267614	1.1667345963206528	424.09295654296875	424.1051940917969
1120	424.1324157714844	62.4247564285333					1	DETECTED	424.1324 m/z @62.42 [151020OFc1_NvH-0949-Control-3.raw]	424.1324157714844	62.4247564285333	39.5287968032	97.3302106909333	57.8014138877333	131145.046875	2.4303385992960256E8	0	7966	29.308465548338695	1.2622623125125265	1.2204565050249978	424.12518310546875	424.1415100097656
1121	424.1719665527344	39.1246893333333					1	DETECTED	424.1720 m/z @39.12 [151020OFc1_NvH-0949-Control-3.raw]	424.1719665527344	39.1246893333333	3.26550594213333	91.0672138162667	87.80170787413337	340234.40625	3.227521992743271E8	0	7966	24.37253101169881	1.3423343930694822	2.3069566747043515	424.1619873046875	424.1819152832031
1122	424.1900329589844	10.3073040888					1	DETECTED	424.1900 m/z @10.31 [151020OFc1_NvH-0949-Control-3.raw]	424.1900329589844	10.3073040888	3.10482096053333	91.2465807592	88.14175979866667	265646.8125	3.5728968226294E8	3	7966	0.12147266883568442	0.6402287473679882	0.13837734186928838	424.1820068359375	424.20001220703125
1123	424.2113037109375	26.2210677168					1	DETECTED	424.2113 m/z @26.22 [151020OFc1_NvH-0949-Control-3.raw]	424.2113037109375	26.2210677168	2.71885153813333	99.9676801906667	97.24882865253336	8179674.5	6.543569514006051E8	2	7966	0.2385558428450274	0.5995235913572791	0.4339269642165648	424.2013244628906	424.2212829589844
1124	424.2288513183594	10.0927397264					1	DETECTED	424.2289 m/z @10.09 [151020OFc1_NvH-0949-Control-3.raw]	424.2288513183594	10.0927397264	3.75412344986667	99.8849751821333	96.13085173226663	2589797.0	5.202382679789782E8	3	7966	15.989259960229981	20.181076475449434	70.00923923225969	424.2213134765625	424.2308349609375
1125	424.2408447265625	17.8259869656					1	DETECTED	424.2408 m/z @17.83 [151020OFc1_NvH-0949-Control-3.raw]	424.2408447265625	17.8259869656	3.64623335146667	99.0087871154667	95.36255376400003	1.5262902E7	9.904466773167517E8	2	7966	0.15059383726107	2.1963755385868673	0.1586364472272475	424.2308654785156	424.2506408691406
1126	424.255615234375	28.8478714469333					1	DETECTED	424.2556 m/z @28.85 [151020OFc1_NvH-0949-Control-3.raw]	424.255615234375	28.8478714469333	3.57984438613333	98.7132739786667	95.13342959253337	1.0790093E7	7.772598187382537E8	2	7966	9.134032973892587	2.1528514168208943	0.4050796288678673	424.2508544921875	424.2655944824219
1127	424.26904296875	54.741535784					1	DETECTED	424.2690 m/z @54.74 [151020OFc1_NvH-0949-Control-3.raw]	424.26904296875	54.741535784	3.50334940453333	93.2005313112	89.69718190666667	1271458.75	4.197437737519517E8	0	7966	0.18697002086915404	1.3168236619163103	1.5883557524621617	424.265625	424.2787170410156
1128	424.3055114746094	91.5091777381333					1	DETECTED	424.3055 m/z @91.51 [151020OFc1_NvH-0949-Control-3.raw]	424.3055114746094	91.5091777381333	85.5115527048	92.0618132448	6.550260540000011	42087.50390625	1.0152697239520684E7	0	7966	1.2068840980020639	0.5460711951476871	0.0921423902953741	424.301025390625	424.3065185546875
1129	424.3273010253906	90.9302884930667					1	DETECTED	424.3273 m/z @90.93 [151020OFc1_NvH-0949-Control-3.raw]	424.3273010253906	90.9302884930667	1.54196891813333	92.4668333597333	90.92486444159996	214693.375	2.0290137828804722E8	0	7966	1.0046301802050266	0.5070197619493104	1.3169105404789694	424.322998046875	424.3334045410156
1130	424.3651123046875	48.2996926992					1	DETECTED	424.3651 m/z @48.30 [151020OFc1_NvH-0949-Control-3.raw]	424.3651123046875	48.2996926992	7.05079452133333	98.4410002965333	91.39020577519997	135452.984375	3.805098952532978E8	0	7966	84.04569750569806	1.0252946943658459	1.0381000074447198	424.3561706542969	424.3741149902344
1131	424.3960266113281	30.7707218917333					1	DETECTED	424.3960 m/z @30.77 [151020OFc1_NvH-0949-Control-3.raw]	424.3960266113281	30.7707218917333	2.1984095232	98.221021408	96.0226118848	841866.125	3.485301729468158E8	0	7966	0.24045980486081575	2.394159519967089	0.507560260908548	424.3861083984375	424.4057922363281
1132	424.4327392578125	32.3449378168					1	DETECTED	424.4327 m/z @32.34 [151020OFc1_NvH-0949-Control-3.raw]	424.4327392578125	32.3449378168	3.64623335146667	97.7960305066667	94.14979715520002	954993.875	3.411169294799118E8	0	7966	0.15254535505428635	0.7310385485019347	0.2691633641378174	424.42279052734375	424.4427185058594
1133	424.447509765625	25.618837384					1	DETECTED	424.4475 m/z @25.62 [151020OFc1_NvH-0949-Control-3.raw]	424.447509765625	25.618837384	4.15383549893333	95.2822382834667	91.12840278453336	272717.21875	3.326743013544479E8	0	7966	76.39532160148948	2.2433235854907756	3.478734243209786	424.4433288574219	424.4482116699219
1134	424.45831298828125	36.6599506216					1	DETECTED	424.4583 m/z @36.66 [151020OFc1_NvH-0949-Control-3.raw]	424.45831298828125	36.6599506216	3.83920793706667	99.2814173034667	95.44220936640002	647057.875	3.438856638697613E8	0	7966	16.903847334123217	1.4996369863678314	2.001355214059808	424.44854736328125	424.46636962890625
1135	424.47637939453125	38.8802900029333					1	DETECTED	424.4764 m/z @38.88 [151020OFc1_NvH-0949-Control-3.raw]	424.47637939453125	38.8802900029333	3.918926372	99.3194459912	95.4005196192	2136490.0	4.257064998718646E8	0	7966	2.505109846615426	0.6108422284970672	0.009333533420000505	424.4664611816406	424.4840393066406
1136	424.494140625	29.8999359053333					1	DETECTED	424.4941 m/z @29.90 [151020OFc1_NvH-0949-Control-3.raw]	424.494140625	29.8999359053333	0.455325154133333	96.2970126592	95.84168750506667	4333201.5	4.0693108107455885E8	0	7966	0.20446218828214668	27.229400891769526	78.26286606595862	424.4844055175781	424.503173828125
1137	424.50762939453125	14.7394617453333					1	DETECTED	424.5076 m/z @14.74 [151020OFc1_NvH-0949-Control-3.raw]	424.50762939453125	14.7394617453333	4.50637548	97.9382058338667	93.4318303538667	380966.875	3.372012787794515E8	0	7966	0.09721700892903584	400.1080016515598	2.0090227984035076	424.50494384765625	424.5175476074219
1138	424.5254821777344	41.401996584					1	DETECTED	424.5255 m/z @41.40 [151020OFc1_NvH-0949-Control-3.raw]	424.5254821777344	41.401996584	4.32418190426667	98.5875942285333	94.26341232426664	149379.15625	2.974894475473404E8	0	7966	88.2484655949759	1.3444814956267321	1.8511161208668725	424.5176696777344	424.52838134765625
1139	424.5384826660156	20.8741917530667					1	DETECTED	424.5385 m/z @20.87 [151020OFc1_NvH-0949-Control-3.raw]	424.5384826660156	20.8741917530667	0.977138148	98.4594288368	97.4822906888	496793.78125	3.849897579504358E8	0	7966	9.734632637923795	3.828227069770005	7.932299540783289E-4	424.5287170410156	424.5484619140625
1140	424.55853271484375	21.6966423493333					1	DETECTED	424.5585 m/z @21.70 [151020OFc1_NvH-0949-Control-3.raw]	424.55853271484375	21.6966423493333	4.22880151866667	99.2435448104	95.01474329173332	3217741.25	4.6131720526190233E8	3	7966	0.15880252584650378	0.7151137301987589	1.1245661145337726	424.548583984375	424.5685119628906
1141	424.57037353515625	17.5526478493333					1	DETECTED	424.5704 m/z @17.55 [151020OFc1_NvH-0949-Control-3.raw]	424.57037353515625	17.5526478493333	3.98455280026667	55.9175158450667	51.93296304480003	396602.15625	4.0248133707235956E8	3	7966	0.14573352000261508	2.36597543586624	11.69275657114443	424.56854248046875	424.57086181640625
1142	424.58087158203125	43.8191917733333					1	DETECTED	424.5809 m/z @43.82 [151020OFc1_NvH-0949-Control-3.raw]	424.58087158203125	43.8191917733333	2.18913364186667	97.5589787424	95.36984510053333	3334127.0	4.664970728721056E8	3	7966	14.996781340373996	0.5025816825943572	0.010346479500340665	424.5708923339844	424.59063720703125
1143	424.5960998535156	30.7210785170667					1	DETECTED	424.5961 m/z @30.72 [151020OFc1_NvH-0949-Control-3.raw]	424.5960998535156	30.7210785170667	3.86240576293333	85.4526429805333	81.59023721759996	715726.25	4.076560989513793E8	0	7966	0.2682194240385698	2.709312881965893	0.05373063808227359	424.59088134765625	424.6057434082031
1144	424.6329040527344	32.3685872410667					1	DETECTED	424.6329 m/z @32.37 [151020OFc1_NvH-0949-Control-3.raw]	424.6329040527344	32.3685872410667	6.7668377	98.9532861336	92.1864484336	567959.9375	3.552199343410945E8	0	7966	4.8521369422375	1.8038357740297963	0.41566789576230295	424.6229248046875	424.64288330078125
1145	424.6894226074219	24.4835524509333					1	DETECTED	424.6894 m/z @24.48 [151020OFc1_NvH-0949-Control-3.raw]	424.6894226074219	24.4835524509333	5.162897184	77.6199072898667	72.4570101058667	122099.4375	3.092716305337333E8	0	7966	69.26248569613404	1.8751178235107433	3.3002235014101546	424.6809997558594	424.6903381347656
1146	424.7008972167969	29.4154769072					1	DETECTED	424.7009 m/z @29.42 [151020OFc1_NvH-0949-Control-3.raw]	424.7008972167969	29.4154769072	3.8182542528	75.6241948866667	71.8059406338667	559276.0625	3.109847622540171E8	0	7966	0.0670981926954255	1.9440551144826859	0.019892049314040247	424.6910400390625	424.700927734375
1147	424.7109375	27.5037200232					1	DETECTED	424.7109 m/z @27.50 [151020OFc1_NvH-0949-Control-3.raw]	424.7109375	27.5037200232	2.80374458133333	99.5994635925333	96.79571901119996	6262716.5	6.859323951215383E8	2	7966	1.5181205228163215	0.6266898937963211	0.12316038312877575	424.7009582519531	424.7203369140625
1148	424.7303466796875	40.7502848208					1	DETECTED	424.7303 m/z @40.75 [151020OFc1_NvH-0949-Control-3.raw]	424.7303466796875	40.7502848208	3.370000416	99.0087871154667	95.6387866994667	1.0687043E7	7.602775842472792E8	2	7966	0.3183478302692109	0.5077177454911147	0.06879225355742909	424.7203674316406	424.7403259277344
1149	424.744873046875	29.8999359053333					1	DETECTED	424.7449 m/z @29.90 [151020OFc1_NvH-0949-Control-3.raw]	424.744873046875	29.8999359053333	2.67076478133333	95.4025891154667	92.73182433413336	4597410.5	4.911818339314359E8	4	7966	12.248667636438203	0.6279808980042503	0.40817346731717086	424.7403564453125	424.74713134765625
1150	424.75714111328125	28.8058819194667					1	DETECTED	424.7571 m/z @28.81 [151020OFc1_NvH-0949-Control-3.raw]	424.75714111328125	28.8058819194667	5.32775152853333	99.8294673749333	94.50171584639997	4979152.0	5.104570951316671E8	2	7966	6.334962378072234	0.5603002383726018	0.09515374074294757	424.7471618652344	424.7669677734375
1151	424.7712097167969	17.4352326994667					1	DETECTED	424.7712 m/z @17.44 [151020OFc1_NvH-0949-Control-3.raw]	424.7712097167969	17.4352326994667	1.2143793568	99.5351877837333	98.32080842693331	1087842.875	3.467735736083818E8	0	7966	4.1876206092342585	0.5625111236246831	21.101890289603684	424.76751708984375	424.7806701660156
1152	424.79644775390625	30.7017749210667					1	DETECTED	424.7964 m/z @30.70 [151020OFc1_NvH-0949-Control-3.raw]	424.79644775390625	30.7017749210667	1.46710333813333	99.9214997770667	98.45439643893337	404564.78125	3.715777193796579E8	0	7966	0.11695194248877527	1.6838635617923126	0.3722843600026177	424.7864990234375	424.80572509765625
1153	424.829345703125	40.4132866845333					1	DETECTED	424.8293 m/z @40.41 [151020OFc1_NvH-0949-Control-3.raw]	424.829345703125	40.4132866845333	0.008506896	99.9952614456	99.9867545496	485206.65625	3.544613930110505E8	0	7966	65.67267814203268	1.5575801940516891	7.091173899421298	424.81939697265625	424.83905029296875
1154	424.8416748046875	14.773639912					1	DETECTED	424.8417 m/z @14.77 [151020OFc1_NvH-0949-Control-3.raw]	424.8416748046875	14.773639912	0.0193698248	99.8940499736	99.87468014880001	262807.5625	3.375480665068572E8	0	7966	0.08245449332610555	3.6755484847750735	0.6332049746840621	424.8393859863281	424.8512878417969
1155	424.857421875	22.0640697786667					1	DETECTED	424.8574 m/z @22.06 [151020OFc1_NvH-0949-Control-3.raw]	424.857421875	22.0640697786667	0.008506896	90.6925807277333	90.6840738317333	209815.0	3.278787434250664E8	0	7966	0.04578481417852487	2.0785676855929505	6.15288010101231	424.8517761230469	424.8614501953125
1156	424.87158203125	5.5570656048					1	DETECTED	424.8716 m/z @5.56 [151020OFc1_NvH-0949-Control-3.raw]	424.87158203125	5.5570656048	0.0193698248	99.3572669005333	99.33789707573331	464047.875	3.6479734041626036E8	3	7966	15.31301486403203	5.100663224590528	17.747220048785056	424.8616638183594	424.87567138671875
1157	424.8857116699219	14.7972111274667					1	DETECTED	424.8857 m/z @14.80 [151020OFc1_NvH-0949-Control-3.raw]	424.8857116699219	14.7972111274667	0.1998844544	98.2027402453333	98.0028557909333	937546.0625	4.085399284660016E8	3	7966	29.753650203697468	0.7323800042260663	38.386086802086254	424.875732421875	424.8873596191406
1158	424.8973693847656	37.8097934504					1	DETECTED	424.8974 m/z @37.81 [151020OFc1_NvH-0949-Control-3.raw]	424.8973693847656	37.8097934504	0.008506896	99.7561179693333	99.7476110733333	7175752.5	6.633967579425564E8	3	7966	0.19896077903183595	0.5153783286927771	0.010345973158732388	424.88739013671875	424.9073486328125
1159	424.915283203125	43.8320286717333					1	DETECTED	424.9153 m/z @43.83 [151020OFc1_NvH-0949-Control-3.raw]	424.915283203125	43.8320286717333	0.130839498666667	99.3572669005333	99.22642740186663	1851601.625	4.1661327890554285E8	0	7966	0.1786963247363289	0.5034771881411904	0.01862892460681439	424.9073791503906	424.9252014160156
1160	424.9315185546875	14.8068521506667					1	DETECTED	424.9315 m/z @14.81 [151020OFc1_NvH-0949-Control-3.raw]	424.9315185546875	14.8068521506667	0.008506896	98.0474568573333	98.0389499613333	215841.09375	3.794510839084069E8	3	7966	7.553872581047308	7.473626130125042	0.003565629317228368	424.926025390625	424.9409484863281
1161	424.9539794921875	20.1827970312					1	DETECTED	424.9540 m/z @20.18 [151020OFc1_NvH-0949-Control-3.raw]	424.9539794921875	20.1827970312	0.1408876024	99.5810767565333	99.44018915413331	319259.375	3.285523291658679E8	0	7966	6.339519535484216	4.327250900418533	0.0023636521835889253	424.9440002441406	424.9559020996094
1162	424.9659118652344	34.5580182538667					1	DETECTED	424.9659 m/z @34.56 [151020OFc1_NvH-0949-Control-3.raw]	424.9659118652344	34.5580182538667	0.101055876266667	95.3100806216	95.20902474533332	474758.6875	3.3371661553995794E8	0	7966	0.113593320185295	1.9421756655699514	3.6912074485915136	424.9559326171875	424.9683532714844
1163	424.9783630371094	38.8395587146667					1	DETECTED	424.9784 m/z @38.84 [151020OFc1_NvH-0949-Control-3.raw]	424.9783630371094	38.8395587146667	0.008506896	99.8111759613333	99.8026690653333	1201522.25	4.207767343867699E8	0	7966	2.6290406189000137	0.5866541902275599	0.010223360134861062	424.9683837890625	424.9853820800781
1164	424.9953918457031	29.9284899498667					1	DETECTED	424.9954 m/z @29.93 [151020OFc1_NvH-0949-Control-3.raw]	424.9953918457031	29.9284899498667	0.1408876024	99.9033063032	99.7624187008	2270526.0	3.762942183120281E8	4	7966	3.4701326110033506	0.5054890948690485	0.015300369512257255	424.98541259765625	425.0052490234375
1165	425.02899169921875	40.3808472874667					1	DETECTED	425.0290 m/z @40.38 [151020OFc1_NvH-0949-Control-3.raw]	425.02899169921875	40.3808472874667	1.05400181013333	99.9952614456	98.94125963546666	361786.03125	3.5208690800085753E8	0	7966	0.09334711527587558	1.2231915145441095	1.4470409284461478	425.0193786621094	425.0389709472656
1166	425.0476989746094	45.0848020624					1	DETECTED	425.0477 m/z @45.08 [151020OFc1_NvH-0949-Control-3.raw]	425.0476989746094	45.0848020624	0.903562351733333	99.9676801906667	99.06411783893337	305964.5	3.3871233650566894E8	0	7966	53.81235794890177	1.1250091038639032	1.2476136857131275	425.0390319824219	425.0571594238281
1167	425.16656494140625	90.9937211136					1	DETECTED	425.1666 m/z @90.99 [151020OFc1_NvH-0949-Control-3.raw]	425.16656494140625	90.9937211136	7.63482816666667	97.7777680304	90.14293986373333	99936.515625	2.909959005090675E8	0	7966	77.39662054822607	0.5406918007003689	177.05106976636125	425.1568908691406	425.1711730957031
1168	425.181640625	13.7799352168					1	DETECTED	425.1816 m/z @13.78 [151020OFc1_NvH-0949-Control-3.raw]	425.181640625	13.7799352168	1.79944156213333	94.1944156509333	92.39497408879997	1732440.625	3.372883073487701E8	2	7966	0.15591860395743495	6.459197764284289	1.4519718878689258	425.1722412109375	425.1916198730469
1169	425.2019348144531	29.3749736213333					1	DETECTED	425.2019 m/z @29.37 [151020OFc1_NvH-0949-Control-3.raw]	425.2019348144531	29.3749736213333	3.7431650992	96.2245317045333	92.4813666053333	302524.375	3.5441034533838063E8	0	7966	16.898899483435397	1.9088931490783854	3.152738465896181	425.19195556640625	425.20281982421875
1170	425.21282958984375	27.5483126522667					1	DETECTED	425.2128 m/z @27.55 [151020OFc1_NvH-0949-Control-3.raw]	425.21282958984375	27.5483126522667	3.58937530613333	98.9625046266667	95.37312932053337	2713783.0	5.908073063147382E8	3	7966	10.14267186967859	0.6946972334063728	0.7950549145356172	425.2028503417969	425.22174072265625
1171	425.23175048828125	37.7816193592					1	DETECTED	425.2318 m/z @37.78 [151020OFc1_NvH-0949-Control-3.raw]	425.23175048828125	37.7816193592	2.18913364186667	98.376617512	96.18748387013332	4734103.0	7.245057057206374E8	2	7966	7.553242333192443	1.152117176540227	0.15549920262635974	425.2217712402344	425.2351379394531
1172	425.2452392578125	28.4486595437333					1	DETECTED	425.2452 m/z @28.45 [151020OFc1_NvH-0949-Control-3.raw]	425.2452392578125	28.4486595437333	3.59896266346667	98.8517729570667	95.25281029360004	7199930.0	9.540465252450291E8	2	7966	8.912471567483582	1.0525495811988943	37.48761102975207	425.23529052734375	425.2552185058594
1173	425.2571716308594	50.5370148261333					1	DETECTED	425.2572 m/z @50.54 [151020OFc1_NvH-0949-Control-3.raw]	425.2571716308594	50.5370148261333	2.8698937512	94.0591152757333	91.18922152453331	4080990.5	4.738597377370651E8	2	7966	0.22489766448347837	0.5055965434763505	1.70956005427412	425.2552490234375	425.26715087890625
1174	425.2674255371094	49.7790752413333					1	DETECTED	425.2674 m/z @49.78 [151020OFc1_NvH-0949-Control-3.raw]	425.2674255371094	49.7790752413333	5.00718624853333	92.0712128573333	87.06402660879996	496349.71875	3.526042469760267E8	0	7966	80.6480005537347	1.0523099995991523	1.103867121782661	425.2674255371094	425.27093505859375
1175	425.2809753417969	56.0524245101333					1	DETECTED	425.2810 m/z @56.05 [151020OFc1_NvH-0949-Control-3.raw]	425.2809753417969	56.0524245101333	5.01660964853333	98.7411198056	93.72451015706666	606286.5	4.144431526011711E8	2	7966	38.73498945328734	0.9512895258834996	0.9158551794894418	425.2710876464844	425.2908935546875
1176	425.31121826171875	90.4496001482667					1	DETECTED	425.3112 m/z @90.45 [151020OFc1_NvH-0949-Control-3.raw]	425.31121826171875	90.4496001482667	2.9736511688	99.7743994242667	96.8007482554667	323760.25	3.2486970138332653E8	0	7966	0.15084934813773998	4.113118984471344	5.985162632453821	425.3017272949219	425.31671142578125
1177	425.3262634277344	92.0618132448					1	DETECTED	425.3263 m/z @92.06 [151020OFc1_NvH-0949-Control-3.raw]	425.3262634277344	92.0618132448	36.7493139632	99.4518258813333	62.702511918133304	99063.015625	2.2017264672161257E8	0	7966	0.7054216592987643	0.566802374983186	0.21647491695623886	425.32244873046875	425.3317565917969
1178	425.3441162109375	89.8615401536					1	DETECTED	425.3441 m/z @89.86 [151020OFc1_NvH-0949-Control-3.raw]	425.3441162109375	89.8615401536	1.5326025368	94.6861583114667	93.1535557746667	126112.078125	3.676655600507844E8	0	7966	89.80130701193366	0.527310518432801	0.019955264275613224	425.335205078125	425.3536376953125
1179	425.36236572265625	91.058074436					1	DETECTED	425.3624 m/z @91.06 [151020OFc1_NvH-0949-Control-3.raw]	425.36236572265625	91.058074436	0.0193698248	99.8849751821333	99.86560535733331	102117.453125	3.1297235596133274E8	0	7966	1.11943133515787	0.5457929991845442	0.006242061807301101	425.3551940917969	425.36309814453125
1180	425.37310791015625	37.9295152397333					1	DETECTED	425.3731 m/z @37.93 [151020OFc1_NvH-0949-Control-3.raw]	425.37310791015625	37.9295152397333	0.913043138666667	99.3761641477333	98.46312100906664	180926.796875	3.3443918713417464E8	0	7966	54.971589139064356	1.2296324093448114	1.4440403263757804	425.3631286621094	425.38299560546875
1181	425.4074401855469	26.7139377368					1	DETECTED	425.4074 m/z @26.71 [151020OFc1_NvH-0949-Control-3.raw]	425.4074401855469	26.7139377368	3.6180546816	97.2024996298667	93.5844449482667	539724.4375	3.327845937099371E8	0	7966	29.351073794190253	2.655367240597672	4.334895517537558	425.39794921875	425.41729736328125
1182	425.4552001953125	36.837302988					1	DETECTED	425.4552 m/z @36.84 [151020OFc1_NvH-0949-Control-3.raw]	425.4552001953125	36.837302988	1.00600008853333	98.9440506525333	97.93805056399998	1193235.875	3.6537058862414837E8	0	7966	0.08242468606043474	0.6638096568622667	0.06837035775048562	425.44537353515625	425.4651794433594
1183	425.4770202636719	34.2915461344					1	DETECTED	425.4770 m/z @34.29 [151020OFc1_NvH-0949-Control-3.raw]	425.4770202636719	34.2915461344	4.17501453573333	98.7594546474667	94.58444011173337	771676.1875	3.954167466615848E8	4	7966	23.772047545147302	0.5526065658341384	0.011563662519872725	425.46710205078125	425.4867858886719
1184	425.498046875	46.6379946829333					1	DETECTED	425.4980 m/z @46.64 [151020OFc1_NvH-0949-Control-3.raw]	425.498046875	46.6379946829333	3.80865848986667	99.5902744202667	95.78161593040002	2016709.25	4.0110944989259905E8	4	7966	21.09125582186403	0.5085192322148425	0.01792859247042795	425.4880676269531	425.5079345703125
1185	425.5101013183594	14.7138262304					1	DETECTED	425.5101 m/z @14.71 [151020OFc1_NvH-0949-Control-3.raw]	425.5101013183594	14.7138262304	3.6275190552	97.6864710981333	94.0589520429333	190826.59375	3.442133274528083E8	0	7966	1.4267583046904821	4.242122762633827	57.480014580057166	425.5086364746094	425.5177307128906
1186	425.5278015136719	13.8164990810667					1	DETECTED	425.5278 m/z @13.82 [151020OFc1_NvH-0949-Control-3.raw]	425.5278015136719	13.8164990810667	3.53191177493333	83.722989344	80.19107756906666	761428.25	3.402672925606905E8	0	7966	0.1467836028460212	13.877148258702345	0.03979817023346421	425.5178527832031	425.5325927734375
1187	425.5426025390625	15.8710778285333					1	DETECTED	425.5426 m/z @15.87 [151020OFc1_NvH-0949-Control-3.raw]	425.5426025390625	15.8710778285333	1.09175737546667	98.5048976504	97.41314027493333	6182617.0	5.411925124968334E8	3	7966	0.16351117201348409	2.4101037764736017	0.24441626268893776	425.5326232910156	425.5455017089844
1188	425.5555419921875	28.7264703045333					1	DETECTED	425.5555 m/z @28.73 [151020OFc1_NvH-0949-Control-3.raw]	425.5555419921875	28.7264703045333	3.8965289784	99.7743994242667	95.8778704458667	6916829.5	6.924578813501595E8	3	7966	23.122911207423275	0.7535930644778409	1.8241959967706287	425.5455627441406	425.5655212402344
1189	425.5679016113281	38.0676408514667					1	DETECTED	425.5679 m/z @38.07 [151020OFc1_NvH-0949-Control-3.raw]	425.5679016113281	38.0676408514667	3.951337856	95.6113886765333	91.6600508205333	2252295.75	4.653031437310073E8	3	7966	0.22736265314755144	0.5909827381010996	0.05849270602207443	425.5655822753906	425.5730895996094
1190	425.5831298828125	39.6078103258667					1	DETECTED	425.5831 m/z @39.61 [151020OFc1_NvH-0949-Control-3.raw]	425.5831298828125	39.6078103258667	4.22880151866667	99.8018284730667	95.57302695440004	4015661.75	5.048119753230099E8	3	7966	20.380303696135655	1.0153421777011895	132.34089550856643	425.57318115234375	425.593017578125
1191	425.5942687988281	21.5966292072					1	DETECTED	425.5943 m/z @21.60 [151020OFc1_NvH-0949-Control-3.raw]	425.5942687988281	21.5966292072	4.04787645386667	92.1356078736	88.08773141973333	2019387.5	3.2527718444164836E8	0	7966	0.11000053609997806	1.2739606777304358	0.3203729448223737	425.5931701660156	425.604248046875
1192	425.6073913574219	26.7030523074667					1	DETECTED	425.6074 m/z @26.70 [151020OFc1_NvH-0949-Control-3.raw]	425.6073913574219	26.7030523074667	3.58937530613333	96.0832651349333	92.49388982879996	231111.140625	3.1616500082211256E8	0	7966	17.573399991582356	2.4996411279112065	3.9379596252227507	425.6043701171875	425.61737060546875
1193	425.67333984375	18.2725730928					1	DETECTED	425.6733 m/z @18.27 [151020OFc1_NvH-0949-Control-3.raw]	425.67333984375	18.2725730928	5.42116326373333	98.9994497616	93.57828649786667	923755.5	3.7230035469408107E8	0	7966	4.760345122455044	1.301422988805542	0.056200519868147114	425.6639709472656	425.6833190917969
1194	425.6834411621094	13.826082328					1	DETECTED	425.6834 m/z @13.83 [151020OFc1_NvH-0949-Control-3.raw]	425.6834411621094	13.826082328	5.15226807173333	63.6296736056	58.477405533866666	637333.5625	2.696419464576958E8	0	7966	20.091645653396036	17.6785132097905	15.722155970867835	425.683349609375	425.69342041015625
1195	425.7063293457031	36.7968091869333					1	DETECTED	425.7063 m/z @36.80 [151020OFc1_NvH-0949-Control-3.raw]	425.7063293457031	36.7968091869333	3.68452441146667	95.8576505477333	92.17312613626663	1101227.375	3.954448926605745E8	0	7966	5.082087677964012	4.394652798751304	0.36097643874819324	425.69635009765625	425.7088928222656
1196	425.7189636230469	20.6570503112					1	DETECTED	425.7190 m/z @20.66 [151020OFc1_NvH-0949-Control-3.raw]	425.7189636230469	20.6570503112	3.52235549253333	99.205545244	95.68318975146667	2.078602E7	1.0993017267748733E9	2	7966	0.26837653072182377	0.7826788195102002	4.264941005162332	425.7090148925781	425.72894287109375
1197	425.73663330078125	36.4014204608					1	DETECTED	425.7366 m/z @36.40 [151020OFc1_NvH-0949-Control-3.raw]	425.73663330078125	36.4014204608	3.60847114906667	99.5625077797333	95.95403663066662	1.148654E7	9.600428118908399E8	2	7966	21.692881129013152	0.5779177159528089	0.6877634436992023	425.7289733886719	425.7466125488281
1198	425.7467346191406	28.4625322122667					1	DETECTED	425.7467 m/z @28.46 [151020OFc1_NvH-0949-Control-3.raw]	425.7467346191406	28.4625322122667	3.67431846	99.3572669005333	95.68294844053331	3287690.25	4.640506102143003E8	0	7966	18.257223546029362	0.9585714150710137	0.01265780014400091	425.74664306640625	425.75653076171875
1199	425.76690673828125	22.8562793					1	DETECTED	425.7669 m/z @22.86 [151020OFc1_NvH-0949-Control-3.raw]	425.76690673828125	22.8562793	4.7182171656	98.3214826042667	93.60326543866671	7.686064E7	1.6424606150111609E9	2	7966	0.2254970698699701	1.5308166159977876	1.5156588127723212	425.757080078125	425.7768249511719
1200	425.7832336425781	56.1416546352					1	DETECTED	425.7832 m/z @56.14 [151020OFc1_NvH-0949-Control-3.raw]	425.7832336425781	56.1416546352	3.6557186288	95.7205606962667	92.0648420674667	363948.59375	3.4889037389204323E8	0	7966	0.07655329404912692	0.8819735659619475	0.7642659951789071	425.7769470214844	425.7923583984375
1201	425.811279296875	40.3808472874667					1	DETECTED	425.8113 m/z @40.38 [151020OFc1_NvH-0949-Control-3.raw]	425.811279296875	40.3808472874667	2.2352986656	95.2452328168	93.0099341512	147067.421875	3.35046758928083E8	0	7966	86.08388468153015	1.3742009027849433	1.750014368798023	425.8016052246094	425.8201599121094
1202	425.84771728515625	40.6826612114667					1	DETECTED	425.8477 m/z @40.68 [151020OFc1_NvH-0949-Control-3.raw]	425.84771728515625	40.6826612114667	0.0396714792	99.8757089208	99.8360374416	162514.859375	3.4631814053347975E8	0	7966	86.69724887420205	1.4088756945696945	1.8084285038520134	425.83837890625	425.8555908203125
1203	425.86572265625	27.109474256					1	DETECTED	425.8657 m/z @27.11 [151020OFc1_NvH-0949-Control-3.raw]	425.86572265625	27.109474256	0.008506896	99.8757089208	99.8672020248	572454.6875	3.570584401925228E8	3	7966	13.4418326664126	3.2554328086732465	0.009683343389212864	425.8558349609375	425.8665466308594
1204	425.8765563964844	15.8505130378667					1	DETECTED	425.8766 m/z @15.85 [151020OFc1_NvH-0949-Control-3.raw]	425.8765563964844	15.8505130378667	0.0497027997333333	99.9033063032	99.85360350346666	4425489.0	4.829394819821088E8	3	7966	1.2206701986158066	0.6180169055218144	0.11406445628561059	425.86669921875	425.8798522949219
1205	425.8898620605469	28.6877253573333					1	DETECTED	425.8899 m/z @28.69 [151020OFc1_NvH-0949-Control-3.raw]	425.8898620605469	28.6877253573333	0.008506896	99.7193434253333	99.7108365293333	4759428.0	5.946041930072494E8	3	7966	4.377568007201553	0.6096108446679096	3.4256050348816087	425.8798828125	425.89984130859375
1206	425.901123046875	23.1189785656					1	DETECTED	425.9011 m/z @23.12 [151020OFc1_NvH-0949-Control-3.raw]	425.901123046875	23.1189785656	0.008506896	99.7102187434667	99.7017118474667	1653179.625	4.1796497644541764E8	3	7966	14.756538182008335	1.3237777706528122	2.4682433225754004	425.8998718261719	425.9072265625
1207	425.917236328125	39.5806440557333					1	DETECTED	425.9172 m/z @39.58 [151020OFc1_NvH-0949-Control-3.raw]	425.917236328125	39.5806440557333	0.008506896	99.1865601714667	99.1780532754667	2795314.25	4.522112277602124E8	3	7966	27.20991389377412	0.5723384995770332	0.08542517425975042	425.9073181152344	425.9271240234375
1208	425.92803955078125	21.6543760989333					1	DETECTED	425.9280 m/z @21.65 [151020OFc1_NvH-0949-Control-3.raw]	425.92803955078125	21.6543760989333	0.008506896	98.5232052317333	98.5146983357333	1295207.0	3.4393563387753975E8	0	7966	0.14181141288300125	0.5902791945504415	0.8855650446156784	425.9272766113281	425.9379577636719
1209	425.9460144042969	36.6842416685333					1	DETECTED	425.9460 m/z @36.68 [151020OFc1_NvH-0949-Control-3.raw]	425.9460144042969	36.6842416685333	0.008506896	99.9952614456	99.9867545496	118279.1171875	3.297178971421194E8	0	7966	78.5080057203367	1.3638205613264907	1.712512506175475	425.93804931640625	425.9559631347656
1210	425.9659729003906	24.4835524509333					1	DETECTED	425.9660 m/z @24.48 [151020OFc1_NvH-0949-Control-3.raw]	425.9659729003906	24.4835524509333	0.008506896	99.4329742277333	99.4244673317333	1272130.75	3.608048695375296E8	0	7966	12.460342194558482	1.9303005017843267	1.2254515786035693	425.95611572265625	425.9742126464844
1211	425.9842224121094	37.4624599626667					1	DETECTED	425.9842 m/z @37.46 [151020OFc1_NvH-0949-Control-3.raw]	425.9842224121094	37.4624599626667	0.0295091650666667	99.9952614456	99.96575228053332	2714508.25	4.453351695192375E8	4	7966	15.22957914773895	0.5232252965268049	0.20884841052933298	425.9742431640625	425.994140625
1212	425.9949951171875	25.6719508773333					1	DETECTED	425.9950 m/z @25.67 [151020OFc1_NvH-0949-Control-3.raw]	425.9949951171875	25.6719508773333	3.92986533253333	98.9164906381333	94.98662530559997	914750.5	3.5010161972640723E8	0	7966	21.068915198620076	0.5751049698100206	0.03548816817504415	425.9942626953125	426.00482177734375
1213	426.00726318359375	17.9579473778667					1	DETECTED	426.0073 m/z @17.96 [151020OFc1_NvH-0949-Control-3.raw]	426.00726318359375	17.9579473778667	0.1902739544	99.4981190781333	99.3078451237333	240575.46875	3.352274645835454E8	0	7966	7.602430348600084	5.088314643127088	0.018565218806383964	426.0050048828125	426.0172119140625
1214	426.0185546875	36.837302988					1	DETECTED	426.0186 m/z @36.84 [151020OFc1_NvH-0949-Control-3.raw]	426.0185546875	36.837302988	0.749292963466667	99.9769321117333	99.22763914826663	109954.0078125	3.1309384176780707E8	0	7966	94.99602566324957	1.4163599773477378	1.770035610870578	426.0177001953125	426.0254211425781
1215	426.0355224609375	38.7566976824					1	DETECTED	426.0355 m/z @38.76 [151020OFc1_NvH-0949-Control-3.raw]	426.0355224609375	38.7566976824	0.287574625066667	99.8294673749333	99.54189274986663	683605.9375	3.381766611806153E8	0	7966	0.16179140859060936	2.242123206836265	3.5014038486015724	426.0257263183594	426.0453186035156
1216	426.0557861328125	25.9851099138667					1	DETECTED	426.0558 m/z @25.99 [151020OFc1_NvH-0949-Control-3.raw]	426.0557861328125	25.9851099138667	4.72770692933333	94.8976948378667	90.16998790853336	690443.4375	3.3998032773856735E8	0	7966	8.046050222991571	0.5174257805032589	24.061487483977228	426.04583740234375	426.06524658203125
1217	426.1021423339844	89.2557950682667					1	DETECTED	426.1021 m/z @89.26 [151020OFc1_NvH-0949-Control-3.raw]	426.1021423339844	89.2557950682667	41.9249320384	97.1018840824	55.176952044000004	679239.5625	2.562356841030354E8	0	7966	0.538283284328287	6.601647427906148	0.7796964831660891	426.0968017578125	426.1103515625
1218	426.1416931152344	59.4939210928					1	DETECTED	426.1417 m/z @59.49 [151020OFc1_NvH-0949-Control-3.raw]	426.1416931152344	59.4939210928	0.008506896	99.9952614456	99.9867545496	123067.1953125	3.9275968400455505E8	0	7966	92.55999008365337	0.8045266727150898	0.6974927960913107	426.13201904296875	426.150146484375
1219	426.1792907714844	27.9374437061333					1	DETECTED	426.1793 m/z @27.94 [151020OFc1_NvH-0949-Control-3.raw]	426.1792907714844	27.9374437061333	1.82350969813333	95.4025891154667	93.57907941733336	861669.6875	3.6859136061508536E8	3	7966	6.399370534414334	3.926715865832766	0.1170288503536517	426.169921875	426.18927001953125
1220	426.19390869140625	8.54708244373333					1	DETECTED	426.1939 m/z @8.55 [151020OFc1_NvH-0949-Control-3.raw]	426.19390869140625	8.54708244373333	4.3141403184	82.708728508	78.3945881896	123357.0546875	3.240702735205703E8	0	7966	9.535929738249486	18.778448455215255	0.02697721299648478	426.1893310546875	426.19451904296875
1221	426.20452880859375	14.4699498216					1	DETECTED	426.2045 m/z @14.47 [151020OFc1_NvH-0949-Control-3.raw]	426.20452880859375	14.4699498216	3.97351699946667	97.1109652344	93.13744823493333	705513.0	3.98947528826343E8	3	7966	12.625717971742748	1.3090250090036797	0.6067223698962726	426.194580078125	426.2065124511719
1222	426.2165222167969	23.2552476605333					1	DETECTED	426.2165 m/z @23.26 [151020OFc1_NvH-0949-Control-3.raw]	426.2165222167969	23.2552476605333	2.78494285173333	99.8849751821333	97.10003233039997	9510247.0	1.258595596704249E9	2	7966	2.7417566413632883	0.5590491260214312	0.3413208529600634	426.20654296875	426.22650146484375
1223	426.23431396484375	20.6296733485333					1	DETECTED	426.2343 m/z @20.63 [151020OFc1_NvH-0949-Control-3.raw]	426.23431396484375	20.6296733485333	2.69089998986667	99.7009649514667	97.01006496160004	7169797.5	9.351643111352171E8	2	7966	15.866663808508289	2.7092628186296777	66.77320056732844	426.2265319824219	426.2442932128906
[truncated: 33,729 more rows]
